# Supplementary material for: Comparative evaluation of Olink Explore 3072 and mass spectrometry with peptide fractionation for plasma proteomics
Source: Commun Chem. 2025 Nov 4;8:327. doi: 10.1038/s42004-025-01753-2 (PMC12586489; doi:10.1038/s42004-025-01753-2)
Supplement: Supplementary file 4 — Supplementary Data 1 [file 42004_2025_1753_MOESM4_ESM.xlsx]

## Sheet: SD1 Detected proteins
UniProt	Gene.Name	Description	OlinkID	Assay	Panel	Panel_Lot_Nr	PlateID	Analyzed.MS	Detected.MS	Perc.Missing.MS	Analyzed.Olink	Detected.Olink	Perc.Missing.Olink	Overlapping	Detected.Platform	In.HPA	In.HPA.Plasma	In.HPPP	In.Ref.Plasma.Proteome
P05156	CFI	Complement factor I	OID30772	CFI	Inflammation II	B20704	Run123	TRUE	TRUE	0	TRUE	TRUE	0	TRUE	Both	TRUE	TRUE	TRUE	TRUE
P01024	C3	Complement C3	OID30776	C3	Inflammation II	B20704	Run123	TRUE	TRUE	0	TRUE	TRUE	0	TRUE	Both	TRUE	TRUE	TRUE	TRUE
P02647	APOA1	Apolipoprotein A-I	OID30769	APOA1	Inflammation II	B20704	Run123	TRUE	TRUE	0	TRUE	TRUE	0	TRUE	Both	TRUE	TRUE	TRUE	TRUE
P04114	APOB	Apolipoprotein B-100	OID30673	APOB	Inflammation II	B20704	Run123	TRUE	TRUE	0	TRUE	TRUE	6.81818	TRUE	Both	TRUE	TRUE	TRUE	TRUE
P00451	F8	Coagulation factor VIII	NA	NA	NA	NA	NA	TRUE	TRUE	0	FALSE	FALSE	NA	FALSE	MS	TRUE	TRUE	TRUE	TRUE
P02790	HPX	Hemopexin	NA	NA	NA	NA	NA	TRUE	TRUE	0	FALSE	FALSE	NA	FALSE	MS	TRUE	TRUE	TRUE	TRUE
P07225	PROS1	Vitamin K-dependent protein S	OID30737	PROS1	Inflammation II	B20704	Run123	TRUE	TRUE	0	TRUE	TRUE	0	TRUE	Both	TRUE	TRUE	TRUE	TRUE
Q9Y6R7	FCGBP	IgGFc-binding protein	NA	NA	NA	NA	NA	TRUE	TRUE	0	FALSE	FALSE	NA	FALSE	MS	TRUE	FALSE	TRUE	TRUE
P00352	ALDH1A1	Aldehyde dehydrogenase 1A1	OID21128	ALDH1A1	Neurology	B04414	Run122	TRUE	TRUE	0	TRUE	TRUE	0	TRUE	Both	TRUE	TRUE	TRUE	TRUE
P08603	CFH	Complement factor H	OID30790	CFH	Inflammation II	B20704	Run123	TRUE	TRUE	0	TRUE	TRUE	0	TRUE	Both	TRUE	TRUE	TRUE	TRUE
P20742	PZP	Pregnancy zone protein	OID30730	PZP	Inflammation II	B20704	Run123	TRUE	TRUE	0	TRUE	TRUE	23.8636	TRUE	Both	TRUE	TRUE	TRUE	TRUE
P02787	TF	Serotransferrin	OID30783	TF	Inflammation II	B20704	Run123	TRUE	TRUE	0	TRUE	TRUE	0	TRUE	Both	TRUE	TRUE	TRUE	TRUE
P02760	AMBP	Protein AMBP	OID21413	AMBP	Oncology	B04412	Run122_-_INFONC	TRUE	TRUE	0	TRUE	TRUE	0	TRUE	Both	TRUE	TRUE	TRUE	TRUE
P00450	CP	Ceruloplasmin	NA	NA	NA	NA	NA	TRUE	TRUE	0	FALSE	FALSE	NA	FALSE	MS	TRUE	TRUE	TRUE	TRUE
P35527	KRT9	Keratin, type I cytoskeletal 9	NA	NA	NA	NA	NA	TRUE	TRUE	0	FALSE	FALSE	NA	FALSE	MS	TRUE	TRUE	TRUE	TRUE
P19823	ITIH2	Inter-alpha-trypsin inhibitor heavy chain H2	NA	NA	NA	NA	NA	TRUE	TRUE	0	FALSE	FALSE	NA	FALSE	MS	TRUE	TRUE	TRUE	TRUE
P54802	NAGLU	Alpha-N-acetylglucosaminidase	NA	NA	NA	NA	NA	TRUE	TRUE	0	FALSE	FALSE	NA	FALSE	MS	TRUE	TRUE	TRUE	TRUE
P13647	KRT5	Keratin, type II cytoskeletal 5	OID20860	KRT5	Neurology	B04414	Run122	TRUE	TRUE	0	TRUE	TRUE	3.40909	TRUE	Both	TRUE	TRUE	TRUE	TRUE
P00734	F2	Prothrombin	OID30723	F2	Inflammation II	B20704	Run123	TRUE	TRUE	0	TRUE	TRUE	0	TRUE	Both	TRUE	TRUE	TRUE	TRUE
P12259	F5	Coagulation factor V	NA	NA	NA	NA	NA	TRUE	TRUE	0	FALSE	FALSE	NA	FALSE	MS	TRUE	TRUE	TRUE	TRUE
P02768	ALB	Albumin	NA	NA	NA	NA	NA	TRUE	TRUE	0	FALSE	FALSE	NA	FALSE	MS	TRUE	TRUE	TRUE	TRUE
P02765	AHSG	Alpha-2-HS-glycoprotein	OID30706	AHSG	Inflammation II	B20704	Run123	TRUE	TRUE	0	TRUE	TRUE	0	TRUE	Both	TRUE	TRUE	TRUE	TRUE
P01011	SERPINA3	Alpha-1-antichymotrypsin	OID30786	SERPINA3	Inflammation II	B20704	Run123	TRUE	TRUE	0	TRUE	TRUE	0	TRUE	Both	TRUE	TRUE	TRUE	TRUE
P01008	SERPINC1	Antithrombin-III	OID30789	SERPINC1	Inflammation II	B20704	Run123	TRUE	TRUE	0	TRUE	TRUE	0	TRUE	Both	TRUE	TRUE	TRUE	TRUE
P04275	VWF	von Willebrand factor	OID20256	VWF	Cardiometabolic	B04413	Run122	TRUE	TRUE	0	TRUE	TRUE	0	TRUE	Both	TRUE	TRUE	TRUE	TRUE
P19652	ORM2	Alpha-1-acid glycoprotein 2	NA	NA	NA	NA	NA	TRUE	TRUE	0	FALSE	FALSE	NA	FALSE	MS	TRUE	TRUE	TRUE	TRUE
P00747	PLG	Plasminogen	OID30785	PLG	Inflammation II	B20704	Run123	TRUE	TRUE	0	TRUE	TRUE	0	TRUE	Both	TRUE	TRUE	TRUE	TRUE
P00751	CFB	Complement factor B	OID30755	CFB	Inflammation II	B20704	Run123	TRUE	TRUE	0	TRUE	TRUE	0	TRUE	Both	TRUE	TRUE	TRUE	TRUE
P01023	A2M	Alpha-2-macroglobulin	NA	NA	NA	NA	NA	TRUE	TRUE	0	FALSE	FALSE	NA	FALSE	MS	TRUE	TRUE	TRUE	TRUE
P05546	SERPIND1	Heparin cofactor 2	OID30767	SERPIND1	Inflammation II	B20704	Run123	TRUE	TRUE	0	TRUE	TRUE	0	TRUE	Both	TRUE	TRUE	TRUE	TRUE
P06727	APOA4	Apolipoprotein A-IV	OID30733	APOA4	Inflammation II	B20704	Run123	TRUE	TRUE	0	TRUE	TRUE	0	TRUE	Both	TRUE	TRUE	TRUE	TRUE
P02766	TTR	Transthyretin	OID30782	TTR	Inflammation II	B20704	Run123	TRUE	TRUE	0	TRUE	TRUE	0	TRUE	Both	TRUE	TRUE	TRUE	TRUE
P02652	APOA2	Apolipoprotein A-II	OID30686	APOA2	Inflammation II	B20704	Run123	TRUE	TRUE	0	TRUE	TRUE	0	TRUE	Both	TRUE	TRUE	TRUE	TRUE
P06396	GSN	Gelsolin	OID30714	GSN	Inflammation II	B20704	Run123	TRUE	TRUE	0	TRUE	TRUE	0	TRUE	Both	TRUE	TRUE	TRUE	TRUE
P07358	C8B	Complement component C8 beta chain	OID30719	C8B	Inflammation II	B20704	Run123	TRUE	TRUE	0	TRUE	TRUE	0	TRUE	Both	TRUE	TRUE	TRUE	TRUE
P02748	C9	Complement component C9	OID30698	C9	Inflammation II	B20704	Run123	TRUE	TRUE	0	TRUE	TRUE	0	TRUE	Both	TRUE	TRUE	TRUE	TRUE
P00746	CFD	Complement factor D	OID30738	CFD	Inflammation II	B20704	Run123	TRUE	TRUE	0	TRUE	TRUE	0	TRUE	Both	TRUE	TRUE	TRUE	TRUE
P02786	TFRC	Transferrin receptor protein 1	OID20369	TFRC	Cardiometabolic	B04413	Run122	TRUE	TRUE	0	TRUE	TRUE	0	TRUE	Both	TRUE	TRUE	TRUE	TRUE
P02749	APOH	Beta-2-glycoprotein 1	OID21072	APOH	Neurology	B04414	Run122	TRUE	TRUE	0	TRUE	TRUE	0	TRUE	Both	TRUE	TRUE	TRUE	TRUE
P08185	SERPINA6	Corticosteroid-binding globulin	OID30743	SERPINA6	Inflammation II	B20704	Run123	TRUE	TRUE	0	TRUE	TRUE	0	TRUE	Both	TRUE	TRUE	TRUE	TRUE
P07357	C8A	Complement component C8 alpha chain	NA	NA	NA	NA	NA	TRUE	TRUE	0	FALSE	FALSE	NA	FALSE	MS	TRUE	TRUE	TRUE	TRUE
P36955	SERPINF1	Pigment epithelium-derived factor	OID30757	SERPINF1	Inflammation II	B20704	Run123	TRUE	TRUE	0	TRUE	TRUE	0	TRUE	Both	TRUE	TRUE	TRUE	TRUE
P19827	ITIH1	Inter-alpha-trypsin inhibitor heavy chain H1	OID30722	ITIH1	Inflammation II	B20704	Run123	TRUE	TRUE	0	TRUE	TRUE	0	TRUE	Both	TRUE	TRUE	TRUE	TRUE
P10643	C7	Complement component C7	OID30766	C7	Inflammation II	B20704	Run123	TRUE	TRUE	0	TRUE	TRUE	0	TRUE	Both	TRUE	TRUE	TRUE	TRUE
P07451	CA3	Carbonic anhydrase 3	OID20271	CA3	Cardiometabolic	B04413	Run122	TRUE	TRUE	0	TRUE	TRUE	0	TRUE	Both	TRUE	TRUE	TRUE	TRUE
P04003	C4BPA	C4b-binding protein alpha chain	NA	NA	NA	NA	NA	TRUE	TRUE	0	FALSE	FALSE	NA	FALSE	MS	TRUE	TRUE	TRUE	TRUE
P29622	SERPINA4	Kallistatin	OID30774	SERPINA4	Inflammation II	B20704	Run123	TRUE	TRUE	0	TRUE	TRUE	0	TRUE	Both	TRUE	TRUE	TRUE	TRUE
O75636	FCN3	Ficolin-3	NA	NA	NA	NA	NA	TRUE	TRUE	0	FALSE	FALSE	NA	FALSE	MS	TRUE	TRUE	TRUE	TRUE
P35542	SAA4	Serum amyloid A-4 protein	OID30726	SAA4	Inflammation II	B20704	Run123	TRUE	TRUE	0	TRUE	TRUE	17.0455	TRUE	Both	TRUE	TRUE	TRUE	TRUE
P01834	IGKC	Immunoglobulin kappa constant	NA	NA	NA	NA	NA	TRUE	TRUE	0	FALSE	FALSE	NA	FALSE	MS	TRUE	FALSE	TRUE	TRUE
Q04756	HGFAC	Hepatocyte growth factor activator	OID30718	HGFAC	Inflammation II	B20704	Run123	TRUE	TRUE	0	TRUE	TRUE	0	TRUE	Both	TRUE	TRUE	TRUE	TRUE
P25311	AZGP1	Zinc-alpha-2-glycoprotein	NA	NA	NA	NA	NA	TRUE	TRUE	0	FALSE	FALSE	NA	FALSE	MS	TRUE	TRUE	TRUE	TRUE
P0C0L5	C4B_2	Complement C4-B	NA	NA	NA	NA	NA	TRUE	TRUE	0	FALSE	FALSE	NA	FALSE	MS	TRUE	TRUE	TRUE	TRUE
P01019	AGT	Angiotensinogen	OID30709	AGT	Inflammation II	B20704	Run123	TRUE	TRUE	0	TRUE	TRUE	0	TRUE	Both	TRUE	TRUE	TRUE	TRUE
P00491	PNP	Purine nucleoside phosphorylase	NA	NA	NA	NA	NA	TRUE	TRUE	0	FALSE	FALSE	NA	FALSE	MS	TRUE	TRUE	TRUE	TRUE
P43652	AFM	Afamin	OID30741	AFM	Inflammation II	B20704	Run123	TRUE	TRUE	0	TRUE	TRUE	0	TRUE	Both	TRUE	TRUE	TRUE	TRUE
P22792	CPN2	Carboxypeptidase N subunit 2	NA	NA	NA	NA	NA	TRUE	TRUE	0	FALSE	FALSE	NA	FALSE	MS	TRUE	TRUE	TRUE	TRUE
Q12905	ILF2	Interleukin enhancer-binding factor 2	NA	NA	NA	NA	NA	TRUE	TRUE	0	FALSE	FALSE	NA	FALSE	MS	TRUE	TRUE	TRUE	TRUE
P01031	C5	Complement C5	OID30744	C5	Inflammation II	B20704	Run123	TRUE	TRUE	0	TRUE	TRUE	0	TRUE	Both	TRUE	TRUE	TRUE	TRUE
P02675	FGB	Fibrinogen beta chain	NA	NA	NA	NA	NA	TRUE	TRUE	0	FALSE	FALSE	NA	FALSE	MS	TRUE	TRUE	TRUE	TRUE
P18669	PGAM1	Phosphoglycerate mutase 1	NA	NA	NA	NA	NA	TRUE	TRUE	0	FALSE	FALSE	NA	FALSE	MS	TRUE	TRUE	TRUE	TRUE
P02753	RBP4	Retinol-binding protein 4	NA	NA	NA	NA	NA	TRUE	TRUE	0	FALSE	FALSE	NA	FALSE	MS	TRUE	TRUE	TRUE	TRUE
P13671	C6	Complement component C6	NA	NA	NA	NA	NA	TRUE	TRUE	0	FALSE	FALSE	NA	FALSE	MS	TRUE	TRUE	TRUE	TRUE
P01009	SERPINA1	Alpha-1-antitrypsin	OID30750	SERPINA1	Inflammation II	B20704	Run123	TRUE	TRUE	0	TRUE	TRUE	71.5909	TRUE	Both	TRUE	TRUE	TRUE	TRUE
Q07075	ENPEP	Glutamyl aminopeptidase	OID30135	ENPEP	Cardiometabolic II	B20706	Run123	TRUE	TRUE	0	TRUE	TRUE	54.5455	TRUE	Both	TRUE	TRUE	TRUE	TRUE
P61769	B2M	Beta-2-microglobulin	OID30725	B2M	Inflammation II	B20704	Run123	TRUE	TRUE	0	TRUE	TRUE	0	TRUE	Both	TRUE	TRUE	TRUE	TRUE
P05451	REG1A	Lithostathine-1-alpha	OID20415	REG1A	Cardiometabolic	B04413	Run122	TRUE	TRUE	0	TRUE	TRUE	0	TRUE	Both	TRUE	TRUE	TRUE	TRUE
Q9UK55	SERPINA10	Protein Z-dependent protease inhibitor	NA	NA	NA	NA	NA	TRUE	TRUE	0	FALSE	FALSE	NA	FALSE	MS	TRUE	TRUE	TRUE	TRUE
P27169	PON1	Serum paraoxonase/arylesterase 1	OID30704	PON1	Inflammation II	B20704	Run123	TRUE	TRUE	0	TRUE	TRUE	0	TRUE	Both	TRUE	TRUE	TRUE	TRUE
Q9Y490	TLN1	Talin-1	NA	NA	NA	NA	NA	TRUE	TRUE	0	FALSE	FALSE	NA	FALSE	MS	TRUE	TRUE	TRUE	TRUE
Q9UKZ9	PCOLCE2	Procollagen C-endopeptidase enhancer 2	NA	NA	NA	NA	NA	TRUE	TRUE	13.6364	FALSE	FALSE	NA	FALSE	MS	TRUE	TRUE	TRUE	TRUE
P02649	APOE	Apolipoprotein E	OID30727	APOE	Inflammation II	B20704	Run123	TRUE	TRUE	0	TRUE	TRUE	0	TRUE	Both	TRUE	TRUE	TRUE	TRUE
Q15848	ADIPOQ	Adiponectin	OID30748	ADIPOQ	Inflammation II	B20704	Run123	TRUE	TRUE	0	TRUE	TRUE	0	TRUE	Both	TRUE	TRUE	TRUE	TRUE
Q16706	MAN2A1	Alpha-mannosidase 2	NA	NA	NA	NA	NA	TRUE	TRUE	0	FALSE	FALSE	NA	FALSE	MS	TRUE	TRUE	TRUE	TRUE
P62805	H4C16	Histone H4	NA	NA	NA	NA	NA	TRUE	TRUE	62.5	FALSE	FALSE	NA	FALSE	MS	TRUE	TRUE	TRUE	TRUE
P04217	A1BG	Alpha-1B-glycoprotein	OID30771	A1BG	Inflammation II	B20704	Run123	TRUE	TRUE	0	TRUE	TRUE	0	TRUE	Both	TRUE	TRUE	TRUE	TRUE
Q96QR1	SCGB3A1	Secretoglobin family 3A member 1	OID30577	SCGB3A1	Inflammation II	B20704	Run123	TRUE	TRUE	0	TRUE	TRUE	1.13636	TRUE	Both	TRUE	TRUE	TRUE	TRUE
Q08380	LGALS3BP	Galectin-3-binding protein	OID30765	LGALS3BP	Inflammation II	B20704	Run123	TRUE	TRUE	0	TRUE	TRUE	0	TRUE	Both	TRUE	TRUE	TRUE	TRUE
Q9P232	CNTN3	Contactin-3	OID21092	CNTN3	Neurology	B04414	Run122	TRUE	TRUE	0	TRUE	TRUE	0	TRUE	Both	TRUE	TRUE	TRUE	TRUE
P09871	C1S	Complement C1s subcomponent	OID30731	C1S	Inflammation II	B20704	Run123	TRUE	TRUE	0	TRUE	TRUE	0	TRUE	Both	TRUE	TRUE	TRUE	TRUE
P00488	F13A1	Coagulation factor XIII A chain	NA	NA	NA	NA	NA	TRUE	TRUE	0	FALSE	FALSE	NA	FALSE	MS	TRUE	TRUE	TRUE	TRUE
P07988	SFTPB	Pulmonary surfactant-associated protein B	NA	NA	NA	NA	NA	TRUE	TRUE	0	FALSE	FALSE	NA	FALSE	MS	TRUE	TRUE	TRUE	TRUE
P15121	AKR1B1	Aldo-keto reductase family 1 member B1	OID21244	AKR1B1	Oncology	B04412	Run122_-_INFONC	TRUE	TRUE	0	TRUE	TRUE	0	TRUE	Both	TRUE	TRUE	TRUE	TRUE
O43866	CD5L	CD5 antigen-like	OID30775	CD5L	Inflammation II	B20704	Run123	TRUE	TRUE	0	TRUE	TRUE	0	TRUE	Both	TRUE	TRUE	TRUE	TRUE
P05362	ICAM1	Intercellular adhesion molecule 1	OID20411	ICAM1	Cardiometabolic	B04413	Run122	TRUE	TRUE	0	TRUE	TRUE	0	TRUE	Both	TRUE	TRUE	TRUE	TRUE
P33908	MAN1A1	Mannosyl-oligosaccharide 1,2-alpha-mannosidase IA	NA	NA	NA	NA	NA	TRUE	TRUE	0	FALSE	FALSE	NA	FALSE	MS	TRUE	TRUE	TRUE	TRUE
Q04446	GBE1	1,4-alpha-glucan-branching enzyme	NA	NA	NA	NA	NA	TRUE	TRUE	0	FALSE	FALSE	NA	FALSE	MS	TRUE	TRUE	TRUE	TRUE
P05543	SERPINA7	Thyroxine-binding globulin	OID30724	SERPINA7	Inflammation II	B20704	Run123	TRUE	TRUE	0	TRUE	TRUE	0	TRUE	Both	TRUE	TRUE	TRUE	TRUE
P09211	GSTP1	Glutathione S-transferase P	OID20876	GSTP1	Neurology	B04414	Run122	TRUE	TRUE	0	TRUE	TRUE	60.2273	TRUE	Both	TRUE	TRUE	TRUE	TRUE
P00736	C1R	Complement C1r subcomponent	OID30753	C1R	Inflammation II	B20704	Run123	TRUE	TRUE	0	TRUE	TRUE	0	TRUE	Both	TRUE	FALSE	TRUE	TRUE
P01034	CST3	Cystatin-C	OID20400	CST3	Cardiometabolic	B04413	Run122	TRUE	TRUE	0	TRUE	TRUE	0	TRUE	Both	TRUE	TRUE	TRUE	TRUE
P07360	C8G	Complement component C8 gamma chain	NA	NA	NA	NA	NA	TRUE	TRUE	0	FALSE	FALSE	NA	FALSE	MS	TRUE	TRUE	TRUE	TRUE
Q9HCU0	CD248	Endosialin	OID30394	CD248	Cardiometabolic II	B20706	Run123	TRUE	TRUE	0	TRUE	TRUE	0	TRUE	Both	TRUE	TRUE	TRUE	TRUE
P02741	CRP	C-reactive protein	NA	NA	NA	NA	NA	TRUE	TRUE	0	FALSE	FALSE	NA	FALSE	MS	TRUE	TRUE	TRUE	TRUE
Q04695	KRT17	Keratin, type I cytoskeletal 17	OID30092	KRT17	Cardiometabolic II	B20706	Run123	TRUE	TRUE	0	TRUE	TRUE	95.4545	TRUE	Both	TRUE	TRUE	TRUE	TRUE
P23142	FBLN1	Fibulin-1	NA	NA	NA	NA	NA	TRUE	TRUE	0	FALSE	FALSE	NA	FALSE	MS	TRUE	TRUE	TRUE	TRUE
P03952	KLKB1	Plasma kallikrein	OID30760	KLKB1	Inflammation II	B20704	Run123	TRUE	TRUE	0	TRUE	TRUE	0	TRUE	Both	TRUE	TRUE	TRUE	TRUE
P05060	CHGB	Secretogranin-1	OID21038	CHGB	Neurology	B04414	Run122	TRUE	TRUE	0	TRUE	TRUE	0	TRUE	Both	TRUE	TRUE	TRUE	TRUE
P00742	F10	Coagulation factor X	OID30684	F10	Inflammation II	B20704	Run123	TRUE	TRUE	0	TRUE	TRUE	0	TRUE	Both	TRUE	TRUE	TRUE	TRUE
P05160	F13B	Coagulation factor XIII B chain	OID30781	F13B	Inflammation II	B20704	Run123	TRUE	TRUE	0	TRUE	TRUE	0	TRUE	Both	TRUE	TRUE	TRUE	TRUE
P18065	IGFBP2	Insulin-like growth factor-binding protein 2	OID20325	IGFBP2	Cardiometabolic	B04413	Run122	TRUE	TRUE	0	TRUE	TRUE	0	TRUE	Both	TRUE	TRUE	TRUE	TRUE
Q9UM47	NOTCH3	Neurogenic locus notch homolog protein 3	OID20253	NOTCH3	Cardiometabolic	B04413	Run122	TRUE	TRUE	0	TRUE	TRUE	0	TRUE	Both	TRUE	TRUE	TRUE	TRUE
Q96S96	PEBP4	Phosphatidylethanolamine-binding protein 4	NA	NA	NA	NA	NA	TRUE	TRUE	0	FALSE	FALSE	NA	FALSE	MS	TRUE	TRUE	TRUE	TRUE
P98160	HSPG2	Basement membrane-specific heparan sulfate proteoglycan core protein	OID20383	HSPG2	Cardiometabolic	B04413	Run122	TRUE	TRUE	0	TRUE	TRUE	0	TRUE	Both	TRUE	TRUE	TRUE	TRUE
P35555	FBN1	Fibrillin-1	NA	NA	NA	NA	NA	TRUE	TRUE	0	FALSE	FALSE	NA	FALSE	MS	TRUE	TRUE	TRUE	TRUE
P04196	HRG	Histidine-rich glycoprotein	OID30770	HRG	Inflammation II	B20704	Run123	TRUE	TRUE	0	TRUE	TRUE	0	TRUE	Both	TRUE	TRUE	TRUE	TRUE
P69905	HBA2	Hemoglobin subunit alpha	NA	NA	NA	NA	NA	TRUE	TRUE	0	FALSE	FALSE	NA	FALSE	MS	TRUE	TRUE	TRUE	TRUE
P02750	LRG1	Leucine-rich alpha-2-glycoprotein	OID30751	LRG1	Inflammation II	B20704	Run123	TRUE	TRUE	0	TRUE	TRUE	0	TRUE	Both	TRUE	TRUE	TRUE	TRUE
P50552	VASP	Vasodilator-stimulated phosphoprotein	OID30692	VASP	Inflammation II	B20704	Run123	TRUE	TRUE	0	TRUE	TRUE	0	TRUE	Both	TRUE	TRUE	TRUE	TRUE
P07942	LAMB1	Laminin subunit beta-1	OID30280	LAMB1	Cardiometabolic II	B20706	Run123	TRUE	TRUE	0	TRUE	TRUE	0	TRUE	Both	TRUE	TRUE	TRUE	TRUE
P05062	ALDOB	Fructose-bisphosphate aldolase B	NA	NA	NA	NA	NA	TRUE	TRUE	0	FALSE	FALSE	NA	FALSE	MS	TRUE	TRUE	TRUE	TRUE
P04264	KRT1	Keratin, type II cytoskeletal 1	NA	NA	NA	NA	NA	TRUE	TRUE	0	FALSE	FALSE	NA	FALSE	MS	TRUE	TRUE	TRUE	TRUE
P02763	ORM1	Alpha-1-acid glycoprotein 1	OID30768	ORM1	Inflammation II	B20704	Run123	TRUE	TRUE	0	TRUE	TRUE	0	TRUE	Both	TRUE	TRUE	TRUE	TRUE
P05107	ITGB2	Integrin beta-2	OID20315	ITGB2	Cardiometabolic	B04413	Run122	TRUE	TRUE	0	TRUE	TRUE	0	TRUE	Both	TRUE	TRUE	TRUE	TRUE
P51884	LUM	Lumican	NA	NA	NA	NA	NA	TRUE	TRUE	0	FALSE	FALSE	NA	FALSE	MS	TRUE	TRUE	TRUE	TRUE
P04066	FUCA1	Tissue alpha-L-fucosidase	OID20261	FUCA1	Cardiometabolic	B04413	Run122	TRUE	TRUE	0	TRUE	TRUE	0	TRUE	Both	TRUE	TRUE	TRUE	TRUE
P26038	MSN	Moesin	NA	NA	NA	NA	NA	TRUE	TRUE	0	FALSE	FALSE	NA	FALSE	MS	TRUE	TRUE	TRUE	TRUE
P15169	CPN1	Carboxypeptidase N catalytic chain	NA	NA	NA	NA	NA	TRUE	TRUE	0	FALSE	FALSE	NA	FALSE	MS	TRUE	TRUE	TRUE	TRUE
P35908	KRT2	Keratin, type II cytoskeletal 2 epidermal	NA	NA	NA	NA	NA	TRUE	TRUE	0	FALSE	FALSE	NA	FALSE	MS	TRUE	TRUE	TRUE	TRUE
P80108	GPLD1	Phosphatidylinositol-glycan-specific phospholipase D	NA	NA	NA	NA	NA	TRUE	TRUE	0	FALSE	FALSE	NA	FALSE	MS	TRUE	TRUE	TRUE	TRUE
P26927	MST1	Hepatocyte growth factor-like protein	OID30713	MST1	Inflammation II	B20704	Run123	TRUE	TRUE	0	TRUE	TRUE	0	TRUE	Both	TRUE	TRUE	TRUE	TRUE
P01859	IGHG2	Immunoglobulin heavy constant gamma 2	NA	NA	NA	NA	NA	TRUE	TRUE	0	FALSE	FALSE	NA	FALSE	MS	TRUE	TRUE	TRUE	TRUE
Q96IY4	CPB2	Carboxypeptidase B2	OID30734	CPB2	Inflammation II	B20704	Run123	TRUE	TRUE	0	TRUE	TRUE	0	TRUE	Both	TRUE	TRUE	TRUE	TRUE
P08519	LPA	Apolipoprotein(a)	OID30747	LPA	Inflammation II	B20704	Run123	TRUE	TRUE	0	TRUE	TRUE	0	TRUE	Both	TRUE	TRUE	TRUE	TRUE
P00748	F12	Coagulation factor XII	OID30739	F12	Inflammation II	B20704	Run123	TRUE	TRUE	0	TRUE	TRUE	0	TRUE	Both	TRUE	TRUE	TRUE	TRUE
P02452	COL1A1	Collagen alpha-1(I) chain	OID20335	COL1A1	Cardiometabolic	B04413	Run122	TRUE	TRUE	0	TRUE	TRUE	0	TRUE	Both	TRUE	TRUE	TRUE	TRUE
P05452	CLEC3B	Tetranectin	OID30756	CLEC3B	Inflammation II	B20704	Run123	TRUE	TRUE	0	TRUE	TRUE	0	TRUE	Both	TRUE	TRUE	TRUE	TRUE
Q9UC07	ZNF69	Zinc finger protein 69	NA	NA	NA	NA	NA	TRUE	TRUE	89.7727	FALSE	FALSE	NA	FALSE	MS	TRUE	FALSE	FALSE	FALSE
P13645	KRT10	Keratin, type I cytoskeletal 10	NA	NA	NA	NA	NA	TRUE	TRUE	0	FALSE	FALSE	NA	FALSE	MS	TRUE	TRUE	TRUE	TRUE
O95445	APOM	Apolipoprotein M	OID20374	APOM	Cardiometabolic	B04413	Run122	TRUE	TRUE	0	TRUE	TRUE	0	TRUE	Both	TRUE	TRUE	TRUE	TRUE
P06703	S100A6	Protein S100-A6	NA	NA	NA	NA	NA	TRUE	TRUE	0	FALSE	FALSE	NA	FALSE	MS	TRUE	TRUE	TRUE	TRUE
P07998	RNASE1	Ribonuclease pancreatic	OID30672	RNASE1	Inflammation II	B20704	Run123	TRUE	TRUE	0	TRUE	TRUE	0	TRUE	Both	TRUE	TRUE	TRUE	TRUE
Q07954	LRP1	Prolow-density lipoprotein receptor-related protein 1	OID21293	LRP1	Oncology	B04412	Run122_-_INFONC	TRUE	TRUE	0	TRUE	TRUE	0	TRUE	Both	TRUE	TRUE	TRUE	TRUE
P02775	PPBP	Platelet basic protein	OID30761	PPBP	Inflammation II	B20704	Run123	TRUE	TRUE	0	TRUE	TRUE	0	TRUE	Both	TRUE	TRUE	TRUE	TRUE
Q8WWQ8	STAB2	Stabilin-2	OID30401	STAB2	Cardiometabolic II	B20706	Run123	TRUE	TRUE	0	TRUE	TRUE	0	TRUE	Both	TRUE	TRUE	TRUE	TRUE
P04180	LCAT	Phosphatidylcholine-sterol acyltransferase	OID30677	LCAT	Inflammation II	B20704	Run123	TRUE	TRUE	0	TRUE	TRUE	0	TRUE	Both	TRUE	TRUE	TRUE	TRUE
P12429	ANXA3	Annexin A3	OID21036	ANXA3	Neurology	B04414	Run122	TRUE	TRUE	0	TRUE	TRUE	0	TRUE	Both	TRUE	TRUE	TRUE	TRUE
P02144	MB	Myoglobin	OID20263	MB	Cardiometabolic	B04413	Run122	TRUE	TRUE	0	TRUE	TRUE	0	TRUE	Both	TRUE	TRUE	TRUE	TRUE
P04004	VTN	Vitronectin	NA	NA	NA	NA	NA	TRUE	TRUE	0	FALSE	FALSE	NA	FALSE	MS	TRUE	TRUE	TRUE	TRUE
P23528	CFL1	Cofilin-1	NA	NA	NA	NA	NA	TRUE	TRUE	0	FALSE	FALSE	NA	FALSE	MS	TRUE	TRUE	TRUE	TRUE
P02743	APCS	Serum amyloid P-component	OID30778	APCS	Inflammation II	B20704	Run123	TRUE	TRUE	0	TRUE	TRUE	0	TRUE	Both	TRUE	TRUE	TRUE	TRUE
P13796	LCP1	Plastin-2	OID30367	LCP1	Cardiometabolic II	B20706	Run123	TRUE	TRUE	0	TRUE	TRUE	0	TRUE	Both	TRUE	TRUE	TRUE	TRUE
P35443	THBS4	Thrombospondin-4	OID20368	THBS4	Cardiometabolic	B04413	Run122	TRUE	TRUE	0	TRUE	TRUE	0	TRUE	Both	TRUE	TRUE	TRUE	TRUE
P01857	IGHG1	Immunoglobulin heavy constant gamma 1	NA	NA	NA	NA	NA	TRUE	TRUE	0	FALSE	FALSE	NA	FALSE	MS	TRUE	TRUE	TRUE	TRUE
P11717	IGF2R	Cation-independent mannose-6-phosphate receptor	OID21146	IGF2R	Neurology	B04414	Run122	TRUE	TRUE	0	TRUE	TRUE	0	TRUE	Both	TRUE	TRUE	TRUE	TRUE
Q9NZP8	C1RL	Complement C1r subcomponent-like protein	OID30721	C1RL	Inflammation II	B20704	Run123	TRUE	TRUE	0	TRUE	TRUE	0	TRUE	Both	TRUE	TRUE	TRUE	TRUE
P09172	DBH	Dopamine beta-hydroxylase	OID30703	DBH	Inflammation II	B20704	Run123	TRUE	TRUE	0	TRUE	TRUE	0	TRUE	Both	TRUE	TRUE	TRUE	TRUE
P01042	KNG1	Kininogen-1	NA	NA	NA	NA	NA	TRUE	TRUE	0	FALSE	FALSE	NA	FALSE	MS	TRUE	TRUE	TRUE	TRUE
Q15582	TGFBI	Transforming growth factor-beta-induced protein ig-h3	OID20417	TGFBI	Cardiometabolic	B04413	Run122	TRUE	TRUE	0	TRUE	TRUE	0	TRUE	Both	TRUE	TRUE	TRUE	TRUE
Q6UXB8	PI16	Peptidase inhibitor 16	OID30676	PI16	Inflammation II	B20704	Run123	TRUE	TRUE	0	TRUE	TRUE	0	TRUE	Both	TRUE	TRUE	TRUE	TRUE
P30041	PRDX6	Peroxiredoxin-6	OID21404	PRDX6	Oncology	B04412	Run122_-_INFONC	TRUE	TRUE	0	TRUE	TRUE	0	TRUE	Both	TRUE	TRUE	TRUE	TRUE
Q13093	PLA2G7	Platelet-activating factor acetylhydrolase	OID21105	PLA2G7	Neurology	B04414	Run122	TRUE	TRUE	0	TRUE	TRUE	0	TRUE	Both	TRUE	TRUE	TRUE	TRUE
P48740	MASP1	Mannan-binding lectin serine protease 1	OID20954	MASP1	Neurology	B04414	Run122	TRUE	TRUE	0	TRUE	TRUE	0	TRUE	Both	TRUE	TRUE	TRUE	TRUE
P24592	IGFBP6	Insulin-like growth factor-binding protein 6	OID20413	IGFBP6	Cardiometabolic	B04413	Run122	TRUE	TRUE	0	TRUE	TRUE	0	TRUE	Both	TRUE	TRUE	TRUE	TRUE
P02654	APOC1	Apolipoprotein C-I	OID30749	APOC1	Inflammation II	B20704	Run123	TRUE	TRUE	0	TRUE	TRUE	0	TRUE	Both	TRUE	TRUE	TRUE	TRUE
P06681	C2	Complement C2	OID20410	C2	Cardiometabolic	B04413	Run122	TRUE	TRUE	0	TRUE	TRUE	0	TRUE	Both	TRUE	TRUE	TRUE	TRUE
P01033	TIMP1	Metalloproteinase inhibitor 1	OID20418	TIMP1	Cardiometabolic	B04413	Run122	TRUE	TRUE	0	TRUE	TRUE	0	TRUE	Both	TRUE	TRUE	TRUE	TRUE
P13489	RNH1	Ribonuclease inhibitor	NA	NA	NA	NA	NA	TRUE	TRUE	0	FALSE	FALSE	NA	FALSE	MS	TRUE	TRUE	TRUE	TRUE
P05090	APOD	Apolipoprotein D	OID30746	APOD	Inflammation II	B20704	Run123	TRUE	TRUE	0	TRUE	TRUE	0	TRUE	Both	TRUE	TRUE	TRUE	TRUE
P01876	IGHA1	Immunoglobulin heavy constant alpha 1	NA	NA	NA	NA	NA	TRUE	TRUE	0	FALSE	FALSE	NA	FALSE	MS	TRUE	TRUE	TRUE	TRUE
Q9H4A4	RNPEP	Aminopeptidase B	NA	NA	NA	NA	NA	TRUE	TRUE	0	FALSE	FALSE	NA	FALSE	MS	TRUE	TRUE	TRUE	TRUE
O00462	MANBA	Beta-mannosidase	NA	NA	NA	NA	NA	TRUE	TRUE	0	FALSE	FALSE	NA	FALSE	MS	TRUE	TRUE	TRUE	TRUE
P34932	HSPA4	Heat shock 70 kDa protein 4	NA	NA	NA	NA	NA	TRUE	TRUE	0	FALSE	FALSE	NA	FALSE	MS	TRUE	TRUE	TRUE	TRUE
P08648	ITGA5	Integrin alpha-5	OID21139	ITGA5	Neurology	B04414	Run122	TRUE	TRUE	0	TRUE	TRUE	0	TRUE	Both	TRUE	TRUE	TRUE	TRUE
Q14517	FAT1	Protocadherin Fat 1	NA	NA	NA	NA	NA	TRUE	TRUE	0	FALSE	FALSE	NA	FALSE	MS	TRUE	TRUE	TRUE	TRUE
P02655	APOC2	Apolipoprotein C-II	NA	NA	NA	NA	NA	TRUE	TRUE	0	FALSE	FALSE	NA	FALSE	MS	TRUE	TRUE	TRUE	TRUE
P06702	S100A9	Protein S100-A9	NA	NA	NA	NA	NA	TRUE	TRUE	0	FALSE	FALSE	NA	FALSE	MS	TRUE	TRUE	TRUE	TRUE
P0DJI8	SAA1	Serum amyloid A-1 protein	NA	NA	NA	NA	NA	TRUE	TRUE	0	FALSE	FALSE	NA	FALSE	MS	TRUE	TRUE	TRUE	TRUE
Q15404	RSU1	Ras suppressor protein 1	NA	NA	NA	NA	NA	TRUE	TRUE	0	FALSE	FALSE	NA	FALSE	MS	TRUE	TRUE	TRUE	TRUE
Q96KN2	CNDP1	Beta-Ala-His dipeptidase	OID20347	CNDP1	Cardiometabolic	B04413	Run122	TRUE	TRUE	0	TRUE	TRUE	0	TRUE	Both	TRUE	TRUE	TRUE	TRUE
P07686	HEXB	Beta-hexosaminidase subunit beta	NA	NA	NA	NA	NA	TRUE	TRUE	0	FALSE	FALSE	NA	FALSE	MS	TRUE	TRUE	TRUE	TRUE
P16930	FAH	Fumarylacetoacetase	NA	NA	NA	NA	NA	TRUE	TRUE	0	FALSE	FALSE	NA	FALSE	MS	TRUE	TRUE	TRUE	TRUE
O94919	ENDOD1	Endonuclease domain-containing 1 protein	NA	NA	NA	NA	NA	TRUE	TRUE	0	FALSE	FALSE	NA	FALSE	MS	TRUE	TRUE	TRUE	TRUE
P02746	C1QB	Complement C1q subcomponent subunit B	NA	NA	NA	NA	NA	TRUE	TRUE	0	FALSE	FALSE	NA	FALSE	MS	TRUE	TRUE	TRUE	TRUE
P09619	PDGFRB	Platelet-derived growth factor receptor beta	OID20268	PDGFRB	Cardiometabolic	B04413	Run122	TRUE	TRUE	0	TRUE	TRUE	0	TRUE	Both	TRUE	TRUE	TRUE	TRUE
P14550	AKR1A1	Aldo-keto reductase family 1 member A1	NA	NA	NA	NA	NA	TRUE	TRUE	0	FALSE	FALSE	NA	FALSE	MS	TRUE	TRUE	TRUE	TRUE
P21399	ACO1	Cytoplasmic aconitate hydratase	NA	NA	NA	NA	NA	TRUE	TRUE	0	FALSE	FALSE	NA	FALSE	MS	TRUE	TRUE	TRUE	TRUE
Q92820	GGH	Gamma-glutamyl hydrolase	OID20416	GGH	Cardiometabolic	B04413	Run122	TRUE	TRUE	0	TRUE	TRUE	0	TRUE	Both	TRUE	TRUE	TRUE	TRUE
P30046	DDT	D-dopachrome decarboxylase	OID30372	DDT	Cardiometabolic II	B20706	Run123	TRUE	TRUE	0	TRUE	TRUE	0	TRUE	Both	TRUE	FALSE	FALSE	FALSE
P61981	YWHAG	14-3-3 protein gamma	NA	NA	NA	NA	NA	TRUE	TRUE	0	FALSE	FALSE	NA	FALSE	MS	TRUE	TRUE	TRUE	TRUE
P07858	CTSB	Cathepsin B	OID20276	CTSB	Cardiometabolic	B04413	Run122	TRUE	TRUE	0	TRUE	TRUE	0	TRUE	Both	TRUE	TRUE	TRUE	TRUE
P06276	BCHE	Cholinesterase	OID30717	BCHE	Inflammation II	B20704	Run123	TRUE	TRUE	0	TRUE	TRUE	0	TRUE	Both	TRUE	TRUE	TRUE	TRUE
Q9Y5C1	ANGPTL3	Angiopoietin-related protein 3	OID20407	ANGPTL3	Cardiometabolic	B04413	Run122	TRUE	TRUE	0	TRUE	TRUE	0	TRUE	Both	TRUE	TRUE	TRUE	TRUE
P41222	PTGDS	Prostaglandin-H2 D-isomerase	OID20408	PTGDS	Cardiometabolic	B04413	Run122	TRUE	TRUE	0	TRUE	TRUE	0	TRUE	Both	TRUE	TRUE	TRUE	TRUE
P04040	CAT	Catalase	OID30712	CAT	Inflammation II	B20704	Run123	TRUE	TRUE	0	TRUE	TRUE	0	TRUE	Both	TRUE	TRUE	TRUE	TRUE
P07737	PFN1	Profilin-1	NA	NA	NA	NA	NA	TRUE	TRUE	0	FALSE	FALSE	NA	FALSE	MS	TRUE	TRUE	TRUE	TRUE
P43121	MCAM	Cell surface glycoprotein MUC18	OID20343	MCAM	Cardiometabolic	B04413	Run122	TRUE	TRUE	0	TRUE	TRUE	0	TRUE	Both	TRUE	TRUE	TRUE	TRUE
P11226	MBL2	Mannose-binding protein C	OID30759	MBL2	Inflammation II	B20704	Run123	TRUE	TRUE	0	TRUE	TRUE	0	TRUE	Both	TRUE	TRUE	TRUE	TRUE
P15144	ANPEP	Aminopeptidase N	OID20350	ANPEP	Cardiometabolic	B04413	Run122	TRUE	TRUE	0	TRUE	TRUE	0	TRUE	Both	TRUE	TRUE	TRUE	TRUE
Q12866	MERTK	Tyrosine-protein kinase Mer	OID20657	MERTK	Inflammation	B04411	Run122_-_INFONC	TRUE	TRUE	0	TRUE	TRUE	0	TRUE	Both	TRUE	TRUE	TRUE	TRUE
P00492	HPRT1	Hypoxanthine-guanine phosphoribosyltransferase	NA	NA	NA	NA	NA	TRUE	TRUE	0	FALSE	FALSE	NA	FALSE	MS	TRUE	TRUE	TRUE	TRUE
Q86SF2	GALNT7	N-acetylgalactosaminyltransferase 7	OID21377	GALNT7	Oncology	B04412	Run122_-_INFONC	TRUE	TRUE	0	TRUE	TRUE	0	TRUE	Both	TRUE	TRUE	TRUE	TRUE
O75339	CILP	Cartilage intermediate layer protein 1	OID30399	CILP	Cardiometabolic II	B20706	Run123	TRUE	TRUE	0	TRUE	TRUE	0	TRUE	Both	TRUE	TRUE	TRUE	TRUE
P04156	PRNP	Major prion protein	NA	NA	NA	NA	NA	TRUE	TRUE	0	FALSE	FALSE	NA	FALSE	MS	TRUE	TRUE	TRUE	TRUE
P28066	PSMA5	Proteasome subunit alpha type-5	NA	NA	NA	NA	NA	TRUE	TRUE	0	FALSE	FALSE	NA	FALSE	MS	TRUE	TRUE	TRUE	TRUE
Q9HC84	MUC5B	Mucin-5B	NA	NA	NA	NA	NA	TRUE	TRUE	0	FALSE	FALSE	NA	FALSE	MS	TRUE	TRUE	TRUE	TRUE
Q8IUL8	CILP2	Cartilage intermediate layer protein 2	NA	NA	NA	NA	NA	TRUE	TRUE	0	FALSE	FALSE	NA	FALSE	MS	TRUE	TRUE	TRUE	TRUE
Q9BXR6	CFHR5	Complement factor H-related protein 5	OID30716	CFHR5	Inflammation II	B20704	Run123	TRUE	TRUE	0	TRUE	TRUE	0	TRUE	Both	TRUE	TRUE	TRUE	TRUE
O75356	ENTPD5	Nucleoside diphosphate phosphatase ENTPD5	OID20104	ENTPD5	Cardiometabolic	B04413	Run122	TRUE	TRUE	0	TRUE	TRUE	0	TRUE	Both	TRUE	TRUE	TRUE	TRUE
Q9UJJ9	GNPTG	N-acetylglucosamine-1-phosphotransferase subunit gamma	NA	NA	NA	NA	NA	TRUE	TRUE	0	FALSE	FALSE	NA	FALSE	MS	TRUE	TRUE	TRUE	TRUE
P32119	PRDX2	Peroxiredoxin-2	OID30668	PRDX2	Inflammation II	B20704	Run123	TRUE	TRUE	0	TRUE	TRUE	2.27273	TRUE	Both	TRUE	TRUE	TRUE	TRUE
P30043	BLVRB	Flavin reductase (NADPH)	OID21141	BLVRB	Neurology	B04414	Run122	TRUE	TRUE	0	TRUE	TRUE	0	TRUE	Both	TRUE	TRUE	TRUE	TRUE
O95497	VNN1	Pantetheinase	OID30711	VNN1	Inflammation II	B20704	Run123	TRUE	TRUE	0	TRUE	TRUE	0	TRUE	Both	TRUE	TRUE	TRUE	TRUE
P00915	CA1	Carbonic anhydrase 1	OID20409	CA1	Cardiometabolic	B04413	Run122	TRUE	TRUE	0	TRUE	TRUE	0	TRUE	Both	TRUE	TRUE	TRUE	TRUE
P04632	CAPNS1	Calpain small subunit 1	NA	NA	NA	NA	NA	TRUE	TRUE	0	FALSE	FALSE	NA	FALSE	MS	TRUE	TRUE	TRUE	TRUE
P01854	IGHE	Immunoglobulin heavy constant epsilon	NA	NA	NA	NA	NA	TRUE	TRUE	61.3636	FALSE	FALSE	NA	FALSE	MS	TRUE	TRUE	TRUE	TRUE
Q86TH1	ADAMTSL2	ADAMTS-like protein 2	OID30370	ADAMTSL2	Cardiometabolic II	B20706	Run123	TRUE	TRUE	0	TRUE	TRUE	0	TRUE	Both	TRUE	TRUE	TRUE	TRUE
Q13790	APOF	Apolipoprotein F	OID30701	APOF	Inflammation II	B20704	Run123	TRUE	TRUE	0	TRUE	TRUE	0	TRUE	Both	TRUE	TRUE	TRUE	TRUE
P23284	PPIB	Peptidyl-prolyl cis-trans isomerase B	OID20331	PPIB	Cardiometabolic	B04413	Run122	TRUE	TRUE	0	TRUE	TRUE	0	TRUE	Both	TRUE	TRUE	TRUE	TRUE
P62826	RAN	GTP-binding nuclear protein Ran	NA	NA	NA	NA	NA	TRUE	TRUE	0	FALSE	FALSE	NA	FALSE	MS	TRUE	TRUE	TRUE	TRUE
P05109	S100A8	Protein S100-A8	NA	NA	NA	NA	NA	TRUE	TRUE	0	FALSE	FALSE	NA	FALSE	MS	TRUE	TRUE	TRUE	TRUE
Q12907	LMAN2	Vesicular integral-membrane protein VIP36	NA	NA	NA	NA	NA	TRUE	TRUE	0	FALSE	FALSE	NA	FALSE	MS	TRUE	TRUE	TRUE	TRUE
P55056	APOC4	Apolipoprotein C-IV	NA	NA	NA	NA	NA	TRUE	TRUE	0	FALSE	FALSE	NA	FALSE	MS	TRUE	TRUE	TRUE	TRUE
Q9Y646	CPQ	Carboxypeptidase Q	OID30406	CPQ	Cardiometabolic II	B20706	Run123	TRUE	TRUE	0	TRUE	TRUE	0	TRUE	Both	TRUE	TRUE	TRUE	TRUE
Q5JS37	NHLRC3	NHL repeat-containing protein 3	OID30614	NHLRC3	Inflammation II	B20704	Run123	TRUE	TRUE	13.6364	TRUE	TRUE	0	TRUE	Both	TRUE	TRUE	TRUE	TRUE
P07359	GP1BA	Platelet glycoprotein Ib alpha chain	OID20381	GP1BA	Cardiometabolic	B04413	Run122	TRUE	TRUE	0	TRUE	TRUE	0	TRUE	Both	TRUE	TRUE	TRUE	TRUE
P80511	S100A12	Protein S100-A12	OID21374	S100A12	Oncology	B04412	Run122_-_INFONC	TRUE	TRUE	13.6364	TRUE	TRUE	0	TRUE	Both	TRUE	TRUE	TRUE	TRUE
Q13867	BLMH	Bleomycin hydrolase	OID20336	BLMH	Cardiometabolic	B04413	Run122	TRUE	TRUE	0	TRUE	TRUE	0	TRUE	Both	TRUE	TRUE	TRUE	TRUE
P01877	IGHA2	Immunoglobulin heavy constant alpha 2	NA	NA	NA	NA	NA	TRUE	TRUE	0	FALSE	FALSE	NA	FALSE	MS	TRUE	TRUE	TRUE	TRUE
O00187	MASP2	Mannan-binding lectin serine protease 2	NA	NA	NA	NA	NA	TRUE	TRUE	0	FALSE	FALSE	NA	FALSE	MS	TRUE	TRUE	TRUE	TRUE
P84157-2	MXRA7	Isoform 2 of Matrix-remodeling-associated protein 7	NA	NA	NA	NA	NA	TRUE	TRUE	63.6364	FALSE	FALSE	NA	FALSE	MS	FALSE	FALSE	FALSE	FALSE
P24043	LAMA2	Laminin subunit alpha-2	NA	NA	NA	NA	NA	TRUE	TRUE	0	FALSE	FALSE	NA	FALSE	MS	TRUE	TRUE	TRUE	TRUE
P16109	SELP	P-selectin	OID20379	SELP	Cardiometabolic	B04413	Run122	TRUE	TRUE	0	TRUE	TRUE	0	TRUE	Both	TRUE	TRUE	TRUE	TRUE
P61158	ACTR3	Actin-related protein 3	NA	NA	NA	NA	NA	TRUE	TRUE	0	FALSE	FALSE	NA	FALSE	MS	TRUE	TRUE	TRUE	TRUE
P02792	FTL	Ferritin light chain	NA	NA	NA	NA	NA	TRUE	TRUE	0	FALSE	FALSE	NA	FALSE	MS	TRUE	TRUE	TRUE	TRUE
Q6EMK4	VASN	Vasorin	OID20345	VASN	Cardiometabolic	B04413	Run122	TRUE	TRUE	0	TRUE	TRUE	0	TRUE	Both	TRUE	TRUE	TRUE	TRUE
P22352	GPX3	Glutathione peroxidase 3	NA	NA	NA	NA	NA	TRUE	TRUE	0	FALSE	FALSE	NA	FALSE	MS	TRUE	TRUE	TRUE	TRUE
Q9Y696	CLIC4	Chloride intracellular channel protein 4	NA	NA	NA	NA	NA	TRUE	TRUE	0	FALSE	FALSE	NA	FALSE	MS	TRUE	TRUE	TRUE	TRUE
P52565	ARHGDIA	Rho GDP-dissociation inhibitor 1	NA	NA	NA	NA	NA	TRUE	TRUE	0	FALSE	FALSE	NA	FALSE	MS	TRUE	TRUE	TRUE	TRUE
Q86UD1	OAF	Out at first protein homolog	NA	NA	NA	NA	NA	TRUE	TRUE	0	FALSE	FALSE	NA	FALSE	MS	TRUE	TRUE	TRUE	TRUE
P14923	JUP	Junction plakoglobin	NA	NA	NA	NA	NA	TRUE	TRUE	0	FALSE	FALSE	NA	FALSE	MS	TRUE	TRUE	TRUE	TRUE
P45877	PPIC	Peptidyl-prolyl cis-trans isomerase C	NA	NA	NA	NA	NA	TRUE	TRUE	0	FALSE	FALSE	NA	FALSE	MS	TRUE	TRUE	TRUE	TRUE
P23142-4	FBLN1	Isoform C of Fibulin-1	NA	NA	NA	NA	NA	TRUE	TRUE	0	FALSE	FALSE	NA	FALSE	MS	FALSE	FALSE	FALSE	FALSE
P08571	CD14	Monocyte differentiation antigen CD14	OID20378	CD14	Cardiometabolic	B04413	Run122	TRUE	TRUE	0	TRUE	TRUE	0	TRUE	Both	TRUE	TRUE	TRUE	TRUE
Q9UGM5	FETUB	Fetuin-B	OID20404	FETUB	Cardiometabolic	B04413	Run122	TRUE	TRUE	0	TRUE	TRUE	0	TRUE	Both	TRUE	TRUE	TRUE	TRUE
P56199	ITGA1	Integrin alpha-1	NA	NA	NA	NA	NA	TRUE	TRUE	0	FALSE	FALSE	NA	FALSE	MS	TRUE	TRUE	TRUE	TRUE
P09486	SPARC	SPARC	OID21511	SPARC	Oncology	B04412	Run122_-_INFONC	TRUE	TRUE	0	TRUE	TRUE	0	TRUE	Both	TRUE	TRUE	TRUE	TRUE
P27487	DPP4	Dipeptidyl peptidase 4	OID20406	DPP4	Cardiometabolic	B04413	Run122	TRUE	TRUE	0	TRUE	TRUE	0	TRUE	Both	TRUE	TRUE	TRUE	TRUE
Q15942	ZYX	Zyxin	NA	NA	NA	NA	NA	TRUE	TRUE	0	FALSE	FALSE	NA	FALSE	MS	TRUE	TRUE	TRUE	TRUE
P20827	EFNA1	Ephrin-A1	OID21125	EFNA1	Neurology	B04414	Run122	TRUE	TRUE	0	TRUE	TRUE	0	TRUE	Both	TRUE	TRUE	TRUE	TRUE
Q9Y2V2	CARHSP1	Calcium-regulated heat-stable protein 1	OID20859	CARHSP1	Neurology	B04414	Run122	TRUE	TRUE	15.9091	TRUE	TRUE	0	TRUE	Both	TRUE	TRUE	TRUE	TRUE
P00918	CA2	Carbonic anhydrase 2	OID21149	CA2	Neurology	B04414	Run122	TRUE	TRUE	0	TRUE	TRUE	0	TRUE	Both	TRUE	TRUE	TRUE	TRUE
Q01469	FABP5	Fatty acid-binding protein 5	OID21043	FABP5	Neurology	B04414	Run122	TRUE	TRUE	0	TRUE	TRUE	0	TRUE	Both	TRUE	TRUE	TRUE	TRUE
O15230	LAMA5	Laminin subunit alpha-5	NA	NA	NA	NA	NA	TRUE	TRUE	11.3636	FALSE	FALSE	NA	FALSE	MS	TRUE	TRUE	TRUE	TRUE
O00299	CLIC1	Chloride intracellular channel protein 1	NA	NA	NA	NA	NA	TRUE	TRUE	0	FALSE	FALSE	NA	FALSE	MS	TRUE	TRUE	TRUE	TRUE
Q06830	PRDX1	Peroxiredoxin-1	OID20962	PRDX1	Neurology	B04414	Run122	TRUE	TRUE	0	TRUE	TRUE	0	TRUE	Both	TRUE	TRUE	TRUE	TRUE
Q8NFC6	BOD1L1	Biorientation of chromosomes in cell division protein 1-like 1	NA	NA	NA	NA	NA	TRUE	TRUE	73.8636	FALSE	FALSE	NA	FALSE	MS	TRUE	FALSE	FALSE	FALSE
Q8NFL0	B3GNT7	UDP-GlcNAc:betaGal beta-1,3-N-acetylglucosaminyltransferase 7	OID30281	B3GNT7	Cardiometabolic II	B20706	Run123	TRUE	TRUE	0	TRUE	TRUE	0	TRUE	Both	TRUE	TRUE	TRUE	TRUE
O75131	CPNE3	Copine-3	NA	NA	NA	NA	NA	TRUE	TRUE	52.2727	FALSE	FALSE	NA	FALSE	MS	TRUE	TRUE	TRUE	TRUE
Q96CX2	KCTD12	BTB/POZ domain-containing protein KCTD12	NA	NA	NA	NA	NA	TRUE	TRUE	0	FALSE	FALSE	NA	FALSE	MS	TRUE	TRUE	TRUE	TRUE
Q9BYE9	CDHR2	Cadherin-related family member 2	OID21282	CDHR2	Oncology	B04412	Run122_-_INFONC	TRUE	TRUE	0	TRUE	TRUE	0	TRUE	Both	TRUE	TRUE	TRUE	TRUE
P01160	NPPA	Natriuretic peptides A	NA	NA	NA	NA	NA	TRUE	TRUE	0	FALSE	FALSE	NA	FALSE	MS	TRUE	TRUE	TRUE	TRUE
P05154	SERPINA5	Plasma serine protease inhibitor	OID30763	SERPINA5	Inflammation II	B20704	Run123	TRUE	TRUE	0	TRUE	TRUE	0	TRUE	Both	TRUE	TRUE	TRUE	TRUE
P08567	PLEK	Pleckstrin	NA	NA	NA	NA	NA	TRUE	TRUE	0	FALSE	FALSE	NA	FALSE	MS	TRUE	TRUE	TRUE	TRUE
P17050	NAGA	Alpha-N-acetylgalactosaminidase	OID30509	NAGA	Inflammation II	B20704	Run123	TRUE	TRUE	9.09091	TRUE	TRUE	9.09091	TRUE	Both	TRUE	TRUE	TRUE	TRUE
P30101	PDIA3	Protein disulfide-isomerase A3	OID30573	PDIA3	Inflammation II	B20704	Run123	TRUE	TRUE	0	TRUE	TRUE	0	TRUE	Both	TRUE	TRUE	TRUE	TRUE
Q9Y287	ITM2B	Integral membrane protein 2B	NA	NA	NA	NA	NA	TRUE	TRUE	0	FALSE	FALSE	NA	FALSE	MS	TRUE	TRUE	TRUE	TRUE
P52888	THOP1	Thimet oligopeptidase	OID20194	THOP1	Cardiometabolic	B04413	Run122	TRUE	TRUE	25	TRUE	TRUE	0	TRUE	Both	TRUE	TRUE	TRUE	TRUE
A0A0J9YXX1	IGHV5-10-1	Immunoglobulin heavy variable 5-10-1	NA	NA	NA	NA	NA	TRUE	TRUE	0	FALSE	FALSE	NA	FALSE	MS	TRUE	TRUE	TRUE	TRUE
P07996	THBS1	Thrombospondin-1	NA	NA	NA	NA	NA	TRUE	TRUE	0	FALSE	FALSE	NA	FALSE	MS	TRUE	TRUE	TRUE	TRUE
O75051	PLXNA2	Plexin-A2	NA	NA	NA	NA	NA	TRUE	TRUE	29.5455	FALSE	FALSE	NA	FALSE	MS	TRUE	TRUE	TRUE	TRUE
P02656	APOC3	Apolipoprotein C-III	NA	NA	NA	NA	NA	TRUE	TRUE	0	FALSE	FALSE	NA	FALSE	MS	TRUE	TRUE	TRUE	TRUE
P07602-3	PSAP	Isoform Sap-mu-9 of Prosaposin	NA	NA	NA	NA	NA	TRUE	TRUE	9.09091	FALSE	FALSE	NA	FALSE	MS	FALSE	FALSE	FALSE	FALSE
Q00796	SORD	Sorbitol dehydrogenase	OID21453	SORD	Oncology	B04412	Run122_-_INFONC	TRUE	TRUE	45.4545	TRUE	TRUE	0	TRUE	Both	TRUE	TRUE	TRUE	TRUE
P53634	CTSC	Dipeptidyl peptidase 1	OID20679	CTSC	Inflammation	B04411	Run122_-_INFONC	TRUE	TRUE	0	TRUE	TRUE	0	TRUE	Both	TRUE	TRUE	TRUE	TRUE
P01861	IGHG4	Immunoglobulin heavy constant gamma 4	NA	NA	NA	NA	NA	TRUE	TRUE	0	FALSE	FALSE	NA	FALSE	MS	TRUE	TRUE	TRUE	TRUE
O95747	OXSR1	Serine/threonine-protein kinase OSR1	NA	NA	NA	NA	NA	TRUE	TRUE	13.6364	FALSE	FALSE	NA	FALSE	MS	TRUE	TRUE	TRUE	TRUE
O60279	SUSD5	Sushi domain-containing protein 5	OID30650	SUSD5	Inflammation II	B20704	Run123	TRUE	TRUE	0	TRUE	TRUE	0	TRUE	Both	TRUE	TRUE	TRUE	TRUE
P17987	TCP1	T-complex protein 1 subunit alpha	NA	NA	NA	NA	NA	TRUE	TRUE	13.6364	FALSE	FALSE	NA	FALSE	MS	TRUE	TRUE	TRUE	TRUE
P02794	FTH1	Ferritin heavy chain	NA	NA	NA	NA	NA	TRUE	TRUE	26.1364	FALSE	FALSE	NA	FALSE	MS	TRUE	TRUE	TRUE	TRUE
P41240	CSK	Tyrosine-protein kinase CSK	NA	NA	NA	NA	NA	TRUE	TRUE	40.9091	FALSE	FALSE	NA	FALSE	MS	TRUE	TRUE	TRUE	TRUE
O15145	ARPC3	Actin-related protein 2/3 complex subunit 3	NA	NA	NA	NA	NA	TRUE	TRUE	0	FALSE	FALSE	NA	FALSE	MS	TRUE	TRUE	TRUE	TRUE
P01762	IGHV3-11	Immunoglobulin heavy variable 3-11	NA	NA	NA	NA	NA	TRUE	TRUE	13.6364	FALSE	FALSE	NA	FALSE	MS	TRUE	TRUE	TRUE	TRUE
P49773	HINT1	Adenosine 5'-monophosphoramidase HINT1	NA	NA	NA	NA	NA	TRUE	TRUE	0	FALSE	FALSE	NA	FALSE	MS	TRUE	TRUE	TRUE	TRUE
P07237	P4HB	Protein disulfide-isomerase	OID21509	P4HB	Oncology	B04412	Run122_-_INFONC	TRUE	TRUE	0	TRUE	TRUE	0	TRUE	Both	TRUE	TRUE	TRUE	TRUE
P18428	LBP	Lipopolysaccharide-binding protein	OID20355	LBP	Cardiometabolic	B04413	Run122	TRUE	TRUE	0	TRUE	TRUE	0	TRUE	Both	TRUE	TRUE	TRUE	TRUE
P36980	CFHR2	Complement factor H-related protein 2	OID30720	CFHR2	Inflammation II	B20704	Run123	TRUE	TRUE	0	TRUE	TRUE	0	TRUE	Both	TRUE	TRUE	TRUE	TRUE
P04083	ANXA1	Annexin A1	OID30617	ANXA1	Inflammation II	B20704	Run123	TRUE	TRUE	0	TRUE	TRUE	48.8636	TRUE	Both	TRUE	TRUE	TRUE	TRUE
P07195	LDHB	L-lactate dehydrogenase B chain	NA	NA	NA	NA	NA	TRUE	TRUE	0	FALSE	FALSE	NA	FALSE	MS	TRUE	TRUE	TRUE	TRUE
P13598	ICAM2	Intercellular adhesion molecule 2	OID20248	ICAM2	Cardiometabolic	B04413	Run122	TRUE	TRUE	0	TRUE	TRUE	0	TRUE	Both	TRUE	TRUE	TRUE	TRUE
P68871	HBB	Hemoglobin subunit beta	NA	NA	NA	NA	NA	TRUE	TRUE	0	FALSE	FALSE	NA	FALSE	MS	TRUE	TRUE	TRUE	TRUE
P61970	NUTF2	Nuclear transport factor 2	NA	NA	NA	NA	NA	TRUE	TRUE	0	FALSE	FALSE	NA	FALSE	MS	TRUE	TRUE	TRUE	TRUE
O75874	IDH1	Isocitrate dehydrogenase [NADP] cytoplasmic	NA	NA	NA	NA	NA	TRUE	TRUE	0	FALSE	FALSE	NA	FALSE	MS	TRUE	TRUE	TRUE	TRUE
Q9UFP1	GASK1A	Golgi-associated kinase 1A	OID30109	GASK1A	Cardiometabolic II	B20706	Run123	TRUE	TRUE	25	TRUE	TRUE	4.54545	TRUE	Both	TRUE	TRUE	TRUE	TRUE
Q15113	PCOLCE	Procollagen C-endopeptidase enhancer 1	OID20384	PCOLCE	Cardiometabolic	B04413	Run122	TRUE	TRUE	0	TRUE	TRUE	0	TRUE	Both	TRUE	TRUE	TRUE	TRUE
Q86U17	SERPINA11	Serpin A11	OID20281	SERPINA11	Cardiometabolic	B04413	Run122	TRUE	TRUE	0	TRUE	TRUE	0	TRUE	Both	TRUE	TRUE	TRUE	TRUE
Q04917	YWHAH	14-3-3 protein eta	NA	NA	NA	NA	NA	TRUE	TRUE	0	FALSE	FALSE	NA	FALSE	MS	TRUE	TRUE	TRUE	TRUE
Q86YZ3	HRNR	Hornerin	NA	NA	NA	NA	NA	TRUE	TRUE	76.1364	FALSE	FALSE	NA	FALSE	MS	TRUE	TRUE	TRUE	TRUE
Q9Y5Y7	LYVE1	Lymphatic vessel endothelial hyaluronic acid receptor 1	OID30728	LYVE1	Inflammation II	B20704	Run123	TRUE	TRUE	0	TRUE	TRUE	0	TRUE	Both	TRUE	TRUE	TRUE	TRUE
Q9H4M9	EHD1	EH domain-containing protein 1	NA	NA	NA	NA	NA	TRUE	TRUE	0	FALSE	FALSE	NA	FALSE	MS	TRUE	TRUE	TRUE	TRUE
P10768	ESD	S-formylglutathione hydrolase	NA	NA	NA	NA	NA	TRUE	TRUE	0	FALSE	FALSE	NA	FALSE	MS	TRUE	TRUE	TRUE	TRUE
P28906	CD34	Hematopoietic progenitor cell antigen CD34	OID21025	CD34	Neurology	B04414	Run122	TRUE	TRUE	0	TRUE	TRUE	0	TRUE	Both	TRUE	TRUE	TRUE	TRUE
P49908	SELENOP	Selenoprotein P	OID30745	SELENOP	Inflammation II	B20704	Run123	TRUE	TRUE	0	TRUE	TRUE	0	TRUE	Both	TRUE	TRUE	TRUE	TRUE
Q6UWV6	ENPP7	Ectonucleotide pyrophosphatase/phosphodiesterase family member 7	OID20689	ENPP7	Inflammation	B04411	Run122_-_INFONC	TRUE	TRUE	29.5455	TRUE	TRUE	0	TRUE	Both	TRUE	TRUE	TRUE	TRUE
Q6P988	NOTUM	Palmitoleoyl-protein carboxylesterase NOTUM	NA	NA	NA	NA	NA	TRUE	TRUE	40.9091	FALSE	FALSE	NA	FALSE	MS	TRUE	TRUE	TRUE	TRUE
P21266	GSTM3	Glutathione S-transferase Mu 3	NA	NA	NA	NA	NA	TRUE	TRUE	13.6364	FALSE	FALSE	NA	FALSE	MS	TRUE	TRUE	TRUE	TRUE
Q9Y5Q9	GTF3C3	General transcription factor 3C polypeptide 3	NA	NA	NA	NA	NA	TRUE	TRUE	90.9091	FALSE	FALSE	NA	FALSE	MS	TRUE	FALSE	FALSE	FALSE
P33151	CDH5	Cadherin-5	OID20243	CDH5	Cardiometabolic	B04413	Run122	TRUE	TRUE	0	TRUE	TRUE	0	TRUE	Both	TRUE	TRUE	TRUE	TRUE
P21291	CSRP1	Cysteine and glycine-rich protein 1	NA	NA	NA	NA	NA	TRUE	TRUE	0	FALSE	FALSE	NA	FALSE	MS	TRUE	TRUE	TRUE	TRUE
P07339	CTSD	Cathepsin D	OID20358	CTSD	Cardiometabolic	B04413	Run122	TRUE	TRUE	0	TRUE	TRUE	0	TRUE	Both	TRUE	TRUE	TRUE	TRUE
P01833	PIGR	Polymeric immunoglobulin receptor	OID21102	PIGR	Neurology	B04414	Run122	TRUE	TRUE	0	TRUE	TRUE	0	TRUE	Both	TRUE	TRUE	TRUE	TRUE
Q9UBG0	MRC2	C-type mannose receptor 2	NA	NA	NA	NA	NA	TRUE	TRUE	0	FALSE	FALSE	NA	FALSE	MS	TRUE	TRUE	TRUE	TRUE
P01860	IGHG3	Immunoglobulin heavy constant gamma 3	NA	NA	NA	NA	NA	TRUE	TRUE	0	FALSE	FALSE	NA	FALSE	MS	TRUE	FALSE	TRUE	TRUE
Q06323	PSME1	Proteasome activator complex subunit 1	OID20969	PSME1	Neurology	B04414	Run122	TRUE	TRUE	0	TRUE	TRUE	0	TRUE	Both	TRUE	TRUE	TRUE	TRUE
P15907	ST6GAL1	Beta-galactoside alpha-2,6-sialyltransferase 1	OID20302	ST6GAL1	Cardiometabolic	B04413	Run122	TRUE	TRUE	0	TRUE	TRUE	0	TRUE	Both	TRUE	TRUE	TRUE	TRUE
O14798	TNFRSF10C	Tumor necrosis factor receptor superfamily member 10C	OID20265	TNFRSF10C	Cardiometabolic	B04413	Run122	TRUE	TRUE	75	TRUE	TRUE	0	TRUE	Both	TRUE	TRUE	TRUE	TRUE
Q4LDE5	SVEP1	Sushi, von Willebrand factor type A, EGF and pentraxin domain-containing protein 1	NA	NA	NA	NA	NA	TRUE	TRUE	0	FALSE	FALSE	NA	FALSE	MS	TRUE	TRUE	TRUE	TRUE
P24593	IGFBP5	Insulin-like growth factor-binding protein 5	NA	NA	NA	NA	NA	TRUE	TRUE	0	FALSE	FALSE	NA	FALSE	MS	TRUE	TRUE	TRUE	TRUE
P11021	HSPA5	Endoplasmic reticulum chaperone BiP	NA	NA	NA	NA	NA	TRUE	TRUE	0	FALSE	FALSE	NA	FALSE	MS	TRUE	TRUE	TRUE	TRUE
Q10471	GALNT2	Polypeptide N-acetylgalactosaminyltransferase 2	OID21423	GALNT2	Oncology	B04412	Run122_-_INFONC	TRUE	TRUE	0	TRUE	TRUE	0	TRUE	Both	TRUE	TRUE	TRUE	TRUE
O00244	ATOX1	Copper transport protein ATOX1	OID21476	ATOX1	Oncology	B04412	Run122_-_INFONC	TRUE	TRUE	25	TRUE	TRUE	0	TRUE	Both	TRUE	TRUE	TRUE	TRUE
P24298	GPT	Alanine aminotransferase 1	NA	NA	NA	NA	NA	TRUE	TRUE	0	FALSE	FALSE	NA	FALSE	MS	TRUE	TRUE	TRUE	TRUE
P11150	LIPC	Hepatic triacylglycerol lipase	NA	NA	NA	NA	NA	TRUE	TRUE	0	FALSE	FALSE	NA	FALSE	MS	TRUE	TRUE	TRUE	TRUE
P35237	SERPINB6	Serpin B6	OID21023	SERPINB6	Neurology	B04414	Run122	TRUE	TRUE	0	TRUE	TRUE	0	TRUE	Both	TRUE	TRUE	TRUE	TRUE
P08779	KRT16	Keratin, type I cytoskeletal 16	NA	NA	NA	NA	NA	TRUE	TRUE	0	FALSE	FALSE	NA	FALSE	MS	TRUE	TRUE	TRUE	TRUE
Q96EE4	CCDC126	Coiled-coil domain-containing protein 126	NA	NA	NA	NA	NA	TRUE	TRUE	0	FALSE	FALSE	NA	FALSE	MS	TRUE	TRUE	TRUE	TRUE
P08670	VIM	Vimentin	OID20053	VIM	Cardiometabolic	B04413	Run122	TRUE	TRUE	0	TRUE	TRUE	96.5909	TRUE	Both	TRUE	TRUE	TRUE	TRUE
Q9BS26	ERP44	Endoplasmic reticulum resident protein 44	OID21338	ERP44	Oncology	B04412	Run122_-_INFONC	TRUE	TRUE	0	TRUE	TRUE	0	TRUE	Both	TRUE	TRUE	TRUE	TRUE
Q9UKU6	TRHDE	Thyrotropin-releasing hormone-degrading ectoenzyme	NA	NA	NA	NA	NA	TRUE	TRUE	0	FALSE	FALSE	NA	FALSE	MS	TRUE	TRUE	TRUE	TRUE
Q16394	EXT1	Exostosin-1	NA	NA	NA	NA	NA	TRUE	TRUE	0	FALSE	FALSE	NA	FALSE	MS	TRUE	TRUE	TRUE	TRUE
P31150	GDI1	Rab GDP dissociation inhibitor alpha	NA	NA	NA	NA	NA	TRUE	TRUE	0	FALSE	FALSE	NA	FALSE	MS	TRUE	TRUE	TRUE	TRUE
P14778	IL1R1	Interleukin-1 receptor type 1	OID21116	IL1R1	Neurology	B04414	Run122	TRUE	TRUE	0	TRUE	TRUE	0	TRUE	Both	TRUE	TRUE	TRUE	TRUE
Q99983	OMD	Osteomodulin	OID20725	OMD	Inflammation	B04411	Run122_-_INFONC	TRUE	TRUE	0	TRUE	TRUE	0	TRUE	Both	TRUE	TRUE	TRUE	TRUE
Q15166	PON3	Serum paraoxonase/lactonase 3	OID20777	PON3	Inflammation	B04411	Run122_-_INFONC	TRUE	TRUE	0	TRUE	TRUE	0	TRUE	Both	TRUE	TRUE	TRUE	TRUE
Q9HDC9	APMAP	Adipocyte plasma membrane-associated protein	NA	NA	NA	NA	NA	TRUE	TRUE	0	FALSE	FALSE	NA	FALSE	MS	TRUE	TRUE	TRUE	TRUE
Q09666	AHNAK	Neuroblast differentiation-associated protein AHNAK	OID30260	AHNAK	Cardiometabolic II	B20706	Run123	TRUE	TRUE	27.2727	TRUE	TRUE	0	TRUE	Both	TRUE	TRUE	TRUE	TRUE
P55145	MANF	Mesencephalic astrocyte-derived neurotrophic factor	OID20707	MANF	Inflammation	B04411	Run122_-_INFONC	TRUE	TRUE	0	TRUE	TRUE	0	TRUE	Both	TRUE	TRUE	TRUE	TRUE
Q8TDL5	BPIFB1	BPI fold-containing family B member 1	OID20308	BPIFB1	Cardiometabolic	B04413	Run122	TRUE	TRUE	0	TRUE	TRUE	0	TRUE	Both	TRUE	TRUE	TRUE	TRUE
Q9H8L6	MMRN2	Multimerin-2	NA	NA	NA	NA	NA	TRUE	TRUE	0	FALSE	FALSE	NA	FALSE	MS	TRUE	TRUE	TRUE	TRUE
O15144	ARPC2	Actin-related protein 2/3 complex subunit 2	NA	NA	NA	NA	NA	TRUE	TRUE	0	FALSE	FALSE	NA	FALSE	MS	TRUE	TRUE	TRUE	TRUE
Q92187	ST8SIA4	CMP-N-acetylneuraminate-poly-alpha-2,8-sialyltransferase	NA	NA	NA	NA	NA	TRUE	TRUE	13.6364	FALSE	FALSE	NA	FALSE	MS	TRUE	TRUE	TRUE	TRUE
P52566	ARHGDIB	Rho GDP-dissociation inhibitor 2	NA	NA	NA	NA	NA	TRUE	TRUE	0	FALSE	FALSE	NA	FALSE	MS	TRUE	TRUE	TRUE	TRUE
O95336	PGLS	6-phosphogluconolactonase	NA	NA	NA	NA	NA	TRUE	TRUE	13.6364	FALSE	FALSE	NA	FALSE	MS	TRUE	TRUE	TRUE	TRUE
P08697	SERPINF2	Alpha-2-antiplasmin	OID30779	SERPINF2	Inflammation II	B20704	Run123	TRUE	TRUE	0	TRUE	TRUE	0	TRUE	Both	TRUE	TRUE	TRUE	TRUE
P02533	KRT14	Keratin, type I cytoskeletal 14	OID20800	KRT14	Neurology	B04414	Run122	TRUE	TRUE	0	TRUE	TRUE	92.0455	TRUE	Both	TRUE	TRUE	TRUE	TRUE
P42574	CASP3	Caspase-3	OID20305	CASP3	Cardiometabolic	B04413	Run122	TRUE	TRUE	0	TRUE	TRUE	0	TRUE	Both	TRUE	TRUE	TRUE	TRUE
P27797	CALR	Calreticulin	NA	NA	NA	NA	NA	TRUE	TRUE	0	FALSE	FALSE	NA	FALSE	MS	TRUE	TRUE	TRUE	TRUE
P20774	OGN	Mimecan	OID21123	OGN	Neurology	B04414	Run122	TRUE	TRUE	0	TRUE	TRUE	0	TRUE	Both	TRUE	TRUE	TRUE	TRUE
P07738	BPGM	Bisphosphoglycerate mutase	NA	NA	NA	NA	NA	TRUE	TRUE	0	FALSE	FALSE	NA	FALSE	MS	TRUE	TRUE	TRUE	TRUE
A0A0B4J1U7	IGHV6-1	Immunoglobulin heavy variable 6-1	NA	NA	NA	NA	NA	TRUE	TRUE	0	FALSE	FALSE	NA	FALSE	MS	TRUE	TRUE	TRUE	TRUE
Q13103	SPP2	Secreted phosphoprotein 24	NA	NA	NA	NA	NA	TRUE	TRUE	0	FALSE	FALSE	NA	FALSE	MS	TRUE	TRUE	TRUE	TRUE
P11597	CETP	Cholesteryl ester transfer protein	NA	NA	NA	NA	NA	TRUE	TRUE	0	FALSE	FALSE	NA	FALSE	MS	TRUE	TRUE	TRUE	TRUE
O15394	NCAM2	Neural cell adhesion molecule 2	OID21095	NCAM2	Neurology	B04414	Run122	TRUE	TRUE	0	TRUE	TRUE	0	TRUE	Both	TRUE	TRUE	TRUE	TRUE
Q6UVK1	CSPG4	Chondroitin sulfate proteoglycan 4	OID30397	CSPG4	Cardiometabolic II	B20706	Run123	TRUE	TRUE	0	TRUE	TRUE	0	TRUE	Both	TRUE	TRUE	TRUE	TRUE
O43895	XPNPEP2	Xaa-Pro aminopeptidase 2	OID21508	XPNPEP2	Oncology	B04412	Run122_-_INFONC	TRUE	TRUE	0	TRUE	TRUE	0	TRUE	Both	TRUE	TRUE	TRUE	TRUE
O15143	ARPC1B	Actin-related protein 2/3 complex subunit 1B	NA	NA	NA	NA	NA	TRUE	TRUE	0	FALSE	FALSE	NA	FALSE	MS	TRUE	TRUE	TRUE	TRUE
P04439-2	HLA-A	Isoform 2 of HLA class I histocompatibility antigen, A alpha chain	NA	NA	NA	NA	NA	TRUE	TRUE	85.2273	FALSE	FALSE	NA	FALSE	MS	FALSE	FALSE	FALSE	FALSE
P13667	PDIA4	Protein disulfide-isomerase A4	OID30375	PDIA4	Cardiometabolic II	B20706	Run123	TRUE	TRUE	0	TRUE	TRUE	0	TRUE	Both	TRUE	TRUE	TRUE	TRUE
O00391	QSOX1	Sulfhydryl oxidase 1	OID30729	QSOX1	Inflammation II	B20704	Run123	TRUE	TRUE	0	TRUE	TRUE	0	TRUE	Both	TRUE	TRUE	TRUE	TRUE
Q99497	PARK7	Parkinson disease protein 7	OID21160	PARK7	Neurology	B04414	Run122	TRUE	TRUE	0	TRUE	TRUE	0	TRUE	Both	TRUE	TRUE	TRUE	TRUE
Q96BZ4	PLD4	5'-3' exonuclease PLD4	NA	NA	NA	NA	NA	TRUE	TRUE	0	FALSE	FALSE	NA	FALSE	MS	TRUE	TRUE	TRUE	TRUE
Q9NPG4	PCDH12	Protocadherin-12	OID31045	PCDH12	Neurology II	B20707	Run123	TRUE	TRUE	0	TRUE	TRUE	0	TRUE	Both	TRUE	TRUE	TRUE	TRUE
P08238	HSP90AB1	Heat shock protein HSP 90-beta	NA	NA	NA	NA	NA	TRUE	TRUE	0	FALSE	FALSE	NA	FALSE	MS	TRUE	TRUE	TRUE	TRUE
Q8NBP7	PCSK9	Proprotein convertase subtilisin/kexin type 9	OID20235	PCSK9	Cardiometabolic	B04413	Run122	TRUE	TRUE	0	TRUE	TRUE	0	TRUE	Both	TRUE	TRUE	TRUE	TRUE
Q86WI1	PKHD1L1	Fibrocystin-L	NA	NA	NA	NA	NA	TRUE	TRUE	0	FALSE	FALSE	NA	FALSE	MS	TRUE	TRUE	TRUE	TRUE
Q9UGT4	SUSD2	Sushi domain-containing protein 2	OID21098	SUSD2	Neurology	B04414	Run122	TRUE	TRUE	0	TRUE	TRUE	0	TRUE	Both	TRUE	TRUE	TRUE	TRUE
P12109	COL6A1	Collagen alpha-1(VI) chain	NA	NA	NA	NA	NA	TRUE	TRUE	0	FALSE	FALSE	NA	FALSE	MS	TRUE	TRUE	TRUE	TRUE
P32942	ICAM3	Intercellular adhesion molecule 3	OID20277	ICAM3	Cardiometabolic	B04413	Run122	TRUE	TRUE	0	TRUE	TRUE	0	TRUE	Both	TRUE	TRUE	TRUE	TRUE
P27918	CFP	Properdin	OID30784	CFP	Inflammation II	B20704	Run123	TRUE	TRUE	0	TRUE	TRUE	0	TRUE	Both	TRUE	TRUE	TRUE	TRUE
P06132	UROD	Uroporphyrinogen decarboxylase	OID30603	UROD	Inflammation II	B20704	Run123	TRUE	TRUE	0	TRUE	TRUE	0	TRUE	Both	TRUE	TRUE	TRUE	TRUE
P07437	TUBB	Tubulin beta chain	NA	NA	NA	NA	NA	TRUE	TRUE	0	FALSE	FALSE	NA	FALSE	MS	TRUE	TRUE	TRUE	TRUE
P08861	CELA3B	Chymotrypsin-like elastase family member 3B	NA	NA	NA	NA	NA	TRUE	TRUE	13.6364	FALSE	FALSE	NA	FALSE	MS	TRUE	FALSE	FALSE	FALSE
P07476	IVL	Involucrin	NA	NA	NA	NA	NA	TRUE	TRUE	0	FALSE	FALSE	NA	FALSE	MS	TRUE	TRUE	TRUE	TRUE
P26447	S100A4	Protein S100-A4	OID21519	S100A4	Oncology	B04412	Run122_-_INFONC	TRUE	TRUE	0	TRUE	TRUE	0	TRUE	Both	TRUE	TRUE	TRUE	TRUE
P50395	GDI2	Rab GDP dissociation inhibitor beta	NA	NA	NA	NA	NA	TRUE	TRUE	0	FALSE	FALSE	NA	FALSE	MS	TRUE	TRUE	TRUE	TRUE
P06744	GPI	Glucose-6-phosphate isomerase	OID30680	GPI	Inflammation II	B20704	Run123	TRUE	TRUE	0	TRUE	TRUE	0	TRUE	Both	TRUE	TRUE	TRUE	TRUE
P48643	CCT5	T-complex protein 1 subunit epsilon	OID21200	CCT5	Oncology	B04412	Run122_-_INFONC	TRUE	TRUE	0	TRUE	TRUE	1.13636	TRUE	Both	TRUE	TRUE	TRUE	TRUE
Q14126	DSG2	Desmoglein-2	OID21113	DSG2	Neurology	B04414	Run122	TRUE	TRUE	0	TRUE	TRUE	0	TRUE	Both	TRUE	TRUE	TRUE	TRUE
Q99574	SERPINI1	Neuroserpin	OID30604	SERPINI1	Inflammation II	B20704	Run123	TRUE	TRUE	52.2727	TRUE	TRUE	0	TRUE	Both	TRUE	TRUE	TRUE	TRUE
Q93070	ART4	Ecto-ADP-ribosyltransferase 4	NA	NA	NA	NA	NA	TRUE	TRUE	0	FALSE	FALSE	NA	FALSE	MS	TRUE	TRUE	TRUE	TRUE
P03950	ANG	Angiogenin	OID20403	ANG	Cardiometabolic	B04413	Run122	TRUE	TRUE	0	TRUE	TRUE	0	TRUE	Both	TRUE	TRUE	TRUE	TRUE
O43505	B4GAT1	Beta-1,4-glucuronyltransferase 1	OID21127	B4GAT1	Neurology	B04414	Run122	TRUE	TRUE	0	TRUE	TRUE	0	TRUE	Both	TRUE	TRUE	TRUE	TRUE
P08833	IGFBP1	Insulin-like growth factor-binding protein 1	OID20246	IGFBP1	Cardiometabolic	B04413	Run122	TRUE	TRUE	11.3636	TRUE	TRUE	0	TRUE	Both	TRUE	TRUE	TRUE	TRUE
O75503	CLN5	Ceroid-lipofuscinosis neuronal protein 5	NA	NA	NA	NA	NA	TRUE	TRUE	0	FALSE	FALSE	NA	FALSE	MS	TRUE	TRUE	TRUE	TRUE
Q08830	FGL1	Fibrinogen-like protein 1	OID30702	FGL1	Inflammation II	B20704	Run123	TRUE	TRUE	0	TRUE	TRUE	0	TRUE	Both	TRUE	TRUE	TRUE	TRUE
P10645	CHGA	Chromogranin-A	OID30403	CHGA	Cardiometabolic II	B20706	Run123	TRUE	TRUE	0	TRUE	TRUE	0	TRUE	Both	TRUE	TRUE	TRUE	TRUE
Q09328	MGAT5	Alpha-1,6-mannosylglycoprotein 6-beta-N-acetylglucosaminyltransferase A	NA	NA	NA	NA	NA	TRUE	TRUE	0	FALSE	FALSE	NA	FALSE	MS	TRUE	TRUE	TRUE	TRUE
P67936-2	TPM4	Isoform 2 of Tropomyosin alpha-4 chain	NA	NA	NA	NA	NA	TRUE	TRUE	0	FALSE	FALSE	NA	FALSE	MS	FALSE	FALSE	FALSE	FALSE
P07203	GPX1	Glutathione peroxidase 1	NA	NA	NA	NA	NA	TRUE	TRUE	0	FALSE	FALSE	NA	FALSE	MS	TRUE	TRUE	TRUE	TRUE
Q9HBR0	SLC38A10	Putative sodium-coupled neutral amino acid transporter 10	NA	NA	NA	NA	NA	TRUE	TRUE	0	FALSE	FALSE	NA	FALSE	MS	TRUE	TRUE	TRUE	TRUE
P49720	PSMB3	Proteasome subunit beta type-3	NA	NA	NA	NA	NA	TRUE	TRUE	0	FALSE	FALSE	NA	FALSE	MS	TRUE	TRUE	TRUE	TRUE
P12104	FABP2	Fatty acid-binding protein, intestinal	OID20200	FABP2	Cardiometabolic	B04413	Run122	TRUE	TRUE	59.0909	TRUE	TRUE	0	TRUE	Both	TRUE	TRUE	TRUE	TRUE
P34096	RNASE4	Ribonuclease 4	OID30705	RNASE4	Inflammation II	B20704	Run123	TRUE	TRUE	0	TRUE	TRUE	0	TRUE	Both	TRUE	TRUE	TRUE	TRUE
P02745	C1QA	Complement C1q subcomponent subunit A	OID20654	C1QA	Inflammation	B04411	Run122_-_INFONC	TRUE	TRUE	0	TRUE	TRUE	0	TRUE	Both	TRUE	TRUE	TRUE	TRUE
P17900	GM2A	Ganglioside GM2 activator	OID30413	GM2A	Cardiometabolic II	B20706	Run123	TRUE	TRUE	0	TRUE	TRUE	0	TRUE	Both	TRUE	TRUE	TRUE	TRUE
P13639	EEF2	Elongation factor 2	NA	NA	NA	NA	NA	TRUE	TRUE	13.6364	FALSE	FALSE	NA	FALSE	MS	TRUE	TRUE	TRUE	TRUE
P14780	MMP9	Matrix metalloproteinase-9	OID21103	MMP9	Neurology	B04414	Run122	TRUE	TRUE	0	TRUE	TRUE	0	TRUE	Both	TRUE	TRUE	TRUE	TRUE
Q6UX71	PLXDC2	Plexin domain-containing protein 2	OID31101	PLXDC2	Neurology II	B20707	Run123	TRUE	TRUE	0	TRUE	TRUE	0	TRUE	Both	TRUE	TRUE	TRUE	TRUE
Q6WRI0	IGSF10	Immunoglobulin superfamily member 10	NA	NA	NA	NA	NA	TRUE	TRUE	71.5909	FALSE	FALSE	NA	FALSE	MS	TRUE	TRUE	TRUE	TRUE
P36222	CHI3L1	Chitinase-3-like protein 1	OID20399	CHI3L1	Cardiometabolic	B04413	Run122	TRUE	TRUE	0	TRUE	TRUE	0	TRUE	Both	TRUE	TRUE	TRUE	TRUE
P00966	ASS1	Argininosuccinate synthase	OID30170	ASS1	Cardiometabolic II	B20706	Run123	TRUE	TRUE	48.8636	TRUE	TRUE	0	TRUE	Both	TRUE	TRUE	TRUE	TRUE
P01591	JCHAIN	Immunoglobulin J chain	OID20494	JCHAIN	Inflammation	B04411	Run122_-_INFONC	TRUE	TRUE	0	TRUE	TRUE	4.54545	TRUE	Both	TRUE	TRUE	TRUE	TRUE
Q9BYJ0	FGFBP2	Fibroblast growth factor-binding protein 2	OID30395	FGFBP2	Cardiometabolic II	B20706	Run123	TRUE	TRUE	0	TRUE	TRUE	0	TRUE	Both	TRUE	TRUE	TRUE	TRUE
P55774	CCL18	C-C motif chemokine 18	OID20395	CCL18	Cardiometabolic	B04413	Run122	TRUE	TRUE	0	TRUE	TRUE	0	TRUE	Both	TRUE	TRUE	TRUE	TRUE
Q13201	MMRN1	Multimerin-1	NA	NA	NA	NA	NA	TRUE	TRUE	0	FALSE	FALSE	NA	FALSE	MS	TRUE	TRUE	TRUE	TRUE
P22413	ENPP1	Ectonucleotide pyrophosphatase/phosphodiesterase family member 1	NA	NA	NA	NA	NA	TRUE	TRUE	0	FALSE	FALSE	NA	FALSE	MS	TRUE	TRUE	TRUE	TRUE
P08758	ANXA5	Annexin A5	OID20810	ANXA5	Neurology	B04414	Run122	TRUE	TRUE	0	TRUE	TRUE	4.54545	TRUE	Both	TRUE	TRUE	TRUE	TRUE
P11684	SCGB1A1	Uteroglobin	OID20688	SCGB1A1	Inflammation	B04411	Run122_-_INFONC	TRUE	TRUE	0	TRUE	TRUE	0	TRUE	Both	TRUE	TRUE	TRUE	TRUE
Q14118	DAG1	Dystroglycan 1	OID20774	DAG1	Inflammation	B04411	Run122_-_INFONC	TRUE	TRUE	0	TRUE	TRUE	0	TRUE	Both	TRUE	TRUE	TRUE	TRUE
Q7LGC8	CHST3	Carbohydrate sulfotransferase 3	NA	NA	NA	NA	NA	TRUE	TRUE	0	FALSE	FALSE	NA	FALSE	MS	TRUE	TRUE	TRUE	TRUE
Q9UJC5	SH3BGRL2	SH3 domain-binding glutamic acid-rich-like protein 2	OID30863	SH3BGRL2	Neurology II	B20707	Run123	TRUE	TRUE	0	TRUE	TRUE	31.8182	TRUE	Both	TRUE	TRUE	TRUE	TRUE
P00738	HP	Haptoglobin	NA	NA	NA	NA	NA	TRUE	TRUE	0	FALSE	FALSE	NA	FALSE	MS	TRUE	TRUE	TRUE	TRUE
P01780	IGHV3-7	Immunoglobulin heavy variable 3-7	NA	NA	NA	NA	NA	TRUE	TRUE	0	FALSE	FALSE	NA	FALSE	MS	TRUE	TRUE	TRUE	TRUE
Q99972	MYOC	Myocilin	OID21121	MYOC	Neurology	B04414	Run122	TRUE	TRUE	0	TRUE	TRUE	0	TRUE	Both	TRUE	TRUE	TRUE	TRUE
P61106	RAB14	Ras-related protein Rab-14	NA	NA	NA	NA	NA	TRUE	TRUE	0	FALSE	FALSE	NA	FALSE	MS	TRUE	TRUE	TRUE	TRUE
Q02413	DSG1	Desmoglein-1	NA	NA	NA	NA	NA	TRUE	TRUE	0	FALSE	FALSE	NA	FALSE	MS	TRUE	TRUE	TRUE	TRUE
Q9UBX5	FBLN5	Fibulin-5	NA	NA	NA	NA	NA	TRUE	TRUE	0	FALSE	FALSE	NA	FALSE	MS	TRUE	TRUE	TRUE	TRUE
O60234	GMFG	Glia maturation factor gamma	OID30340	GMFG	Cardiometabolic II	B20706	Run123	TRUE	TRUE	0	TRUE	TRUE	0	TRUE	Both	TRUE	TRUE	TRUE	TRUE
P22897	MRC1	Macrophage mannose receptor 1	OID30694	MRC1	Inflammation II	B20704	Run123	TRUE	TRUE	0	TRUE	TRUE	0	TRUE	Both	TRUE	TRUE	TRUE	TRUE
P48506	GCLC	Glutamate--cysteine ligase catalytic subunit	NA	NA	NA	NA	NA	TRUE	TRUE	0	FALSE	FALSE	NA	FALSE	MS	TRUE	TRUE	TRUE	TRUE
Q8WWZ8	OIT3	Oncoprotein-induced transcript 3 protein	NA	NA	NA	NA	NA	TRUE	TRUE	0	FALSE	FALSE	NA	FALSE	MS	TRUE	TRUE	TRUE	TRUE
P14625	HSP90B1	Endoplasmin	OID20829	HSP90B1	Neurology	B04414	Run122	TRUE	TRUE	0	TRUE	TRUE	82.9545	TRUE	Both	TRUE	TRUE	TRUE	TRUE
Q3ZCW2	LGALSL	Galectin-related protein	NA	NA	NA	NA	NA	TRUE	TRUE	0	FALSE	FALSE	NA	FALSE	MS	TRUE	TRUE	TRUE	TRUE
P40197	GP5	Platelet glycoprotein V	OID30611	GP5	Inflammation II	B20704	Run123	TRUE	TRUE	0	TRUE	TRUE	0	TRUE	Both	TRUE	TRUE	TRUE	TRUE
Q9UNN8	PROCR	Endothelial protein C receptor	OID30149	PROCR	Cardiometabolic II	B20706	Run123	TRUE	TRUE	0	TRUE	TRUE	38.6364	TRUE	Both	TRUE	TRUE	TRUE	TRUE
Q9H4B7	TUBB1	Tubulin beta-1 chain	NA	NA	NA	NA	NA	TRUE	TRUE	0	FALSE	FALSE	NA	FALSE	MS	TRUE	TRUE	TRUE	TRUE
Q9UBP4	DKK3	Dickkopf-related protein 3	OID20264	DKK3	Cardiometabolic	B04413	Run122	TRUE	TRUE	0	TRUE	TRUE	0	TRUE	Both	TRUE	TRUE	TRUE	TRUE
P99999	CYCS	Cytochrome c	NA	NA	NA	NA	NA	TRUE	TRUE	0	FALSE	FALSE	NA	FALSE	MS	TRUE	TRUE	TRUE	TRUE
Q99969	RARRES2	Retinoic acid receptor responder protein 2	OID20373	RARRES2	Cardiometabolic	B04413	Run122	TRUE	TRUE	0	TRUE	TRUE	0	TRUE	Both	TRUE	TRUE	TRUE	TRUE
P63104	YWHAZ	14-3-3 protein zeta/delta	NA	NA	NA	NA	NA	TRUE	TRUE	0	FALSE	FALSE	NA	FALSE	MS	TRUE	TRUE	TRUE	TRUE
O43396	TXNL1	Thioredoxin-like protein 1	OID30872	TXNL1	Neurology II	B20707	Run123	TRUE	TRUE	0	TRUE	TRUE	88.6364	TRUE	Both	TRUE	TRUE	TRUE	TRUE
P07602	PSAP	Prosaposin	OID30419	PSAP	Cardiometabolic II	B20706	Run123	TRUE	TRUE	0	TRUE	TRUE	0	TRUE	Both	TRUE	TRUE	TRUE	TRUE
O14980	XPO1	Exportin-1	NA	NA	NA	NA	NA	TRUE	TRUE	13.6364	FALSE	FALSE	NA	FALSE	MS	TRUE	TRUE	TRUE	TRUE
P04075	ALDOA	Fructose-bisphosphate aldolase A	NA	NA	NA	NA	NA	TRUE	TRUE	0	FALSE	FALSE	NA	FALSE	MS	TRUE	TRUE	TRUE	TRUE
Q8NCC3	PLA2G15	Phospholipase A2 group XV	OID21473	PLA2G15	Oncology	B04412	Run122_-_INFONC	TRUE	TRUE	0	TRUE	TRUE	0	TRUE	Both	TRUE	TRUE	TRUE	TRUE
P10720	PF4V1	Platelet factor 4 variant	NA	NA	NA	NA	NA	TRUE	TRUE	0	FALSE	FALSE	NA	FALSE	MS	TRUE	TRUE	FALSE	TRUE
Q9H299	SH3BGRL3	SH3 domain-binding glutamic acid-rich-like protein 3	NA	NA	NA	NA	NA	TRUE	TRUE	0	FALSE	FALSE	NA	FALSE	MS	TRUE	TRUE	TRUE	TRUE
Q92626	PXDN	Peroxidasin homolog	NA	NA	NA	NA	NA	TRUE	TRUE	0	FALSE	FALSE	NA	FALSE	MS	TRUE	TRUE	TRUE	TRUE
Q03591	CFHR1	Complement factor H-related protein 1	NA	NA	NA	NA	NA	TRUE	TRUE	0	FALSE	FALSE	NA	FALSE	MS	TRUE	TRUE	TRUE	TRUE
O95810	CAVIN2	Caveolae-associated protein 2	NA	NA	NA	NA	NA	TRUE	TRUE	0	FALSE	FALSE	NA	FALSE	MS	TRUE	TRUE	TRUE	TRUE
O00151	PDLIM1	PDZ and LIM domain protein 1	NA	NA	NA	NA	NA	TRUE	TRUE	0	FALSE	FALSE	NA	FALSE	MS	TRUE	TRUE	TRUE	TRUE
P35590	TIE1	Tyrosine-protein kinase receptor Tie-1	OID20303	TIE1	Cardiometabolic	B04413	Run122	TRUE	TRUE	0	TRUE	TRUE	0	TRUE	Both	TRUE	TRUE	TRUE	TRUE
Q13449	LSAMP	Limbic system-associated membrane protein	NA	NA	NA	NA	NA	TRUE	TRUE	0	FALSE	FALSE	NA	FALSE	MS	TRUE	TRUE	TRUE	TRUE
Q96J42	TXNDC15	Thioredoxin domain-containing protein 15	OID21495	TXNDC15	Oncology	B04412	Run122_-_INFONC	TRUE	TRUE	0	TRUE	TRUE	0	TRUE	Both	TRUE	TRUE	TRUE	TRUE
Q7Z7M8	B3GNT8	UDP-GlcNAc:betaGal beta-1,3-N-acetylglucosaminyltransferase 8	NA	NA	NA	NA	NA	TRUE	TRUE	0	FALSE	FALSE	NA	FALSE	MS	TRUE	TRUE	TRUE	TRUE
A0A0C4DH67	IGKV1-8	Immunoglobulin kappa variable 1-8	NA	NA	NA	NA	NA	TRUE	TRUE	0	FALSE	FALSE	NA	FALSE	MS	TRUE	TRUE	TRUE	TRUE
Q9BXX0	EMILIN2	EMILIN-2	NA	NA	NA	NA	NA	TRUE	TRUE	54.5455	FALSE	FALSE	NA	FALSE	MS	TRUE	TRUE	TRUE	TRUE
P08294	SOD3	Extracellular superoxide dismutase [Cu-Zn]	OID30683	SOD3	Inflammation II	B20704	Run123	TRUE	TRUE	0	TRUE	TRUE	0	TRUE	Both	TRUE	TRUE	TRUE	TRUE
Q9UKK9	NUDT5	ADP-sugar pyrophosphatase	OID21115	NUDT5	Neurology	B04414	Run122	TRUE	TRUE	11.3636	TRUE	TRUE	0	TRUE	Both	TRUE	TRUE	TRUE	TRUE
P61626	LYZ	Lysozyme C	NA	NA	NA	NA	NA	TRUE	TRUE	0	FALSE	FALSE	NA	FALSE	MS	TRUE	TRUE	TRUE	TRUE
O15031	PLXNB2	Plexin-B2	OID20317	PLXNB2	Cardiometabolic	B04413	Run122	TRUE	TRUE	0	TRUE	TRUE	0	TRUE	Both	TRUE	TRUE	TRUE	TRUE
Q9NP84	TNFRSF12A	Tumor necrosis factor receptor superfamily member 12A	OID21482	TNFRSF12A	Oncology	B04412	Run122_-_INFONC	TRUE	TRUE	54.5455	TRUE	TRUE	0	TRUE	Both	TRUE	TRUE	TRUE	TRUE
P12111-4	COL6A3	Isoform 4 of Collagen alpha-3(VI) chain	NA	NA	NA	NA	NA	TRUE	TRUE	25	FALSE	FALSE	NA	FALSE	MS	FALSE	FALSE	FALSE	FALSE
Q8TDY8	IGDCC4	Immunoglobulin superfamily DCC subclass member 4	OID30402	IGDCC4	Cardiometabolic II	B20706	Run123	TRUE	TRUE	0	TRUE	TRUE	0	TRUE	Both	TRUE	TRUE	TRUE	TRUE
P31151	S100A7	Protein S100-A7	NA	NA	NA	NA	NA	TRUE	TRUE	0	FALSE	FALSE	NA	FALSE	MS	TRUE	FALSE	FALSE	FALSE
O75976	CPD	Carboxypeptidase D	NA	NA	NA	NA	NA	TRUE	TRUE	0	FALSE	FALSE	NA	FALSE	MS	TRUE	TRUE	TRUE	TRUE
Q07960	ARHGAP1	Rho GTPase-activating protein 1	OID21202	ARHGAP1	Oncology	B04412	Run122_-_INFONC	TRUE	TRUE	0	TRUE	TRUE	0	TRUE	Both	TRUE	TRUE	TRUE	TRUE
Q01995	TAGLN	Transgelin	NA	NA	NA	NA	NA	TRUE	TRUE	0	FALSE	FALSE	NA	FALSE	MS	TRUE	TRUE	TRUE	TRUE
P12814	ACTN1	Alpha-actinin-1	NA	NA	NA	NA	NA	TRUE	TRUE	34.0909	FALSE	FALSE	NA	FALSE	MS	TRUE	TRUE	TRUE	TRUE
Q14019	COTL1	Coactosin-like protein	NA	NA	NA	NA	NA	TRUE	TRUE	0	FALSE	FALSE	NA	FALSE	MS	TRUE	TRUE	TRUE	TRUE
Q9NSC7	ST6GALNAC1	Alpha-N-acetylgalactosaminide alpha-2,6-sialyltransferase 1	NA	NA	NA	NA	NA	TRUE	TRUE	0	FALSE	FALSE	NA	FALSE	MS	TRUE	TRUE	TRUE	TRUE
Q8NCL4	GALNT6	Polypeptide N-acetylgalactosaminyltransferase 6	NA	NA	NA	NA	NA	TRUE	TRUE	0	FALSE	FALSE	NA	FALSE	MS	TRUE	TRUE	TRUE	TRUE
P17980	PSMC3	26S proteasome regulatory subunit 6A	OID31200	PSMC3	Oncology II	B20705	Run123	TRUE	TRUE	14.7727	TRUE	TRUE	94.3182	TRUE	Both	TRUE	TRUE	TRUE	TRUE
P16035	TIMP2	Metalloproteinase inhibitor 2	OID30318	TIMP2	Cardiometabolic II	B20706	Run123	TRUE	TRUE	0	TRUE	TRUE	0	TRUE	Both	TRUE	TRUE	TRUE	TRUE
Q9NZT1	CALML5	Calmodulin-like protein 5	NA	NA	NA	NA	NA	TRUE	TRUE	0	FALSE	FALSE	NA	FALSE	MS	TRUE	TRUE	TRUE	TRUE
P16581	SELE	E-selectin	OID20290	SELE	Cardiometabolic	B04413	Run122	TRUE	TRUE	0	TRUE	TRUE	0	TRUE	Both	TRUE	TRUE	TRUE	TRUE
Q6Q788	APOA5	Apolipoprotein A-V	NA	NA	NA	NA	NA	TRUE	TRUE	0	FALSE	FALSE	NA	FALSE	MS	TRUE	TRUE	TRUE	TRUE
Q92673	SORL1	Sortilin-related receptor	NA	NA	NA	NA	NA	TRUE	TRUE	0	FALSE	FALSE	NA	FALSE	MS	TRUE	TRUE	TRUE	TRUE
Q14165	MLEC	Malectin	NA	NA	NA	NA	NA	TRUE	TRUE	27.2727	FALSE	FALSE	NA	FALSE	MS	TRUE	TRUE	TRUE	TRUE
P27930	IL1R2	Interleukin-1 receptor type 2	OID20757	IL1R2	Inflammation	B04411	Run122_-_INFONC	TRUE	TRUE	0	TRUE	TRUE	0	TRUE	Both	TRUE	TRUE	TRUE	TRUE
O95897	OLFM2	Noelin-2	NA	NA	NA	NA	NA	TRUE	TRUE	0	FALSE	FALSE	NA	FALSE	MS	TRUE	TRUE	TRUE	TRUE
Q92484	SMPDL3A	Acid sphingomyelinase-like phosphodiesterase 3a	OID20676	SMPDL3A	Inflammation	B04411	Run122_-_INFONC	TRUE	TRUE	0	TRUE	TRUE	0	TRUE	Both	TRUE	TRUE	TRUE	TRUE
P11047	LAMC1	Laminin subunit gamma-1	NA	NA	NA	NA	NA	TRUE	TRUE	0	FALSE	FALSE	NA	FALSE	MS	TRUE	TRUE	TRUE	TRUE
Q9Y4L1	HYOU1	Hypoxia up-regulated protein 1	OID20300	HYOU1	Cardiometabolic	B04413	Run122	TRUE	TRUE	0	TRUE	TRUE	0	TRUE	Both	TRUE	TRUE	TRUE	TRUE
Q96MK3	FAM20A	Pseudokinase FAM20A	OID30348	FAM20A	Cardiometabolic II	B20706	Run123	TRUE	TRUE	0	TRUE	TRUE	0	TRUE	Both	TRUE	TRUE	TRUE	TRUE
Q16880	UGT8	2-hydroxyacylsphingosine 1-beta-galactosyltransferase	NA	NA	NA	NA	NA	TRUE	TRUE	28.4091	FALSE	FALSE	NA	FALSE	MS	TRUE	FALSE	FALSE	FALSE
Q13200	PSMD2	26S proteasome non-ATPase regulatory subunit 2	NA	NA	NA	NA	NA	TRUE	TRUE	0	FALSE	FALSE	NA	FALSE	MS	TRUE	TRUE	TRUE	TRUE
A0A1B0GTC6	C3orf85	Uncharacterized protein C3orf85	NA	NA	NA	NA	NA	TRUE	TRUE	80.6818	FALSE	FALSE	NA	FALSE	MS	TRUE	TRUE	TRUE	TRUE
Q92743	HTRA1	Serine protease HTRA1	NA	NA	NA	NA	NA	TRUE	TRUE	0	FALSE	FALSE	NA	FALSE	MS	TRUE	TRUE	TRUE	TRUE
P11142	HSPA8	Heat shock cognate 71 kDa protein	NA	NA	NA	NA	NA	TRUE	TRUE	0	FALSE	FALSE	NA	FALSE	MS	TRUE	TRUE	TRUE	TRUE
O75629	CREG1	Protein CREG1	OID21515	CREG1	Oncology	B04412	Run122_-_INFONC	TRUE	TRUE	0	TRUE	TRUE	0	TRUE	Both	TRUE	TRUE	TRUE	TRUE
Q8NBF2	NHLRC2	NHL repeat-containing protein 2	NA	NA	NA	NA	NA	TRUE	TRUE	13.6364	FALSE	FALSE	NA	FALSE	MS	TRUE	TRUE	TRUE	TRUE
P16444	DPEP1	Dipeptidase 1	OID20897	DPEP1	Neurology	B04414	Run122	TRUE	TRUE	11.3636	TRUE	TRUE	0	TRUE	Both	TRUE	TRUE	TRUE	TRUE
O14960	LECT2	Leukocyte cell-derived chemotaxin-2	OID30320	LECT2	Cardiometabolic II	B20706	Run123	TRUE	TRUE	0	TRUE	TRUE	0	TRUE	Both	TRUE	TRUE	TRUE	TRUE
Q96EG1	ARSG	Arylsulfatase G	NA	NA	NA	NA	NA	TRUE	TRUE	0	FALSE	FALSE	NA	FALSE	MS	TRUE	TRUE	TRUE	TRUE
Q96FW1	OTUB1	Ubiquitin thioesterase OTUB1	NA	NA	NA	NA	NA	TRUE	TRUE	0	FALSE	FALSE	NA	FALSE	MS	TRUE	TRUE	TRUE	TRUE
P01721	IGLV6-57	Immunoglobulin lambda variable 6-57	NA	NA	NA	NA	NA	TRUE	TRUE	13.6364	FALSE	FALSE	NA	FALSE	MS	TRUE	TRUE	TRUE	TRUE
P35247	SFTPD	Pulmonary surfactant-associated protein D	OID20214	SFTPD	Cardiometabolic	B04413	Run122	TRUE	TRUE	0	TRUE	TRUE	0	TRUE	Both	TRUE	TRUE	TRUE	TRUE
Q04721	NOTCH2	Neurogenic locus notch homolog protein 2	OID30407	NOTCH2	Cardiometabolic II	B20706	Run123	TRUE	TRUE	0	TRUE	TRUE	0	TRUE	Both	TRUE	TRUE	TRUE	TRUE
P62258	YWHAE	14-3-3 protein epsilon	NA	NA	NA	NA	NA	TRUE	TRUE	0	FALSE	FALSE	NA	FALSE	MS	TRUE	TRUE	TRUE	TRUE
Q15465	SHH	Sonic hedgehog protein	OID30516	SHH	Inflammation II	B20704	Run123	TRUE	TRUE	0	TRUE	TRUE	97.7273	TRUE	Both	TRUE	TRUE	TRUE	TRUE
P55268	LAMB2	Laminin subunit beta-2	NA	NA	NA	NA	NA	TRUE	TRUE	0	FALSE	FALSE	NA	FALSE	MS	TRUE	TRUE	TRUE	TRUE
P24387	CRHBP	Corticotropin-releasing factor-binding protein	OID20747	CRHBP	Inflammation	B04411	Run122_-_INFONC	TRUE	TRUE	0	TRUE	TRUE	0	TRUE	Both	TRUE	TRUE	TRUE	TRUE
P18850	ATF6	Cyclic AMP-dependent transcription factor ATF-6 alpha	NA	NA	NA	NA	NA	TRUE	TRUE	0	FALSE	FALSE	NA	FALSE	MS	TRUE	TRUE	TRUE	TRUE
P17301	ITGA2	Integrin alpha-2	OID30570	ITGA2	Inflammation II	B20704	Run123	TRUE	TRUE	0	TRUE	TRUE	0	TRUE	Both	TRUE	TRUE	TRUE	TRUE
P30086	PEBP1	Phosphatidylethanolamine-binding protein 1	OID21087	PEBP1	Neurology	B04414	Run122	TRUE	TRUE	0	TRUE	TRUE	0	TRUE	Both	TRUE	TRUE	TRUE	TRUE
Q9NRB3	CHST12	Carbohydrate sulfotransferase 12	NA	NA	NA	NA	NA	TRUE	TRUE	0	FALSE	FALSE	NA	FALSE	MS	TRUE	TRUE	TRUE	TRUE
Q99674	CGREF1	Cell growth regulator with EF hand domain protein 1	OID20152	CGREF1	Cardiometabolic	B04413	Run122	TRUE	TRUE	13.6364	TRUE	TRUE	0	TRUE	Both	TRUE	TRUE	TRUE	TRUE
Q96DG6	CMBL	Carboxymethylenebutenolidase homolog	NA	NA	NA	NA	NA	TRUE	TRUE	57.9545	FALSE	FALSE	NA	FALSE	MS	TRUE	TRUE	TRUE	TRUE
O75083	WDR1	WD repeat-containing protein 1	NA	NA	NA	NA	NA	TRUE	TRUE	0	FALSE	FALSE	NA	FALSE	MS	TRUE	TRUE	TRUE	TRUE
P23435	CBLN1	Cerebellin-1	OID30851	CBLN1	Neurology II	B20707	Run123	TRUE	TRUE	15.9091	TRUE	TRUE	79.5455	TRUE	Both	TRUE	TRUE	TRUE	TRUE
P06396-2	GSN	Isoform 2 of Gelsolin	NA	NA	NA	NA	NA	TRUE	TRUE	0	FALSE	FALSE	NA	FALSE	MS	FALSE	FALSE	FALSE	FALSE
Q9Y617	PSAT1	Phosphoserine aminotransferase	NA	NA	NA	NA	NA	TRUE	TRUE	13.6364	FALSE	FALSE	NA	FALSE	MS	TRUE	TRUE	TRUE	TRUE
Q9NZN3	EHD3	EH domain-containing protein 3	OID30229	EHD3	Cardiometabolic II	B20706	Run123	TRUE	TRUE	0	TRUE	TRUE	0	TRUE	Both	TRUE	TRUE	TRUE	TRUE
Q13162	PRDX4	Peroxiredoxin-4	NA	NA	NA	NA	NA	TRUE	TRUE	13.6364	FALSE	FALSE	NA	FALSE	MS	TRUE	TRUE	TRUE	TRUE
P55072	VCP	Transitional endoplasmic reticulum ATPase	NA	NA	NA	NA	NA	TRUE	TRUE	0	FALSE	FALSE	NA	FALSE	MS	TRUE	TRUE	TRUE	TRUE
P17174	GOT1	Aspartate aminotransferase, cytoplasmic	OID30417	GOT1	Cardiometabolic II	B20706	Run123	TRUE	TRUE	0	TRUE	TRUE	0	TRUE	Both	TRUE	TRUE	TRUE	TRUE
P01743	IGHV1-46	Immunoglobulin heavy variable 1-46	NA	NA	NA	NA	NA	TRUE	TRUE	13.6364	FALSE	FALSE	NA	FALSE	MS	TRUE	TRUE	TRUE	TRUE
Q14314	FGL2	Fibroleukin	NA	NA	NA	NA	NA	TRUE	TRUE	0	FALSE	FALSE	NA	FALSE	MS	TRUE	TRUE	TRUE	TRUE
P07477	PRSS1	Serine protease 1	NA	NA	NA	NA	NA	TRUE	TRUE	0	FALSE	FALSE	NA	FALSE	MS	TRUE	TRUE	TRUE	TRUE
P31944	CASP14	Caspase-14	NA	NA	NA	NA	NA	TRUE	TRUE	0	FALSE	FALSE	NA	FALSE	MS	TRUE	TRUE	TRUE	TRUE
P55103	INHBC	Inhibin beta C chain	OID21093	INHBC	Neurology	B04414	Run122	TRUE	TRUE	0	TRUE	TRUE	0	TRUE	Both	TRUE	TRUE	TRUE	TRUE
P12273	PIP	Prolactin-inducible protein	NA	NA	NA	NA	NA	TRUE	TRUE	0	FALSE	FALSE	NA	FALSE	MS	TRUE	TRUE	TRUE	TRUE
Q8NBS9	TXNDC5	Thioredoxin domain-containing protein 5	OID21012	TXNDC5	Neurology	B04414	Run122	TRUE	TRUE	0	TRUE	TRUE	0	TRUE	Both	TRUE	TRUE	TRUE	TRUE
Q16819	MEP1A	Meprin A subunit alpha	OID31459	MEP1A	Oncology II	B20705	Run123	TRUE	TRUE	38.6364	TRUE	TRUE	0	TRUE	Both	TRUE	TRUE	TRUE	TRUE
Q9HBW9	ADGRL4	Adhesion G protein-coupled receptor L4	NA	NA	NA	NA	NA	TRUE	TRUE	0	FALSE	FALSE	NA	FALSE	MS	TRUE	TRUE	TRUE	TRUE
P61916	NPC2	NPC intracellular cholesterol transporter 2	OID30418	NPC2	Cardiometabolic II	B20706	Run123	TRUE	TRUE	0	TRUE	TRUE	0	TRUE	Both	TRUE	TRUE	TRUE	TRUE
P47755	CAPZA2	F-actin-capping protein subunit alpha-2	NA	NA	NA	NA	NA	TRUE	TRUE	0	FALSE	FALSE	NA	FALSE	MS	TRUE	TRUE	TRUE	TRUE
Q06141	REG3A	Regenerating islet-derived protein 3-alpha	OID20258	REG3A	Cardiometabolic	B04413	Run122	TRUE	TRUE	27.2727	TRUE	TRUE	0	TRUE	Both	TRUE	TRUE	TRUE	TRUE
P62937	PPIA	Peptidyl-prolyl cis-trans isomerase A	NA	NA	NA	NA	NA	TRUE	TRUE	0	FALSE	FALSE	NA	FALSE	MS	TRUE	TRUE	TRUE	TRUE
Q9NY65	TUBA8	Tubulin alpha-8 chain	NA	NA	NA	NA	NA	TRUE	TRUE	0	FALSE	FALSE	NA	FALSE	MS	TRUE	TRUE	TRUE	TRUE
Q96AP7	ESAM	Endothelial cell-selective adhesion molecule	OID20270	ESAM	Cardiometabolic	B04413	Run122	TRUE	TRUE	0	TRUE	TRUE	0	TRUE	Both	TRUE	TRUE	TRUE	TRUE
O95274	LYPD3	Ly6/PLAUR domain-containing protein 3	OID21530	LYPD3	Oncology	B04412	Run122_-_INFONC	TRUE	TRUE	0	TRUE	TRUE	0	TRUE	Both	TRUE	TRUE	TRUE	TRUE
P06858	LPL	Lipoprotein lipase	OID20188	LPL	Cardiometabolic	B04413	Run122	TRUE	TRUE	25	TRUE	TRUE	0	TRUE	Both	TRUE	TRUE	TRUE	TRUE
P01701	IGLV1-51	Immunoglobulin lambda variable 1-51	NA	NA	NA	NA	NA	TRUE	TRUE	9.09091	FALSE	FALSE	NA	FALSE	MS	TRUE	TRUE	TRUE	TRUE
O75368	SH3BGRL	Adapter SH3BGRL	NA	NA	NA	NA	NA	TRUE	TRUE	0	FALSE	FALSE	NA	FALSE	MS	TRUE	TRUE	TRUE	TRUE
Q8IWV2	CNTN4	Contactin-4	OID21117	CNTN4	Neurology	B04414	Run122	TRUE	TRUE	0	TRUE	TRUE	0	TRUE	Both	TRUE	TRUE	TRUE	TRUE
Q12864	CDH17	Cadherin-17	OID20134	CDH17	Cardiometabolic	B04413	Run122	TRUE	TRUE	13.6364	TRUE	TRUE	0	TRUE	Both	TRUE	TRUE	TRUE	TRUE
Q53H82	LACTB2	Endoribonuclease LACTB2	OID20150	LACTB2	Cardiometabolic	B04413	Run122	TRUE	TRUE	85.2273	TRUE	TRUE	0	TRUE	Both	TRUE	TRUE	TRUE	TRUE
Q9BUN1	MENT	Protein MENT	OID30595	MENT	Inflammation II	B20704	Run123	TRUE	TRUE	0	TRUE	TRUE	0	TRUE	Both	TRUE	TRUE	TRUE	TRUE
A0A0C4DH35	IGHV3-35	Probable non-functional immunoglobulin heavy variable 3-35	NA	NA	NA	NA	NA	TRUE	TRUE	0	FALSE	FALSE	NA	FALSE	MS	TRUE	TRUE	TRUE	TRUE
Q9NSB2	KRT84	Keratin, type II cuticular Hb4	NA	NA	NA	NA	NA	TRUE	TRUE	71.5909	FALSE	FALSE	NA	FALSE	MS	TRUE	TRUE	TRUE	TRUE
Q9BR76	CORO1B	Coronin-1B	NA	NA	NA	NA	NA	TRUE	TRUE	0	FALSE	FALSE	NA	FALSE	MS	TRUE	TRUE	TRUE	TRUE
Q6GTS8	PM20D1	N-fatty-acyl-amino acid synthase/hydrolase PM20D1	OID20149	PM20D1	Cardiometabolic	B04413	Run122	TRUE	TRUE	0	TRUE	TRUE	3.40909	TRUE	Both	TRUE	TRUE	TRUE	TRUE
Q9NPY3	CD93	Complement component C1q receptor	OID20397	CD93	Cardiometabolic	B04413	Run122	TRUE	TRUE	0	TRUE	TRUE	0	TRUE	Both	TRUE	TRUE	TRUE	TRUE
P30153	PPP2R1A	Serine/threonine-protein phosphatase 2A 65 kDa regulatory subunit A alpha isoform	NA	NA	NA	NA	NA	TRUE	TRUE	0	FALSE	FALSE	NA	FALSE	MS	TRUE	TRUE	TRUE	TRUE
Q02818	NUCB1	Nucleobindin-1	NA	NA	NA	NA	NA	TRUE	TRUE	0	FALSE	FALSE	NA	FALSE	MS	TRUE	TRUE	TRUE	TRUE
P01714	IGLV3-19	Immunoglobulin lambda variable 3-19	NA	NA	NA	NA	NA	TRUE	TRUE	11.3636	FALSE	FALSE	NA	FALSE	MS	TRUE	TRUE	TRUE	TRUE
Q9UHL4	DPP7	Dipeptidyl peptidase 2	OID20142	DPP7	Cardiometabolic	B04413	Run122	TRUE	TRUE	0	TRUE	TRUE	1.13636	TRUE	Both	TRUE	TRUE	TRUE	TRUE
Q8WWA0	ITLN1	Intelectin-1	NA	NA	NA	NA	NA	TRUE	TRUE	0	FALSE	FALSE	NA	FALSE	MS	TRUE	TRUE	TRUE	TRUE
P08254	MMP3	Stromelysin-1	OID21083	MMP3	Neurology	B04414	Run122	TRUE	TRUE	0	TRUE	TRUE	0	TRUE	Both	TRUE	TRUE	TRUE	TRUE
P28482	MAPK1	Mitogen-activated protein kinase 1	NA	NA	NA	NA	NA	TRUE	TRUE	42.0455	FALSE	FALSE	NA	FALSE	MS	TRUE	TRUE	TRUE	TRUE
P58546	MTPN	Myotrophin	OID20080	MTPN	Cardiometabolic	B04413	Run122	TRUE	TRUE	0	TRUE	TRUE	92.0455	TRUE	Both	TRUE	TRUE	TRUE	TRUE
P01040	CSTA	Cystatin-A	NA	NA	NA	NA	NA	TRUE	TRUE	0	FALSE	FALSE	NA	FALSE	MS	TRUE	TRUE	TRUE	TRUE
O95967	EFEMP2	EGF-containing fibulin-like extracellular matrix protein 2	NA	NA	NA	NA	NA	TRUE	TRUE	0	FALSE	FALSE	NA	FALSE	MS	TRUE	TRUE	TRUE	TRUE
P60900	PSMA6	Proteasome subunit alpha type-6	NA	NA	NA	NA	NA	TRUE	TRUE	0	FALSE	FALSE	NA	FALSE	MS	TRUE	TRUE	TRUE	TRUE
P00740	F9	Coagulation factor IX	OID20349	F9	Cardiometabolic	B04413	Run122	TRUE	TRUE	0	TRUE	TRUE	0	TRUE	Both	TRUE	TRUE	TRUE	TRUE
O00584	RNASET2	Ribonuclease T2	OID20321	RNASET2	Cardiometabolic	B04413	Run122	TRUE	TRUE	0	TRUE	TRUE	0	TRUE	Both	TRUE	TRUE	TRUE	TRUE
Q8N3T6	TMEM132C	Transmembrane protein 132C	NA	NA	NA	NA	NA	TRUE	TRUE	0	FALSE	FALSE	NA	FALSE	MS	TRUE	TRUE	TRUE	TRUE
Q96G03	PGM2	Phosphopentomutase	OID30904	PGM2	Neurology II	B20707	Run123	TRUE	TRUE	0	TRUE	TRUE	19.3182	TRUE	Both	TRUE	TRUE	TRUE	TRUE
P24158	PRTN3	Myeloblastin	OID20329	PRTN3	Cardiometabolic	B04413	Run122	TRUE	TRUE	13.6364	TRUE	TRUE	0	TRUE	Both	TRUE	TRUE	TRUE	TRUE
Q14515	SPARCL1	SPARC-like protein 1	OID20361	SPARCL1	Cardiometabolic	B04413	Run122	TRUE	TRUE	0	TRUE	TRUE	0	TRUE	Both	TRUE	TRUE	TRUE	TRUE
Q9Y6Z7	COLEC10	Collectin-10	NA	NA	NA	NA	NA	TRUE	TRUE	0	FALSE	FALSE	NA	FALSE	MS	TRUE	TRUE	TRUE	TRUE
A0A0C4DH43	IGHV2-70D	Immunoglobulin heavy variable 2-70D	NA	NA	NA	NA	NA	TRUE	TRUE	0	FALSE	FALSE	NA	FALSE	MS	TRUE	TRUE	TRUE	TRUE
Q8WVN6	SECTM1	Secreted and transmembrane protein 1	NA	NA	NA	NA	NA	TRUE	TRUE	0	FALSE	FALSE	NA	FALSE	MS	TRUE	TRUE	TRUE	TRUE
P06312	IGKV4-1	Immunoglobulin kappa variable 4-1	NA	NA	NA	NA	NA	TRUE	TRUE	0	FALSE	FALSE	NA	FALSE	MS	TRUE	TRUE	TRUE	TRUE
P09972	ALDOC	Fructose-bisphosphate aldolase C	NA	NA	NA	NA	NA	TRUE	TRUE	0	FALSE	FALSE	NA	FALSE	MS	TRUE	TRUE	TRUE	TRUE
P00568	AK1	Adenylate kinase isoenzyme 1	OID20122	AK1	Cardiometabolic	B04413	Run122	TRUE	TRUE	0	TRUE	TRUE	0	TRUE	Both	TRUE	TRUE	TRUE	TRUE
Q02747	GUCA2A	Guanylin	OID21101	GUCA2A	Neurology	B04414	Run122	TRUE	TRUE	0	TRUE	TRUE	0	TRUE	Both	TRUE	TRUE	TRUE	TRUE
Q969H8	MYDGF	Myeloid-derived growth factor	OID30313	MYDGF	Cardiometabolic II	B20706	Run123	TRUE	TRUE	0	TRUE	TRUE	0	TRUE	Both	TRUE	TRUE	TRUE	TRUE
Q8WUA8	TSKU	Tsukushi	NA	NA	NA	NA	NA	TRUE	TRUE	0	FALSE	FALSE	NA	FALSE	MS	TRUE	TRUE	TRUE	TRUE
P07384	CAPN1	Calpain-1 catalytic subunit	NA	NA	NA	NA	NA	TRUE	TRUE	0	FALSE	FALSE	NA	FALSE	MS	TRUE	TRUE	TRUE	TRUE
Q9UBQ6	EXTL2	Exostosin-like 2	NA	NA	NA	NA	NA	TRUE	TRUE	0	FALSE	FALSE	NA	FALSE	MS	TRUE	TRUE	TRUE	TRUE
Q9NS98	SEMA3G	Semaphorin-3G	OID30599	SEMA3G	Inflammation II	B20704	Run123	TRUE	TRUE	0	TRUE	TRUE	0	TRUE	Both	TRUE	TRUE	TRUE	TRUE
P26992	CNTFR	Ciliary neurotrophic factor receptor subunit alpha	NA	NA	NA	NA	NA	TRUE	TRUE	0	FALSE	FALSE	NA	FALSE	MS	TRUE	TRUE	TRUE	TRUE
Q13797	ITGA9	Integrin alpha-9	NA	NA	NA	NA	NA	TRUE	TRUE	13.6364	FALSE	FALSE	NA	FALSE	MS	TRUE	TRUE	TRUE	TRUE
Q14623	IHH	Indian hedgehog protein	NA	NA	NA	NA	NA	TRUE	TRUE	0	FALSE	FALSE	NA	FALSE	MS	TRUE	TRUE	TRUE	TRUE
Q9NS71	GKN1	Gastrokine-1	OID20885	GKN1	Neurology	B04414	Run122	TRUE	TRUE	0	TRUE	TRUE	0	TRUE	Both	TRUE	TRUE	TRUE	TRUE
P49327	FASN	Fatty acid synthase	NA	NA	NA	NA	NA	TRUE	TRUE	13.6364	FALSE	FALSE	NA	FALSE	MS	TRUE	TRUE	TRUE	TRUE
P00441	SOD1	Superoxide dismutase [Cu-Zn]	OID20386	SOD1	Cardiometabolic	B04413	Run122	TRUE	TRUE	0	TRUE	TRUE	0	TRUE	Both	TRUE	TRUE	TRUE	TRUE
A0A0A0MS14	IGHV1-45	Immunoglobulin heavy variable 1-45	NA	NA	NA	NA	NA	TRUE	TRUE	11.3636	FALSE	FALSE	NA	FALSE	MS	TRUE	TRUE	TRUE	TRUE
Q9UBR2	CTSZ	Cathepsin Z	OID20365	CTSZ	Cardiometabolic	B04413	Run122	TRUE	TRUE	0	TRUE	TRUE	0	TRUE	Both	TRUE	TRUE	TRUE	TRUE
P01137	TGFB1	Transforming growth factor beta-1 proprotein	OID20621	TGFB1	Inflammation	B04411	Run122_-_INFONC	TRUE	TRUE	0	TRUE	TRUE	0	TRUE	Both	TRUE	TRUE	TRUE	TRUE
P42702	LIFR	Leukemia inhibitory factor receptor	OID20606	LIFR	Inflammation	B04411	Run122_-_INFONC	TRUE	TRUE	75	TRUE	TRUE	0	TRUE	Both	TRUE	TRUE	TRUE	TRUE
P58166	INHBE	Inhibin beta E chain	NA	NA	NA	NA	NA	TRUE	TRUE	29.5455	FALSE	FALSE	NA	FALSE	MS	TRUE	TRUE	TRUE	TRUE
O75347	TBCA	Tubulin-specific chaperone A	OID30616	TBCA	Inflammation II	B20704	Run123	TRUE	TRUE	0	TRUE	TRUE	0	TRUE	Both	TRUE	TRUE	TRUE	TRUE
P52306-6	RAP1GDS1	Isoform 6 of Rap1 GTPase-GDP dissociation stimulator 1	NA	NA	NA	NA	NA	TRUE	TRUE	29.5455	FALSE	FALSE	NA	FALSE	MS	FALSE	FALSE	FALSE	FALSE
P01236	PRL	Prolactin	OID21033	PRL	Neurology	B04414	Run122	TRUE	TRUE	35.2273	TRUE	TRUE	0	TRUE	Both	TRUE	TRUE	TRUE	TRUE
P06865	HEXA	Beta-hexosaminidase subunit alpha	NA	NA	NA	NA	NA	TRUE	TRUE	0	FALSE	FALSE	NA	FALSE	MS	TRUE	TRUE	TRUE	TRUE
Q01459	CTBS	Di-N-acetylchitobiase	OID30710	CTBS	Inflammation II	B20704	Run123	TRUE	TRUE	0	TRUE	TRUE	0	TRUE	Both	TRUE	TRUE	TRUE	TRUE
Q10469	MGAT2	Alpha-1,6-mannosyl-glycoprotein 2-beta-N-acetylglucosaminyltransferase	NA	NA	NA	NA	NA	TRUE	TRUE	0	FALSE	FALSE	NA	FALSE	MS	TRUE	TRUE	TRUE	TRUE
Q92530	PSMF1	Proteasome inhibitor PI31 subunit	NA	NA	NA	NA	NA	TRUE	TRUE	43.1818	FALSE	FALSE	NA	FALSE	MS	TRUE	TRUE	TRUE	TRUE
P48147	PREP	Prolyl endopeptidase	NA	NA	NA	NA	NA	TRUE	TRUE	0	FALSE	FALSE	NA	FALSE	MS	TRUE	TRUE	TRUE	TRUE
P04216	THY1	Thy-1 membrane glycoprotein	OID21050	THY1	Neurology	B04414	Run122	TRUE	TRUE	0	TRUE	TRUE	0	TRUE	Both	TRUE	TRUE	TRUE	TRUE
P31415	CASQ1	Calsequestrin-1	NA	NA	NA	NA	NA	TRUE	TRUE	80.6818	FALSE	FALSE	NA	FALSE	MS	TRUE	TRUE	TRUE	TRUE
P62333	PSMC6	26S proteasome regulatory subunit 10B	NA	NA	NA	NA	NA	TRUE	TRUE	29.5455	FALSE	FALSE	NA	FALSE	MS	TRUE	TRUE	TRUE	TRUE
P46940	IQGAP1	Ras GTPase-activating-like protein IQGAP1	NA	NA	NA	NA	NA	TRUE	TRUE	51.1364	FALSE	FALSE	NA	FALSE	MS	TRUE	TRUE	TRUE	TRUE
Q9UQP3	TNN	Tenascin-N	OID30412	TNN	Cardiometabolic II	B20706	Run123	TRUE	TRUE	0	TRUE	TRUE	0	TRUE	Both	TRUE	TRUE	TRUE	TRUE
P49257	LMAN1	Protein ERGIC-53	NA	NA	NA	NA	NA	TRUE	TRUE	0	FALSE	FALSE	NA	FALSE	MS	TRUE	TRUE	TRUE	TRUE
P15085	CPA1	Carboxypeptidase A1	OID20280	CPA1	Cardiometabolic	B04413	Run122	TRUE	TRUE	0	TRUE	TRUE	0	TRUE	Both	TRUE	TRUE	TRUE	TRUE
P02538	KRT6A	Keratin, type II cytoskeletal 6A	NA	NA	NA	NA	NA	TRUE	TRUE	9.09091	FALSE	FALSE	NA	FALSE	MS	TRUE	TRUE	TRUE	TRUE
P0DJI9	SAA2	Serum amyloid A-2 protein	NA	NA	NA	NA	NA	TRUE	TRUE	0	FALSE	FALSE	NA	FALSE	MS	TRUE	TRUE	TRUE	TRUE
P41226	UBA7	Ubiquitin-like modifier-activating enzyme 7	NA	NA	NA	NA	NA	TRUE	TRUE	0	FALSE	FALSE	NA	FALSE	MS	TRUE	TRUE	TRUE	TRUE
Q7Z3B1	NEGR1	Neuronal growth regulator 1	NA	NA	NA	NA	NA	TRUE	TRUE	0	FALSE	FALSE	NA	FALSE	MS	TRUE	TRUE	TRUE	TRUE
Q96KG7	MEGF10	Multiple epidermal growth factor-like domains protein 10	OID20746	MEGF10	Inflammation	B04411	Run122_-_INFONC	TRUE	TRUE	0	TRUE	TRUE	0	TRUE	Both	TRUE	TRUE	TRUE	TRUE
P06733	ENO1	Alpha-enolase	OID21037	ENO1	Neurology	B04414	Run122	TRUE	TRUE	0	TRUE	TRUE	0	TRUE	Both	TRUE	TRUE	TRUE	TRUE
Q8NI99	ANGPTL6	Angiopoietin-related protein 6	NA	NA	NA	NA	NA	TRUE	TRUE	0	FALSE	FALSE	NA	FALSE	MS	TRUE	TRUE	TRUE	TRUE
Q6ZRP7	QSOX2	Sulfhydryl oxidase 2	NA	NA	NA	NA	NA	TRUE	TRUE	0	FALSE	FALSE	NA	FALSE	MS	TRUE	TRUE	TRUE	TRUE
O60925	PFDN1	Prefoldin subunit 1	NA	NA	NA	NA	NA	TRUE	TRUE	76.1364	FALSE	FALSE	NA	FALSE	MS	TRUE	TRUE	TRUE	TRUE
P29144	TPP2	Tripeptidyl-peptidase 2	NA	NA	NA	NA	NA	TRUE	TRUE	13.6364	FALSE	FALSE	NA	FALSE	MS	TRUE	TRUE	TRUE	TRUE
P14174	MIF	Macrophage migration inhibitory factor	OID21073	MIF	Neurology	B04414	Run122	TRUE	TRUE	0	TRUE	TRUE	0	TRUE	Both	TRUE	TRUE	TRUE	TRUE
Q8WXD2	SCG3	Secretogranin-3	OID20728	SCG3	Inflammation	B04411	Run122_-_INFONC	TRUE	TRUE	0	TRUE	TRUE	0	TRUE	Both	TRUE	TRUE	TRUE	TRUE
P15814	IGLL1	Immunoglobulin lambda-like polypeptide 1	NA	NA	NA	NA	NA	TRUE	TRUE	9.09091	FALSE	FALSE	NA	FALSE	MS	TRUE	TRUE	TRUE	TRUE
P51580	TPMT	Thiopurine S-methyltransferase	OID21270	TPMT	Oncology	B04412	Run122_-_INFONC	TRUE	TRUE	90.9091	TRUE	TRUE	0	TRUE	Both	TRUE	TRUE	TRUE	TRUE
P49591	SARS1	Serine--tRNA ligase, cytoplasmic	NA	NA	NA	NA	NA	TRUE	TRUE	0	FALSE	FALSE	NA	FALSE	MS	TRUE	TRUE	TRUE	TRUE
Q12884	FAP	Prolyl endopeptidase FAP	OID20330	FAP	Cardiometabolic	B04413	Run122	TRUE	TRUE	0	TRUE	TRUE	0	TRUE	Both	TRUE	TRUE	TRUE	TRUE
O14672	ADAM10	Disintegrin and metalloproteinase domain-containing protein 10	NA	NA	NA	NA	NA	TRUE	TRUE	0	FALSE	FALSE	NA	FALSE	MS	TRUE	TRUE	TRUE	TRUE
A0A0A0MS15	IGHV3-49	Immunoglobulin heavy variable 3-49	NA	NA	NA	NA	NA	TRUE	TRUE	0	FALSE	FALSE	NA	FALSE	MS	TRUE	TRUE	TRUE	TRUE
Q9Y274	ST3GAL6	Type 2 lactosamine alpha-2,3-sialyltransferase	NA	NA	NA	NA	NA	TRUE	TRUE	0	FALSE	FALSE	NA	FALSE	MS	TRUE	TRUE	TRUE	TRUE
P31146	CORO1A	Coronin-1A	OID20286	CORO1A	Cardiometabolic	B04413	Run122	TRUE	TRUE	0	TRUE	TRUE	0	TRUE	Both	TRUE	TRUE	TRUE	TRUE
A0A0B4J1V2	IGHV2-26	Immunoglobulin heavy variable 2-26	NA	NA	NA	NA	NA	TRUE	TRUE	0	FALSE	FALSE	NA	FALSE	MS	TRUE	TRUE	TRUE	TRUE
P52907	CAPZA1	F-actin-capping protein subunit alpha-1	NA	NA	NA	NA	NA	TRUE	TRUE	0	FALSE	FALSE	NA	FALSE	MS	TRUE	TRUE	TRUE	TRUE
P50895	BCAM	Basal cell adhesion molecule	OID21076	BCAM	Neurology	B04414	Run122	TRUE	TRUE	0	TRUE	TRUE	0	TRUE	Both	TRUE	TRUE	TRUE	TRUE
P20036	HLA-DPA1	HLA class II histocompatibility antigen, DP alpha 1 chain	NA	NA	NA	NA	NA	TRUE	TRUE	0	FALSE	FALSE	NA	FALSE	MS	TRUE	TRUE	TRUE	TRUE
P01709	IGLV2-8	Immunoglobulin lambda variable 2-8	NA	NA	NA	NA	NA	TRUE	TRUE	0	FALSE	FALSE	NA	FALSE	MS	TRUE	TRUE	TRUE	TRUE
P68371	TUBB4B	Tubulin beta-4B chain	NA	NA	NA	NA	NA	TRUE	TRUE	13.6364	FALSE	FALSE	NA	FALSE	MS	TRUE	TRUE	TRUE	TRUE
Q9Y5X9	LIPG	Endothelial lipase	NA	NA	NA	NA	NA	TRUE	TRUE	0	FALSE	FALSE	NA	FALSE	MS	TRUE	TRUE	TRUE	TRUE
P05198	EIF2S1	Eukaryotic translation initiation factor 2 subunit 1	NA	NA	NA	NA	NA	TRUE	TRUE	52.2727	FALSE	FALSE	NA	FALSE	MS	TRUE	TRUE	TRUE	TRUE
P06732	CKM	Creatine kinase M-type	NA	NA	NA	NA	NA	TRUE	TRUE	0	FALSE	FALSE	NA	FALSE	MS	TRUE	TRUE	TRUE	TRUE
P48163	ME1	NADP-dependent malic enzyme	NA	NA	NA	NA	NA	TRUE	TRUE	0	FALSE	FALSE	NA	FALSE	MS	TRUE	TRUE	TRUE	TRUE
Q5XKE5	KRT79	Keratin, type II cytoskeletal 79	NA	NA	NA	NA	NA	TRUE	TRUE	85.2273	FALSE	FALSE	NA	FALSE	MS	TRUE	TRUE	TRUE	TRUE
O14498	ISLR	Immunoglobulin superfamily containing leucine-rich repeat protein	NA	NA	NA	NA	NA	TRUE	TRUE	0	FALSE	FALSE	NA	FALSE	MS	TRUE	TRUE	TRUE	TRUE
P09093	CELA3A	Chymotrypsin-like elastase family member 3A	OID20298	CELA3A	Cardiometabolic	B04413	Run122	TRUE	TRUE	65.9091	TRUE	TRUE	0	TRUE	Both	TRUE	TRUE	TRUE	TRUE
P03951	F11	Coagulation factor XI	OID30773	F11	Inflammation II	B20704	Run123	TRUE	TRUE	0	TRUE	TRUE	0	TRUE	Both	TRUE	TRUE	TRUE	TRUE
Q9H3S1	SEMA4A	Semaphorin-4A	NA	NA	NA	NA	NA	TRUE	TRUE	0	FALSE	FALSE	NA	FALSE	MS	TRUE	TRUE	TRUE	TRUE
P52790	HK3	Hexokinase-3	NA	NA	NA	NA	NA	TRUE	TRUE	64.7727	FALSE	FALSE	NA	FALSE	MS	TRUE	TRUE	TRUE	TRUE
P09529	INHBB	Inhibin beta B chain	OID30625	INHBB	Inflammation II	B20704	Run123	TRUE	TRUE	20.4545	TRUE	TRUE	0	TRUE	Both	TRUE	TRUE	TRUE	TRUE
Q8N184-1	ZNF567	Isoform 1 of Zinc finger protein 567	NA	NA	NA	NA	NA	TRUE	TRUE	61.3636	FALSE	FALSE	NA	FALSE	MS	FALSE	FALSE	FALSE	FALSE
P13693	TPT1	Translationally-controlled tumor protein	OID20476	TPT1	Inflammation	B04411	Run122_-_INFONC	TRUE	TRUE	0	TRUE	TRUE	80.6818	TRUE	Both	TRUE	TRUE	TRUE	TRUE
Q15691	MAPRE1	Microtubule-associated protein RP/EB family member 1	NA	NA	NA	NA	NA	TRUE	TRUE	0	FALSE	FALSE	NA	FALSE	MS	TRUE	TRUE	TRUE	TRUE
Q15485	FCN2	Ficolin-2	OID20382	FCN2	Cardiometabolic	B04413	Run122	TRUE	TRUE	0	TRUE	TRUE	0	TRUE	Both	TRUE	TRUE	TRUE	TRUE
A0M8Q6	IGLC7	Immunoglobulin lambda constant 7	NA	NA	NA	NA	NA	TRUE	TRUE	0	FALSE	FALSE	NA	FALSE	MS	TRUE	FALSE	TRUE	TRUE
P98066	TNFAIP6	Tumor necrosis factor-inducible gene 6 protein	NA	NA	NA	NA	NA	TRUE	TRUE	22.7273	FALSE	FALSE	NA	FALSE	MS	TRUE	TRUE	TRUE	TRUE
Q8WUM4	PDCD6IP	Programmed cell death 6-interacting protein	NA	NA	NA	NA	NA	TRUE	TRUE	0	FALSE	FALSE	NA	FALSE	MS	TRUE	TRUE	TRUE	TRUE
Q9UHG3	PCYOX1	Prenylcysteine oxidase 1	NA	NA	NA	NA	NA	TRUE	TRUE	0	FALSE	FALSE	NA	FALSE	MS	TRUE	TRUE	TRUE	TRUE
P55000	SLURP1	Secreted Ly-6/uPAR-related protein 1	OID30404	SLURP1	Cardiometabolic II	B20706	Run123	TRUE	TRUE	13.6364	TRUE	TRUE	0	TRUE	Both	TRUE	TRUE	TRUE	TRUE
A0A075B6I9	IGLV7-46	Immunoglobulin lambda variable 7-46	NA	NA	NA	NA	NA	TRUE	TRUE	0	FALSE	FALSE	NA	FALSE	MS	TRUE	TRUE	TRUE	TRUE
Q86UN3	RTN4RL2	Reticulon-4 receptor-like 2	NA	NA	NA	NA	NA	TRUE	TRUE	0	FALSE	FALSE	NA	FALSE	MS	TRUE	TRUE	TRUE	TRUE
A0A0B4J1Y9	IGHV3-72	Immunoglobulin heavy variable 3-72	NA	NA	NA	NA	NA	TRUE	TRUE	0	FALSE	FALSE	NA	FALSE	MS	TRUE	TRUE	TRUE	TRUE
O14786	NRP1	Neuropilin-1	OID20390	NRP1	Cardiometabolic	B04413	Run122	TRUE	TRUE	0	TRUE	TRUE	0	TRUE	Both	TRUE	TRUE	TRUE	TRUE
Q6PCE3	PGM2L1	Glucose 1,6-bisphosphate synthase	NA	NA	NA	NA	NA	TRUE	TRUE	25	FALSE	FALSE	NA	FALSE	MS	TRUE	TRUE	TRUE	TRUE
P07333	CSF1R	Macrophage colony-stimulating factor 1 receptor	OID30681	CSF1R	Inflammation II	B20704	Run123	TRUE	TRUE	0	TRUE	TRUE	0	TRUE	Both	TRUE	TRUE	TRUE	TRUE
P14384	CPM	Carboxypeptidase M	OID21054	CPM	Neurology	B04414	Run122	TRUE	TRUE	0	TRUE	TRUE	0	TRUE	Both	TRUE	TRUE	TRUE	TRUE
P15924	DSP	Desmoplakin	NA	NA	NA	NA	NA	TRUE	TRUE	0	FALSE	FALSE	NA	FALSE	MS	TRUE	TRUE	TRUE	TRUE
Q15904	ATP6AP1	V-type proton ATPase subunit S1	NA	NA	NA	NA	NA	TRUE	TRUE	0	FALSE	FALSE	NA	FALSE	MS	TRUE	TRUE	TRUE	TRUE
P04406	GAPDH	Glyceraldehyde-3-phosphate dehydrogenase	OID30600	GAPDH	Inflammation II	B20704	Run123	TRUE	TRUE	0	TRUE	TRUE	0	TRUE	Both	TRUE	TRUE	TRUE	TRUE
Q86T13	CLEC14A	C-type lectin domain family 14 member A	OID21090	CLEC14A	Neurology	B04414	Run122	TRUE	TRUE	60.2273	TRUE	TRUE	0	TRUE	Both	TRUE	TRUE	TRUE	TRUE
P02747	C1QC	Complement C1q subcomponent subunit C	NA	NA	NA	NA	NA	TRUE	TRUE	0	FALSE	FALSE	NA	FALSE	MS	TRUE	TRUE	TRUE	TRUE
P17927	CR1	Complement receptor type 1	OID30697	CR1	Inflammation II	B20704	Run123	TRUE	TRUE	0	TRUE	TRUE	0	TRUE	Both	TRUE	TRUE	TRUE	TRUE
P04792	HSPB1	Heat shock protein beta-1	OID20230	HSPB1	Cardiometabolic	B04413	Run122	TRUE	TRUE	0	TRUE	TRUE	0	TRUE	Both	TRUE	TRUE	TRUE	TRUE
Q9HC24	TMBIM4	Protein lifeguard 4	NA	NA	NA	NA	NA	TRUE	TRUE	89.7727	FALSE	FALSE	NA	FALSE	MS	TRUE	FALSE	FALSE	FALSE
Q9UBX1	CTSF	Cathepsin F	OID21500	CTSF	Oncology	B04412	Run122_-_INFONC	TRUE	TRUE	0	TRUE	TRUE	0	TRUE	Both	TRUE	TRUE	TRUE	TRUE
Q9Y5Z4	HEBP2	Heme-binding protein 2	NA	NA	NA	NA	NA	TRUE	TRUE	13.6364	FALSE	FALSE	NA	FALSE	MS	TRUE	TRUE	TRUE	TRUE
O00602	FCN1	Ficolin-1	OID30690	FCN1	Inflammation II	B20704	Run123	TRUE	TRUE	0	TRUE	TRUE	0	TRUE	Both	TRUE	TRUE	TRUE	TRUE
P02776	PF4	Platelet factor 4	OID30764	PF4	Inflammation II	B20704	Run123	TRUE	TRUE	0	TRUE	TRUE	0	TRUE	Both	TRUE	TRUE	TRUE	TRUE
P46109	CRKL	Crk-like protein	OID20742	CRKL	Inflammation	B04411	Run122_-_INFONC	TRUE	TRUE	0	TRUE	TRUE	0	TRUE	Both	TRUE	TRUE	TRUE	TRUE
Q9UBQ7	GRHPR	Glyoxylate reductase/hydroxypyruvate reductase	OID30289	GRHPR	Cardiometabolic II	B20706	Run123	TRUE	TRUE	29.5455	TRUE	TRUE	0	TRUE	Both	TRUE	TRUE	TRUE	TRUE
A1L4H1	SSC5D	Soluble scavenger receptor cysteine-rich domain-containing protein SSC5D	OID20351	SSC5D	Cardiometabolic	B04413	Run122	TRUE	TRUE	0	TRUE	TRUE	0	TRUE	Both	TRUE	TRUE	TRUE	TRUE
Q03403	TFF2	Trefoil factor 2	OID20787	TFF2	Inflammation	B04411	Run122_-_INFONC	TRUE	TRUE	40.9091	TRUE	TRUE	0	TRUE	Both	TRUE	TRUE	TRUE	TRUE
P30740	SERPINB1	Leukocyte elastase inhibitor	OID21088	SERPINB1	Neurology	B04414	Run122	TRUE	TRUE	0	TRUE	TRUE	0	TRUE	Both	TRUE	TRUE	TRUE	TRUE
P06310	IGKV2-30	Immunoglobulin kappa variable 2-30	NA	NA	NA	NA	NA	TRUE	TRUE	0	FALSE	FALSE	NA	FALSE	MS	TRUE	TRUE	TRUE	TRUE
P53004	BLVRA	Biliverdin reductase A	NA	NA	NA	NA	NA	TRUE	TRUE	0	FALSE	FALSE	NA	FALSE	MS	TRUE	TRUE	TRUE	TRUE
P49913	CAMP	Cathelicidin antimicrobial peptide	NA	NA	NA	NA	NA	TRUE	TRUE	0	FALSE	FALSE	NA	FALSE	MS	TRUE	TRUE	TRUE	TRUE
O00241	SIRPB1	Signal-regulatory protein beta-1	OID20739	SIRPB1	Inflammation	B04411	Run122_-_INFONC	TRUE	TRUE	25	TRUE	TRUE	0	TRUE	Both	FALSE	FALSE	TRUE	TRUE
Q7Z5L0	VMO1	Vitelline membrane outer layer protein 1 homolog	OID21381	VMO1	Oncology	B04412	Run122_-_INFONC	TRUE	TRUE	10.2273	TRUE	TRUE	4.54545	TRUE	Both	TRUE	TRUE	TRUE	TRUE
Q9H3G5	CPVL	Probable serine carboxypeptidase CPVL	OID21435	CPVL	Oncology	B04412	Run122_-_INFONC	TRUE	TRUE	0	TRUE	TRUE	0	TRUE	Both	TRUE	TRUE	TRUE	TRUE
P37235	HPCAL1	Hippocalcin-like protein 1	OID20615	HPCAL1	Inflammation	B04411	Run122_-_INFONC	TRUE	TRUE	0	TRUE	TRUE	0	TRUE	Both	TRUE	TRUE	TRUE	TRUE
P61026	RAB10	Ras-related protein Rab-10	OID30357	RAB10	Cardiometabolic II	B20706	Run123	TRUE	TRUE	0	TRUE	TRUE	0	TRUE	Both	TRUE	TRUE	TRUE	TRUE
Q9Y2I7	PIKFYVE	1-phosphatidylinositol 3-phosphate 5-kinase	OID30465	PIKFYVE	Inflammation II	B20704	Run123	TRUE	TRUE	75	TRUE	TRUE	30.6818	TRUE	Both	TRUE	FALSE	FALSE	FALSE
P56202	CTSW	Cathepsin W	NA	NA	NA	NA	NA	TRUE	TRUE	51.1364	FALSE	FALSE	NA	FALSE	MS	TRUE	TRUE	TRUE	TRUE
Q96PL1	SCGB3A2	Secretoglobin family 3A member 2	OID20723	SCGB3A2	Inflammation	B04411	Run122_-_INFONC	TRUE	TRUE	0	TRUE	TRUE	0	TRUE	Both	TRUE	TRUE	TRUE	TRUE
P16152	CBR1	Carbonyl reductase [NADPH] 1	NA	NA	NA	NA	NA	TRUE	TRUE	0	FALSE	FALSE	NA	FALSE	MS	TRUE	TRUE	TRUE	TRUE
P21926	CD9	CD9 antigen	NA	NA	NA	NA	NA	TRUE	TRUE	0	FALSE	FALSE	NA	FALSE	MS	TRUE	TRUE	TRUE	TRUE
Q6UWW8	CES3	Carboxylesterase 3	OID21340	CES3	Oncology	B04412	Run122_-_INFONC	TRUE	TRUE	13.6364	TRUE	TRUE	19.3182	TRUE	Both	TRUE	TRUE	TRUE	TRUE
Q9NX62	BPNT2	Golgi-resident adenosine 3',5'-bisphosphate 3'-phosphatase	NA	NA	NA	NA	NA	TRUE	TRUE	0	FALSE	FALSE	NA	FALSE	MS	TRUE	TRUE	TRUE	TRUE
P43034	PAFAH1B1	Platelet-activating factor acetylhydrolase IB subunit beta	NA	NA	NA	NA	NA	TRUE	TRUE	13.6364	FALSE	FALSE	NA	FALSE	MS	TRUE	TRUE	TRUE	TRUE
Q16627	CCL14	C-C motif chemokine 14	OID20401	CCL14	Cardiometabolic	B04413	Run122	TRUE	TRUE	0	TRUE	TRUE	0	TRUE	Both	TRUE	TRUE	TRUE	TRUE
Q9BUD6	SPON2	Spondin-2	OID20221	SPON2	Cardiometabolic	B04413	Run122	TRUE	TRUE	0	TRUE	TRUE	0	TRUE	Both	TRUE	TRUE	TRUE	TRUE
P42785	PRCP	Lysosomal Pro-X carboxypeptidase	OID20337	PRCP	Cardiometabolic	B04413	Run122	TRUE	TRUE	0	TRUE	TRUE	0	TRUE	Both	TRUE	TRUE	TRUE	TRUE
P09467	FBP1	Fructose-1,6-bisphosphatase 1	OID20227	FBP1	Cardiometabolic	B04413	Run122	TRUE	TRUE	0	TRUE	TRUE	9.09091	TRUE	Both	TRUE	TRUE	TRUE	TRUE
P36959	GMPR	GMP reductase 1	OID20641	GMPR	Inflammation	B04411	Run122_-_INFONC	TRUE	TRUE	0	TRUE	TRUE	0	TRUE	Both	TRUE	TRUE	TRUE	TRUE
P67936	TPM4	Tropomyosin alpha-4 chain	NA	NA	NA	NA	NA	TRUE	TRUE	0	FALSE	FALSE	NA	FALSE	MS	TRUE	TRUE	TRUE	TRUE
Q5D862	FLG2	Filaggrin-2	NA	NA	NA	NA	NA	TRUE	TRUE	0	FALSE	FALSE	NA	FALSE	MS	TRUE	TRUE	TRUE	TRUE
Q9NZK5	ADA2	Adenosine deaminase 2	OID20394	ADA2	Cardiometabolic	B04413	Run122	TRUE	TRUE	0	TRUE	TRUE	0	TRUE	Both	TRUE	TRUE	TRUE	TRUE
Q9BTY2	FUCA2	Plasma alpha-L-fucosidase	NA	NA	NA	NA	NA	TRUE	TRUE	0	FALSE	FALSE	NA	FALSE	MS	TRUE	TRUE	TRUE	TRUE
Q9P1F3	ABRACL	Costars family protein ABRACL	NA	NA	NA	NA	NA	TRUE	TRUE	0	FALSE	FALSE	NA	FALSE	MS	TRUE	TRUE	TRUE	TRUE
Q9UHI8	ADAMTS1	A disintegrin and metalloproteinase with thrombospondin motifs 1	OID30528	ADAMTS1	Inflammation II	B20704	Run123	TRUE	TRUE	0	TRUE	TRUE	0	TRUE	Both	TRUE	TRUE	TRUE	TRUE
P08253	MMP2	72 kDa type IV collagenase	NA	NA	NA	NA	NA	TRUE	TRUE	0	FALSE	FALSE	NA	FALSE	MS	TRUE	TRUE	TRUE	TRUE
Q9NZ53	PODXL2	Podocalyxin-like protein 2	OID21487	PODXL2	Oncology	B04412	Run122_-_INFONC	TRUE	TRUE	37.5	TRUE	TRUE	0	TRUE	Both	TRUE	TRUE	TRUE	TRUE
Q6IBS0	TWF2	Twinfilin-2	OID30386	TWF2	Cardiometabolic II	B20706	Run123	TRUE	TRUE	0	TRUE	TRUE	0	TRUE	Both	TRUE	TRUE	TRUE	TRUE
Q7Z7M9	GALNT5	Polypeptide N-acetylgalactosaminyltransferase 5	OID30295	GALNT5	Cardiometabolic II	B20706	Run123	TRUE	TRUE	0	TRUE	TRUE	0	TRUE	Both	TRUE	TRUE	TRUE	TRUE
Q01518-2	CAP1	Isoform 2 of Adenylyl cyclase-associated protein 1	NA	NA	NA	NA	NA	TRUE	TRUE	0	FALSE	FALSE	NA	FALSE	MS	FALSE	FALSE	FALSE	FALSE
P54764	EPHA4	Ephrin type-A receptor 4	OID30622	EPHA4	Inflammation II	B20704	Run123	TRUE	TRUE	0	TRUE	TRUE	0	TRUE	Both	TRUE	TRUE	TRUE	TRUE
Q9NY15	STAB1	Stabilin-1	NA	NA	NA	NA	NA	TRUE	TRUE	0	FALSE	FALSE	NA	FALSE	MS	TRUE	TRUE	TRUE	TRUE
Q9HCB6	SPON1	Spondin-1	OID20759	SPON1	Inflammation	B04411	Run122_-_INFONC	TRUE	TRUE	0	TRUE	TRUE	0	TRUE	Both	TRUE	TRUE	TRUE	TRUE
P47756	CAPZB	F-actin-capping protein subunit beta	NA	NA	NA	NA	NA	TRUE	TRUE	0	FALSE	FALSE	NA	FALSE	MS	TRUE	TRUE	TRUE	TRUE
Q7Z7G0	ABI3BP	Target of Nesh-SH3	NA	NA	NA	NA	NA	TRUE	TRUE	0	FALSE	FALSE	NA	FALSE	MS	TRUE	TRUE	TRUE	TRUE
P25787	PSMA2	Proteasome subunit alpha type-2	NA	NA	NA	NA	NA	TRUE	TRUE	0	FALSE	FALSE	NA	FALSE	MS	TRUE	TRUE	TRUE	TRUE
P48637	GSS	Glutathione synthetase	NA	NA	NA	NA	NA	TRUE	TRUE	0	FALSE	FALSE	NA	FALSE	MS	TRUE	TRUE	TRUE	TRUE
O95373	IPO7	Importin-7	NA	NA	NA	NA	NA	TRUE	TRUE	40.9091	FALSE	FALSE	NA	FALSE	MS	TRUE	TRUE	TRUE	TRUE
Q15365	PCBP1	Poly(rC)-binding protein 1	NA	NA	NA	NA	NA	TRUE	TRUE	13.6364	FALSE	FALSE	NA	FALSE	MS	TRUE	TRUE	TRUE	TRUE
Q7L5N1	COPS6	COP9 signalosome complex subunit 6	NA	NA	NA	NA	NA	TRUE	TRUE	29.5455	FALSE	FALSE	NA	FALSE	MS	TRUE	TRUE	TRUE	TRUE
Q13508	ART3	Ecto-ADP-ribosyltransferase 3	OID20346	ART3	Cardiometabolic	B04413	Run122	TRUE	TRUE	0	TRUE	TRUE	0	TRUE	Both	TRUE	TRUE	TRUE	TRUE
P16083	NQO2	Ribosyldihydronicotinamide dehydrogenase [quinone]	NA	NA	NA	NA	NA	TRUE	TRUE	43.1818	FALSE	FALSE	NA	FALSE	MS	TRUE	TRUE	TRUE	TRUE
Q12841	FSTL1	Follistatin-related protein 1	OID30254	FSTL1	Cardiometabolic II	B20706	Run123	TRUE	TRUE	0	TRUE	TRUE	0	TRUE	Both	TRUE	TRUE	TRUE	TRUE
A0A087WSZ0	IGKV1D-8	Immunoglobulin kappa variable 1D-8	NA	NA	NA	NA	NA	TRUE	TRUE	15.9091	FALSE	FALSE	NA	FALSE	MS	TRUE	TRUE	TRUE	TRUE
O14656	TOR1A	Torsin-1A	NA	NA	NA	NA	NA	TRUE	TRUE	0	FALSE	FALSE	NA	FALSE	MS	TRUE	TRUE	TRUE	TRUE
A0A0C4DH29	IGHV1-3	Immunoglobulin heavy variable 1-3	NA	NA	NA	NA	NA	TRUE	TRUE	0	FALSE	FALSE	NA	FALSE	MS	TRUE	TRUE	TRUE	TRUE
Q92905	COPS5	COP9 signalosome complex subunit 5	NA	NA	NA	NA	NA	TRUE	TRUE	54.5455	FALSE	FALSE	NA	FALSE	MS	TRUE	TRUE	TRUE	TRUE
P54577	YARS1	Tyrosine--tRNA ligase, cytoplasmic	OID31494	YARS1	Oncology II	B20705	Run123	TRUE	TRUE	0	TRUE	TRUE	0	TRUE	Both	TRUE	TRUE	TRUE	TRUE
Q9H4G4	GLIPR2	Golgi-associated plant pathogenesis-related protein 1	NA	NA	NA	NA	NA	TRUE	TRUE	0	FALSE	FALSE	NA	FALSE	MS	TRUE	TRUE	TRUE	TRUE
Q4G0S4	CYP27C1	Cytochrome P450 27C1	NA	NA	NA	NA	NA	TRUE	TRUE	77.2727	FALSE	FALSE	NA	FALSE	MS	TRUE	FALSE	FALSE	FALSE
Q13576	IQGAP2	Ras GTPase-activating-like protein IQGAP2	OID21361	IQGAP2	Oncology	B04412	Run122_-_INFONC	TRUE	TRUE	15.9091	TRUE	TRUE	0	TRUE	Both	TRUE	TRUE	TRUE	TRUE
Q6UX06	OLFM4	Olfactomedin-4	OID30665	OLFM4	Inflammation II	B20704	Run123	TRUE	TRUE	71.5909	TRUE	TRUE	2.27273	TRUE	Both	TRUE	TRUE	TRUE	TRUE
P09668	CTSH	Pro-cathepsin H	OID20113	CTSH	Cardiometabolic	B04413	Run122	TRUE	TRUE	0	TRUE	TRUE	1.13636	TRUE	Both	TRUE	TRUE	TRUE	TRUE
P01602	IGKV1-5	Immunoglobulin kappa variable 1-5	NA	NA	NA	NA	NA	TRUE	TRUE	0	FALSE	FALSE	NA	FALSE	MS	TRUE	TRUE	TRUE	TRUE
P08123	COL1A2	Collagen alpha-2(I) chain	NA	NA	NA	NA	NA	TRUE	TRUE	0	FALSE	FALSE	NA	FALSE	MS	TRUE	TRUE	TRUE	TRUE
P01817	IGHV2-5	Immunoglobulin heavy variable 2-5	NA	NA	NA	NA	NA	TRUE	TRUE	0	FALSE	FALSE	NA	FALSE	MS	TRUE	TRUE	TRUE	TRUE
Q9UBG3	CRNN	Cornulin	OID21427	CRNN	Oncology	B04412	Run122_-_INFONC	TRUE	TRUE	65.9091	TRUE	TRUE	0	TRUE	Both	TRUE	TRUE	TRUE	TRUE
Q07654	TFF3	Trefoil factor 3	OID20371	TFF3	Cardiometabolic	B04413	Run122	TRUE	TRUE	0	TRUE	TRUE	0	TRUE	Both	TRUE	TRUE	TRUE	TRUE
Q9UK05	GDF2	Growth/differentiation factor 2	OID20202	GDF2	Cardiometabolic	B04413	Run122	TRUE	TRUE	0	TRUE	TRUE	0	TRUE	Both	TRUE	TRUE	TRUE	TRUE
P35579	MYH9	Myosin-9	OID30382	MYH9	Cardiometabolic II	B20706	Run123	TRUE	TRUE	0	TRUE	TRUE	0	TRUE	Both	TRUE	TRUE	TRUE	TRUE
P11216	PYGB	Glycogen phosphorylase, brain form	NA	NA	NA	NA	NA	TRUE	TRUE	0	FALSE	FALSE	NA	FALSE	MS	TRUE	TRUE	TRUE	TRUE
P24534	EEF1B2	Elongation factor 1-beta	NA	NA	NA	NA	NA	TRUE	TRUE	0	FALSE	FALSE	NA	FALSE	MS	TRUE	TRUE	TRUE	TRUE
O00461	GOLIM4	Golgi integral membrane protein 4	NA	NA	NA	NA	NA	TRUE	TRUE	38.6364	FALSE	FALSE	NA	FALSE	MS	TRUE	TRUE	TRUE	TRUE
Q9ULI3	HEG1	Protein HEG homolog 1	OID30579	HEG1	Inflammation II	B20704	Run123	TRUE	TRUE	0	TRUE	TRUE	0	TRUE	Both	TRUE	TRUE	TRUE	TRUE
Q7Z4R8	C6orf120	UPF0669 protein C6orf120	NA	NA	NA	NA	NA	TRUE	TRUE	0	FALSE	FALSE	NA	FALSE	MS	TRUE	TRUE	TRUE	TRUE
O75326	SEMA7A	Semaphorin-7A	OID20283	SEMA7A	Cardiometabolic	B04413	Run122	TRUE	TRUE	0	TRUE	TRUE	0	TRUE	Both	TRUE	TRUE	TRUE	TRUE
Q9UL46	PSME2	Proteasome activator complex subunit 2	OID20989	PSME2	Neurology	B04414	Run122	TRUE	TRUE	0	TRUE	TRUE	0	TRUE	Both	TRUE	TRUE	TRUE	TRUE
Q92520	FAM3C	Protein FAM3C	OID20233	FAM3C	Cardiometabolic	B04413	Run122	TRUE	TRUE	0	TRUE	TRUE	0	TRUE	Both	TRUE	TRUE	TRUE	TRUE
P26842	CD27	CD27 antigen	OID21527	CD27	Oncology	B04412	Run122_-_INFONC	TRUE	TRUE	63.6364	TRUE	TRUE	0	TRUE	Both	TRUE	TRUE	TRUE	TRUE
P31949	S100A11	Protein S100-A11	OID20130	S100A11	Cardiometabolic	B04413	Run122	TRUE	TRUE	0	TRUE	TRUE	0	TRUE	Both	TRUE	TRUE	TRUE	TRUE
Q99439	CNN2	Calponin-2	NA	NA	NA	NA	NA	TRUE	TRUE	0	FALSE	FALSE	NA	FALSE	MS	TRUE	TRUE	TRUE	TRUE
P31323	PRKAR2B	cAMP-dependent protein kinase type II-beta regulatory subunit	NA	NA	NA	NA	NA	TRUE	TRUE	29.5455	FALSE	FALSE	NA	FALSE	MS	TRUE	TRUE	TRUE	TRUE
P61586	RHOA	Transforming protein RhoA	NA	NA	NA	NA	NA	TRUE	TRUE	0	FALSE	FALSE	NA	FALSE	MS	TRUE	TRUE	TRUE	TRUE
P22894	MMP8	Neutrophil collagenase	OID21019	MMP8	Neurology	B04414	Run122	TRUE	TRUE	22.7273	TRUE	TRUE	0	TRUE	Both	TRUE	TRUE	TRUE	TRUE
Q9Y4D7	PLXND1	Plexin-D1	NA	NA	NA	NA	NA	TRUE	TRUE	0	FALSE	FALSE	NA	FALSE	MS	TRUE	TRUE	TRUE	TRUE
Q13418	ILK	Integrin-linked protein kinase	NA	NA	NA	NA	NA	TRUE	TRUE	0	FALSE	FALSE	NA	FALSE	MS	TRUE	TRUE	TRUE	TRUE
P22692	IGFBP4	Insulin-like growth factor-binding protein 4	OID21158	IGFBP4	Neurology	B04414	Run122	TRUE	TRUE	0	TRUE	TRUE	0	TRUE	Both	TRUE	TRUE	TRUE	TRUE
O43639	NCK2	Cytoplasmic protein NCK2	OID20683	NCK2	Inflammation	B04411	Run122_-_INFONC	TRUE	TRUE	43.1818	TRUE	TRUE	0	TRUE	Both	TRUE	TRUE	TRUE	TRUE
Q6UWP8	SBSN	Suprabasin	OID30398	SBSN	Cardiometabolic II	B20706	Run123	TRUE	TRUE	0	TRUE	TRUE	0	TRUE	Both	TRUE	TRUE	TRUE	TRUE
Q86VP6	CAND1	Cullin-associated NEDD8-dissociated protein 1	NA	NA	NA	NA	NA	TRUE	TRUE	0	FALSE	FALSE	NA	FALSE	MS	TRUE	TRUE	TRUE	TRUE
P01871	IGHM	Immunoglobulin heavy constant mu	NA	NA	NA	NA	NA	TRUE	TRUE	0	FALSE	FALSE	NA	FALSE	MS	TRUE	TRUE	TRUE	TRUE
Q96CN7	ISOC1	Isochorismatase domain-containing protein 1	NA	NA	NA	NA	NA	TRUE	TRUE	15.9091	FALSE	FALSE	NA	FALSE	MS	TRUE	TRUE	TRUE	TRUE
O95980	RECK	Reversion-inducing cysteine-rich protein with Kazal motifs	OID30234	RECK	Cardiometabolic II	B20706	Run123	TRUE	TRUE	0	TRUE	TRUE	0	TRUE	Both	TRUE	TRUE	TRUE	TRUE
P01715	IGLV3-1	Immunoglobulin lambda variable 3-1	NA	NA	NA	NA	NA	TRUE	TRUE	13.6364	FALSE	FALSE	NA	FALSE	MS	TRUE	TRUE	TRUE	TRUE
P48052	CPA2	Carboxypeptidase A2	OID21060	CPA2	Neurology	B04414	Run122	TRUE	TRUE	65.9091	TRUE	TRUE	0	TRUE	Both	TRUE	TRUE	TRUE	TRUE
O75509	TNFRSF21	Tumor necrosis factor receptor superfamily member 21	OID21052	TNFRSF21	Neurology	B04414	Run122	TRUE	TRUE	60.2273	TRUE	TRUE	0	TRUE	Both	TRUE	TRUE	TRUE	TRUE
Q15776	ZKSCAN8	Zinc finger protein with KRAB and SCAN domains 8	NA	NA	NA	NA	NA	TRUE	TRUE	48.8636	FALSE	FALSE	NA	FALSE	MS	TRUE	FALSE	FALSE	FALSE
Q9BQ51	PDCD1LG2	Programmed cell death 1 ligand 2	OID21273	PDCD1LG2	Oncology	B04412	Run122_-_INFONC	TRUE	TRUE	59.0909	TRUE	TRUE	0	TRUE	Both	TRUE	TRUE	TRUE	TRUE
Q9UKY3	CES1P1	Putative inactive carboxylesterase 4	NA	NA	NA	NA	NA	TRUE	TRUE	9.09091	FALSE	FALSE	NA	FALSE	MS	FALSE	FALSE	FALSE	FALSE
Q7L576	CYFIP1	Cytoplasmic FMR1-interacting protein 1	NA	NA	NA	NA	NA	TRUE	TRUE	29.5455	FALSE	FALSE	NA	FALSE	MS	TRUE	TRUE	TRUE	TRUE
Q9H1U4	MEGF9	Multiple epidermal growth factor-like domains protein 9	OID20285	MEGF9	Cardiometabolic	B04413	Run122	TRUE	TRUE	0	TRUE	TRUE	0	TRUE	Both	TRUE	TRUE	TRUE	TRUE
P35754	GLRX	Glutaredoxin-1	OID20195	GLRX	Cardiometabolic	B04413	Run122	TRUE	TRUE	0	TRUE	TRUE	0	TRUE	Both	TRUE	TRUE	TRUE	TRUE
Q92876	KLK6	Kallikrein-6	OID21526	KLK6	Oncology	B04412	Run122_-_INFONC	TRUE	TRUE	0	TRUE	TRUE	0	TRUE	Both	TRUE	TRUE	TRUE	TRUE
Q14624	ITIH4	Inter-alpha-trypsin inhibitor heavy chain H4	OID30762	ITIH4	Inflammation II	B20704	Run123	TRUE	TRUE	0	TRUE	TRUE	0	TRUE	Both	TRUE	TRUE	TRUE	TRUE
P62993	GRB2	Growth factor receptor-bound protein 2	NA	NA	NA	NA	NA	TRUE	TRUE	0	FALSE	FALSE	NA	FALSE	MS	TRUE	TRUE	TRUE	TRUE
A6NDG6	PGP	Glycerol-3-phosphate phosphatase	NA	NA	NA	NA	NA	TRUE	TRUE	50	FALSE	FALSE	NA	FALSE	MS	TRUE	TRUE	TRUE	TRUE
P01903	HLA-DRA	HLA class II histocompatibility antigen, DR alpha chain	OID20520	HLA-DRA	Inflammation	B04411	Run122_-_INFONC	TRUE	TRUE	0	TRUE	TRUE	93.1818	TRUE	Both	TRUE	TRUE	TRUE	TRUE
P19022	CDH2	Cadherin-2	OID20170	CDH2	Cardiometabolic	B04413	Run122	TRUE	TRUE	0	TRUE	TRUE	0	TRUE	Both	TRUE	TRUE	TRUE	TRUE
Q9GZM5	YIPF3	Protein YIPF3	NA	NA	NA	NA	NA	TRUE	TRUE	39.7727	FALSE	FALSE	NA	FALSE	MS	TRUE	FALSE	FALSE	FALSE
P13501	CCL5	C-C motif chemokine 5	OID20412	CCL5	Cardiometabolic	B04413	Run122	TRUE	TRUE	0	TRUE	TRUE	0	TRUE	Both	TRUE	TRUE	TRUE	TRUE
Q5T2D2	TREML2	Trem-like transcript 2 protein	OID21120	TREML2	Neurology	B04414	Run122	TRUE	TRUE	15.9091	TRUE	TRUE	0	TRUE	Both	TRUE	TRUE	TRUE	TRUE
A0A0C4DH38	IGHV5-51	Immunoglobulin heavy variable 5-51	NA	NA	NA	NA	NA	TRUE	TRUE	0	FALSE	FALSE	NA	FALSE	MS	TRUE	TRUE	TRUE	TRUE
Q14012	CAMK1	Calcium/calmodulin-dependent protein kinase type 1	NA	NA	NA	NA	NA	TRUE	TRUE	13.6364	FALSE	FALSE	NA	FALSE	MS	TRUE	TRUE	TRUE	TRUE
P09382	LGALS1	Galectin-1	OID20154	LGALS1	Cardiometabolic	B04413	Run122	TRUE	TRUE	0	TRUE	TRUE	0	TRUE	Both	TRUE	TRUE	TRUE	TRUE
P25789	PSMA4	Proteasome subunit alpha type-4	NA	NA	NA	NA	NA	TRUE	TRUE	43.1818	FALSE	FALSE	NA	FALSE	MS	TRUE	TRUE	TRUE	TRUE
P17931	LGALS3	Galectin-3	OID20284	LGALS3	Cardiometabolic	B04413	Run122	TRUE	TRUE	0	TRUE	TRUE	0	TRUE	Both	TRUE	TRUE	TRUE	TRUE
Q9Y644	RFNG	Beta-1,3-N-acetylglucosaminyltransferase radical fringe	NA	NA	NA	NA	NA	TRUE	TRUE	22.7273	FALSE	FALSE	NA	FALSE	MS	TRUE	TRUE	TRUE	TRUE
P10599	TXN	Thioredoxin	OID30670	TXN	Inflammation II	B20704	Run123	TRUE	TRUE	0	TRUE	TRUE	59.0909	TRUE	Both	TRUE	TRUE	TRUE	TRUE
Q15762	CD226	CD226 antigen	OID30556	CD226	Inflammation II	B20704	Run123	TRUE	TRUE	0	TRUE	TRUE	0	TRUE	Both	TRUE	TRUE	TRUE	TRUE
Q14767	LTBP2	Latent-transforming growth factor beta-binding protein 2	OID20254	LTBP2	Cardiometabolic	B04413	Run122	TRUE	TRUE	0	TRUE	TRUE	0	TRUE	Both	TRUE	TRUE	TRUE	TRUE
O14793	MSTN	Growth/differentiation factor 8	OID20115	MSTN	Cardiometabolic	B04413	Run122	TRUE	TRUE	0	TRUE	TRUE	2.27273	TRUE	Both	TRUE	TRUE	TRUE	TRUE
P11279	LAMP1	Lysosome-associated membrane glycoprotein 1	OID30416	LAMP1	Cardiometabolic II	B20706	Run123	TRUE	TRUE	0	TRUE	TRUE	0	TRUE	Both	TRUE	TRUE	TRUE	TRUE
P11766	ADH5	Alcohol dehydrogenase class-3	NA	NA	NA	NA	NA	TRUE	TRUE	0	FALSE	FALSE	NA	FALSE	MS	TRUE	TRUE	TRUE	TRUE
P06315	IGKV5-2	Immunoglobulin kappa variable 5-2	NA	NA	NA	NA	NA	TRUE	TRUE	75	FALSE	FALSE	NA	FALSE	MS	TRUE	TRUE	TRUE	TRUE
O96009	NAPSA	Napsin-A	NA	NA	NA	NA	NA	TRUE	TRUE	65.9091	FALSE	FALSE	NA	FALSE	MS	TRUE	TRUE	TRUE	TRUE
P20700	LMNB1	Lamin-B1	OID31501	LMNB1	Oncology II	B20705	Run123	TRUE	TRUE	65.9091	TRUE	TRUE	0	TRUE	Both	TRUE	TRUE	TRUE	TRUE
P15090	FABP4	Fatty acid-binding protein, adipocyte	OID20245	FABP4	Cardiometabolic	B04413	Run122	TRUE	TRUE	0	TRUE	TRUE	0	TRUE	Both	TRUE	TRUE	TRUE	TRUE
P43490	NAMPT	Nicotinamide phosphoribosyltransferase	OID21227	NAMPT	Oncology	B04412	Run122_-_INFONC	TRUE	TRUE	71.5909	TRUE	TRUE	42.0455	TRUE	Both	TRUE	TRUE	TRUE	TRUE
P20930	FLG	Filaggrin	NA	NA	NA	NA	NA	TRUE	TRUE	0	FALSE	FALSE	NA	FALSE	MS	TRUE	TRUE	TRUE	TRUE
P12111	COL6A3	Collagen alpha-3(VI) chain	OID20292	COL6A3	Cardiometabolic	B04413	Run122	TRUE	TRUE	0	TRUE	TRUE	0	TRUE	Both	TRUE	TRUE	TRUE	TRUE
Q8IXL6	FAM20C	Extracellular serine/threonine protein kinase FAM20C	NA	NA	NA	NA	NA	TRUE	TRUE	0	FALSE	FALSE	NA	FALSE	MS	TRUE	TRUE	TRUE	TRUE
Q8WUT4	LRRN4	Leucine-rich repeat neuronal protein 4	NA	NA	NA	NA	NA	TRUE	TRUE	40.9091	FALSE	FALSE	NA	FALSE	MS	TRUE	TRUE	TRUE	TRUE
Q8IUK5	PLXDC1	Plexin domain-containing protein 1	OID21258	PLXDC1	Oncology	B04412	Run122_-_INFONC	TRUE	TRUE	0	TRUE	TRUE	0	TRUE	Both	TRUE	TRUE	TRUE	TRUE
Q9UMX5	NENF	Neudesin	OID31354	NENF	Oncology II	B20705	Run123	TRUE	TRUE	0	TRUE	TRUE	13.6364	TRUE	Both	TRUE	TRUE	TRUE	TRUE
Q8NFT8	DNER	Delta and Notch-like epidermal growth factor-related receptor	OID20712	DNER	Inflammation	B04411	Run122_-_INFONC	TRUE	TRUE	25	TRUE	TRUE	0	TRUE	Both	TRUE	TRUE	TRUE	TRUE
P08727	KRT19	Keratin, type I cytoskeletal 19	OID20596	KRT19	Inflammation	B04411	Run122_-_INFONC	TRUE	TRUE	46.5909	TRUE	TRUE	0	TRUE	Both	TRUE	TRUE	TRUE	TRUE
Q8NHP8	PLBD2	Putative phospholipase B-like 2	NA	NA	NA	NA	NA	TRUE	TRUE	0	FALSE	FALSE	NA	FALSE	MS	TRUE	TRUE	TRUE	TRUE
P15374	UCHL3	Ubiquitin carboxyl-terminal hydrolase isozyme L3	NA	NA	NA	NA	NA	TRUE	TRUE	0	FALSE	FALSE	NA	FALSE	MS	TRUE	TRUE	TRUE	TRUE
Q9H1Z8	ECRG4	Augurin	NA	NA	NA	NA	NA	TRUE	TRUE	68.1818	FALSE	FALSE	NA	FALSE	MS	TRUE	TRUE	TRUE	TRUE
P05186	ALPL	Alkaline phosphatase, tissue-nonspecific isozyme	NA	NA	NA	NA	NA	TRUE	TRUE	0	FALSE	FALSE	NA	FALSE	MS	TRUE	TRUE	TRUE	TRUE
Q15102	PAFAH1B3	Platelet-activating factor acetylhydrolase IB subunit alpha1	OID30998	PAFAH1B3	Neurology II	B20707	Run123	TRUE	TRUE	73.8636	TRUE	TRUE	63.6364	TRUE	Both	TRUE	TRUE	TRUE	TRUE
P01766	IGHV3-13	Immunoglobulin heavy variable 3-13	NA	NA	NA	NA	NA	TRUE	TRUE	13.6364	FALSE	FALSE	NA	FALSE	MS	TRUE	TRUE	TRUE	TRUE
P53041	PPP5C	Serine/threonine-protein phosphatase 5	NA	NA	NA	NA	NA	TRUE	TRUE	85.2273	FALSE	FALSE	NA	FALSE	MS	TRUE	TRUE	TRUE	TRUE
Q15828	CST6	Cystatin-M	OID20293	CST6	Cardiometabolic	B04413	Run122	TRUE	TRUE	0	TRUE	TRUE	0	TRUE	Both	TRUE	TRUE	TRUE	TRUE
P48723	HSPA13	Heat shock 70 kDa protein 13	NA	NA	NA	NA	NA	TRUE	TRUE	0	FALSE	FALSE	NA	FALSE	MS	TRUE	TRUE	TRUE	TRUE
P08637	FCGR3A	Low affinity immunoglobulin gamma Fc region receptor III-A	NA	NA	NA	NA	NA	TRUE	TRUE	0	FALSE	FALSE	NA	FALSE	MS	TRUE	TRUE	FALSE	TRUE
Q15293	RCN1	Reticulocalbin-1	NA	NA	NA	NA	NA	TRUE	TRUE	13.6364	FALSE	FALSE	NA	FALSE	MS	TRUE	TRUE	TRUE	TRUE
Q504Y2	PKDCC	Extracellular tyrosine-protein kinase PKDCC	NA	NA	NA	NA	NA	TRUE	TRUE	27.2727	FALSE	FALSE	NA	FALSE	MS	TRUE	TRUE	TRUE	TRUE
P00480	OTC	Ornithine transcarbamylase, mitochondrial	NA	NA	NA	NA	NA	TRUE	TRUE	52.2727	FALSE	FALSE	NA	FALSE	MS	TRUE	TRUE	TRUE	TRUE
P04080	CSTB	Cystatin-B	OID20294	CSTB	Cardiometabolic	B04413	Run122	TRUE	TRUE	0	TRUE	TRUE	0	TRUE	Both	TRUE	TRUE	TRUE	TRUE
O94933	SLITRK3	SLIT and NTRK-like protein 3	NA	NA	NA	NA	NA	TRUE	TRUE	13.6364	FALSE	FALSE	NA	FALSE	MS	TRUE	TRUE	TRUE	TRUE
Q9NR99	MXRA5	Matrix-remodeling-associated protein 5	NA	NA	NA	NA	NA	TRUE	TRUE	32.9545	FALSE	FALSE	NA	FALSE	MS	TRUE	TRUE	TRUE	TRUE
Q9C0C9	UBE2O	(E3-independent) E2 ubiquitin-conjugating enzyme	NA	NA	NA	NA	NA	TRUE	TRUE	13.6364	FALSE	FALSE	NA	FALSE	MS	TRUE	TRUE	TRUE	TRUE
P01703	IGLV1-40	Immunoglobulin lambda variable 1-40	NA	NA	NA	NA	NA	TRUE	TRUE	27.2727	FALSE	FALSE	NA	FALSE	MS	TRUE	TRUE	TRUE	TRUE
P39059	COL15A1	Collagen alpha-1(XV) chain	OID30396	COL15A1	Cardiometabolic II	B20706	Run123	TRUE	TRUE	0	TRUE	TRUE	0	TRUE	Both	TRUE	TRUE	TRUE	TRUE
Q96NZ9-3	PRAP1	Isoform 3 of Proline-rich acidic protein 1	NA	NA	NA	NA	NA	TRUE	TRUE	50	FALSE	FALSE	NA	FALSE	MS	FALSE	FALSE	FALSE	FALSE
Q9NUQ9	CYRIB	CYFIP-related Rac1 interactor B	NA	NA	NA	NA	NA	TRUE	TRUE	0	FALSE	FALSE	NA	FALSE	MS	TRUE	TRUE	TRUE	TRUE
O94923	GLCE	D-glucuronyl C5-epimerase	NA	NA	NA	NA	NA	TRUE	TRUE	11.3636	FALSE	FALSE	NA	FALSE	MS	TRUE	TRUE	TRUE	TRUE
Q9NZD4	AHSP	Alpha-hemoglobin-stabilizing protein	OID21078	AHSP	Neurology	B04414	Run122	TRUE	TRUE	0	TRUE	TRUE	0	TRUE	Both	TRUE	TRUE	TRUE	TRUE
P49247	RPIA	Ribose-5-phosphate isomerase	NA	NA	NA	NA	NA	TRUE	TRUE	25	FALSE	FALSE	NA	FALSE	MS	TRUE	TRUE	TRUE	TRUE
Q93091	RNASE6	Ribonuclease K6	OID30689	RNASE6	Inflammation II	B20704	Run123	TRUE	TRUE	25	TRUE	TRUE	0	TRUE	Both	TRUE	TRUE	TRUE	TRUE
Q99685	MGLL	Monoglyceride lipase	OID20711	MGLL	Inflammation	B04411	Run122_-_INFONC	TRUE	TRUE	15.9091	TRUE	TRUE	0	TRUE	Both	TRUE	TRUE	TRUE	TRUE
P40189	IL6ST	Interleukin-6 receptor subunit beta	OID20147	IL6ST	Cardiometabolic	B04413	Run122	TRUE	TRUE	0	TRUE	TRUE	0	TRUE	Both	TRUE	TRUE	TRUE	TRUE
P26572	MGAT1	Alpha-1,3-mannosyl-glycoprotein 2-beta-N-acetylglucosaminyltransferase	NA	NA	NA	NA	NA	TRUE	TRUE	0	FALSE	FALSE	NA	FALSE	MS	TRUE	TRUE	TRUE	TRUE
P23083	IGHV1-2	Immunoglobulin heavy variable 1-2	NA	NA	NA	NA	NA	TRUE	TRUE	0	FALSE	FALSE	NA	FALSE	MS	TRUE	TRUE	TRUE	TRUE
Q92954-6	PRG4	Isoform F of Proteoglycan 4	NA	NA	NA	NA	NA	TRUE	TRUE	0	FALSE	FALSE	NA	FALSE	MS	FALSE	FALSE	FALSE	FALSE
P48740-3	MASP1	Isoform 3 of Mannan-binding lectin serine protease 1	NA	NA	NA	NA	NA	TRUE	TRUE	0	FALSE	FALSE	NA	FALSE	MS	FALSE	FALSE	FALSE	FALSE
P51149	RAB7A	Ras-related protein Rab-7a	NA	NA	NA	NA	NA	TRUE	TRUE	0	FALSE	FALSE	NA	FALSE	MS	TRUE	TRUE	TRUE	TRUE
Q5NE16	CTSL3P	Putative inactive cathepsin L-like protein CTSL3P	NA	NA	NA	NA	NA	TRUE	TRUE	85.2273	FALSE	FALSE	NA	FALSE	MS	FALSE	FALSE	FALSE	FALSE
P61160	ACTR2	Actin-related protein 2	NA	NA	NA	NA	NA	TRUE	TRUE	0	FALSE	FALSE	NA	FALSE	MS	TRUE	TRUE	TRUE	TRUE
Q9UHY1	NRBP1	Nuclear receptor-binding protein	NA	NA	NA	NA	NA	TRUE	TRUE	85.2273	FALSE	FALSE	NA	FALSE	MS	TRUE	TRUE	TRUE	TRUE
Q9UIW2	PLXNA1	Plexin-A1	NA	NA	NA	NA	NA	TRUE	TRUE	0	FALSE	FALSE	NA	FALSE	MS	TRUE	TRUE	TRUE	TRUE
P55899	FCGRT	IgG receptor FcRn large subunit p51	NA	NA	NA	NA	NA	TRUE	TRUE	0	FALSE	FALSE	NA	FALSE	MS	TRUE	TRUE	TRUE	TRUE
P18054	ALOX12	Polyunsaturated fatty acid lipoxygenase ALOX12	NA	NA	NA	NA	NA	TRUE	TRUE	0	FALSE	FALSE	NA	FALSE	MS	TRUE	TRUE	TRUE	TRUE
Q6P1N9	TATDN1	Deoxyribonuclease TATDN1	NA	NA	NA	NA	NA	TRUE	TRUE	89.7727	FALSE	FALSE	NA	FALSE	MS	TRUE	TRUE	TRUE	TRUE
P25815	S100P	Protein S100-P	OID20103	S100P	Cardiometabolic	B04413	Run122	TRUE	TRUE	13.6364	TRUE	TRUE	0	TRUE	Both	TRUE	TRUE	TRUE	TRUE
Q6UXK5	LRRN1	Leucine-rich repeat neuronal protein 1	OID20438	LRRN1	Inflammation	B04411	Run122_-_INFONC	TRUE	TRUE	0	TRUE	TRUE	0	TRUE	Both	TRUE	TRUE	TRUE	TRUE
Q7Z7M0	MEGF8	Multiple epidermal growth factor-like domains protein 8	NA	NA	NA	NA	NA	TRUE	TRUE	0	FALSE	FALSE	NA	FALSE	MS	TRUE	TRUE	TRUE	TRUE
P62942	FKBP1A	Peptidyl-prolyl cis-trans isomerase FKBP1A	NA	NA	NA	NA	NA	TRUE	TRUE	0	FALSE	FALSE	NA	FALSE	MS	TRUE	TRUE	TRUE	TRUE
Q96KP4	CNDP2	Cytosolic non-specific dipeptidase	NA	NA	NA	NA	NA	TRUE	TRUE	0	FALSE	FALSE	NA	FALSE	MS	TRUE	TRUE	TRUE	TRUE
Q96FQ6	S100A16	Protein S100-A16	OID20878	S100A16	Neurology	B04414	Run122	TRUE	TRUE	85.2273	TRUE	TRUE	5.68182	TRUE	Both	TRUE	TRUE	TRUE	TRUE
O94898	LRIG2	Leucine-rich repeats and immunoglobulin-like domains protein 2	NA	NA	NA	NA	NA	TRUE	TRUE	38.6364	FALSE	FALSE	NA	FALSE	MS	TRUE	TRUE	TRUE	TRUE
P09601	HMOX1	Heme oxygenase 1	OID20217	HMOX1	Cardiometabolic	B04413	Run122	TRUE	TRUE	76.1364	TRUE	TRUE	0	TRUE	Both	TRUE	TRUE	TRUE	TRUE
Q7LFX5	CHST15	Carbohydrate sulfotransferase 15	NA	NA	NA	NA	NA	TRUE	TRUE	13.6364	FALSE	FALSE	NA	FALSE	MS	TRUE	TRUE	TRUE	TRUE
P29017	CD1C	T-cell surface glycoprotein CD1c	OID21483	CD1C	Oncology	B04412	Run122_-_INFONC	TRUE	TRUE	15.9091	TRUE	TRUE	0	TRUE	Both	TRUE	TRUE	TRUE	TRUE
P12830	CDH1	Cadherin-1	OID20353	CDH1	Cardiometabolic	B04413	Run122	TRUE	TRUE	0	TRUE	TRUE	0	TRUE	Both	TRUE	TRUE	TRUE	TRUE
Q9H173	SIL1	Nucleotide exchange factor SIL1	OID30207	SIL1	Cardiometabolic II	B20706	Run123	TRUE	TRUE	15.9091	TRUE	TRUE	0	TRUE	Both	TRUE	TRUE	TRUE	TRUE
Q9NTU7	CBLN4	Cerebellin-4	OID21386	CBLN4	Oncology	B04412	Run122_-_INFONC	TRUE	TRUE	0	TRUE	TRUE	0	TRUE	Both	TRUE	TRUE	TRUE	TRUE
P15151-2	PVR	Isoform Beta of Poliovirus receptor	NA	NA	NA	NA	NA	TRUE	TRUE	0	FALSE	FALSE	NA	FALSE	MS	FALSE	FALSE	FALSE	FALSE
P36871	PGM1	Phosphoglucomutase-1	NA	NA	NA	NA	NA	TRUE	TRUE	0	FALSE	FALSE	NA	FALSE	MS	TRUE	TRUE	TRUE	TRUE
Q14563	SEMA3A	Semaphorin-3A	NA	NA	NA	NA	NA	TRUE	TRUE	0	FALSE	FALSE	NA	FALSE	MS	TRUE	TRUE	TRUE	TRUE
Q96C24	SYTL4	Synaptotagmin-like protein 4	OID30339	SYTL4	Cardiometabolic II	B20706	Run123	TRUE	TRUE	55.6818	TRUE	TRUE	6.81818	TRUE	Both	TRUE	TRUE	TRUE	TRUE
P15086	CPB1	Carboxypeptidase B	OID20289	CPB1	Cardiometabolic	B04413	Run122	TRUE	TRUE	0	TRUE	TRUE	0	TRUE	Both	TRUE	TRUE	TRUE	TRUE
P16233	PNLIP	Pancreatic triacylglycerol lipase	OID30693	PNLIP	Inflammation II	B20704	Run123	TRUE	TRUE	13.6364	TRUE	TRUE	0	TRUE	Both	TRUE	TRUE	TRUE	TRUE
O76003	GLRX3	Glutaredoxin-3	NA	NA	NA	NA	NA	TRUE	TRUE	0	FALSE	FALSE	NA	FALSE	MS	TRUE	TRUE	TRUE	TRUE
Q9Y376	CAB39	Calcium-binding protein 39	NA	NA	NA	NA	NA	TRUE	TRUE	0	FALSE	FALSE	NA	FALSE	MS	TRUE	TRUE	TRUE	TRUE
Q86VB7	CD163	Scavenger receptor cysteine-rich type 1 protein M130	OID20360	CD163	Cardiometabolic	B04413	Run122	TRUE	TRUE	0	TRUE	TRUE	0	TRUE	Both	TRUE	TRUE	TRUE	TRUE
P02042	HBD	Hemoglobin subunit delta	NA	NA	NA	NA	NA	TRUE	TRUE	0	FALSE	FALSE	NA	FALSE	MS	TRUE	TRUE	TRUE	TRUE
A0A0B4J1V0	IGHV3-15	Immunoglobulin heavy variable 3-15	NA	NA	NA	NA	NA	TRUE	TRUE	0	FALSE	FALSE	NA	FALSE	MS	TRUE	TRUE	TRUE	TRUE
A0A0C4DH25	IGKV3D-20	Immunoglobulin kappa variable 3D-20	NA	NA	NA	NA	NA	TRUE	TRUE	0	FALSE	FALSE	NA	FALSE	MS	TRUE	TRUE	TRUE	TRUE
P41159	LEP	Leptin	OID20187	LEP	Cardiometabolic	B04413	Run122	TRUE	TRUE	0	TRUE	TRUE	0	TRUE	Both	TRUE	TRUE	TRUE	TRUE
Q9H741	SPRING1	SREBP regulating gene protein	OID31197	SPRING1	Oncology II	B20705	Run123	TRUE	TRUE	15.9091	TRUE	TRUE	44.3182	TRUE	Both	TRUE	TRUE	TRUE	TRUE
P12110	COL6A2	Collagen alpha-2(VI) chain	NA	NA	NA	NA	NA	TRUE	TRUE	0	FALSE	FALSE	NA	FALSE	MS	TRUE	TRUE	TRUE	TRUE
O00194	RAB27B	Ras-related protein Rab-27B	OID30354	RAB27B	Cardiometabolic II	B20706	Run123	TRUE	TRUE	0	TRUE	TRUE	0	TRUE	Both	TRUE	TRUE	TRUE	TRUE
P08572	COL4A2	Collagen alpha-2(IV) chain	NA	NA	NA	NA	NA	TRUE	TRUE	0	FALSE	FALSE	NA	FALSE	MS	TRUE	TRUE	TRUE	TRUE
P58335-4	ANTXR2	Isoform 4 of Anthrax toxin receptor 2	NA	NA	NA	NA	NA	TRUE	TRUE	0	FALSE	FALSE	NA	FALSE	MS	FALSE	FALSE	FALSE	FALSE
Q8TEU8	WFIKKN2	WAP, Kazal, immunoglobulin, Kunitz and NTR domain-containing protein 2	OID20785	WFIKKN2	Inflammation	B04411	Run122_-_INFONC	TRUE	TRUE	13.6364	TRUE	TRUE	0	TRUE	Both	TRUE	TRUE	TRUE	TRUE
P12110-2	COL6A2	Isoform 2C2A of Collagen alpha-2(VI) chain	NA	NA	NA	NA	NA	TRUE	TRUE	0	FALSE	FALSE	NA	FALSE	MS	FALSE	FALSE	FALSE	FALSE
Q92882	OSTF1	Osteoclast-stimulating factor 1	NA	NA	NA	NA	NA	TRUE	TRUE	13.6364	FALSE	FALSE	NA	FALSE	MS	TRUE	TRUE	TRUE	TRUE
P51888	PRELP	Prolargin	OID20766	PRELP	Inflammation	B04411	Run122_-_INFONC	TRUE	TRUE	40.9091	TRUE	TRUE	0	TRUE	Both	TRUE	TRUE	TRUE	TRUE
Q96IU4	ABHD14B	Putative protein-lysine deacylase ABHD14B	OID20921	ABHD14B	Neurology	B04414	Run122	TRUE	TRUE	0	TRUE	TRUE	0	TRUE	Both	TRUE	TRUE	TRUE	TRUE
Q14213	EBI3	Interleukin-27 subunit beta	NA	NA	NA	NA	NA	TRUE	TRUE	85.2273	FALSE	FALSE	NA	FALSE	MS	TRUE	TRUE	TRUE	TRUE
P54727	RAD23B	UV excision repair protein RAD23 homolog B	OID21166	RAD23B	Oncology	B04412	Run122_-_INFONC	TRUE	TRUE	0	TRUE	TRUE	1.13636	TRUE	Both	TRUE	TRUE	TRUE	TRUE
P98172	EFNB1	Ephrin-B1	NA	NA	NA	NA	NA	TRUE	TRUE	28.4091	FALSE	FALSE	NA	FALSE	MS	TRUE	TRUE	TRUE	TRUE
P28072	PSMB6	Proteasome subunit beta type-6	NA	NA	NA	NA	NA	TRUE	TRUE	0	FALSE	FALSE	NA	FALSE	MS	TRUE	TRUE	TRUE	TRUE
Q99536	VAT1	Synaptic vesicle membrane protein VAT-1 homolog	OID21382	VAT1	Oncology	B04412	Run122_-_INFONC	TRUE	TRUE	0	TRUE	TRUE	0	TRUE	Both	TRUE	TRUE	TRUE	TRUE
Q7Z794	KRT77	Keratin, type II cytoskeletal 1b	NA	NA	NA	NA	NA	TRUE	TRUE	35.2273	FALSE	FALSE	NA	FALSE	MS	TRUE	TRUE	TRUE	TRUE
P10646	TFPI	Tissue factor pathway inhibitor	OID20388	TFPI	Cardiometabolic	B04413	Run122	TRUE	TRUE	0	TRUE	TRUE	0	TRUE	Both	TRUE	TRUE	TRUE	TRUE
Q11201	ST3GAL1	CMP-N-acetylneuraminate-beta-galactosamide-alpha-2,3-sialyltransferase 1	OID21322	ST3GAL1	Oncology	B04412	Run122_-_INFONC	TRUE	TRUE	50	TRUE	TRUE	0	TRUE	Both	TRUE	TRUE	TRUE	TRUE
P30990	NTS	Neurotensin/neuromedin N	NA	NA	NA	NA	NA	TRUE	TRUE	0	FALSE	FALSE	NA	FALSE	MS	TRUE	TRUE	TRUE	TRUE
Q9UKM7	MAN1B1	Endoplasmic reticulum mannosyl-oligosaccharide 1,2-alpha-mannosidase	NA	NA	NA	NA	NA	TRUE	TRUE	50	FALSE	FALSE	NA	FALSE	MS	TRUE	TRUE	TRUE	TRUE
Q6PI73	LILRA6	Leukocyte immunoglobulin-like receptor subfamily A member 6	OID30346	LILRA6	Cardiometabolic II	B20706	Run123	TRUE	TRUE	27.2727	TRUE	TRUE	0	TRUE	Both	TRUE	TRUE	TRUE	TRUE
A0A0C4DH32	IGHV3-20	Immunoglobulin heavy variable 3-20	NA	NA	NA	NA	NA	TRUE	TRUE	38.6364	FALSE	FALSE	NA	FALSE	MS	TRUE	TRUE	TRUE	TRUE
A0A075B6S2	IGKV2D-29	Immunoglobulin kappa variable 2D-29	NA	NA	NA	NA	NA	TRUE	TRUE	13.6364	FALSE	FALSE	NA	FALSE	MS	TRUE	TRUE	TRUE	TRUE
P49747	COMP	Cartilage oligomeric matrix protein	OID20405	COMP	Cardiometabolic	B04413	Run122	TRUE	TRUE	0	TRUE	TRUE	0	TRUE	Both	TRUE	TRUE	TRUE	TRUE
A0A075B6H9	IGLV4-69	Immunoglobulin lambda variable 4-69	NA	NA	NA	NA	NA	TRUE	TRUE	36.3636	FALSE	FALSE	NA	FALSE	MS	TRUE	TRUE	TRUE	TRUE
Q96FE7-4	PIK3IP1	Isoform 4 of Phosphoinositide-3-kinase-interacting protein 1	NA	NA	NA	NA	NA	TRUE	TRUE	0	FALSE	FALSE	NA	FALSE	MS	FALSE	FALSE	FALSE	FALSE
Q9H8J5	MANSC1	MANSC domain-containing protein 1	OID21492	MANSC1	Oncology	B04412	Run122_-_INFONC	TRUE	TRUE	0	TRUE	TRUE	0	TRUE	Both	TRUE	TRUE	TRUE	TRUE
P15311	EZR	Ezrin	OID21017	EZR	Neurology	B04414	Run122	TRUE	TRUE	0	TRUE	TRUE	0	TRUE	Both	TRUE	TRUE	TRUE	TRUE
Q8TEA8	DTD1	D-aminoacyl-tRNA deacylase 1	OID30580	DTD1	Inflammation II	B20704	Run123	TRUE	TRUE	11.3636	TRUE	TRUE	0	TRUE	Both	TRUE	TRUE	TRUE	TRUE
O75563	SKAP2	Src kinase-associated phosphoprotein 2	OID20761	SKAP2	Inflammation	B04411	Run122_-_INFONC	TRUE	TRUE	63.6364	TRUE	TRUE	0	TRUE	Both	TRUE	TRUE	TRUE	TRUE
O15335	CHAD	Chondroadherin	OID30660	CHAD	Inflammation II	B20704	Run123	TRUE	TRUE	0	TRUE	TRUE	0	TRUE	Both	TRUE	TRUE	TRUE	TRUE
P50453	SERPINB9	Serpin B9	OID20932	SERPINB9	Neurology	B04414	Run122	TRUE	TRUE	13.6364	TRUE	TRUE	0	TRUE	Both	TRUE	TRUE	TRUE	TRUE
Q10588	BST1	ADP-ribosyl cyclase/cyclic ADP-ribose hydrolase 2	OID21051	BST1	Neurology	B04414	Run122	TRUE	TRUE	0	TRUE	TRUE	0	TRUE	Both	TRUE	TRUE	TRUE	TRUE
P10124	SRGN	Serglycin	NA	NA	NA	NA	NA	TRUE	TRUE	0	FALSE	FALSE	NA	FALSE	MS	TRUE	TRUE	TRUE	TRUE
P61088	UBE2N	Ubiquitin-conjugating enzyme E2 N	NA	NA	NA	NA	NA	TRUE	TRUE	0	FALSE	FALSE	NA	FALSE	MS	TRUE	TRUE	TRUE	TRUE
P23381	WARS1	Tryptophan--tRNA ligase, cytoplasmic	OID21084	WARS	Neurology	B04414	Run122	TRUE	TRUE	0	TRUE	TRUE	0	TRUE	Both	TRUE	TRUE	TRUE	TRUE
O14773	TPP1	Tripeptidyl-peptidase 1	OID20750	TPP1	Inflammation	B04411	Run122_-_INFONC	TRUE	TRUE	13.6364	TRUE	TRUE	0	TRUE	Both	TRUE	TRUE	TRUE	TRUE
Q9BQE5	APOL2	Apolipoprotein L2	NA	NA	NA	NA	NA	TRUE	TRUE	90.9091	FALSE	FALSE	NA	FALSE	MS	TRUE	TRUE	TRUE	TRUE
Q14624-2	ITIH4	Isoform 2 of Inter-alpha-trypsin inhibitor heavy chain H4	NA	NA	NA	NA	NA	TRUE	TRUE	52.2727	FALSE	FALSE	NA	FALSE	MS	FALSE	FALSE	FALSE	FALSE
P05387	RPLP2	60S acidic ribosomal protein P2	NA	NA	NA	NA	NA	TRUE	TRUE	23.8636	FALSE	FALSE	NA	FALSE	MS	TRUE	TRUE	TRUE	TRUE
P63208	SKP1	S-phase kinase-associated protein 1	NA	NA	NA	NA	NA	TRUE	TRUE	0	FALSE	FALSE	NA	FALSE	MS	TRUE	TRUE	TRUE	TRUE
P10153	RNASE2	Non-secretory ribonuclease	NA	NA	NA	NA	NA	TRUE	TRUE	0	FALSE	FALSE	NA	FALSE	MS	TRUE	TRUE	TRUE	TRUE
P81605	DCD	Dermcidin	NA	NA	NA	NA	NA	TRUE	TRUE	0	FALSE	FALSE	NA	FALSE	MS	TRUE	TRUE	TRUE	TRUE
P20062	TCN2	Transcobalamin-2	OID20341	TCN2	Cardiometabolic	B04413	Run122	TRUE	TRUE	0	TRUE	TRUE	0	TRUE	Both	TRUE	TRUE	TRUE	TRUE
Q6VUC0	TFAP2E	Transcription factor AP-2-epsilon	NA	NA	NA	NA	NA	TRUE	TRUE	86.3636	FALSE	FALSE	NA	FALSE	MS	TRUE	FALSE	FALSE	FALSE
P20618	PSMB1	Proteasome subunit beta type-1	NA	NA	NA	NA	NA	TRUE	TRUE	0	FALSE	FALSE	NA	FALSE	MS	TRUE	TRUE	TRUE	TRUE
Q12882	DPYD	Dihydropyrimidine dehydrogenase [NADP(+)]	NA	NA	NA	NA	NA	TRUE	TRUE	0	FALSE	FALSE	NA	FALSE	MS	TRUE	TRUE	TRUE	TRUE
O75015	FCGR3B	Low affinity immunoglobulin gamma Fc region receptor III-B	OID20387	FCGR3B	Cardiometabolic	B04413	Run122	TRUE	TRUE	0	TRUE	TRUE	0	TRUE	Both	TRUE	TRUE	FALSE	TRUE
Q00169	PITPNA	Phosphatidylinositol transfer protein alpha isoform	NA	NA	NA	NA	NA	TRUE	TRUE	85.2273	FALSE	FALSE	NA	FALSE	MS	TRUE	TRUE	TRUE	TRUE
Q9BXN1	ASPN	Asporin	OID30315	ASPN	Cardiometabolic II	B20706	Run123	TRUE	TRUE	54.5455	TRUE	TRUE	0	TRUE	Both	TRUE	TRUE	TRUE	TRUE
A0A075B6R2	IGHV4-4	Immunoglobulin heavy variable 4-4	NA	NA	NA	NA	NA	TRUE	TRUE	38.6364	FALSE	FALSE	NA	FALSE	MS	TRUE	TRUE	TRUE	TRUE
Q08188	TGM3	Protein-glutamine gamma-glutamyltransferase E	NA	NA	NA	NA	NA	TRUE	TRUE	15.9091	FALSE	FALSE	NA	FALSE	MS	TRUE	TRUE	TRUE	TRUE
P52799	EFNB2	Ephrin-B2	OID30954	EFNB2	Neurology II	B20707	Run123	TRUE	TRUE	11.3636	TRUE	TRUE	5.68182	TRUE	Both	TRUE	TRUE	TRUE	TRUE
Q93088	BHMT	Betaine--homocysteine S-methyltransferase 1	NA	NA	NA	NA	NA	TRUE	TRUE	43.1818	FALSE	FALSE	NA	FALSE	MS	TRUE	TRUE	TRUE	TRUE
O76061	STC2	Stanniocalcin-2	OID21157	STC2	Neurology	B04414	Run122	TRUE	TRUE	0	TRUE	TRUE	0	TRUE	Both	TRUE	TRUE	TRUE	TRUE
O15467	CCL16	C-C motif chemokine 16	OID20334	CCL16	Cardiometabolic	B04413	Run122	TRUE	TRUE	0	TRUE	TRUE	0	TRUE	Both	TRUE	TRUE	TRUE	TRUE
P28845	HSD11B1	11-beta-hydroxysteroid dehydrogenase 1	OID20575	HSD11B1	Inflammation	B04411	Run122_-_INFONC	TRUE	TRUE	0	TRUE	TRUE	0	TRUE	Both	TRUE	TRUE	TRUE	TRUE
A0A075B6K4	IGLV3-10	Immunoglobulin lambda variable 3-10	NA	NA	NA	NA	NA	TRUE	TRUE	10.2273	FALSE	FALSE	NA	FALSE	MS	TRUE	TRUE	TRUE	TRUE
Q96QA5	GSDMA	Gasdermin-A	NA	NA	NA	NA	NA	TRUE	TRUE	85.2273	FALSE	FALSE	NA	FALSE	MS	TRUE	TRUE	TRUE	TRUE
P60520	GABARAPL2	Gamma-aminobutyric acid receptor-associated protein-like 2	NA	NA	NA	NA	NA	TRUE	TRUE	25	FALSE	FALSE	NA	FALSE	MS	TRUE	TRUE	TRUE	TRUE
Q99436	PSMB7	Proteasome subunit beta type-7	NA	NA	NA	NA	NA	TRUE	TRUE	0	FALSE	FALSE	NA	FALSE	MS	TRUE	TRUE	TRUE	TRUE
Q96SB3	PPP1R9B	Neurabin-2	OID20643	PPP1R9B	Inflammation	B04411	Run122_-_INFONC	TRUE	TRUE	0	TRUE	TRUE	0	TRUE	Both	TRUE	TRUE	TRUE	TRUE
P63279	UBE2I	SUMO-conjugating enzyme UBC9	NA	NA	NA	NA	NA	TRUE	TRUE	25	FALSE	FALSE	NA	FALSE	MS	TRUE	TRUE	TRUE	TRUE
Q06828	FMOD	Fibromodulin	NA	NA	NA	NA	NA	TRUE	TRUE	25	FALSE	FALSE	NA	FALSE	MS	TRUE	TRUE	TRUE	TRUE
P23526	AHCY	Adenosylhomocysteinase	OID20199	AHCY	Cardiometabolic	B04413	Run122	TRUE	TRUE	0	TRUE	TRUE	0	TRUE	Both	TRUE	TRUE	TRUE	TRUE
Q16674	MIA	Melanoma-derived growth regulatory protein	OID21531	MIA	Oncology	B04412	Run122_-_INFONC	TRUE	TRUE	69.3182	TRUE	TRUE	0	TRUE	Both	TRUE	TRUE	TRUE	TRUE
Q09327	MGAT3	Beta-1,4-mannosyl-glycoprotein 4-beta-N-acetylglucosaminyltransferase	NA	NA	NA	NA	NA	TRUE	TRUE	0	FALSE	FALSE	NA	FALSE	MS	TRUE	TRUE	TRUE	TRUE
P01742	IGHV1-69	Immunoglobulin heavy variable 1-69	NA	NA	NA	NA	NA	TRUE	TRUE	35.2273	FALSE	FALSE	NA	FALSE	MS	TRUE	TRUE	TRUE	TRUE
P08311	CTSG	Cathepsin G	NA	NA	NA	NA	NA	TRUE	TRUE	0	FALSE	FALSE	NA	FALSE	MS	TRUE	TRUE	TRUE	TRUE
P08217	CELA2A	Chymotrypsin-like elastase family member 2A	OID30411	CELA2A	Cardiometabolic II	B20706	Run123	TRUE	TRUE	54.5455	TRUE	TRUE	0	TRUE	Both	TRUE	TRUE	TRUE	TRUE
Q9Y2Y8	PRG3	Proteoglycan 3	OID30383	PRG3	Cardiometabolic II	B20706	Run123	TRUE	TRUE	38.6364	TRUE	TRUE	0	TRUE	Both	TRUE	TRUE	TRUE	TRUE
O43157	PLXNB1	Plexin-B1	NA	NA	NA	NA	NA	TRUE	TRUE	0	FALSE	FALSE	NA	FALSE	MS	TRUE	TRUE	TRUE	TRUE
Q8NEP7	KLHDC9	Kelch domain-containing protein 9	NA	NA	NA	NA	NA	TRUE	TRUE	67.0455	FALSE	FALSE	NA	FALSE	MS	TRUE	FALSE	FALSE	FALSE
A0A0C4DH31	IGHV1-18	Immunoglobulin heavy variable 1-18	NA	NA	NA	NA	NA	TRUE	TRUE	0	FALSE	FALSE	NA	FALSE	MS	TRUE	TRUE	TRUE	TRUE
O43451	MGAM	Maltase-glucoamylase	NA	NA	NA	NA	NA	TRUE	TRUE	0	FALSE	FALSE	NA	FALSE	MS	TRUE	TRUE	TRUE	TRUE
Q99727	TIMP4	Metalloproteinase inhibitor 4	OID21147	TIMP4	Neurology	B04414	Run122	TRUE	TRUE	85.2273	TRUE	TRUE	0	TRUE	Both	TRUE	FALSE	FALSE	FALSE
A0A0C4DH33	IGHV1-24	Immunoglobulin heavy variable 1-24	NA	NA	NA	NA	NA	TRUE	TRUE	13.6364	FALSE	FALSE	NA	FALSE	MS	TRUE	TRUE	TRUE	TRUE
P13612	ITGA4	Integrin alpha-4	NA	NA	NA	NA	NA	TRUE	TRUE	75	FALSE	FALSE	NA	FALSE	MS	TRUE	TRUE	TRUE	TRUE
P25774	CTSS	Cathepsin S	OID21056	CTSS	Neurology	B04414	Run122	TRUE	TRUE	0	TRUE	TRUE	0	TRUE	Both	TRUE	TRUE	TRUE	TRUE
P27348	YWHAQ	14-3-3 protein theta	OID30605	YWHAQ	Inflammation II	B20704	Run123	TRUE	TRUE	0	TRUE	TRUE	0	TRUE	Both	TRUE	TRUE	TRUE	TRUE
O43291	SPINT2	Kunitz-type protease inhibitor 2	OID20720	SPINT2	Inflammation	B04411	Run122_-_INFONC	TRUE	TRUE	71.5909	TRUE	TRUE	0	TRUE	Both	TRUE	TRUE	TRUE	TRUE
P68431	H3C12	Histone H3.1	NA	NA	NA	NA	NA	TRUE	TRUE	71.5909	FALSE	FALSE	NA	FALSE	MS	TRUE	FALSE	FALSE	FALSE
P60903	S100A10	Protein S100-A10	NA	NA	NA	NA	NA	TRUE	TRUE	64.7727	FALSE	FALSE	NA	FALSE	MS	TRUE	TRUE	TRUE	TRUE
P05997	COL5A2	Collagen alpha-2(V) chain	NA	NA	NA	NA	NA	TRUE	TRUE	43.1818	FALSE	FALSE	NA	FALSE	MS	TRUE	TRUE	TRUE	TRUE
Q9NRR1	CYTL1	Cytokine-like protein 1	OID30374	CYTL1	Cardiometabolic II	B20706	Run123	TRUE	TRUE	51.1364	TRUE	TRUE	0	TRUE	Both	TRUE	TRUE	TRUE	TRUE
P78504	JAG1	Protein jagged-1	NA	NA	NA	NA	NA	TRUE	TRUE	0	FALSE	FALSE	NA	FALSE	MS	TRUE	TRUE	TRUE	TRUE
Q9UHD4	CIDEB	Cell death activator CIDE-B	NA	NA	NA	NA	NA	TRUE	TRUE	50	FALSE	FALSE	NA	FALSE	MS	TRUE	FALSE	FALSE	FALSE
Q96P70	IPO9	Importin-9	NA	NA	NA	NA	NA	TRUE	TRUE	63.6364	FALSE	FALSE	NA	FALSE	MS	TRUE	TRUE	TRUE	TRUE
P18085	ARF4	ADP-ribosylation factor 4	NA	NA	NA	NA	NA	TRUE	TRUE	65.9091	FALSE	FALSE	NA	FALSE	MS	TRUE	TRUE	TRUE	TRUE
Q6GMV3	PTRHD1	Putative peptidyl-tRNA hydrolase PTRHD1	OID30659	PTRHD1	Inflammation II	B20704	Run123	TRUE	TRUE	65.9091	TRUE	TRUE	0	TRUE	Both	TRUE	TRUE	TRUE	TRUE
Q9GZP8	IMUP	Immortalization up-regulated protein	NA	NA	NA	NA	NA	TRUE	TRUE	44.3182	FALSE	FALSE	NA	FALSE	MS	TRUE	TRUE	TRUE	TRUE
O60568	PLOD3	Multifunctional procollagen lysine hydroxylase and glycosyltransferase LH3	NA	NA	NA	NA	NA	TRUE	TRUE	13.6364	FALSE	FALSE	NA	FALSE	MS	TRUE	TRUE	TRUE	TRUE
A0A0B4J1X8	IGHV3-43	Immunoglobulin heavy variable 3-43	NA	NA	NA	NA	NA	TRUE	TRUE	0	FALSE	FALSE	NA	FALSE	MS	TRUE	TRUE	TRUE	TRUE
P35442	THBS2	Thrombospondin-2	OID21104	THBS2	Neurology	B04414	Run122	TRUE	TRUE	25	TRUE	TRUE	0	TRUE	Both	TRUE	TRUE	TRUE	TRUE
Q9H479	FN3K	Fructosamine-3-kinase	NA	NA	NA	NA	NA	TRUE	TRUE	29.5455	FALSE	FALSE	NA	FALSE	MS	TRUE	TRUE	TRUE	TRUE
Q9UHV9	PFDN2	Prefoldin subunit 2	OID20892	PFDN2	Neurology	B04414	Run122	TRUE	TRUE	52.2727	TRUE	TRUE	35.2273	TRUE	Both	TRUE	TRUE	TRUE	TRUE
Q8N4F0	BPIFB2	BPI fold-containing family B member 2	OID30311	BPIFB2	Cardiometabolic II	B20706	Run123	TRUE	TRUE	85.2273	TRUE	TRUE	0	TRUE	Both	TRUE	TRUE	TRUE	TRUE
O15204	ADAMDEC1	ADAM DEC1	NA	NA	NA	NA	NA	TRUE	TRUE	0	FALSE	FALSE	NA	FALSE	MS	TRUE	TRUE	TRUE	TRUE
P09104	ENO2	Gamma-enolase	OID21046	ENO2	Neurology	B04414	Run122	TRUE	TRUE	0	TRUE	TRUE	0	TRUE	Both	TRUE	TRUE	TRUE	TRUE
Q99829	CPNE1	Copine-1	NA	NA	NA	NA	NA	TRUE	TRUE	11.3636	FALSE	FALSE	NA	FALSE	MS	TRUE	TRUE	TRUE	TRUE
P14207	FOLR2	Folate receptor beta	OID21062	FOLR2	Neurology	B04414	Run122	TRUE	TRUE	0	TRUE	TRUE	0	TRUE	Both	TRUE	TRUE	TRUE	TRUE
Q13177	PAK2	Serine/threonine-protein kinase PAK 2	NA	NA	NA	NA	NA	TRUE	TRUE	0	FALSE	FALSE	NA	FALSE	MS	TRUE	TRUE	TRUE	TRUE
O60760	HPGDS	Hematopoietic prostaglandin D synthase	OID21266	HPGDS	Oncology	B04412	Run122_-_INFONC	TRUE	TRUE	61.3636	TRUE	TRUE	0	TRUE	Both	TRUE	TRUE	TRUE	TRUE
Q8WUJ3	CEMIP	Cell migration-inducing and hyaluronan-binding protein	NA	NA	NA	NA	NA	TRUE	TRUE	0	FALSE	FALSE	NA	FALSE	MS	TRUE	TRUE	TRUE	TRUE
Q99538	LGMN	Legumain	OID20773	LGMN	Inflammation	B04411	Run122_-_INFONC	TRUE	TRUE	22.7273	TRUE	TRUE	0	TRUE	Both	TRUE	TRUE	TRUE	TRUE
O75791	GRAP2	GRB2-related adapter protein 2	OID20192	GRAP2	Cardiometabolic	B04413	Run122	TRUE	TRUE	47.7273	TRUE	TRUE	0	TRUE	Both	TRUE	TRUE	TRUE	TRUE
Q9BRF8	CPPED1	Serine/threonine-protein phosphatase CPPED1	OID21053	CPPED1	Neurology	B04414	Run122	TRUE	TRUE	29.5455	TRUE	TRUE	0	TRUE	Both	TRUE	TRUE	TRUE	TRUE
Q15126	PMVK	Phosphomevalonate kinase	OID20850	PMVK	Neurology	B04414	Run122	TRUE	TRUE	50	TRUE	TRUE	0	TRUE	Both	TRUE	TRUE	TRUE	TRUE
Q9UJ14	GGT7	Glutathione hydrolase 7	NA	NA	NA	NA	NA	TRUE	TRUE	0	FALSE	FALSE	NA	FALSE	MS	TRUE	TRUE	TRUE	TRUE
O43529	CHST10	Carbohydrate sulfotransferase 10	NA	NA	NA	NA	NA	TRUE	TRUE	22.7273	FALSE	FALSE	NA	FALSE	MS	TRUE	TRUE	TRUE	TRUE
O43915	VEGFD	Vascular endothelial growth factor D	OID20662	VEGFD	Inflammation	B04411	Run122_-_INFONC	TRUE	TRUE	13.6364	TRUE	TRUE	0	TRUE	Both	TRUE	TRUE	TRUE	TRUE
Q14651	PLS1	Plastin-1	NA	NA	NA	NA	NA	TRUE	TRUE	13.6364	FALSE	FALSE	NA	FALSE	MS	TRUE	TRUE	TRUE	TRUE
Q562R1	ACTBL2	Beta-actin-like protein 2	NA	NA	NA	NA	NA	TRUE	TRUE	34.0909	FALSE	FALSE	NA	FALSE	MS	TRUE	TRUE	TRUE	TRUE
P43487	RANBP1	Ran-specific GTPase-activating protein	OID30258	RANBP1	Cardiometabolic II	B20706	Run123	TRUE	TRUE	0	TRUE	TRUE	0	TRUE	Both	TRUE	TRUE	TRUE	TRUE
P01814	IGHV2-70	Immunoglobulin heavy variable 2-70	NA	NA	NA	NA	NA	TRUE	TRUE	13.6364	FALSE	FALSE	NA	FALSE	MS	TRUE	TRUE	TRUE	TRUE
O95393	BMP10	Bone morphogenetic protein 10	OID30575	BMP10	Inflammation II	B20704	Run123	TRUE	TRUE	22.7273	TRUE	TRUE	0	TRUE	Both	TRUE	TRUE	TRUE	TRUE
P05981	HPN	Serine protease hepsin	NA	NA	NA	NA	NA	TRUE	TRUE	61.3636	FALSE	FALSE	NA	FALSE	MS	TRUE	TRUE	TRUE	TRUE
Q9H0I9	TKTL2	Transketolase-like protein 2	NA	NA	NA	NA	NA	TRUE	TRUE	48.8636	FALSE	FALSE	NA	FALSE	MS	TRUE	FALSE	FALSE	FALSE
P42768	WAS	Actin nucleation-promoting factor WAS	OID20479	WAS	Inflammation	B04411	Run122_-_INFONC	TRUE	TRUE	47.7273	TRUE	TRUE	64.7727	TRUE	Both	TRUE	TRUE	TRUE	TRUE
P46531	NOTCH1	Neurogenic locus notch homolog protein 1	OID20311	NOTCH1	Cardiometabolic	B04413	Run122	TRUE	TRUE	0	TRUE	TRUE	0	TRUE	Both	TRUE	TRUE	TRUE	TRUE
O00585	CCL21	C-C motif chemokine 21	OID20686	CCL21	Inflammation	B04411	Run122_-_INFONC	TRUE	TRUE	36.3636	TRUE	TRUE	0	TRUE	Both	TRUE	TRUE	TRUE	TRUE
P20933	AGA	N(4)-(beta-N-acetylglucosaminyl)-L-asparaginase	NA	NA	NA	NA	NA	TRUE	TRUE	0	FALSE	FALSE	NA	FALSE	MS	TRUE	TRUE	TRUE	TRUE
Q6UXH0	ANGPTL8	Angiopoietin-like protein 8	NA	NA	NA	NA	NA	TRUE	TRUE	0	FALSE	FALSE	NA	FALSE	MS	TRUE	TRUE	TRUE	TRUE
O75752	B3GALNT1	UDP-GalNAc:beta-1,3-N-acetylgalactosaminyltransferase 1	NA	NA	NA	NA	NA	TRUE	TRUE	36.3636	FALSE	FALSE	NA	FALSE	MS	TRUE	TRUE	TRUE	TRUE
O14618	CCS	Copper chaperone for superoxide dismutase	OID20973	CCS	Neurology	B04414	Run122	TRUE	TRUE	9.09091	TRUE	TRUE	0	TRUE	Both	TRUE	TRUE	TRUE	TRUE
P02671	FGA	Fibrinogen alpha chain	OID30788	FGA	Inflammation II	B20704	Run123	TRUE	TRUE	0	TRUE	TRUE	0	TRUE	Both	TRUE	TRUE	TRUE	TRUE
P49721	PSMB2	Proteasome subunit beta type-2	NA	NA	NA	NA	NA	TRUE	TRUE	29.5455	FALSE	FALSE	NA	FALSE	MS	TRUE	TRUE	TRUE	TRUE
Q9Y3C8	UFC1	Ubiquitin-fold modifier-conjugating enzyme 1	NA	NA	NA	NA	NA	TRUE	TRUE	13.6364	FALSE	FALSE	NA	FALSE	MS	TRUE	TRUE	TRUE	TRUE
P34059	GALNS	N-acetylgalactosamine-6-sulfatase	NA	NA	NA	NA	NA	TRUE	TRUE	11.3636	FALSE	FALSE	NA	FALSE	MS	TRUE	TRUE	TRUE	TRUE
P35052	GPC1	Glypican-1	OID21438	GPC1	Oncology	B04412	Run122_-_INFONC	TRUE	TRUE	0	TRUE	TRUE	0	TRUE	Both	TRUE	TRUE	TRUE	TRUE
P03973	SLPI	Antileukoproteinase	NA	NA	NA	NA	NA	TRUE	TRUE	0	FALSE	FALSE	NA	FALSE	MS	TRUE	TRUE	TRUE	TRUE
A0A0C4DH36	IGHV3-38	Probable non-functional immunoglobulin heavy variable 3-38	NA	NA	NA	NA	NA	TRUE	TRUE	0	FALSE	FALSE	NA	FALSE	MS	TRUE	TRUE	TRUE	TRUE
Q15818	NPTX1	Neuronal pentraxin-1	OID21074	NPTX1	Neurology	B04414	Run122	TRUE	TRUE	46.5909	TRUE	TRUE	0	TRUE	Both	TRUE	TRUE	TRUE	TRUE
Q06418	TYRO3	Tyrosine-protein kinase receptor TYRO3	OID20161	TYRO3	Cardiometabolic	B04413	Run122	TRUE	TRUE	13.6364	TRUE	TRUE	0	TRUE	Both	TRUE	TRUE	TRUE	TRUE
P21695	GPD1	Glycerol-3-phosphate dehydrogenase [NAD(+)], cytoplasmic	OID31358	GPD1	Oncology II	B20705	Run123	TRUE	TRUE	0	TRUE	TRUE	0	TRUE	Both	TRUE	TRUE	TRUE	TRUE
Q9GZX9	TWSG1	Twisted gastrulation protein homolog 1	NA	NA	NA	NA	NA	TRUE	TRUE	0	FALSE	FALSE	NA	FALSE	MS	TRUE	TRUE	TRUE	TRUE
Q96GG9	DCUN1D1	DCN1-like protein 1	OID30830	DCUN1D1	Neurology II	B20707	Run123	TRUE	TRUE	55.6818	TRUE	TRUE	79.5455	TRUE	Both	TRUE	TRUE	TRUE	TRUE
P48507	GCLM	Glutamate--cysteine ligase regulatory subunit	OID30059	GCLM	Cardiometabolic II	B20706	Run123	TRUE	TRUE	0	TRUE	TRUE	0	TRUE	Both	TRUE	TRUE	TRUE	TRUE
P32320	CDA	Cytidine deaminase	OID30345	CDA	Cardiometabolic II	B20706	Run123	TRUE	TRUE	27.2727	TRUE	TRUE	0	TRUE	Both	TRUE	TRUE	TRUE	TRUE
Q5T749	KPRP	Keratinocyte proline-rich protein	NA	NA	NA	NA	NA	TRUE	TRUE	25	FALSE	FALSE	NA	FALSE	MS	TRUE	TRUE	TRUE	TRUE
Q9Y263	PLAA	Phospholipase A-2-activating protein	NA	NA	NA	NA	NA	TRUE	TRUE	73.8636	FALSE	FALSE	NA	FALSE	MS	TRUE	TRUE	TRUE	TRUE
Q9NU53	GINM1	Glycoprotein integral membrane protein 1	NA	NA	NA	NA	NA	TRUE	TRUE	22.7273	FALSE	FALSE	NA	FALSE	MS	TRUE	TRUE	TRUE	TRUE
Q9H3K6	BOLA2B	BolA-like protein 2	OID30267	BOLA2_BOLA2B	Cardiometabolic II	B20706	Run123	TRUE	TRUE	0	TRUE	TRUE	0	TRUE	Both	TRUE	TRUE	TRUE	TRUE
P80748	IGLV3-21	Immunoglobulin lambda variable 3-21	NA	NA	NA	NA	NA	TRUE	TRUE	0	FALSE	FALSE	NA	FALSE	MS	TRUE	TRUE	TRUE	TRUE
Q9Y5Y6	ST14	Suppressor of tumorigenicity 14 protein	NA	NA	NA	NA	NA	TRUE	TRUE	0	FALSE	FALSE	NA	FALSE	MS	TRUE	TRUE	TRUE	TRUE
Q5VY43	PEAR1	Platelet endothelial aggregation receptor 1	OID20257	PEAR1	Cardiometabolic	B04413	Run122	TRUE	TRUE	0	TRUE	TRUE	0	TRUE	Both	TRUE	TRUE	TRUE	TRUE
Q9UKG1	APPL1	DCC-interacting protein 13-alpha	NA	NA	NA	NA	NA	TRUE	TRUE	69.3182	FALSE	FALSE	NA	FALSE	MS	TRUE	TRUE	TRUE	TRUE
P24347	MMP11	Stromelysin-3	NA	NA	NA	NA	NA	TRUE	TRUE	37.5	FALSE	FALSE	NA	FALSE	MS	TRUE	TRUE	TRUE	TRUE
P12883	MYH7	Myosin-7	NA	NA	NA	NA	NA	TRUE	TRUE	0	FALSE	FALSE	NA	FALSE	MS	TRUE	TRUE	TRUE	TRUE
Q01518	CAP1	Adenylyl cyclase-associated protein 1	NA	NA	NA	NA	NA	TRUE	TRUE	0	FALSE	FALSE	NA	FALSE	MS	TRUE	TRUE	TRUE	TRUE
Q8N1N4	KRT78	Keratin, type II cytoskeletal 78	NA	NA	NA	NA	NA	TRUE	TRUE	21.5909	FALSE	FALSE	NA	FALSE	MS	TRUE	TRUE	TRUE	TRUE
Q86VZ4	LRP11	Low-density lipoprotein receptor-related protein 11	OID20185	LRP11	Cardiometabolic	B04413	Run122	TRUE	TRUE	38.6364	TRUE	TRUE	0	TRUE	Both	TRUE	TRUE	TRUE	TRUE
O76031	CLPX	ATP-dependent Clp protease ATP-binding subunit clpX-like, mitochondrial	NA	NA	NA	NA	NA	TRUE	TRUE	13.6364	FALSE	FALSE	NA	FALSE	MS	TRUE	TRUE	TRUE	TRUE
P09603	CSF1	Macrophage colony-stimulating factor 1	OID20719	CSF1	Inflammation	B04411	Run122_-_INFONC	TRUE	TRUE	0	TRUE	TRUE	0	TRUE	Both	TRUE	TRUE	TRUE	TRUE
P13497	BMP1	Bone morphogenetic protein 1	NA	NA	NA	NA	NA	TRUE	TRUE	0	FALSE	FALSE	NA	FALSE	MS	TRUE	TRUE	TRUE	TRUE
Q9HAT2	SIAE	Sialate O-acetylesterase	OID21503	SIAE	Oncology	B04412	Run122_-_INFONC	TRUE	TRUE	0	TRUE	TRUE	0	TRUE	Both	TRUE	TRUE	TRUE	TRUE
P29966	MARCKS	Myristoylated alanine-rich C-kinase substrate	NA	NA	NA	NA	NA	TRUE	TRUE	0	FALSE	FALSE	NA	FALSE	MS	TRUE	TRUE	TRUE	TRUE
P02462	COL4A1	Collagen alpha-1(IV) chain	OID20208	COL4A1	Cardiometabolic	B04413	Run122	TRUE	TRUE	69.3182	TRUE	TRUE	0	TRUE	Both	TRUE	TRUE	TRUE	TRUE
Q16663	CCL15	C-C motif chemokine 15	OID20328	CCL15	Cardiometabolic	B04413	Run122	TRUE	TRUE	0	TRUE	TRUE	0	TRUE	Both	TRUE	TRUE	TRUE	TRUE
Q9H008	LHPP	Phospholysine phosphohistidine inorganic pyrophosphate phosphatase	OID20749	LHPP	Inflammation	B04411	Run122_-_INFONC	TRUE	TRUE	44.3182	TRUE	TRUE	0	TRUE	Both	TRUE	TRUE	TRUE	TRUE
Q9BS40	LXN	Latexin	OID21003	LXN	Neurology	B04414	Run122	TRUE	TRUE	0	TRUE	TRUE	0	TRUE	Both	TRUE	TRUE	TRUE	TRUE
P10253	GAA	Lysosomal alpha-glucosidase	NA	NA	NA	NA	NA	TRUE	TRUE	25	FALSE	FALSE	NA	FALSE	MS	TRUE	TRUE	TRUE	TRUE
P25116	F2R	Proteinase-activated receptor 1	OID20691	F2R	Inflammation	B04411	Run122_-_INFONC	TRUE	TRUE	62.5	TRUE	TRUE	0	TRUE	Both	TRUE	FALSE	FALSE	FALSE
O43583	DENR	Density-regulated protein	OID30493	DENR	Inflammation II	B20704	Run123	TRUE	TRUE	50	TRUE	TRUE	2.27273	TRUE	Both	TRUE	TRUE	TRUE	TRUE
P08865	RPSA	40S ribosomal protein SA	NA	NA	NA	NA	NA	TRUE	TRUE	54.5455	FALSE	FALSE	NA	FALSE	MS	TRUE	TRUE	TRUE	TRUE
P13688-4	CEACAM1	Isoform 4 of Carcinoembryonic antigen-related cell adhesion molecule 1	NA	NA	NA	NA	NA	TRUE	TRUE	0	FALSE	FALSE	NA	FALSE	MS	FALSE	FALSE	FALSE	FALSE
P47929	LGALS7B	Galectin-7	OID21406	LGALS7_LGALS7B	Oncology	B04412	Run122_-_INFONC	TRUE	TRUE	60.2273	TRUE	TRUE	0	TRUE	Both	TRUE	TRUE	TRUE	TRUE
P78371	CCT2	T-complex protein 1 subunit beta	NA	NA	NA	NA	NA	TRUE	TRUE	0	FALSE	FALSE	NA	FALSE	MS	TRUE	TRUE	TRUE	TRUE
P22304	IDS	Iduronate 2-sulfatase	OID20619	IDS	Inflammation	B04411	Run122_-_INFONC	TRUE	TRUE	0	TRUE	TRUE	0	TRUE	Both	TRUE	TRUE	TRUE	TRUE
Q9Y2E5	MAN2B2	Epididymis-specific alpha-mannosidase	OID30306	MAN2B2	Cardiometabolic II	B20706	Run123	TRUE	TRUE	0	TRUE	TRUE	0	TRUE	Both	TRUE	TRUE	TRUE	TRUE
O00629	KPNA4	Importin subunit alpha-3	NA	NA	NA	NA	NA	TRUE	TRUE	25	FALSE	FALSE	NA	FALSE	MS	TRUE	TRUE	TRUE	TRUE
Q8TF42	UBASH3B	Ubiquitin-associated and SH3 domain-containing protein B	NA	NA	NA	NA	NA	TRUE	TRUE	85.2273	FALSE	FALSE	NA	FALSE	MS	TRUE	TRUE	TRUE	TRUE
P01889	HLA-B	HLA class I histocompatibility antigen, B alpha chain	NA	NA	NA	NA	NA	TRUE	TRUE	0	FALSE	FALSE	NA	FALSE	MS	TRUE	TRUE	TRUE	TRUE
P01911	HLA-DRB1	HLA class II histocompatibility antigen, DRB1 beta chain	NA	NA	NA	NA	NA	TRUE	TRUE	29.5455	FALSE	FALSE	NA	FALSE	MS	TRUE	TRUE	TRUE	TRUE
O14657	TOR1B	Torsin-1B	NA	NA	NA	NA	NA	TRUE	TRUE	0	FALSE	FALSE	NA	FALSE	MS	TRUE	TRUE	TRUE	TRUE
O00232	PSMD12	26S proteasome non-ATPase regulatory subunit 12	NA	NA	NA	NA	NA	TRUE	TRUE	25	FALSE	FALSE	NA	FALSE	MS	TRUE	TRUE	TRUE	TRUE
O75695	RP2	Protein XRP2	OID21302	RP2	Oncology	B04412	Run122_-_INFONC	TRUE	TRUE	85.2273	TRUE	TRUE	0	TRUE	Both	TRUE	TRUE	TRUE	TRUE
Q9UBW8	COPS7A	COP9 signalosome complex subunit 7a	NA	NA	NA	NA	NA	TRUE	TRUE	85.2273	FALSE	FALSE	NA	FALSE	MS	TRUE	TRUE	TRUE	TRUE
P01706	IGLV2-11	Immunoglobulin lambda variable 2-11	NA	NA	NA	NA	NA	TRUE	TRUE	13.6364	FALSE	FALSE	NA	FALSE	MS	TRUE	TRUE	TRUE	TRUE
Q10472	GALNT1	Polypeptide N-acetylgalactosaminyltransferase 1	NA	NA	NA	NA	NA	TRUE	TRUE	0	FALSE	FALSE	NA	FALSE	MS	TRUE	TRUE	TRUE	TRUE
A0A0C4DH42	IGHV3-66	Immunoglobulin heavy variable 3-66	NA	NA	NA	NA	NA	TRUE	TRUE	85.2273	FALSE	FALSE	NA	FALSE	MS	TRUE	TRUE	TRUE	TRUE
Q99719	SEPTIN5	Septin-5	NA	NA	NA	NA	NA	TRUE	TRUE	25	FALSE	FALSE	NA	FALSE	MS	TRUE	TRUE	TRUE	TRUE
Q9NWV4	CZIB	CXXC motif containing zinc binding protein	NA	NA	NA	NA	NA	TRUE	TRUE	43.1818	FALSE	FALSE	NA	FALSE	MS	TRUE	TRUE	TRUE	TRUE
P13284	IFI30	Gamma-interferon-inducible lysosomal thiol reductase	OID31505	IFI30	Oncology II	B20705	Run123	TRUE	TRUE	32.9545	TRUE	TRUE	0	TRUE	Both	TRUE	TRUE	TRUE	TRUE
Q9NS28	RGS18	Regulator of G-protein signaling 18	NA	NA	NA	NA	NA	TRUE	TRUE	46.5909	FALSE	FALSE	NA	FALSE	MS	TRUE	TRUE	TRUE	TRUE
Q9BZQ8	NIBAN1	Protein Niban 1	NA	NA	NA	NA	NA	TRUE	TRUE	76.1364	FALSE	FALSE	NA	FALSE	MS	TRUE	TRUE	TRUE	TRUE
O94769	ECM2	Extracellular matrix protein 2	NA	NA	NA	NA	NA	TRUE	TRUE	0	FALSE	FALSE	NA	FALSE	MS	TRUE	TRUE	TRUE	TRUE
Q9UIA9	XPO7	Exportin-7	NA	NA	NA	NA	NA	TRUE	TRUE	29.5455	FALSE	FALSE	NA	FALSE	MS	TRUE	TRUE	TRUE	TRUE
P14555	PLA2G2A	Phospholipase A2, membrane associated	OID20274	PLA2G2A	Cardiometabolic	B04413	Run122	TRUE	TRUE	59.0909	TRUE	TRUE	0	TRUE	Both	TRUE	TRUE	TRUE	TRUE
Q6UWN8	SPINK6	Serine protease inhibitor Kazal-type 6	OID21450	SPINK6	Oncology	B04412	Run122_-_INFONC	TRUE	TRUE	59.0909	TRUE	TRUE	0	TRUE	Both	TRUE	FALSE	FALSE	FALSE
Q15631	TSN	Translin	NA	NA	NA	NA	NA	TRUE	TRUE	25	FALSE	FALSE	NA	FALSE	MS	TRUE	TRUE	TRUE	TRUE
P13521	SCG2	Secretogranin-2	OID21400	SCG2	Oncology	B04412	Run122_-_INFONC	TRUE	TRUE	75	TRUE	TRUE	0	TRUE	Both	TRUE	TRUE	TRUE	TRUE
P13798	APEH	Acylamino-acid-releasing enzyme	NA	NA	NA	NA	NA	TRUE	TRUE	0	FALSE	FALSE	NA	FALSE	MS	TRUE	TRUE	TRUE	TRUE
A0A0C4DH34	IGHV4-28	Immunoglobulin heavy variable 4-28	NA	NA	NA	NA	NA	TRUE	TRUE	0	FALSE	FALSE	NA	FALSE	MS	TRUE	TRUE	TRUE	TRUE
P56715	RP1	Oxygen-regulated protein 1	NA	NA	NA	NA	NA	TRUE	TRUE	86.3636	FALSE	FALSE	NA	FALSE	MS	TRUE	FALSE	FALSE	FALSE
P06280	GLA	Alpha-galactosidase A	OID30594	GLA	Inflammation II	B20704	Run123	TRUE	TRUE	27.2727	TRUE	TRUE	0	TRUE	Both	TRUE	TRUE	TRUE	TRUE
P20061	TCN1	Transcobalamin-1	OID30687	TCN1	Inflammation II	B20704	Run123	TRUE	TRUE	0	TRUE	TRUE	97.7273	TRUE	Both	TRUE	TRUE	TRUE	TRUE
O14638	ENPP3	Ectonucleotide pyrophosphatase/phosphodiesterase family member 3	NA	NA	NA	NA	NA	TRUE	TRUE	36.3636	FALSE	FALSE	NA	FALSE	MS	TRUE	TRUE	TRUE	TRUE
P18827	SDC1	Syndecan-1	OID20169	SDC1	Cardiometabolic	B04413	Run122	TRUE	TRUE	0	TRUE	TRUE	0	TRUE	Both	TRUE	TRUE	TRUE	TRUE
P80188	LCN2	Neutrophil gelatinase-associated lipocalin	OID20392	LCN2	Cardiometabolic	B04413	Run122	TRUE	TRUE	0	TRUE	TRUE	0	TRUE	Both	TRUE	TRUE	TRUE	TRUE
Q9BVG4	PBDC1	Protein PBDC1	NA	NA	NA	NA	NA	TRUE	TRUE	85.2273	FALSE	FALSE	NA	FALSE	MS	TRUE	TRUE	TRUE	TRUE
P28070	PSMB4	Proteasome subunit beta type-4	NA	NA	NA	NA	NA	TRUE	TRUE	0	FALSE	FALSE	NA	FALSE	MS	TRUE	TRUE	TRUE	TRUE
Q8N1Q1	CA13	Carbonic anhydrase 13	OID20225	CA13	Cardiometabolic	B04413	Run122	TRUE	TRUE	13.6364	TRUE	TRUE	0	TRUE	Both	TRUE	TRUE	TRUE	TRUE
P05556	ITGB1	Integrin beta-1	OID20376	ITGB1	Cardiometabolic	B04413	Run122	TRUE	TRUE	0	TRUE	TRUE	0	TRUE	Both	TRUE	TRUE	TRUE	TRUE
Q9NVJ2	ARL8B	ADP-ribosylation factor-like protein 8B	NA	NA	NA	NA	NA	TRUE	TRUE	40.9091	FALSE	FALSE	NA	FALSE	MS	TRUE	FALSE	FALSE	FALSE
P07741	APRT	Adenine phosphoribosyltransferase	OID20927	APRT	Neurology	B04414	Run122	TRUE	TRUE	0	TRUE	TRUE	0	TRUE	Both	TRUE	TRUE	TRUE	TRUE
P07478	PRSS2	Trypsin-2	OID20364	PRSS2	Cardiometabolic	B04413	Run122	TRUE	TRUE	0	TRUE	TRUE	0	TRUE	Both	TRUE	TRUE	TRUE	TRUE
Q86SJ2	AMIGO2	Amphoterin-induced protein 2	OID21370	AMIGO2	Oncology	B04412	Run122_-_INFONC	TRUE	TRUE	0	TRUE	TRUE	0	TRUE	Both	TRUE	TRUE	TRUE	TRUE
Q08ET2	SIGLEC14	Sialic acid-binding Ig-like lectin 14	NA	NA	NA	NA	NA	TRUE	TRUE	0	FALSE	FALSE	NA	FALSE	MS	TRUE	TRUE	TRUE	TRUE
O94985	CLSTN1	Calsyntenin-1	OID20874	CLSTN1	Neurology	B04414	Run122	TRUE	TRUE	0	TRUE	TRUE	0	TRUE	Both	TRUE	TRUE	TRUE	TRUE
Q8NFZ8	CADM4	Cell adhesion molecule 4	NA	NA	NA	NA	NA	TRUE	TRUE	13.6364	FALSE	FALSE	NA	FALSE	MS	TRUE	TRUE	TRUE	TRUE
O75116	ROCK2	Rho-associated protein kinase 2	NA	NA	NA	NA	NA	TRUE	TRUE	25	FALSE	FALSE	NA	FALSE	MS	TRUE	TRUE	TRUE	TRUE
P49593	PPM1F	Protein phosphatase 1F	OID30350	PPM1F	Cardiometabolic II	B20706	Run123	TRUE	TRUE	40.9091	TRUE	TRUE	0	TRUE	Both	TRUE	TRUE	TRUE	TRUE
P00326	ADH1C	Alcohol dehydrogenase 1C	NA	NA	NA	NA	NA	TRUE	TRUE	48.8636	FALSE	FALSE	NA	FALSE	MS	TRUE	TRUE	TRUE	TRUE
P49368	CCT3	T-complex protein 1 subunit gamma	NA	NA	NA	NA	NA	TRUE	TRUE	0	FALSE	FALSE	NA	FALSE	MS	TRUE	TRUE	TRUE	TRUE
P06331	IGHV4-34	Immunoglobulin heavy variable 4-34	NA	NA	NA	NA	NA	TRUE	TRUE	71.5909	FALSE	FALSE	NA	FALSE	MS	TRUE	TRUE	TRUE	TRUE
Q02763	TEK	Angiopoietin-1 receptor	OID21496	TEK	Oncology	B04412	Run122_-_INFONC	TRUE	TRUE	0	TRUE	TRUE	0	TRUE	Both	TRUE	TRUE	TRUE	TRUE
Q9BQE3	TUBA1C	Tubulin alpha-1C chain	NA	NA	NA	NA	NA	TRUE	TRUE	25	FALSE	FALSE	NA	FALSE	MS	TRUE	TRUE	TRUE	TRUE
P01275	GCG	Pro-glucagon	OID21263	GCG	Oncology	B04412	Run122_-_INFONC	TRUE	TRUE	50	TRUE	TRUE	18.1818	TRUE	Both	TRUE	TRUE	TRUE	TRUE
Q96JQ0	DCHS1	Protocadherin-16	NA	NA	NA	NA	NA	TRUE	TRUE	35.2273	FALSE	FALSE	NA	FALSE	MS	TRUE	TRUE	TRUE	TRUE
Q99542	MMP19	Matrix metalloproteinase-19	NA	NA	NA	NA	NA	TRUE	TRUE	0	FALSE	FALSE	NA	FALSE	MS	TRUE	TRUE	TRUE	TRUE
Q13232	NME3	Nucleoside diphosphate kinase 3	OID20789	NME3	Inflammation	B04411	Run122_-_INFONC	TRUE	TRUE	0	TRUE	TRUE	0	TRUE	Both	TRUE	TRUE	TRUE	TRUE
P08473	MME	Neprilysin	OID21307	MME	Oncology	B04412	Run122_-_INFONC	TRUE	TRUE	15.9091	TRUE	TRUE	0	TRUE	Both	TRUE	TRUE	TRUE	TRUE
Q96DR8	MUCL1	Mucin-like protein 1	NA	NA	NA	NA	NA	TRUE	TRUE	75	FALSE	FALSE	NA	FALSE	MS	TRUE	FALSE	FALSE	FALSE
A0A075B6S6	IGKV2D-30	Immunoglobulin kappa variable 2D-30	NA	NA	NA	NA	NA	TRUE	TRUE	13.6364	FALSE	FALSE	NA	FALSE	MS	TRUE	TRUE	TRUE	TRUE
P14618-2	PKM	Isoform M1 of Pyruvate kinase PKM	NA	NA	NA	NA	NA	TRUE	TRUE	11.3636	FALSE	FALSE	NA	FALSE	MS	FALSE	FALSE	FALSE	FALSE
P54920	NAPA	Alpha-soluble NSF attachment protein	NA	NA	NA	NA	NA	TRUE	TRUE	13.6364	FALSE	FALSE	NA	FALSE	MS	TRUE	TRUE	TRUE	TRUE
P30711	GSTT1	Glutathione S-transferase theta-1	NA	NA	NA	NA	NA	TRUE	TRUE	25	FALSE	FALSE	NA	FALSE	MS	FALSE	FALSE	TRUE	TRUE
P31025	LCN1	Lipocalin-1	NA	NA	NA	NA	NA	TRUE	TRUE	51.1364	FALSE	FALSE	NA	FALSE	MS	TRUE	TRUE	TRUE	TRUE
P04746	AMY2A	Pancreatic alpha-amylase	OID20333	AMY2A	Cardiometabolic	B04413	Run122	TRUE	TRUE	0	TRUE	TRUE	0	TRUE	Both	TRUE	FALSE	FALSE	FALSE
P60033	CD81	CD81 antigen	NA	NA	NA	NA	NA	TRUE	TRUE	40.9091	FALSE	FALSE	NA	FALSE	MS	TRUE	TRUE	TRUE	TRUE
P16949	STMN1	Stathmin	NA	NA	NA	NA	NA	TRUE	TRUE	62.5	FALSE	FALSE	NA	FALSE	MS	TRUE	TRUE	TRUE	TRUE
Q9NVR2	INTS10	Integrator complex subunit 10	NA	NA	NA	NA	NA	TRUE	TRUE	90.9091	FALSE	FALSE	NA	FALSE	MS	TRUE	FALSE	FALSE	FALSE
P01772	IGHV3-33	Immunoglobulin heavy variable 3-33	NA	NA	NA	NA	NA	TRUE	TRUE	72.7273	FALSE	FALSE	NA	FALSE	MS	TRUE	TRUE	TRUE	TRUE
Q96DN2	VWCE	von Willebrand factor C and EGF domain-containing protein	NA	NA	NA	NA	NA	TRUE	TRUE	36.3636	FALSE	FALSE	NA	FALSE	MS	TRUE	TRUE	TRUE	TRUE
Q9BRA2	TXNDC17	Thioredoxin domain-containing protein 17	NA	NA	NA	NA	NA	TRUE	TRUE	0	FALSE	FALSE	NA	FALSE	MS	TRUE	TRUE	TRUE	TRUE
Q9Y613	FHOD1	FH1/FH2 domain-containing protein 1	NA	NA	NA	NA	NA	TRUE	TRUE	62.5	FALSE	FALSE	NA	FALSE	MS	TRUE	TRUE	TRUE	TRUE
Q9BWF3-2	RBM4	Isoform 2 of RNA-binding protein 4	NA	NA	NA	NA	NA	TRUE	TRUE	76.1364	FALSE	FALSE	NA	FALSE	MS	FALSE	FALSE	FALSE	FALSE
Q9NYQ6	CELSR1	Cadherin EGF LAG seven-pass G-type receptor 1	NA	NA	NA	NA	NA	TRUE	TRUE	60.2273	FALSE	FALSE	NA	FALSE	MS	TRUE	TRUE	TRUE	TRUE
P19971	TYMP	Thymidine phosphorylase	OID20234	TYMP	Cardiometabolic	B04413	Run122	TRUE	TRUE	0	TRUE	TRUE	0	TRUE	Both	TRUE	TRUE	TRUE	TRUE
P08582	MELTF	Melanotransferrin	OID30347	MELTF	Cardiometabolic II	B20706	Run123	TRUE	TRUE	60.2273	TRUE	TRUE	0	TRUE	Both	TRUE	TRUE	TRUE	TRUE
P0DP08	IGHV4-38-2	Immunoglobulin heavy variable 4-38-2	NA	NA	NA	NA	NA	TRUE	TRUE	69.3182	FALSE	FALSE	NA	FALSE	MS	TRUE	TRUE	FALSE	TRUE
Q16651	PRSS8	Prostasin	OID20763	PRSS8	Inflammation	B04411	Run122_-_INFONC	TRUE	TRUE	39.7727	TRUE	TRUE	0	TRUE	Both	TRUE	TRUE	TRUE	TRUE
P04217-2	A1BG	Isoform 2 of Alpha-1B-glycoprotein	NA	NA	NA	NA	NA	TRUE	TRUE	0	FALSE	FALSE	NA	FALSE	MS	FALSE	FALSE	FALSE	FALSE
P07711	CTSL	Procathepsin L	OID20228	CTSL	Cardiometabolic	B04413	Run122	TRUE	TRUE	0	TRUE	TRUE	0	TRUE	Both	TRUE	TRUE	TRUE	TRUE
Q5KU26	COLEC12	Collectin-12	OID20738	COLEC12	Inflammation	B04411	Run122_-_INFONC	TRUE	TRUE	14.7727	TRUE	TRUE	0	TRUE	Both	TRUE	TRUE	TRUE	TRUE
P15151-3	PVR	Isoform Gamma of Poliovirus receptor	NA	NA	NA	NA	NA	TRUE	TRUE	69.3182	FALSE	FALSE	NA	FALSE	MS	FALSE	FALSE	FALSE	FALSE
Q15517	CDSN	Corneodesmosin	OID20667	CDSN	Inflammation	B04411	Run122_-_INFONC	TRUE	TRUE	37.5	TRUE	TRUE	0	TRUE	Both	TRUE	FALSE	TRUE	TRUE
P24855	DNASE1	Deoxyribonuclease-1	NA	NA	NA	NA	NA	TRUE	TRUE	50	FALSE	FALSE	NA	FALSE	MS	TRUE	TRUE	TRUE	TRUE
Q9NQP4	PFDN4	Prefoldin subunit 4	OID31212	PFDN4	Oncology II	B20705	Run123	TRUE	TRUE	75	TRUE	TRUE	56.8182	TRUE	Both	TRUE	TRUE	TRUE	TRUE
P48745	CCN3	CCN family member 3	OID20299	CCN3	Cardiometabolic	B04413	Run122	TRUE	TRUE	28.4091	TRUE	TRUE	0	TRUE	Both	TRUE	TRUE	TRUE	TRUE
Q9UJW2	TINAG	Tubulointerstitial nephritis antigen	NA	NA	NA	NA	NA	TRUE	TRUE	25	FALSE	FALSE	NA	FALSE	MS	TRUE	TRUE	TRUE	TRUE
O15247	CLIC2	Chloride intracellular channel protein 2	NA	NA	NA	NA	NA	TRUE	TRUE	64.7727	FALSE	FALSE	NA	FALSE	MS	TRUE	TRUE	TRUE	TRUE
P01599	IGKV1-17	Immunoglobulin kappa variable 1-17	NA	NA	NA	NA	NA	TRUE	TRUE	62.5	FALSE	FALSE	NA	FALSE	MS	TRUE	TRUE	TRUE	TRUE
P16150	SPN	Leukosialin	NA	NA	NA	NA	NA	TRUE	TRUE	62.5	FALSE	FALSE	NA	FALSE	MS	TRUE	TRUE	TRUE	TRUE
P05120	SERPINB2	Plasminogen activator inhibitor 2	NA	NA	NA	NA	NA	TRUE	TRUE	39.7727	FALSE	FALSE	NA	FALSE	MS	TRUE	TRUE	TRUE	TRUE
Q6B0K9	HBM	Hemoglobin subunit mu	NA	NA	NA	NA	NA	TRUE	TRUE	76.1364	FALSE	FALSE	NA	FALSE	MS	TRUE	TRUE	TRUE	TRUE
Q8N4B4	FBXO39	F-box only protein 39	NA	NA	NA	NA	NA	TRUE	TRUE	84.0909	FALSE	FALSE	NA	FALSE	MS	TRUE	FALSE	FALSE	FALSE
O15240	VGF	Neurosecretory protein VGF	OID31067	VGF	Neurology II	B20707	Run123	TRUE	TRUE	28.4091	TRUE	TRUE	0	TRUE	Both	TRUE	TRUE	TRUE	TRUE
Q8N0V1	ZNF295-AS1	Putative uncharacterized protein ZNF295-AS1	NA	NA	NA	NA	NA	TRUE	TRUE	86.3636	FALSE	FALSE	NA	FALSE	MS	FALSE	FALSE	FALSE	FALSE
Q9Y6C2	EMILIN1	EMILIN-1	NA	NA	NA	NA	NA	TRUE	TRUE	14.7727	FALSE	FALSE	NA	FALSE	MS	TRUE	TRUE	TRUE	TRUE
P21980	TGM2	Protein-glutamine gamma-glutamyltransferase 2	OID20141	TGM2	Cardiometabolic	B04413	Run122	TRUE	TRUE	13.6364	TRUE	TRUE	0	TRUE	Both	TRUE	TRUE	TRUE	TRUE
P25391	LAMA1	Laminin subunit alpha-1	OID30057	LAMA1	Cardiometabolic II	B20706	Run123	TRUE	TRUE	51.1364	TRUE	TRUE	81.8182	TRUE	Both	TRUE	FALSE	FALSE	FALSE
O43707	ACTN4	Alpha-actinin-4	OID20435	ACTN4	Inflammation	B04411	Run122_-_INFONC	TRUE	TRUE	0	TRUE	TRUE	53.4091	TRUE	Both	TRUE	TRUE	TRUE	TRUE
Q6UWB1	IL27RA	Interleukin-27 receptor subunit alpha	NA	NA	NA	NA	NA	TRUE	TRUE	35.2273	FALSE	FALSE	NA	FALSE	MS	TRUE	TRUE	TRUE	TRUE
Q13217	DNAJC3	DnaJ homolog subfamily C member 3	NA	NA	NA	NA	NA	TRUE	TRUE	53.4091	FALSE	FALSE	NA	FALSE	MS	TRUE	TRUE	TRUE	TRUE
P26885	FKBP2	Peptidyl-prolyl cis-trans isomerase FKBP2	NA	NA	NA	NA	NA	TRUE	TRUE	42.0455	FALSE	FALSE	NA	FALSE	MS	TRUE	TRUE	TRUE	TRUE
P55291	CDH15	Cadherin-15	OID21005	CDH15	Neurology	B04414	Run122	TRUE	TRUE	64.7727	TRUE	TRUE	0	TRUE	Both	TRUE	TRUE	TRUE	TRUE
Q9NRX4	PHPT1	14 kDa phosphohistidine phosphatase	NA	NA	NA	NA	NA	TRUE	TRUE	0	FALSE	FALSE	NA	FALSE	MS	TRUE	TRUE	TRUE	TRUE
P07205	PGK2	Phosphoglycerate kinase 2	NA	NA	NA	NA	NA	TRUE	TRUE	62.5	FALSE	FALSE	NA	FALSE	MS	TRUE	FALSE	FALSE	FALSE
Q8N4A0	GALNT4	Polypeptide N-acetylgalactosaminyltransferase 4	NA	NA	NA	NA	NA	TRUE	TRUE	63.6364	FALSE	FALSE	NA	FALSE	MS	TRUE	TRUE	TRUE	TRUE
O95467	GNAS	Neuroendocrine secretory protein 55	OID31008	GNAS	Neurology II	B20707	Run123	TRUE	TRUE	62.5	TRUE	TRUE	0	TRUE	Both	FALSE	FALSE	FALSE	FALSE
Q99598	TSNAX	Translin-associated protein X	OID30185	TSNAX	Cardiometabolic II	B20706	Run123	TRUE	TRUE	37.5	TRUE	TRUE	4.54545	TRUE	Both	TRUE	TRUE	TRUE	TRUE
A0A075B6S5	IGKV1-27	Immunoglobulin kappa variable 1-27	NA	NA	NA	NA	NA	TRUE	TRUE	13.6364	FALSE	FALSE	NA	FALSE	MS	TRUE	TRUE	TRUE	TRUE
B9A064	IGLL5	Immunoglobulin lambda-like polypeptide 5	NA	NA	NA	NA	NA	TRUE	TRUE	0	FALSE	FALSE	NA	FALSE	MS	TRUE	TRUE	TRUE	TRUE
O75556	SCGB2A1	Mammaglobin-B	NA	NA	NA	NA	NA	TRUE	TRUE	84.0909	FALSE	FALSE	NA	FALSE	MS	TRUE	TRUE	TRUE	TRUE
Q96PD5	PGLYRP2	N-acetylmuramoyl-L-alanine amidase	OID30742	PGLYRP2	Inflammation II	B20704	Run123	TRUE	TRUE	0	TRUE	TRUE	0	TRUE	Both	TRUE	TRUE	TRUE	TRUE
Q14166	TTLL12	Tubulin--tyrosine ligase-like protein 12	NA	NA	NA	NA	NA	TRUE	TRUE	59.0909	FALSE	FALSE	NA	FALSE	MS	TRUE	TRUE	TRUE	TRUE
Q5TCS8-5	AK9	Isoform 5 of Adenylate kinase 9	NA	NA	NA	NA	NA	TRUE	TRUE	85.2273	FALSE	FALSE	NA	FALSE	MS	FALSE	FALSE	FALSE	FALSE
P10646-2	TFPI	Isoform Beta of Tissue factor pathway inhibitor	NA	NA	NA	NA	NA	TRUE	TRUE	48.8636	FALSE	FALSE	NA	FALSE	MS	FALSE	FALSE	FALSE	FALSE
Q9UHY7	ENOPH1	Enolase-phosphatase E1	OID31349	ENOPH1	Oncology II	B20705	Run123	TRUE	TRUE	35.2273	TRUE	TRUE	92.0455	TRUE	Both	TRUE	TRUE	TRUE	TRUE
Q9H0H3	KLHL25	Kelch-like protein 25	NA	NA	NA	NA	NA	TRUE	TRUE	77.2727	FALSE	FALSE	NA	FALSE	MS	TRUE	FALSE	FALSE	FALSE
Q9P2B2	PTGFRN	Prostaglandin F2 receptor negative regulator	NA	NA	NA	NA	NA	TRUE	TRUE	48.8636	FALSE	FALSE	NA	FALSE	MS	TRUE	TRUE	TRUE	TRUE
P04433	IGKV3-11	Immunoglobulin kappa variable 3-11	NA	NA	NA	NA	NA	TRUE	TRUE	0	FALSE	FALSE	NA	FALSE	MS	TRUE	TRUE	TRUE	TRUE
P22748	CA4	Carbonic anhydrase 4	OID20241	CA4	Cardiometabolic	B04413	Run122	TRUE	TRUE	34.0909	TRUE	TRUE	0	TRUE	Both	TRUE	TRUE	TRUE	TRUE
Q9BYG0	B3GNT5	Lactosylceramide 1,3-N-acetyl-beta-D-glucosaminyltransferase	NA	NA	NA	NA	NA	TRUE	TRUE	60.2273	FALSE	FALSE	NA	FALSE	MS	TRUE	TRUE	TRUE	TRUE
Q9GZZ8	LACRT	Extracellular glycoprotein lacritin	OID31367	LACRT	Oncology II	B20705	Run123	TRUE	TRUE	84.0909	TRUE	TRUE	21.5909	TRUE	Both	TRUE	TRUE	TRUE	TRUE
P49411	TUFM	Elongation factor Tu, mitochondrial	NA	NA	NA	NA	NA	TRUE	TRUE	46.5909	FALSE	FALSE	NA	FALSE	MS	TRUE	TRUE	TRUE	TRUE
Q9Y2B0	CNPY2	Protein canopy homolog 2	OID20069	CNPY2	Cardiometabolic	B04413	Run122	TRUE	TRUE	37.5	TRUE	TRUE	4.54545	TRUE	Both	TRUE	TRUE	TRUE	TRUE
O14594	NCAN	Neurocan core protein	OID21055	NCAN	Neurology	B04414	Run122	TRUE	TRUE	22.7273	TRUE	TRUE	0	TRUE	Both	TRUE	TRUE	TRUE	TRUE
A5D6W6	FITM1	Fat storage-inducing transmembrane protein 1	NA	NA	NA	NA	NA	TRUE	TRUE	0	FALSE	FALSE	NA	FALSE	MS	TRUE	FALSE	FALSE	FALSE
A2RU67	FAM234B	Protein FAM234B	NA	NA	NA	NA	NA	TRUE	TRUE	85.2273	FALSE	FALSE	NA	FALSE	MS	TRUE	FALSE	FALSE	FALSE
P13797	PLS3	Plastin-3	NA	NA	NA	NA	NA	TRUE	TRUE	0	FALSE	FALSE	NA	FALSE	MS	TRUE	TRUE	TRUE	TRUE
O75594	PGLYRP1	Peptidoglycan recognition protein 1	OID20338	PGLYRP1	Cardiometabolic	B04413	Run122	TRUE	TRUE	0	TRUE	TRUE	0	TRUE	Both	TRUE	TRUE	TRUE	TRUE
Q16378	PRR4	Proline-rich protein 4	OID30607	PRR4	Inflammation II	B20704	Run123	TRUE	TRUE	84.0909	TRUE	TRUE	55.6818	TRUE	Both	TRUE	TRUE	TRUE	TRUE
P49641	MAN2A2	Alpha-mannosidase 2x	NA	NA	NA	NA	NA	TRUE	TRUE	0	FALSE	FALSE	NA	FALSE	MS	TRUE	TRUE	TRUE	TRUE
Q5T750	XP32	Skin-specific protein 32	NA	NA	NA	NA	NA	TRUE	TRUE	73.8636	FALSE	FALSE	NA	FALSE	MS	TRUE	TRUE	TRUE	TRUE
Q9H2A7	CXCL16	C-X-C motif chemokine 16	OID20282	CXCL16	Cardiometabolic	B04413	Run122	TRUE	TRUE	44.3182	TRUE	TRUE	0	TRUE	Both	TRUE	TRUE	TRUE	TRUE
P01619	IGKV3-20	Immunoglobulin kappa variable 3-20	NA	NA	NA	NA	NA	TRUE	TRUE	13.6364	FALSE	FALSE	NA	FALSE	MS	TRUE	TRUE	TRUE	TRUE
Q9BRT3	MIEN1	Migration and invasion enhancer 1	NA	NA	NA	NA	NA	TRUE	TRUE	34.0909	FALSE	FALSE	NA	FALSE	MS	TRUE	TRUE	TRUE	TRUE
P01225	FSHB	Follitropin subunit beta	OID30233	FSHB	Cardiometabolic II	B20706	Run123	TRUE	TRUE	71.5909	TRUE	TRUE	37.5	TRUE	Both	TRUE	TRUE	TRUE	TRUE
P61163	ACTR1A	Alpha-centractin	NA	NA	NA	NA	NA	TRUE	TRUE	40.9091	FALSE	FALSE	NA	FALSE	MS	TRUE	TRUE	TRUE	TRUE
P30040	ERP29	Endoplasmic reticulum resident protein 29	OID30578	ERP29	Inflammation II	B20704	Run123	TRUE	TRUE	13.6364	TRUE	TRUE	0	TRUE	Both	TRUE	TRUE	TRUE	TRUE
O75581	LRP6	Low-density lipoprotein receptor-related protein 6	NA	NA	NA	NA	NA	TRUE	TRUE	48.8636	FALSE	FALSE	NA	FALSE	MS	TRUE	TRUE	TRUE	TRUE
Q8N543	OGFOD1	Prolyl 3-hydroxylase OGFOD1	NA	NA	NA	NA	NA	TRUE	TRUE	84.0909	FALSE	FALSE	NA	FALSE	MS	TRUE	FALSE	FALSE	FALSE
P10163	PRB4	Basic salivary proline-rich protein 4	NA	NA	NA	NA	NA	TRUE	TRUE	76.1364	FALSE	FALSE	NA	FALSE	MS	TRUE	FALSE	TRUE	TRUE
P50120	RBP2	Retinol-binding protein 2	OID21365	RBP2	Oncology	B04412	Run122_-_INFONC	TRUE	TRUE	39.7727	TRUE	TRUE	2.27273	TRUE	Both	TRUE	TRUE	TRUE	TRUE
Q9BSF0	C2orf88	Small membrane A-kinase anchor protein	NA	NA	NA	NA	NA	TRUE	TRUE	64.7727	FALSE	FALSE	NA	FALSE	MS	TRUE	TRUE	TRUE	TRUE
Q9NR34	MAN1C1	Mannosyl-oligosaccharide 1,2-alpha-mannosidase IC	NA	NA	NA	NA	NA	TRUE	TRUE	28.4091	FALSE	FALSE	NA	FALSE	MS	TRUE	TRUE	TRUE	TRUE
P04054	PLA2G1B	Phospholipase A2	OID20252	PLA2G1B	Cardiometabolic	B04413	Run122	TRUE	TRUE	39.7727	TRUE	TRUE	0	TRUE	Both	TRUE	TRUE	TRUE	TRUE
Q9Y4K1	CRYBG1	Beta/gamma crystallin domain-containing protein 1	NA	NA	NA	NA	NA	TRUE	TRUE	84.0909	FALSE	FALSE	NA	FALSE	MS	TRUE	FALSE	FALSE	FALSE
Q9BSL1	UBAC1	Ubiquitin-associated domain-containing protein 1	OID21336	UBAC1	Oncology	B04412	Run122_-_INFONC	TRUE	TRUE	39.7727	TRUE	TRUE	0	TRUE	Both	TRUE	TRUE	TRUE	TRUE
O00533-2	CHL1	Isoform 2 of Neural cell adhesion molecule L1-like protein	NA	NA	NA	NA	NA	TRUE	TRUE	0	FALSE	FALSE	NA	FALSE	MS	FALSE	FALSE	FALSE	FALSE
P50238	CRIP1	Cysteine-rich protein 1	NA	NA	NA	NA	NA	TRUE	TRUE	84.0909	FALSE	FALSE	NA	FALSE	MS	TRUE	TRUE	TRUE	TRUE
Q7KZF4	SND1	Staphylococcal nuclease domain-containing protein 1	NA	NA	NA	NA	NA	TRUE	TRUE	28.4091	FALSE	FALSE	NA	FALSE	MS	TRUE	TRUE	TRUE	TRUE
P53396	ACLY	ATP-citrate synthase	NA	NA	NA	NA	NA	TRUE	TRUE	0	FALSE	FALSE	NA	FALSE	MS	TRUE	TRUE	TRUE	TRUE
P98088	MUC5AC	Mucin-5AC	NA	NA	NA	NA	NA	TRUE	TRUE	39.7727	FALSE	FALSE	NA	FALSE	MS	TRUE	TRUE	TRUE	TRUE
Q01523	DEFA5	Defensin alpha 5	NA	NA	NA	NA	NA	TRUE	TRUE	73.8636	FALSE	FALSE	NA	FALSE	MS	TRUE	TRUE	TRUE	TRUE
A0A0J9YX35	IGHV3-64D	Immunoglobulin heavy variable 3-64D	NA	NA	NA	NA	NA	TRUE	TRUE	0	FALSE	FALSE	NA	FALSE	MS	TRUE	TRUE	TRUE	TRUE
P26022	PTX3	Pentraxin-related protein PTX3	OID20570	PTX3	Inflammation	B04411	Run122_-_INFONC	TRUE	TRUE	26.1364	TRUE	TRUE	0	TRUE	Both	TRUE	TRUE	TRUE	TRUE
Q6PL24	TMED8	Protein TMED8	OID31462	TMED8	Oncology II	B20705	Run123	TRUE	TRUE	63.6364	TRUE	TRUE	0	TRUE	Both	TRUE	TRUE	TRUE	TRUE
Q15257-2	PTPA	Isoform 1 of Serine/threonine-protein phosphatase 2A activator	NA	NA	NA	NA	NA	TRUE	TRUE	0	FALSE	FALSE	NA	FALSE	MS	FALSE	FALSE	FALSE	FALSE
O43813	LANCL1	Glutathione S-transferase LANCL1	NA	NA	NA	NA	NA	TRUE	TRUE	62.5	FALSE	FALSE	NA	FALSE	MS	TRUE	TRUE	TRUE	TRUE
P49767	VEGFC	Vascular endothelial growth factor C	OID21524	VEGFC	Oncology	B04412	Run122_-_INFONC	TRUE	TRUE	85.2273	TRUE	TRUE	0	TRUE	Both	TRUE	TRUE	TRUE	TRUE
P50583	NUDT2	Bis(5'-nucleosyl)-tetraphosphatase [asymmetrical]	OID21308	NUDT2	Oncology	B04412	Run122_-_INFONC	TRUE	TRUE	48.8636	TRUE	TRUE	30.6818	TRUE	Both	TRUE	TRUE	TRUE	TRUE
Q96DA0	ZG16B	Zymogen granule protein 16 homolog B	NA	NA	NA	NA	NA	TRUE	TRUE	14.7727	FALSE	FALSE	NA	FALSE	MS	TRUE	TRUE	TRUE	TRUE
P01036	CST4	Cystatin-S	NA	NA	NA	NA	NA	TRUE	TRUE	25	FALSE	FALSE	NA	FALSE	MS	TRUE	TRUE	TRUE	TRUE
Q7Z4W1	DCXR	L-xylulose reductase	OID21480	DCXR	Oncology	B04412	Run122_-_INFONC	TRUE	TRUE	23.8636	TRUE	TRUE	0	TRUE	Both	TRUE	TRUE	TRUE	TRUE
Q14696	MESD	LRP chaperone MESD	OID21099	MESD	Neurology	B04414	Run122	TRUE	TRUE	0	TRUE	TRUE	0	TRUE	Both	TRUE	TRUE	TRUE	TRUE
Q6WN34-2	CHRDL2	Isoform 2 of Chordin-like protein 2	NA	NA	NA	NA	NA	TRUE	TRUE	0	FALSE	FALSE	NA	FALSE	MS	FALSE	FALSE	FALSE	FALSE
O60462	NRP2	Neuropilin-2	OID21081	NRP2	Neurology	B04414	Run122	TRUE	TRUE	0	TRUE	TRUE	0	TRUE	Both	TRUE	TRUE	TRUE	TRUE
Q8IWV2-3	CNTN4	Isoform 3 of Contactin-4	NA	NA	NA	NA	NA	TRUE	TRUE	42.0455	FALSE	FALSE	NA	FALSE	MS	FALSE	FALSE	FALSE	FALSE
O60613	SELENOF	Selenoprotein F	NA	NA	NA	NA	NA	TRUE	TRUE	28.4091	FALSE	FALSE	NA	FALSE	MS	TRUE	TRUE	TRUE	TRUE
Q86TP1	PRUNE1	Exopolyphosphatase PRUNE1	NA	NA	NA	NA	NA	TRUE	TRUE	39.7727	FALSE	FALSE	NA	FALSE	MS	TRUE	TRUE	TRUE	TRUE
Q05315	CLC	Galectin-10	OID20126	CLC	Cardiometabolic	B04413	Run122	TRUE	TRUE	22.7273	TRUE	TRUE	1.13636	TRUE	Both	TRUE	TRUE	TRUE	TRUE
Q9Y275	TNFSF13B	Tumor necrosis factor ligand superfamily member 13B	OID20272	TNFSF13B	Cardiometabolic	B04413	Run122	TRUE	TRUE	0	TRUE	TRUE	0	TRUE	Both	TRUE	TRUE	TRUE	TRUE
P53618	COPB1	Coatomer subunit beta	NA	NA	NA	NA	NA	TRUE	TRUE	50	FALSE	FALSE	NA	FALSE	MS	TRUE	TRUE	TRUE	TRUE
Q9H1B5	XYLT2	Xylosyltransferase 2	NA	NA	NA	NA	NA	TRUE	TRUE	53.4091	FALSE	FALSE	NA	FALSE	MS	TRUE	TRUE	TRUE	TRUE
P48668	KRT6C	Keratin, type II cytoskeletal 6C	OID30169	KRT6C	Cardiometabolic II	B20706	Run123	TRUE	TRUE	72.7273	TRUE	TRUE	76.1364	TRUE	Both	TRUE	FALSE	FALSE	FALSE
P09958	FURIN	Furin	OID21514	FURIN	Oncology	B04412	Run122_-_INFONC	TRUE	TRUE	62.5	TRUE	TRUE	0	TRUE	Both	TRUE	TRUE	TRUE	TRUE
P13686	ACP5	Tartrate-resistant acid phosphatase type 5	OID20314	ACP5	Cardiometabolic	B04413	Run122	TRUE	TRUE	60.2273	TRUE	TRUE	0	TRUE	Both	TRUE	TRUE	TRUE	TRUE
P14317	HCLS1	Hematopoietic lineage cell-specific protein	OID20648	HCLS1	Inflammation	B04411	Run122_-_INFONC	TRUE	TRUE	27.2727	TRUE	TRUE	0	TRUE	Both	TRUE	TRUE	TRUE	TRUE
P49863	GZMK	Granzyme K	NA	NA	NA	NA	NA	TRUE	TRUE	22.7273	FALSE	FALSE	NA	FALSE	MS	TRUE	TRUE	FALSE	TRUE
O95477	ABCA1	Phospholipid-transporting ATPase ABCA1	NA	NA	NA	NA	NA	TRUE	TRUE	73.8636	FALSE	FALSE	NA	FALSE	MS	TRUE	FALSE	FALSE	FALSE
Q9BZR6	RTN4R	Reticulon-4 receptor	OID21424	RTN4R	Oncology	B04412	Run122_-_INFONC	TRUE	TRUE	13.6364	TRUE	TRUE	0	TRUE	Both	TRUE	TRUE	TRUE	TRUE
P43234	CTSO	Cathepsin O	OID20660	CTSO	Inflammation	B04411	Run122_-_INFONC	TRUE	TRUE	26.1364	TRUE	TRUE	0	TRUE	Both	TRUE	TRUE	TRUE	TRUE
Q16531	DDB1	DNA damage-binding protein 1	NA	NA	NA	NA	NA	TRUE	TRUE	13.6364	FALSE	FALSE	NA	FALSE	MS	TRUE	TRUE	TRUE	TRUE
Q86TD4-1	SRL	Isoform 2 of Sarcalumenin	NA	NA	NA	NA	NA	TRUE	TRUE	50	FALSE	FALSE	NA	FALSE	MS	FALSE	FALSE	FALSE	FALSE
P04271	S100B	Protein S100-B	NA	NA	NA	NA	NA	TRUE	TRUE	60.2273	FALSE	FALSE	NA	FALSE	MS	TRUE	TRUE	TRUE	TRUE
Q969Q6-2	PPP2R3C	Isoform 2 of Serine/threonine-protein phosphatase 2A regulatory subunit B'' subunit gamma	NA	NA	NA	NA	NA	TRUE	TRUE	84.0909	FALSE	FALSE	NA	FALSE	MS	FALSE	FALSE	FALSE	FALSE
P62140	PPP1CB	Serine/threonine-protein phosphatase PP1-beta catalytic subunit	NA	NA	NA	NA	NA	TRUE	TRUE	72.7273	FALSE	FALSE	NA	FALSE	MS	TRUE	TRUE	TRUE	TRUE
O95166	GABARAP	Gamma-aminobutyric acid receptor-associated protein	OID31414	GABARAP	Oncology II	B20705	Run123	TRUE	TRUE	39.7727	TRUE	TRUE	2.27273	TRUE	Both	TRUE	FALSE	FALSE	FALSE
A0A087WSY6	IGKV3D-15	Immunoglobulin kappa variable 3D-15	NA	NA	NA	NA	NA	TRUE	TRUE	13.6364	FALSE	FALSE	NA	FALSE	MS	TRUE	TRUE	TRUE	TRUE
A0A075B6Q5	IGHV3-64	Immunoglobulin heavy variable 3-64	NA	NA	NA	NA	NA	TRUE	TRUE	70.4545	FALSE	FALSE	NA	FALSE	MS	TRUE	TRUE	TRUE	TRUE
P19397	CD53	Leukocyte surface antigen CD53	NA	NA	NA	NA	NA	TRUE	TRUE	50	FALSE	FALSE	NA	FALSE	MS	TRUE	FALSE	FALSE	FALSE
Q9UBR1	UPB1	Beta-ureidopropionase	OID30352	UPB1	Cardiometabolic II	B20706	Run123	TRUE	TRUE	85.2273	TRUE	TRUE	0	TRUE	Both	TRUE	TRUE	TRUE	TRUE
P47972	NPTX2	Neuronal pentraxin-2	OID30390	NPTX2	Cardiometabolic II	B20706	Run123	TRUE	TRUE	42.0455	TRUE	TRUE	0	TRUE	Both	TRUE	TRUE	TRUE	TRUE
A0A075B6I0	IGLV8-61	Immunoglobulin lambda variable 8-61	NA	NA	NA	NA	NA	TRUE	TRUE	0	FALSE	FALSE	NA	FALSE	MS	TRUE	TRUE	TRUE	TRUE
P09237	MMP7	Matrilysin	OID20087	MMP7	Cardiometabolic	B04413	Run122	TRUE	TRUE	75	TRUE	TRUE	0	TRUE	Both	TRUE	TRUE	TRUE	TRUE
Q8IW52	SLITRK4	SLIT and NTRK-like protein 4	NA	NA	NA	NA	NA	TRUE	TRUE	61.3636	FALSE	FALSE	NA	FALSE	MS	TRUE	TRUE	TRUE	TRUE
Q6UW49	SPESP1	Sperm equatorial segment protein 1	OID30298	SPESP1	Cardiometabolic II	B20706	Run123	TRUE	TRUE	84.0909	TRUE	TRUE	12.5	TRUE	Both	TRUE	TRUE	TRUE	TRUE
Q16661	GUCA2B	Guanylate cyclase activator 2B	NA	NA	NA	NA	NA	TRUE	TRUE	35.2273	FALSE	FALSE	NA	FALSE	MS	TRUE	TRUE	TRUE	TRUE
P48304	REG1B	Lithostathine-1-beta	OID20266	REG1B	Cardiometabolic	B04413	Run122	TRUE	TRUE	26.1364	TRUE	TRUE	0	TRUE	Both	TRUE	TRUE	TRUE	TRUE
P51665	PSMD7	26S proteasome non-ATPase regulatory subunit 7	NA	NA	NA	NA	NA	TRUE	TRUE	76.1364	FALSE	FALSE	NA	FALSE	MS	TRUE	TRUE	TRUE	TRUE
P56537	EIF6	Eukaryotic translation initiation factor 6	NA	NA	NA	NA	NA	TRUE	TRUE	25	FALSE	FALSE	NA	FALSE	MS	TRUE	TRUE	TRUE	TRUE
O00233	PSMD9	26S proteasome non-ATPase regulatory subunit 9	OID21304	PSMD9	Oncology	B04412	Run122_-_INFONC	TRUE	TRUE	0	TRUE	TRUE	0	TRUE	Both	TRUE	TRUE	TRUE	TRUE
P14222	PRF1	Perforin-1	NA	NA	NA	NA	NA	TRUE	TRUE	14.7727	FALSE	FALSE	NA	FALSE	MS	TRUE	TRUE	TRUE	TRUE
P04155	TFF1	Trefoil factor 1	OID21154	TFF1	Neurology	B04414	Run122	TRUE	TRUE	70.4545	TRUE	TRUE	0	TRUE	Both	TRUE	TRUE	TRUE	TRUE
Q02742	GCNT1	Beta-1,3-galactosyl-O-glycosyl-glycoprotein beta-1,6-N-acetylglucosaminyltransferase	OID21379	GCNT1	Oncology	B04412	Run122_-_INFONC	TRUE	TRUE	84.0909	TRUE	TRUE	0	TRUE	Both	TRUE	TRUE	TRUE	TRUE
Q99519	NEU1	Sialidase-1	NA	NA	NA	NA	NA	TRUE	TRUE	84.0909	FALSE	FALSE	NA	FALSE	MS	TRUE	TRUE	TRUE	TRUE
P04430	IGKV1-16	Immunoglobulin kappa variable 1-16	NA	NA	NA	NA	NA	TRUE	TRUE	40.9091	FALSE	FALSE	NA	FALSE	MS	TRUE	TRUE	TRUE	TRUE
O75478	TADA2A	Transcriptional adapter 2-alpha	NA	NA	NA	NA	NA	TRUE	TRUE	64.7727	FALSE	FALSE	NA	FALSE	MS	TRUE	FALSE	FALSE	FALSE
Q9Y240	CLEC11A	C-type lectin domain family 11 member A	OID21112	CLEC11A	Neurology	B04414	Run122	TRUE	TRUE	0	TRUE	TRUE	0	TRUE	Both	TRUE	TRUE	TRUE	TRUE
P78423	CX3CL1	Fractalkine	OID20976	CX3CL1	Neurology	B04414	Run122	TRUE	TRUE	62.5	TRUE	TRUE	0	TRUE	Both	TRUE	TRUE	TRUE	TRUE
Q9UNM6	PSMD13	26S proteasome non-ATPase regulatory subunit 13	NA	NA	NA	NA	NA	TRUE	TRUE	25	FALSE	FALSE	NA	FALSE	MS	TRUE	TRUE	TRUE	TRUE
Q9ULF5	SLC39A10	Zinc transporter ZIP10	NA	NA	NA	NA	NA	TRUE	TRUE	84.0909	FALSE	FALSE	NA	FALSE	MS	TRUE	TRUE	TRUE	TRUE
P41439	FOLR3	Folate receptor gamma	OID21485	FOLR3	Oncology	B04412	Run122_-_INFONC	TRUE	TRUE	75	TRUE	TRUE	0	TRUE	Both	TRUE	TRUE	TRUE	TRUE
Q16820	MEP1B	Meprin A subunit beta	OID20168	MEP1B	Cardiometabolic	B04413	Run122	TRUE	TRUE	75	TRUE	TRUE	1.13636	TRUE	Both	TRUE	TRUE	TRUE	TRUE
P21589	NT5E	5'-nucleotidase	OID21498	NT5E	Oncology	B04412	Run122_-_INFONC	TRUE	TRUE	13.6364	TRUE	TRUE	0	TRUE	Both	TRUE	TRUE	TRUE	TRUE
O60844	ZG16	Zymogen granule membrane protein 16	NA	NA	NA	NA	NA	TRUE	TRUE	14.7727	FALSE	FALSE	NA	FALSE	MS	TRUE	TRUE	TRUE	TRUE
P15088	CPA3	Mast cell carboxypeptidase A	NA	NA	NA	NA	NA	TRUE	TRUE	56.8182	FALSE	FALSE	NA	FALSE	MS	TRUE	TRUE	TRUE	TRUE
Q16658	FSCN1	Fascin	NA	NA	NA	NA	NA	TRUE	TRUE	39.7727	FALSE	FALSE	NA	FALSE	MS	TRUE	TRUE	TRUE	TRUE
Q15181	PPA1	Inorganic pyrophosphatase	NA	NA	NA	NA	NA	TRUE	TRUE	55.6818	FALSE	FALSE	NA	FALSE	MS	TRUE	TRUE	TRUE	TRUE
P01893	HLA-H	Putative HLA class I histocompatibility antigen, alpha chain H	NA	NA	NA	NA	NA	TRUE	TRUE	75	FALSE	FALSE	NA	FALSE	MS	FALSE	FALSE	FALSE	FALSE
Q9UHG2	PCSK1N	ProSAAS	NA	NA	NA	NA	NA	TRUE	TRUE	62.5	FALSE	FALSE	NA	FALSE	MS	TRUE	TRUE	TRUE	TRUE
O75558	STX11	Syntaxin-11	NA	NA	NA	NA	NA	TRUE	TRUE	70.4545	FALSE	FALSE	NA	FALSE	MS	TRUE	TRUE	TRUE	TRUE
Q04760	GLO1	Lactoylglutathione lyase	OID20107	GLO1	Cardiometabolic	B04413	Run122	TRUE	TRUE	0	TRUE	TRUE	0	TRUE	Both	TRUE	TRUE	TRUE	TRUE
Q3T906	GNPTAB	N-acetylglucosamine-1-phosphotransferase subunits alpha/beta	NA	NA	NA	NA	NA	TRUE	TRUE	88.6364	FALSE	FALSE	NA	FALSE	MS	TRUE	TRUE	TRUE	TRUE
Q8N729	NPW	Neuropeptide W	NA	NA	NA	NA	NA	TRUE	TRUE	84.0909	FALSE	FALSE	NA	FALSE	MS	TRUE	TRUE	FALSE	TRUE
P14543	NID1	Nidogen-1	OID20362	NID1	Cardiometabolic	B04413	Run122	TRUE	TRUE	0	TRUE	TRUE	0	TRUE	Both	TRUE	TRUE	TRUE	TRUE
O76076	CCN5	CCN family member 5	OID21068	CCN5	Neurology	B04414	Run122	TRUE	TRUE	28.4091	TRUE	TRUE	0	TRUE	Both	TRUE	TRUE	TRUE	TRUE
P02771	AFP	Alpha-fetoprotein	OID20978	AFP	Neurology	B04414	Run122	TRUE	TRUE	84.0909	TRUE	TRUE	0	TRUE	Both	TRUE	TRUE	TRUE	TRUE
Q8N0V5	GCNT2	N-acetyllactosaminide beta-1,6-N-acetylglucosaminyl-transferase	NA	NA	NA	NA	NA	TRUE	TRUE	28.4091	FALSE	FALSE	NA	FALSE	MS	TRUE	TRUE	TRUE	TRUE
Q96HD1-2	CRELD1	Isoform 2 of Protein disulfide isomerase CRELD1	NA	NA	NA	NA	NA	TRUE	TRUE	0	FALSE	FALSE	NA	FALSE	MS	FALSE	FALSE	FALSE	FALSE
Q15768	EFNB3	Ephrin-B3	NA	NA	NA	NA	NA	TRUE	TRUE	90.9091	FALSE	FALSE	NA	FALSE	MS	TRUE	TRUE	TRUE	TRUE
P00995	SPINK1	Serine protease inhibitor Kazal-type 1	OID21097	SPINK1	Neurology	B04414	Run122	TRUE	TRUE	39.7727	TRUE	TRUE	0	TRUE	Both	TRUE	TRUE	TRUE	TRUE
Q9NPC4	A4GALT	Lactosylceramide 4-alpha-galactosyltransferase	NA	NA	NA	NA	NA	TRUE	TRUE	73.8636	FALSE	FALSE	NA	FALSE	MS	TRUE	TRUE	TRUE	TRUE
Q8WWA1-3	TMEM40	Isoform 3 of Transmembrane protein 40	NA	NA	NA	NA	NA	TRUE	TRUE	65.9091	FALSE	FALSE	NA	FALSE	MS	FALSE	FALSE	FALSE	FALSE
Q9HCM1	RESF1	Retroelement silencing factor 1	NA	NA	NA	NA	NA	TRUE	TRUE	88.6364	FALSE	FALSE	NA	FALSE	MS	TRUE	FALSE	FALSE	FALSE
P00325	ADH1B	All-trans-retinol dehydrogenase [NAD(+)] ADH1B	OID30612	ADH1B	Inflammation II	B20704	Run123	TRUE	TRUE	0	TRUE	TRUE	0	TRUE	Both	TRUE	TRUE	TRUE	TRUE
O60476	MAN1A2	Mannosyl-oligosaccharide 1,2-alpha-mannosidase IB	OID30262	MAN1A2	Cardiometabolic II	B20706	Run123	TRUE	TRUE	62.5	TRUE	TRUE	0	TRUE	Both	TRUE	TRUE	TRUE	TRUE
Q99523	SORT1	Sortilin	OID20213	SORT1	Cardiometabolic	B04413	Run122	TRUE	TRUE	29.5455	TRUE	TRUE	0	TRUE	Both	TRUE	TRUE	TRUE	TRUE
Q8IYT4	KATNAL2	Katanin p60 ATPase-containing subunit A-like 2	NA	NA	NA	NA	NA	TRUE	TRUE	39.7727	FALSE	FALSE	NA	FALSE	MS	TRUE	FALSE	FALSE	FALSE
Q14914	PTGR1	Prostaglandin reductase 1	OID30297	PTGR1	Cardiometabolic II	B20706	Run123	TRUE	TRUE	43.1818	TRUE	TRUE	0	TRUE	Both	TRUE	TRUE	TRUE	TRUE
Q3SY84	KRT71	Keratin, type II cytoskeletal 71	NA	NA	NA	NA	NA	TRUE	TRUE	88.6364	FALSE	FALSE	NA	FALSE	MS	TRUE	TRUE	TRUE	TRUE
Q30154	HLA-DRB5	HLA class II histocompatibility antigen, DR beta 5 chain	NA	NA	NA	NA	NA	TRUE	TRUE	13.6364	FALSE	FALSE	NA	FALSE	MS	TRUE	FALSE	FALSE	FALSE
Q92854	SEMA4D	Semaphorin-4D	OID21020	SEMA4D	Neurology	B04414	Run122	TRUE	TRUE	0	TRUE	TRUE	0	TRUE	Both	TRUE	TRUE	TRUE	TRUE
P48509	CD151	CD151 antigen	NA	NA	NA	NA	NA	TRUE	TRUE	70.4545	FALSE	FALSE	NA	FALSE	MS	TRUE	FALSE	FALSE	FALSE
P61201-2	COPS2	Isoform 2 of COP9 signalosome complex subunit 2	NA	NA	NA	NA	NA	TRUE	TRUE	13.6364	FALSE	FALSE	NA	FALSE	MS	FALSE	FALSE	FALSE	FALSE
P05413	FABP3	Fatty acid-binding protein, heart	OID30351	FABP3	Cardiometabolic II	B20706	Run123	TRUE	TRUE	79.5455	TRUE	TRUE	0	TRUE	Both	TRUE	TRUE	TRUE	TRUE
O43488	AKR7A2	Aflatoxin B1 aldehyde reductase member 2	NA	NA	NA	NA	NA	TRUE	TRUE	13.6364	FALSE	FALSE	NA	FALSE	MS	TRUE	TRUE	TRUE	TRUE
O00161	SNAP23	Synaptosomal-associated protein 23	OID20218	SNAP23	Cardiometabolic	B04413	Run122	TRUE	TRUE	64.7727	TRUE	TRUE	0	TRUE	Both	TRUE	TRUE	TRUE	TRUE
Q8WZA1	POMGNT1	Protein O-linked-mannose beta-1,2-N-acetylglucosaminyltransferase 1	NA	NA	NA	NA	NA	TRUE	TRUE	0	FALSE	FALSE	NA	FALSE	MS	TRUE	TRUE	TRUE	TRUE
Q3LXA3	TKFC	Triokinase/FMN cyclase	NA	NA	NA	NA	NA	TRUE	TRUE	0	FALSE	FALSE	NA	FALSE	MS	TRUE	TRUE	TRUE	TRUE
P29373	CRABP2	Cellular retinoic acid-binding protein 2	NA	NA	NA	NA	NA	TRUE	TRUE	88.6364	FALSE	FALSE	NA	FALSE	MS	TRUE	TRUE	TRUE	TRUE
P0DP01	IGHV1-8	Immunoglobulin heavy variable 1-8	NA	NA	NA	NA	NA	TRUE	TRUE	70.4545	FALSE	FALSE	NA	FALSE	MS	FALSE	FALSE	TRUE	TRUE
Q9UP79	ADAMTS8	A disintegrin and metalloproteinase with thrombospondin motifs 8	OID21502	ADAMTS8	Oncology	B04412	Run122_-_INFONC	TRUE	TRUE	68.1818	TRUE	TRUE	0	TRUE	Both	TRUE	TRUE	TRUE	TRUE
Q9H0X4	FAM234A	Protein FAM234A	NA	NA	NA	NA	NA	TRUE	TRUE	0	FALSE	FALSE	NA	FALSE	MS	TRUE	TRUE	TRUE	TRUE
Q99798	ACO2	Aconitate hydratase, mitochondrial	NA	NA	NA	NA	NA	TRUE	TRUE	84.0909	FALSE	FALSE	NA	FALSE	MS	TRUE	TRUE	TRUE	TRUE
Q9BZE2	PUS3	tRNA pseudouridine(38/39) synthase	NA	NA	NA	NA	NA	TRUE	TRUE	88.6364	FALSE	FALSE	NA	FALSE	MS	TRUE	FALSE	FALSE	FALSE
O95989	NUDT3	Diphosphoinositol polyphosphate phosphohydrolase 1	NA	NA	NA	NA	NA	TRUE	TRUE	30.6818	FALSE	FALSE	NA	FALSE	MS	TRUE	TRUE	TRUE	TRUE
O95084	PRSS23	Serine protease 23	NA	NA	NA	NA	NA	TRUE	TRUE	48.8636	FALSE	FALSE	NA	FALSE	MS	TRUE	TRUE	TRUE	TRUE
Q9H9K5	ERVMER34-1	Endogenous retroviral envelope protein HEMO	NA	NA	NA	NA	NA	TRUE	TRUE	25	FALSE	FALSE	NA	FALSE	MS	TRUE	TRUE	TRUE	TRUE
P78552	IL13RA1	Interleukin-13 receptor subunit alpha-1	OID21504	IL13RA1	Oncology	B04412	Run122_-_INFONC	TRUE	TRUE	0	TRUE	TRUE	0	TRUE	Both	TRUE	TRUE	TRUE	TRUE
Q5VVQ6	YOD1	Ubiquitin thioesterase OTU1	OID30181	YOD1	Cardiometabolic II	B20706	Run123	TRUE	TRUE	59.0909	TRUE	TRUE	0	TRUE	Both	TRUE	TRUE	TRUE	TRUE
A0A0B4J1Y8	IGLV9-49	Immunoglobulin lambda variable 9-49	NA	NA	NA	NA	NA	TRUE	TRUE	73.8636	FALSE	FALSE	NA	FALSE	MS	TRUE	TRUE	TRUE	TRUE
Q6UXB2	CXCL17	C-X-C motif chemokine 17	OID20622	CXCL17	Inflammation	B04411	Run122_-_INFONC	TRUE	TRUE	84.0909	TRUE	TRUE	0	TRUE	Both	TRUE	TRUE	TRUE	TRUE
Q15382	RHEB	GTP-binding protein Rheb	NA	NA	NA	NA	NA	TRUE	TRUE	75	FALSE	FALSE	NA	FALSE	MS	TRUE	TRUE	TRUE	TRUE
Q5VVQ6-2	YOD1	Isoform 2 of Ubiquitin thioesterase OTU1	NA	NA	NA	NA	NA	TRUE	TRUE	84.0909	FALSE	FALSE	NA	FALSE	MS	FALSE	FALSE	FALSE	FALSE
O95817	BAG3	BAG family molecular chaperone regulator 3	OID20972	BAG3	Neurology	B04414	Run122	TRUE	TRUE	90.9091	TRUE	TRUE	0	TRUE	Both	TRUE	TRUE	TRUE	TRUE
Q9Y3C6	PPIL1	Peptidyl-prolyl cis-trans isomerase-like 1	NA	NA	NA	NA	NA	TRUE	TRUE	88.6364	FALSE	FALSE	NA	FALSE	MS	TRUE	TRUE	TRUE	TRUE
Q99614	TTC1	Tetratricopeptide repeat protein 1	NA	NA	NA	NA	NA	TRUE	TRUE	88.6364	FALSE	FALSE	NA	FALSE	MS	TRUE	TRUE	TRUE	TRUE
Q9Y266	NUDC	Nuclear migration protein nudC	OID20623	NUDC	Inflammation	B04411	Run122_-_INFONC	TRUE	TRUE	75	TRUE	TRUE	0	TRUE	Both	TRUE	TRUE	TRUE	TRUE
Q9BXJ0	C1QTNF5	Complement C1q tumor necrosis factor-related protein 5	OID30618	C1QTNF5	Inflammation II	B20704	Run123	TRUE	TRUE	28.4091	TRUE	TRUE	0	TRUE	Both	TRUE	TRUE	TRUE	TRUE
Q13526	PIN1	Peptidyl-prolyl cis-trans isomerase NIMA-interacting 1	NA	NA	NA	NA	NA	TRUE	TRUE	64.7727	FALSE	FALSE	NA	FALSE	MS	TRUE	TRUE	TRUE	TRUE
Q13094	LCP2	Lymphocyte cytosolic protein 2	NA	NA	NA	NA	NA	TRUE	TRUE	64.7727	FALSE	FALSE	NA	FALSE	MS	TRUE	TRUE	TRUE	TRUE
P06126	CD1A	T-cell surface glycoprotein CD1a	NA	NA	NA	NA	NA	TRUE	TRUE	51.1364	FALSE	FALSE	NA	FALSE	MS	TRUE	TRUE	TRUE	TRUE
P54317	PNLIPRP2	Pancreatic lipase-related protein 2	OID20775	PNLIPRP2	Inflammation	B04411	Run122_-_INFONC	TRUE	TRUE	51.1364	TRUE	TRUE	0	TRUE	Both	TRUE	FALSE	TRUE	TRUE
P09326	CD48	CD48 antigen	OID20692	CD48	Inflammation	B04411	Run122_-_INFONC	TRUE	TRUE	14.7727	TRUE	TRUE	0	TRUE	Both	TRUE	TRUE	TRUE	TRUE
Q15843	NEDD8	NEDD8	NA	NA	NA	NA	NA	TRUE	TRUE	90.9091	FALSE	FALSE	NA	FALSE	MS	TRUE	TRUE	TRUE	TRUE
P38606	ATP6V1A	V-type proton ATPase catalytic subunit A	NA	NA	NA	NA	NA	TRUE	TRUE	0	FALSE	FALSE	NA	FALSE	MS	TRUE	TRUE	TRUE	TRUE
P50281	MMP14	Matrix metalloproteinase-14	NA	NA	NA	NA	NA	TRUE	TRUE	88.6364	FALSE	FALSE	NA	FALSE	MS	TRUE	TRUE	TRUE	TRUE
Q9BQI6	SLF1	SMC5-SMC6 complex localization factor protein 1	NA	NA	NA	NA	NA	TRUE	TRUE	86.3636	FALSE	FALSE	NA	FALSE	MS	TRUE	FALSE	FALSE	FALSE
Q92764	KRT35	Keratin, type I cuticular Ha5	NA	NA	NA	NA	NA	TRUE	TRUE	90.9091	FALSE	FALSE	NA	FALSE	MS	TRUE	TRUE	TRUE	TRUE
Q96QK1	VPS35	Vacuolar protein sorting-associated protein 35	NA	NA	NA	NA	NA	TRUE	TRUE	55.6818	FALSE	FALSE	NA	FALSE	MS	TRUE	TRUE	TRUE	TRUE
Q08334	IL10RB	Interleukin-10 receptor subunit beta	OID20696	IL10RB	Inflammation	B04411	Run122_-_INFONC	TRUE	TRUE	75	TRUE	TRUE	0	TRUE	Both	TRUE	TRUE	TRUE	TRUE
P07148	FABP1	Fatty acid-binding protein, liver	OID20778	FABP1	Inflammation	B04411	Run122_-_INFONC	TRUE	TRUE	30.6818	TRUE	TRUE	0	TRUE	Both	TRUE	TRUE	TRUE	TRUE
O43508	TNFSF12	Tumor necrosis factor ligand superfamily member 12	OID20624	TNFSF12	Inflammation	B04411	Run122_-_INFONC	TRUE	TRUE	30.6818	TRUE	TRUE	0	TRUE	Both	TRUE	TRUE	TRUE	TRUE
Q96C86	DCPS	m7GpppX diphosphatase	NA	NA	NA	NA	NA	TRUE	TRUE	75	FALSE	FALSE	NA	FALSE	MS	TRUE	TRUE	TRUE	TRUE
P80370	DLK1	Protein delta homolog 1	OID20295	DLK1	Cardiometabolic	B04413	Run122	TRUE	TRUE	26.1364	TRUE	TRUE	0	TRUE	Both	TRUE	TRUE	TRUE	TRUE
P31153	MAT2A	S-adenosylmethionine synthase isoform type-2	NA	NA	NA	NA	NA	TRUE	TRUE	67.0455	FALSE	FALSE	NA	FALSE	MS	TRUE	TRUE	TRUE	TRUE
Q9UMF0	ICAM5	Intercellular adhesion molecule 5	OID20145	ICAM5	Cardiometabolic	B04413	Run122	TRUE	TRUE	64.7727	TRUE	TRUE	0	TRUE	Both	TRUE	TRUE	TRUE	TRUE
O60242	ADGRB3	Adhesion G protein-coupled receptor B3	OID20974	ADGRB3	Neurology	B04414	Run122	TRUE	TRUE	88.6364	TRUE	TRUE	0	TRUE	Both	TRUE	FALSE	TRUE	TRUE
P04439	HLA-A	HLA class I histocompatibility antigen, A alpha chain	OID31048	HLA-A	Neurology II	B20707	Run123	TRUE	TRUE	55.6818	TRUE	TRUE	0	TRUE	Both	TRUE	TRUE	TRUE	TRUE
P55212	CASP6	Caspase-6	NA	NA	NA	NA	NA	TRUE	TRUE	44.3182	FALSE	FALSE	NA	FALSE	MS	TRUE	FALSE	TRUE	TRUE
Q02790	FKBP4	Peptidyl-prolyl cis-trans isomerase FKBP4	OID20960	FKBP4	Neurology	B04414	Run122	TRUE	TRUE	55.6818	TRUE	TRUE	0	TRUE	Both	TRUE	TRUE	TRUE	TRUE
P18084	ITGB5	Integrin beta-5	OID21522	ITGB5	Oncology	B04412	Run122_-_INFONC	TRUE	TRUE	61.3636	TRUE	TRUE	0	TRUE	Both	TRUE	TRUE	TRUE	TRUE
P52848	NDST1	Bifunctional heparan sulfate N-deacetylase/N-sulfotransferase 1	OID31369	NDST1	Oncology II	B20705	Run123	TRUE	TRUE	0	TRUE	TRUE	60.2273	TRUE	Both	TRUE	TRUE	TRUE	TRUE
P27105	STOM	Stomatin	NA	NA	NA	NA	NA	TRUE	TRUE	78.4091	FALSE	FALSE	NA	FALSE	MS	TRUE	TRUE	TRUE	TRUE
Q5JXA9	SIRPB2	Signal-regulatory protein beta-2	NA	NA	NA	NA	NA	TRUE	TRUE	29.5455	FALSE	FALSE	NA	FALSE	MS	TRUE	TRUE	TRUE	TRUE
O76070	SNCG	Gamma-synuclein	OID20971	SNCG	Neurology	B04414	Run122	TRUE	TRUE	64.7727	TRUE	TRUE	0	TRUE	Both	TRUE	TRUE	TRUE	TRUE
O95881	TXNDC12	Thioredoxin domain-containing protein 12	NA	NA	NA	NA	NA	TRUE	TRUE	69.3182	FALSE	FALSE	NA	FALSE	MS	TRUE	TRUE	TRUE	TRUE
P0DMQ5	INAFM2	Putative transmembrane protein INAFM2	NA	NA	NA	NA	NA	TRUE	TRUE	79.5455	FALSE	FALSE	NA	FALSE	MS	TRUE	TRUE	TRUE	TRUE
Q9H853	TUBA4B	Putative tubulin-like protein alpha-4B	NA	NA	NA	NA	NA	TRUE	TRUE	75	FALSE	FALSE	NA	FALSE	MS	TRUE	FALSE	FALSE	FALSE
P49407-2	ARRB1	Isoform 1B of Beta-arrestin-1	NA	NA	NA	NA	NA	TRUE	TRUE	0	FALSE	FALSE	NA	FALSE	MS	FALSE	FALSE	FALSE	FALSE
P20472	PVALB	Parvalbumin alpha	OID21420	PVALB	Oncology	B04412	Run122_-_INFONC	TRUE	TRUE	68.1818	TRUE	TRUE	0	TRUE	Both	TRUE	FALSE	FALSE	FALSE
Q16543	CDC37	Hsp90 co-chaperone Cdc37	OID21470	CDC37	Oncology	B04412	Run122_-_INFONC	TRUE	TRUE	44.3182	TRUE	TRUE	0	TRUE	Both	TRUE	TRUE	TRUE	TRUE
P10746	UROS	Uroporphyrinogen-III synthase	OID30964	UROS	Neurology II	B20707	Run123	TRUE	TRUE	68.1818	TRUE	TRUE	55.6818	TRUE	Both	TRUE	TRUE	TRUE	TRUE
P28676	GCA	Grancalcin	NA	NA	NA	NA	NA	TRUE	TRUE	55.6818	FALSE	FALSE	NA	FALSE	MS	TRUE	TRUE	TRUE	TRUE
Q86WC4	OSTM1	Osteopetrosis-associated transmembrane protein 1	NA	NA	NA	NA	NA	TRUE	TRUE	88.6364	FALSE	FALSE	NA	FALSE	MS	TRUE	TRUE	TRUE	TRUE
Q99650	OSMR	Oncostatin-M-specific receptor subunit beta	OID20356	OSMR	Cardiometabolic	B04413	Run122	TRUE	TRUE	0	TRUE	TRUE	0	TRUE	Both	TRUE	TRUE	TRUE	TRUE
Q9NQR4	NIT2	Omega-amidase NIT2	OID30336	NIT2	Cardiometabolic II	B20706	Run123	TRUE	TRUE	65.9091	TRUE	TRUE	0	TRUE	Both	TRUE	TRUE	TRUE	TRUE
O43681	GET3	ATPase GET3	OID30303	GET3	Cardiometabolic II	B20706	Run123	TRUE	TRUE	65.9091	TRUE	TRUE	0	TRUE	Both	TRUE	TRUE	TRUE	TRUE
O75715	GPX5	Epididymal secretory glutathione peroxidase	NA	NA	NA	NA	NA	TRUE	TRUE	65.9091	FALSE	FALSE	NA	FALSE	MS	TRUE	FALSE	FALSE	FALSE
P01011-3	SERPINA3	Isoform 3 of Alpha-1-antichymotrypsin	NA	NA	NA	NA	NA	TRUE	TRUE	88.6364	FALSE	FALSE	NA	FALSE	MS	FALSE	FALSE	FALSE	FALSE
P42126	ECI1	Enoyl-CoA delta isomerase 1, mitochondrial	NA	NA	NA	NA	NA	TRUE	TRUE	29.5455	FALSE	FALSE	NA	FALSE	MS	TRUE	TRUE	TRUE	TRUE
P40306	PSMB10	Proteasome subunit beta type-10	NA	NA	NA	NA	NA	TRUE	TRUE	80.6818	FALSE	FALSE	NA	FALSE	MS	TRUE	TRUE	TRUE	TRUE
A6NCN2	KRT87P	Putative keratin-87 protein	NA	NA	NA	NA	NA	TRUE	TRUE	90.9091	FALSE	FALSE	NA	FALSE	MS	FALSE	FALSE	FALSE	FALSE
O95372	LYPLA2	Acyl-protein thioesterase 2	OID30817	LYPLA2	Neurology II	B20707	Run123	TRUE	TRUE	79.5455	TRUE	TRUE	69.3182	TRUE	Both	TRUE	TRUE	TRUE	TRUE
O43504	LAMTOR5	Ragulator complex protein LAMTOR5	OID31396	LAMTOR5	Oncology II	B20705	Run123	TRUE	TRUE	79.5455	TRUE	TRUE	12.5	TRUE	Both	TRUE	TRUE	TRUE	TRUE
P11586	MTHFD1	C-1-tetrahydrofolate synthase, cytoplasmic	NA	NA	NA	NA	NA	TRUE	TRUE	69.3182	FALSE	FALSE	NA	FALSE	MS	TRUE	TRUE	TRUE	TRUE
P00813	ADA	Adenosine deaminase	OID20645	ADA	Inflammation	B04411	Run122_-_INFONC	TRUE	TRUE	57.9545	TRUE	TRUE	0	TRUE	Both	TRUE	TRUE	TRUE	TRUE
O75711	SCRG1	Scrapie-responsive protein 1	OID30333	SCRG1	Cardiometabolic II	B20706	Run123	TRUE	TRUE	75	TRUE	TRUE	0	TRUE	Both	TRUE	TRUE	TRUE	TRUE
P63098	PPP3R1	Calcineurin subunit B type 1	OID20902	PPP3R1	Neurology	B04414	Run122	TRUE	TRUE	75	TRUE	TRUE	0	TRUE	Both	TRUE	TRUE	TRUE	TRUE
Q9HBW1	LRRC4	Leucine-rich repeat-containing protein 4	NA	NA	NA	NA	NA	TRUE	TRUE	55.6818	FALSE	FALSE	NA	FALSE	MS	TRUE	TRUE	TRUE	TRUE
Q5TFQ8	SIRPB1	Signal-regulatory protein beta-1 isoform 3	NA	NA	NA	NA	NA	TRUE	TRUE	64.7727	FALSE	FALSE	NA	FALSE	MS	FALSE	FALSE	FALSE	FALSE
Q9NT99	LRRC4B	Leucine-rich repeat-containing protein 4B	NA	NA	NA	NA	NA	TRUE	TRUE	44.3182	FALSE	FALSE	NA	FALSE	MS	TRUE	TRUE	TRUE	TRUE
P05106	ITGB3	Integrin beta-3	NA	NA	NA	NA	NA	TRUE	TRUE	0	FALSE	FALSE	NA	FALSE	MS	TRUE	TRUE	TRUE	TRUE
P01782	IGHV3-9	Immunoglobulin heavy variable 3-9	NA	NA	NA	NA	NA	TRUE	TRUE	0	FALSE	FALSE	NA	FALSE	MS	FALSE	FALSE	TRUE	TRUE
P61221	ABCE1	ATP-binding cassette sub-family E member 1	NA	NA	NA	NA	NA	TRUE	TRUE	90.9091	FALSE	FALSE	NA	FALSE	MS	TRUE	TRUE	TRUE	TRUE
P16662	UGT2B7	UDP-glucuronosyltransferase 2B7	NA	NA	NA	NA	NA	TRUE	TRUE	65.9091	FALSE	FALSE	NA	FALSE	MS	TRUE	FALSE	FALSE	FALSE
P00739	HPR	Haptoglobin-related protein	NA	NA	NA	NA	NA	TRUE	TRUE	0	FALSE	FALSE	NA	FALSE	MS	TRUE	TRUE	TRUE	TRUE
P13716	ALAD	Delta-aminolevulinic acid dehydratase	NA	NA	NA	NA	NA	TRUE	TRUE	0	FALSE	FALSE	NA	FALSE	MS	TRUE	TRUE	TRUE	TRUE
P51692	STAT5B	Signal transducer and activator of transcription 5B	OID21277	STAT5B	Oncology	B04412	Run122_-_INFONC	TRUE	TRUE	55.6818	TRUE	TRUE	0	TRUE	Both	TRUE	FALSE	FALSE	FALSE
O15067	PFAS	Phosphoribosylformylglycinamidine synthase	NA	NA	NA	NA	NA	TRUE	TRUE	44.3182	FALSE	FALSE	NA	FALSE	MS	TRUE	TRUE	TRUE	TRUE
P09110	ACAA1	3-ketoacyl-CoA thiolase, peroxisomal	OID21269	ACAA1	Oncology	B04412	Run122_-_INFONC	TRUE	TRUE	75	TRUE	TRUE	4.54545	TRUE	Both	TRUE	TRUE	TRUE	TRUE
Q9UJA9	ENPP5	Ectonucleotide pyrophosphatase/phosphodiesterase family member 5	OID20736	ENPP5	Inflammation	B04411	Run122_-_INFONC	TRUE	TRUE	55.6818	TRUE	TRUE	0	TRUE	Both	TRUE	TRUE	TRUE	TRUE
Q6P3X3	TTC27	Tetratricopeptide repeat protein 27	NA	NA	NA	NA	NA	TRUE	TRUE	88.6364	FALSE	FALSE	NA	FALSE	MS	TRUE	FALSE	FALSE	FALSE
P14415	ATP1B2	Sodium/potassium-transporting ATPase subunit beta-2	OID30118	ATP1B2	Cardiometabolic II	B20706	Run123	TRUE	TRUE	75	TRUE	TRUE	94.3182	TRUE	Both	TRUE	TRUE	TRUE	TRUE
P0CG39	POTEJ	POTE ankyrin domain family member J	NA	NA	NA	NA	NA	TRUE	TRUE	88.6364	FALSE	FALSE	NA	FALSE	MS	TRUE	FALSE	FALSE	FALSE
P08590	MYL3	Myosin light chain 3	OID30251	MYL3	Cardiometabolic II	B20706	Run123	TRUE	TRUE	90.9091	TRUE	TRUE	0	TRUE	Both	TRUE	TRUE	TRUE	TRUE
O75351	VPS4B	Vacuolar protein sorting-associated protein 4B	OID31386	VPS4B	Oncology II	B20705	Run123	TRUE	TRUE	64.7727	TRUE	TRUE	1.13636	TRUE	Both	TRUE	TRUE	TRUE	TRUE
Q4G0F5	VPS26B	Vacuolar protein sorting-associated protein 26B	NA	NA	NA	NA	NA	TRUE	TRUE	55.6818	FALSE	FALSE	NA	FALSE	MS	TRUE	TRUE	TRUE	TRUE
Q76LX8	ADAMTS13	A disintegrin and metalloproteinase with thrombospondin motifs 13	OID20249	ADAMTS13	Cardiometabolic	B04413	Run122	TRUE	TRUE	0	TRUE	TRUE	0	TRUE	Both	TRUE	TRUE	TRUE	TRUE
P30520	ADSS2	Adenylosuccinate synthetase isozyme 2	NA	NA	NA	NA	NA	TRUE	TRUE	79.5455	FALSE	FALSE	NA	FALSE	MS	TRUE	TRUE	TRUE	TRUE
Q6FHJ7	SFRP4	Secreted frizzled-related protein 4	OID30648	SFRP4	Inflammation II	B20704	Run123	TRUE	TRUE	89.7727	TRUE	TRUE	0	TRUE	Both	TRUE	TRUE	TRUE	TRUE
Q13275-2	SEMA3F	Isoform 2 of Semaphorin-3F	NA	NA	NA	NA	NA	TRUE	TRUE	0	FALSE	FALSE	NA	FALSE	MS	FALSE	FALSE	FALSE	FALSE
Q9NQX5	NPDC1	Neural proliferation differentiation and control protein 1	OID20205	NPDC1	Cardiometabolic	B04413	Run122	TRUE	TRUE	77.2727	TRUE	TRUE	0	TRUE	Both	TRUE	TRUE	TRUE	TRUE
P58215	LOXL3	Lysyl oxidase homolog 3	NA	NA	NA	NA	NA	TRUE	TRUE	64.7727	FALSE	FALSE	NA	FALSE	MS	TRUE	TRUE	TRUE	TRUE
P19021-2	PAM	Isoform 2 of Peptidyl-glycine alpha-amidating monooxygenase	NA	NA	NA	NA	NA	TRUE	TRUE	90.9091	FALSE	FALSE	NA	FALSE	MS	FALSE	FALSE	FALSE	FALSE
P63316	TNNC1	Troponin C, slow skeletal and cardiac muscles	NA	NA	NA	NA	NA	TRUE	TRUE	90.9091	FALSE	FALSE	NA	FALSE	MS	TRUE	TRUE	TRUE	TRUE
Q8WXI7	MUC16	Mucin-16	OID21378	MUC16	Oncology	B04412	Run122_-_INFONC	TRUE	TRUE	88.6364	TRUE	TRUE	50	TRUE	Both	TRUE	TRUE	TRUE	TRUE
Q9UPZ6	THSD7A	Thrombospondin type-1 domain-containing protein 7A	NA	NA	NA	NA	NA	TRUE	TRUE	89.7727	FALSE	FALSE	NA	FALSE	MS	TRUE	TRUE	TRUE	TRUE
P15104	GLUL	Glutamine synthetase	NA	NA	NA	NA	NA	TRUE	TRUE	90.9091	FALSE	FALSE	NA	FALSE	MS	TRUE	TRUE	TRUE	TRUE
Q9NQ38-3	SPINK5	Isoform long of Serine protease inhibitor Kazal-type 5	NA	NA	NA	NA	NA	TRUE	TRUE	90.9091	FALSE	FALSE	NA	FALSE	MS	FALSE	FALSE	FALSE	FALSE
Q13185	CBX3	Chromobox protein homolog 3	NA	NA	NA	NA	NA	TRUE	TRUE	80.6818	FALSE	FALSE	NA	FALSE	MS	TRUE	TRUE	TRUE	TRUE
Q86SG5	S100A7A	Protein S100-A7A	NA	NA	NA	NA	NA	TRUE	TRUE	86.3636	FALSE	FALSE	NA	FALSE	MS	TRUE	FALSE	FALSE	FALSE
P27482	CALML3	Calmodulin-like protein 3	NA	NA	NA	NA	NA	TRUE	TRUE	77.2727	FALSE	FALSE	NA	FALSE	MS	TRUE	TRUE	TRUE	TRUE
Q14764	MVP	Major vault protein	NA	NA	NA	NA	NA	TRUE	TRUE	90.9091	FALSE	FALSE	NA	FALSE	MS	TRUE	TRUE	TRUE	TRUE
P0CG38	POTEI	POTE ankyrin domain family member I	NA	NA	NA	NA	NA	TRUE	TRUE	90.9091	FALSE	FALSE	NA	FALSE	MS	TRUE	FALSE	FALSE	FALSE
P22607-2	FGFR3	Isoform 2 of Fibroblast growth factor receptor 3	NA	NA	NA	NA	NA	TRUE	TRUE	90.9091	FALSE	FALSE	NA	FALSE	MS	FALSE	FALSE	FALSE	FALSE
P31947	SFN	14-3-3 protein sigma	NA	NA	NA	NA	NA	TRUE	TRUE	14.7727	FALSE	FALSE	NA	FALSE	MS	TRUE	TRUE	TRUE	TRUE
P48594	SERPINB4	Serpin B4	NA	NA	NA	NA	NA	TRUE	TRUE	90.9091	FALSE	FALSE	NA	FALSE	MS	TRUE	TRUE	TRUE	TRUE
O95390	GDF11	Growth/differentiation factor 11	NA	NA	NA	NA	NA	TRUE	TRUE	90.9091	FALSE	FALSE	NA	FALSE	MS	TRUE	TRUE	TRUE	TRUE
P05386	RPLP1	60S acidic ribosomal protein P1	NA	NA	NA	NA	NA	TRUE	TRUE	65.9091	FALSE	FALSE	NA	FALSE	MS	TRUE	TRUE	TRUE	TRUE
P05161	ISG15	Ubiquitin-like protein ISG15	NA	NA	NA	NA	NA	TRUE	TRUE	80.6818	FALSE	FALSE	NA	FALSE	MS	TRUE	TRUE	TRUE	TRUE
P78386	KRT85	Keratin, type II cuticular Hb5	NA	NA	NA	NA	NA	TRUE	TRUE	90.9091	FALSE	FALSE	NA	FALSE	MS	TRUE	TRUE	TRUE	TRUE
P55010	EIF5	Eukaryotic translation initiation factor 5	OID30156	EIF5	Cardiometabolic II	B20706	Run123	TRUE	TRUE	67.0455	TRUE	TRUE	3.40909	TRUE	Both	TRUE	TRUE	TRUE	TRUE
P14621	ACYP2	Acylphosphatase-2	NA	NA	NA	NA	NA	TRUE	TRUE	90.9091	FALSE	FALSE	NA	FALSE	MS	TRUE	FALSE	FALSE	FALSE
Q8IZ83	ALDH16A1	Aldehyde dehydrogenase family 16 member A1	NA	NA	NA	NA	NA	TRUE	TRUE	29.5455	FALSE	FALSE	NA	FALSE	MS	TRUE	TRUE	TRUE	TRUE
Q14525	KRT33B	Keratin, type I cuticular Ha3-II	NA	NA	NA	NA	NA	TRUE	TRUE	77.2727	FALSE	FALSE	NA	FALSE	MS	TRUE	TRUE	TRUE	TRUE
O75063	FAM20B	Glycosaminoglycan xylosylkinase	NA	NA	NA	NA	NA	TRUE	TRUE	69.3182	FALSE	FALSE	NA	FALSE	MS	TRUE	TRUE	TRUE	TRUE
P46926	GNPDA1	Glucosamine-6-phosphate isomerase 1	OID30197	GNPDA1	Cardiometabolic II	B20706	Run123	TRUE	TRUE	13.6364	TRUE	TRUE	0	TRUE	Both	TRUE	TRUE	TRUE	TRUE
Q6PCB0	VWA1	von Willebrand factor A domain-containing protein 1	OID21421	VWA1	Oncology	B04412	Run122_-_INFONC	TRUE	TRUE	80.6818	TRUE	TRUE	0	TRUE	Both	TRUE	TRUE	TRUE	TRUE
Q9C0C4	SEMA4C	Semaphorin-4C	OID21329	SEMA4C	Oncology	B04412	Run122_-_INFONC	TRUE	TRUE	69.3182	TRUE	TRUE	0	TRUE	Both	TRUE	TRUE	TRUE	TRUE
Q93033	CD101	Immunoglobulin superfamily member 2	OID31480	CD101	Oncology II	B20705	Run123	TRUE	TRUE	90.9091	TRUE	TRUE	0	TRUE	Both	TRUE	TRUE	TRUE	TRUE
O75821	EIF3G	Eukaryotic translation initiation factor 3 subunit G	NA	NA	NA	NA	NA	TRUE	TRUE	90.9091	FALSE	FALSE	NA	FALSE	MS	TRUE	TRUE	TRUE	TRUE
P58107	EPPK1	Epiplakin	OID30250	EPPK1	Cardiometabolic II	B20706	Run123	TRUE	TRUE	77.2727	TRUE	TRUE	0	TRUE	Both	TRUE	TRUE	TRUE	TRUE
Q15907	RAB11B	Ras-related protein Rab-11B	NA	NA	NA	NA	NA	TRUE	TRUE	13.6364	FALSE	FALSE	NA	FALSE	MS	TRUE	FALSE	FALSE	FALSE
A5A3E0	POTEF	POTE ankyrin domain family member F	NA	NA	NA	NA	NA	TRUE	TRUE	90.9091	FALSE	FALSE	NA	FALSE	MS	TRUE	TRUE	TRUE	TRUE
Q16832	DDR2	Discoidin domain-containing receptor 2	NA	NA	NA	NA	NA	TRUE	TRUE	79.5455	FALSE	FALSE	NA	FALSE	MS	TRUE	TRUE	TRUE	TRUE
P34949	MPI	Mannose-6-phosphate isomerase	OID21288	MPI	Oncology	B04412	Run122_-_INFONC	TRUE	TRUE	52.2727	TRUE	TRUE	0	TRUE	Both	TRUE	TRUE	TRUE	TRUE
Q6ZVX7	NCCRP1	F-box only protein 50	NA	NA	NA	NA	NA	TRUE	TRUE	90.9091	FALSE	FALSE	NA	FALSE	MS	TRUE	TRUE	TRUE	TRUE
P61758	VBP1	Prefoldin subunit 3	NA	NA	NA	NA	NA	TRUE	TRUE	76.1364	FALSE	FALSE	NA	FALSE	MS	TRUE	TRUE	TRUE	TRUE
O43827	ANGPTL7	Angiopoietin-related protein 7	OID21412	ANGPTL7	Oncology	B04412	Run122_-_INFONC	TRUE	TRUE	90.9091	TRUE	TRUE	0	TRUE	Both	TRUE	TRUE	TRUE	TRUE
Q07507	DPT	Dermatopontin	OID20278	DPT	Cardiometabolic	B04413	Run122	TRUE	TRUE	90.9091	TRUE	TRUE	0	TRUE	Both	TRUE	TRUE	TRUE	TRUE
P04440	HLA-DPB1	HLA class II histocompatibility antigen, DP beta 1 chain	NA	NA	NA	NA	NA	TRUE	TRUE	77.2727	FALSE	FALSE	NA	FALSE	MS	TRUE	TRUE	TRUE	TRUE
P25398	RPS12	40S ribosomal protein S12	NA	NA	NA	NA	NA	TRUE	TRUE	90.9091	FALSE	FALSE	NA	FALSE	MS	TRUE	TRUE	TRUE	TRUE
P06576	ATP5F1B	ATP synthase subunit beta, mitochondrial	NA	NA	NA	NA	NA	TRUE	TRUE	77.2727	FALSE	FALSE	NA	FALSE	MS	TRUE	TRUE	TRUE	TRUE
Q9Y6W5	WASF2	Actin-binding protein WASF2	NA	NA	NA	NA	NA	TRUE	TRUE	90.9091	FALSE	FALSE	NA	FALSE	MS	TRUE	TRUE	TRUE	TRUE
Q15323	KRT31	Keratin, type I cuticular Ha1	NA	NA	NA	NA	NA	TRUE	TRUE	90.9091	FALSE	FALSE	NA	FALSE	MS	TRUE	TRUE	TRUE	TRUE
Q8NBM8	PCYOX1L	Prenylcysteine oxidase-like	NA	NA	NA	NA	NA	TRUE	TRUE	77.2727	FALSE	FALSE	NA	FALSE	MS	TRUE	TRUE	FALSE	TRUE
Q495W5	FUT11	Alpha-(1,3)-fucosyltransferase 11	NA	NA	NA	NA	NA	TRUE	TRUE	13.6364	FALSE	FALSE	NA	FALSE	MS	TRUE	TRUE	TRUE	TRUE
Q96NY9	MUS81	Crossover junction endonuclease MUS81	NA	NA	NA	NA	NA	TRUE	TRUE	90.9091	FALSE	FALSE	NA	FALSE	MS	TRUE	FALSE	FALSE	FALSE
P55157	MTTP	Microsomal triglyceride transfer protein large subunit	NA	NA	NA	NA	NA	TRUE	TRUE	77.2727	FALSE	FALSE	NA	FALSE	MS	TRUE	TRUE	TRUE	TRUE
Q14554	PDIA5	Protein disulfide-isomerase A5	OID31209	PDIA5	Oncology II	B20705	Run123	TRUE	TRUE	90.9091	TRUE	TRUE	93.1818	TRUE	Both	TRUE	TRUE	TRUE	TRUE
P60953	CDC42	Cell division control protein 42 homolog	NA	NA	NA	NA	NA	TRUE	TRUE	65.9091	FALSE	FALSE	NA	FALSE	MS	TRUE	TRUE	TRUE	TRUE
Q01970	PLCB3	1-phosphatidylinositol 4,5-bisphosphate phosphodiesterase beta-3	NA	NA	NA	NA	NA	TRUE	TRUE	50	FALSE	FALSE	NA	FALSE	MS	TRUE	TRUE	TRUE	TRUE
P29508	SERPINB3	Serpin B3	NA	NA	NA	NA	NA	TRUE	TRUE	11.3636	FALSE	FALSE	NA	FALSE	MS	TRUE	TRUE	TRUE	TRUE
P46783	RPS10	40S ribosomal protein S10	OID30070	RPS10	Cardiometabolic II	B20706	Run123	TRUE	TRUE	86.3636	TRUE	TRUE	84.0909	TRUE	Both	TRUE	TRUE	TRUE	TRUE
P19827-2	ITIH1	Isoform 2 of Inter-alpha-trypsin inhibitor heavy chain H1	NA	NA	NA	NA	NA	TRUE	TRUE	69.3182	FALSE	FALSE	NA	FALSE	MS	FALSE	FALSE	FALSE	FALSE
Q14974	KPNB1	Importin subunit beta-1	NA	NA	NA	NA	NA	TRUE	TRUE	0	FALSE	FALSE	NA	FALSE	MS	TRUE	TRUE	TRUE	TRUE
Q8N386	LRRC25	Leucine-rich repeat-containing protein 25	OID21333	LRRC25	Oncology	B04412	Run122_-_INFONC	TRUE	TRUE	80.6818	TRUE	TRUE	0	TRUE	Both	TRUE	TRUE	TRUE	TRUE
Q9NZD2	GLTP	Glycolipid transfer protein	NA	NA	NA	NA	NA	TRUE	TRUE	90.9091	FALSE	FALSE	NA	FALSE	MS	TRUE	TRUE	TRUE	TRUE
A0A0B4J1V6	IGHV3-73	Immunoglobulin heavy variable 3-73	NA	NA	NA	NA	NA	TRUE	TRUE	90.9091	FALSE	FALSE	NA	FALSE	MS	TRUE	TRUE	TRUE	TRUE
Q9BUH6	PAXX	Protein PAXX	OID30591	PAXX	Inflammation II	B20704	Run123	TRUE	TRUE	90.9091	TRUE	TRUE	0	TRUE	Both	TRUE	TRUE	TRUE	TRUE
Q8TCD5	NT5C	5'(3')-deoxyribonucleotidase, cytosolic type	OID30294	NT5C	Cardiometabolic II	B20706	Run123	TRUE	TRUE	80.6818	TRUE	TRUE	0	TRUE	Both	TRUE	TRUE	TRUE	TRUE
Q6W4X9	MUC6	Mucin-6	NA	NA	NA	NA	NA	TRUE	TRUE	65.9091	FALSE	FALSE	NA	FALSE	MS	TRUE	TRUE	TRUE	TRUE
Q9NQZ7	ENTPD7	Ectonucleoside triphosphate diphosphohydrolase 7	NA	NA	NA	NA	NA	TRUE	TRUE	77.2727	FALSE	FALSE	NA	FALSE	MS	TRUE	TRUE	TRUE	TRUE
Q96HE7	ERO1A	ERO1-like protein alpha	NA	NA	NA	NA	NA	TRUE	TRUE	90.9091	FALSE	FALSE	NA	FALSE	MS	TRUE	TRUE	TRUE	TRUE
O75954	TSPAN9	Tetraspanin-9	NA	NA	NA	NA	NA	TRUE	TRUE	90.9091	FALSE	FALSE	NA	FALSE	MS	TRUE	TRUE	TRUE	TRUE
Q9NYL9	TMOD3	Tropomodulin-3	NA	NA	NA	NA	NA	TRUE	TRUE	76.1364	FALSE	FALSE	NA	FALSE	MS	TRUE	TRUE	TRUE	TRUE
Q9UI42	CPA4	Carboxypeptidase A4	OID30606	CPA4	Inflammation II	B20704	Run123	TRUE	TRUE	65.9091	TRUE	TRUE	0	TRUE	Both	TRUE	TRUE	TRUE	TRUE
Q9BYZ2	LDHAL6B	L-lactate dehydrogenase A-like 6B	NA	NA	NA	NA	NA	TRUE	TRUE	80.6818	FALSE	FALSE	NA	FALSE	MS	TRUE	FALSE	FALSE	FALSE
A8K7I4	CLCA1	Calcium-activated chloride channel regulator 1	NA	NA	NA	NA	NA	TRUE	TRUE	80.6818	FALSE	FALSE	NA	FALSE	MS	TRUE	TRUE	TRUE	TRUE
P61313	RPL15	60S ribosomal protein L15	NA	NA	NA	NA	NA	TRUE	TRUE	86.3636	FALSE	FALSE	NA	FALSE	MS	TRUE	TRUE	TRUE	TRUE
O15511	ARPC5	Actin-related protein 2/3 complex subunit 5	NA	NA	NA	NA	NA	TRUE	TRUE	13.6364	FALSE	FALSE	NA	FALSE	MS	TRUE	TRUE	TRUE	TRUE
Q96NA2	RILP	Rab-interacting lysosomal protein	OID21436	RILP	Oncology	B04412	Run122_-_INFONC	TRUE	TRUE	75	TRUE	TRUE	0	TRUE	Both	TRUE	TRUE	TRUE	TRUE
A0A0B4J1U3	IGLV1-36	Immunoglobulin lambda variable 1-36	NA	NA	NA	NA	NA	TRUE	TRUE	51.1364	FALSE	FALSE	NA	FALSE	MS	TRUE	TRUE	TRUE	TRUE
P01717	IGLV3-25	Immunoglobulin lambda variable 3-25	NA	NA	NA	NA	NA	TRUE	TRUE	0	FALSE	FALSE	NA	FALSE	MS	TRUE	TRUE	TRUE	TRUE
Q15911	ZFHX3	Zinc finger homeobox protein 3	NA	NA	NA	NA	NA	TRUE	TRUE	88.6364	FALSE	FALSE	NA	FALSE	MS	TRUE	FALSE	FALSE	FALSE
P23467-3	PTPRB	Isoform 3 of Receptor-type tyrosine-protein phosphatase beta	NA	NA	NA	NA	NA	TRUE	TRUE	0	FALSE	FALSE	NA	FALSE	MS	FALSE	FALSE	FALSE	FALSE
P04118	CLPS	Colipase	OID21156	CLPS	Neurology	B04414	Run122	TRUE	TRUE	90.9091	TRUE	TRUE	0	TRUE	Both	TRUE	TRUE	TRUE	TRUE
Q96BQ1	FAM3D	Protein FAM3D	OID31514	FAM3D	Oncology II	B20705	Run123	TRUE	TRUE	88.6364	TRUE	TRUE	0	TRUE	Both	TRUE	TRUE	TRUE	TRUE
A0A0B4J1X5	IGHV3-74	Immunoglobulin heavy variable 3-74	NA	NA	NA	NA	NA	TRUE	TRUE	75	FALSE	FALSE	NA	FALSE	MS	TRUE	TRUE	TRUE	TRUE
Q8NCH0	CHST14	Carbohydrate sulfotransferase 14	NA	NA	NA	NA	NA	TRUE	TRUE	88.6364	FALSE	FALSE	NA	FALSE	MS	TRUE	TRUE	TRUE	TRUE
P09681	GIP	Gastric inhibitory polypeptide	OID30288	GIP	Cardiometabolic II	B20706	Run123	TRUE	TRUE	75	TRUE	TRUE	2.27273	TRUE	Both	TRUE	TRUE	TRUE	TRUE
A0A0A0MT89	IGKJ1	Immunoglobulin kappa joining 1	NA	NA	NA	NA	NA	TRUE	TRUE	65.9091	FALSE	FALSE	NA	FALSE	MS	TRUE	FALSE	FALSE	FALSE
O75420	GIGYF1	GRB10-interacting GYF protein 1	NA	NA	NA	NA	NA	TRUE	TRUE	88.6364	FALSE	FALSE	NA	FALSE	MS	TRUE	FALSE	FALSE	FALSE
Q9BRG1	VPS25	Vacuolar protein-sorting-associated protein 25	NA	NA	NA	NA	NA	TRUE	TRUE	77.2727	FALSE	FALSE	NA	FALSE	MS	TRUE	FALSE	TRUE	TRUE
O95727	CRTAM	Cytotoxic and regulatory T-cell molecule	OID20914	CRTAM	Neurology	B04414	Run122	TRUE	TRUE	67.0455	TRUE	TRUE	0	TRUE	Both	TRUE	TRUE	TRUE	TRUE
P01266	TG	Thyroglobulin	OID31359	TG	Oncology II	B20705	Run123	TRUE	TRUE	55.6818	TRUE	TRUE	4.54545	TRUE	Both	TRUE	TRUE	TRUE	TRUE
P34913	EPHX2	Bifunctional epoxide hydrolase 2	OID20119	EPHX2	Cardiometabolic	B04413	Run122	TRUE	TRUE	78.4091	TRUE	TRUE	69.3182	TRUE	Both	TRUE	TRUE	TRUE	TRUE
A0A087WSY4	IGHV4-30-2	Immunoglobulin heavy variable 4-30-2	NA	NA	NA	NA	NA	TRUE	TRUE	89.7727	FALSE	FALSE	NA	FALSE	MS	TRUE	TRUE	TRUE	TRUE
P61081	UBE2M	NEDD8-conjugating enzyme Ubc12	NA	NA	NA	NA	NA	TRUE	TRUE	88.6364	FALSE	FALSE	NA	FALSE	MS	TRUE	TRUE	TRUE	TRUE
P10809	HSPD1	60 kDa heat shock protein, mitochondrial	NA	NA	NA	NA	NA	TRUE	TRUE	86.3636	FALSE	FALSE	NA	FALSE	MS	TRUE	TRUE	TRUE	TRUE
Q86Y34	ADGRG3	Adhesion G protein-coupled receptor G3	NA	NA	NA	NA	NA	TRUE	TRUE	86.3636	FALSE	FALSE	NA	FALSE	MS	TRUE	TRUE	TRUE	TRUE
Q9HA64	FN3KRP	Ketosamine-3-kinase	NA	NA	NA	NA	NA	TRUE	TRUE	76.1364	FALSE	FALSE	NA	FALSE	MS	TRUE	TRUE	TRUE	TRUE
O95994	AGR2	Anterior gradient protein 2 homolog	OID20896	AGR2	Neurology	B04414	Run122	TRUE	TRUE	53.4091	TRUE	TRUE	18.1818	TRUE	Both	TRUE	TRUE	TRUE	TRUE
P18440	NAT1	Arylamine N-acetyltransferase 1	NA	NA	NA	NA	NA	TRUE	TRUE	86.3636	FALSE	FALSE	NA	FALSE	MS	TRUE	FALSE	FALSE	FALSE
P22695	UQCRC2	Cytochrome b-c1 complex subunit 2, mitochondrial	NA	NA	NA	NA	NA	TRUE	TRUE	86.3636	FALSE	FALSE	NA	FALSE	MS	TRUE	TRUE	TRUE	TRUE
P61457	PCBD1	Pterin-4-alpha-carbinolamine dehydratase	OID30610	PCBD1	Inflammation II	B20704	Run123	TRUE	TRUE	86.3636	TRUE	TRUE	0	TRUE	Both	TRUE	TRUE	TRUE	TRUE
P05783	KRT18	Keratin, type I cytoskeletal 18	OID21296	KRT18	Oncology	B04412	Run122_-_INFONC	TRUE	TRUE	86.3636	TRUE	TRUE	0	TRUE	Both	TRUE	TRUE	TRUE	TRUE
P08729	KRT7	Keratin, type II cytoskeletal 7	NA	NA	NA	NA	NA	TRUE	TRUE	86.3636	FALSE	FALSE	NA	FALSE	MS	TRUE	TRUE	TRUE	TRUE
Q08211	DHX9	ATP-dependent RNA helicase A	NA	NA	NA	NA	NA	TRUE	TRUE	86.3636	FALSE	FALSE	NA	FALSE	MS	TRUE	TRUE	TRUE	TRUE
Q9Y315	DERA	Deoxyribose-phosphate aldolase	NA	NA	NA	NA	NA	TRUE	TRUE	86.3636	FALSE	FALSE	NA	FALSE	MS	TRUE	TRUE	TRUE	TRUE
Q99895	CTRC	Chymotrypsin-C	OID20752	CTRC	Inflammation	B04411	Run122_-_INFONC	TRUE	TRUE	86.3636	TRUE	TRUE	0	TRUE	Both	TRUE	FALSE	FALSE	FALSE
Q16762	TST	Thiosulfate sulfurtransferase	OID20868	TST	Neurology	B04414	Run122	TRUE	TRUE	86.3636	TRUE	TRUE	19.3182	TRUE	Both	TRUE	TRUE	TRUE	TRUE
P13010	XRCC5	X-ray repair cross-complementing protein 5	NA	NA	NA	NA	NA	TRUE	TRUE	86.3636	FALSE	FALSE	NA	FALSE	MS	TRUE	TRUE	TRUE	TRUE
P12236	SLC25A6	ADP/ATP translocase 3	NA	NA	NA	NA	NA	TRUE	TRUE	86.3636	FALSE	FALSE	NA	FALSE	MS	TRUE	FALSE	FALSE	FALSE
Q8WW52	FAM151A	Protein FAM151A	NA	NA	NA	NA	NA	TRUE	TRUE	75	FALSE	FALSE	NA	FALSE	MS	TRUE	TRUE	TRUE	TRUE
O75348	ATP6V1G1	V-type proton ATPase subunit G 1	OID30242	ATP6V1G1	Cardiometabolic II	B20706	Run123	TRUE	TRUE	86.3636	TRUE	TRUE	0	TRUE	Both	TRUE	TRUE	TRUE	TRUE
Q14CN2	CLCA4	Calcium-activated chloride channel regulator 4	NA	NA	NA	NA	NA	TRUE	TRUE	86.3636	FALSE	FALSE	NA	FALSE	MS	TRUE	TRUE	TRUE	TRUE
Q8NET6	CHST13	Carbohydrate sulfotransferase 13	NA	NA	NA	NA	NA	TRUE	TRUE	86.3636	FALSE	FALSE	NA	FALSE	MS	TRUE	FALSE	FALSE	FALSE
Q9Y625	GPC6	Glypican-6	NA	NA	NA	NA	NA	TRUE	TRUE	61.3636	FALSE	FALSE	NA	FALSE	MS	TRUE	TRUE	TRUE	TRUE
Q8IUK8	CBLN2	Cerebellin-2	NA	NA	NA	NA	NA	TRUE	TRUE	72.7273	FALSE	FALSE	NA	FALSE	MS	TRUE	TRUE	TRUE	TRUE
P24539	ATP5PB	ATP synthase F(0) complex subunit B1, mitochondrial	NA	NA	NA	NA	NA	TRUE	TRUE	86.3636	FALSE	FALSE	NA	FALSE	MS	TRUE	TRUE	TRUE	TRUE
P62750	RPL23A	60S ribosomal protein L23a	NA	NA	NA	NA	NA	TRUE	TRUE	86.3636	FALSE	FALSE	NA	FALSE	MS	TRUE	TRUE	TRUE	TRUE
P08138	NGFR	Tumor necrosis factor receptor superfamily member 16	OID30300	NGFR	Cardiometabolic II	B20706	Run123	TRUE	TRUE	64.7727	TRUE	TRUE	18.1818	TRUE	Both	TRUE	TRUE	TRUE	TRUE
O75071	EFCAB14	EF-hand calcium-binding domain-containing protein 14	OID31460	EFCAB14	Oncology II	B20705	Run123	TRUE	TRUE	76.1364	TRUE	TRUE	0	TRUE	Both	TRUE	TRUE	TRUE	TRUE
Q16719	KYNU	Kynureninase	OID20669	KYNU	Inflammation	B04411	Run122_-_INFONC	TRUE	TRUE	86.3636	TRUE	TRUE	0	TRUE	Both	TRUE	TRUE	TRUE	TRUE
Q93052	LPP	Lipoma-preferred partner	OID30190	LPP	Cardiometabolic II	B20706	Run123	TRUE	TRUE	86.3636	TRUE	TRUE	20.4545	TRUE	Both	TRUE	TRUE	TRUE	TRUE
O43280	TREH	Trehalase	OID30388	TREH	Cardiometabolic II	B20706	Run123	TRUE	TRUE	0	TRUE	TRUE	0	TRUE	Both	TRUE	TRUE	TRUE	TRUE
P52788	SMS	Spermine synthase	OID30853	SMS	Neurology II	B20707	Run123	TRUE	TRUE	55.6818	TRUE	TRUE	67.0455	TRUE	Both	TRUE	TRUE	TRUE	TRUE
Q9H2J4	PDCL3	Phosducin-like protein 3	NA	NA	NA	NA	NA	TRUE	TRUE	86.3636	FALSE	FALSE	NA	FALSE	MS	TRUE	FALSE	FALSE	FALSE
Q8N6Q3	CD177	CD177 antigen	OID21119	CD177	Neurology	B04414	Run122	TRUE	TRUE	78.4091	TRUE	TRUE	4.54545	TRUE	Both	TRUE	FALSE	TRUE	TRUE
P62081	RPS7	40S ribosomal protein S7	NA	NA	NA	NA	NA	TRUE	TRUE	86.3636	FALSE	FALSE	NA	FALSE	MS	TRUE	TRUE	TRUE	TRUE
Q96BY9	SARAF	Store-operated calcium entry-associated regulatory factor	NA	NA	NA	NA	NA	TRUE	TRUE	88.6364	FALSE	FALSE	NA	FALSE	MS	TRUE	TRUE	TRUE	TRUE
Q9NRV9	HEBP1	Heme-binding protein 1	OID20063	HEBP1	Cardiometabolic	B04413	Run122	TRUE	TRUE	86.3636	TRUE	TRUE	82.9545	TRUE	Both	TRUE	TRUE	TRUE	TRUE
Q8NB46	ANKRD52	Serine/threonine-protein phosphatase 6 regulatory ankyrin repeat subunit C	NA	NA	NA	NA	NA	TRUE	TRUE	86.3636	FALSE	FALSE	NA	FALSE	MS	TRUE	FALSE	FALSE	FALSE
Q9UQ52	CNTN6	Contactin-6	NA	NA	NA	NA	NA	TRUE	TRUE	86.3636	FALSE	FALSE	NA	FALSE	MS	TRUE	TRUE	TRUE	TRUE
P38646	HSPA9	Stress-70 protein, mitochondrial	NA	NA	NA	NA	NA	TRUE	TRUE	86.3636	FALSE	FALSE	NA	FALSE	MS	TRUE	TRUE	TRUE	TRUE
O43824	GTPBP6	Putative GTP-binding protein 6	NA	NA	NA	NA	NA	TRUE	TRUE	86.3636	FALSE	FALSE	NA	FALSE	MS	TRUE	FALSE	FALSE	FALSE
O75643	SNRNP200	U5 small nuclear ribonucleoprotein 200 kDa helicase	NA	NA	NA	NA	NA	TRUE	TRUE	86.3636	FALSE	FALSE	NA	FALSE	MS	TRUE	TRUE	TRUE	TRUE
Q9H9S4	CAB39L	Calcium-binding protein 39-like	NA	NA	NA	NA	NA	TRUE	TRUE	76.1364	FALSE	FALSE	NA	FALSE	MS	TRUE	FALSE	FALSE	FALSE
P39023	RPL3	60S ribosomal protein L3	NA	NA	NA	NA	NA	TRUE	TRUE	86.3636	FALSE	FALSE	NA	FALSE	MS	TRUE	TRUE	TRUE	TRUE
P14735	IDE	Insulin-degrading enzyme	NA	NA	NA	NA	NA	TRUE	TRUE	67.0455	FALSE	FALSE	NA	FALSE	MS	TRUE	TRUE	TRUE	TRUE
Q8WWX9	SELENOM	Selenoprotein M	NA	NA	NA	NA	NA	TRUE	TRUE	86.3636	FALSE	FALSE	NA	FALSE	MS	TRUE	TRUE	TRUE	TRUE
O43633	CHMP2A	Charged multivesicular body protein 2a	NA	NA	NA	NA	NA	TRUE	TRUE	86.3636	FALSE	FALSE	NA	FALSE	MS	TRUE	TRUE	TRUE	TRUE
P15880	RPS2	40S ribosomal protein S2	NA	NA	NA	NA	NA	TRUE	TRUE	86.3636	FALSE	FALSE	NA	FALSE	MS	TRUE	TRUE	TRUE	TRUE
P49184	DNASE1L1	Deoxyribonuclease-1-like 1	NA	NA	NA	NA	NA	TRUE	TRUE	88.6364	FALSE	FALSE	NA	FALSE	MS	TRUE	TRUE	TRUE	TRUE
Q6JBY9	RCSD1	CapZ-interacting protein	NA	NA	NA	NA	NA	TRUE	TRUE	77.2727	FALSE	FALSE	NA	FALSE	MS	TRUE	TRUE	TRUE	TRUE
P40926	MDH2	Malate dehydrogenase, mitochondrial	NA	NA	NA	NA	NA	TRUE	TRUE	77.2727	FALSE	FALSE	NA	FALSE	MS	TRUE	TRUE	TRUE	TRUE
P12956	XRCC6	X-ray repair cross-complementing protein 6	NA	NA	NA	NA	NA	TRUE	TRUE	86.3636	FALSE	FALSE	NA	FALSE	MS	TRUE	TRUE	TRUE	TRUE
P22059	OSBP	Oxysterol-binding protein 1	NA	NA	NA	NA	NA	TRUE	TRUE	88.6364	FALSE	FALSE	NA	FALSE	MS	TRUE	TRUE	TRUE	TRUE
P62191	PSMC1	26S proteasome regulatory subunit 4	NA	NA	NA	NA	NA	TRUE	TRUE	65.9091	FALSE	FALSE	NA	FALSE	MS	TRUE	TRUE	TRUE	TRUE
Q13287	NMI	N-myc-interactor	OID31378	NMI	Oncology II	B20705	Run123	TRUE	TRUE	86.3636	TRUE	TRUE	0	TRUE	Both	TRUE	TRUE	TRUE	TRUE
O95969	SCGB1D2	Secretoglobin family 1D member 2	NA	NA	NA	NA	NA	TRUE	TRUE	76.1364	FALSE	FALSE	NA	FALSE	MS	TRUE	FALSE	FALSE	FALSE
P07204	THBD	Thrombomodulin	OID20231	THBD	Cardiometabolic	B04413	Run122	TRUE	TRUE	76.1364	TRUE	TRUE	0	TRUE	Both	TRUE	TRUE	TRUE	TRUE
Q9HCU4	CELSR2	Cadherin EGF LAG seven-pass G-type receptor 2	OID30593	CELSR2	Inflammation II	B20704	Run123	TRUE	TRUE	86.3636	TRUE	TRUE	0	TRUE	Both	TRUE	TRUE	TRUE	TRUE
Q15223	NECTIN1	Nectin-1	OID30545	NECTIN1	Inflammation II	B20704	Run123	TRUE	TRUE	0	TRUE	TRUE	1.13636	TRUE	Both	TRUE	TRUE	TRUE	TRUE
Q6XPR3	RPTN	Repetin	NA	NA	NA	NA	NA	TRUE	TRUE	86.3636	FALSE	FALSE	NA	FALSE	MS	TRUE	FALSE	TRUE	TRUE
Q6P5S2	LEG1	Protein LEG1 homolog	OID30608	LEG1	Inflammation II	B20704	Run123	TRUE	TRUE	86.3636	TRUE	TRUE	0	TRUE	Both	TRUE	TRUE	TRUE	TRUE
Q12805-5	EFEMP1	Isoform 5 of EGF-containing fibulin-like extracellular matrix protein 1	NA	NA	NA	NA	NA	TRUE	TRUE	76.1364	FALSE	FALSE	NA	FALSE	MS	FALSE	FALSE	FALSE	FALSE
Q5VU97	CACHD1	VWFA and cache domain-containing protein 1	NA	NA	NA	NA	NA	TRUE	TRUE	47.7273	FALSE	FALSE	NA	FALSE	MS	TRUE	TRUE	TRUE	TRUE
P20851	C4BPB	C4b-binding protein beta chain	OID21481	C4BPB	Oncology	B04412	Run122_-_INFONC	TRUE	TRUE	0	TRUE	TRUE	0	TRUE	Both	TRUE	TRUE	TRUE	TRUE
Q05639	EEF1A2	Elongation factor 1-alpha 2	NA	NA	NA	NA	NA	TRUE	TRUE	86.3636	FALSE	FALSE	NA	FALSE	MS	TRUE	TRUE	TRUE	TRUE
Q9UQC9	CLCA2	Calcium-activated chloride channel regulator 2	NA	NA	NA	NA	NA	TRUE	TRUE	89.7727	FALSE	FALSE	NA	FALSE	MS	TRUE	TRUE	TRUE	TRUE
Q13011	ECH1	Delta(3,5)-Delta(2,4)-dienoyl-CoA isomerase, mitochondrial	NA	NA	NA	NA	NA	TRUE	TRUE	86.3636	FALSE	FALSE	NA	FALSE	MS	TRUE	TRUE	TRUE	TRUE
Q3ZCM7	TUBB8	Tubulin beta-8 chain	NA	NA	NA	NA	NA	TRUE	TRUE	89.7727	FALSE	FALSE	NA	FALSE	MS	TRUE	FALSE	FALSE	FALSE
P12644	BMP4	Bone morphogenetic protein 4	OID20994	BMP4	Neurology	B04414	Run122	TRUE	TRUE	89.7727	TRUE	TRUE	0	TRUE	Both	TRUE	TRUE	TRUE	TRUE
O00451	GFRA2	GDNF family receptor alpha-2	OID21330	GFRA2	Oncology	B04412	Run122_-_INFONC	TRUE	TRUE	0	TRUE	TRUE	0	TRUE	Both	TRUE	TRUE	TRUE	TRUE
O75832	PSMD10	26S proteasome non-ATPase regulatory subunit 10	NA	NA	NA	NA	NA	TRUE	TRUE	45.4545	FALSE	FALSE	NA	FALSE	MS	TRUE	TRUE	TRUE	TRUE
Q99961	SH3GL1	Endophilin-A2	NA	NA	NA	NA	NA	TRUE	TRUE	89.7727	FALSE	FALSE	NA	FALSE	MS	TRUE	TRUE	TRUE	TRUE
Q13822-3	ENPP2	Isoform 3 of Ectonucleotide pyrophosphatase/phosphodiesterase family member 2	NA	NA	NA	NA	NA	TRUE	TRUE	0	FALSE	FALSE	NA	FALSE	MS	FALSE	FALSE	FALSE	FALSE
Q08AM6	VAC14	Protein VAC14 homolog	NA	NA	NA	NA	NA	TRUE	TRUE	86.3636	FALSE	FALSE	NA	FALSE	MS	TRUE	FALSE	FALSE	FALSE
P16050	ALOX15	Polyunsaturated fatty acid lipoxygenase ALOX15	NA	NA	NA	NA	NA	TRUE	TRUE	89.7727	FALSE	FALSE	NA	FALSE	MS	TRUE	FALSE	FALSE	FALSE
Q15846	CLUL1	Clusterin-like protein 1	OID20198	CLUL1	Cardiometabolic	B04413	Run122	TRUE	TRUE	86.3636	TRUE	TRUE	0	TRUE	Both	TRUE	FALSE	FALSE	FALSE
P51397	DAP	Death-associated protein 1	NA	NA	NA	NA	NA	TRUE	TRUE	76.1364	FALSE	FALSE	NA	FALSE	MS	TRUE	TRUE	TRUE	TRUE
P42081-4	CD86	Isoform 4 of T-lymphocyte activation antigen CD86	NA	NA	NA	NA	NA	TRUE	TRUE	51.1364	FALSE	FALSE	NA	FALSE	MS	FALSE	FALSE	FALSE	FALSE
Q15256	PTPRR	Receptor-type tyrosine-protein phosphatase R	OID31099	PTPRR	Neurology II	B20707	Run123	TRUE	TRUE	89.7727	TRUE	TRUE	0	TRUE	Both	TRUE	FALSE	FALSE	FALSE
O60896	RAMP3	Receptor activity-modifying protein 3	NA	NA	NA	NA	NA	TRUE	TRUE	89.7727	FALSE	FALSE	NA	FALSE	MS	TRUE	FALSE	FALSE	FALSE
Q9NT22	EMILIN3	EMILIN-3	NA	NA	NA	NA	NA	TRUE	TRUE	0	FALSE	FALSE	NA	FALSE	MS	TRUE	TRUE	TRUE	TRUE
A0A075B6I1	IGLV4-60	Immunoglobulin lambda variable 4-60	NA	NA	NA	NA	NA	TRUE	TRUE	89.7727	FALSE	FALSE	NA	FALSE	MS	TRUE	TRUE	TRUE	TRUE
Q6IA69	NADSYN1	Glutamine-dependent NAD(+) synthetase	NA	NA	NA	NA	NA	TRUE	TRUE	89.7727	FALSE	FALSE	NA	FALSE	MS	TRUE	TRUE	TRUE	TRUE
Q9NRN7	AASDHPPT	L-aminoadipate-semialdehyde dehydrogenase-phosphopantetheinyl transferase	NA	NA	NA	NA	NA	TRUE	TRUE	89.7727	FALSE	FALSE	NA	FALSE	MS	TRUE	FALSE	FALSE	FALSE
P17252	PRKCA	Protein kinase C alpha type	NA	NA	NA	NA	NA	TRUE	TRUE	15.9091	FALSE	FALSE	NA	FALSE	MS	TRUE	TRUE	TRUE	TRUE
P40199	CEACAM6	Carcinoembryonic antigen-related cell adhesion molecule 6	OID30362	CEACAM6	Cardiometabolic II	B20706	Run123	TRUE	TRUE	86.3636	TRUE	TRUE	0	TRUE	Both	TRUE	TRUE	TRUE	TRUE
P62253	UBE2G1	Ubiquitin-conjugating enzyme E2 G1	NA	NA	NA	NA	NA	TRUE	TRUE	89.7727	FALSE	FALSE	NA	FALSE	MS	TRUE	FALSE	TRUE	TRUE
P19013	KRT4	Keratin, type II cytoskeletal 4	NA	NA	NA	NA	NA	TRUE	TRUE	86.3636	FALSE	FALSE	NA	FALSE	MS	TRUE	TRUE	TRUE	TRUE
P59666	DEFA3	Neutrophil defensin 3	NA	NA	NA	NA	NA	TRUE	TRUE	0	FALSE	FALSE	NA	FALSE	MS	TRUE	TRUE	FALSE	TRUE
O95394-4	PGM3	Isoform 3 of Phosphoacetylglucosamine mutase	NA	NA	NA	NA	NA	TRUE	TRUE	90.9091	FALSE	FALSE	NA	FALSE	MS	FALSE	FALSE	FALSE	FALSE
A0A075B6H7	IGKV3-7	Probable non-functional immunoglobulin kappa variable 3-7	NA	NA	NA	NA	NA	TRUE	TRUE	0	FALSE	FALSE	NA	FALSE	MS	TRUE	TRUE	TRUE	TRUE
P48060	GLIPR1	Glioma pathogenesis-related protein 1	OID31517	GLIPR1	Oncology II	B20705	Run123	TRUE	TRUE	89.7727	TRUE	TRUE	0	TRUE	Both	TRUE	TRUE	TRUE	TRUE
P15813	CD1D	Antigen-presenting glycoprotein CD1d	NA	NA	NA	NA	NA	TRUE	TRUE	89.7727	FALSE	FALSE	NA	FALSE	MS	TRUE	TRUE	TRUE	TRUE
O15116	LSM1	U6 snRNA-associated Sm-like protein LSm1	OID21210	LSM1	Oncology	B04412	Run122_-_INFONC	TRUE	TRUE	89.7727	TRUE	TRUE	62.5	TRUE	Both	TRUE	TRUE	TRUE	TRUE
Q02817	MUC2	Mucin-2	OID30377	MUC2	Cardiometabolic II	B20706	Run123	TRUE	TRUE	89.7727	TRUE	TRUE	0	TRUE	Both	TRUE	FALSE	TRUE	TRUE
Q9BZD6	PRRG4	Transmembrane gamma-carboxyglutamic acid protein 4	NA	NA	NA	NA	NA	TRUE	TRUE	89.7727	FALSE	FALSE	NA	FALSE	MS	TRUE	FALSE	FALSE	FALSE
Q8WTU2	SSC4D	Scavenger receptor cysteine-rich domain-containing group B protein	OID20182	SSC4D	Cardiometabolic	B04413	Run122	TRUE	TRUE	89.7727	TRUE	TRUE	0	TRUE	Both	TRUE	TRUE	TRUE	TRUE
A2NJV5	IGKV2-29	Immunoglobulin kappa variable 2-29	NA	NA	NA	NA	NA	TRUE	TRUE	89.7727	FALSE	FALSE	NA	FALSE	MS	FALSE	FALSE	FALSE	FALSE
O94903	PLPBP	Pyridoxal phosphate homeostasis protein	OID20144	PLPBP	Cardiometabolic	B04413	Run122	TRUE	TRUE	89.7727	TRUE	TRUE	0	TRUE	Both	TRUE	TRUE	TRUE	TRUE
Q9NR45	NANS	Sialic acid synthase	NA	NA	NA	NA	NA	TRUE	TRUE	89.7727	FALSE	FALSE	NA	FALSE	MS	TRUE	TRUE	TRUE	TRUE
Q5R3I4	TTC38	Tetratricopeptide repeat protein 38	NA	NA	NA	NA	NA	TRUE	TRUE	89.7727	FALSE	FALSE	NA	FALSE	MS	TRUE	TRUE	TRUE	TRUE
Q5T3F8-2	TMEM63B	Isoform 2 of CSC1-like protein 2	NA	NA	NA	NA	NA	TRUE	TRUE	89.7727	FALSE	FALSE	NA	FALSE	MS	FALSE	FALSE	FALSE	FALSE
Q58EX2-3	SDK2	Isoform 3 of Protein sidekick-2	NA	NA	NA	NA	NA	TRUE	TRUE	0	FALSE	FALSE	NA	FALSE	MS	FALSE	FALSE	FALSE	FALSE
Q8TB96	ITFG1	T-cell immunomodulatory protein	NA	NA	NA	NA	NA	TRUE	TRUE	89.7727	FALSE	FALSE	NA	FALSE	MS	TRUE	TRUE	TRUE	TRUE
O60704	TPST2	Protein-tyrosine sulfotransferase 2	NA	NA	NA	NA	NA	TRUE	TRUE	89.7727	FALSE	FALSE	NA	FALSE	MS	TRUE	TRUE	TRUE	TRUE
Q9BT78	COPS4	COP9 signalosome complex subunit 4	NA	NA	NA	NA	NA	TRUE	TRUE	0	FALSE	FALSE	NA	FALSE	MS	TRUE	TRUE	TRUE	TRUE
P48556	PSMD8	26S proteasome non-ATPase regulatory subunit 8	NA	NA	NA	NA	NA	TRUE	TRUE	89.7727	FALSE	FALSE	NA	FALSE	MS	TRUE	TRUE	TRUE	TRUE
Q04637-4	EIF4G1	Isoform C of Eukaryotic translation initiation factor 4 gamma 1	NA	NA	NA	NA	NA	TRUE	TRUE	36.3636	FALSE	FALSE	NA	FALSE	MS	FALSE	FALSE	FALSE	FALSE
Q9ULI1	NWD2	NACHT and WD repeat domain-containing protein 2	NA	NA	NA	NA	NA	TRUE	TRUE	86.3636	FALSE	FALSE	NA	FALSE	MS	TRUE	FALSE	FALSE	FALSE
P07585	DCN	Decorin	OID20106	DCN	Cardiometabolic	B04413	Run122	TRUE	TRUE	35.2273	TRUE	TRUE	0	TRUE	Both	TRUE	TRUE	TRUE	TRUE
P13747	HLA-E	HLA class I histocompatibility antigen, alpha chain E	OID20532	HLA-E	Inflammation	B04411	Run122_-_INFONC	TRUE	TRUE	86.3636	TRUE	TRUE	0	TRUE	Both	TRUE	TRUE	TRUE	TRUE
P02751-3	FN1	Isoform 3 of Fibronectin	NA	NA	NA	NA	NA	TRUE	TRUE	14.7727	FALSE	FALSE	NA	FALSE	MS	FALSE	FALSE	FALSE	FALSE
P02751-1	FN1	Isoform 1 of Fibronectin	NA	NA	NA	NA	NA	TRUE	TRUE	0	FALSE	FALSE	NA	FALSE	MS	FALSE	FALSE	FALSE	FALSE
P60709	ACTB	Actin, cytoplasmic 1	NA	NA	NA	NA	NA	TRUE	TRUE	0	FALSE	FALSE	NA	FALSE	MS	TRUE	FALSE	FALSE	FALSE
P68032	ACTC1	Actin, alpha cardiac muscle 1	NA	NA	NA	NA	NA	TRUE	TRUE	0	FALSE	FALSE	NA	FALSE	MS	TRUE	TRUE	TRUE	TRUE
Q6YHK3	CD109	CD109 antigen	OID21108	CD109	Neurology	B04414	Run122	TRUE	TRUE	0	TRUE	TRUE	0	TRUE	Both	TRUE	TRUE	TRUE	TRUE
P09960	LTA4H	Leukotriene A-4 hydrolase	OID21452	LTA4H	Oncology	B04412	Run122_-_INFONC	TRUE	TRUE	0	TRUE	TRUE	53.4091	TRUE	Both	TRUE	TRUE	TRUE	TRUE
P02774	GC	Vitamin D-binding protein	OID30780	GC	Inflammation II	B20704	Run123	TRUE	TRUE	0	TRUE	TRUE	0	TRUE	Both	TRUE	TRUE	TRUE	TRUE
P22891	PROZ	Vitamin K-dependent protein Z	NA	NA	NA	NA	NA	TRUE	TRUE	0	FALSE	FALSE	NA	FALSE	MS	TRUE	TRUE	TRUE	TRUE
P21333	FLNA	Filamin-A	NA	NA	NA	NA	NA	TRUE	TRUE	0	FALSE	FALSE	NA	FALSE	MS	TRUE	TRUE	TRUE	TRUE
Q14315	FLNC	Filamin-C	NA	NA	NA	NA	NA	TRUE	TRUE	0	FALSE	FALSE	NA	FALSE	MS	TRUE	TRUE	TRUE	TRUE
O75369	FLNB	Filamin-B	NA	NA	NA	NA	NA	TRUE	TRUE	67.0455	FALSE	FALSE	NA	FALSE	MS	TRUE	TRUE	TRUE	TRUE
P55786	NPEPPS	Puromycin-sensitive aminopeptidase	NA	NA	NA	NA	NA	TRUE	TRUE	0	FALSE	FALSE	NA	FALSE	MS	TRUE	TRUE	TRUE	TRUE
P09466	PAEP	Glycodelin	OID20925	PAEP	Neurology	B04414	Run122	TRUE	TRUE	30.6818	TRUE	TRUE	0	TRUE	Both	TRUE	TRUE	TRUE	TRUE
P05155	SERPING1	Plasma protease C1 inhibitor	OID30777	SERPING1	Inflammation II	B20704	Run123	TRUE	TRUE	0	TRUE	TRUE	0	TRUE	Both	TRUE	TRUE	TRUE	TRUE
Q9NQ79	CRTAC1	Cartilage acidic protein 1	OID20279	CRTAC1	Cardiometabolic	B04413	Run122	TRUE	TRUE	0	TRUE	TRUE	0	TRUE	Both	TRUE	TRUE	TRUE	TRUE
Q9BWP8	COLEC11	Collectin-11	NA	NA	NA	NA	NA	TRUE	TRUE	0	FALSE	FALSE	NA	FALSE	MS	TRUE	TRUE	TRUE	TRUE
Q16610	ECM1	Extracellular matrix protein 1	OID30736	ECM1	Inflammation II	B20704	Run123	TRUE	TRUE	0	TRUE	TRUE	0	TRUE	Both	TRUE	TRUE	TRUE	TRUE
Q06033	ITIH3	Inter-alpha-trypsin inhibitor heavy chain H3	OID20352	ITIH3	Cardiometabolic	B04413	Run122	TRUE	TRUE	0	TRUE	TRUE	0	TRUE	Both	TRUE	TRUE	TRUE	TRUE
P55058	PLTP	Phospholipid transfer protein	OID20238	PLTP	Cardiometabolic	B04413	Run122	TRUE	TRUE	0	TRUE	TRUE	0	TRUE	Both	TRUE	TRUE	TRUE	TRUE
P14314	PRKCSH	Glucosidase 2 subunit beta	NA	NA	NA	NA	NA	TRUE	TRUE	0	FALSE	FALSE	NA	FALSE	MS	TRUE	TRUE	TRUE	TRUE
Q9BY67	CADM1	Cell adhesion molecule 1	NA	NA	NA	NA	NA	TRUE	TRUE	0	FALSE	FALSE	NA	FALSE	MS	TRUE	TRUE	TRUE	TRUE
P10909	CLU	Clusterin	OID30732	CLU	Inflammation II	B20704	Run123	TRUE	TRUE	0	TRUE	TRUE	0	TRUE	Both	TRUE	TRUE	TRUE	TRUE
P18206	VCL	Vinculin	NA	NA	NA	NA	NA	TRUE	TRUE	0	FALSE	FALSE	NA	FALSE	MS	TRUE	TRUE	TRUE	TRUE
Q14520	HABP2	Hyaluronan-binding protein 2	NA	NA	NA	NA	NA	TRUE	TRUE	0	FALSE	FALSE	NA	FALSE	MS	TRUE	TRUE	TRUE	TRUE
P13727	PRG2	Bone marrow proteoglycan	OID30381	PRG2	Cardiometabolic II	B20706	Run123	TRUE	TRUE	0	TRUE	TRUE	0	TRUE	Both	TRUE	TRUE	TRUE	TRUE
P04070	PROC	Vitamin K-dependent protein C	OID20402	PROC	Cardiometabolic	B04413	Run122	TRUE	TRUE	0	TRUE	TRUE	0	TRUE	Both	TRUE	TRUE	TRUE	TRUE
P04278	SHBG	Sex hormone-binding globulin	OID30685	SHBG	Inflammation II	B20704	Run123	TRUE	TRUE	0	TRUE	TRUE	0	TRUE	Both	TRUE	TRUE	TRUE	TRUE
P01615	IGKV2D-28	Immunoglobulin kappa variable 2D-28	NA	NA	NA	NA	NA	TRUE	TRUE	0	FALSE	FALSE	NA	FALSE	MS	TRUE	TRUE	TRUE	TRUE
P01614	IGKV2D-40	Immunoglobulin kappa variable 2D-40	NA	NA	NA	NA	NA	TRUE	TRUE	0	FALSE	FALSE	NA	FALSE	MS	TRUE	TRUE	TRUE	TRUE
A0A075B6R9	IGKV2D-24	Probable non-functional immunoglobulin kappa variable 2D-24	NA	NA	NA	NA	NA	TRUE	TRUE	0	FALSE	FALSE	NA	FALSE	MS	TRUE	TRUE	TRUE	TRUE
Q9NYU2	UGGT1	UDP-glucose:glycoprotein glucosyltransferase 1	NA	NA	NA	NA	NA	TRUE	TRUE	0	FALSE	FALSE	NA	FALSE	MS	TRUE	TRUE	TRUE	TRUE
P02788	LTF	Lactotransferrin	NA	NA	NA	NA	NA	TRUE	TRUE	0	FALSE	FALSE	NA	FALSE	MS	TRUE	TRUE	TRUE	TRUE
P08195	SLC3A2	4F2 cell-surface antigen heavy chain	NA	NA	NA	NA	NA	TRUE	TRUE	0	FALSE	FALSE	NA	FALSE	MS	TRUE	TRUE	TRUE	TRUE
P00558	PGK1	Phosphoglycerate kinase 1	NA	NA	NA	NA	NA	TRUE	TRUE	0	FALSE	FALSE	NA	FALSE	MS	TRUE	TRUE	TRUE	TRUE
P20138	CD33	Myeloid cell surface antigen CD33	OID21472	CD33	Oncology	B04412	Run122_-_INFONC	TRUE	TRUE	11.3636	TRUE	TRUE	3.40909	TRUE	Both	TRUE	TRUE	TRUE	TRUE
P11413	G6PD	Glucose-6-phosphate 1-dehydrogenase	NA	NA	NA	NA	NA	TRUE	TRUE	0	FALSE	FALSE	NA	FALSE	MS	TRUE	TRUE	TRUE	TRUE
P08709	F7	Coagulation factor VII	OID20372	F7	Cardiometabolic	B04413	Run122	TRUE	TRUE	0	TRUE	TRUE	0	TRUE	Both	TRUE	TRUE	TRUE	TRUE
P02679	FGG	Fibrinogen gamma chain	NA	NA	NA	NA	NA	TRUE	TRUE	0	FALSE	FALSE	NA	FALSE	MS	TRUE	TRUE	TRUE	TRUE
P43251	BTD	Biotinidase	OID30754	BTD	Inflammation II	B20704	Run123	TRUE	TRUE	0	TRUE	TRUE	0	TRUE	Both	TRUE	TRUE	TRUE	TRUE
Q9NY47	CACNA2D2	Voltage-dependent calcium channel subunit alpha-2/delta-2	NA	NA	NA	NA	NA	TRUE	TRUE	51.1364	FALSE	FALSE	NA	FALSE	MS	TRUE	TRUE	TRUE	TRUE
P06753-2	TPM3	Isoform 2 of Tropomyosin alpha-3 chain	NA	NA	NA	NA	NA	TRUE	TRUE	0	FALSE	FALSE	NA	FALSE	MS	FALSE	FALSE	FALSE	FALSE
P09493-2	TPM1	Isoform 2 of Tropomyosin alpha-1 chain	NA	NA	NA	NA	NA	TRUE	TRUE	55.6818	FALSE	FALSE	NA	FALSE	MS	FALSE	FALSE	FALSE	FALSE
P09493-8	TPM1	Isoform 8 of Tropomyosin alpha-1 chain	NA	NA	NA	NA	NA	TRUE	TRUE	38.6364	FALSE	FALSE	NA	FALSE	MS	FALSE	FALSE	FALSE	FALSE
P09493-3	TPM1	Isoform 3 of Tropomyosin alpha-1 chain	NA	NA	NA	NA	NA	TRUE	TRUE	86.3636	FALSE	FALSE	NA	FALSE	MS	FALSE	FALSE	FALSE	FALSE
P06753-6	TPM3	Isoform 6 of Tropomyosin alpha-3 chain	NA	NA	NA	NA	NA	TRUE	TRUE	77.2727	FALSE	FALSE	NA	FALSE	MS	FALSE	FALSE	FALSE	FALSE
P07951-2	TPM2	Isoform 2 of Tropomyosin beta chain	NA	NA	NA	NA	NA	TRUE	TRUE	0	FALSE	FALSE	NA	FALSE	MS	FALSE	FALSE	FALSE	FALSE
P17936	IGFBP3	Insulin-like growth factor-binding protein 3	OID20398	IGFBP3	Cardiometabolic	B04413	Run122	TRUE	TRUE	0	TRUE	TRUE	0	TRUE	Both	TRUE	TRUE	TRUE	TRUE
P17066	HSPA6	Heat shock 70 kDa protein 6	NA	NA	NA	NA	NA	TRUE	TRUE	13.6364	FALSE	FALSE	NA	FALSE	MS	TRUE	TRUE	TRUE	TRUE
P0DMV8	HSPA1A	Heat shock 70 kDa protein 1A	OID20718	HSPA1A	Inflammation	B04411	Run122_-_INFONC	TRUE	TRUE	0	TRUE	TRUE	0	TRUE	Both	TRUE	TRUE	TRUE	TRUE
P02461	COL3A1	Collagen alpha-1(III) chain	OID30379	COL3A1	Cardiometabolic II	B20706	Run123	TRUE	TRUE	0	TRUE	TRUE	0	TRUE	Both	TRUE	TRUE	TRUE	TRUE
P20231	TPSB2	Tryptase beta-2	NA	NA	NA	NA	NA	TRUE	TRUE	29.5455	FALSE	FALSE	NA	FALSE	MS	TRUE	TRUE	TRUE	TRUE
Q00610	CLTC	Clathrin heavy chain 1	NA	NA	NA	NA	NA	TRUE	TRUE	0	FALSE	FALSE	NA	FALSE	MS	TRUE	TRUE	TRUE	TRUE
Q86UX7	FERMT3	Fermitin family homolog 3	NA	NA	NA	NA	NA	TRUE	TRUE	0	FALSE	FALSE	NA	FALSE	MS	TRUE	TRUE	TRUE	TRUE
P15291	B4GALT1	Beta-1,4-galactosyltransferase 1	OID20780	B4GALT1	Inflammation	B04411	Run122_-_INFONC	TRUE	TRUE	0	TRUE	TRUE	0	TRUE	Both	TRUE	TRUE	TRUE	TRUE
P22105	TNXB	Tenascin-X	OID21107	TNXB	Neurology	B04414	Run122	TRUE	TRUE	0	TRUE	TRUE	0	TRUE	Both	TRUE	TRUE	TRUE	TRUE
P78509	RELN	Reelin	NA	NA	NA	NA	NA	TRUE	TRUE	0	FALSE	FALSE	NA	FALSE	MS	TRUE	TRUE	TRUE	TRUE
Q15185	PTGES3	Prostaglandin E synthase 3	NA	NA	NA	NA	NA	TRUE	TRUE	0	FALSE	FALSE	NA	FALSE	MS	TRUE	TRUE	TRUE	TRUE
O75882	ATRN	Attractin	NA	NA	NA	NA	NA	TRUE	TRUE	0	FALSE	FALSE	NA	FALSE	MS	TRUE	TRUE	TRUE	TRUE
Q05682	CALD1	Caldesmon	NA	NA	NA	NA	NA	TRUE	TRUE	0	FALSE	FALSE	NA	FALSE	MS	TRUE	TRUE	TRUE	TRUE
A8MVW5	HEPACAM2	HEPACAM family member 2	OID31151	HEPACAM2	Neurology II	B20707	Run123	TRUE	TRUE	11.3636	TRUE	TRUE	0	TRUE	Both	TRUE	TRUE	TRUE	TRUE
Q9HCN6	GP6	Platelet glycoprotein VI	OID21091	GP6	Neurology	B04414	Run122	TRUE	TRUE	0	TRUE	TRUE	0	TRUE	Both	TRUE	TRUE	TRUE	TRUE
P55290	CDH13	Cadherin-13	NA	NA	NA	NA	NA	TRUE	TRUE	0	FALSE	FALSE	NA	FALSE	MS	TRUE	TRUE	TRUE	TRUE
P20810	CAST	Calpastatin	NA	NA	NA	NA	NA	TRUE	TRUE	0	FALSE	FALSE	NA	FALSE	MS	TRUE	TRUE	TRUE	TRUE
Q9HBI1	PARVB	Beta-parvin	NA	NA	NA	NA	NA	TRUE	TRUE	0	FALSE	FALSE	NA	FALSE	MS	TRUE	TRUE	TRUE	TRUE
Q8IZF2	ADGRF5	Adhesion G protein-coupled receptor F5	OID30349	ADGRF5	Cardiometabolic II	B20706	Run123	TRUE	TRUE	0	TRUE	TRUE	0	TRUE	Both	TRUE	TRUE	TRUE	TRUE
Q14508	WFDC2	WAP four-disulfide core domain protein 2	OID21505	WFDC2	Oncology	B04412	Run122_-_INFONC	TRUE	TRUE	0	TRUE	TRUE	0	TRUE	Both	TRUE	TRUE	TRUE	TRUE
P78356	PIP4K2B	Phosphatidylinositol 5-phosphate 4-kinase type-2 beta	NA	NA	NA	NA	NA	TRUE	TRUE	90.9091	FALSE	FALSE	NA	FALSE	MS	TRUE	FALSE	FALSE	FALSE
P48426	PIP4K2A	Phosphatidylinositol 5-phosphate 4-kinase type-2 alpha	NA	NA	NA	NA	NA	TRUE	TRUE	0	FALSE	FALSE	NA	FALSE	MS	TRUE	TRUE	TRUE	TRUE
P30566	ADSL	Adenylosuccinate lyase	NA	NA	NA	NA	NA	TRUE	TRUE	52.2727	FALSE	FALSE	NA	FALSE	MS	TRUE	TRUE	TRUE	TRUE
P19320	VCAM1	Vascular cell adhesion protein 1	OID20396	VCAM1	Cardiometabolic	B04413	Run122	TRUE	TRUE	0	TRUE	TRUE	0	TRUE	Both	TRUE	TRUE	TRUE	TRUE
P0C0L4	C4A	Complement C4-A	NA	NA	NA	NA	NA	TRUE	TRUE	0	FALSE	FALSE	NA	FALSE	MS	TRUE	TRUE	TRUE	TRUE
P48740-2	MASP1	Isoform 2 of Mannan-binding lectin serine protease 1	NA	NA	NA	NA	NA	TRUE	TRUE	0	FALSE	FALSE	NA	FALSE	MS	FALSE	FALSE	FALSE	FALSE
P07900	HSP90AA1	Heat shock protein HSP 90-alpha	NA	NA	NA	NA	NA	TRUE	TRUE	0	FALSE	FALSE	NA	FALSE	MS	TRUE	TRUE	TRUE	TRUE
P40925	MDH1	Malate dehydrogenase, cytoplasmic	OID30669	MDH1	Inflammation II	B20704	Run123	TRUE	TRUE	0	TRUE	TRUE	0	TRUE	Both	TRUE	TRUE	TRUE	TRUE
O14791	APOL1	Apolipoprotein L1	OID30708	APOL1	Inflammation II	B20704	Run123	TRUE	TRUE	0	TRUE	TRUE	0	TRUE	Both	TRUE	TRUE	TRUE	TRUE
Q8NHL6	LILRB1	Leukocyte immunoglobulin-like receptor subfamily B member 1	OID20323	LILRB1	Cardiometabolic	B04413	Run122	TRUE	TRUE	0	TRUE	TRUE	0	TRUE	Both	TRUE	FALSE	TRUE	TRUE
Q8N6C8	LILRA3	Leukocyte immunoglobulin-like receptor subfamily A member 3	OID30376	LILRA3	Cardiometabolic II	B20706	Run123	TRUE	TRUE	0	TRUE	TRUE	9.09091	TRUE	Both	FALSE	FALSE	TRUE	TRUE
Q8N423	LILRB2	Leukocyte immunoglobulin-like receptor subfamily B member 2	OID20301	LILRB2	Cardiometabolic	B04413	Run122	TRUE	TRUE	28.4091	TRUE	TRUE	0	TRUE	Both	TRUE	TRUE	TRUE	TRUE
O75019	LILRA1	Leukocyte immunoglobulin-like receptor subfamily A member 1	NA	NA	NA	NA	NA	TRUE	TRUE	89.7727	FALSE	FALSE	NA	FALSE	MS	TRUE	TRUE	TRUE	TRUE
Q9GZT8	NIF3L1	NIF3-like protein 1	NA	NA	NA	NA	NA	TRUE	TRUE	0	FALSE	FALSE	NA	FALSE	MS	TRUE	TRUE	TRUE	TRUE
Q9NY97	B3GNT2	N-acetyllactosaminide beta-1,3-N-acetylglucosaminyltransferase 2	NA	NA	NA	NA	NA	TRUE	TRUE	0	FALSE	FALSE	NA	FALSE	MS	TRUE	TRUE	TRUE	TRUE
P01042-2	KNG1	Isoform LMW of Kininogen-1	NA	NA	NA	NA	NA	TRUE	TRUE	0	FALSE	FALSE	NA	FALSE	MS	FALSE	FALSE	FALSE	FALSE
Q12860	CNTN1	Contactin-1	OID20307	CNTN1	Cardiometabolic	B04413	Run122	TRUE	TRUE	0	TRUE	TRUE	0	TRUE	Both	TRUE	TRUE	TRUE	TRUE
Q6P179	ERAP2	Endoplasmic reticulum aminopeptidase 2	NA	NA	NA	NA	NA	TRUE	TRUE	0	FALSE	FALSE	NA	FALSE	MS	TRUE	TRUE	TRUE	TRUE
Q02985	CFHR3	Complement factor H-related protein 3	NA	NA	NA	NA	NA	TRUE	TRUE	0	FALSE	FALSE	NA	FALSE	MS	TRUE	TRUE	TRUE	TRUE
Q92496	CFHR4	Complement factor H-related protein 4	OID30758	CFHR4	Inflammation II	B20704	Run123	TRUE	TRUE	0	TRUE	TRUE	0	TRUE	Both	TRUE	TRUE	TRUE	TRUE
P10586	PTPRF	Receptor-type tyrosine-protein phosphatase F	OID20310	PTPRF	Cardiometabolic	B04413	Run122	TRUE	TRUE	0	TRUE	TRUE	0	TRUE	Both	TRUE	TRUE	TRUE	TRUE
P23468	PTPRD	Receptor-type tyrosine-protein phosphatase delta	NA	NA	NA	NA	NA	TRUE	TRUE	0	FALSE	FALSE	NA	FALSE	MS	TRUE	TRUE	TRUE	TRUE
Q13332-6	PTPRS	Isoform 2 of Receptor-type tyrosine-protein phosphatase S	NA	NA	NA	NA	NA	TRUE	TRUE	0	FALSE	FALSE	NA	FALSE	MS	FALSE	FALSE	FALSE	FALSE
Q86YW5	TREML1	Trem-like transcript 1 protein	OID30682	TREML1	Inflammation II	B20704	Run123	TRUE	TRUE	0	TRUE	TRUE	0	TRUE	Both	TRUE	TRUE	TRUE	TRUE
P35858	IGFALS	Insulin-like growth factor-binding protein complex acid labile subunit	NA	NA	NA	NA	NA	TRUE	TRUE	0	FALSE	FALSE	NA	FALSE	MS	TRUE	TRUE	TRUE	TRUE
Q8NBJ4	GOLM1	Golgi membrane protein 1	NA	NA	NA	NA	NA	TRUE	TRUE	0	FALSE	FALSE	NA	FALSE	MS	TRUE	TRUE	TRUE	TRUE
Q99715	COL12A1	Collagen alpha-1(XII) chain	NA	NA	NA	NA	NA	TRUE	TRUE	0	FALSE	FALSE	NA	FALSE	MS	TRUE	TRUE	TRUE	TRUE
Q14697	GANAB	Neutral alpha-glucosidase AB	NA	NA	NA	NA	NA	TRUE	TRUE	0	FALSE	FALSE	NA	FALSE	MS	TRUE	TRUE	TRUE	TRUE
O76074	PDE5A	cGMP-specific 3',5'-cyclic phosphodiesterase	OID30584	PDE5A	Inflammation II	B20704	Run123	TRUE	TRUE	0	TRUE	TRUE	0	TRUE	Both	TRUE	TRUE	TRUE	TRUE
O75023	LILRB5	Leukocyte immunoglobulin-like receptor subfamily B member 5	OID20324	LILRB5	Cardiometabolic	B04413	Run122	TRUE	TRUE	0	TRUE	TRUE	0	TRUE	Both	TRUE	TRUE	TRUE	TRUE
P32189	GK	Glycerol kinase	NA	NA	NA	NA	NA	TRUE	TRUE	71.5909	FALSE	FALSE	NA	FALSE	MS	TRUE	FALSE	FALSE	FALSE
Q9NZ08	ERAP1	Endoplasmic reticulum aminopeptidase 1	NA	NA	NA	NA	NA	TRUE	TRUE	0	FALSE	FALSE	NA	FALSE	MS	TRUE	TRUE	TRUE	TRUE
P22314	UBA1	Ubiquitin-like modifier-activating enzyme 1	NA	NA	NA	NA	NA	TRUE	TRUE	0	FALSE	FALSE	NA	FALSE	MS	TRUE	TRUE	TRUE	TRUE
P22061	PCMT1	Protein-L-isoaspartate(D-aspartate) O-methyltransferase	NA	NA	NA	NA	NA	TRUE	TRUE	0	FALSE	FALSE	NA	FALSE	MS	TRUE	TRUE	TRUE	TRUE
P10912	GHR	Growth hormone receptor	OID30574	GHR	Inflammation II	B20704	Run123	TRUE	TRUE	0	TRUE	TRUE	0	TRUE	Both	TRUE	TRUE	TRUE	TRUE
Q92859	NEO1	Neogenin	OID31066	NEO1	Neurology II	B20707	Run123	TRUE	TRUE	0	TRUE	TRUE	0	TRUE	Both	TRUE	TRUE	TRUE	TRUE
Q13308	PTK7	Inactive tyrosine-protein kinase 7	OID20880	PTK7	Neurology	B04414	Run122	TRUE	TRUE	0	TRUE	TRUE	4.54545	TRUE	Both	TRUE	TRUE	TRUE	TRUE
O43278	SPINT1	Kunitz-type protease inhibitor 1	OID21109	SPINT1	Neurology	B04414	Run122	TRUE	TRUE	0	TRUE	TRUE	0	TRUE	Both	TRUE	TRUE	TRUE	TRUE
P16871	IL7R	Interleukin-7 receptor subunit alpha	OID21136	IL7R	Neurology	B04414	Run122	TRUE	TRUE	15.9091	TRUE	TRUE	0	TRUE	Both	TRUE	TRUE	TRUE	TRUE
Q99832	CCT7	T-complex protein 1 subunit eta	NA	NA	NA	NA	NA	TRUE	TRUE	25	FALSE	FALSE	NA	FALSE	MS	TRUE	TRUE	TRUE	TRUE
Q9H4X1	RGCC	Regulator of cell cycle RGCC	OID31060	RGCC	Neurology II	B20707	Run123	TRUE	TRUE	13.6364	TRUE	TRUE	0	TRUE	Both	TRUE	TRUE	TRUE	TRUE
P07108	DBI	Acyl-CoA-binding protein	OID21143	DBI	Neurology	B04414	Run122	TRUE	TRUE	0	TRUE	TRUE	0	TRUE	Both	TRUE	TRUE	TRUE	TRUE
P14151	SELL	L-selectin	OID30752	SELL	Inflammation II	B20704	Run123	TRUE	TRUE	0	TRUE	TRUE	0	TRUE	Both	TRUE	TRUE	TRUE	TRUE
Q16181	SEPTIN7	Septin-7	OID31288	SEPTIN7	Oncology II	B20705	Run123	TRUE	TRUE	0	TRUE	TRUE	20.4545	TRUE	Both	TRUE	TRUE	TRUE	TRUE
P31946	YWHAB	14-3-3 protein beta/alpha	NA	NA	NA	NA	NA	TRUE	TRUE	0	FALSE	FALSE	NA	FALSE	MS	TRUE	TRUE	TRUE	TRUE
P31327	CPS1	Carbamoyl-phosphate synthase [ammonia], mitochondrial	NA	NA	NA	NA	NA	TRUE	TRUE	85.2273	FALSE	FALSE	NA	FALSE	MS	TRUE	TRUE	TRUE	TRUE
O75144	ICOSLG	ICOS ligand	OID21351	ICOSLG	Oncology	B04412	Run122_-_INFONC	TRUE	TRUE	0	TRUE	TRUE	0	TRUE	Both	TRUE	TRUE	TRUE	TRUE
Q08554	DSC1	Desmocollin-1	NA	NA	NA	NA	NA	TRUE	TRUE	0	FALSE	FALSE	NA	FALSE	MS	TRUE	TRUE	TRUE	TRUE
Q12986	NFX1	Transcriptional repressor NF-X1	OID30158	NFX1	Cardiometabolic II	B20706	Run123	TRUE	TRUE	65.9091	TRUE	TRUE	0	TRUE	Both	TRUE	FALSE	FALSE	FALSE
P63241	EIF5A	Eukaryotic translation initiation factor 5A-1	OID20423	EIF5A	Inflammation	B04411	Run122_-_INFONC	TRUE	TRUE	0	TRUE	TRUE	22.7273	TRUE	Both	TRUE	FALSE	FALSE	FALSE
P54108	CRISP3	Cysteine-rich secretory protein 3	OID30715	CRISP3	Inflammation II	B20704	Run123	TRUE	TRUE	0	TRUE	TRUE	0	TRUE	Both	TRUE	TRUE	TRUE	TRUE
Q92692	NECTIN2	Nectin-2	OID20222	NECTIN2	Cardiometabolic	B04413	Run122	TRUE	TRUE	25	TRUE	TRUE	0	TRUE	Both	TRUE	TRUE	TRUE	TRUE
Q9NV70	EXOC1	Exocyst complex component 1	NA	NA	NA	NA	NA	TRUE	TRUE	51.1364	FALSE	FALSE	NA	FALSE	MS	TRUE	FALSE	FALSE	FALSE
Q6P4E1	GOLM2	Protein GOLM2	OID21044	GOLM2	Neurology	B04414	Run122	TRUE	TRUE	0	TRUE	TRUE	0	TRUE	Both	TRUE	TRUE	TRUE	TRUE
P48357	LEPR	Leptin receptor	OID20128	LEPR	Cardiometabolic	B04413	Run122	TRUE	TRUE	0	TRUE	TRUE	0	TRUE	Both	TRUE	TRUE	TRUE	TRUE
Q02487	DSC2	Desmocollin-2	OID21079	DSC2	Neurology	B04414	Run122	TRUE	TRUE	0	TRUE	TRUE	0	TRUE	Both	TRUE	TRUE	TRUE	TRUE
P0DTE7	AMY1B	Alpha-amylase 1B	NA	NA	NA	NA	NA	TRUE	TRUE	0	FALSE	FALSE	NA	FALSE	MS	TRUE	TRUE	TRUE	TRUE
P19961	AMY2B	Alpha-amylase 2B	OID20340	AMY2B	Cardiometabolic	B04413	Run122	TRUE	TRUE	0	TRUE	TRUE	0	TRUE	Both	TRUE	FALSE	FALSE	FALSE
Q9UNW1	MINPP1	Multiple inositol polyphosphate phosphatase 1	NA	NA	NA	NA	NA	TRUE	TRUE	0	FALSE	FALSE	NA	FALSE	MS	TRUE	TRUE	TRUE	TRUE
P35916	FLT4	Vascular endothelial growth factor receptor 3	OID21491	FLT4	Oncology	B04412	Run122_-_INFONC	TRUE	TRUE	0	TRUE	TRUE	0	TRUE	Both	TRUE	TRUE	TRUE	TRUE
Q16288	NTRK3	NT-3 growth factor receptor	OID21057	NTRK3	Neurology	B04414	Run122	TRUE	TRUE	0	TRUE	TRUE	0	TRUE	Both	TRUE	TRUE	TRUE	TRUE
P24821	TNC	Tenascin	OID20359	TNC	Cardiometabolic	B04413	Run122	TRUE	TRUE	0	TRUE	TRUE	0	TRUE	Both	TRUE	TRUE	TRUE	TRUE
P13473	LAMP2	Lysosome-associated membrane glycoprotein 2	OID21035	LAMP2	Neurology	B04414	Run122	TRUE	TRUE	0	TRUE	TRUE	0	TRUE	Both	TRUE	TRUE	TRUE	TRUE
Q6UY14	ADAMTSL4	ADAMTS-like protein 4	OID30275	ADAMTSL4	Cardiometabolic II	B20706	Run123	TRUE	TRUE	0	TRUE	TRUE	0	TRUE	Both	TRUE	TRUE	TRUE	TRUE
O95479	H6PD	GDH/6PGL endoplasmic bifunctional protein	NA	NA	NA	NA	NA	TRUE	TRUE	0	FALSE	FALSE	NA	FALSE	MS	TRUE	TRUE	TRUE	TRUE
Q96HR3	MED30	Mediator of RNA polymerase II transcription subunit 30	NA	NA	NA	NA	NA	TRUE	TRUE	80.6818	FALSE	FALSE	NA	FALSE	MS	TRUE	FALSE	FALSE	FALSE
P98095	FBLN2	Fibulin-2	OID30378	FBLN2	Cardiometabolic II	B20706	Run123	TRUE	TRUE	0	TRUE	TRUE	0	TRUE	Both	TRUE	TRUE	TRUE	TRUE
P17813	ENG	Endoglin	OID20287	ENG	Cardiometabolic	B04413	Run122	TRUE	TRUE	0	TRUE	TRUE	0	TRUE	Both	TRUE	TRUE	TRUE	TRUE
Q13740	ALCAM	CD166 antigen	OID20273	ALCAM	Cardiometabolic	B04413	Run122	TRUE	TRUE	0	TRUE	TRUE	0	TRUE	Both	TRUE	TRUE	TRUE	TRUE
P10721	KIT	Mast/stem cell growth factor receptor Kit	OID20370	KIT	Cardiometabolic	B04413	Run122	TRUE	TRUE	0	TRUE	TRUE	0	TRUE	Both	TRUE	TRUE	TRUE	TRUE
P42892	ECE1	Endothelin-converting enzyme 1	OID20891	ECE1	Neurology	B04414	Run122	TRUE	TRUE	13.6364	TRUE	TRUE	0	TRUE	Both	TRUE	TRUE	TRUE	TRUE
P48059	LIMS1	LIM and senescent cell antigen-like-containing domain protein 1	NA	NA	NA	NA	NA	TRUE	TRUE	0	FALSE	FALSE	NA	FALSE	MS	TRUE	TRUE	TRUE	TRUE
P28838	LAP3	Cytosol aminopeptidase	OID20436	LAP3	Inflammation	B04411	Run122_-_INFONC	TRUE	TRUE	0	TRUE	TRUE	11.3636	TRUE	Both	TRUE	TRUE	TRUE	TRUE
Q93063	EXT2	Exostosin-2	NA	NA	NA	NA	NA	TRUE	TRUE	0	FALSE	FALSE	NA	FALSE	MS	TRUE	TRUE	TRUE	TRUE
P37802	TAGLN2	Transgelin-2	NA	NA	NA	NA	NA	TRUE	TRUE	0	FALSE	FALSE	NA	FALSE	MS	TRUE	TRUE	TRUE	TRUE
P21802	FGFR2	Fibroblast growth factor receptor 2	OID21478	FGFR2	Oncology	B04412	Run122_-_INFONC	TRUE	TRUE	22.7273	TRUE	TRUE	0	TRUE	Both	TRUE	TRUE	TRUE	TRUE
P10619	CTSA	Lysosomal protective protein	NA	NA	NA	NA	NA	TRUE	TRUE	0	FALSE	FALSE	NA	FALSE	MS	TRUE	TRUE	TRUE	TRUE
Q02952	AKAP12	A-kinase anchor protein 12	OID30571	AKAP12	Inflammation II	B20704	Run123	TRUE	TRUE	0	TRUE	TRUE	51.1364	TRUE	Both	TRUE	TRUE	TRUE	TRUE
P29401	TKT	Transketolase	NA	NA	NA	NA	NA	TRUE	TRUE	0	FALSE	FALSE	NA	FALSE	MS	TRUE	TRUE	TRUE	TRUE
Q99435	NELL2	Protein kinase C-binding protein NELL2	OID20706	NELL2	Inflammation	B04411	Run122_-_INFONC	TRUE	TRUE	0	TRUE	TRUE	0	TRUE	Both	TRUE	TRUE	TRUE	TRUE
Q7Z3Y8	KRT27	Keratin, type I cytoskeletal 27	NA	NA	NA	NA	NA	TRUE	TRUE	88.6364	FALSE	FALSE	NA	FALSE	MS	TRUE	TRUE	TRUE	TRUE
Q9C075	KRT23	Keratin, type I cytoskeletal 23	NA	NA	NA	NA	NA	TRUE	TRUE	85.2273	FALSE	FALSE	NA	FALSE	MS	TRUE	TRUE	TRUE	TRUE
P19021	PAM	Peptidyl-glycine alpha-amidating monooxygenase	OID20291	PAM	Cardiometabolic	B04413	Run122	TRUE	TRUE	0	TRUE	TRUE	0	TRUE	Both	TRUE	TRUE	TRUE	TRUE
Q0ZGT2	NEXN	Nexilin	OID30678	NEXN	Inflammation II	B20704	Run123	TRUE	TRUE	13.6364	TRUE	TRUE	1.13636	TRUE	Both	TRUE	TRUE	TRUE	TRUE
P49589	CARS1	Cysteine--tRNA ligase, cytoplasmic	NA	NA	NA	NA	NA	TRUE	TRUE	40.9091	FALSE	FALSE	NA	FALSE	MS	TRUE	TRUE	TRUE	TRUE
Q14766	LTBP1	Latent-transforming growth factor beta-binding protein 1	NA	NA	NA	NA	NA	TRUE	TRUE	0	FALSE	FALSE	NA	FALSE	MS	TRUE	TRUE	TRUE	TRUE
Q8N149	LILRA2	Leukocyte immunoglobulin-like receptor subfamily A member 2	OID21152	LILRA2	Neurology	B04414	Run122	TRUE	TRUE	0	TRUE	TRUE	0	TRUE	Both	TRUE	TRUE	TRUE	TRUE
P31939	ATIC	Bifunctional purine biosynthesis protein ATIC	NA	NA	NA	NA	NA	TRUE	TRUE	0	FALSE	FALSE	NA	FALSE	MS	TRUE	TRUE	TRUE	TRUE
Q8TER0	SNED1	Sushi, nidogen and EGF-like domain-containing protein 1	OID30205	SNED1	Cardiometabolic II	B20706	Run123	TRUE	TRUE	0	TRUE	TRUE	0	TRUE	Both	TRUE	TRUE	TRUE	TRUE
P30044	PRDX5	Peroxiredoxin-5, mitochondrial	OID20644	PRDX5	Inflammation	B04411	Run122_-_INFONC	TRUE	TRUE	0	TRUE	TRUE	0	TRUE	Both	TRUE	TRUE	TRUE	TRUE
P32004	L1CAM	Neural cell adhesion molecule L1	OID21484	L1CAM	Oncology	B04412	Run122_-_INFONC	TRUE	TRUE	0	TRUE	TRUE	0	TRUE	Both	TRUE	TRUE	TRUE	TRUE
O43493	TGOLN2	Trans-Golgi network integral membrane protein 2	OID30691	TGOLN2	Inflammation II	B20704	Run123	TRUE	TRUE	0	TRUE	TRUE	0	TRUE	Both	TRUE	TRUE	TRUE	TRUE
P37840	SNCA	Alpha-synuclein	OID30645	SNCA	Inflammation II	B20704	Run123	TRUE	TRUE	0	TRUE	TRUE	0	TRUE	Both	TRUE	TRUE	TRUE	TRUE
Q99784	OLFM1	Noelin	NA	NA	NA	NA	NA	TRUE	TRUE	0	FALSE	FALSE	NA	FALSE	MS	TRUE	TRUE	TRUE	TRUE
Q16401	PSMD5	26S proteasome non-ATPase regulatory subunit 5	OID30918	PSMD5	Neurology II	B20707	Run123	TRUE	TRUE	13.6364	TRUE	TRUE	64.7727	TRUE	Both	TRUE	TRUE	TRUE	TRUE
P05164	MPO	Myeloperoxidase	OID21100	MPO	Neurology	B04414	Run122	TRUE	TRUE	0	TRUE	TRUE	0	TRUE	Both	TRUE	TRUE	TRUE	TRUE
Q96HC4	PDLIM5	PDZ and LIM domain protein 5	OID31063	PDLIM5	Neurology II	B20707	Run123	TRUE	TRUE	38.6364	TRUE	TRUE	0	TRUE	Both	TRUE	TRUE	TRUE	TRUE
P11362-7	FGFR1	Isoform 14 of Fibroblast growth factor receptor 1	NA	NA	NA	NA	NA	TRUE	TRUE	13.6364	FALSE	FALSE	NA	FALSE	MS	FALSE	FALSE	FALSE	FALSE
P11362	FGFR1	Fibroblast growth factor receptor 1	NA	NA	NA	NA	NA	TRUE	TRUE	80.6818	FALSE	FALSE	NA	FALSE	MS	TRUE	TRUE	TRUE	TRUE
P13591-4	NCAM1	Isoform 4 of Neural cell adhesion molecule 1	NA	NA	NA	NA	NA	TRUE	TRUE	0	FALSE	FALSE	NA	FALSE	MS	FALSE	FALSE	FALSE	FALSE
P13591	NCAM1	Neural cell adhesion molecule 1	OID20354	NCAM1	Cardiometabolic	B04413	Run122	TRUE	TRUE	0	TRUE	TRUE	0	TRUE	Both	TRUE	TRUE	TRUE	TRUE
Q07812	BAX	Apoptosis regulator BAX	OID20856	BAX	Neurology	B04414	Run122	TRUE	TRUE	13.6364	TRUE	TRUE	1.13636	TRUE	Both	TRUE	TRUE	TRUE	TRUE
Q15435	PPP1R7	Protein phosphatase 1 regulatory subunit 7	NA	NA	NA	NA	NA	TRUE	TRUE	0	FALSE	FALSE	NA	FALSE	MS	TRUE	TRUE	TRUE	TRUE
Q96RW7	HMCN1	Hemicentin-1	NA	NA	NA	NA	NA	TRUE	TRUE	0	FALSE	FALSE	NA	FALSE	MS	TRUE	TRUE	TRUE	TRUE
P28827	PTPRM	Receptor-type tyrosine-protein phosphatase mu	OID20598	PTPRM	Inflammation	B04411	Run122_-_INFONC	TRUE	TRUE	0	TRUE	TRUE	0	TRUE	Both	TRUE	TRUE	TRUE	TRUE
Q8IWL1	SFTPA2	Pulmonary surfactant-associated protein A2	OID21218	SFTPA2	Oncology	B04412	Run122_-_INFONC	TRUE	TRUE	0	TRUE	TRUE	0	TRUE	Both	TRUE	FALSE	FALSE	FALSE
P00533	EGFR	Epidermal growth factor receptor	OID20319	EGFR	Cardiometabolic	B04413	Run122	TRUE	TRUE	0	TRUE	TRUE	0	TRUE	Both	TRUE	TRUE	TRUE	TRUE
Q9NY33	DPP3	Dipeptidyl peptidase 3	NA	NA	NA	NA	NA	TRUE	TRUE	0	FALSE	FALSE	NA	FALSE	MS	TRUE	TRUE	TRUE	TRUE
P30613	PKLR	Pyruvate kinase PKLR	OID20682	PKLR	Inflammation	B04411	Run122_-_INFONC	TRUE	TRUE	40.9091	TRUE	TRUE	0	TRUE	Both	TRUE	TRUE	TRUE	TRUE
P14618	PKM	Pyruvate kinase PKM	NA	NA	NA	NA	NA	TRUE	TRUE	0	FALSE	FALSE	NA	FALSE	MS	TRUE	TRUE	TRUE	TRUE
Q9H4A9	DPEP2	Dipeptidase 2	OID21305	DPEP2	Oncology	B04412	Run122_-_INFONC	TRUE	TRUE	0	TRUE	TRUE	0	TRUE	Both	TRUE	TRUE	TRUE	TRUE
Q16539	MAPK14	Mitogen-activated protein kinase 14	NA	NA	NA	NA	NA	TRUE	TRUE	0	FALSE	FALSE	NA	FALSE	MS	TRUE	TRUE	TRUE	TRUE
Q5JPE7	NOMO2	Nodal modulator 2	NA	NA	NA	NA	NA	TRUE	TRUE	0	FALSE	FALSE	NA	FALSE	MS	TRUE	FALSE	FALSE	FALSE
P08581	MET	Hepatocyte growth factor receptor	OID20269	MET	Cardiometabolic	B04413	Run122	TRUE	TRUE	0	TRUE	TRUE	0	TRUE	Both	TRUE	TRUE	TRUE	TRUE
P12931	SRC	Proto-oncogene tyrosine-protein kinase Src	OID21521	SRC	Oncology	B04412	Run122_-_INFONC	TRUE	TRUE	0	TRUE	TRUE	0	TRUE	Both	TRUE	TRUE	TRUE	TRUE
P12821	ACE	Angiotensin-converting enzyme	OID30696	ACE	Inflammation II	B20704	Run123	TRUE	TRUE	0	TRUE	TRUE	0	TRUE	Both	TRUE	TRUE	TRUE	TRUE
O14818	PSMA7	Proteasome subunit alpha type-7	NA	NA	NA	NA	NA	TRUE	TRUE	0	FALSE	FALSE	NA	FALSE	MS	TRUE	TRUE	TRUE	TRUE
Q9NPH3	IL1RAP	Interleukin-1 receptor accessory protein	OID21126	IL1RAP	Neurology	B04414	Run122	TRUE	TRUE	0	TRUE	TRUE	0	TRUE	Both	TRUE	TRUE	TRUE	TRUE
P07307	ASGR2	Asialoglycoprotein receptor 2	OID30679	ASGR2	Inflammation II	B20704	Run123	TRUE	TRUE	0	TRUE	TRUE	0	TRUE	Both	TRUE	TRUE	TRUE	TRUE
P05121	SERPINE1	Plasminogen activator inhibitor 1	OID20342	SERPINE1	Cardiometabolic	B04413	Run122	TRUE	TRUE	0	TRUE	TRUE	0	TRUE	Both	TRUE	TRUE	TRUE	TRUE
Q16851	UGP2	UTP--glucose-1-phosphate uridylyltransferase	NA	NA	NA	NA	NA	TRUE	TRUE	0	FALSE	FALSE	NA	FALSE	MS	TRUE	TRUE	TRUE	TRUE
P01768	IGHV3-30	Immunoglobulin heavy variable 3-30	NA	NA	NA	NA	NA	TRUE	TRUE	0	FALSE	FALSE	NA	FALSE	MS	FALSE	FALSE	TRUE	TRUE
P11215	ITGAM	Integrin alpha-M	OID21071	ITGAM	Neurology	B04414	Run122	TRUE	TRUE	15.9091	TRUE	TRUE	0	TRUE	Both	TRUE	TRUE	TRUE	TRUE
Q16853	AOC3	Membrane primary amine oxidase	OID20389	AOC3	Cardiometabolic	B04413	Run122	TRUE	TRUE	0	TRUE	TRUE	0	TRUE	Both	TRUE	TRUE	TRUE	TRUE
P10321	HLA-C	HLA class I histocompatibility antigen, C alpha chain	NA	NA	NA	NA	NA	TRUE	TRUE	0	FALSE	FALSE	NA	FALSE	MS	TRUE	TRUE	TRUE	TRUE
P17693	HLA-G	HLA class I histocompatibility antigen, alpha chain G	NA	NA	NA	NA	NA	TRUE	TRUE	32.9545	FALSE	FALSE	NA	FALSE	MS	TRUE	TRUE	TRUE	TRUE
P08174	CD55	Complement decay-accelerating factor	OID20377	CD55	Cardiometabolic	B04413	Run122	TRUE	TRUE	0	TRUE	TRUE	0	TRUE	Both	TRUE	TRUE	TRUE	TRUE
Q9H251	CDH23	Cadherin-23	OID31074	CDH23	Neurology II	B20707	Run123	TRUE	TRUE	13.6364	TRUE	TRUE	52.2727	TRUE	Both	TRUE	TRUE	TRUE	TRUE
Q9Y6N7	ROBO1	Roundabout homolog 1	OID20734	ROBO1	Inflammation	B04411	Run122_-_INFONC	TRUE	TRUE	0	TRUE	TRUE	0	TRUE	Both	TRUE	TRUE	TRUE	TRUE
Q9HCK4	ROBO2	Roundabout homolog 2	OID21007	ROBO2	Neurology	B04414	Run122	TRUE	TRUE	53.4091	TRUE	TRUE	0	TRUE	Both	TRUE	TRUE	TRUE	TRUE
P08514	ITGA2B	Integrin alpha-IIb	NA	NA	NA	NA	NA	TRUE	TRUE	0	FALSE	FALSE	NA	FALSE	MS	TRUE	TRUE	TRUE	TRUE
Q96MU8	KREMEN1	Kremen protein 1	NA	NA	NA	NA	NA	TRUE	TRUE	0	FALSE	FALSE	NA	FALSE	MS	TRUE	TRUE	TRUE	TRUE
P09525	ANXA4	Annexin A4	OID20123	ANXA4	Cardiometabolic	B04413	Run122	TRUE	TRUE	0	TRUE	TRUE	0	TRUE	Both	TRUE	TRUE	TRUE	TRUE
Q13228	SELENBP1	Methanethiol oxidase	NA	NA	NA	NA	NA	TRUE	TRUE	0	FALSE	FALSE	NA	FALSE	MS	TRUE	TRUE	TRUE	TRUE
A2VDF0	FUOM	Fucose mutarotase	OID30626	FUOM	Inflammation II	B20704	Run123	TRUE	TRUE	13.6364	TRUE	TRUE	0	TRUE	Both	TRUE	TRUE	TRUE	TRUE
P08236	GUSB	Beta-glucuronidase	OID20296	GUSB	Cardiometabolic	B04413	Run122	TRUE	TRUE	0	TRUE	TRUE	0	TRUE	Both	TRUE	TRUE	TRUE	TRUE
Q9HC56	PCDH9	Protocadherin-9	OID31516	PCDH9	Oncology II	B20705	Run123	TRUE	TRUE	0	TRUE	TRUE	0	TRUE	Both	TRUE	TRUE	TRUE	TRUE
P54725	RAD23A	UV excision repair protein RAD23 homolog A	NA	NA	NA	NA	NA	TRUE	TRUE	0	FALSE	FALSE	NA	FALSE	MS	TRUE	TRUE	TRUE	TRUE
P01344	IGF2	Insulin-like growth factor II	NA	NA	NA	NA	NA	TRUE	TRUE	0	FALSE	FALSE	NA	FALSE	MS	TRUE	TRUE	TRUE	TRUE
P01880	IGHD	Immunoglobulin heavy constant delta	NA	NA	NA	NA	NA	TRUE	TRUE	0	FALSE	FALSE	NA	FALSE	MS	TRUE	FALSE	TRUE	TRUE
P21583	KITLG	Kit ligand	OID20196	KITLG	Cardiometabolic	B04413	Run122	TRUE	TRUE	0	TRUE	TRUE	0	TRUE	Both	TRUE	TRUE	TRUE	TRUE
P01699	IGLV1-44	Immunoglobulin lambda variable 1-44	NA	NA	NA	NA	NA	TRUE	TRUE	27.2727	FALSE	FALSE	NA	FALSE	MS	TRUE	TRUE	TRUE	TRUE
Q8WVV4	POF1B	Protein POF1B	OID30504	POF1B	Inflammation II	B20704	Run123	TRUE	TRUE	85.2273	TRUE	TRUE	9.09091	TRUE	Both	TRUE	TRUE	TRUE	TRUE
Q6ZMI3	GLDN	Gliomedin	NA	NA	NA	NA	NA	TRUE	TRUE	0	FALSE	FALSE	NA	FALSE	MS	TRUE	TRUE	TRUE	TRUE
Q9UKJ1	PILRA	Paired immunoglobulin-like type 2 receptor alpha	OID21129	PILRA	Neurology	B04414	Run122	TRUE	TRUE	13.6364	TRUE	TRUE	0	TRUE	Both	TRUE	TRUE	TRUE	TRUE
P55209	NAP1L1	Nucleosome assembly protein 1-like 1	NA	NA	NA	NA	NA	TRUE	TRUE	0	FALSE	FALSE	NA	FALSE	MS	TRUE	TRUE	TRUE	TRUE
Q99733	NAP1L4	Nucleosome assembly protein 1-like 4	OID31475	NAP1L4	Oncology II	B20705	Run123	TRUE	TRUE	13.6364	TRUE	TRUE	0	TRUE	Both	TRUE	TRUE	TRUE	TRUE
P12955	PEPD	Xaa-Pro dipeptidase	OID30688	PEPD	Inflammation II	B20704	Run123	TRUE	TRUE	0	TRUE	TRUE	0	TRUE	Both	TRUE	TRUE	TRUE	TRUE
Q86YT9	JAML	Junctional adhesion molecule-like	NA	NA	NA	NA	NA	TRUE	TRUE	11.3636	FALSE	FALSE	NA	FALSE	MS	TRUE	TRUE	TRUE	TRUE
P16070	CD44	CD44 antigen	NA	NA	NA	NA	NA	TRUE	TRUE	0	FALSE	FALSE	NA	FALSE	MS	TRUE	TRUE	TRUE	TRUE
P78417	GSTO1	Glutathione S-transferase omega-1	NA	NA	NA	NA	NA	TRUE	TRUE	0	FALSE	FALSE	NA	FALSE	MS	TRUE	TRUE	TRUE	TRUE
Q16881	TXNRD1	Thioredoxin reductase 1, cytoplasmic	OID21135	TXNRD1	Neurology	B04414	Run122	TRUE	TRUE	0	TRUE	TRUE	0	TRUE	Both	TRUE	TRUE	TRUE	TRUE
Q9H0U4	RAB1B	Ras-related protein Rab-1B	NA	NA	NA	NA	NA	TRUE	TRUE	90.9091	FALSE	FALSE	NA	FALSE	MS	TRUE	TRUE	TRUE	TRUE
P62820	RAB1A	Ras-related protein Rab-1A	NA	NA	NA	NA	NA	TRUE	TRUE	76.1364	FALSE	FALSE	NA	FALSE	MS	TRUE	TRUE	TRUE	TRUE
P59190	RAB15	Ras-related protein Rab-15	NA	NA	NA	NA	NA	TRUE	TRUE	88.6364	FALSE	FALSE	NA	FALSE	MS	TRUE	FALSE	FALSE	FALSE
P61006	RAB8A	Ras-related protein Rab-8A	NA	NA	NA	NA	NA	TRUE	TRUE	44.3182	FALSE	FALSE	NA	FALSE	MS	TRUE	TRUE	TRUE	TRUE
Q15286	RAB35	Ras-related protein Rab-35	NA	NA	NA	NA	NA	TRUE	TRUE	21.5909	FALSE	FALSE	NA	FALSE	MS	TRUE	TRUE	TRUE	TRUE
P61224	RAP1B	Ras-related protein Rap-1b	NA	NA	NA	NA	NA	TRUE	TRUE	0	FALSE	FALSE	NA	FALSE	MS	TRUE	FALSE	FALSE	FALSE
Q92973	TNPO1	Transportin-1	OID31330	TNPO1	Oncology II	B20705	Run123	TRUE	TRUE	13.6364	TRUE	TRUE	95.4545	TRUE	Both	TRUE	TRUE	TRUE	TRUE
P21709	EPHA1	Ephrin type-A receptor 1	OID20677	EPHA1	Inflammation	B04411	Run122_-_INFONC	TRUE	TRUE	0	TRUE	TRUE	0	TRUE	Both	TRUE	TRUE	TRUE	TRUE
Q6E0U4	DMKN	Dermokine	NA	NA	NA	NA	NA	TRUE	TRUE	0	FALSE	FALSE	NA	FALSE	MS	TRUE	TRUE	TRUE	TRUE
Q14847	LASP1	LIM and SH3 domain protein 1	NA	NA	NA	NA	NA	TRUE	TRUE	0	FALSE	FALSE	NA	FALSE	MS	TRUE	TRUE	TRUE	TRUE
P00167	CYB5A	Cytochrome b5	OID31171	CYB5A	Oncology II	B20705	Run123	TRUE	TRUE	0	TRUE	TRUE	61.3636	TRUE	Both	TRUE	TRUE	TRUE	TRUE
P08575	PTPRC	Receptor-type tyrosine-protein phosphatase C	OID30380	PTPRC	Cardiometabolic II	B20706	Run123	TRUE	TRUE	0	TRUE	TRUE	0	TRUE	Both	TRUE	TRUE	TRUE	TRUE
P04179	SOD2	Superoxide dismutase [Mn], mitochondrial	OID21114	SOD2	Neurology	B04414	Run122	TRUE	TRUE	0	TRUE	TRUE	0	TRUE	Both	TRUE	TRUE	TRUE	TRUE
Q15375	EPHA7	Ephrin type-A receptor 7	NA	NA	NA	NA	NA	TRUE	TRUE	13.6364	FALSE	FALSE	NA	FALSE	MS	TRUE	TRUE	TRUE	TRUE
P06756	ITGAV	Integrin alpha-V	OID21416	ITGAV	Oncology	B04412	Run122_-_INFONC	TRUE	TRUE	0	TRUE	TRUE	0	TRUE	Both	TRUE	TRUE	TRUE	TRUE
Q9H497	TOR3A	Torsin-3A	NA	NA	NA	NA	NA	TRUE	TRUE	54.5455	FALSE	FALSE	NA	FALSE	MS	TRUE	TRUE	TRUE	TRUE
P25788	PSMA3	Proteasome subunit alpha type-3	NA	NA	NA	NA	NA	TRUE	TRUE	0	FALSE	FALSE	NA	FALSE	MS	TRUE	TRUE	TRUE	TRUE
P00390	GSR	Glutathione reductase, mitochondrial	OID30700	GSR	Inflammation II	B20704	Run123	TRUE	TRUE	0	TRUE	TRUE	0	TRUE	Both	TRUE	TRUE	TRUE	TRUE
P78536	ADAM17	Disintegrin and metalloproteinase domain-containing protein 17	NA	NA	NA	NA	NA	TRUE	TRUE	22.7273	FALSE	FALSE	NA	FALSE	MS	TRUE	TRUE	TRUE	TRUE
Q96RD9	FCRL5	Fc receptor-like protein 5	OID21111	FCRL5	Neurology	B04414	Run122	TRUE	TRUE	0	TRUE	TRUE	0	TRUE	Both	TRUE	TRUE	TRUE	TRUE
P28065	PSMB9	Proteasome subunit beta type-9	NA	NA	NA	NA	NA	TRUE	TRUE	13.6364	FALSE	FALSE	NA	FALSE	MS	TRUE	TRUE	TRUE	TRUE
Q16270	IGFBP7	Insulin-like growth factor-binding protein 7	OID20236	IGFBP7	Cardiometabolic	B04413	Run122	TRUE	TRUE	0	TRUE	TRUE	0	TRUE	Both	TRUE	TRUE	TRUE	TRUE
P19256	CD58	Lymphocyte function-associated antigen 3	OID20716	CD58	Inflammation	B04411	Run122_-_INFONC	TRUE	TRUE	0	TRUE	TRUE	0	TRUE	Both	TRUE	TRUE	TRUE	TRUE
P00338	LDHA	L-lactate dehydrogenase A chain	NA	NA	NA	NA	NA	TRUE	TRUE	0	FALSE	FALSE	NA	FALSE	MS	TRUE	TRUE	TRUE	TRUE
P40227	CCT6A	T-complex protein 1 subunit zeta	NA	NA	NA	NA	NA	TRUE	TRUE	0	FALSE	FALSE	NA	FALSE	MS	TRUE	TRUE	TRUE	TRUE
Q99941	ATF6B	Cyclic AMP-dependent transcription factor ATF-6 beta	NA	NA	NA	NA	NA	TRUE	TRUE	0	FALSE	FALSE	NA	FALSE	MS	TRUE	TRUE	TRUE	TRUE
Q86SQ4	ADGRG6	Adhesion G-protein coupled receptor G6	NA	NA	NA	NA	NA	TRUE	TRUE	0	FALSE	FALSE	NA	FALSE	MS	TRUE	TRUE	TRUE	TRUE
P28161	GSTM2	Glutathione S-transferase Mu 2	NA	NA	NA	NA	NA	TRUE	TRUE	0	FALSE	FALSE	NA	FALSE	MS	TRUE	TRUE	TRUE	TRUE
Q03013	GSTM4	Glutathione S-transferase Mu 4	OID30164	GSTM4	Cardiometabolic II	B20706	Run123	TRUE	TRUE	86.3636	TRUE	TRUE	30.6818	TRUE	Both	TRUE	FALSE	FALSE	FALSE
Q5TDH0	DDI2	Protein DDI1 homolog 2	OID30602	DDI2	Inflammation II	B20704	Run123	TRUE	TRUE	0	TRUE	TRUE	0	TRUE	Both	TRUE	TRUE	TRUE	TRUE
P60985	KRTDAP	Keratinocyte differentiation-associated protein	NA	NA	NA	NA	NA	TRUE	TRUE	25	FALSE	FALSE	NA	FALSE	MS	TRUE	TRUE	TRUE	TRUE
P35968	KDR	Vascular endothelial growth factor receptor 2	OID21497	KDR	Oncology	B04412	Run122_-_INFONC	TRUE	TRUE	0	TRUE	TRUE	0	TRUE	Both	TRUE	TRUE	TRUE	TRUE
P52209	PGD	6-phosphogluconate dehydrogenase, decarboxylating	OID30344	PGD	Cardiometabolic II	B20706	Run123	TRUE	TRUE	0	TRUE	TRUE	0	TRUE	Both	TRUE	TRUE	TRUE	TRUE
Q9Y251	HPSE	Heparanase	OID30409	HPSE	Cardiometabolic II	B20706	Run123	TRUE	TRUE	0	TRUE	TRUE	0	TRUE	Both	TRUE	TRUE	TRUE	TRUE
O60888	CUTA	Protein CutA	NA	NA	NA	NA	NA	TRUE	TRUE	0	FALSE	FALSE	NA	FALSE	MS	TRUE	TRUE	TRUE	TRUE
Q13231	CHIT1	Chitotriosidase-1	OID20312	CHIT1	Cardiometabolic	B04413	Run122	TRUE	TRUE	0	TRUE	TRUE	0	TRUE	Both	TRUE	TRUE	TRUE	TRUE
P62873	GNB1	Guanine nucleotide-binding protein G(I)/G(S)/G(T) subunit beta-1	NA	NA	NA	NA	NA	TRUE	TRUE	62.5	FALSE	FALSE	NA	FALSE	MS	TRUE	TRUE	TRUE	TRUE
Q53RT3	ASPRV1	Retroviral-like aspartic protease 1	NA	NA	NA	NA	NA	TRUE	TRUE	76.1364	FALSE	FALSE	NA	FALSE	MS	TRUE	TRUE	TRUE	TRUE
P28799	GRN	Progranulin	OID21159	GRN	Neurology	B04414	Run122	TRUE	TRUE	0	TRUE	TRUE	0	TRUE	Both	TRUE	TRUE	TRUE	TRUE
P48960	ADGRE5	Adhesion G protein-coupled receptor E5	OID20260	ADGRE5	Cardiometabolic	B04413	Run122	TRUE	TRUE	0	TRUE	TRUE	0	TRUE	Both	TRUE	TRUE	TRUE	TRUE
Q13642-1	FHL1	Isoform 1 of Four and a half LIM domains protein 1	NA	NA	NA	NA	NA	TRUE	TRUE	0	FALSE	FALSE	NA	FALSE	MS	FALSE	FALSE	FALSE	FALSE
Q9UNZ2	NSFL1C	NSFL1 cofactor p47	OID21022	NSFL1C	Neurology	B04414	Run122	TRUE	TRUE	0	TRUE	TRUE	0	TRUE	Both	TRUE	TRUE	TRUE	TRUE
P04424	ASL	Argininosuccinate lyase	NA	NA	NA	NA	NA	TRUE	TRUE	13.6364	FALSE	FALSE	NA	FALSE	MS	TRUE	TRUE	TRUE	TRUE
P37173	TGFBR2	TGF-beta receptor type-2	OID21493	TGFBR2	Oncology	B04412	Run122_-_INFONC	TRUE	TRUE	15.9091	TRUE	TRUE	0	TRUE	Both	TRUE	TRUE	TRUE	TRUE
Q9BU40	CHRDL1	Chordin-like protein 1	OID20771	CHRDL1	Inflammation	B04411	Run122_-_INFONC	TRUE	TRUE	13.6364	TRUE	TRUE	0	TRUE	Both	TRUE	TRUE	TRUE	TRUE
Q96H15	TIMD4	T-cell immunoglobulin and mucin domain-containing protein 4	OID20375	TIMD4	Cardiometabolic	B04413	Run122	TRUE	TRUE	0	TRUE	TRUE	0	TRUE	Both	TRUE	TRUE	TRUE	TRUE
Q5VTT5	MYOM3	Myomesin-3	OID30633	MYOM3	Inflammation II	B20704	Run123	TRUE	TRUE	0	TRUE	TRUE	0	TRUE	Both	TRUE	TRUE	TRUE	TRUE
Q01973	ROR1	Inactive tyrosine-protein kinase transmembrane receptor ROR1	OID20224	ROR1	Cardiometabolic	B04413	Run122	TRUE	TRUE	50	TRUE	TRUE	0	TRUE	Both	TRUE	TRUE	TRUE	TRUE
Q9Y2S2	CRYL1	Lambda-crystallin homolog	NA	NA	NA	NA	NA	TRUE	TRUE	13.6364	FALSE	FALSE	NA	FALSE	MS	TRUE	TRUE	TRUE	TRUE
P39060	COL18A1	Collagen alpha-1(XVIII) chain	OID20332	COL18A1	Cardiometabolic	B04413	Run122	TRUE	TRUE	0	TRUE	TRUE	0	TRUE	Both	TRUE	TRUE	TRUE	TRUE
O00468-6	AGRN	Isoform 6 of Agrin	NA	NA	NA	NA	NA	TRUE	TRUE	0	FALSE	FALSE	NA	FALSE	MS	FALSE	FALSE	FALSE	FALSE
P26641	EEF1G	Elongation factor 1-gamma	NA	NA	NA	NA	NA	TRUE	TRUE	0	FALSE	FALSE	NA	FALSE	MS	TRUE	TRUE	TRUE	TRUE
Q9H2X3	CLEC4M	C-type lectin domain family 4 member M	OID30405	CLEC4M	Cardiometabolic II	B20706	Run123	TRUE	TRUE	75	TRUE	TRUE	0	TRUE	Both	TRUE	TRUE	TRUE	TRUE
Q9NNX6	CD209	CD209 antigen	OID20262	CD209	Cardiometabolic	B04413	Run122	TRUE	TRUE	0	TRUE	TRUE	0	TRUE	Both	TRUE	TRUE	TRUE	TRUE
O95428	PAPLN	Papilin	NA	NA	NA	NA	NA	TRUE	TRUE	0	FALSE	FALSE	NA	FALSE	MS	TRUE	TRUE	TRUE	TRUE
Q96NZ9	PRAP1	Proline-rich acidic protein 1	OID30391	PRAP1	Cardiometabolic II	B20706	Run123	TRUE	TRUE	0	TRUE	TRUE	0	TRUE	Both	TRUE	TRUE	TRUE	TRUE
P23470	PTPRG	Receptor-type tyrosine-protein phosphatase gamma	NA	NA	NA	NA	NA	TRUE	TRUE	0	FALSE	FALSE	NA	FALSE	MS	TRUE	TRUE	TRUE	TRUE
Q9NP55	BPIFA1	BPI fold-containing family A member 1	NA	NA	NA	NA	NA	TRUE	TRUE	40.9091	FALSE	FALSE	NA	FALSE	MS	TRUE	TRUE	TRUE	TRUE
Q9BXJ4	C1QTNF3	Complement C1q tumor necrosis factor-related protein 3	NA	NA	NA	NA	NA	TRUE	TRUE	0	FALSE	FALSE	NA	FALSE	MS	TRUE	TRUE	TRUE	TRUE
Q9HCL0	PCDH18	Protocadherin-18	NA	NA	NA	NA	NA	TRUE	TRUE	0	FALSE	FALSE	NA	FALSE	MS	TRUE	TRUE	TRUE	TRUE
P60174	TPI1	Triosephosphate isomerase	NA	NA	NA	NA	NA	TRUE	TRUE	0	FALSE	FALSE	NA	FALSE	MS	TRUE	TRUE	TRUE	TRUE
P23471	PTPRZ1	Receptor-type tyrosine-protein phosphatase zeta	OID30343	PTPRZ1	Cardiometabolic II	B20706	Run123	TRUE	TRUE	0	TRUE	TRUE	0	TRUE	Both	TRUE	TRUE	TRUE	TRUE
P12318	FCGR2A	Low affinity immunoglobulin gamma Fc region receptor II-a	OID20391	FCGR2A	Cardiometabolic	B04413	Run122	TRUE	TRUE	0	TRUE	TRUE	0	TRUE	Both	TRUE	TRUE	TRUE	TRUE
Q9P2X0	DPM3	Dolichol-phosphate mannosyltransferase subunit 3	NA	NA	NA	NA	NA	TRUE	TRUE	36.3636	FALSE	FALSE	NA	FALSE	MS	TRUE	FALSE	FALSE	FALSE
P80303	NUCB2	Nucleobindin-2	OID21448	NUCB2	Oncology	B04412	Run122_-_INFONC	TRUE	TRUE	0	TRUE	TRUE	0	TRUE	Both	TRUE	TRUE	TRUE	TRUE
P54578	USP14	Ubiquitin carboxyl-terminal hydrolase 14	NA	NA	NA	NA	NA	TRUE	TRUE	0	FALSE	FALSE	NA	FALSE	MS	TRUE	TRUE	TRUE	TRUE
Q8TDQ0	HAVCR2	Hepatitis A virus cellular receptor 2	OID21137	HAVCR2	Neurology	B04414	Run122	TRUE	TRUE	27.2727	TRUE	TRUE	0	TRUE	Both	TRUE	TRUE	TRUE	TRUE
P37837	TALDO1	Transaldolase	OID30414	TALDO1	Cardiometabolic II	B20706	Run123	TRUE	TRUE	0	TRUE	TRUE	0	TRUE	Both	TRUE	TRUE	TRUE	TRUE
P36269	GGT5	Glutathione hydrolase 5 proenzyme	OID20909	GGT5	Neurology	B04414	Run122	TRUE	TRUE	0	TRUE	TRUE	0	TRUE	Both	TRUE	TRUE	TRUE	TRUE
O95292	VAPB	Vesicle-associated membrane protein-associated protein B/C	NA	NA	NA	NA	NA	TRUE	TRUE	79.5455	FALSE	FALSE	NA	FALSE	MS	TRUE	TRUE	TRUE	TRUE
Q9P0L0	VAPA	Vesicle-associated membrane protein-associated protein A	NA	NA	NA	NA	NA	TRUE	TRUE	67.0455	FALSE	FALSE	NA	FALSE	MS	TRUE	TRUE	TRUE	TRUE
Q9BYH1	SEZ6L	Seizure 6-like protein	OID21488	SEZ6L	Oncology	B04412	Run122_-_INFONC	TRUE	TRUE	39.7727	TRUE	TRUE	0	TRUE	Both	TRUE	TRUE	TRUE	TRUE
Q6UXD5	SEZ6L2	Seizure 6-like protein 2	OID21289	SEZ6L2	Oncology	B04412	Run122_-_INFONC	TRUE	TRUE	0	TRUE	TRUE	0	TRUE	Both	TRUE	TRUE	TRUE	TRUE
Q8WZ75	ROBO4	Roundabout homolog 4	OID30226	ROBO4	Cardiometabolic II	B20706	Run123	TRUE	TRUE	0	TRUE	TRUE	0	TRUE	Both	TRUE	TRUE	TRUE	TRUE
P0DMM9	SULT1A3	Sulfotransferase 1A3	NA	NA	NA	NA	NA	TRUE	TRUE	60.2273	FALSE	FALSE	NA	FALSE	MS	TRUE	TRUE	TRUE	TRUE
P50225	SULT1A1	Sulfotransferase 1A1	OID21031	SULT1A1	Neurology	B04414	Run122	TRUE	TRUE	25	TRUE	TRUE	0	TRUE	Both	TRUE	FALSE	FALSE	FALSE
P20023	CR2	Complement receptor type 2	OID20393	CR2	Cardiometabolic	B04413	Run122	TRUE	TRUE	0	TRUE	TRUE	0	TRUE	Both	TRUE	TRUE	TRUE	TRUE
P68036	UBE2L3	Ubiquitin-conjugating enzyme E2 L3	NA	NA	NA	NA	NA	TRUE	TRUE	0	FALSE	FALSE	NA	FALSE	MS	TRUE	TRUE	TRUE	TRUE
P59998	ARPC4	Actin-related protein 2/3 complex subunit 4	NA	NA	NA	NA	NA	TRUE	TRUE	0	FALSE	FALSE	NA	FALSE	MS	TRUE	TRUE	TRUE	TRUE
P61978	HNRNPK	Heterogeneous nuclear ribonucleoprotein K	OID20051	HNRNPK	Cardiometabolic	B04413	Run122	TRUE	TRUE	0	TRUE	TRUE	2.27273	TRUE	Both	TRUE	TRUE	TRUE	TRUE
P41271	NBL1	Neuroblastoma suppressor of tumorigenicity 1	OID21486	NBL1	Oncology	B04412	Run122_-_INFONC	TRUE	TRUE	13.6364	TRUE	TRUE	0	TRUE	Both	TRUE	TRUE	TRUE	TRUE
P51161	FABP6	Gastrotropin	OID20076	FABP6	Cardiometabolic	B04413	Run122	TRUE	TRUE	25	TRUE	TRUE	1.13636	TRUE	Both	TRUE	TRUE	TRUE	TRUE
P98155	VLDLR	Very low-density lipoprotein receptor	NA	NA	NA	NA	NA	TRUE	TRUE	34.0909	FALSE	FALSE	NA	FALSE	MS	TRUE	TRUE	TRUE	TRUE
Q6UXH9	PAMR1	Inactive serine protease PAMR1	OID21153	PAMR1	Neurology	B04414	Run122	TRUE	TRUE	25	TRUE	TRUE	0	TRUE	Both	TRUE	TRUE	TRUE	TRUE
Q9H159	CDH19	Cadherin-19	NA	NA	NA	NA	NA	TRUE	TRUE	13.6364	FALSE	FALSE	NA	FALSE	MS	TRUE	TRUE	TRUE	TRUE
P23280	CA6	Carbonic anhydrase 6	OID21096	CA6	Neurology	B04414	Run122	TRUE	TRUE	0	TRUE	TRUE	0	TRUE	Both	TRUE	TRUE	TRUE	TRUE
O60506	SYNCRIP	Heterogeneous nuclear ribonucleoprotein Q	NA	NA	NA	NA	NA	TRUE	TRUE	0	FALSE	FALSE	NA	FALSE	MS	TRUE	TRUE	TRUE	TRUE
Q70J99	UNC13D	Protein unc-13 homolog D	NA	NA	NA	NA	NA	TRUE	TRUE	0	FALSE	FALSE	NA	FALSE	MS	TRUE	TRUE	TRUE	TRUE
Q12906	ILF3	Interleukin enhancer-binding factor 3	NA	NA	NA	NA	NA	TRUE	TRUE	0	FALSE	FALSE	NA	FALSE	MS	TRUE	TRUE	TRUE	TRUE
O75340	PDCD6	Programmed cell death protein 6	OID20163	PDCD6	Cardiometabolic	B04413	Run122	TRUE	TRUE	29.5455	TRUE	TRUE	0	TRUE	Both	TRUE	TRUE	TRUE	TRUE
Q9UIB8	CD84	SLAM family member 5	OID20607	CD84	Inflammation	B04411	Run122_-_INFONC	TRUE	TRUE	0	TRUE	TRUE	0	TRUE	Both	TRUE	TRUE	TRUE	TRUE
Q02153	GUCY1B1	Guanylate cyclase soluble subunit beta-1	NA	NA	NA	NA	NA	TRUE	TRUE	85.2273	FALSE	FALSE	NA	FALSE	MS	TRUE	FALSE	FALSE	FALSE
Q8NDA2	HMCN2	Hemicentin-2	OID30592	HMCN2	Inflammation II	B20704	Run123	TRUE	TRUE	0	TRUE	TRUE	0	TRUE	Both	TRUE	TRUE	TRUE	TRUE
Q14956	GPNMB	Transmembrane glycoprotein NMB	OID20173	GPNMB	Cardiometabolic	B04413	Run122	TRUE	TRUE	0	TRUE	TRUE	0	TRUE	Both	TRUE	TRUE	TRUE	TRUE
Q9H6X2	ANTXR1	Anthrax toxin receptor 1	NA	NA	NA	NA	NA	TRUE	TRUE	0	FALSE	FALSE	NA	FALSE	MS	TRUE	TRUE	TRUE	TRUE
Q12913	PTPRJ	Receptor-type tyrosine-protein phosphatase eta	NA	NA	NA	NA	NA	TRUE	TRUE	0	FALSE	FALSE	NA	FALSE	MS	TRUE	TRUE	TRUE	TRUE
Q8IWK6	ADGRA3	Adhesion G protein-coupled receptor A3	NA	NA	NA	NA	NA	TRUE	TRUE	40.9091	FALSE	FALSE	NA	FALSE	MS	TRUE	TRUE	TRUE	TRUE
Q16822	PCK2	Phosphoenolpyruvate carboxykinase [GTP], mitochondrial	NA	NA	NA	NA	NA	TRUE	TRUE	85.2273	FALSE	FALSE	NA	FALSE	MS	TRUE	TRUE	TRUE	TRUE
Q12805	EFEMP1	EGF-containing fibulin-like extracellular matrix protein 1	OID20414	EFEMP1	Cardiometabolic	B04413	Run122	TRUE	TRUE	0	TRUE	TRUE	0	TRUE	Both	TRUE	TRUE	TRUE	TRUE
P16284	PECAM1	Platelet endothelial cell adhesion molecule	OID21131	PECAM1	Neurology	B04414	Run122	TRUE	TRUE	0	TRUE	TRUE	0	TRUE	Both	TRUE	TRUE	TRUE	TRUE
P15509	CSF2RA	Granulocyte-macrophage colony-stimulating factor receptor subunit alpha	OID20915	CSF2RA	Neurology	B04414	Run122	TRUE	TRUE	15.9091	TRUE	TRUE	0	TRUE	Both	TRUE	TRUE	TRUE	TRUE
Q14240	EIF4A2	Eukaryotic initiation factor 4A-II	NA	NA	NA	NA	NA	TRUE	TRUE	54.5455	FALSE	FALSE	NA	FALSE	MS	TRUE	TRUE	TRUE	TRUE
P60842	EIF4A1	Eukaryotic initiation factor 4A-I	NA	NA	NA	NA	NA	TRUE	TRUE	0	FALSE	FALSE	NA	FALSE	MS	TRUE	TRUE	TRUE	TRUE
P20073	ANXA7	Annexin A7	NA	NA	NA	NA	NA	TRUE	TRUE	63.6364	FALSE	FALSE	NA	FALSE	MS	TRUE	TRUE	TRUE	TRUE
P32754	HPD	4-hydroxyphenylpyruvate dioxygenase	NA	NA	NA	NA	NA	TRUE	TRUE	0	FALSE	FALSE	NA	FALSE	MS	TRUE	TRUE	TRUE	TRUE
O60814	H2BC12	Histone H2B type 1-K	NA	NA	NA	NA	NA	TRUE	TRUE	61.3636	FALSE	FALSE	NA	FALSE	MS	TRUE	FALSE	FALSE	FALSE
Q5JSH3	WDR44	WD repeat-containing protein 44	NA	NA	NA	NA	NA	TRUE	TRUE	0	FALSE	FALSE	NA	FALSE	MS	TRUE	TRUE	TRUE	TRUE
Q9GZP4	PITHD1	PITH domain-containing protein 1	OID31215	PITHD1	Oncology II	B20705	Run123	TRUE	TRUE	15.9091	TRUE	TRUE	29.5455	TRUE	Both	TRUE	TRUE	TRUE	TRUE
Q9BRX8	PRXL2A	Peroxiredoxin-like 2A	NA	NA	NA	NA	NA	TRUE	TRUE	13.6364	FALSE	FALSE	NA	FALSE	MS	TRUE	FALSE	FALSE	FALSE
P0DOY2	IGLC2	Immunoglobulin lambda constant 2	OID30740	IGLC2	Inflammation II	B20704	Run123	TRUE	TRUE	0	TRUE	TRUE	0	TRUE	Both	TRUE	FALSE	FALSE	FALSE
P16562	CRISP2	Cysteine-rich secretory protein 2	OID21456	CRISP2	Oncology	B04412	Run122_-_INFONC	TRUE	TRUE	75	TRUE	TRUE	0	TRUE	Both	TRUE	TRUE	TRUE	TRUE
Q9BRN9	TM2D3	TM2 domain-containing protein 3	NA	NA	NA	NA	NA	TRUE	TRUE	85.2273	FALSE	FALSE	NA	FALSE	MS	TRUE	FALSE	FALSE	FALSE
Q9HC38-2	GLOD4	Isoform 2 of Glyoxalase domain-containing protein 4	NA	NA	NA	NA	NA	TRUE	TRUE	0	FALSE	FALSE	NA	FALSE	MS	FALSE	FALSE	FALSE	FALSE
Q00013	MPP1	55 kDa erythrocyte membrane protein	NA	NA	NA	NA	NA	TRUE	TRUE	13.6364	FALSE	FALSE	NA	FALSE	MS	TRUE	TRUE	TRUE	TRUE
Q8NI22	MCFD2	Multiple coagulation factor deficiency protein 2	OID20171	MCFD2	Cardiometabolic	B04413	Run122	TRUE	TRUE	27.2727	TRUE	TRUE	0	TRUE	Both	TRUE	TRUE	TRUE	TRUE
P19105	MYL12A	Myosin regulatory light chain 12A	NA	NA	NA	NA	NA	TRUE	TRUE	78.4091	FALSE	FALSE	NA	FALSE	MS	TRUE	FALSE	FALSE	FALSE
P24844	MYL9	Myosin regulatory light polypeptide 9	NA	NA	NA	NA	NA	TRUE	TRUE	73.8636	FALSE	FALSE	NA	FALSE	MS	TRUE	TRUE	TRUE	TRUE
P61086	UBE2K	Ubiquitin-conjugating enzyme E2 K	NA	NA	NA	NA	NA	TRUE	TRUE	25	FALSE	FALSE	NA	FALSE	MS	TRUE	TRUE	TRUE	TRUE
P07911	UMOD	Uromodulin	OID20237	UMOD	Cardiometabolic	B04413	Run122	TRUE	TRUE	0	TRUE	TRUE	0	TRUE	Both	TRUE	TRUE	TRUE	TRUE
Q6ICL3	TANGO2	Transport and Golgi organization protein 2 homolog	NA	NA	NA	NA	NA	TRUE	TRUE	0	FALSE	FALSE	NA	FALSE	MS	TRUE	TRUE	TRUE	TRUE
P0DP23	CALM1	Calmodulin-1	NA	NA	NA	NA	NA	TRUE	TRUE	0	FALSE	FALSE	NA	FALSE	MS	TRUE	TRUE	TRUE	TRUE
P40967	PMEL	Melanocyte protein PMEL	NA	NA	NA	NA	NA	TRUE	TRUE	0	FALSE	FALSE	NA	FALSE	MS	TRUE	TRUE	TRUE	TRUE
P13688	CEACAM1	Carcinoembryonic antigen-related cell adhesion molecule 1	OID21528	CEACAM1	Oncology	B04412	Run122_-_INFONC	TRUE	TRUE	0	TRUE	TRUE	0	TRUE	Both	TRUE	TRUE	TRUE	TRUE
P06731	CEACAM5	Carcinoembryonic antigen-related cell adhesion molecule 5	OID21171	CEACAM5	Oncology	B04412	Run122_-_INFONC	TRUE	TRUE	75	TRUE	TRUE	10.2273	TRUE	Both	TRUE	TRUE	TRUE	TRUE
Q9NPR2	SEMA4B	Semaphorin-4B	NA	NA	NA	NA	NA	TRUE	TRUE	0	FALSE	FALSE	NA	FALSE	MS	TRUE	TRUE	TRUE	TRUE
P22528	SPRR1B	Cornifin-B	OID31296	SPRR1B	Oncology II	B20705	Run123	TRUE	TRUE	0	TRUE	TRUE	52.2727	TRUE	Both	TRUE	FALSE	FALSE	FALSE
P16157	ANK1	Ankyrin-1	NA	NA	NA	NA	NA	TRUE	TRUE	0	FALSE	FALSE	NA	FALSE	MS	TRUE	TRUE	TRUE	TRUE
P08397	HMBS	Porphobilinogen deaminase	OID21385	HMBS	Oncology	B04412	Run122_-_INFONC	TRUE	TRUE	0	TRUE	TRUE	0	TRUE	Both	TRUE	TRUE	TRUE	TRUE
A6NMZ7	COL6A6	Collagen alpha-6(VI) chain	NA	NA	NA	NA	NA	TRUE	TRUE	54.5455	FALSE	FALSE	NA	FALSE	MS	TRUE	TRUE	TRUE	TRUE
P08133	ANXA6	Annexin A6	NA	NA	NA	NA	NA	TRUE	TRUE	25	FALSE	FALSE	NA	FALSE	MS	TRUE	TRUE	TRUE	TRUE
Q13421-4	MSLN	Isoform 4 of Mesothelin	NA	NA	NA	NA	NA	TRUE	TRUE	0	FALSE	FALSE	NA	FALSE	MS	FALSE	FALSE	FALSE	FALSE
Q92823	NRCAM	Neuronal cell adhesion molecule	OID20229	NRCAM	Cardiometabolic	B04413	Run122	TRUE	TRUE	0	TRUE	TRUE	0	TRUE	Both	TRUE	TRUE	TRUE	TRUE
Q4KMG0	CDON	Cell adhesion molecule-related/down-regulated by oncogenes	OID20754	CDON	Inflammation	B04411	Run122_-_INFONC	TRUE	TRUE	0	TRUE	TRUE	0	TRUE	Both	TRUE	TRUE	TRUE	TRUE
Q14982	OPCML	Opioid-binding protein/cell adhesion molecule	NA	NA	NA	NA	NA	TRUE	TRUE	13.6364	FALSE	FALSE	NA	FALSE	MS	TRUE	TRUE	TRUE	TRUE
Q9P121	NTM	Neurotrimin	NA	NA	NA	NA	NA	TRUE	TRUE	0	FALSE	FALSE	NA	FALSE	MS	TRUE	TRUE	TRUE	TRUE
Q8WVQ1	CANT1	Soluble calcium-activated nucleotidase 1	OID20181	CANT1	Cardiometabolic	B04413	Run122	TRUE	TRUE	0	TRUE	TRUE	0	TRUE	Both	TRUE	TRUE	TRUE	TRUE
P10451	SPP1	Osteopontin	OID20322	SPP1	Cardiometabolic	B04413	Run122	TRUE	TRUE	0	TRUE	TRUE	0	TRUE	Both	TRUE	TRUE	TRUE	TRUE
Q9Y279	VSIG4	V-set and immunoglobulin domain-containing protein 4	OID21144	VSIG4	Neurology	B04414	Run122	TRUE	TRUE	0	TRUE	TRUE	0	TRUE	Both	TRUE	TRUE	TRUE	TRUE
Q8IWU5	SULF2	Extracellular sulfatase Sulf-2	NA	NA	NA	NA	NA	TRUE	TRUE	0	FALSE	FALSE	NA	FALSE	MS	TRUE	TRUE	TRUE	TRUE
Q8NFY4	SEMA6D	Semaphorin-6D	NA	NA	NA	NA	NA	TRUE	TRUE	0	FALSE	FALSE	NA	FALSE	MS	TRUE	TRUE	TRUE	TRUE
Q9H2E6	SEMA6A	Semaphorin-6A	NA	NA	NA	NA	NA	TRUE	TRUE	39.7727	FALSE	FALSE	NA	FALSE	MS	TRUE	TRUE	TRUE	TRUE
Q15746	MYLK	Myosin light chain kinase, smooth muscle	NA	NA	NA	NA	NA	TRUE	TRUE	0	FALSE	FALSE	NA	FALSE	MS	TRUE	TRUE	TRUE	TRUE
P22392-2	NME2	Isoform 3 of Nucleoside diphosphate kinase B	NA	NA	NA	NA	NA	TRUE	TRUE	0	FALSE	FALSE	NA	FALSE	MS	FALSE	FALSE	FALSE	FALSE
P15531	NME1	Nucleoside diphosphate kinase A	OID30451	NME1	Inflammation II	B20704	Run123	TRUE	TRUE	0	TRUE	TRUE	98.8636	TRUE	Both	TRUE	TRUE	TRUE	TRUE
P01597	IGKV1-39	Immunoglobulin kappa variable 1-39	NA	NA	NA	NA	NA	TRUE	TRUE	13.6364	FALSE	FALSE	NA	FALSE	MS	TRUE	TRUE	TRUE	TRUE
P01611	IGKV1D-12	Immunoglobulin kappa variable 1D-12	NA	NA	NA	NA	NA	TRUE	TRUE	54.5455	FALSE	FALSE	NA	FALSE	MS	TRUE	TRUE	TRUE	TRUE
P27824	CANX	Calnexin	NA	NA	NA	NA	NA	TRUE	TRUE	0	FALSE	FALSE	NA	FALSE	MS	TRUE	TRUE	TRUE	TRUE
P16112	ACAN	Aggrecan core protein	OID20159	ACAN	Cardiometabolic	B04413	Run122	TRUE	TRUE	0	TRUE	TRUE	0	TRUE	Both	TRUE	TRUE	TRUE	TRUE
Q9UN70	PCDHGC3	Protocadherin gamma-C3	NA	NA	NA	NA	NA	TRUE	TRUE	0	FALSE	FALSE	NA	FALSE	MS	TRUE	TRUE	TRUE	TRUE
Q9ULB1	NRXN1	Neurexin-1	NA	NA	NA	NA	NA	TRUE	TRUE	46.5909	FALSE	FALSE	NA	FALSE	MS	FALSE	FALSE	TRUE	TRUE
Q9Y4C0	NRXN3	Neurexin-3	OID30901	NRXN3	Neurology II	B20707	Run123	TRUE	TRUE	39.7727	TRUE	TRUE	95.4545	TRUE	Both	FALSE	FALSE	TRUE	TRUE
P23141	CES1	Liver carboxylesterase 1	OID20244	CES1	Cardiometabolic	B04413	Run122	TRUE	TRUE	0	TRUE	TRUE	0	TRUE	Both	TRUE	TRUE	TRUE	TRUE
P20701	ITGAL	Integrin alpha-L	OID30537	ITGAL	Inflammation II	B20704	Run123	TRUE	TRUE	15.9091	TRUE	TRUE	0	TRUE	Both	TRUE	TRUE	TRUE	TRUE
P29350	PTPN6	Tyrosine-protein phosphatase non-receptor type 6	OID20717	PTPN6	Inflammation	B04411	Run122_-_INFONC	TRUE	TRUE	0	TRUE	TRUE	0	TRUE	Both	TRUE	TRUE	TRUE	TRUE
Q96B86	RGMA	Repulsive guidance molecule A	OID21065	RGMA	Neurology	B04414	Run122	TRUE	TRUE	0	TRUE	TRUE	0	TRUE	Both	TRUE	TRUE	TRUE	TRUE
Q9HBB8	CDHR5	Cadherin-related family member 5	OID20193	CDHR5	Cardiometabolic	B04413	Run122	TRUE	TRUE	0	TRUE	TRUE	0	TRUE	Both	TRUE	TRUE	TRUE	TRUE
P02545	LMNA	Prelamin-A/C	NA	NA	NA	NA	NA	TRUE	TRUE	0	FALSE	FALSE	NA	FALSE	MS	TRUE	TRUE	TRUE	TRUE
Q15262	PTPRK	Receptor-type tyrosine-protein phosphatase kappa	OID31461	PTPRK	Oncology II	B20705	Run123	TRUE	TRUE	0	TRUE	TRUE	0	TRUE	Both	TRUE	TRUE	TRUE	TRUE
Q14242	SELPLG	P-selectin glycoprotein ligand 1	OID20560	SELPLG	Inflammation	B04411	Run122_-_INFONC	TRUE	TRUE	0	TRUE	TRUE	0	TRUE	Both	TRUE	TRUE	TRUE	TRUE
P11940	PABPC1	Polyadenylate-binding protein 1	NA	NA	NA	NA	NA	TRUE	TRUE	13.6364	FALSE	FALSE	NA	FALSE	MS	TRUE	TRUE	TRUE	TRUE
P01593	IGKV1D-33	Immunoglobulin kappa variable 1D-33	NA	NA	NA	NA	NA	TRUE	TRUE	0	FALSE	FALSE	NA	FALSE	MS	TRUE	TRUE	TRUE	TRUE
Q9UEW3	MARCO	Macrophage receptor MARCO	OID20210	MARCO	Cardiometabolic	B04413	Run122	TRUE	TRUE	0	TRUE	TRUE	0	TRUE	Both	TRUE	TRUE	TRUE	TRUE
Q92542	NCSTN	Nicastrin	NA	NA	NA	NA	NA	TRUE	TRUE	38.6364	FALSE	FALSE	NA	FALSE	MS	TRUE	TRUE	TRUE	TRUE
P51606	RENBP	N-acylglucosamine 2-epimerase	NA	NA	NA	NA	NA	TRUE	TRUE	75	FALSE	FALSE	NA	FALSE	MS	TRUE	FALSE	FALSE	FALSE
P14209	CD99	CD99 antigen	OID21110	CD99	Neurology	B04414	Run122	TRUE	TRUE	0	TRUE	TRUE	0	TRUE	Both	TRUE	TRUE	TRUE	TRUE
Q93009	USP7	Ubiquitin carboxyl-terminal hydrolase 7	NA	NA	NA	NA	NA	TRUE	TRUE	63.6364	FALSE	FALSE	NA	FALSE	MS	TRUE	TRUE	TRUE	TRUE
P29279	CCN2	CCN family member 2	OID20709	CCN2	Inflammation	B04411	Run122_-_INFONC	TRUE	TRUE	13.6364	TRUE	TRUE	0	TRUE	Both	TRUE	TRUE	TRUE	TRUE
P28062	PSMB8	Proteasome subunit beta type-8	NA	NA	NA	NA	NA	TRUE	TRUE	13.6364	FALSE	FALSE	NA	FALSE	MS	TRUE	TRUE	TRUE	TRUE
Q7Z5N4	SDK1	Protein sidekick-1	NA	NA	NA	NA	NA	TRUE	TRUE	0	FALSE	FALSE	NA	FALSE	MS	TRUE	TRUE	TRUE	TRUE
Q08174	PCDH1	Protocadherin-1	OID20614	PCDH1	Inflammation	B04411	Run122_-_INFONC	TRUE	TRUE	0	TRUE	TRUE	0	TRUE	Both	TRUE	TRUE	TRUE	TRUE
Q8WWV6	FCAMR	High affinity immunoglobulin alpha and immunoglobulin mu Fc receptor	OID30332	FCAMR	Cardiometabolic II	B20706	Run123	TRUE	TRUE	40.9091	TRUE	TRUE	0	TRUE	Both	TRUE	TRUE	TRUE	TRUE
P62987	UBA52	Ubiquitin-60S ribosomal protein L40	NA	NA	NA	NA	NA	TRUE	TRUE	0	FALSE	FALSE	NA	FALSE	MS	TRUE	FALSE	FALSE	FALSE
Q9NQW7	XPNPEP1	Xaa-Pro aminopeptidase 1	NA	NA	NA	NA	NA	TRUE	TRUE	13.6364	FALSE	FALSE	NA	FALSE	MS	TRUE	TRUE	TRUE	TRUE
P55083	MFAP4	Microfibril-associated glycoprotein 4	OID30598	MFAP4	Inflammation II	B20704	Run123	TRUE	TRUE	0	TRUE	TRUE	0	TRUE	Both	TRUE	TRUE	TRUE	TRUE
Q9NTK5	OLA1	Obg-like ATPase 1	NA	NA	NA	NA	NA	TRUE	TRUE	0	FALSE	FALSE	NA	FALSE	MS	TRUE	TRUE	TRUE	TRUE
Q13510	ASAH1	Acid ceramidase	OID30415	ASAH1	Cardiometabolic II	B20706	Run123	TRUE	TRUE	0	TRUE	TRUE	7.95455	TRUE	Both	TRUE	TRUE	TRUE	TRUE
O00264	PGRMC1	Membrane-associated progesterone receptor component 1	NA	NA	NA	NA	NA	TRUE	TRUE	38.6364	FALSE	FALSE	NA	FALSE	MS	TRUE	TRUE	TRUE	TRUE
Q8NCW5	NAXE	NAD(P)H-hydrate epimerase	NA	NA	NA	NA	NA	TRUE	TRUE	64.7727	FALSE	FALSE	NA	FALSE	MS	TRUE	TRUE	TRUE	TRUE
P13987	CD59	CD59 glycoprotein	OID20339	CD59	Cardiometabolic	B04413	Run122	TRUE	TRUE	0	TRUE	TRUE	0	TRUE	Both	TRUE	TRUE	TRUE	TRUE
P49588	AARS1	Alanine--tRNA ligase, cytoplasmic	NA	NA	NA	NA	NA	TRUE	TRUE	0	FALSE	FALSE	NA	FALSE	MS	TRUE	TRUE	TRUE	TRUE
O00429	DNM1L	Dynamin-1-like protein	NA	NA	NA	NA	NA	TRUE	TRUE	0	FALSE	FALSE	NA	FALSE	MS	TRUE	TRUE	TRUE	TRUE
Q15084	PDIA6	Protein disulfide-isomerase A6	NA	NA	NA	NA	NA	TRUE	TRUE	0	FALSE	FALSE	NA	FALSE	MS	TRUE	TRUE	TRUE	TRUE
O00748	CES2	Cocaine esterase	OID21366	CES2	Oncology	B04412	Run122_-_INFONC	TRUE	TRUE	0	TRUE	TRUE	0	TRUE	Both	TRUE	TRUE	TRUE	TRUE
P22455	FGFR4	Fibroblast growth factor receptor 4	OID30646	FGFR4	Inflammation II	B20704	Run123	TRUE	TRUE	0	TRUE	TRUE	0	TRUE	Both	TRUE	TRUE	TRUE	TRUE
Q8IUI8	CRLF3	Cytokine receptor-like factor 3	NA	NA	NA	NA	NA	TRUE	TRUE	0	FALSE	FALSE	NA	FALSE	MS	TRUE	TRUE	TRUE	TRUE
Q96PD2	DCBLD2	Discoidin, CUB and LCCL domain-containing protein 2	OID21474	DCBLD2	Oncology	B04412	Run122_-_INFONC	TRUE	TRUE	0	TRUE	TRUE	0	TRUE	Both	TRUE	TRUE	TRUE	TRUE
Q9GZN8	C20orf27	UPF0687 protein C20orf27	NA	NA	NA	NA	NA	TRUE	TRUE	29.5455	FALSE	FALSE	NA	FALSE	MS	TRUE	TRUE	TRUE	TRUE
P0DJD7	PGA4	Pepsin A-4	OID30699	PGA4	Inflammation II	B20704	Run123	TRUE	TRUE	13.6364	TRUE	TRUE	0	TRUE	Both	TRUE	FALSE	FALSE	FALSE
P13611	VCAN	Versican core protein	OID21026	VCAN	Neurology	B04414	Run122	TRUE	TRUE	0	TRUE	TRUE	0	TRUE	Both	TRUE	TRUE	TRUE	TRUE
P55285	CDH6	Cadherin-6	OID20157	CDH6	Cardiometabolic	B04413	Run122	TRUE	TRUE	0	TRUE	TRUE	0	TRUE	Both	TRUE	TRUE	TRUE	TRUE
Q9ULV4	CORO1C	Coronin-1C	NA	NA	NA	NA	NA	TRUE	TRUE	0	FALSE	FALSE	NA	FALSE	MS	TRUE	TRUE	TRUE	TRUE
P09417	QDPR	Dihydropteridine reductase	OID20174	QDPR	Cardiometabolic	B04413	Run122	TRUE	TRUE	13.6364	TRUE	TRUE	0	TRUE	Both	TRUE	TRUE	TRUE	TRUE
Q16787	LAMA3	Laminin subunit alpha-3	NA	NA	NA	NA	NA	TRUE	TRUE	13.6364	FALSE	FALSE	NA	FALSE	MS	TRUE	TRUE	TRUE	TRUE
Q03405	PLAUR	Urokinase plasminogen activator surface receptor	OID20764	PLAUR	Inflammation	B04411	Run122_-_INFONC	TRUE	TRUE	13.6364	TRUE	TRUE	0	TRUE	Both	TRUE	TRUE	TRUE	TRUE
P50502	ST13	Hsc70-interacting protein	OID30624	ST13	Inflammation II	B20704	Run123	TRUE	TRUE	0	TRUE	TRUE	0	TRUE	Both	TRUE	FALSE	FALSE	FALSE
Q12931	TRAP1	Heat shock protein 75 kDa, mitochondrial	NA	NA	NA	NA	NA	TRUE	TRUE	36.3636	FALSE	FALSE	NA	FALSE	MS	TRUE	TRUE	TRUE	TRUE
O43852	CALU	Calumenin	NA	NA	NA	NA	NA	TRUE	TRUE	0	FALSE	FALSE	NA	FALSE	MS	TRUE	TRUE	TRUE	TRUE
P14868	DARS1	Aspartate--tRNA ligase, cytoplasmic	OID20903	DARS1	Neurology	B04414	Run122	TRUE	TRUE	13.6364	TRUE	TRUE	0	TRUE	Both	TRUE	TRUE	TRUE	TRUE
O00754	MAN2B1	Lysosomal alpha-mannosidase	NA	NA	NA	NA	NA	TRUE	TRUE	0	FALSE	FALSE	NA	FALSE	MS	TRUE	TRUE	TRUE	TRUE
P68402	PAFAH1B2	Platelet-activating factor acetylhydrolase IB subunit alpha2	NA	NA	NA	NA	NA	TRUE	TRUE	25	FALSE	FALSE	NA	FALSE	MS	TRUE	TRUE	TRUE	TRUE
Q14393	GAS6	Growth arrest-specific protein 6	OID20318	GAS6	Cardiometabolic	B04413	Run122	TRUE	TRUE	0	TRUE	TRUE	0	TRUE	Both	TRUE	TRUE	TRUE	TRUE
P17858	PFKL	ATP-dependent 6-phosphofructokinase, liver type	NA	NA	NA	NA	NA	TRUE	TRUE	54.5455	FALSE	FALSE	NA	FALSE	MS	TRUE	TRUE	TRUE	TRUE
Q9Y2G1	MYRF	Myelin regulatory factor	NA	NA	NA	NA	NA	TRUE	TRUE	11.3636	FALSE	FALSE	NA	FALSE	MS	TRUE	TRUE	TRUE	TRUE
P42357	HAL	Histidine ammonia-lyase	NA	NA	NA	NA	NA	TRUE	TRUE	76.1364	FALSE	FALSE	NA	FALSE	MS	TRUE	TRUE	TRUE	TRUE
Q14112	NID2	Nidogen-2	OID21085	NID2	Neurology	B04414	Run122	TRUE	TRUE	0	TRUE	TRUE	0	TRUE	Both	TRUE	TRUE	TRUE	TRUE
P07093	SERPINE2	Glia-derived nexin	OID30359	SERPINE2	Cardiometabolic II	B20706	Run123	TRUE	TRUE	27.2727	TRUE	TRUE	0	TRUE	Both	TRUE	TRUE	TRUE	TRUE
P30085	CMPK1	UMP-CMP kinase	NA	NA	NA	NA	NA	TRUE	TRUE	0	FALSE	FALSE	NA	FALSE	MS	TRUE	TRUE	TRUE	TRUE
O43665	RGS10	Regulator of G-protein signaling 10	OID30999	RGS10	Neurology II	B20707	Run123	TRUE	TRUE	0	TRUE	TRUE	0	TRUE	Both	TRUE	TRUE	TRUE	TRUE
P61019	RAB2A	Ras-related protein Rab-2A	NA	NA	NA	NA	NA	TRUE	TRUE	50	FALSE	FALSE	NA	FALSE	MS	TRUE	TRUE	TRUE	TRUE
P17405	SMPD1	Sphingomyelin phosphodiesterase	OID21028	SMPD1	Neurology	B04414	Run122	TRUE	TRUE	0	TRUE	TRUE	0	TRUE	Both	TRUE	TRUE	TRUE	TRUE
P78324	SIRPA	Tyrosine-protein phosphatase non-receptor type substrate 1	OID20304	SIRPA	Cardiometabolic	B04413	Run122	TRUE	TRUE	27.2727	TRUE	TRUE	0	TRUE	Both	TRUE	TRUE	TRUE	TRUE
A0A0B4J2D9	IGKV1D-13	Immunoglobulin kappa variable 1D-13	NA	NA	NA	NA	NA	TRUE	TRUE	9.09091	FALSE	FALSE	NA	FALSE	MS	FALSE	FALSE	FALSE	FALSE
Q9GZM7	TINAGL1	Tubulointerstitial nephritis antigen-like	OID20180	TINAGL1	Cardiometabolic	B04413	Run122	TRUE	TRUE	73.8636	TRUE	TRUE	0	TRUE	Both	TRUE	TRUE	TRUE	TRUE
Q16769	QPCT	Glutaminyl-peptide cyclotransferase	OID20320	QPCT	Cardiometabolic	B04413	Run122	TRUE	TRUE	0	TRUE	TRUE	0	TRUE	Both	TRUE	TRUE	TRUE	TRUE
Q9Y4E8	USP15	Ubiquitin carboxyl-terminal hydrolase 15	NA	NA	NA	NA	NA	TRUE	TRUE	0	FALSE	FALSE	NA	FALSE	MS	TRUE	TRUE	TRUE	TRUE
P06730	EIF4E	Eukaryotic translation initiation factor 4E	OID30557	EIF4E	Inflammation II	B20704	Run123	TRUE	TRUE	29.5455	TRUE	TRUE	0	TRUE	Both	TRUE	TRUE	TRUE	TRUE
Q9UHB6	LIMA1	LIM domain and actin-binding protein 1	NA	NA	NA	NA	NA	TRUE	TRUE	85.2273	FALSE	FALSE	NA	FALSE	MS	TRUE	TRUE	TRUE	TRUE
P07355	ANXA2	Annexin A2	OID30263	ANXA2	Cardiometabolic II	B20706	Run123	TRUE	TRUE	0	TRUE	TRUE	0	TRUE	Both	TRUE	TRUE	TRUE	TRUE
P05019	IGF1	Insulin-like growth factor I	NA	NA	NA	NA	NA	TRUE	TRUE	0	FALSE	FALSE	NA	FALSE	MS	TRUE	TRUE	TRUE	TRUE
Q8WZA0	LZIC	Protein LZIC	NA	NA	NA	NA	NA	TRUE	TRUE	0	FALSE	FALSE	NA	FALSE	MS	TRUE	TRUE	TRUE	TRUE
P60660	MYL6	Myosin light polypeptide 6	NA	NA	NA	NA	NA	TRUE	TRUE	0	FALSE	FALSE	NA	FALSE	MS	TRUE	TRUE	TRUE	TRUE
P30530	AXL	Tyrosine-protein kinase receptor UFO	OID20363	AXL	Cardiometabolic	B04413	Run122	TRUE	TRUE	0	TRUE	TRUE	0	TRUE	Both	TRUE	TRUE	TRUE	TRUE
P50053	KHK	Ketohexokinase	OID30241	KHK	Cardiometabolic II	B20706	Run123	TRUE	TRUE	63.6364	TRUE	TRUE	0	TRUE	Both	TRUE	TRUE	TRUE	TRUE
P15153	RAC2	Ras-related C3 botulinum toxin substrate 2	NA	NA	NA	NA	NA	TRUE	TRUE	0	FALSE	FALSE	NA	FALSE	MS	TRUE	TRUE	TRUE	TRUE
P31948	STIP1	Stress-induced-phosphoprotein 1	OID21077	STIP1	Neurology	B04414	Run122	TRUE	TRUE	0	TRUE	TRUE	0	TRUE	Both	TRUE	TRUE	TRUE	TRUE
Q8N307	MUC20	Mucin-20	NA	NA	NA	NA	NA	TRUE	TRUE	27.2727	FALSE	FALSE	NA	FALSE	MS	TRUE	TRUE	TRUE	TRUE
O43768	ENSA	Alpha-endosulfine	OID31355	ENSA	Oncology II	B20705	Run123	TRUE	TRUE	27.2727	TRUE	TRUE	39.7727	TRUE	Both	TRUE	TRUE	TRUE	TRUE
Q8TCZ2	CD99L2	CD99 antigen-like protein 2	OID21122	CD99L2	Neurology	B04414	Run122	TRUE	TRUE	0	TRUE	TRUE	0	TRUE	Both	TRUE	TRUE	TRUE	TRUE
Q6SJ93	FAM111B	Serine protease FAM111B	NA	NA	NA	NA	NA	TRUE	TRUE	72.7273	FALSE	FALSE	NA	FALSE	MS	TRUE	FALSE	FALSE	FALSE
P63010	AP2B1	AP-2 complex subunit beta	OID30949	AP2B1	Neurology II	B20707	Run123	TRUE	TRUE	79.5455	TRUE	TRUE	51.1364	TRUE	Both	TRUE	TRUE	TRUE	TRUE
Q10567	AP1B1	AP-1 complex subunit beta-1	NA	NA	NA	NA	NA	TRUE	TRUE	76.1364	FALSE	FALSE	NA	FALSE	MS	TRUE	TRUE	TRUE	TRUE
P55957	BID	BH3-interacting domain death agonist	OID20517	BID	Inflammation	B04411	Run122_-_INFONC	TRUE	TRUE	0	TRUE	TRUE	88.6364	TRUE	Both	TRUE	TRUE	TRUE	TRUE
P25786	PSMA1	Proteasome subunit alpha type-1	OID21221	PSMA1	Oncology	B04412	Run122_-_INFONC	TRUE	TRUE	0	TRUE	TRUE	35.2273	TRUE	Both	TRUE	TRUE	TRUE	TRUE
Q6KB66	KRT80	Keratin, type II cytoskeletal 80	NA	NA	NA	NA	NA	TRUE	TRUE	57.9545	FALSE	FALSE	NA	FALSE	MS	TRUE	TRUE	TRUE	TRUE
P05787	KRT8	Keratin, type II cytoskeletal 8	OID30865	KRT8	Neurology II	B20707	Run123	TRUE	TRUE	52.2727	TRUE	TRUE	52.2727	TRUE	Both	TRUE	TRUE	TRUE	TRUE
[truncated: 2,391 more rows]
