# Supplementary material for: Comparative evaluation of Olink Explore 3072 and mass spectrometry with peptide fractionation for plasma proteomics
Source: Commun Chem. 2025 Nov 4;8:327. doi: 10.1038/s42004-025-01753-2 (PMC12586489; doi:10.1038/s42004-025-01753-2)
Supplement: Supplementary file 5 — Supplementary Data 2 [file 42004_2025_1753_MOESM5_ESM.xlsx]

## Sheet: SD2 ORA of HPA annotations
HPA.category	Annotation	N_BG	Freq_BG	N_MS	Freq_MS	N_Olink	Freq_Olink	N.diff	Freq.diff	Fisher.pvalue	Fisher.adj.p	Higher.frequency	Enr.pvalue_MS	Enr.adj.p_MS	Enr.pvalue_Olink	Enr.adj.p_Olink	Enriched.platform
Chromosome	1	484	11.3856	292	11.76	331	11.4493	-39	0.310642	0.732572	1	MS	0.194559	0.943026	0.446563	1	None
Chromosome	10	164	3.85792	90	3.62465	111	3.8395	-21	-0.214854	0.718637	1	Olink	0.845319	1	0.573524	1	None
Chromosome	11	267	6.28088	158	6.36327	177	6.12245	-19	0.240821	0.734373	1	MS	0.422621	0.943026	0.755579	1	None
Chromosome	12	234	5.50459	135	5.43697	153	5.29229	-18	0.144685	0.855432	1	MS	0.618031	0.953149	0.830885	1	None
Chromosome	13	63	1.482	35	1.40959	47	1.62574	-12	-0.21615	0.577282	1	Olink	0.724393	0.953149	0.159922	0.633602	None
Chromosome	14	170	3.99906	110	4.43012	89	3.07852	21	1.35161	0.00912176	0.114022	MS	0.0517046	0.323154	0.999995	1	None
Chromosome	15	105	2.47001	59	2.37616	73	2.52508	-14	-0.14892	0.791014	1	Olink	0.715931	0.953149	0.413069	1	None
Chromosome	16	172	4.04611	89	3.58437	117	4.04704	-28	-0.462669	0.393145	1	Olink	0.970046	1	0.535085	1	None
Chromosome	17	251	5.90449	147	5.92026	169	5.84573	-22	0.0745296	0.907569	1	MS	0.50702	0.943026	0.622995	1	None
Chromosome	18	57	1.34086	41	1.65123	33	1.14147	8	0.509755	0.12676	0.792253	MS	0.0238436	0.198697	0.960958	1	None
Chromosome	19	296	6.96307	143	5.75916	232	8.0249	-89	-2.26574	0.0012498	0.0312449	Olink	0.999888	1	2.90098e-05	0.000725245	Olink
Chromosome	2	305	7.17478	181	7.28957	195	6.74507	-14	0.544498	0.452897	1	MS	0.389489	0.943026	0.949121	1	None
Chromosome	20	111	2.61115	65	2.6178	74	2.55967	-9	0.0581331	0.931392	1	MS	0.528094	0.943026	0.662583	1	None
Chromosome	21	38	0.893907	23	0.926299	29	1.00311	-6	-0.0768143	0.889026	1	Olink	0.463648	0.943026	0.177409	0.633602	None
Chromosome	22	131	3.08163	90	3.62465	75	2.59426	15	1.03039	0.0321051	0.267542	MS	0.0089789	0.198697	0.996725	1	None
Chromosome	3	205	4.82239	134	5.3967	136	4.70425	-2	0.692443	0.259776	1	MS	0.0220966	0.198697	0.727786	1	None
Chromosome	4	169	3.97554	101	4.06766	126	4.35835	-25	-0.290693	0.634149	1	Olink	0.389443	0.943026	0.0358003	0.447504	None
Chromosome	5	175	4.11668	107	4.3093	128	4.42753	-21	-0.11823	0.841269	1	Olink	0.25193	0.943026	0.0785913	0.491196	None
Chromosome	6	225	5.29287	129	5.19533	154	5.32688	-25	-0.131548	0.854327	1	Olink	0.658703	0.953149	0.474862	1	None
Chromosome	7	189	4.44601	111	4.4704	129	4.46212	-18	0.00827488	1	1	MS	0.49519	0.943026	0.505667	1	None
Chromosome	8	142	3.34039	74	2.98027	105	3.63196	-31	-0.651695	0.19531	0.976552	Olink	0.948362	1	0.0715973	0.491196	None
Chromosome	9	164	3.85792	99	3.98711	119	4.11622	-20	-0.12911	0.835403	1	Olink	0.332151	0.943026	0.116228	0.581138	None
Chromosome	Unmapped	1	0.0235239	1	0.0402739	0	0	1	0.0402739	0.462039	1	MS	0.584098	0.953149	1	1	None
Chromosome	X	133	3.12868	69	2.7789	89	3.07852	-20	-0.299623	0.570915	1	Olink	0.949037	1	0.647031	1	None
Chromosome	Unknown	0	0	0	0	0	0	0	0	1	1	No difference	1	1	1	1	None
Protein.class	Blood group antigen proteins	18	0.42343	13	0.52356	12	0.415081	1	0.108479	0.688473	0.717159	MS	0.171105	0.356469	0.655524	1	None
Protein.class	Cancer-related genes	752	17.69	456	18.3649	562	19.4396	-106	-1.07476	0.328322	0.474905	Olink	0.0922396	0.209635	5.81181e-06	4.84318e-05	Olink
Protein.class	Candidate cardiovascular disease genes	143	3.36391	116	4.67177	114	3.94327	2	0.728496	0.199224	0.355757	MS	3.80366e-09	1.58486e-08	0.00108294	0.00541468	Both
Protein.class	CD markers	298	7.01012	174	7.00765	266	9.20097	-92	-2.19332	0.00376502	0.0134465	Olink	0.528423	0.943613	5.60637e-19	1.40159e-17	Olink
Protein.class	Citric acid cycle related proteins	11	0.258763	10	0.402739	3	0.10377	7	0.298968	0.0468427	0.106461	MS	0.023712	0.0741	0.999033	1	None
Protein.class	Disease related genes	1394	32.7923	842	33.9106	949	32.826	-107	1.08458	0.416436	0.547942	MS	0.0352221	0.0978392	0.487305	0.812175	None
Protein.class	Enzymes	1140	26.8172	749	30.1651	733	25.3545	16	4.81057	8.87648e-05	0.000443824	MS	2.5623e-09	1.28115e-08	0.999208	1	MS
Protein.class	FDA approved drug targets	364	8.56269	211	8.49778	275	9.51228	-64	-1.01449	0.198172	0.355757	Olink	0.593763	0.989606	0.00061982	0.00387387	Olink
Protein.class	G-protein coupled receptors	36	0.84686	14	0.563834	29	1.00311	-15	-0.439279	0.0903059	0.188137	Olink	0.99441	1	0.0705539	0.191944	None
Protein.class	Human disease related genes	1340	31.522	805	32.4205	919	31.7883	-114	0.632151	0.639126	0.694703	MS	0.0719301	0.179825	0.305612	0.636692	None
Protein.class	Immunoglobulin genes	88	2.0701	88	3.5441	1	0.0345901	87	3.50951	6.55526e-29	8.19407e-28	MS	1.46884e-21	1.83605e-20	1	1	MS
Protein.class	Metabolic proteins	836	19.666	576	23.1977	528	18.2636	48	4.93417	9.01879e-06	5.63674e-05	MS	2.39334e-12	1.49584e-11	0.99962	1	MS
Protein.class	Nuclear receptors	2	0.0470478	0	0	2	0.0691802	-2	-0.0691802	0.502789	0.598559	Olink	1	1	0.462451	0.812175	None
Protein.class	Plasma proteins	1827	42.9781	1426	57.4305	1118	38.6717	308	18.7588	5.72102e-43	1.43026e-41	MS	5.80603e-117	1.45151e-115	1	1	MS
Protein.class	Potential drug targets	499	11.7384	327	13.1696	317	10.9651	10	2.20449	0.0145103	0.0362757	MS	0.000319792	0.00114211	0.989724	1	MS
Protein.class	Predicted intracellular proteins	3203	75.347	1861	74.9497	2130	73.6769	-269	1.27273	0.301752	0.471488	MS	0.772751	1	0.999913	1	None
Protein.class	Predicted membrane proteins	1109	26.088	616	24.8087	845	29.2286	-229	-4.41994	0.000284914	0.00118714	Olink	0.988782	1	2.98235e-12	3.72794e-11	Olink
Protein.class	Predicted secreted proteins	1154	27.1466	782	31.4942	815	28.1909	-33	3.30322	0.00843931	0.0251324	MS	1.61645e-14	1.34704e-13	0.0137704	0.04918	Both
Protein.class	Ras pathway related proteins	107	2.51705	58	2.33588	80	2.76721	-22	-0.431325	0.341932	0.474905	Olink	0.839667	1	0.0767774	0.191944	None
Protein.class	Ribosomal proteins	21	0.494001	13	0.52356	9	0.311311	4	0.212249	0.284696	0.471488	MS	0.463773	0.891872	0.995503	1	None
Protein.class	Rna polymerase related proteins	2	0.0470478	0	0	2	0.0691802	-2	-0.0691802	0.502789	0.598559	Olink	1	1	0.462451	0.812175	None
Protein.class	Transcription factors	81	1.90543	17	0.684656	67	2.31754	-50	-1.63288	7.50618e-07	6.25515e-06	Olink	1	1	0.00204209	0.00850871	Olink
Protein.class	Transporters	452	10.6328	260	10.4712	319	11.0342	-59	-0.56304	0.536782	0.609979	Olink	0.676243	1	0.117643	0.26737	None
Protein.class	Voltage-gated ion channels	8	0.188191	0	0	8	0.276721	-8	-0.276721	0.00904765	0.0251324	Olink	1	1	0.0456151	0.142547	None
Protein.class	Unknown	0	0	0	0	0	0	0	0	1	1	No difference	1	1	1	1	None
Biological.process	Acute phase	18	0.42343	15	0.604108	12	0.415081	3	0.189027	0.340624	1	MS	0.0239445	0.355483	0.655524	1	None
Biological.process	Adaptive immunity	184	4.32839	130	5.2356	83	2.87098	47	2.36462	1.20776e-05	0.000776991	MS	0.000305727	0.00875829	1	1	MS
Biological.process	Amino-acid biosynthesis	12	0.282287	9	0.362465	9	0.311311	0	0.0511538	0.8152	1	MS	0.19271	1	0.431988	1	None
Biological.process	Amino-acid transport	2	0.0470478	2	0.0805477	0	0	2	0.0805477	0.213434	0.911052	MS	0.341113	1	1	1	None
Biological.process	Angiogenesis	77	1.81134	52	2.09424	62	2.14459	-10	-0.0503458	0.924591	1	Olink	0.0626071	0.626451	0.00993555	0.174324	None
Biological.process	Anion exchange	1	0.0235239	1	0.0402739	1	0.0345901	0	0.00568376	1	1	MS	0.584098	1	0.680075	1	None
Biological.process	Antiport	3	0.0705716	1	0.0402739	2	0.0691802	-1	-0.0289064	1	1	Olink	0.928131	1	0.75849	1	None
Biological.process	Antiviral defense	29	0.682192	9	0.362465	22	0.760982	-13	-0.398518	0.0696643	0.590242	Olink	0.999259	1	0.242916	1	None
Biological.process	Apoptosis	180	4.2343	84	3.383	142	4.9118	-58	-1.52879	0.00628667	0.121333	Olink	0.999547	1	0.000649769	0.043233	Olink
Biological.process	Arginine biosynthesis	3	0.0705716	3	0.120822	1	0.0345901	2	0.0862315	0.341418	1	MS	0.199177	1	0.967304	1	None
Biological.process	Arginine metabolism	2	0.0470478	1	0.0402739	2	0.0691802	-1	-0.0289064	1	1	Olink	0.827083	1	0.462451	1	None
Biological.process	Aromatic hydrocarbons catabolism	1	0.0235239	1	0.0402739	1	0.0345901	0	0.00568376	1	1	MS	0.584098	1	0.680075	1	None
Biological.process	Atp synthesis	4	0.0940955	2	0.0805477	2	0.0691802	0	0.0113675	1	1	MS	0.802106	1	0.90055	1	None
Biological.process	Autophagy	40	0.940955	17	0.684656	27	0.933933	-10	-0.249277	0.363372	1	Olink	0.985945	1	0.601809	1	None
Biological.process	B-cell activation	7	0.164667	3	0.120822	7	0.242131	-4	-0.121309	0.357391	1	Olink	0.887721	1	0.0671256	0.621928	None
Biological.process	Behavior	2	0.0470478	0	0	2	0.0691802	-2	-0.0691802	0.502789	1	Olink	1	1	0.462451	1	None
Biological.process	Bile acid catabolism	1	0.0235239	0	0	1	0.0345901	-1	-0.0345901	1	1	Olink	1	1	0.680075	1	None
Biological.process	Biological rhythms	40	0.940955	16	0.644382	26	0.899343	-10	-0.254961	0.35173	1	Olink	0.994049	1	0.72331	1	None
Biological.process	Biomineralization	15	0.352858	10	0.402739	11	0.380491	-1	0.0222474	1	1	MS	0.354728	1	0.44778	1	None
Biological.process	Blood coagulation	40	0.940955	37	1.49013	32	1.10688	5	0.383249	0.225823	0.911052	MS	1.66737e-06	0.000107267	0.067671	0.621928	MS
Biological.process	Branched-chain amino acid biosynthesis	2	0.0470478	1	0.0402739	2	0.0691802	-1	-0.0289064	1	1	Olink	0.827083	1	0.462451	1	None
Biological.process	Calcium transport	16	0.376382	5	0.201369	11	0.380491	-6	-0.179122	0.316395	1	Olink	0.992966	1	0.5929	1	None
Biological.process	Carbohydrate metabolism	40	0.940955	34	1.36931	18	0.622622	16	0.746689	0.00733164	0.128637	MS	0.00028019	0.00875829	0.999274	1	MS
Biological.process	Catecholamine biosynthesis	2	0.0470478	1	0.0402739	2	0.0691802	-1	-0.0289064	1	1	Olink	0.827083	1	0.462451	1	None
Biological.process	Catecholamine metabolism	3	0.0705716	2	0.0805477	2	0.0691802	0	0.0113675	1	1	MS	0.624986	1	0.75849	1	None
Biological.process	Cell adhesion	282	6.63373	205	8.25614	212	7.3331	-7	0.923039	0.219739	0.911052	MS	1.83734e-07	3.54606e-05	0.00400222	0.0965536	MS
Biological.process	Cell cycle	132	3.10515	45	1.81232	99	3.42442	-54	-1.6121	0.000250203	0.0120723	Olink	1	1	0.0468079	0.56462	None
Biological.process	Cell division	89	2.09363	29	1.16794	66	2.28295	-37	-1.11501	0.00242897	0.0908015	Olink	1	1	0.125692	0.808619	None
Biological.process	Cell shape	7	0.164667	4	0.161095	5	0.172951	-1	-0.0118551	1	1	Olink	0.678967	1	0.601542	1	None
Biological.process	Cgmp biosynthesis	4	0.0940955	2	0.0805477	2	0.0691802	0	0.0113675	1	1	MS	0.802106	1	0.90055	1	None
Biological.process	Chemotaxis	58	1.36438	23	0.926299	54	1.86787	-31	-0.941567	0.00384085	0.105898	Olink	0.998765	1	4.22321e-06	0.000815079	Olink
Biological.process	Chitin degradation	1	0.0235239	1	0.0402739	1	0.0345901	0	0.00568376	1	1	MS	0.584098	1	0.680075	1	None
Biological.process	Cholesterol biosynthesis	7	0.164667	3	0.120822	5	0.172951	-2	-0.0521289	0.73262	1	Olink	0.887721	1	0.601542	1	None
Biological.process	Cholesterol metabolism	24	0.564573	18	0.72493	18	0.622622	0	0.102308	0.737959	1	MS	0.0714089	0.626451	0.310034	1	None
Biological.process	Chondrogenesis	5	0.117619	3	0.120822	3	0.10377	0	0.0170513	1	1	MS	0.654805	1	0.809701	1	None
Biological.process	Chromosome partition	7	0.164667	4	0.161095	3	0.10377	1	0.0573251	0.71068	1	MS	0.678967	1	0.962126	1	None
Biological.process	Cilium biogenesis/degradation	24	0.564573	11	0.443012	18	0.622622	-7	-0.179609	0.456236	1	Olink	0.927029	1	0.310034	1	None
Biological.process	Cobalt transport	3	0.0705716	2	0.0805477	3	0.10377	-1	-0.0232226	1	1	Olink	0.624986	1	0.314432	1	None
Biological.process	Coenzyme a biosynthesis	2	0.0470478	1	0.0402739	1	0.0345901	0	0.00568376	1	1	MS	0.827083	1	0.897699	1	None
Biological.process	Collagen degradation	14	0.329334	11	0.443012	10	0.345901	1	0.0971114	0.662871	1	MS	0.101046	0.750075	0.518905	1	None
Biological.process	Complement activation lectin pathway	4	0.0940955	4	0.161095	3	0.10377	1	0.0573251	0.71068	1	MS	0.11628	0.758652	0.616429	1	None
Biological.process	Complement alternate pathway	12	0.282287	12	0.483286	10	0.345901	2	0.137385	0.522004	1	MS	0.0015596	0.0334449	0.207623	1	MS
Biological.process	Complement pathway	28	0.658669	26	1.04712	20	0.691802	6	0.355318	0.181844	0.877397	MS	5.88976e-05	0.00284181	0.435747	1	MS
Biological.process	Copper transport	1	0.0235239	1	0.0402739	1	0.0345901	0	0.00568376	1	1	MS	0.584098	1	0.680075	1	None
Biological.process	Cysteine biosynthesis	1	0.0235239	1	0.0402739	1	0.0345901	0	0.00568376	1	1	MS	0.584098	1	0.680075	1	None
Biological.process	Cytolysis	12	0.282287	8	0.322191	8	0.276721	0	0.04547	0.805665	1	MS	0.393539	1	0.669603	1	None
Biological.process	Cytoplasmic inwards viral transport	1	0.0235239	0	0	1	0.0345901	-1	-0.0345901	1	1	Olink	1	1	0.680075	1	None
Biological.process	Deoxyribonucleotide synthesis	2	0.0470478	0	0	2	0.0691802	-2	-0.0691802	0.502789	1	Olink	1	1	0.462451	1	None
Biological.process	Detoxification	1	0.0235239	1	0.0402739	1	0.0345901	0	0.00568376	1	1	MS	0.584098	1	0.680075	1	None
Biological.process	Differentiation	181	4.25782	95	3.82602	138	4.77343	-43	-0.947418	0.0932403	0.590242	Olink	0.957577	1	0.00832285	0.174324	None
Biological.process	Digestion	6	0.141143	6	0.241643	4	0.13836	2	0.103283	0.528553	1	MS	0.0396115	0.477814	0.706677	1	None
Biological.process	Dna damage	70	1.64667	25	1.00685	51	1.7641	-26	-0.757249	0.0203218	0.301701	Olink	0.999965	1	0.229387	1	None
Biological.process	Dna recombination	15	0.352858	5	0.201369	10	0.345901	-5	-0.144532	0.438412	1	Olink	0.98703	1	0.661153	1	None
Biological.process	Dna repair	60	1.41143	23	0.926299	41	1.41819	-18	-0.491896	0.102416	0.590242	Olink	0.999487	1	0.540235	1	None
Biological.process	Dna replication	10	0.235239	3	0.120822	8	0.276721	-5	-0.155899	0.240876	0.925614	Olink	0.984028	1	0.331209	1	None
Biological.process	Dna synthesis	3	0.0705716	1	0.0402739	3	0.10377	-2	-0.0634965	0.629174	1	Olink	0.928131	1	0.314432	1	None
Biological.process	Electron transport	18	0.42343	9	0.362465	14	0.484262	-5	-0.121797	0.53631	1	Olink	0.832916	1	0.268822	1	None
Biological.process	Endocytosis	56	1.31734	31	1.24849	44	1.52196	-13	-0.273475	0.416252	1	Olink	0.728157	1	0.0556294	0.621928	None
Biological.process	Er-golgi transport	24	0.564573	18	0.72493	11	0.380491	7	0.344438	0.094731	0.590242	MS	0.0714089	0.626451	0.993211	1	None
Biological.process	Erythrocyte maturation	3	0.0705716	0	0	3	0.10377	-3	-0.10377	0.254184	0.925614	Olink	1	1	0.314432	1	None
Biological.process	Exocytosis	11	0.258763	6	0.241643	6	0.207541	0	0.0341025	1	1	MS	0.717511	1	0.897332	1	None
Biological.process	Fatty acid biosynthesis	11	0.258763	5	0.201369	9	0.311311	-4	-0.109942	0.593399	1	Olink	0.880142	1	0.263714	1	None
Biological.process	Fatty acid metabolism	35	0.823336	19	0.765203	25	0.864753	-6	-0.0995493	0.762255	1	Olink	0.749748	1	0.408023	1	None
Biological.process	Fertilization	15	0.352858	6	0.241643	14	0.484262	-8	-0.242618	0.179538	0.877397	Olink	0.955566	1	0.0246196	0.365507	None
Biological.process	Fibrinolysis	8	0.188191	7	0.281917	8	0.276721	-1	0.00519618	1	1	MS	0.090516	0.698783	0.0456151	0.56462	None
Biological.process	Fucose metabolism	1	0.0235239	1	0.0402739	0	0	1	0.0402739	0.462039	1	MS	0.584098	1	1	1	None
Biological.process	Galactose metabolism	1	0.0235239	1	0.0402739	0	0	1	0.0402739	0.462039	1	MS	0.584098	1	1	1	None
Biological.process	Gaseous exchange	4	0.0940955	3	0.120822	3	0.10377	0	0.0170513	1	1	MS	0.447866	1	0.616429	1	None
Biological.process	Gastrulation	1	0.0235239	0	0	1	0.0345901	-1	-0.0345901	1	1	Olink	1	1	0.680075	1	None
Biological.process	Gluconate utilization	1	0.0235239	1	0.0402739	1	0.0345901	0	0.00568376	1	1	MS	0.584098	1	0.680075	1	None
Biological.process	Gluconeogenesis	4	0.0940955	4	0.161095	2	0.0691802	2	0.0919152	0.424426	1	MS	0.11628	0.758652	0.90055	1	None
Biological.process	Glucose metabolism	9	0.211715	8	0.322191	3	0.10377	5	0.218421	0.126789	0.661359	MS	0.0584363	0.626451	0.993632	1	None
Biological.process	Glutathione biosynthesis	6	0.141143	6	0.241643	3	0.10377	3	0.137873	0.317831	1	MS	0.0396115	0.477814	0.912725	1	None
Biological.process	Glycerol metabolism	2	0.0470478	1	0.0402739	1	0.0345901	0	0.00568376	1	1	MS	0.827083	1	0.897699	1	None
Biological.process	Glycogen biosynthesis	4	0.0940955	2	0.0805477	2	0.0691802	0	0.0113675	1	1	MS	0.802106	1	0.90055	1	None
Biological.process	Glycogen metabolism	8	0.188191	6	0.241643	3	0.10377	3	0.137873	0.317831	1	MS	0.282845	1	0.984223	1	None
Biological.process	Glycolysis	20	0.470478	19	0.765203	7	0.242131	12	0.523073	0.00898902	0.144573	MS	0.000317658	0.00875829	0.999466	1	MS
Biological.process	Glyoxylate bypass	2	0.0470478	2	0.0805477	0	0	2	0.0805477	0.213434	0.911052	MS	0.341113	1	1	1	None
Biological.process	Growth arrest	4	0.0940955	2	0.0805477	3	0.10377	-1	-0.0232226	1	1	Olink	0.802106	1	0.616429	1	None
Biological.process	Growth regulation	18	0.42343	6	0.241643	17	0.588032	-11	-0.346389	0.0599382	0.590242	Olink	0.991619	1	0.00906111	0.174324	None
Biological.process	Hearing	10	0.235239	2	0.0805477	9	0.311311	-7	-0.230763	0.0735461	0.590242	Olink	0.997694	1	0.120426	0.801454	None
Biological.process	Heme biosynthesis	6	0.141143	4	0.161095	5	0.172951	-1	-0.0118551	1	1	Olink	0.511355	1	0.378032	1	None
Biological.process	Hemostasis	40	0.940955	37	1.49013	32	1.10688	5	0.383249	0.225823	0.911052	MS	1.66737e-06	0.000107267	0.067671	0.621928	MS
Biological.process	Histidine metabolism	3	0.0705716	2	0.0805477	1	0.0345901	1	0.0459576	0.59877	1	MS	0.624986	1	0.967304	1	None
Biological.process	Host-virus interaction	308	7.24535	192	7.73258	196	6.77966	-4	0.952921	0.18645	0.877682	MS	0.0814715	0.683652	0.960671	1	None
Biological.process	Hydrogen ion transport	11	0.258763	6	0.241643	6	0.207541	0	0.0341025	1	1	MS	0.717511	1	0.897332	1	None
Biological.process	Hydrogen peroxide	5	0.117619	3	0.120822	4	0.13836	-1	-0.0175388	1	1	Olink	0.654805	1	0.487581	1	None
Biological.process	Hypusine biosynthesis	1	0.0235239	0	0	1	0.0345901	-1	-0.0345901	1	1	Olink	1	1	0.680075	1	None
Biological.process	Immunity	361	8.49212	239	9.62545	217	7.50605	22	2.1194	0.00593584	0.121333	MS	0.000923969	0.0222907	0.999622	1	MS
Biological.process	Inflammatory response	96	2.25829	50	2.01369	79	2.73262	-29	-0.718925	0.0899058	0.590242	Olink	0.915112	1	0.00112003	0.043233	Olink
Biological.process	Innate immunity	176	4.1402	105	4.22876	137	4.73884	-32	-0.510089	0.391323	1	Olink	0.396855	1	0.00218904	0.0603551	None
Biological.process	Ion transport	72	1.69372	32	1.28876	53	1.83328	-21	-0.544512	0.124765	0.661359	Olink	0.994226	1	0.184644	1	None
Biological.process	Iron storage	3	0.0705716	2	0.0805477	1	0.0345901	1	0.0459576	0.59877	1	MS	0.624986	1	0.967304	1	None
Biological.process	Iron transport	8	0.188191	6	0.241643	7	0.242131	-1	-0.000487577	1	1	Olink	0.282845	1	0.2177	1	None
Biological.process	Isoprene biosynthesis	2	0.0470478	1	0.0402739	1	0.0345901	0	0.00568376	1	1	MS	0.827083	1	0.897699	1	None
Biological.process	Keratinization	9	0.211715	5	0.201369	5	0.172951	0	0.0284188	1	1	MS	0.699523	1	0.875161	1	None
Biological.process	Lactation	3	0.0705716	3	0.120822	3	0.10377	0	0.0170513	1	1	MS	0.199177	1	0.314432	1	None
Biological.process	Leukotriene biosynthesis	3	0.0705716	2	0.0805477	3	0.10377	-1	-0.0232226	1	1	Olink	0.624986	1	0.314432	1	None
Biological.process	Lipid biosynthesis	24	0.564573	10	0.402739	18	0.622622	-8	-0.219883	0.3425	1	Olink	0.968834	1	0.310034	1	None
Biological.process	Lipid degradation	33	0.776288	23	0.926299	19	0.657212	4	0.269087	0.280021	1	MS	0.125601	0.781968	0.92749	1	None
Biological.process	Lipid metabolism	186	4.37544	121	4.87314	128	4.42753	-7	0.445604	0.47412	1	MS	0.0347858	0.477814	0.439185	1	None
Biological.process	Lipid transport	44	1.03505	34	1.36931	29	1.00311	5	0.366198	0.252586	0.925614	MS	0.00682505	0.131723	0.683271	1	None
Biological.process	Mast cell degranulation	5	0.117619	1	0.0402739	5	0.172951	-4	-0.132677	0.226583	0.911052	Olink	0.987597	1	0.145313	0.84986	None
Biological.process	Meiosis	8	0.188191	1	0.0402739	7	0.242131	-6	-0.201857	0.0764292	0.590242	Olink	0.999113	1	0.2177	1	None
Biological.process	Melanin biosynthesis	3	0.0705716	2	0.0805477	2	0.0691802	0	0.0113675	1	1	MS	0.624986	1	0.75849	1	None
Biological.process	Methionine biosynthesis	3	0.0705716	2	0.0805477	3	0.10377	-1	-0.0232226	1	1	Olink	0.624986	1	0.314432	1	None
Biological.process	Microtubular inwards viral transport	1	0.0235239	0	0	1	0.0345901	-1	-0.0345901	1	1	Olink	1	1	0.680075	1	None
Biological.process	Mineral balance	3	0.0705716	2	0.0805477	3	0.10377	-1	-0.0232226	1	1	Olink	0.624986	1	0.314432	1	None
Biological.process	Mitosis	54	1.27029	16	0.644382	42	1.45278	-26	-0.808403	0.0050122	0.120919	Olink	0.999996	1	0.0773672	0.678722	None
Biological.process	Mrna processing	57	1.34086	22	0.886025	39	1.34901	-17	-0.462989	0.121804	0.661359	Olink	0.999225	1	0.536723	1	None
Biological.process	Mrna splicing	54	1.27029	22	0.886025	36	1.24524	-14	-0.359219	0.233931	0.921401	Olink	0.997176	1	0.645785	1	None
Biological.process	Mrna transport	16	0.376382	8	0.322191	9	0.311311	-1	0.0108799	1	1	MS	0.826151	1	0.897065	1	None
Biological.process	Myogenesis	11	0.258763	4	0.161095	9	0.311311	-5	-0.150216	0.40466	1	Olink	0.962708	1	0.263714	1	None
Biological.process	Necrosis	6	0.141143	3	0.120822	4	0.13836	-1	-0.0175388	1	1	Olink	0.798255	1	0.706677	1	None
Biological.process	Neurogenesis	81	1.90543	48	1.93315	57	1.97164	-9	-0.0384907	1	1	Olink	0.485401	1	0.371712	1	None
Biological.process	Neurotransmitter biosynthesis	1	0.0235239	0	0	1	0.0345901	-1	-0.0345901	1	1	Olink	1	1	0.680075	1	None
Biological.process	Neurotransmitter degradation	2	0.0470478	1	0.0402739	2	0.0691802	-1	-0.0289064	1	1	Olink	0.827083	1	0.462451	1	None
Biological.process	Neurotransmitter transport	6	0.141143	0	0	6	0.207541	-6	-0.207541	0.0338778	0.435894	Olink	1	1	0.0987689	0.762496	None
Biological.process	Nonsense-mediated mrna decay	3	0.0705716	1	0.0402739	2	0.0691802	-1	-0.0289064	1	1	Olink	0.928131	1	0.75849	1	None
Biological.process	Notch signaling pathway	19	0.446954	13	0.52356	12	0.415081	1	0.108479	0.688473	1	MS	0.259631	1	0.762583	1	None
Biological.process	Nucleotide biosynthesis	4	0.0940955	4	0.161095	2	0.0691802	2	0.0919152	0.424426	1	MS	0.11628	0.758652	0.90055	1	None
Biological.process	Nucleotide metabolism	13	0.30581	9	0.362465	11	0.380491	-2	-0.0180264	1	1	Olink	0.309967	1	0.161861	0.918798	None
Biological.process	Olfaction	3	0.0705716	1	0.0402739	2	0.0691802	-1	-0.0289064	1	1	Olink	0.928131	1	0.75849	1	None
Biological.process	One-carbon metabolism	6	0.141143	5	0.201369	3	0.10377	2	0.097599	0.483612	1	MS	0.209183	1	0.912725	1	None
Biological.process	Osteogenesis	18	0.42343	15	0.604108	11	0.380491	4	0.223617	0.245032	0.925614	MS	0.0239445	0.355483	0.812879	1	None
Biological.process	Oxygen transport	8	0.188191	6	0.241643	3	0.10377	3	0.137873	0.317831	1	MS	0.282845	1	0.984223	1	None
Biological.process	Pentose shunt	2	0.0470478	2	0.0805477	2	0.0691802	0	0.0113675	1	1	MS	0.341113	1	0.462451	1	None
Biological.process	Peptide transport	1	0.0235239	0	0	1	0.0345901	-1	-0.0345901	1	1	Olink	1	1	0.680075	1	None
Biological.process	Phagocytosis	7	0.164667	5	0.201369	7	0.242131	-2	-0.0407614	0.781875	1	Olink	0.385646	1	0.0671256	0.621928	None
Biological.process	Phenylalanine catabolism	3	0.0705716	3	0.120822	0	0	3	0.120822	0.0985723	0.590242	MS	0.199177	1	1	1	None
Biological.process	Phospholipid biosynthesis	2	0.0470478	0	0	2	0.0691802	-2	-0.0691802	0.502789	1	Olink	1	1	0.462451	1	None
Biological.process	Phospholipid degradation	2	0.0470478	1	0.0402739	2	0.0691802	-1	-0.0289064	1	1	Olink	0.827083	1	0.462451	1	None
Biological.process	Phospholipid metabolism	10	0.235239	3	0.120822	10	0.345901	-7	-0.225079	0.103981	0.590242	Olink	0.984028	1	0.0210573	0.338672	None
Biological.process	Plasminogen activation	4	0.0940955	2	0.0805477	3	0.10377	-1	-0.0232226	1	1	Olink	0.802106	1	0.616429	1	None
Biological.process	Polyamine biosynthesis	1	0.0235239	1	0.0402739	1	0.0345901	0	0.00568376	1	1	MS	0.584098	1	0.680075	1	None
Biological.process	Polysaccharide degradation	1	0.0235239	1	0.0402739	1	0.0345901	0	0.00568376	1	1	MS	0.584098	1	0.680075	1	None
Biological.process	Porphyrin biosynthesis	5	0.117619	4	0.161095	4	0.13836	0	0.022735	1	1	MS	0.309907	1	0.487581	1	None
Biological.process	Potassium transport	11	0.258763	3	0.120822	10	0.345901	-7	-0.225079	0.103981	0.590242	Olink	0.992022	1	0.0885838	0.743333	None
Biological.process	Pregnancy	1	0.0235239	1	0.0402739	1	0.0345901	0	0.00568376	1	1	MS	0.584098	1	0.680075	1	None
Biological.process	Prostaglandin biosynthesis	5	0.117619	3	0.120822	4	0.13836	-1	-0.0175388	1	1	Olink	0.654805	1	0.487581	1	None
Biological.process	Prostaglandin metabolism	6	0.141143	4	0.161095	5	0.172951	-1	-0.0118551	1	1	Olink	0.511355	1	0.378032	1	None
Biological.process	Protein biosynthesis	45	1.05857	34	1.36931	23	0.795572	11	0.573739	0.0451495	0.484103	MS	0.0123657	0.216962	0.994273	1	None
Biological.process	Protein transport	144	3.38744	82	3.30246	83	2.87098	-1	0.431478	0.383345	1	MS	0.674501	1	0.99701	1	None
Biological.process	Purine biosynthesis	6	0.141143	5	0.201369	1	0.0345901	4	0.166779	0.101761	0.590242	MS	0.209183	1	0.998936	1	None
Biological.process	Purine metabolism	2	0.0470478	2	0.0805477	2	0.0691802	0	0.0113675	1	1	MS	0.341113	1	0.462451	1	None
Biological.process	Purine salvage	5	0.117619	5	0.201369	1	0.0345901	4	0.166779	0.101761	0.590242	MS	0.0678735	0.626451	0.996665	1	None
Biological.process	Pyridine nucleotide biosynthesis	5	0.117619	3	0.120822	5	0.172951	-2	-0.0521289	0.73262	1	Olink	0.654805	1	0.145313	0.84986	None
Biological.process	Pyrimidine biosynthesis	2	0.0470478	1	0.0402739	1	0.0345901	0	0.00568376	1	1	MS	0.827083	1	0.897699	1	None
Biological.process	Respiratory chain	6	0.141143	2	0.0805477	4	0.13836	-2	-0.0578127	0.692705	1	Olink	0.951332	1	0.706677	1	None
Biological.process	Ribosome biogenesis	6	0.141143	3	0.120822	3	0.10377	0	0.0170513	1	1	MS	0.798255	1	0.912725	1	None
Biological.process	Rna-mediated gene silencing	7	0.164667	1	0.0402739	6	0.207541	-5	-0.167267	0.132322	0.672058	Olink	0.997862	1	0.288629	1	None
Biological.process	Rrna processing	4	0.0940955	1	0.0402739	3	0.10377	-2	-0.0634965	0.629174	1	Olink	0.970139	1	0.616429	1	None
Biological.process	Sensory transduction	29	0.682192	10	0.402739	23	0.795572	-13	-0.392834	0.0795097	0.590242	Olink	0.997409	1	0.131999	0.821801	None
Biological.process	Serine biosynthesis	1	0.0235239	1	0.0402739	0	0	1	0.0402739	0.462039	1	MS	0.584098	1	1	1	None
Biological.process	Sexual differentiation	1	0.0235239	0	0	1	0.0345901	-1	-0.0345901	1	1	Olink	1	1	0.680075	1	None
Biological.process	Sodium transport	14	0.329334	3	0.120822	13	0.449671	-10	-0.32885	0.0412704	0.468541	Olink	0.999088	1	0.034129	0.470492	None
Biological.process	Sodium/potassium transport	5	0.117619	3	0.120822	4	0.13836	-1	-0.0175388	1	1	Olink	0.654805	1	0.487581	1	None
Biological.process	Spermatogenesis	22	0.517525	6	0.241643	18	0.622622	-12	-0.380979	0.0406075	0.468541	Olink	0.999286	1	0.119724	0.801454	None
Biological.process	Sphingolipid metabolism	10	0.235239	6	0.241643	9	0.311311	-3	-0.0696678	0.796805	1	Olink	0.592827	1	0.120426	0.801454	None
Biological.process	Steroid biosynthesis	9	0.211715	3	0.120822	7	0.242131	-4	-0.121309	0.357391	1	Olink	0.968625	1	0.41061	1	None
Biological.process	Steroid metabolism	33	0.776288	24	0.966573	23	0.795572	1	0.171	0.557732	1	MS	0.0647694	0.626451	0.500396	1	None
Biological.process	Steroidogenesis	1	0.0235239	0	0	1	0.0345901	-1	-0.0345901	1	1	Olink	1	1	0.680075	1	None
Biological.process	Sterol biosynthesis	8	0.188191	3	0.120822	6	0.207541	-3	-0.0867191	0.518717	1	Olink	0.939782	1	0.501415	1	None
Biological.process	Sterol metabolism	25	0.588097	18	0.72493	19	0.657212	-1	0.0677175	0.868903	1	MS	0.117925	0.758652	0.265226	1	None
Biological.process	Stress response	29	0.682192	18	0.72493	19	0.657212	-1	0.0677175	0.868903	1	MS	0.420206	1	0.693365	1	None
Biological.process	Sugar transport	3	0.0705716	2	0.0805477	1	0.0345901	1	0.0459576	0.59877	1	MS	0.624986	1	0.967304	1	None
Biological.process	Sulfate transport	1	0.0235239	0	0	1	0.0345901	-1	-0.0345901	1	1	Olink	1	1	0.680075	1	None
Biological.process	Symport	6	0.141143	0	0	6	0.207541	-6	-0.207541	0.0338778	0.435894	Olink	1	1	0.0987689	0.762496	None
Biological.process	Taste	1	0.0235239	1	0.0402739	0	0	1	0.0402739	0.462039	1	MS	0.584098	1	1	1	None
Biological.process	Tetrahydrobiopterin biosynthesis	3	0.0705716	2	0.0805477	3	0.10377	-1	-0.0232226	1	1	Olink	0.624986	1	0.314432	1	None
Biological.process	Thyroid hormones biosynthesis	2	0.0470478	1	0.0402739	2	0.0691802	-1	-0.0289064	1	1	Olink	0.827083	1	0.462451	1	None
Biological.process	Tissue remodeling	3	0.0705716	3	0.120822	3	0.10377	0	0.0170513	1	1	MS	0.199177	1	0.314432	1	None
Biological.process	Transcription	207	4.86944	65	2.6178	161	5.56901	-96	-2.95121	5.49084e-08	6.33263e-06	Olink	1	1	0.000979568	0.043233	Olink
Biological.process	Transcription regulation	204	4.79887	64	2.57753	159	5.49983	-95	-2.9223	6.56231e-08	6.33263e-06	Olink	1	1	0.000885323	0.043233	Olink
Biological.process	Transcription termination	2	0.0470478	1	0.0402739	1	0.0345901	0	0.00568376	1	1	MS	0.827083	1	0.897699	1	None
Biological.process	Translation regulation	28	0.658669	16	0.644382	15	0.518852	1	0.12553	0.590572	1	MS	0.632147	1	0.964502	1	None
Biological.process	Translocation	12	0.282287	5	0.201369	8	0.276721	-3	-0.0753515	0.782043	1	Olink	0.928416	1	0.669603	1	None
Biological.process	Transport	368	8.65679	211	8.49778	238	8.23245	-27	0.265339	0.729548	1	MS	0.689383	1	0.931413	1	None
Biological.process	Tricarboxylic acid cycle	8	0.188191	7	0.281917	3	0.10377	4	0.178147	0.203069	0.911052	MS	0.090516	0.698783	0.984223	1	None
Biological.process	Trna processing	7	0.164667	2	0.0805477	5	0.172951	-3	-0.0924028	0.462234	1	Olink	0.976777	1	0.601542	1	None
Biological.process	Tryptophan catabolism	2	0.0470478	0	0	2	0.0691802	-2	-0.0691802	0.502789	1	Olink	1	1	0.462451	1	None
Biological.process	Tyrosine catabolism	3	0.0705716	3	0.120822	0	0	3	0.120822	0.0985723	0.590242	MS	0.199177	1	1	1	None
Biological.process	Ubiquinone biosynthesis	1	0.0235239	0	0	1	0.0345901	-1	-0.0345901	1	1	Olink	1	1	0.680075	1	None
Biological.process	Ubl conjugation pathway	106	2.49353	49	1.97342	66	2.28295	-17	-0.309528	0.45086	1	Olink	0.996059	1	0.916157	1	None
Biological.process	Unfolded protein response	12	0.282287	8	0.322191	7	0.242131	1	0.0800601	0.612861	1	MS	0.393539	1	0.848358	1	None
Biological.process	Urea cycle	6	0.141143	5	0.201369	3	0.10377	2	0.097599	0.483612	1	MS	0.209183	1	0.912725	1	None
Biological.process	Viral rna replication	2	0.0470478	1	0.0402739	1	0.0345901	0	0.00568376	1	1	MS	0.827083	1	0.897699	1	None
Biological.process	Virus entry into host cell	1	0.0235239	0	0	1	0.0345901	-1	-0.0345901	1	1	Olink	1	1	0.680075	1	None
Biological.process	Vision	22	0.517525	7	0.281917	18	0.622622	-11	-0.340705	0.0728328	0.590242	Olink	0.996958	1	0.119724	0.801454	None
Biological.process	Wnt signaling pathway	43	1.01153	13	0.52356	38	1.31442	-25	-0.790864	0.00282285	0.0908015	Olink	0.999954	1	0.00179876	0.05786	None
Biological.process	Xylose metabolism	1	0.0235239	1	0.0402739	1	0.0345901	0	0.00568376	1	1	MS	0.584098	1	0.680075	1	None
Biological.process	Zinc transport	3	0.0705716	2	0.0805477	2	0.0691802	0	0.0113675	1	1	MS	0.624986	1	0.75849	1	None
Biological.process	Unknown	1860	43.7544	1086	43.7374	1255	43.4106	-169	0.32683	0.825311	1	MS	0.523147	1	0.755605	1	None
Molecular.function	Actin capping	14	0.329334	12	0.483286	4	0.13836	8	0.344926	0.0239153	0.148526	MS	0.0305199	0.211844	0.999546	1	None
Molecular.function	Actin-binding	110	2.58763	76	3.06081	51	1.7641	25	1.29672	0.00210263	0.0310138	MS	0.0127933	0.122401	0.999999	1	None
Molecular.function	Activator	101	2.37591	33	1.32904	81	2.8018	-48	-1.47276	0.000187878	0.00443392	Olink	1	1	0.00415277	0.0612533	None
Molecular.function	Acyltransferase	24	0.564573	15	0.604108	17	0.588032	-2	0.0160761	1	1	MS	0.425423	1	0.479496	1	None
Molecular.function	Allosteric enzyme	25	0.588097	19	0.765203	12	0.415081	7	0.350122	0.104759	0.41205	MS	0.0533192	0.299603	0.989049	1	None
Molecular.function	Aminoacyl-trna synthetase	14	0.329334	11	0.443012	8	0.276721	3	0.166292	0.360121	0.849885	MS	0.101046	0.476939	0.875467	1	None
Molecular.function	Aminopeptidase	19	0.446954	16	0.644382	10	0.345901	6	0.298481	0.166321	0.57723	MS	0.0163139	0.128336	0.950549	1	None
Molecular.function	Aminotransferase	7	0.164667	4	0.161095	5	0.172951	-1	-0.0118551	1	1	Olink	0.678967	1	0.601542	1	None
Molecular.function	Antibiotic	34	0.799812	19	0.765203	24	0.830163	-5	-0.0649592	0.87835	1	Olink	0.68493	1	0.453351	0.992168	None
Molecular.function	Antimicrobial	44	1.03505	25	1.00685	31	1.07229	-6	-0.0654468	0.893087	1	Olink	0.646468	1	0.433181	0.992168	None
Molecular.function	Antioxidant	12	0.282287	11	0.443012	8	0.276721	3	0.166292	0.360121	0.849885	MS	0.0149449	0.125965	0.669603	1	None
Molecular.function	Aspartic protease inhibitor	1	0.0235239	1	0.0402739	1	0.0345901	0	0.00568376	1	1	MS	0.584098	1	0.680075	1	None
Molecular.function	Aspartyl protease	8	0.188191	6	0.241643	5	0.172951	1	0.0686926	0.763962	1	MS	0.282845	0.902046	0.768419	1	None
Molecular.function	Bacteriolytic enzyme	2	0.0470478	2	0.0805477	1	0.0345901	1	0.0459576	0.59877	0.981317	MS	0.341113	0.944748	0.897699	1	None
Molecular.function	Bence-jones protein	1	0.0235239	1	0.0402739	1	0.0345901	0	0.00568376	1	1	MS	0.584098	1	0.680075	1	None
Molecular.function	Blood group antigen	17	0.399906	12	0.483286	11	0.380491	1	0.102795	0.676283	1	MS	0.221656	0.769275	0.716717	1	None
Molecular.function	Calcium channel	9	0.211715	1	0.0402739	8	0.276721	-7	-0.236447	0.0437962	0.230419	Olink	0.999632	1	0.162582	0.685168	None
Molecular.function	Calmodulin-binding	40	0.940955	25	1.00685	22	0.760982	3	0.245864	0.37891	0.876693	MS	0.360285	0.944748	0.971375	1	None
Molecular.function	Carboxypeptidase	23	0.541049	17	0.684656	18	0.622622	-1	0.0620337	0.865397	1	MS	0.0946647	0.465435	0.205122	0.813691	None
Molecular.function	Chaperone	90	2.11715	57	2.29561	59	2.04082	-2	0.254794	0.572396	0.981317	MS	0.198233	0.758156	0.734374	1	None
Molecular.function	Chloride channel	6	0.141143	4	0.161095	2	0.0691802	2	0.0919152	0.424426	0.912756	MS	0.511355	1	0.985312	1	None
Molecular.function	Chromatin regulator	30	0.705716	6	0.241643	24	0.830163	-18	-0.588519	0.00498019	0.0489718	Olink	0.999997	1	0.10906	0.559525	None
Molecular.function	Cyclin	2	0.0470478	0	0	2	0.0691802	-2	-0.0691802	0.502789	0.912756	Olink	1	1	0.462451	0.992168	None
Molecular.function	Cytokine	117	2.75229	31	1.24849	113	3.90868	-82	-2.66019	8.08035e-10	9.53481e-08	Olink	1	1	5.43865e-15	3.20881e-13	Olink
Molecular.function	Decarboxylase	8	0.188191	3	0.120822	6	0.207541	-3	-0.0867191	0.518717	0.927403	Olink	0.939782	1	0.501415	1	None
Molecular.function	Defensin	8	0.188191	2	0.0805477	6	0.207541	-4	-0.126993	0.300002	0.782584	Olink	0.989108	1	0.501415	1	None
Molecular.function	Developmental protein	209	4.91649	121	4.87314	151	5.22311	-30	-0.349969	0.574779	0.981317	Olink	0.591058	1	0.100677	0.539997	None
Molecular.function	Dioxygenase	14	0.329334	8	0.322191	6	0.207541	2	0.11465	0.434248	0.912756	MS	0.647776	1	0.987036	1	None
Molecular.function	Dipeptidase	4	0.0940955	3	0.120822	4	0.13836	-1	-0.0175388	1	1	Olink	0.447866	1	0.213766	0.813691	None
Molecular.function	Dna-binding	154	3.62268	49	1.97342	116	4.01245	-67	-2.03903	1.56797e-05	0.000925104	Olink	1	1	0.027127	0.24623	None
Molecular.function	Elongation factor	8	0.188191	8	0.322191	2	0.0691802	6	0.253011	0.0519106	0.255227	MS	0.0134848	0.122401	0.998042	1	None
Molecular.function	Endonuclease	22	0.517525	13	0.52356	15	0.518852	-2	0.0047086	1	1	MS	0.564837	1	0.593757	1	None
Molecular.function	Endorphin	2	0.0470478	0	0	2	0.0691802	-2	-0.0691802	0.502789	0.912756	Olink	1	1	0.462451	0.992168	None
Molecular.function	Exonuclease	11	0.258763	2	0.0805477	10	0.345901	-8	-0.265353	0.0449122	0.230419	Olink	0.998954	1	0.0885838	0.539997	None
Molecular.function	Eye lens protein	3	0.0705716	0	0	3	0.10377	-3	-0.10377	0.254184	0.731555	Olink	1	1	0.314432	0.951358	None
Molecular.function	Fungicide	7	0.164667	5	0.201369	4	0.13836	1	0.0630089	0.741061	1	MS	0.385646	0.967449	0.846858	1	None
Molecular.function	G-protein coupled receptor	36	0.84686	14	0.563834	29	1.00311	-15	-0.439279	0.0903059	0.393478	Olink	0.99441	1	0.0705539	0.520335	None
Molecular.function	Glycosidase	40	0.940955	37	1.49013	21	0.726392	16	0.763741	0.00781993	0.0659108	MS	1.66737e-06	9.83746e-05	0.986908	1	MS
Molecular.function	Glycosyltransferase	66	1.55258	56	2.25534	25	0.864753	31	1.39058	3.98571e-05	0.00156771	MS	3.09649e-06	0.000121795	1	1	MS
Molecular.function	Growth factor	87	2.04658	37	1.49013	81	2.8018	-44	-1.31167	0.00103468	0.0174418	Olink	0.999096	1	1.34453e-08	5.28848e-07	Olink
Molecular.function	Growth factor binding	16	0.376382	13	0.52356	12	0.415081	1	0.108479	0.688473	1	MS	0.0502364	0.296395	0.381817	0.992168	None
Molecular.function	Gtpase activation	35	0.823336	16	0.644382	26	0.899343	-10	-0.254961	0.35173	0.849885	Olink	0.954689	1	0.273257	0.948364	None
Molecular.function	Guanine-nucleotide releasing factor	22	0.517525	5	0.201369	18	0.622622	-13	-0.421253	0.020425	0.133897	Olink	0.999867	1	0.119724	0.570655	None
Molecular.function	Helicase	17	0.399906	8	0.322191	9	0.311311	-1	0.0108799	1	1	MS	0.883879	1	0.940971	1	None
Molecular.function	Heparin-binding	75	1.76429	48	1.93315	63	2.17918	-15	-0.246031	0.564468	0.981317	Olink	0.191856	0.758156	0.00125706	0.0247222	Olink
Molecular.function	Hormone	57	1.34086	20	0.805477	49	1.69492	-29	-0.889438	0.00483044	0.0489718	Olink	0.999895	1	0.0015697	0.0264606	Olink
Molecular.function	Host cell receptor for virus entry	55	1.29381	35	1.40959	49	1.69492	-14	-0.28533	0.440799	0.912756	Olink	0.258191	0.870471	0.000237642	0.00701043	Olink
Molecular.function	Hydrolase	602	14.1614	406	16.3512	398	13.7669	8	2.58433	0.00907354	0.0713785	MS	5.84054e-07	6.89184e-05	0.869028	1	MS
Molecular.function	Hypotensive agent	1	0.0235239	1	0.0402739	0	0	1	0.0402739	0.462039	0.912756	MS	0.584098	1	1	1	None
Molecular.function	Iga-binding protein	1	0.0235239	0	0	1	0.0345901	-1	-0.0345901	1	1	Olink	1	1	0.680075	1	None
Molecular.function	Ige-binding protein	3	0.0705716	1	0.0402739	3	0.10377	-2	-0.0634965	0.629174	0.995517	Olink	0.928131	1	0.314432	0.951358	None
Molecular.function	Igg-binding protein	5	0.117619	4	0.161095	3	0.10377	1	0.0573251	0.71068	1	MS	0.309907	0.937668	0.809701	1	None
Molecular.function	Initiation factor	19	0.446954	14	0.563834	10	0.345901	4	0.217933	0.305075	0.782584	MS	0.130247	0.548896	0.950549	1	None
Molecular.function	Integrin	19	0.446954	17	0.684656	13	0.449671	4	0.234984	0.274004	0.754082	MS	0.0036434	0.0614173	0.593073	1	None
Molecular.function	Ion channel	27	0.635145	5	0.201369	22	0.760982	-17	-0.559613	0.00341715	0.0448026	Olink	0.999996	1	0.0931631	0.539997	None
Molecular.function	Isomerase	64	1.50553	44	1.77205	39	1.34901	5	0.423036	0.223343	0.712283	MS	0.0574131	0.300035	0.910848	1	None
Molecular.function	Kinase	157	3.69325	97	3.90656	109	3.77032	-12	0.136243	0.830827	1	MS	0.214855	0.768268	0.38503	0.992168	None
Molecular.function	Ligand-gated ion channel	6	0.141143	0	0	6	0.207541	-6	-0.207541	0.0338778	0.190361	Olink	1	1	0.0987689	0.539997	None
Molecular.function	Ligase	36	0.84686	29	1.16794	14	0.484262	15	0.683681	0.00549915	0.0499154	MS	0.00424196	0.0625688	0.999921	1	None
Molecular.function	Lyase	68	1.59962	45	1.81232	46	1.59114	-1	0.221179	0.596229	0.981317	MS	0.117147	0.511978	0.58308	1	None
Molecular.function	Metalloenzyme inhibitor	9	0.211715	6	0.241643	9	0.311311	-3	-0.0696678	0.796805	1	Olink	0.442946	1	0.0309942	0.261236	None
Molecular.function	Metalloprotease	75	1.76429	58	2.33588	49	1.69492	9	0.640969	0.0967021	0.393478	MS	0.000417312	0.0123107	0.737055	1	MS
Molecular.function	Metalloprotease inhibitor	8	0.188191	6	0.241643	8	0.276721	-2	-0.0350777	1	1	Olink	0.282845	0.902046	0.0456151	0.358838	None
Molecular.function	Methyltransferase	13	0.30581	4	0.161095	10	0.345901	-6	-0.184806	0.282999	0.758951	Olink	0.989346	1	0.360164	0.992168	None
Molecular.function	Mitogen	31	0.72924	11	0.443012	29	1.00311	-18	-0.560101	0.0171971	0.119368	Olink	0.997146	1	0.000738719	0.0174338	Olink
Molecular.function	Monooxygenase	6	0.141143	3	0.120822	5	0.172951	-2	-0.0521289	0.73262	1	Olink	0.798255	1	0.378032	0.992168	None
Molecular.function	Motor protein	25	0.588097	11	0.443012	18	0.622622	-7	-0.179609	0.456236	0.912756	Olink	0.951487	1	0.425254	0.992168	None
Molecular.function	Multifunctional enzyme	23	0.541049	15	0.604108	12	0.415081	3	0.189027	0.340624	0.849885	MS	0.32959	0.944748	0.965033	1	None
Molecular.function	Muscle protein	31	0.72924	17	0.684656	18	0.622622	-1	0.0620337	0.865397	1	MS	0.72355	1	0.914454	1	None
Molecular.function	Myosin	16	0.376382	9	0.362465	10	0.345901	-1	0.0165637	1	1	MS	0.669881	1	0.774909	1	None
Molecular.function	Neuropeptide	7	0.164667	3	0.120822	4	0.13836	-1	-0.0175388	1	1	Olink	0.887721	1	0.846858	1	None
Molecular.function	Nuclease	31	0.72924	16	0.644382	22	0.760982	-6	-0.116601	0.628974	0.995517	Olink	0.830028	1	0.445028	0.992168	None
Molecular.function	Nucleotidyltransferase	10	0.235239	5	0.201369	6	0.207541	-1	-0.00617133	1	1	Olink	0.806219	1	0.813743	1	None
Molecular.function	Opioid peptide	1	0.0235239	0	0	1	0.0345901	-1	-0.0345901	1	1	Olink	1	1	0.680075	1	None
Molecular.function	Oxidoreductase	156	3.66972	99	3.98711	98	3.38983	1	0.597282	0.274792	0.754082	MS	0.110467	0.50135	0.932129	1	None
Molecular.function	Peroxidase	16	0.376382	13	0.52356	10	0.345901	3	0.177659	0.402829	0.912756	MS	0.0502364	0.296395	0.774909	1	None
Molecular.function	Phospholipase a2 inhibitor	3	0.0705716	3	0.120822	3	0.10377	0	0.0170513	1	1	MS	0.199177	0.758156	0.314432	0.951358	None
Molecular.function	Potassium channel	4	0.0940955	0	0	4	0.13836	-4	-0.13836	0.129188	0.491746	Olink	1	1	0.213766	0.813691	None
Molecular.function	Prenyltransferase	1	0.0235239	1	0.0402739	1	0.0345901	0	0.00568376	1	1	MS	0.584098	1	0.680075	1	None
Molecular.function	Prion	2	0.0470478	1	0.0402739	1	0.0345901	0	0.00568376	1	1	MS	0.827083	1	0.897699	1	None
Molecular.function	Protease	232	5.45754	159	6.40354	163	5.63819	-4	0.765357	0.249141	0.731555	MS	0.000709407	0.016742	0.248454	0.916174	MS
Molecular.function	Protease inhibitor	76	1.78781	55	2.21506	62	2.14459	-7	0.0704758	0.925363	1	MS	0.00780407	0.0920881	0.00568297	0.0742182	None
Molecular.function	Protein kinase inhibitor	2	0.0470478	0	0	2	0.0691802	-2	-0.0691802	0.502789	0.912756	Olink	1	1	0.462451	0.992168	None
Molecular.function	Protein phosphatase	42	0.988003	26	1.04712	27	0.933933	-1	0.113188	0.680644	1	MS	0.383615	0.967449	0.756713	1	None
Molecular.function	Protein phosphatase inhibitor	5	0.117619	3	0.120822	5	0.172951	-2	-0.0521289	0.73262	1	Olink	0.654805	1	0.145313	0.635071	None
Molecular.function	Protein synthesis inhibitor	2	0.0470478	1	0.0402739	2	0.0691802	-1	-0.0289064	1	1	Olink	0.827083	1	0.462451	0.992168	None
Molecular.function	Pyrogen	2	0.0470478	0	0	2	0.0691802	-2	-0.0691802	0.502789	0.912756	Olink	1	1	0.462451	0.992168	None
Molecular.function	Receptor	376	8.84498	204	8.21587	330	11.4147	-126	-3.19887	9.86646e-05	0.00291061	Olink	0.960973	1	1.54657e-20	1.82495e-18	Olink
Molecular.function	Repressor	67	1.5761	21	0.845751	51	1.7641	-30	-0.918344	0.00400721	0.0472851	Olink	0.999998	1	0.0941171	0.539997	None
Molecular.function	Ribonucleoprotein	45	1.05857	27	1.08739	21	0.726392	6	0.361002	0.190593	0.624721	MS	0.477259	1	0.999135	1	None
Molecular.function	Ribosomal protein	20	0.470478	13	0.52356	8	0.276721	5	0.246839	0.188506	0.624721	MS	0.359675	0.944748	0.997585	1	None
Molecular.function	Rna-binding	113	2.6582	51	2.05397	77	2.66344	-26	-0.609471	0.151772	0.559659	Olink	0.998536	1	0.532991	1	None
Molecular.function	Rotamase	15	0.352858	10	0.402739	8	0.276721	2	0.126018	0.48248	0.912756	MS	0.354728	0.944748	0.929313	1	None
Molecular.function	Rrna-binding	1	0.0235239	1	0.0402739	0	0	1	0.0402739	0.462039	0.912756	MS	0.584098	1	1	1	None
Molecular.function	Serine esterase	11	0.258763	10	0.402739	8	0.276721	2	0.126018	0.48248	0.912756	MS	0.023712	0.174876	0.511193	1	None
Molecular.function	Serine protease	79	1.85839	49	1.97342	63	2.17918	-14	-0.205758	0.632744	0.995517	Olink	0.295254	0.916841	0.0138581	0.136272	None
Molecular.function	Serine protease homolog	6	0.141143	5	0.201369	3	0.10377	2	0.097599	0.483612	0.912756	MS	0.209183	0.768268	0.912725	1	None
Molecular.function	Serine protease inhibitor	57	1.34086	42	1.6915	47	1.62574	-5	0.0657672	0.914721	1	MS	0.0117524	0.122401	0.0106899	0.114674	None
Molecular.function	Serine/threonine-protein kinase	67	1.5761	30	1.20822	46	1.59114	-16	-0.382929	0.248517	0.731555	Olink	0.991551	1	0.513006	1	None
Molecular.function	Signal transduction inhibitor	4	0.0940955	2	0.0805477	3	0.10377	-1	-0.0232226	1	1	Olink	0.802106	1	0.616429	1	None
Molecular.function	Sodium channel	5	0.117619	0	0	5	0.172951	-5	-0.172951	0.0659953	0.299517	Olink	1	1	0.145313	0.635071	None
Molecular.function	Thiol protease	43	1.01153	25	1.00685	31	1.07229	-6	-0.0654468	0.893087	1	Olink	0.579093	1	0.346087	0.992168	None
Molecular.function	Thiol protease inhibitor	12	0.282287	8	0.322191	8	0.276721	0	0.04547	0.805665	1	MS	0.393539	0.967449	0.669603	1	None
Molecular.function	Threonine protease	6	0.141143	6	0.241643	0	0	6	0.241643	0.00969754	0.0715193	MS	0.0396115	0.259675	1	1	None
Molecular.function	Thyroid hormone	2	0.0470478	2	0.0805477	2	0.0691802	0	0.0113675	1	1	MS	0.341113	0.944748	0.462451	0.992168	None
Molecular.function	Topoisomerase	3	0.0705716	0	0	3	0.10377	-3	-0.10377	0.254184	0.731555	Olink	1	1	0.314432	0.951358	None
Molecular.function	Transducer	44	1.03505	19	0.765203	34	1.17606	-15	-0.41086	0.165629	0.57723	Olink	0.985999	1	0.120902	0.570655	None
Molecular.function	Transferase	387	9.10374	241	9.706	242	8.37081	-1	1.33519	0.0940506	0.393478	MS	0.0584814	0.300035	0.992928	1	None
Molecular.function	Translational shunt	1	0.0235239	0	0	1	0.0345901	-1	-0.0345901	1	1	Olink	1	1	0.680075	1	None
Molecular.function	Translocase	7	0.164667	4	0.161095	3	0.10377	1	0.0573251	0.71068	1	MS	0.678967	1	0.962126	1	None
Molecular.function	Trna-binding	7	0.164667	4	0.161095	6	0.207541	-2	-0.0464452	0.760705	1	Olink	0.678967	1	0.288629	0.951358	None
Molecular.function	Tumor antigen	6	0.141143	0	0	6	0.207541	-6	-0.207541	0.0338778	0.190361	Olink	1	1	0.0987689	0.539997	None
Molecular.function	Tyrosine-protein kinase	47	1.10562	36	1.44986	40	1.3836	-4	0.0662548	0.907873	1	MS	0.00695753	0.0912209	0.00628967	0.0742182	None
Molecular.function	Vasoactive	9	0.211715	5	0.201369	5	0.172951	0	0.0284188	1	1	MS	0.699523	1	0.875161	1	None
Molecular.function	Vasoconstrictor	2	0.0470478	1	0.0402739	2	0.0691802	-1	-0.0289064	1	1	Olink	0.827083	1	0.462451	0.992168	None
Molecular.function	Vasodilator	3	0.0705716	2	0.0805477	1	0.0345901	1	0.0459576	0.59877	0.981317	MS	0.624986	1	0.967304	1	None
Molecular.function	Voltage-gated channel	18	0.42343	4	0.161095	14	0.484262	-10	-0.323166	0.0559692	0.264175	Olink	0.99965	1	0.268822	0.948364	None
Molecular.function	Unknown	1669	39.2614	1023	41.2002	1059	36.6309	-36	4.56924	0.000613773	0.0120709	MS	0.00118426	0.0232905	1	1	MS
Disease.involvement	Age-related macular degeneration	11	0.258763	10	0.402739	8	0.276721	2	0.126018	0.48248	1	MS	0.023712	0.284544	0.511193	1	None
Disease.involvement	Aicardi-goutieres syndrome	2	0.0470478	1	0.0402739	1	0.0345901	0	0.00568376	1	1	MS	0.827083	1	0.897699	1	None
Disease.involvement	Albinism	4	0.0940955	0	0	4	0.13836	-4	-0.13836	0.129188	1	Olink	1	1	0.213766	1	None
Disease.involvement	Allergen	4	0.0940955	2	0.0805477	3	0.10377	-1	-0.0232226	1	1	Olink	0.802106	1	0.616429	1	None
Disease.involvement	Alport syndrome	2	0.0470478	1	0.0402739	2	0.0691802	-1	-0.0289064	1	1	Olink	0.827083	1	0.462451	1	None
Disease.involvement	Alzheimer disease	11	0.258763	10	0.402739	6	0.207541	4	0.195198	0.216022	1	MS	0.023712	0.284544	0.897332	1	None
Disease.involvement	Amelogenesis imperfecta	6	0.141143	3	0.120822	6	0.207541	-3	-0.0867191	0.518717	1	Olink	0.798255	1	0.0987689	1	None
Disease.involvement	Amyloidosis	25	0.588097	23	0.926299	15	0.518852	8	0.407447	0.10132	0.980702	MS	0.000240173	0.0317028	0.858497	1	MS
Disease.involvement	Amyotrophic lateral sclerosis	15	0.352858	9	0.362465	10	0.345901	-1	0.0165637	1	1	MS	0.560066	1	0.661153	1	None
Disease.involvement	Aortic aneurysm	11	0.258763	5	0.201369	9	0.311311	-4	-0.109942	0.593399	1	Olink	0.880142	1	0.263714	1	None
Disease.involvement	Asthma	3	0.0705716	2	0.0805477	3	0.10377	-1	-0.0232226	1	1	Olink	0.624986	1	0.314432	1	None
Disease.involvement	Atherosclerosis	7	0.164667	6	0.241643	5	0.172951	1	0.0686926	0.763962	1	MS	0.138598	0.76229	0.601542	1	None
Disease.involvement	Atrial fibrillation	6	0.141143	2	0.0805477	4	0.13836	-2	-0.0578127	0.692705	1	Olink	0.951332	1	0.706677	1	None
Disease.involvement	Atrial septal defect	1	0.0235239	1	0.0402739	0	0	1	0.0402739	0.462039	1	MS	0.584098	1	1	1	None
Disease.involvement	Autism	6	0.141143	1	0.0402739	6	0.207541	-5	-0.167267	0.132322	1	Olink	0.99485	1	0.0987689	1	None
Disease.involvement	Autism spectrum disorder	13	0.30581	3	0.120822	11	0.380491	-8	-0.25967	0.104014	0.980702	Olink	0.998098	1	0.161861	1	None
Disease.involvement	Bardet-biedl syndrome	3	0.0705716	0	0	3	0.10377	-3	-0.10377	0.254184	1	Olink	1	1	0.314432	1	None
Disease.involvement	Bartter syndrome	1	0.0235239	0	0	1	0.0345901	-1	-0.0345901	1	1	Olink	1	1	0.680075	1	None
Disease.involvement	Bernard soulier syndrome	2	0.0470478	2	0.0805477	2	0.0691802	0	0.0113675	1	1	MS	0.341113	0.938061	0.462451	1	None
Disease.involvement	Brugada syndrome	3	0.0705716	0	0	3	0.10377	-3	-0.10377	0.254184	1	Olink	1	1	0.314432	1	None
Disease.involvement	Cancer-related genes	752	17.69	456	18.3649	562	19.4396	-106	-1.07476	0.328322	1	Olink	0.0922396	0.640823	5.81181e-06	0.000767159	Olink
Disease.involvement	Cardiomyopathy	26	0.611621	20	0.805477	16	0.553442	4	0.252036	0.314598	1	MS	0.0394355	0.400422	0.822346	1	None
Disease.involvement	Cataract	24	0.564573	12	0.483286	16	0.553442	-4	-0.0701554	0.849831	1	Olink	0.852056	1	0.648966	1	None
Disease.involvement	Charcot-marie-tooth disease	24	0.564573	18	0.72493	10	0.345901	8	0.379028	0.0590528	0.866108	MS	0.0714089	0.523665	0.99801	1	None
Disease.involvement	Chronic granulomatous disease	1	0.0235239	0	0	1	0.0345901	-1	-0.0345901	1	1	Olink	1	1	0.680075	1	None
Disease.involvement	Ciliopathy	21	0.494001	5	0.201369	20	0.691802	-15	-0.490433	0.00846981	0.664734	Olink	0.999735	1	0.00325753	0.107499	None
Disease.involvement	Cone-rod dystrophy	7	0.164667	2	0.0805477	6	0.207541	-4	-0.126993	0.300002	1	Olink	0.976777	1	0.288629	1	None
Disease.involvement	Congenital disorder of glycosylation	12	0.282287	9	0.362465	8	0.276721	1	0.0857439	0.631464	1	MS	0.19271	0.862307	0.669603	1	None
Disease.involvement	Congenital dyserythropoietic anemia	2	0.0470478	1	0.0402739	1	0.0345901	0	0.00568376	1	1	MS	0.827083	1	0.897699	1	None
Disease.involvement	Congenital erythrocytosis	3	0.0705716	1	0.0402739	2	0.0691802	-1	-0.0289064	1	1	Olink	0.928131	1	0.75849	1	None
Disease.involvement	Congenital hypothyroidism	4	0.0940955	1	0.0402739	4	0.13836	-3	-0.0980866	0.381957	1	Olink	0.970139	1	0.213766	1	None
Disease.involvement	Congenital muscular dystrophy	10	0.235239	10	0.402739	3	0.10377	7	0.298968	0.0468427	0.866108	MS	0.0045875	0.12111	0.997494	1	None
Disease.involvement	Congenital myasthenic syndrome	2	0.0470478	0	0	2	0.0691802	-2	-0.0691802	0.502789	1	Olink	1	1	0.462451	1	None
Disease.involvement	Congenital stationary night blindness	1	0.0235239	0	0	1	0.0345901	-1	-0.0345901	1	1	Olink	1	1	0.680075	1	None
Disease.involvement	Corneal dystrophy	7	0.164667	6	0.241643	7	0.242131	-1	-0.000487577	1	1	Olink	0.138598	0.76229	0.0671256	0.984509	None
Disease.involvement	Craniosynostosis	9	0.211715	8	0.322191	4	0.13836	4	0.18383	0.245462	1	MS	0.0584363	0.514239	0.965405	1	None
Disease.involvement	Cushing syndrome	3	0.0705716	2	0.0805477	2	0.0691802	0	0.0113675	1	1	MS	0.624986	1	0.75849	1	None
Disease.involvement	Deafness	86	2.02305	40	1.61095	58	2.00623	-18	-0.395272	0.307151	1	Olink	0.990744	1	0.595985	1	None
Disease.involvement	Diabetes mellitus	24	0.564573	12	0.483286	18	0.622622	-6	-0.139336	0.583238	1	Olink	0.852056	1	0.310034	1	None
Disease.involvement	Diamond-blackfan anemia	3	0.0705716	3	0.120822	1	0.0345901	2	0.0862315	0.341418	1	MS	0.199177	0.862307	0.967304	1	None
Disease.involvement	Disease variant	1092	25.6881	683	27.507	727	25.147	-44	2.36004	0.0501752	0.866108	MS	0.000707679	0.0418965	0.887596	1	MS
Disease.involvement	Dwarfism	63	1.482	41	1.65123	35	1.21065	6	0.440575	0.2023	1	MS	0.170398	0.862307	0.986823	1	None
Disease.involvement	Dystonia	8	0.188191	4	0.161095	6	0.207541	-2	-0.0464452	0.760705	1	Olink	0.800953	1	0.501415	1	None
Disease.involvement	Dystroglycanopathy	4	0.0940955	4	0.161095	2	0.0691802	2	0.0919152	0.424426	1	MS	0.11628	0.76229	0.90055	1	None
Disease.involvement	Ectodermal dysplasia	19	0.446954	14	0.563834	12	0.415081	2	0.148753	0.439084	1	MS	0.130247	0.76229	0.762583	1	None
Disease.involvement	Ehlers-danlos syndrome	12	0.282287	11	0.443012	6	0.207541	5	0.235472	0.147247	1	MS	0.0149449	0.236741	0.946307	1	None
Disease.involvement	Elliptocytosis	5	0.117619	5	0.201369	1	0.0345901	4	0.166779	0.101761	0.980702	MS	0.0678735	0.523665	0.996665	1	None
Disease.involvement	Emery-dreifuss muscular dystrophy	1	0.0235239	1	0.0402739	0	0	1	0.0402739	0.462039	1	MS	0.584098	1	1	1	None
Disease.involvement	Epidermolysis bullosa	8	0.188191	8	0.322191	3	0.10377	5	0.218421	0.126789	1	MS	0.0134848	0.236741	0.984223	1	None
Disease.involvement	Epilepsy	64	1.50553	33	1.32904	43	1.48737	-10	-0.158337	0.644873	1	Olink	0.893389	1	0.614467	1	None
Disease.involvement	Familial hemophagocytic lymphohistiocytosis	3	0.0705716	3	0.120822	0	0	3	0.120822	0.0985723	0.980702	MS	0.199177	0.862307	1	1	None
Disease.involvement	Fanconi anemia	1	0.0235239	0	0	1	0.0345901	-1	-0.0345901	1	1	Olink	1	1	0.680075	1	None
Disease.involvement	FDA approved drug targets	364	8.56269	211	8.49778	275	9.51228	-64	-1.01449	0.198172	1	Olink	0.593763	1	0.00061982	0.0409081	Olink
Disease.involvement	Gangliosidosis	5	0.117619	5	0.201369	3	0.10377	2	0.097599	0.483612	1	MS	0.0678735	0.523665	0.809701	1	None
Disease.involvement	Gaucher disease	2	0.0470478	2	0.0805477	2	0.0691802	0	0.0113675	1	1	MS	0.341113	0.938061	0.462451	1	None
Disease.involvement	Glaucoma	5	0.117619	4	0.161095	5	0.172951	-1	-0.0118551	1	1	Olink	0.309907	0.938061	0.145313	1	None
Disease.involvement	Glutaricaciduria	1	0.0235239	1	0.0402739	0	0	1	0.0402739	0.462039	1	MS	0.584098	1	1	1	None
Disease.involvement	Glycogen storage disease	8	0.188191	8	0.322191	2	0.0691802	6	0.253011	0.0519106	0.866108	MS	0.0134848	0.236741	0.998042	1	None
Disease.involvement	Gout	2	0.0470478	2	0.0805477	0	0	2	0.0805477	0.213434	1	MS	0.341113	0.938061	1	1	None
Disease.involvement	Hemolytic uremic syndrome	10	0.235239	9	0.362465	8	0.276721	1	0.0857439	0.631464	1	MS	0.0373712	0.400422	0.331209	1	None
Disease.involvement	Hemophilia	2	0.0470478	2	0.0805477	1	0.0345901	1	0.0459576	0.59877	1	MS	0.341113	0.938061	0.897699	1	None
Disease.involvement	Hereditary hemolytic anemia	22	0.517525	20	0.805477	9	0.311311	11	0.494166	0.0151076	0.664734	MS	0.000952193	0.0418965	0.997796	1	MS
Disease.involvement	Hereditary multiple exostoses	2	0.0470478	2	0.0805477	0	0	2	0.0805477	0.213434	1	MS	0.341113	0.938061	1	1	None
Disease.involvement	Hereditary nonpolyposis colorectal cancer	3	0.0705716	1	0.0402739	3	0.10377	-2	-0.0634965	0.629174	1	Olink	0.928131	1	0.314432	1	None
Disease.involvement	Hereditary spastic paraplegia	14	0.329334	6	0.241643	9	0.311311	-3	-0.0696678	0.796805	1	Olink	0.926017	1	0.728033	1	None
Disease.involvement	Hermansky-pudlak syndrome	2	0.0470478	0	0	2	0.0691802	-2	-0.0691802	0.502789	1	Olink	1	1	0.462451	1	None
Disease.involvement	Heterotaxy	3	0.0705716	0	0	3	0.10377	-3	-0.10377	0.254184	1	Olink	1	1	0.314432	1	None
Disease.involvement	Hirschsprung disease	7	0.164667	3	0.120822	7	0.242131	-4	-0.121309	0.357391	1	Olink	0.887721	1	0.0671256	0.984509	None
Disease.involvement	Holoprosencephaly	5	0.117619	4	0.161095	3	0.10377	1	0.0573251	0.71068	1	MS	0.309907	0.938061	0.809701	1	None
Disease.involvement	Hyperlipidemia	4	0.0940955	3	0.120822	3	0.10377	0	0.0170513	1	1	MS	0.447866	1	0.616429	1	None
Disease.involvement	Hypogonadotropic hypogonadism	6	0.141143	5	0.201369	4	0.13836	1	0.0630089	0.741061	1	MS	0.209183	0.862307	0.706677	1	None
Disease.involvement	Hypotrichosis	12	0.282287	8	0.322191	6	0.207541	2	0.11465	0.434248	1	MS	0.393539	1	0.946307	1	None
Disease.involvement	Ichthyosis	18	0.42343	12	0.483286	8	0.276721	4	0.206565	0.263102	1	MS	0.322757	0.938061	0.98979	1	None
Disease.involvement	Intellectual disability	146	3.43449	79	3.18164	88	3.04393	-9	0.137706	0.813143	1	MS	0.876356	1	0.982089	1	None
Disease.involvement	Intrahepatic cholestasis	3	0.0705716	2	0.0805477	2	0.0691802	0	0.0113675	1	1	MS	0.624986	1	0.75849	1	None
Disease.involvement	Joubert syndrome	4	0.0940955	1	0.0402739	4	0.13836	-3	-0.0980866	0.381957	1	Olink	0.970139	1	0.213766	1	None
Disease.involvement	Kallmann syndrome	3	0.0705716	3	0.120822	1	0.0345901	2	0.0862315	0.341418	1	MS	0.199177	0.862307	0.967304	1	None
Disease.involvement	Kartagener syndrome	2	0.0470478	1	0.0402739	1	0.0345901	0	0.00568376	1	1	MS	0.827083	1	0.897699	1	None
Disease.involvement	Lacrimo-auriculo-dento-digital syndrome	1	0.0235239	1	0.0402739	1	0.0345901	0	0.00568376	1	1	MS	0.584098	1	0.680075	1	None
Disease.involvement	Leber congenital amaurosis	5	0.117619	1	0.0402739	4	0.13836	-3	-0.0980866	0.381957	1	Olink	0.987597	1	0.487581	1	None
Disease.involvement	Leukodystrophy	10	0.235239	6	0.241643	7	0.242131	-1	-0.000487577	1	1	Olink	0.592827	1	0.595881	1	None
Disease.involvement	Li-fraumeni syndrome	2	0.0470478	0	0	2	0.0691802	-2	-0.0691802	0.502789	1	Olink	1	1	0.462451	1	None
Disease.involvement	Limb-girdle muscular dystrophy	11	0.258763	8	0.322191	5	0.172951	3	0.14924	0.28174	1	MS	0.259653	0.938061	0.969284	1	None
Disease.involvement	Lissencephaly	11	0.258763	7	0.281917	7	0.242131	0	0.0397863	0.794809	1	MS	0.488924	1	0.744084	1	None
Disease.involvement	Long qt syndrome	5	0.117619	1	0.0402739	4	0.13836	-3	-0.0980866	0.381957	1	Olink	0.987597	1	0.487581	1	None
Disease.involvement	Meckel syndrome	2	0.0470478	1	0.0402739	2	0.0691802	-1	-0.0289064	1	1	Olink	0.827083	1	0.462451	1	None
Disease.involvement	Metachromatic leukodystrophy	4	0.0940955	2	0.0805477	4	0.13836	-2	-0.0578127	0.692705	1	Olink	0.802106	1	0.213766	1	None
Disease.involvement	Microphthalmia	7	0.164667	5	0.201369	5	0.172951	0	0.0284188	1	1	MS	0.385646	1	0.601542	1	None
Disease.involvement	Mucolipidosis	2	0.0470478	2	0.0805477	0	0	2	0.0805477	0.213434	1	MS	0.341113	0.938061	1	1	None
Disease.involvement	Mucopolysaccharidosis	11	0.258763	8	0.322191	8	0.276721	0	0.04547	0.805665	1	MS	0.259653	0.938061	0.511193	1	None
Disease.involvement	Myofibrillar myopathy	3	0.0705716	3	0.120822	2	0.0691802	1	0.0516414	0.6675	1	MS	0.199177	0.862307	0.75849	1	None
Disease.involvement	Nemaline myopathy	3	0.0705716	0	0	3	0.10377	-3	-0.10377	0.254184	1	Olink	1	1	0.314432	1	None
Disease.involvement	Nephronophthisis	4	0.0940955	1	0.0402739	4	0.13836	-3	-0.0980866	0.381957	1	Olink	0.970139	1	0.213766	1	None
Disease.involvement	Neurodegeneration	137	3.22277	85	3.42328	86	2.97475	-1	0.448529	0.351012	1	MS	0.215577	0.862307	0.921998	1	None
Disease.involvement	Neuronal ceroid lipofuscinosis	6	0.141143	5	0.201369	5	0.172951	0	0.0284188	1	1	MS	0.209183	0.862307	0.378032	1	None
Disease.involvement	Neuropathy	47	1.10562	35	1.40959	26	0.899343	9	0.510242	0.0927326	0.980702	MS	0.0161415	0.236741	0.976672	1	None
Disease.involvement	Niemann-pick disease	2	0.0470478	2	0.0805477	2	0.0691802	0	0.0113675	1	1	MS	0.341113	0.938061	0.462451	1	None
Disease.involvement	Non-syndromic deafness	36	0.84686	16	0.644382	28	0.968523	-12	-0.324141	0.224905	1	Olink	0.968875	1	0.138392	1	None
Disease.involvement	Obesity	17	0.399906	8	0.322191	15	0.518852	-7	-0.196661	0.301245	1	Olink	0.883879	1	0.0553179	0.984509	None
Disease.involvement	Oncogene	6	0.141143	4	0.161095	6	0.207541	-2	-0.0464452	0.760705	1	Olink	0.511355	1	0.0987689	1	None
Disease.involvement	Osteogenesis imperfecta	12	0.282287	8	0.322191	10	0.345901	-2	-0.0237102	1	1	Olink	0.393539	1	0.207623	1	None
Disease.involvement	Osteopetrosis	5	0.117619	2	0.0805477	4	0.13836	-2	-0.0578127	0.692705	1	Olink	0.900307	1	0.487581	1	None
Disease.involvement	Osteoporosis	7	0.164667	6	0.241643	5	0.172951	1	0.0686926	0.763962	1	MS	0.138598	0.76229	0.601542	1	None
Disease.involvement	Palmoplantar keratoderma	16	0.376382	13	0.52356	8	0.276721	5	0.246839	0.188506	1	MS	0.0502364	0.473657	0.96156	1	None
Disease.involvement	Parkinson disease	11	0.258763	6	0.241643	9	0.311311	-3	-0.0696678	0.796805	1	Olink	0.717511	1	0.263714	1	None
Disease.involvement	Parkinsonism	17	0.399906	9	0.362465	15	0.518852	-6	-0.156387	0.419902	1	Olink	0.761208	1	0.0553179	0.984509	None
Disease.involvement	Phenylketonuria	2	0.0470478	1	0.0402739	2	0.0691802	-1	-0.0289064	1	1	Olink	0.827083	1	0.462451	1	None
Disease.involvement	Premature ovarian failure	2	0.0470478	1	0.0402739	2	0.0691802	-1	-0.0289064	1	1	Olink	0.827083	1	0.462451	1	None
Disease.involvement	Primary ciliary dyskinesia	4	0.0940955	1	0.0402739	3	0.10377	-2	-0.0634965	0.629174	1	Olink	0.970139	1	0.616429	1	None
Disease.involvement	Primary hypomagnesemia	2	0.0470478	2	0.0805477	1	0.0345901	1	0.0459576	0.59877	1	MS	0.341113	0.938061	0.897699	1	None
Disease.involvement	Primary microcephaly	9	0.211715	5	0.201369	7	0.242131	-2	-0.0407614	0.781875	1	Olink	0.699523	1	0.41061	1	None
Disease.involvement	Primary mitochondrial disease	20	0.470478	4	0.161095	17	0.588032	-13	-0.426936	0.0144627	0.664734	Olink	0.999918	1	0.0761628	1	None
Disease.involvement	Progressive external ophthalmoplegia	2	0.0470478	1	0.0402739	2	0.0691802	-1	-0.0289064	1	1	Olink	0.827083	1	0.462451	1	None
Disease.involvement	Proto-oncogene	65	1.52905	29	1.16794	55	1.90246	-26	-0.734514	0.0356404	0.866108	Olink	0.991401	1	0.00181082	0.0796762	None
Disease.involvement	Pseudohermaphroditism	1	0.0235239	0	0	1	0.0345901	-1	-0.0345901	1	1	Olink	1	1	0.680075	1	None
Disease.involvement	Pyropoikilocytosis	2	0.0470478	2	0.0805477	0	0	2	0.0805477	0.213434	1	MS	0.341113	0.938061	1	1	None
Disease.involvement	Retinitis pigmentosa	20	0.470478	12	0.483286	13	0.449671	-1	0.033615	1	1	MS	0.537919	1	0.70839	1	None
Disease.involvement	Schizophrenia	4	0.0940955	2	0.0805477	4	0.13836	-2	-0.0578127	0.692705	1	Olink	0.802106	1	0.213766	1	None
Disease.involvement	Scid	8	0.188191	5	0.201369	7	0.242131	-2	-0.0407614	0.781875	1	Olink	0.55698	1	0.2177	1	None
Disease.involvement	Senior-loken syndrome	2	0.0470478	0	0	2	0.0691802	-2	-0.0691802	0.502789	1	Olink	1	1	0.462451	1	None
Disease.involvement	Short qt syndrome	1	0.0235239	0	0	1	0.0345901	-1	-0.0345901	1	1	Olink	1	1	0.680075	1	None
Disease.involvement	Spinocerebellar ataxia	13	0.30581	5	0.201369	11	0.380491	-6	-0.179122	0.316395	1	Olink	0.958497	1	0.161861	1	None
Disease.involvement	Stargardt disease	1	0.0235239	0	0	1	0.0345901	-1	-0.0345901	1	1	Olink	1	1	0.680075	1	None
Disease.involvement	Stickler syndrome	6	0.141143	3	0.120822	3	0.10377	0	0.0170513	1	1	MS	0.798255	1	0.912725	1	None
Disease.involvement	Systemic lupus erythematosus	12	0.282287	7	0.281917	7	0.242131	0	0.0397863	0.794809	1	MS	0.622464	1	0.848358	1	None
Disease.involvement	Thrombophilia	11	0.258763	11	0.443012	9	0.311311	2	0.131702	0.503171	1	MS	0.00267505	0.0882766	0.263714	1	None
Disease.involvement	Tumor suppressor	46	1.0821	18	0.72493	37	1.27983	-19	-0.554904	0.0561121	0.866108	Olink	0.99741	1	0.0444848	0.984509	None
Disease.involvement	Usher syndrome	4	0.0940955	3	0.120822	3	0.10377	0	0.0170513	1	1	MS	0.447866	1	0.616429	1	None
Disease.involvement	Von willebrand disease	2	0.0470478	2	0.0805477	2	0.0691802	0	0.0113675	1	1	MS	0.341113	0.938061	0.462451	1	None
Disease.involvement	Waardenburg syndrome	2	0.0470478	1	0.0402739	2	0.0691802	-1	-0.0289064	1	1	Olink	0.827083	1	0.462451	1	None
Disease.involvement	Williams-beuren syndrome	6	0.141143	1	0.0402739	5	0.172951	-4	-0.132677	0.226583	1	Olink	0.99485	1	0.378032	1	None
Disease.involvement	Unknown	2392	56.2691	1372	55.2557	1590	54.9983	-218	0.257469	0.86892	1	MS	0.946327	1	0.993272	1	None
Evidence	Evidence at protein level	4222	99.3178	2468	99.3959	2873	99.3774	-405	0.018514	1	1	MS	0.291055	1	0.306635	0.628864	None
Evidence	Evidence at transcript level	26	0.611621	15	0.604108	15	0.518852	0	0.0852563	0.716014	1	MS	0.611625	1	0.907794	1	None
Evidence	No human protein/transcript evidence	3	0.0705716	0	0	3	0.10377	-3	-0.10377	0.254184	1	Olink	1	1	0.314432	0.628864	None
Evidence	Unknown	0	0	0	0	0	0	0	0	1	1	No difference	1	1	1	1	None
HPA.evidence	Evidence at protein level	2964	69.7248	1763	71.0028	2024	70.0104	-261	0.992442	0.435612	0.678453	MS	0.0172946	0.0691782	0.289005	0.821221	None
HPA.evidence	Evidence at transcript level	1278	30.0635	718	28.9166	860	29.7475	-142	-0.830859	0.50884	0.678453	Olink	0.975267	1	0.755498	1	None
HPA.evidence	No human protein/transcript evidence	9	0.211715	2	0.0805477	7	0.242131	-5	-0.161583	0.190645	0.678453	Olink	0.994961	1	0.41061	0.821221	None
HPA.evidence	Unknown	0	0	0	0	0	0	0	0	1	1	No difference	1	1	1	1	None
UniProt.evidence	Evidence at protein level	4040	95.0365	2364	95.2074	2774	95.953	-410	-0.745547	0.204515	0.270058	Olink	0.294956	0.393274	6.06288e-05	0.000242515	Olink
UniProt.evidence	Evidence at transcript level	130	3.0581	57	2.29561	89	3.07852	-32	-0.782909	0.0920509	0.184102	Olink	0.999752	0.999752	0.497442	0.994883	None
UniProt.evidence	No human protein/transcript evidence	50	1.17619	40	1.61095	10	0.345901	30	1.26505	1.14211e-06	4.56843e-06	MS	0.00101493	0.0040597	1	1	MS
UniProt.evidence	Unknown	31	0.72924	22	0.886025	18	0.622622	4	0.263403	0.270058	0.270058	MS	0.105917	0.211834	0.914454	1	None
NeXtProt.evidence	Evidence at protein level	4207	98.9649	2459	99.0334	2862	98.9969	-403	0.0365404	1	1	MS	0.353532	0.707065	0.437947	0.875894	None
NeXtProt.evidence	Evidence at transcript level	12	0.282287	2	0.0805477	10	0.345901	-8	-0.265353	0.0449122	0.179649	Olink	0.999529	1	0.207623	0.830492	None
NeXtProt.evidence	No human protein/transcript evidence	1	0.0235239	0	0	1	0.0345901	-1	-0.0345901	1	1	Olink	1	1	0.680075	0.906767	None
NeXtProt.evidence	Unknown	31	0.72924	22	0.886025	18	0.622622	4	0.263403	0.270058	0.540116	MS	0.105917	0.423668	0.914454	0.914454	None
RNA.tissue.specificity	Group enriched	358	8.42155	184	7.41039	259	8.95884	-75	-1.54845	0.0413925	0.124177	Olink	0.997846	1	0.036401	0.072802	None
RNA.tissue.specificity	Low tissue specificity	1688	39.7083	1007	40.5558	1055	36.4926	-48	4.06322	0.00237716	0.014263	MS	0.0956446	0.573868	1	1	None
RNA.tissue.specificity	Not detected	22	0.517525	7	0.281917	16	0.553442	-9	-0.271525	0.145961	0.291922	Olink	0.996958	1	0.413186	0.619779	None
RNA.tissue.specificity	Tissue enhanced	1527	35.921	897	36.1257	1074	37.1498	-177	-1.02412	0.443481	0.532178	Olink	0.383327	0.766653	0.00805327	0.0241598	Olink
RNA.tissue.specificity	Tissue enriched	656	15.4317	388	15.6263	487	16.8454	-99	-1.21912	0.235776	0.353664	Olink	0.355068	0.766653	9.61453e-05	0.000576872	Olink
RNA.tissue.specificity	Unknown	0	0	0	0	0	0	0	0	1	1	No difference	1	1	1	1	None
RNA.tissue.distribution	Detected in all	2122	49.9177	1315	52.9601	1334	46.1432	-19	6.81693	6.33709e-07	3.80226e-06	MS	1.48629e-06	8.91773e-06	1	1	MS
RNA.tissue.distribution	Detected in many	1516	35.6622	897	36.1257	1081	37.3919	-184	-1.26625	0.349231	0.419077	Olink	0.237352	0.712057	0.000321955	0.000643911	Olink
RNA.tissue.distribution	Detected in single	81	1.90543	23	0.926299	74	2.55967	-51	-1.63337	4.6686e-06	1.40058e-05	Olink	1	1	4.9334e-07	2.96004e-06	Olink
RNA.tissue.distribution	Detected in some	510	11.9972	241	9.706	386	13.3518	-145	-3.64578	3.46908e-05	6.93817e-05	Olink	1	1	3.29272e-05	9.87815e-05	Olink
RNA.tissue.distribution	Not detected	22	0.517525	7	0.281917	16	0.553442	-9	-0.271525	0.145961	0.218941	Olink	0.996958	1	0.413186	0.619779	None
RNA.tissue.distribution	Unknown	0	0	0	0	0	0	0	0	1	1	No difference	1	1	1	1	None
RNA.single.cell.type.specificity	Cell type enhanced	2459	57.8452	1428	57.5111	1730	59.8409	-302	-2.32981	0.0849328	0.101919	Olink	0.710258	0.999847	7.18417e-05	0.000215525	Olink
RNA.single.cell.type.specificity	Cell type enriched	602	14.1614	391	15.7471	381	13.1788	10	2.56825	0.00797301	0.0119595	MS	0.000238011	0.00142806	0.99656	1	MS
RNA.single.cell.type.specificity	Group enriched	553	13.0087	293	11.8002	419	14.4933	-126	-2.69301	0.00367008	0.0110102	Olink	0.997531	0.999847	1.1693e-05	7.01583e-05	Olink
RNA.single.cell.type.specificity	Low cell type specificity	602	14.1614	360	14.4986	330	11.4147	30	3.08386	0.000793837	0.00476302	MS	0.241418	0.724254	1	1	None
RNA.single.cell.type.specificity	Not detected	34	0.799812	10	0.402739	30	1.0377	-20	-0.634965	0.006677	0.0119595	Olink	0.999847	0.999847	0.00599804	0.0119961	Olink
RNA.single.cell.type.specificity	Unknown	1	0.0235239	1	0.0402739	1	0.0345901	0	0.00568376	1	1	MS	0.584098	0.999847	0.680075	1	None
RNA.single.cell.type.distribution	Detected in all	1214	28.558	759	30.5679	706	24.4206	53	6.14725	5.39771e-07	3.23862e-06	MS	0.00032011	0.00192066	1	1	MS
RNA.single.cell.type.distribution	Detected in many	2006	47.1889	1185	47.7245	1439	49.7752	-254	-2.05064	0.13943	0.209145	Olink	0.212485	0.637454	4.77722e-07	2.86633e-06	Olink
RNA.single.cell.type.distribution	Detected in single	37	0.870383	15	0.604108	26	0.899343	-11	-0.295235	0.271024	0.325229	Olink	0.990967	0.999847	0.460899	0.691349	None
RNA.single.cell.type.distribution	Detected in some	959	22.5594	513	20.6605	689	23.8326	-176	-3.17209	0.00580652	0.013354	Olink	0.999797	0.999847	0.00200956	0.00602867	Olink
RNA.single.cell.type.distribution	Not detected	34	0.799812	10	0.402739	30	1.0377	-20	-0.634965	0.006677	0.013354	Olink	0.999847	0.999847	0.00599804	0.0119961	Olink
RNA.single.cell.type.distribution	Unknown	1	0.0235239	1	0.0402739	1	0.0345901	0	0.00568376	1	1	MS	0.584098	0.999847	0.680075	0.81609	None
RNA.cancer.specificity	Cancer enhanced	715	16.8196	406	16.3512	518	17.9177	-112	-1.56649	0.137117	0.274234	Olink	0.843544	1	0.00278412	0.00556823	Olink
RNA.cancer.specificity	Cancer enriched	368	8.65679	245	9.8671	277	9.58146	-32	0.285637	0.746464	0.746464	MS	0.000479571	0.00287742	0.000890045	0.00267013	Both
RNA.cancer.specificity	Group enriched	216	5.08116	126	5.07451	157	5.43065	-31	-0.35614	0.581739	0.746464	Olink	0.538938	1	0.0738729	0.110809	None
RNA.cancer.specificity	Low cancer specificity	2808	66.055	1662	66.9352	1819	62.9194	-157	4.01575	0.00218032	0.00654096	MS	0.0803484	0.241045	1	1	None
RNA.cancer.specificity	Not detected	138	3.24629	41	1.65123	115	3.97786	-74	-2.32663	3.09613e-07	1.85768e-06	Olink	1	1	2.74743e-05	0.000164846	Olink
RNA.cancer.specificity	Unknown	6	0.141143	3	0.120822	5	0.172951	-2	-0.0521289	0.73262	0.746464	Olink	0.798255	1	0.378032	0.453639	None
RNA.cancer.distribution	Detected in all	2675	62.9264	1671	67.2976	1712	59.2183	-41	8.07936	9.28197e-10	5.56918e-09	MS	1.86032e-12	1.11619e-11	1	1	MS
RNA.cancer.distribution	Detected in many	971	22.8417	532	21.4257	702	24.2823	-170	-2.85656	0.0134341	0.0201511	Olink	0.995822	1	0.000578235	0.00115647	Olink
RNA.cancer.distribution	Detected in single	104	2.44648	53	2.13451	84	2.90557	-31	-0.771054	0.0823986	0.0988783	Olink	0.950932	1	0.00238877	0.00358315	Olink
RNA.cancer.distribution	Detected in some	357	8.39802	183	7.37012	273	9.4431	-90	-2.07298	0.00689472	0.0137894	Olink	0.998161	1	0.000156684	0.000470051	Olink
RNA.cancer.distribution	Not detected	138	3.24629	41	1.65123	115	3.97786	-74	-2.32663	3.09613e-07	9.28838e-07	Olink	1	1	2.74743e-05	0.000164846	Olink
RNA.cancer.distribution	Unknown	6	0.141143	3	0.120822	5	0.172951	-2	-0.0521289	0.73262	0.73262	Olink	0.798255	1	0.378032	0.453639	None
RNA.brain.regional.specificity	Group enriched	48	1.12915	28	1.12767	33	1.14147	-5	-0.0138054	1	1	Olink	0.565816	0.799946	0.525123	0.808831	None
RNA.brain.regional.specificity	Low region specificity	3627	85.3211	2120	85.3806	2450	84.7458	-330	0.634825	0.539451	1	MS	0.465083	0.799946	0.945017	1	None
RNA.brain.regional.specificity	Not detected	343	8.06869	199	8.0145	233	8.05949	-34	-0.0449964	0.959914	1	Olink	0.584491	0.799946	0.53922	0.808831	None
RNA.brain.regional.specificity	Region enhanced	124	2.91696	74	2.98027	89	3.07852	-15	-0.0982537	0.873378	1	Olink	0.423334	0.799946	0.208666	0.625999	None
RNA.brain.regional.specificity	Region enriched	109	2.5641	62	2.49698	86	2.97475	-24	-0.47777	0.315915	1	Olink	0.666621	0.799946	0.00744759	0.0446855	Olink
RNA.brain.regional.specificity	Unknown	0	0	0	0	0	0	0	0	1	1	No difference	1	1	1	1	None
RNA.brain.regional.distribution	Detected in all	3332	78.3816	1985	79.9436	2244	77.6202	-259	2.32342	0.0383768	0.11513	MS	0.0019466	0.0116796	0.964432	1	MS
RNA.brain.regional.distribution	Detected in many	320	7.52764	156	6.28272	244	8.43999	-88	-2.15726	0.00293051	0.017583	Olink	0.999883	1	0.000489525	0.00293715	Olink
RNA.brain.regional.distribution	Detected in single	109	2.5641	59	2.37616	76	2.62885	-17	-0.25269	0.600205	1	Olink	0.84544	1	0.391965	1	None
RNA.brain.regional.distribution	Detected in some	147	3.45801	84	3.383	94	3.25147	-10	0.131534	0.818767	1	MS	0.65759	1	0.877271	1	None
RNA.brain.regional.distribution	Not detected	343	8.06869	199	8.0145	233	8.05949	-34	-0.0449964	0.959914	1	Olink	0.584491	1	0.53922	1	None
RNA.brain.regional.distribution	Unknown	0	0	0	0	0	0	0	0	1	1	No difference	1	1	1	1	None
RNA.blood.cell.specificity	Group enriched	428	10.0682	296	11.9211	268	9.27015	28	2.65091	0.00176271	0.00352541	MS	9.03131e-07	5.41879e-06	0.994608	1	MS
RNA.blood.cell.specificity	Immune cell enhanced	549	12.9146	316	12.7265	409	14.1474	-93	-1.42081	0.138382	0.207574	Olink	0.684793	1	0.000232536	0.000697608	Olink
RNA.blood.cell.specificity	Immune cell enriched	279	6.56316	161	6.48409	211	7.29851	-50	-0.814421	0.257733	0.30928	Olink	0.62257	1	0.00247407	0.00494813	Olink
RNA.blood.cell.specificity	Low immune cell specificity	1747	41.0962	1041	41.9251	1058	36.5963	-17	5.32876	6.82976e-05	0.000204893	MS	0.101991	0.305973	1	1	None
RNA.blood.cell.specificity	Not detected in immune cells	1248	29.3578	669	26.9432	945	32.6877	-276	-5.74444	4.91446e-06	2.94867e-05	Olink	0.999981	1	1.12033e-12	6.722e-12	Olink
RNA.blood.cell.specificity	Unknown	0	0	0	0	0	0	0	0	1	1	No difference	1	1	1	1	None
RNA.blood.cell.distribution	Detected in all	1484	34.9094	951	38.3004	874	30.2318	77	8.06869	5.13427e-10	3.08056e-09	MS	2.069e-08	1.2414e-07	1	1	MS
RNA.blood.cell.distribution	Detected in many	855	20.1129	445	17.9219	636	21.9993	-191	-4.07744	0.000198757	0.000397513	Olink	0.999989	1	3.45626e-06	1.03688e-05	Olink
RNA.blood.cell.distribution	Detected in single	219	5.15173	123	4.95369	163	5.63819	-40	-0.684502	0.273105	0.327726	Olink	0.777572	1	0.0203821	0.0407642	Olink
RNA.blood.cell.distribution	Detected in some	445	10.4681	295	11.8808	273	9.4431	22	2.43769	0.00382661	0.00573992	MS	0.000194657	0.000583971	0.9993	1	MS
RNA.blood.cell.distribution	Not detected	1248	29.3578	669	26.9432	945	32.6877	-276	-5.74444	4.91446e-06	1.47434e-05	Olink	0.999981	1	1.12033e-12	6.722e-12	Olink
RNA.blood.cell.distribution	Unknown	0	0	0	0	0	0	0	0	1	1	No difference	1	1	1	1	None
RNA.blood.lineage.specificity	Group enriched	409	9.62127	240	9.66573	301	10.4116	-61	-0.745895	0.387678	0.581516	Olink	0.475543	0.713315	0.00580227	0.0174068	Olink
RNA.blood.lineage.specificity	Lineage enhanced	12	0.282287	9	0.362465	9	0.311311	0	0.0511538	0.8152	0.97824	MS	0.19271	0.38542	0.431988	0.863977	None
RNA.blood.lineage.specificity	Lineage enriched	619	14.5613	394	15.8679	416	14.3895	-22	1.47842	0.135925	0.271851	MS	0.00230863	0.0138518	0.695853	1	MS
RNA.blood.lineage.specificity	Low lineage specificity	1963	46.1774	1171	47.1607	1220	42.1999	-49	4.96076	0.000278848	0.000836543	MS	0.067716	0.203148	1	1	None
RNA.blood.lineage.specificity	Not detected	1248	29.3578	669	26.9432	945	32.6877	-276	-5.74444	4.91446e-06	2.94867e-05	Olink	0.999981	1	1.12033e-12	6.722e-12	Olink
RNA.blood.lineage.specificity	Unknown	0	0	0	0	0	0	0	0	1	1	No difference	1	1	1	1	None
RNA.blood.lineage.distribution	Detected in all	1824	42.9076	1120	45.1067	1119	38.7063	1	6.4004	2.36768e-06	1.18384e-05	MS	0.000330523	0.00165261	1	1	MS
RNA.blood.lineage.distribution	Detected in many	785	18.4662	445	17.9219	570	19.7164	-125	-1.79449	0.1004	0.167334	Olink	0.869443	1	0.00114717	0.00286793	Olink
RNA.blood.lineage.distribution	Detected in single	394	9.26841	249	10.0282	257	8.88966	-8	1.13853	0.160015	0.200019	MS	0.0239089	0.0597723	0.902296	1	None
RNA.blood.lineage.distribution	Not detected	1248	29.3578	669	26.9432	945	32.6877	-276	-5.74444	4.91446e-06	1.22861e-05	Olink	0.999981	1	1.12033e-12	5.60166e-12	Olink
RNA.blood.lineage.distribution	Unknown	0	0	0	0	0	0	0	0	1	1	No difference	1	1	1	1	None
Blood.expression.cluster	Cluster 1: t-cells - unknown function	54	1.27029	28	1.12767	43	1.48737	-15	-0.359706	0.281443	0.699442	Olink	0.868964	0.999975	0.0411445	0.453101	None
Blood.expression.cluster	Cluster 10: non-specific - membrane trafficking	126	2.96401	91	3.66492	71	2.4559	20	1.20902	0.0104002	0.0977617	MS	0.000777503	0.00831511	0.998009	1	MS
Blood.expression.cluster	Cluster 11: t-cells - unknown function	31	0.72924	19	0.765203	22	0.760982	-3	0.00422102	1	1	MS	0.44699	0.999975	0.445028	0.996014	None
Blood.expression.cluster	Cluster 12: non-specific - mitochondrial translation	124	2.91696	70	2.81917	77	2.66344	-7	0.155732	0.7379	0.912666	MS	0.707014	0.999975	0.935374	1	None
Blood.expression.cluster	Cluster 13: non-specific - mitochondria	103	2.42296	64	2.57753	61	2.11	3	0.467531	0.276449	0.699442	MS	0.250703	0.895657	0.977787	1	None
Blood.expression.cluster	Cluster 14: non-specific - unknown function	61	1.43496	28	1.12767	41	1.41819	-13	-0.290526	0.395436	0.791722	Olink	0.982675	0.999975	0.612899	1	None
Blood.expression.cluster	Cluster 15: nk-cells - unknown function	41	0.964479	17	0.684656	33	1.14147	-16	-0.456818	0.0883259	0.461258	Olink	0.990693	0.999975	0.0558964	0.453101	None
Blood.expression.cluster	Cluster 16: non-specific - cell proliferation	23	0.541049	12	0.483286	16	0.553442	-4	-0.0701554	0.849831	0.951002	Olink	0.794887	0.999975	0.535986	1	None
Blood.expression.cluster	Cluster 17: b-cells - immunoglobulins	55	1.29381	50	2.01369	8	0.276721	42	1.73697	2.67422e-10	1.25688e-08	MS	9.03317e-08	4.24559e-06	1	1	MS
Blood.expression.cluster	Cluster 18: non-specific - translation	24	0.564573	16	0.644382	12	0.415081	4	0.229301	0.259701	0.699442	MS	0.272089	0.895657	0.980149	1	None
Blood.expression.cluster	Cluster 19: eosinophils - unknown function	20	0.470478	10	0.402739	16	0.553442	-6	-0.150703	0.555069	0.858236	Olink	0.839515	0.999975	0.182298	0.857153	None
Blood.expression.cluster	Cluster 2: dendritic cells - unknown function	100	2.35239	66	2.65807	71	2.4559	-5	0.202177	0.66478	0.904365	MS	0.0716711	0.374282	0.297516	0.857153	None
Blood.expression.cluster	Cluster 20: non-specific - dna binding	40	0.940955	20	0.805477	28	0.968523	-8	-0.163046	0.563334	0.858236	Olink	0.892894	0.999975	0.467809	0.99636	None
Blood.expression.cluster	Cluster 21: neutrophils - unknown function	126	2.96401	81	3.26218	80	2.76721	1	0.494974	0.297635	0.699442	MS	0.101997	0.479388	0.884134	1	None
Blood.expression.cluster	Cluster 22: eosinophils - transcription	59	1.38791	30	1.20822	45	1.55655	-15	-0.348339	0.295649	0.699442	Olink	0.905895	0.999975	0.107467	0.721561	None
Blood.expression.cluster	Cluster 23: b-cells - immunoglobulins	55	1.29381	44	1.77205	22	0.760982	22	1.01107	0.00108033	0.0169252	MS	0.000567165	0.00831511	0.999995	1	MS
Blood.expression.cluster	Cluster 24: non-specific - transcription	76	1.78781	34	1.36931	56	1.93705	-22	-0.567735	0.110723	0.520399	Olink	0.994425	0.999975	0.172316	0.857153	None
Blood.expression.cluster	Cluster 25: non-specific - unknown function	89	2.09363	56	2.25534	51	1.7641	5	0.491241	0.204292	0.64998	MS	0.223238	0.874348	0.988026	1	None
Blood.expression.cluster	Cluster 26: monocytes - plasma membrane proteins	37	0.870383	31	1.24849	25	0.864753	6	0.383737	0.179422	0.648678	MS	0.000884586	0.00831511	0.600266	1	MS
Blood.expression.cluster	Cluster 27: t-cells - unknown function	4	0.0940955	2	0.0805477	4	0.13836	-2	-0.0578127	0.692705	0.904365	Olink	0.802106	0.999975	0.213766	0.857153	None
Blood.expression.cluster	Cluster 28: neutrophils - unknown function	33	0.776288	21	0.845751	20	0.691802	1	0.153949	0.533298	0.858236	MS	0.335338	0.985054	0.864159	1	None
Blood.expression.cluster	Cluster 29: non-specific - unknown function	112	2.63467	75	3.02054	68	2.35213	7	0.668412	0.148206	0.580474	MS	0.037668	0.252914	0.960653	1	None
Blood.expression.cluster	Cluster 3: non-specific - nuclear processes	69	1.62315	26	1.04712	50	1.72951	-24	-0.682385	0.0370275	0.248613	Olink	0.99985	0.999975	0.254274	0.857153	None
Blood.expression.cluster	Cluster 30: non-specific - dna binding	34	0.799812	22	0.886025	20	0.691802	2	0.194223	0.440726	0.796696	MS	0.285848	0.895657	0.907281	1	None
Blood.expression.cluster	Cluster 31: t-cells - t-cell receptor	11	0.258763	4	0.161095	9	0.311311	-5	-0.150216	0.40466	0.791722	Olink	0.962708	0.999975	0.263714	0.857153	None
Blood.expression.cluster	Cluster 32: basophils - transcription	37	0.870383	19	0.765203	25	0.864753	-6	-0.0995493	0.762255	0.918615	Olink	0.851278	0.999975	0.600266	1	None
Blood.expression.cluster	Cluster 33: non-specific - atp binding	156	3.66972	91	3.66492	92	3.18229	-1	0.482632	0.365408	0.780645	MS	0.542489	0.999975	0.993926	1	None
Blood.expression.cluster	Cluster 34: b-cells - unknown function	24	0.564573	10	0.402739	18	0.622622	-8	-0.219883	0.3425	0.766548	Olink	0.968834	0.999975	0.310034	0.857153	None
Blood.expression.cluster	Cluster 35: neutrophils - protein binding	126	2.96401	74	2.98027	90	3.11311	-16	-0.132844	0.81165	0.932577	Olink	0.508983	0.999975	0.231597	0.857153	None
Blood.expression.cluster	Cluster 36: eosinophils - protein ubiquitination	49	1.15267	28	1.12767	32	1.10688	-4	0.0207847	1	1	MS	0.630597	0.999975	0.716888	1	None
Blood.expression.cluster	Cluster 37: monocytes & neutrophils - innate immune response	87	2.04658	56	2.25534	59	2.04082	-3	0.21452	0.636677	0.904365	MS	0.151555	0.647554	0.566612	1	None
Blood.expression.cluster	Cluster 38: monocytes & neutrophils - degranulation	195	4.58716	145	5.83971	120	4.15081	25	1.6889	0.0044626	0.0524355	MS	1.49676e-06	3.51738e-05	0.979185	1	MS
Blood.expression.cluster	Cluster 39: t-cells - t-cell receptor	6	0.141143	3	0.120822	4	0.13836	-1	-0.0175388	1	1	Olink	0.798255	0.999975	0.706677	1	None
Blood.expression.cluster	Cluster 4: neutrophils - degranulation	38	0.893907	29	1.16794	27	0.933933	2	0.234009	0.421129	0.791722	MS	0.016405	0.128506	0.417152	0.996014	None
Blood.expression.cluster	Cluster 40: monocytes - innate immune response	81	1.90543	55	2.21506	57	1.97164	-2	0.243426	0.566071	0.858236	MS	0.0495041	0.290836	0.371712	0.97058	None
Blood.expression.cluster	Cluster 41: basophils - unknown function	59	1.38791	35	1.40959	38	1.31442	-3	0.0951611	0.813524	0.932577	MS	0.498864	0.999975	0.77181	1	None
Blood.expression.cluster	Cluster 42: non-specific - vesicular transport	138	3.24629	83	3.34273	71	2.4559	12	0.886833	0.0590489	0.346913	MS	0.37132	0.999975	0.999987	1	None
Blood.expression.cluster	Cluster 43: non-specific - transcription & translation	101	2.37591	58	2.33588	72	2.49049	-14	-0.154604	0.722778	0.912666	Olink	0.621713	0.999975	0.27458	0.857153	None
Blood.expression.cluster	Cluster 44: plasmacytoid dcs - plasma membrane proteins	33	0.776288	11	0.443012	28	0.968523	-17	-0.525511	0.0243233	0.190532	Olink	0.999013	0.999975	0.0239528	0.375261	None
Blood.expression.cluster	Cluster 45: eosinophils - unknown function	40	0.940955	24	0.966573	24	0.830163	0	0.13641	0.663387	0.904365	MS	0.486113	0.999975	0.894719	1	None
Blood.expression.cluster	Cluster 46: basophils - proteolysis	31	0.72924	18	0.72493	22	0.760982	-4	-0.0360528	1	1	Olink	0.591406	0.999975	0.445028	0.996014	None
Blood.expression.cluster	Cluster 5: non-specific - cell proliferation	128	3.01106	71	2.85944	83	2.87098	-12	-0.0115347	1	1	Olink	0.781798	0.999975	0.810009	1	None
Blood.expression.cluster	Cluster 6: t-cells - t-cell receptor	5	0.117619	2	0.0805477	4	0.13836	-2	-0.0578127	0.692705	0.904365	Olink	0.900307	0.999975	0.487581	0.99636	None
Blood.expression.cluster	Cluster 7: non-specific - innate immune response	70	1.64667	38	1.53041	51	1.7641	-13	-0.233689	0.521925	0.858236	Olink	0.796726	0.999975	0.229387	0.857153	None
Blood.expression.cluster	Cluster 8: plasmacytoid dcs - unknown function	55	1.29381	30	1.20822	47	1.62574	-17	-0.417519	0.207441	0.64998	Olink	0.7661	0.999975	0.00256376	0.0602484	None
Blood.expression.cluster	Cluster 9: t-regs - cell cycle regulation	37	0.870383	16	0.644382	30	1.0377	-14	-0.393321	0.137817	0.580474	Olink	0.978961	0.999975	0.0578427	0.453101	None
Blood.expression.cluster	Unknown	1248	29.3578	670	26.9835	948	32.7914	-278	-5.80793	3.75874e-06	8.83303e-05	Olink	0.999975	0.999975	2.19828e-13	1.03319e-11	Olink
Tissue.expression.cluster	Cluster 1: liver & kidney - metabolism	66	1.55258	45	1.81232	44	1.52196	1	0.290359	0.453284	0.839641	MS	0.0656773	0.459741	0.648541	1	None
Tissue.expression.cluster	Cluster 10: testis - spermatid development	14	0.329334	2	0.0805477	12	0.415081	-10	-0.334534	0.0163452	0.213324	Olink	0.999906	1	0.125095	0.500381	None
Tissue.expression.cluster	Cluster 11: liver - plasma proteins	49	1.15267	34	1.36931	32	1.10688	2	0.262428	0.387891	0.794885	MS	0.0758485	0.490098	0.716888	1	None
Tissue.expression.cluster	Cluster 12: heart muscle - cardiac muscle contraction	30	0.705716	16	0.644382	19	0.657212	-3	-0.0128302	1	1	Olink	0.775072	1	0.775465	1	None
Tissue.expression.cluster	Cluster 13: skin - cornification	66	1.55258	42	1.6915	33	1.14147	9	0.550029	0.10211	0.465951	MS	0.229992	0.988955	0.99929	1	None
Tissue.expression.cluster	Cluster 14: skeletal muscle - muscle contraction	48	1.12915	31	1.24849	31	1.07229	0	0.176196	0.608841	0.870696	MS	0.235466	0.988955	0.750724	1	None
Tissue.expression.cluster	Cluster 15: pancreas - proteolysis	49	1.15267	31	1.24849	41	1.41819	-10	-0.169705	0.635073	0.870696	Olink	0.294084	1	0.0104334	0.175281	None
Tissue.expression.cluster	Cluster 16: non-specific - transcription	72	1.69372	36	1.44986	41	1.41819	-5	0.0316646	1	1	MS	0.942238	1	0.98279	1	None
Tissue.expression.cluster	Cluster 17: neuronal - synaptic function	33	0.776288	18	0.72493	23	0.795572	-5	-0.0706429	0.875364	0.980408	Olink	0.737112	1	0.500396	0.97154	None
Tissue.expression.cluster	Cluster 18: non-specific - ribosome	31	0.72924	23	0.926299	12	0.415081	11	0.511218	0.0259364	0.242073	MS	0.0514244	0.431965	0.999809	1	None
Tissue.expression.cluster	Cluster 19: non-specific - basic cellular processes	122	2.86991	72	2.89972	71	2.4559	1	0.44382	0.349805	0.753426	MS	0.484135	1	0.992035	1	None
Tissue.expression.cluster	Cluster 2: skeletal muscle - striated muscle contraction	35	0.823336	12	0.483286	26	0.899343	-14	-0.416056	0.0740827	0.434975	Olink	0.998897	1	0.273257	0.788917	None
Tissue.expression.cluster	Cluster 20: testis - spermatogenesis	3	0.0705716	2	0.0805477	2	0.0691802	0	0.0113675	1	1	MS	0.624986	1	0.75849	1	None
Tissue.expression.cluster	Cluster 21: testis - unknown function	13	0.30581	7	0.281917	9	0.311311	-2	-0.0293939	1	1	Olink	0.733543	1	0.593593	0.9926	None
Tissue.expression.cluster	Cluster 22: brain - synaptic signal transduction	45	1.05857	17	0.684656	36	1.24524	-19	-0.560588	0.0386614	0.295233	Olink	0.998423	1	0.0537472	0.34729	None
Tissue.expression.cluster	Cluster 23: non-specific - cellular respiration	64	1.50553	34	1.36931	43	1.48737	-9	-0.118063	0.731498	0.930998	Olink	0.839461	1	0.614467	0.9926	None
Tissue.expression.cluster	Cluster 24: parathyroid gland - vesicular transport	43	1.01153	25	1.00685	35	1.21065	-10	-0.203807	0.516725	0.868097	Olink	0.579093	1	0.0376289	0.293408	None
Tissue.expression.cluster	Cluster 25: small intestine - absorption	60	1.41143	34	1.36931	41	1.41819	-7	-0.0488831	0.907625	0.990136	Olink	0.660329	1	0.540235	0.97154	None
Tissue.expression.cluster	Cluster 26: adrenal gland - steroid metabolism	21	0.494001	15	0.604108	16	0.553442	-1	0.0506662	0.857753	0.980408	MS	0.160836	0.794717	0.291148	0.788917	None
Tissue.expression.cluster	Cluster 27: squamous epithelium - keratinization	63	1.482	33	1.32904	43	1.48737	-10	-0.158337	0.644873	0.870696	Olink	0.865582	1	0.5436	0.97154	None
Tissue.expression.cluster	Cluster 28: neuronal - transcription	22	0.517525	9	0.362465	17	0.588032	-8	-0.225567	0.324317	0.74393	Olink	0.969535	1	0.245384	0.763417	None
Tissue.expression.cluster	Cluster 29: squamous epithelium - innate immune response	71	1.6702	40	1.61095	46	1.59114	-6	0.0198096	1	1	MS	0.685548	1	0.764753	1	None
Tissue.expression.cluster	Cluster 3: non-specific - unknown function	45	1.05857	27	1.08739	24	0.830163	3	0.257232	0.397443	0.794885	MS	0.477259	1	0.986967	1	None
Tissue.expression.cluster	Cluster 30: heart muscle - heart development	40	0.940955	18	0.72493	32	1.10688	-14	-0.381954	0.156294	0.50495	Olink	0.969771	1	0.067671	0.406026	None
Tissue.expression.cluster	Cluster 31: liver - plasma proteins	83	1.95248	77	3.10109	55	1.90246	22	1.19863	0.00594496	0.124844	MS	1.53629e-12	1.29049e-10	0.681889	1	MS
Tissue.expression.cluster	Cluster 32: endocrine & neural - unknown function	17	0.399906	5	0.201369	13	0.449671	-8	-0.248302	0.155295	0.50495	Olink	0.996249	1	0.322006	0.819651	None
Tissue.expression.cluster	Cluster 33: brain - neuronal signaling	69	1.62315	33	1.32904	55	1.90246	-22	-0.573418	0.106339	0.465951	Olink	0.971922	1	0.0213052	0.223704	None
Tissue.expression.cluster	Cluster 34: non-specific - mixed function	46	1.0821	21	0.845751	35	1.21065	-14	-0.364903	0.225355	0.61064	Olink	0.971468	1	0.153005	0.584201	None
Tissue.expression.cluster	Cluster 35: non-specific - mitochondria	96	2.25829	59	2.37616	53	1.83328	6	0.542882	0.180183	0.560571	MS	0.30722	1	0.997133	1	None
Tissue.expression.cluster	Cluster 36: lymphoid tissue - cytokine signaling	58	1.36438	22	0.886025	47	1.62574	-25	-0.73971	0.0203166	0.213324	Olink	0.999506	1	0.0194093	0.223704	None
Tissue.expression.cluster	Cluster 37: liver & intestine - lipid metabolism	58	1.36438	40	1.61095	38	1.31442	2	0.29653	0.423464	0.827233	MS	0.0641592	0.459741	0.713007	1	None
Tissue.expression.cluster	Cluster 38: salivary gland - salivary secretion	26	0.611621	19	0.765203	18	0.622622	1	0.142581	0.620325	0.870696	MS	0.0910035	0.546021	0.540532	0.97154	None
Tissue.expression.cluster	Cluster 39: retina & testis - cilium	20	0.470478	8	0.322191	12	0.415081	-4	-0.0928904	0.657074	0.870696	Olink	0.970571	1	0.843874	1	None
Tissue.expression.cluster	Cluster 4: testis - basic cellular processes	50	1.17619	27	1.08739	28	0.968523	-1	0.118871	0.685354	0.885688	MS	0.783293	1	0.974045	1	None
Tissue.expression.cluster	Cluster 40: non-specific - transcription	58	1.36438	22	0.886025	42	1.45278	-20	-0.56676	0.0591276	0.413893	Olink	0.999506	1	0.284013	0.788917	None
Tissue.expression.cluster	Cluster 41: smooth muscle tissue - ecm organization	103	2.42296	77	3.10109	67	2.31754	10	0.78355	0.0898679	0.458216	MS	0.00034594	0.00627109	0.777479	1	MS
Tissue.expression.cluster	Cluster 42: testis - spermatogenesis	12	0.282287	4	0.161095	10	0.345901	-6	-0.184806	0.282999	0.699173	Olink	0.979854	1	0.207623	0.697613	None
Tissue.expression.cluster	Cluster 43: non-specific - mitochondrial translation	46	1.0821	23	0.926299	33	1.14147	-10	-0.215175	0.501288	0.865125	Olink	0.904867	1	0.355754	0.829693	None
Tissue.expression.cluster	Cluster 44: testis - spermatogenesis	23	0.541049	10	0.402739	17	0.588032	-7	-0.185293	0.439653	0.839337	Olink	0.951415	1	0.359461	0.829693	None
Tissue.expression.cluster	Cluster 45: intestine - digestion	90	2.11715	51	2.05397	65	2.24836	-14	-0.19439	0.639171	0.870696	Olink	0.674202	1	0.227777	0.735896	None
Tissue.expression.cluster	Cluster 46: testis - spermatogenesis	11	0.258763	4	0.161095	7	0.242131	-3	-0.0810353	0.561293	0.870696	Olink	0.962708	1	0.744084	1	None
Tissue.expression.cluster	Cluster 47: spleen - immune response	77	1.81134	46	1.8526	54	1.86787	-8	-0.0152681	1	1	Olink	0.453828	1	0.395092	0.829693	None
Tissue.expression.cluster	Cluster 48: stomach - proteolysis	49	1.15267	31	1.24849	33	1.14147	-2	0.107016	0.801102	0.961323	MS	0.294084	1	0.606553	0.9926	None
Tissue.expression.cluster	Cluster 49: pituitary gland - hormone signaling	14	0.329334	6	0.241643	12	0.415081	-6	-0.173438	0.346292	0.753426	Olink	0.926017	1	0.125095	0.500381	None
Tissue.expression.cluster	Cluster 5: brain & testis - signal transduction	24	0.564573	6	0.241643	20	0.691802	-14	-0.450159	0.0181158	0.213324	Olink	0.999807	1	0.0764892	0.42834	None
Tissue.expression.cluster	Cluster 50: epididymis - male reproductive secretion	31	0.72924	17	0.684656	21	0.726392	-4	-0.0417366	0.872121	0.980408	Olink	0.72355	1	0.597322	0.9926	None
Tissue.expression.cluster	Cluster 51: thyroid gland - unknown function	41	0.964479	28	1.12767	23	0.795572	5	0.332096	0.258788	0.668721	MS	0.128364	0.673913	0.962232	1	None
Tissue.expression.cluster	Cluster 52: kidney - transmembrane transport	46	1.0821	23	0.926299	36	1.24524	-13	-0.318945	0.294657	0.707177	Olink	0.904867	1	0.0870922	0.448128	None
Tissue.expression.cluster	Cluster 53: non-specific - glycosylation	39	0.917431	30	1.20822	23	0.795572	7	0.412643	0.130373	0.480613	MS	0.0121998	0.128098	0.915105	1	None
Tissue.expression.cluster	Cluster 54: non-specific - basic cellular processes	66	1.55258	41	1.65123	41	1.41819	0	0.233034	0.504656	0.865125	MS	0.313845	1	0.877338	1	None
Tissue.expression.cluster	Cluster 55: kidney & intestine - metabolism	53	1.24677	33	1.32904	41	1.41819	-8	-0.0891569	0.815153	0.964406	Olink	0.335128	1	0.0906927	0.448128	None
Tissue.expression.cluster	Cluster 56: non-specific - unknown function	28	0.658669	16	0.644382	20	0.691802	-4	-0.0474203	0.868291	0.980408	Olink	0.632147	1	0.435747	0.871493	None
Tissue.expression.cluster	Cluster 57: lung - lung function	31	0.72924	20	0.805477	26	0.899343	-6	-0.0938655	0.767617	0.951847	Olink	0.308282	1	0.0384225	0.293408	None
Tissue.expression.cluster	Cluster 58: placenta - pregnancy	51	1.19972	29	1.16794	41	1.41819	-12	-0.250252	0.469799	0.839641	Olink	0.646064	1	0.0355302	0.293408	None
Tissue.expression.cluster	Cluster 59: fallopian tube - tissue development	6	0.141143	2	0.0805477	5	0.172951	-3	-0.0924028	0.462234	0.839641	Olink	0.951332	1	0.378032	0.829693	None
Tissue.expression.cluster	Cluster 6: bone marrow - innate immune response	42	0.988003	24	0.966573	30	1.0377	-6	-0.0711305	0.891091	0.98489	Olink	0.630038	1	0.384814	0.829693	None
Tissue.expression.cluster	Cluster 60: choroid plexus - transmembrane transport	56	1.31734	36	1.44986	47	1.62574	-11	-0.175876	0.657729	0.870696	Olink	0.224243	0.988955	0.00546236	0.11471	None
Tissue.expression.cluster	Cluster 61: brain - neuronal signaling	54	1.27029	27	1.08739	36	1.24524	-9	-0.15785	0.613577	0.870696	Olink	0.918597	1	0.645785	1	None
Tissue.expression.cluster	Cluster 62: connective tissue - ecm organization	155	3.6462	106	4.26903	101	3.4936	5	0.775429	0.155003	0.50495	MS	0.00595967	0.071516	0.806242	1	None
Tissue.expression.cluster	Cluster 63: testis - spermatid development	6	0.141143	0	0	6	0.207541	-6	-0.207541	0.0338778	0.284573	Olink	1	1	0.0987689	0.460922	None
Tissue.expression.cluster	Cluster 64: neuronal - transcription	62	1.45848	29	1.16794	50	1.72951	-21	-0.561563	0.110941	0.465951	Olink	0.976663	1	0.0189306	0.223704	None
Tissue.expression.cluster	Cluster 65: cerebellum - nervous system development	57	1.34086	28	1.12767	41	1.41819	-13	-0.290526	0.395436	0.794885	Olink	0.94064	1	0.314605	0.819651	None
Tissue.expression.cluster	Cluster 66: non-specific - transcription	58	1.36438	27	1.08739	41	1.41819	-14	-0.3308	0.327683	0.74393	Olink	0.975353	1	0.388388	0.829693	None
Tissue.expression.cluster	Cluster 67: lymphoid tissue & bone marrow - cell proliferation	30	0.705716	8	0.322191	25	0.864753	-17	-0.542562	0.0132389	0.213324	Olink	0.999903	1	0.0483234	0.338264	None
Tissue.expression.cluster	Cluster 68: non-specific - protein processing	70	1.64667	52	2.09424	44	1.52196	8	0.572276	0.121839	0.480613	MS	0.00396335	0.0554869	0.855292	1	None
Tissue.expression.cluster	Cluster 69: liver - oxidoreductase activity	15	0.352858	10	0.402739	9	0.311311	1	0.0914277	0.648021	0.870696	MS	0.354728	1	0.828352	1	None
Tissue.expression.cluster	Cluster 7: adipose tissue - mixed function	132	3.10515	96	3.86629	107	3.70114	-11	0.165149	0.774316	0.951847	MS	0.000373279	0.00627109	0.000481751	0.0202335	Both
Tissue.expression.cluster	Cluster 70: lymphoid tissue - immune response	173	4.06963	82	3.30246	139	4.80802	-57	-1.50557	0.00579454	0.124844	Olink	0.99888	1	0.00015744	0.013225	Olink
Tissue.expression.cluster	Cluster 71: thymus - adaptive immune response	28	0.658669	11	0.443012	21	0.726392	-10	-0.28338	0.214168	0.61064	Olink	0.987327	1	0.282583	0.788917	None
Tissue.expression.cluster	Cluster 72: testis & skeletal muscle - protein ubiquitination	4	0.0940955	2	0.0805477	2	0.0691802	0	0.0113675	1	1	MS	0.802106	1	0.90055	1	None
Tissue.expression.cluster	Cluster 73: breast - lactation	9	0.211715	5	0.201369	7	0.242131	-2	-0.0407614	0.781875	0.951847	Olink	0.699523	1	0.41061	0.84125	None
Tissue.expression.cluster	Cluster 74: spermatids - flagellum assembly	17	0.399906	8	0.322191	12	0.415081	-4	-0.0928904	0.657074	0.870696	Olink	0.883879	1	0.525364	0.97154	None
Tissue.expression.cluster	Cluster 75: epithelium - extracellular exosomes	60	1.41143	42	1.6915	34	1.17606	8	0.515439	0.131596	0.480613	MS	0.04257	0.39732	0.97707	1	None
Tissue.expression.cluster	Cluster 76: retina - visual perception	23	0.541049	7	0.281917	18	0.622622	-11	-0.340705	0.0728328	0.434975	Olink	0.998322	1	0.205122	0.697613	None
Tissue.expression.cluster	Cluster 77: bone marrow - cell proliferation	93	2.18772	57	2.29561	59	2.04082	-2	0.254794	0.572396	0.870696	MS	0.323233	1	0.856719	1	None
Tissue.expression.cluster	Cluster 78: testis - transcription	37	0.870383	16	0.644382	28	0.968523	-12	-0.324141	0.224905	0.61064	Olink	0.978961	1	0.206088	0.697613	None
Tissue.expression.cluster	Cluster 79: non-specific - transcription	41	0.964479	24	0.966573	24	0.830163	0	0.13641	0.663387	0.870696	MS	0.560021	1	0.927387	1	None
Tissue.expression.cluster	Cluster 8: ciliated cells - cilium organization	26	0.611621	10	0.402739	19	0.657212	-9	-0.254473	0.262712	0.668721	Olink	0.987894	1	0.37402	0.829693	None
Tissue.expression.cluster	Cluster 80: non-specific - endocytosis	26	0.611621	11	0.443012	21	0.726392	-10	-0.28338	0.214168	0.61064	Olink	0.968406	1	0.114621	0.500381	None
Tissue.expression.cluster	Cluster 81: lymphoid tissue & bone marrow - innate immune response	101	2.37591	51	2.05397	81	2.8018	-30	-0.747832	0.0927342	0.458216	Olink	0.957958	1	0.00415277	0.11471	None
Tissue.expression.cluster	Cluster 82: skin - keratinization	11	0.258763	9	0.362465	3	0.10377	6	0.258694	0.0776741	0.434975	MS	0.0988379	0.553492	0.999033	1	None
Tissue.expression.cluster	Cluster 83: liver - metabolism	132	3.10515	107	4.3093	83	2.87098	24	1.43832	0.00481161	0.124844	MS	1.69968e-08	4.75909e-07	0.914622	1	MS
Tissue.expression.cluster	Cluster 9: oligodendrocytes - myelination	90	2.11715	46	1.8526	61	2.11	-15	-0.257399	0.557058	0.870696	Olink	0.936025	1	0.569119	0.9926	None
Tissue.expression.cluster	Unknown	116	2.72877	99	3.98711	22	0.760982	77	3.22613	4.97792e-16	4.18145e-14	MS	2.0912e-10	8.78305e-09	1	1	MS
Subcellular.location	Acrosome	25	0.588097	13	0.52356	20	0.691802	-7	-0.168242	0.486346	0.706031	Olink	0.804557	1	0.140127	1	None
Subcellular.location	Actin filaments	72	1.69372	42	1.6915	47	1.62574	-5	0.0657672	0.914721	1	MS	0.555731	1	0.737889	1	None
Subcellular.location	Aggresome	2	0.0470478	1	0.0402739	1	0.0345901	0	0.00568376	1	1	MS	0.827083	1	0.897699	1	None
Subcellular.location	Annulus	13	0.30581	10	0.402739	6	0.207541	4	0.195198	0.216022	0.622651	MS	0.140596	0.492085	0.973124	1	None
Subcellular.location	Basal body	95	2.23477	45	1.81232	67	2.31754	-22	-0.505213	0.213562	0.622651	Olink	0.989213	1	0.340843	1	None
Subcellular.location	Calyx	26	0.611621	20	0.805477	13	0.449671	7	0.355806	0.114936	0.567605	MS	0.0394355	0.2795	0.983139	1	None
Subcellular.location	Cell junctions	85	1.99953	55	2.21506	58	2.00623	-3	0.208836	0.633907	0.776536	MS	0.140134	0.492085	0.534043	1	None
Subcellular.location	Centriolar satellite	44	1.03505	21	0.845751	31	1.07229	-10	-0.226542	0.48505	0.706031	Olink	0.94415	1	0.433181	1	None
Subcellular.location	Centrosome	87	2.04658	41	1.65123	67	2.31754	-26	-0.666309	0.0970845	0.567605	Olink	0.987835	1	0.0414485	0.661123	None
Subcellular.location	Connecting piece	29	0.682192	20	0.805477	16	0.553442	4	0.252036	0.314598	0.678689	MS	0.166692	0.523739	0.951043	1	None
Subcellular.location	Cytokinetic bridge	40	0.940955	24	0.966573	23	0.795572	1	0.171	0.557732	0.719181	MS	0.486113	1	0.942685	1	None
Subcellular.location	Cytoplasmic bodies	13	0.30581	11	0.443012	8	0.276721	3	0.166292	0.360121	0.678689	MS	0.0456327	0.2795	0.791219	1	None
Subcellular.location	Cytosol	1277	30.04	778	31.3331	803	27.7759	-25	3.55721	0.00476246	0.172525	MS	0.0158362	0.193993	0.999999	1	None
Subcellular.location	End piece	50	1.17619	33	1.32904	26	0.899343	7	0.429695	0.148938	0.567605	MS	0.171017	0.523739	0.99416	1	None
Subcellular.location	Endoplasmic reticulum	157	3.69325	116	4.67177	93	3.21688	23	1.45489	0.00704183	0.172525	MS	2.86334e-05	0.00140304	0.992792	1	MS
Subcellular.location	Endosomes	9	0.211715	8	0.322191	5	0.172951	3	0.14924	0.28174	0.678689	MS	0.0584363	0.318153	0.875161	1	None
Subcellular.location	Equatorial segment	17	0.399906	9	0.362465	10	0.345901	-1	0.0165637	1	1	MS	0.761208	1	0.858039	1	None
Subcellular.location	Flagellar centriole	35	0.823336	22	0.886025	19	0.657212	3	0.228813	0.349717	0.678689	MS	0.361415	0.885468	0.970439	1	None
Subcellular.location	Focal adhesion sites	42	0.988003	32	1.28876	25	0.864753	7	0.424011	0.142667	0.567605	MS	0.0123375	0.193993	0.909585	1	None
Subcellular.location	Golgi apparatus	381	8.9626	240	9.66573	264	9.13179	-24	0.533939	0.511442	0.706031	MS	0.0318355	0.2795	0.308119	1	None
Subcellular.location	Intermediate filaments	38	0.893907	30	1.20822	20	0.691802	10	0.516414	0.0630053	0.514543	MS	0.00633311	0.155161	0.984582	1	None
Subcellular.location	Kinetochore	1	0.0235239	1	0.0402739	0	0	1	0.0402739	0.462039	0.706031	MS	0.584098	1	1	1	None
Subcellular.location	Lipid droplets	8	0.188191	3	0.120822	7	0.242131	-4	-0.121309	0.357391	0.678689	Olink	0.939782	1	0.2177	1	None
Subcellular.location	Lysosomes	12	0.282287	10	0.402739	7	0.242131	3	0.160608	0.336109	0.678689	MS	0.0675472	0.330981	0.848358	1	None
Subcellular.location	Microtubule ends	1	0.0235239	0	0	1	0.0345901	-1	-0.0345901	1	1	Olink	1	1	0.680075	1	None
Subcellular.location	Microtubules	75	1.76429	42	1.6915	43	1.48737	-1	0.204128	0.584287	0.734104	MS	0.708667	1	0.981443	1	None
Subcellular.location	Mid piece	85	1.99953	55	2.21506	48	1.66033	7	0.554737	0.162173	0.567605	MS	0.140134	0.492085	0.991103	1	None
Subcellular.location	Midbody	9	0.211715	4	0.161095	8	0.276721	-4	-0.115625	0.403734	0.706031	Olink	0.882098	1	0.162582	1	None
Subcellular.location	Midbody ring	2	0.0470478	0	0	2	0.0691802	-2	-0.0691802	0.502789	0.706031	Olink	1	1	0.462451	1	None
Subcellular.location	Mitochondria	199	4.68125	86	3.46355	140	4.84262	-54	-1.37906	0.0139725	0.228218	Olink	0.999996	1	0.26003	1	None
Subcellular.location	Mitotic chromosome	8	0.188191	5	0.201369	5	0.172951	0	0.0284188	1	1	MS	0.55698	1	0.768419	1	None
Subcellular.location	Mitotic spindle	28	0.658669	16	0.644382	17	0.588032	-1	0.05635	0.861687	1	MS	0.632147	1	0.849164	1	None
Subcellular.location	Nuclear bodies	93	2.18772	50	2.01369	68	2.35213	-18	-0.338434	0.455294	0.706031	Olink	0.847409	1	0.1698	1	None
Subcellular.location	Nuclear membrane	49	1.15267	24	0.966573	35	1.21065	-11	-0.244081	0.432242	0.706031	Olink	0.931397	1	0.364737	1	None
Subcellular.location	Nuclear speckles	65	1.52905	26	1.04712	46	1.59114	-20	-0.544025	0.0955848	0.567605	Olink	0.999142	1	0.369664	1	None
Subcellular.location	Nucleoli	156	3.66972	81	3.26218	113	3.90868	-32	-0.646499	0.213091	0.622651	Olink	0.959988	1	0.130597	1	None
Subcellular.location	Nucleoli fibrillar center	49	1.15267	22	0.886025	34	1.17606	-12	-0.290039	0.346138	0.678689	Olink	0.980359	1	0.485642	1	None
Subcellular.location	Nucleoli rim	18	0.42343	11	0.443012	10	0.345901	1	0.0971114	0.662871	0.792212	MS	0.508063	1	0.914489	1	None
Subcellular.location	Nucleoplasm	994	23.3827	530	21.3451	664	22.9678	-134	-1.62268	0.157124	0.567605	Olink	0.99991	1	0.834181	1	None
Subcellular.location	Perinuclear theca	25	0.588097	18	0.72493	10	0.345901	8	0.379028	0.0590528	0.514543	MS	0.117925	0.492085	0.999028	1	None
Subcellular.location	Peroxisomes	7	0.164667	3	0.120822	6	0.207541	-3	-0.0867191	0.518717	0.706031	Olink	0.887721	1	0.288629	1	None
Subcellular.location	Plasma membrane	681	16.0198	401	16.1498	495	17.1221	-94	-0.972284	0.35884	0.678689	Olink	0.409043	0.954434	0.0022543	0.0552304	None
Subcellular.location	Primary cilium	100	2.35239	53	2.13451	62	2.14459	-9	-0.0100719	1	1	Olink	0.887116	1	0.919443	1	None
Subcellular.location	Primary cilium tip	13	0.30581	11	0.443012	3	0.10377	8	0.339242	0.0278823	0.341558	MS	0.0456327	0.2795	0.999863	1	None
Subcellular.location	Primary cilium transition zone	30	0.705716	20	0.805477	17	0.588032	3	0.217445	0.408562	0.706031	MS	0.232984	0.644729	0.934427	1	None
Subcellular.location	Principal piece	91	2.14067	57	2.29561	49	1.69492	8	0.600695	0.116594	0.567605	MS	0.236839	0.644729	0.998471	1	None
Subcellular.location	Rods & rings	5	0.117619	3	0.120822	3	0.10377	0	0.0170513	1	1	MS	0.654805	1	0.809701	1	None
Subcellular.location	Vesicles	628	14.773	373	15.0222	463	16.0152	-90	-0.993069	0.326489	0.678689	Olink	0.309467	0.798099	0.000441854	0.0216508	Olink
Subcellular.location	Unknown	1332	31.3338	779	31.3733	929	32.1342	-150	-0.760871	0.556879	0.719181	Olink	0.487392	1	0.0539692	0.661123	None
Secretome.location	Immunoglobulin genes	87	2.04658	87	3.50383	1	0.0345901	86	3.46924	1.43011e-28	1.57312e-27	MS	2.55269e-21	2.80796e-20	1	1	MS
Secretome.location	Intracellular and membrane	318	7.48059	226	9.10189	222	7.679	4	1.42289	0.0602331	0.110427	MS	8.34972e-07	3.06156e-06	0.257621	0.404833	MS
Secretome.location	Secreted - unknown location	49	1.15267	30	1.20822	34	1.17606	-4	0.0321522	1	1	MS	0.401932	0.736875	0.485642	0.667758	None
Secretome.location	Secreted in brain	34	0.799812	14	0.563834	31	1.07229	-17	-0.508459	0.0501686	0.110371	Olink	0.986276	1	0.00149847	0.0082416	Olink
Secretome.location	Secreted in female reproductive system	13	0.30581	6	0.241643	12	0.415081	-6	-0.173438	0.346292	0.476151	Olink	0.880285	1	0.0471241	0.103673	None
Secretome.location	Secreted in male reproductive system	17	0.399906	3	0.120822	16	0.553442	-13	-0.43262	0.0094712	0.0347277	Olink	0.999905	1	0.0126813	0.0464981	Olink
Secretome.location	Secreted in other tissues	151	3.55211	83	3.34273	113	3.90868	-30	-0.565952	0.274704	0.431677	Olink	0.83108	1	0.0386999	0.103673	None
Secretome.location	Secreted to blood	602	14.1614	410	16.5123	473	16.3611	-63	0.151163	0.882671	0.970938	MS	8.58242e-08	4.72033e-07	4.43791e-10	4.8817e-09	Both
Secretome.location	Secreted to digestive system	68	1.59962	49	1.97342	52	1.79869	-3	0.174734	0.687267	0.839993	MS	0.0133667	0.0294067	0.0816832	0.149753	MS
Secretome.location	Secreted to extracellular matrix	142	3.34039	107	4.3093	90	3.11311	17	1.19619	0.0237936	0.0654323	MS	1.35725e-05	3.73243e-05	0.901098	1	MS
Secretome.location	Unknown	2770	65.1611	1468	59.122	1847	63.8879	-379	-4.7659	0.000351683	0.00193425	Olink	1	1	0.995095	1	None
Subcellular.main.location	Acrosome	9	0.211715	3	0.120822	8	0.276721	-5	-0.155899	0.240876	0.788136	Olink	0.968625	1	0.162582	1	None
Subcellular.main.location	Actin filaments	44	1.03505	25	1.00685	29	1.00311	-4	0.00373345	1	1	MS	0.646468	1	0.683271	1	None
Subcellular.main.location	Annulus	8	0.188191	6	0.241643	3	0.10377	3	0.137873	0.317831	0.820558	MS	0.282845	0.909145	0.984223	1	None
Subcellular.main.location	Basal body	25	0.588097	10	0.402739	19	0.657212	-9	-0.254473	0.262712	0.788136	Olink	0.980398	1	0.265226	1	None
Subcellular.main.location	Calyx	2	0.0470478	1	0.0402739	2	0.0691802	-1	-0.0289064	1	1	Olink	0.827083	1	0.462451	1	None
Subcellular.main.location	Cell junctions	56	1.31734	36	1.44986	40	1.3836	-4	0.0662548	0.907873	1	MS	0.224243	0.84091	0.346976	1	None
Subcellular.main.location	Centriolar satellite	20	0.470478	6	0.241643	16	0.553442	-10	-0.311799	0.0875083	0.739292	Olink	0.997484	1	0.182298	1	None
Subcellular.main.location	Centrosome	38	0.893907	18	0.72493	28	0.968523	-10	-0.243593	0.374664	0.820558	Olink	0.938772	1	0.286391	1	None
Subcellular.main.location	Connecting piece	4	0.0940955	2	0.0805477	2	0.0691802	0	0.0113675	1	1	MS	0.802106	1	0.90055	1	None
Subcellular.main.location	Cytokinetic bridge	4	0.0940955	2	0.0805477	2	0.0691802	0	0.0113675	1	1	MS	0.802106	1	0.90055	1	None
Subcellular.main.location	Cytoplasmic bodies	8	0.188191	8	0.322191	5	0.172951	3	0.14924	0.28174	0.792394	MS	0.0134848	0.151704	0.768419	1	None
Subcellular.main.location	Cytosol	901	21.195	559	22.5131	550	19.0246	9	3.48853	0.00166805	0.0750621	MS	0.00692985	0.115869	1	1	None
Subcellular.main.location	End piece	16	0.376382	10	0.402739	10	0.345901	0	0.0568376	0.823653	1	MS	0.474654	1	0.774909	1	None
Subcellular.main.location	Endoplasmic reticulum	131	3.08163	96	3.86629	77	2.66344	19	1.20285	0.0131588	0.296072	MS	0.000235755	0.010609	0.990712	1	MS
Subcellular.main.location	Endosomes	8	0.188191	7	0.281917	4	0.13836	3	0.143557	0.365081	0.820558	MS	0.090516	0.475433	0.925296	1	None
Subcellular.main.location	Equatorial segment	5	0.117619	3	0.120822	3	0.10377	0	0.0170513	1	1	MS	0.654805	1	0.809701	1	None
Subcellular.main.location	Flagellar centriole	14	0.329334	8	0.322191	9	0.311311	-1	0.0108799	1	1	MS	0.647776	1	0.728033	1	None
Subcellular.main.location	Focal adhesion sites	28	0.658669	21	0.845751	18	0.622622	3	0.223129	0.339638	0.820558	MS	0.0525834	0.394375	0.739128	1	None
Subcellular.main.location	Golgi apparatus	280	6.58669	175	7.04793	198	6.84884	-23	0.199085	0.787967	1	MS	0.0842385	0.475433	0.174232	1	None
Subcellular.main.location	Intermediate filaments	31	0.72924	25	1.00685	17	0.588032	8	0.418815	0.0887718	0.739292	MS	0.00772458	0.115869	0.95868	1	None
Subcellular.main.location	Lipid droplets	5	0.117619	3	0.120822	4	0.13836	-1	-0.0175388	1	1	Olink	0.654805	1	0.487581	1	None
Subcellular.main.location	Lysosomes	10	0.235239	9	0.362465	5	0.172951	4	0.189514	0.190487	0.788136	MS	0.0373712	0.336341	0.936579	1	None
Subcellular.main.location	Microtubules	53	1.24677	27	1.08739	33	1.14147	-6	-0.0540793	0.896886	1	Olink	0.89378	1	0.85294	1	None
Subcellular.main.location	Mid piece	24	0.564573	13	0.52356	17	0.588032	-4	-0.0644716	0.855003	1	Olink	0.737717	1	0.479496	1	None
Subcellular.main.location	Midbody	3	0.0705716	0	0	3	0.10377	-3	-0.10377	0.254184	0.788136	Olink	1	1	0.314432	1	None
Subcellular.main.location	Mitochondria	172	4.04611	82	3.30246	117	4.04704	-35	-0.744586	0.168535	0.788136	Olink	0.998529	1	0.535085	1	None
Subcellular.main.location	Mitotic chromosome	5	0.117619	4	0.161095	2	0.0691802	2	0.0919152	0.424426	0.830398	MS	0.309907	0.929721	0.961117	1	None
Subcellular.main.location	Mitotic spindle	3	0.0705716	2	0.0805477	2	0.0691802	0	0.0113675	1	1	MS	0.624986	1	0.75849	1	None
Subcellular.main.location	Nuclear bodies	37	0.870383	15	0.604108	30	1.0377	-15	-0.433595	0.0982499	0.739292	Olink	0.990967	1	0.0578427	0.65073	None
Subcellular.main.location	Nuclear membrane	33	0.776288	15	0.604108	22	0.760982	-7	-0.156874	0.513015	0.833652	Olink	0.953807	1	0.645015	1	None
Subcellular.main.location	Nuclear speckles	51	1.19972	21	0.845751	35	1.21065	-14	-0.364903	0.225355	0.788136	Olink	0.995777	1	0.529189	1	None
Subcellular.main.location	Nucleoli	72	1.69372	34	1.36931	52	1.79869	-18	-0.429374	0.231134	0.788136	Olink	0.979802	1	0.26216	1	None
Subcellular.main.location	Nucleoli fibrillar center	26	0.611621	12	0.483286	17	0.588032	-5	-0.104745	0.709854	1	Olink	0.928416	1	0.697195	1	None
Subcellular.main.location	Nucleoli rim	17	0.399906	11	0.443012	9	0.311311	2	0.131702	0.503171	0.833652	MS	0.39482	1	0.940971	1	None
Subcellular.main.location	Nucleoplasm	683	16.0668	357	14.3778	453	15.6693	-96	-1.29155	0.19364	0.788136	Olink	0.999829	1	0.858411	1	None
Subcellular.main.location	Perinuclear theca	1	0.0235239	0	0	1	0.0345901	-1	-0.0345901	1	1	Olink	1	1	0.680075	1	None
Subcellular.main.location	Peroxisomes	7	0.164667	3	0.120822	6	0.207541	-3	-0.0867191	0.518717	0.833652	Olink	0.887721	1	0.288629	1	None
Subcellular.main.location	Plasma membrane	521	12.2559	313	12.6057	383	13.248	-70	-0.642292	0.488829	0.833652	Olink	0.218915	0.84091	0.002108	0.09486	None
Subcellular.main.location	Primary cilium	16	0.376382	5	0.201369	12	0.415081	-7	-0.213712	0.223679	0.788136	Olink	0.992966	1	0.381817	1	None
Subcellular.main.location	Primary cilium tip	3	0.0705716	3	0.120822	0	0	3	0.120822	0.0985723	0.739292	MS	0.199177	0.84091	1	1	None
Subcellular.main.location	Primary cilium transition zone	6	0.141143	4	0.161095	2	0.0691802	2	0.0919152	0.424426	0.830398	MS	0.511355	1	0.985312	1	None
Subcellular.main.location	Principal piece	27	0.635145	18	0.72493	15	0.518852	3	0.206078	0.382927	0.820558	MS	0.251395	0.870212	0.941898	1	None
Subcellular.main.location	Rods & rings	1	0.0235239	1	0.0402739	0	0	1	0.0402739	0.462039	0.833652	MS	0.584098	1	1	1	None
Subcellular.main.location	Vesicles	473	11.1268	290	11.6794	345	11.9336	-55	-0.254167	0.799304	1	Olink	0.0950866	0.475433	0.00792908	0.178404	None
Subcellular.main.location	Unknown	1332	31.3338	779	31.3733	929	32.1342	-150	-0.760871	0.556879	0.864123	Olink	0.487392	1	0.0539692	0.65073	None
Subcellular.additional.location	Acrosome	16	0.376382	10	0.402739	12	0.415081	-2	-0.0123427	1	1	Olink	0.474654	1	0.381817	1	None
Subcellular.additional.location	Actin filaments	28	0.658669	17	0.684656	18	0.622622	-1	0.0620337	0.865397	1	MS	0.482086	1	0.739128	1	None
Subcellular.additional.location	Aggresome	2	0.0470478	1	0.0402739	1	0.0345901	0	0.00568376	1	1	MS	0.827083	1	0.897699	1	None
Subcellular.additional.location	Annulus	5	0.117619	4	0.161095	3	0.10377	1	0.0573251	0.71068	1	MS	0.309907	0.944312	0.809701	1	None
Subcellular.additional.location	Basal body	70	1.64667	35	1.40959	48	1.66033	-13	-0.25074	0.506208	1	Olink	0.940021	1	0.516854	1	None
Subcellular.additional.location	Calyx	24	0.564573	19	0.765203	11	0.380491	8	0.384712	0.0670037	0.804044	MS	0.0280122	0.685525	0.993211	1	None
Subcellular.additional.location	Cell junctions	29	0.682192	19	0.765203	18	0.622622	1	0.142581	0.620325	1	MS	0.280281	0.944312	0.814014	1	None
Subcellular.additional.location	Centriolar satellite	24	0.564573	15	0.604108	15	0.518852	0	0.0852563	0.716014	1	MS	0.425423	1	0.790597	1	None
Subcellular.additional.location	Centrosome	49	1.15267	23	0.926299	39	1.34901	-16	-0.422715	0.160068	0.893351	Olink	0.961941	1	0.0514914	0.823863	None
Subcellular.additional.location	Connecting piece	25	0.588097	18	0.72493	14	0.484262	4	0.240668	0.287924	0.893351	MS	0.117925	0.761048	0.930909	1	None
Subcellular.additional.location	Cytokinetic bridge	36	0.84686	22	0.886025	21	0.726392	1	0.159633	0.54167	1	MS	0.440057	1	0.921061	1	None
Subcellular.additional.location	Cytoplasmic bodies	5	0.117619	3	0.120822	3	0.10377	0	0.0170513	1	1	MS	0.654805	1	0.809701	1	None
Subcellular.additional.location	Cytosol	376	8.84498	219	8.81998	253	8.7513	-34	0.0686787	0.961457	1	MS	0.549857	1	0.646688	1	None
Subcellular.additional.location	End piece	34	0.799812	23	0.926299	16	0.553442	7	0.372857	0.145937	0.893351	MS	0.178613	0.857344	0.996728	1	None
Subcellular.additional.location	Endoplasmic reticulum	26	0.611621	20	0.805477	16	0.553442	4	0.252036	0.314598	0.893351	MS	0.0394355	0.685525	0.822346	1	None
Subcellular.additional.location	Endosomes	1	0.0235239	1	0.0402739	1	0.0345901	0	0.00568376	1	1	MS	0.584098	1	0.680075	1	None
Subcellular.additional.location	Equatorial segment	12	0.282287	6	0.241643	7	0.242131	-1	-0.000487577	1	1	Olink	0.812558	1	0.848358	1	None
Subcellular.additional.location	Flagellar centriole	21	0.494001	14	0.563834	10	0.345901	4	0.217933	0.305075	0.893351	MS	0.295614	0.944312	0.985109	1	None
Subcellular.additional.location	Focal adhesion sites	14	0.329334	11	0.443012	7	0.242131	4	0.200882	0.240226	0.893351	MS	0.101046	0.761048	0.954574	1	None
Subcellular.additional.location	Golgi apparatus	101	2.37591	65	2.6178	66	2.28295	-1	0.334854	0.426541	1	MS	0.129916	0.761048	0.756313	1	None
Subcellular.additional.location	Intermediate filaments	7	0.164667	5	0.201369	3	0.10377	2	0.097599	0.483612	1	MS	0.385646	1	0.962126	1	None
Subcellular.additional.location	Kinetochore	1	0.0235239	1	0.0402739	0	0	1	0.0402739	0.462039	1	MS	0.584098	1	1	1	None
Subcellular.additional.location	Lipid droplets	3	0.0705716	0	0	3	0.10377	-3	-0.10377	0.254184	0.893351	Olink	1	1	0.314432	1	None
Subcellular.additional.location	Lysosomes	2	0.0470478	1	0.0402739	2	0.0691802	-1	-0.0289064	1	1	Olink	0.827083	1	0.462451	1	None
Subcellular.additional.location	Microtubule ends	1	0.0235239	0	0	1	0.0345901	-1	-0.0345901	1	1	Olink	1	1	0.680075	1	None
Subcellular.additional.location	Microtubules	22	0.517525	15	0.604108	10	0.345901	5	0.258207	0.227066	0.893351	MS	0.239504	0.944312	0.992191	1	None
Subcellular.additional.location	Mid piece	61	1.43496	42	1.6915	31	1.07229	11	0.619209	0.0582866	0.804044	MS	0.0606892	0.685525	0.998388	1	None
Subcellular.additional.location	Midbody	6	0.141143	4	0.161095	5	0.172951	-1	-0.0118551	1	1	Olink	0.511355	1	0.378032	1	None
Subcellular.additional.location	Midbody ring	2	0.0470478	0	0	2	0.0691802	-2	-0.0691802	0.502789	1	Olink	1	1	0.462451	1	None
Subcellular.additional.location	Mitochondria	27	0.635145	4	0.161095	23	0.795572	-19	-0.634477	0.000791417	0.037988	Olink	1	1	0.0373833	0.823863	None
Subcellular.additional.location	Mitotic chromosome	3	0.0705716	1	0.0402739	3	0.10377	-2	-0.0634965	0.629174	1	Olink	0.928131	1	0.314432	1	None
Subcellular.additional.location	Mitotic spindle	25	0.588097	14	0.563834	15	0.518852	-1	0.0449825	0.853574	1	MS	0.676019	1	0.858497	1	None
Subcellular.additional.location	Nuclear bodies	56	1.31734	35	1.40959	38	1.31442	-3	0.0951611	0.813524	1	MS	0.314771	0.944312	0.573277	1	None
Subcellular.additional.location	Nuclear membrane	16	0.376382	9	0.362465	13	0.449671	-4	-0.0872066	0.673097	1	Olink	0.669881	1	0.195018	1	None
Subcellular.additional.location	Nuclear speckles	14	0.329334	5	0.201369	11	0.380491	-6	-0.179122	0.316395	0.893351	Olink	0.976542	1	0.296668	1	None
Subcellular.additional.location	Nucleoli	84	1.97601	47	1.89287	61	2.11	-14	-0.217125	0.626255	1	Olink	0.718042	1	0.214237	1	None
Subcellular.additional.location	Nucleoli fibrillar center	23	0.541049	10	0.402739	17	0.588032	-7	-0.185293	0.439653	1	Olink	0.951415	1	0.359461	1	None
Subcellular.additional.location	Nucleoli rim	1	0.0235239	0	0	1	0.0345901	-1	-0.0345901	1	1	Olink	1	1	0.680075	1	None
Subcellular.additional.location	Nucleoplasm	311	7.31593	173	6.96738	211	7.29851	-38	-0.331134	0.670982	1	Olink	0.86291	1	0.552922	1	None
Subcellular.additional.location	Perinuclear theca	24	0.564573	18	0.72493	9	0.311311	9	0.413619	0.0346347	0.804044	MS	0.0714089	0.685525	0.999504	1	None
Subcellular.additional.location	Plasma membrane	160	3.76382	88	3.5441	112	3.87409	-24	-0.329992	0.5633	1	Olink	0.834973	1	0.323965	1	None
Subcellular.additional.location	Primary cilium	84	1.97601	48	1.93315	50	1.72951	-2	0.20364	0.609862	1	MS	0.638614	1	0.962195	1	None
Subcellular.additional.location	Primary cilium tip	10	0.235239	8	0.322191	3	0.10377	5	0.218421	0.126789	0.893351	MS	0.142696	0.761048	0.997494	1	None
Subcellular.additional.location	Primary cilium transition zone	24	0.564573	16	0.644382	15	0.518852	1	0.12553	0.590572	1	MS	0.272089	0.944312	0.790597	1	None
Subcellular.additional.location	Principal piece	64	1.50553	39	1.57068	34	1.17606	5	0.394617	0.237621	0.893351	MS	0.390182	1	0.995794	1	None
Subcellular.additional.location	Rods & rings	4	0.0940955	2	0.0805477	3	0.10377	-1	-0.0232226	1	1	Olink	0.802106	1	0.616429	1	None
Subcellular.additional.location	Vesicles	155	3.6462	83	3.34273	118	4.08163	-35	-0.738902	0.170662	0.893351	Olink	0.908442	1	0.0153309	0.735884	None
Subcellular.additional.location	Unknown	2921	68.7132	1731	69.7141	1977	68.3846	-246	1.32941	0.300583	0.893351	MS	0.0512169	0.685525	0.760638	1	None
Enriched.tissue	Adrenal gland	6	0.141143	3	0.120822	6	0.207541	-3	-0.0867191	0.518717	0.893346	Olink	0.798255	1	0.0987689	0.437405	None
Enriched.tissue	Bone marrow	46	1.0821	29	1.16794	30	1.0377	-1	0.130239	0.694521	1	MS	0.314314	1	0.718684	0.940527	None
Enriched.tissue	Brain	78	1.83486	31	1.24849	68	2.35213	-37	-1.10364	0.00300424	0.0232828	Olink	0.999732	1	7.27886e-05	0.00225645	Olink
Enriched.tissue	Breast	3	0.0705716	2	0.0805477	2	0.0691802	0	0.0113675	1	1	MS	0.624986	1	0.75849	0.940527	None
Enriched.tissue	Choroid plexus	10	0.235239	5	0.201369	10	0.345901	-5	-0.144532	0.438412	0.893346	Olink	0.806219	1	0.0210573	0.130555	None
Enriched.tissue	Endometrium	1	0.0235239	0	0	1	0.0345901	-1	-0.0345901	1	1	Olink	1	1	0.680075	0.940527	None
Enriched.tissue	Epididymis	10	0.235239	6	0.241643	7	0.242131	-1	-0.000487577	1	1	Olink	0.592827	1	0.595881	0.940527	None
Enriched.tissue	Esophagus	10	0.235239	6	0.241643	6	0.207541	0	0.0341025	1	1	MS	0.592827	1	0.813743	0.970232	None
Enriched.tissue	Gallbladder	1	0.0235239	0	0	1	0.0345901	-1	-0.0345901	1	1	Olink	1	1	0.680075	0.940527	None
Enriched.tissue	Heart muscle	10	0.235239	3	0.120822	8	0.276721	-5	-0.155899	0.240876	0.778216	Olink	0.984028	1	0.331209	0.73339	None
Enriched.tissue	Intestine	48	1.12915	28	1.12767	36	1.24524	-8	-0.117576	0.707388	1	Olink	0.565816	1	0.188123	0.574357	None
Enriched.tissue	Kidney	12	0.282287	4	0.161095	9	0.311311	-5	-0.150216	0.40466	0.893346	Olink	0.979854	1	0.431988	0.836978	None
Enriched.tissue	Liver	151	3.55211	135	5.43697	102	3.52819	33	1.90878	0.00083081	0.0103936	MS	1.47302e-17	4.56636e-16	0.58746	0.940527	MS
Enriched.tissue	Lung	12	0.282287	8	0.322191	10	0.345901	-2	-0.0237102	1	1	Olink	0.393539	1	0.207623	0.574357	None
Enriched.tissue	Lymphoid tissue	45	1.05857	21	0.845751	36	1.24524	-15	-0.399493	0.181725	0.778216	Olink	0.959793	1	0.0537472	0.277694	None
Enriched.tissue	No enrichment	3595	84.5683	2095	84.3737	2404	83.1546	-309	1.21912	0.235776	0.778216	MS	0.676498	1	0.999934	1	None
Enriched.tissue	Ovary	1	0.0235239	0	0	1	0.0345901	-1	-0.0345901	1	1	Olink	1	1	0.680075	0.940527	None
Enriched.tissue	Pancreas	35	0.823336	22	0.886025	32	1.10688	-10	-0.220858	0.493272	0.893346	Olink	0.361415	1	0.00110458	0.0171209	Olink
Enriched.tissue	Parathyroid gland	7	0.164667	5	0.201369	6	0.207541	-1	-0.00617133	1	1	Olink	0.385646	1	0.288629	0.688268	None
Enriched.tissue	Pituitary gland	10	0.235239	3	0.120822	10	0.345901	-7	-0.225079	0.103981	0.644679	Olink	0.984028	1	0.0210573	0.130555	None
Enriched.tissue	Placenta	19	0.446954	8	0.322191	15	0.518852	-7	-0.196661	0.301245	0.778216	Olink	0.952357	1	0.222332	0.574357	None
Enriched.tissue	Prostate	4	0.0940955	0	0	4	0.13836	-4	-0.13836	0.129188	0.667469	Olink	1	1	0.213766	0.574357	None
Enriched.tissue	Retina	13	0.30581	4	0.161095	10	0.345901	-6	-0.184806	0.282999	0.778216	Olink	0.989346	1	0.360164	0.744339	None
Enriched.tissue	Salivary gland	17	0.399906	11	0.443012	10	0.345901	1	0.0971114	0.662871	1	MS	0.39482	1	0.858039	0.985156	None
Enriched.tissue	Skeletal muscle	8	0.188191	3	0.120822	6	0.207541	-3	-0.0867191	0.518717	0.893346	Olink	0.939782	1	0.501415	0.914346	None
Enriched.tissue	Skin	37	0.870383	30	1.20822	11	0.380491	19	0.827725	0.000739687	0.0103936	MS	0.00300703	0.046609	1	1	MS
Enriched.tissue	Stomach	17	0.399906	7	0.281917	14	0.484262	-7	-0.202344	0.277302	0.778216	Olink	0.953598	1	0.155944	0.574357	None
Enriched.tissue	Testis	38	0.893907	9	0.362465	33	1.14147	-24	-0.779009	0.00100584	0.0103936	Olink	0.999997	1	0.00684482	0.0707298	None
Enriched.tissue	Thyroid gland	3	0.0705716	2	0.0805477	2	0.0691802	0	0.0113675	1	1	MS	0.624986	1	0.75849	0.940527	None
Enriched.tissue	Urinary bladder	4	0.0940955	3	0.120822	1	0.0345901	2	0.0862315	0.341418	0.814151	MS	0.447866	1	0.989556	1	None
Enriched.tissue	Unknown	0	0	0	0	0	0	0	0	1	1	No difference	1	1	1	1	None
