# Supplementary material for: Comparative evaluation of Olink Explore 3072 and mass spectrometry with peptide fractionation for plasma proteomics
Source: Commun Chem. 2025 Nov 4;8:327. doi: 10.1038/s42004-025-01753-2 (PMC12586489; doi:10.1038/s42004-025-01753-2)
Supplement: Supplementary file 6 — Supplementary Data 3 [file 42004_2025_1753_MOESM6_ESM.xlsx]

## Sheet: SD3 ORA of GO terms
Platform	ID	Description	GeneRatio	BgRatio	RichFactor	FoldEnrichment	zScore	pvalue	p.adjust	qvalue	UniProt	Count	GeneRatio2	BgRatio2	foldEnr	Enriched
MS	GO:1901135	Carbohydrate derivative metabolic process	271/2318	371/4011	0.730458	1.26396	6.24426	1.22283e-10	4.12882e-07	3.81795e-07	P00352/P19823/P54802/P19827/P00491/P18669/Q16706/P15121/P33908/P01034/P05062/P04066/P80108/Q8WWQ8/P02743/O00462/P07686/P14550/P00492/Q86SF2/O75356/Q9UJJ9/P62826/Q8NFL0/P01160/P17050/Q9Y287/Q00796/P49773/Q9Y5Y7/Q6UWV6/P15907/Q10471/Q9BS26/Q16394/Q92187/O95336/P07738/P12109/P06744/O43505/Q09328/P17900/P36222/P22413/Q7LGC8/P04075/Q7Z7M8/Q9UKK9/Q9NSC7/Q8NCL4/Q14165/Q16880/P11142/Q9NRB3/P55072/Q96G03/…	271	0.116911	0.0924956	1.26396	MS
MS	GO:0005975	Carbohydrate metabolic process	176/2318	228/4011	0.77193	1.33572	6.10708	2.14428e-10	4.12882e-07	3.81795e-07	P18669/P02753/Q15848/Q16706/P15121/P33908/Q04446/P35555/P05062/P04066/P80108/P26927/P05090/O00462/P07686/P14550/Q9Y5C1/Q86SF2/Q9UJJ9/Q01469/P08567/P17050/Q00796/O75874/P24298/Q16394/Q92187/O95336/P07738/Q9NPG4/P12109/P06744/P17900/P36222/P22413/Q7LGC8/P48506/P04075/Q9UKK9/Q9NSC7/Q9NRB3/P17174/Q96G03/P09972/P01137/P06865/Q01459/Q10469/P06733/Q9Y274/P48163/P52790/Q6PCE3/P04406/P09467/Q9BTY2/Q07654/…	176	0.0759275	0.0568437	1.33572	MS
MS	GO:0007596	Blood coagulation	120/2318	150/4011	0.8	1.3843	5.61258	4.10423e-09	5.26847e-06	4.8718e-06	P00451/P07225/P00734/P12259/P01008/P04275/P00747/P05546/P02749/Q04756/P02675/P01009/Q9UK55/Q9Y490/P02649/P00488/P23142/P03952/P00742/P05160/P04196/P04264/Q96IY4/P00748/P04004/P01042/P0DJI8/Q12866/P32119/P07359/P16109/O00299/P08567/P30101/P07996/P68871/P21291/Q4LDE5/P08697/Q08830/Q13201/P08758/P40197/Q9UNN8/Q9H4B7/Q9BXX0/Q15465/P17301/P62937/P00740/P49257/Q12884/P03951/P04792/P02776/P21926/P35579/…	120	0.0517688	0.0373972	1.3843	MS
MS	GO:0050817	Coagulation	121/2318	152/4011	0.796053	1.37747	5.5509	6.23265e-09	5.51019e-06	5.09532e-06	P00451/P07225/P00734/P12259/P01008/P04275/P00747/P05546/P02749/Q04756/P02675/P01009/Q9UK55/Q9Y490/P02649/P00488/P23142/P03952/P00742/P05160/P04196/P04264/Q96IY4/P00748/P04004/P01042/P0DJI8/Q12866/P32119/P07359/P16109/O00299/P08567/P30101/P07996/P68871/P21291/Q4LDE5/P08697/Q08830/Q13201/P08758/P40197/Q9UNN8/Q9H4B7/Q9BXX0/Q15465/P17301/P62937/P00740/P49257/Q12884/P03951/P04792/P02776/P21926/P35579/…	121	0.0522002	0.0378958	1.37747	MS
MS	GO:0006956	Complement activation	51/2318	55/4011	0.927273	1.60453	5.28164	7.15424e-09	5.51019e-06	5.09532e-06	P05156/P01024/P08603/P00751/P01023/P07358/P02748/P00746/P07357/P10643/P04003/O75636/P0C0L5/P01031/P13671/P09871/O43866/P00736/P07360/P04264/Q9NZP8/P48740/P06681/P02746/P11226/Q9BXR6/O00187/P36980/Q4LDE5/P27918/P02745/Q03591/Q9Y6Z7/Q15485/P02747/P17927/O00602/P20851/P05155/Q9BWP8/P10909/P0C0L4/Q02985/Q92496/Q9H4X1/P08174/P20023/Q9Y279/P13987/Q9NZC2/P15529	51	0.0220017	0.0137123	1.60453	MS
MS	GO:0007599	Hemostasis	121/2318	153/4011	0.79085	1.36846	5.437	1.30417e-08	8.37061e-06	7.74038e-06	P00451/P07225/P00734/P12259/P01008/P04275/P00747/P05546/P02749/Q04756/P02675/P01009/Q9UK55/Q9Y490/P02649/P00488/P23142/P03952/P00742/P05160/P04196/P04264/Q96IY4/P00748/P04004/P01042/P0DJI8/Q12866/P32119/P07359/P16109/O00299/P08567/P30101/P07996/P68871/P21291/Q4LDE5/P08697/P06744/Q08830/Q13201/P08758/P40197/Q9UNN8/Q9H4B7/Q9BXX0/Q15465/P17301/P62937/P00740/P49257/Q12884/P03951/P04792/P02776/P21926/…	121	0.0522002	0.0381451	1.36846	MS
MS	GO:0050878	Regulation of body fluid levels	144/2318	190/4011	0.757895	1.31144	5.14591	8.79662e-08	4.8394e-05	4.47503e-05	P00451/P07225/P00734/P12259/P01008/P04275/P00747/P05546/P02749/Q04756/P02675/P01009/Q9UK55/Q9Y490/P02649/P00488/P15121/P23142/P03952/P00742/P05160/P04196/P04264/Q96IY4/P00748/P04004/P01042/P0DJI8/Q12866/P32119/P07359/P16109/O00299/P08567/P30101/P07996/P68871/P21291/Q4LDE5/Q16394/P08697/P06744/Q08830/Q13201/P08758/P40197/Q9UNN8/Q9H4B7/Q9BXX0/Q15465/P17301/P62937/P00740/P01236/P49257/Q7Z3B1/Q12884/…	144	0.0621225	0.0473697	1.31144	MS
MS	GO:0006082	Organic acid metabolic process	216/2318	302/4011	0.715232	1.23762	5.02403	2.08303e-07	9.35475e-05	8.65041e-05	P01024/P00352/P06727/P18669/P27169/Q15848/P15121/P09211/P05062/P02654/P02655/P07686/P16930/P14550/P21399/Q9Y5C1/P41222/O95497/Q13867/Q01469/P02656/Q00796/P07237/P07195/O75874/P15907/P24298/P11150/Q15166/P07738/Q99497/P12109/P06744/Q93070/P07203/P12104/P00966/P22413/P48506/P04075/Q8NCC3/Q6Q788/P16444/Q9NRB3/Q9Y617/P17174/P06858/Q6GTS8/P09972/P49327/P06865/P15085/P06733/P14174/Q9Y5X9/P48163/P52790/…	216	0.0931838	0.0752929	1.23762	MS
MS	GO:0043436	Oxoacid metabolic process	214/2318	299/4011	0.715719	1.23846	5.01472	2.18626e-07	9.35475e-05	8.65041e-05	P01024/P00352/P06727/P18669/P27169/Q15848/P15121/P09211/P05062/P02654/P02655/P07686/P16930/P14550/P21399/Q9Y5C1/P41222/O95497/Q13867/Q01469/P02656/Q00796/P07237/P07195/O75874/P15907/P24298/P11150/Q15166/P07738/Q99497/P12109/P06744/Q93070/P07203/P12104/P00966/P22413/P48506/P04075/Q8NCC3/Q6Q788/P16444/Q9NRB3/Q9Y617/P17174/P06858/Q6GTS8/P09972/P49327/P06865/P15085/P06733/P14174/Q9Y5X9/P48163/P52790/…	214	0.092321	0.074545	1.23846	MS
MS	GO:0042060	Wound healing	187/2318	260/4011	0.719231	1.24454	4.77042	7.83482e-07	0.000301719	0.000279002	P00451/P07225/P00734/P12259/P01008/P04275/P00747/P05546/P02749/Q04756/P02675/P01009/Q9UK55/Q9Y490/P02649/P00488/P23142/P03952/P00742/P05160/P04196/P02750/P04264/Q96IY4/P00748/P04004/P02743/P01042/P01033/P08648/P0DJI8/P43121/Q12866/P32119/P07359/P16109/O00299/P08567/P30101/P07996/P04083/P68871/P28906/P21291/Q4LDE5/Q16394/Q09666/P08697/Q08830/P07203/Q13201/P08758/Q14118/P40197/Q9UNN8/Q9H4B7/Q9BXX0/…	187	0.080673	0.0648217	1.24454	MS
MS	GO:0019752	Carboxylic acid metabolic process	207/2318	292/4011	0.708904	1.22667	4.70617	1.12279e-06	0.000393077	0.000363482	P01024/P00352/P06727/P18669/P27169/Q15848/P15121/P09211/P05062/P02654/P02655/P07686/P16930/P14550/P21399/Q9Y5C1/P41222/O95497/Q13867/Q01469/P02656/Q00796/P07237/P07195/O75874/P15907/P24298/P11150/Q15166/P07738/Q99497/P12109/P06744/Q93070/P07203/P12104/P00966/P48506/P04075/Q8NCC3/Q6Q788/P16444/Q9NRB3/Q9Y617/P17174/P06858/Q6GTS8/P09972/P49327/P06865/P15085/P06733/P14174/Q9Y5X9/P48163/P52790/P04406/…	207	0.0893011	0.0727998	1.22667	MS
MS	GO:1900046	Regulation of hemostasis	49/2318	56/4011	0.875	1.51407	4.5326	1.26406e-06	0.000405658	0.000375115	P07225/P00734/P01008/P00747/P02749/P02675/P02649/P03952/P04196/P04264/Q96IY4/P00748/P04004/P01042/P32119/P07359/P07996/P08697/Q9BXX0/Q12884/P03951/P02776/P21926/P18054/P10646/P49747/P02671/P25116/Q8TF42/P05120/Q9Y6C2/P07204/P05155/P04070/P08709/P02679/P05121/Q9Y251/P13688/Q03405/P07093/P07355/P16671/Q9BXJ1/P16234/P04085/P01127/Q13976/Q05655	49	0.0211389	0.0139616	1.51407	MS
MS	GO:0050818	Regulation of coagulation	51/2318	59/4011	0.864407	1.49574	4.48824	1.73444e-06	0.000497072	0.000459646	P07225/P00734/P01008/P00747/P02749/P02675/P02649/P03952/P04196/P04264/Q96IY4/P00748/P04004/P01042/P32119/P07359/P07996/P08697/P08758/Q9UNN8/Q9BXX0/Q12884/P03951/P02776/P21926/P18054/P10646/P02671/P25116/Q8TF42/P05120/Q9Y6C2/P07204/P05155/P04070/P08709/P02679/P05121/Q9Y251/P13688/Q03405/P07093/P07355/P16671/Q9BXJ1/P16234/P04085/P01127/Q13976/Q15389/Q05655	51	0.0220017	0.0147095	1.49574	MS
MS	GO:0006518	Peptide metabolic process	36/2318	39/4011	0.923077	1.59727	4.38526	1.87675e-06	0.000497072	0.000459646	Q07075/P15169/P15144/Q9Y646/P52888/Q9UKU6/P48506/O75976/P14384/P48637/P09668/O14773/Q9UJ14/P48507/P08473/Q96PD5/O43813/P09958/P09237/Q76LX8/Q9UI42/P14735/P09960/P55786/Q6P179/Q9NZ08/P42892/P19021/P12821/P36269/Q16775/P19440/P16870/Q9UIQ6/Q9ULA0/Q8IUX7	36	0.0155306	0.00972326	1.59727	MS
MS	GO:0030193	Regulation of blood coagulation	48/2318	55/4011	0.872727	1.51014	4.45702	1.93614e-06	0.000497072	0.000459646	P07225/P00734/P01008/P00747/P02749/P02675/P02649/P03952/P04196/P04264/Q96IY4/P00748/P04004/P01042/P32119/P07359/P07996/P08697/Q9BXX0/Q12884/P03951/P02776/P21926/P18054/P10646/P02671/P25116/Q8TF42/P05120/Q9Y6C2/P07204/P05155/P04070/P08709/P02679/P05121/Q9Y251/P13688/Q03405/P07093/P07355/P16671/Q9BXJ1/P16234/P04085/P01127/Q13976/Q05655	48	0.0207075	0.0137123	1.51014	MS
MS	GO:1990748	Cellular detoxification	55/2318	65/4011	0.846154	1.46416	4.41414	2.87278e-06	0.000691443	0.000639384	P00352/P02760/P00450/P02768/P06727/P02649/P09211/P69905/O95445/P02144/P30041/P06702/P14550/P04040/P32119/P22352/Q06830/P68871/P10768/P21266/Q99497/P07203/P00738/Q9UBX5/Q92626/P08294/Q13162/P00441/P10599/P11766/P02042/O14618/P30711/Q9BRA2/O15247/Q6B0K9/O43813/O60613/P07148/O75715/P30044/P05164/P78417/Q16881/P04179/P00390/P28161/Q9BRX8/P69891/P16671/P30048/Q9NNW7/P08319/P36969/O43708	55	0.0237274	0.0162054	1.46416	MS
MS	GO:0031589	Cell-substrate adhesion	144/2318	197/4011	0.730964	1.26484	4.45991	3.59684e-06	0.00081479	0.000753443	P02647/P04275/P00747/P02675/Q9Y490/P23142/P04196/P07942/P05107/P02452/P04004/P05090/P08648/Q15404/Q9Y5C1/Q12866/P14923/P56199/Q15942/P20827/O15230/P07996/P07237/Q9Y5Y7/P28906/P15907/Q4LDE5/O15144/P27797/Q08830/Q14118/Q99972/Q9UBX5/P12814/P11047/P17301/O95274/O95967/Q13797/P04216/Q9UQP3/P31146/P50895/O14786/P46109/Q7Z7G0/Q6UX06/P61586/Q13418/Q10588/P13612/P60903/P78504/P46531/O00585/P02671/Q06418/…	144	0.0621225	0.0491149	1.26484	MS
MS	GO:1901136	Carbohydrate derivative catabolic process	100/2318	131/4011	0.763359	1.32089	4.369	5.10946e-06	0.00104803	0.000969125	P00352/P54802/P00491/P18669/P33908/P01034/P05062/P04066/Q8WWQ8/O00462/P07686/P00492/O75356/P17050/P49773/Q9Y5Y7/Q6UWV6/P07738/P12109/P06744/P17900/P36222/P04075/P09972/P01137/P06865/Q01459/P06733/P52790/P04406/P09467/Q9NZK5/Q9BTY2/P26572/P36871/Q9UKM7/Q12882/P09104/Q8WUJ3/P35052/P21695/P32320/P22304/P06280/P19971/P07711/P07205/Q96PD5/O75594/Q9UBR1/P56537/Q99519/P21589/O95989/P54317/P00813/P46926/…	100	0.0431406	0.0326602	1.32089	MS
MS	GO:0098754	Detoxification	56/2318	67/4011	0.835821	1.44628	4.31	5.17077e-06	0.00104803	0.000969125	P00352/P02760/P00450/P02768/P06727/P02649/P09211/P69905/O95445/P02144/P30041/P06702/P14550/P04040/P32119/P22352/Q06830/P68871/P10768/P21266/Q99497/P07203/P00738/Q9UBX5/Q92626/P08294/Q13162/P00441/P10599/P11766/P02042/O14618/P30711/Q9BRA2/O15247/Q6B0K9/O43813/O60613/P07148/O75715/Q02817/P30044/P05164/P78417/Q16881/P04179/P00390/P28161/Q9BRX8/P69891/P16671/P30048/Q9NNW7/P08319/P36969/O43708	56	0.0241588	0.0167041	1.44628	MS
MS	GO:0034109	Homotypic cell-cell adhesion	60/2318	73/4011	0.821918	1.42222	4.25957	7.08175e-06	0.00136359	0.00126092	P02675/Q9Y490/P14923/O00299/Q9BYE9/P08567/P30101/P68871/P21291/Q14126/Q08830/Q13201/Q9H4B7/Q9BXX0/P62937/Q96KG7/P15924/P04792/P21926/P35579/Q13418/P13501/P40189/P18054/P49747/P08311/P08217/P02671/Q06418/Q5VY43/Q8TF42/P06280/Q9Y6C2/O95467/P05106/P17252/P60709/P21333/P18206/P02679/Q86UX7/Q9HCN6/Q02487/P19105/P24844/P13688/P06731/P29350/Q9HBB8/P14209/Q03405/P07093/P08887/P35241/Q9BXJ1/P43405/P16234/…	60	0.0258844	0.0182	1.42222	MS
MS	GO:0050819	Negative regulation of coagulation	42/2318	48/4011	0.875	1.51407	4.19213	7.63076e-06	0.00139934	0.00129398	P07225/P00734/P00747/P02749/P02675/P02649/P03952/P04196/P04264/Q96IY4/P00748/P04004/P01042/P07359/P07996/P08697/P08758/Q9UNN8/Q12884/P03951/P02776/P21926/P18054/P10646/P02671/Q8TF42/P05120/P07204/P05155/P04070/P02679/P05121/P13688/Q03405/P07093/P07355/Q9BXJ1/P16234/P04085/P01127/Q13976/Q05655	42	0.0181191	0.0119671	1.51407	MS
MS	GO:1900047	Negative regulation of hemostasis	41/2318	47/4011	0.87234	1.50947	4.11058	1.16832e-05	0.00204509	0.00189112	P07225/P00734/P00747/P02749/P02675/P02649/P03952/P04196/P04264/Q96IY4/P00748/P04004/P01042/P07359/P07996/P08697/Q12884/P03951/P02776/P21926/P18054/P10646/P49747/P02671/Q8TF42/P05120/P07204/P05155/P04070/P02679/P05121/P13688/Q03405/P07093/P07355/Q9BXJ1/P16234/P04085/P01127/Q13976/Q05655	41	0.0176877	0.0117178	1.50947	MS
MS	GO:0045109	Intermediate filament organization	32/2318	35/4011	0.914286	1.58205	4.04645	1.24853e-05	0.00209047	0.00193307	P35527/P13647/Q04695/P04264/P35908/P13645/P08779/P08670/P02533/Q15465/Q9NSB2/P02538/Q5XKE5/P15924/P08727/Q7Z794/Q8N1N4/P48668/Q3SY84/Q92764/P78386/Q14525/P58107/Q15323/P08729/P19013/Q7Z3Y8/Q9C075/Q6KB66/O43790/Q15149/Q13835	32	0.013805	0.008726	1.58205	MS
MS	GO:1903510	Mucopolysaccharide metabolic process	43/2318	50/4011	0.86	1.48812	4.06358	1.56703e-05	0.00245292	0.00226823	P19823/P54802/P19827/Q8WWQ8/P07686/Q8NFL0/Q9Y5Y7/Q16394/O43505/Q7LGC8/Q9NRB3/P01137/P06865/Q9Y274/P98066/Q9NX62/Q14624/O94923/Q7LFX5/Q11201/Q8WUJ3/P22304/Q9H1B5/P52848/Q8NCH0/Q8NET6/Q06033/Q00610/Q9NY97/Q93063/P08236/P16070/Q9Y251/Q12794/P01127/P16278/Q15389/Q9UHN6/P15586/Q9NPF2/P01133/Q86UX2/P35475	43	0.0185505	0.0124657	1.48812	MS
MS	GO:0006022	Aminoglycan metabolic process	53/2318	64/4011	0.828125	1.43296	4.08515	1.61337e-05	0.00245292	0.00226823	P19823/P54802/P19827/P04066/Q8WWQ8/P07686/Q8NFL0/Q9Y5Y7/Q16394/O43505/P36222/Q7LGC8/Q7Z7M8/Q9NRB3/P01137/P06865/Q01459/Q9Y274/P98066/Q9NX62/Q7Z7M9/Q14624/O94923/Q7LFX5/Q11201/Q8WUJ3/P22304/Q96PD5/O75594/Q9H1B5/Q8N0V5/P52848/Q8NCH0/Q8NET6/Q06033/Q00610/Q9NY97/Q93063/P08236/P16070/Q9Y251/Q13231/Q12794/P01127/P16278/Q15389/Q9UHN6/P15586/Q9NPF2/Q15782/P01133/Q86UX2/P35475	53	0.0228645	0.0159561	1.43296	MS
MS	GO:0098869	Cellular oxidant detoxification	48/2318	57/4011	0.842105	1.45715	4.06708	1.66585e-05	0.00245292	0.00226823	P02760/P00450/P02768/P06727/P02649/P09211/P69905/O95445/P02144/P30041/P06702/P04040/P32119/P22352/Q06830/P68871/Q99497/P07203/P00738/Q9UBX5/Q92626/P08294/Q13162/P00441/P10599/P02042/O14618/P30711/Q9BRA2/O15247/Q6B0K9/O60613/P07148/O75715/P30044/P05164/P78417/Q16881/P04179/P00390/P28161/Q9BRX8/P69891/P16671/P30048/Q9NNW7/P36969/O43708	48	0.0207075	0.0142109	1.45715	MS
MS	GO:0098609	Cell-cell adhesion	330/2318	497/4011	0.663984	1.14894	4.15035	1.72057e-05	0.00245292	0.00226823	P02647/P00747/P06727/P02786/P00491/P02675/P61769/Q9Y490/Q15848/P05362/P18065/P02750/P07942/P05107/P26038/P35443/P08648/Q14517/P06702/P61981/P04156/P32119/O95497/P05109/P07359/P16109/P14923/P56199/P27487/O00299/Q9BYE9/P08567/P30101/P41240/P04083/P13598/P68871/P28906/P33151/P21291/Q16394/P08697/P42574/O15394/Q9NPG4/P32942/Q14126/Q08830/P00966/Q13201/P11684/Q02413/Q9H4B7/O00151/Q9BXX0/O15031/Q8TDY8/…	330	0.142364	0.123909	1.14894	Both
MS	GO:0030195	Negative regulation of blood coagulation	40/2318	46/4011	0.869565	1.50467	4.02778	1.78348e-05	0.00245292	0.00226823	P07225/P00734/P00747/P02749/P02675/P02649/P03952/P04196/P04264/Q96IY4/P00748/P04004/P01042/P07359/P07996/P08697/Q12884/P03951/P02776/P21926/P18054/P10646/P02671/Q8TF42/P05120/P07204/P05155/P04070/P02679/P05121/P13688/Q03405/P07093/P07355/Q9BXJ1/P16234/P04085/P01127/Q13976/Q05655	40	0.0172563	0.0114685	1.50467	MS
MS	GO:0097237	Cellular response to toxic substance	55/2318	67/4011	0.820896	1.42045	4.06058	1.86125e-05	0.00247161	0.00228552	P00352/P02760/P00450/P02768/P06727/P02649/P09211/P69905/O95445/P02144/P30041/P06702/P14550/P04040/P32119/P22352/Q06830/P68871/P10768/P21266/Q99497/P07203/P00738/Q9UBX5/Q92626/P08294/Q13162/P00441/P10599/P11766/P02042/O14618/P30711/Q9BRA2/O15247/Q6B0K9/O43813/O60613/P07148/O75715/P30044/P05164/P78417/Q16881/P04179/P00390/P28161/Q9BRX8/P69891/P16671/P30048/Q9NNW7/P08319/P36969/O43708	55	0.0237274	0.0167041	1.42045	MS
MS	GO:0051604	Protein maturation	199/2318	287/4011	0.69338	1.1998	4.11	1.98126e-05	0.00254327	0.00235179	P00451/P54802/P00747/P06396/P00746/P02749/Q04756/P02675/Q07075/P61769/P00488/O43866/P00736/P23142/P03952/P05160/P15169/Q96IY4/P00748/P05452/P02743/Q9NZP8/Q13093/P48740/P34932/P06276/P04156/O75356/P23284/P07359/P45877/P27487/P01160/P30101/P07996/P17987/P07237/P11021/Q10471/Q9BS26/P08697/P42574/P27797/P13667/O00391/P08238/Q8NBP7/P48643/O75503/P14625/P40197/O75976/Q92673/P27930/Q9Y4L1/P11142/Q15465/…	199	0.0858499	0.0715532	1.1998	MS
MS	GO:0005996	Monosaccharide metabolic process	83/2318	108/4011	0.768519	1.32982	4.0653	2.11617e-05	0.0025641	0.00237105	P18669/P02753/Q15848/Q16706/P15121/P35555/P05062/P04066/P80108/P26927/P05090/P14550/Q01469/Q00796/P24298/P06744/P48506/P04075/Q9UKK9/P17174/Q96G03/P09972/P06733/P52790/Q6PCE3/P04406/P09467/Q9BTY2/Q07654/P22692/A6NDG6/P49247/Q7LFX5/P36871/P41159/P09104/P21695/P10253/Q9Y2E5/P01275/P07205/P49641/Q7Z4W1/Q16531/Q3LXA3/P34949/Q96HE7/P40926/P00558/P11413/P17936/P15291/P48357/O95479/P14618/Q16539/P12931/…	83	0.0358067	0.026926	1.32982	MS
MS	GO:0007160	Cell-matrix adhesion	101/2318	135/4011	0.748148	1.29457	4.07352	2.13065e-05	0.0025641	0.00237105	P02675/Q9Y490/P04196/P05107/P04004/P05090/P08648/Q9Y5C1/P14923/P56199/Q15942/P07996/Q9Y5Y7/P28906/Q4LDE5/Q08830/Q14118/Q99972/Q9UBX5/P12814/P17301/O95274/O95967/Q13797/P04216/Q9UQP3/P50895/O14786/P61586/Q13418/Q10588/P13612/P60903/P78504/O00585/P02671/P09603/O94769/P05556/O75116/P49593/Q02763/Q9Y6C2/P78423/P14543/P50281/P18084/P05106/Q76LX8/P40199/P18206/P02679/P02461/Q86UX7/P22105/P55290/P19320/…	101	0.043572	0.0336574	1.29457	MS
MS	GO:0097006	Regulation of plasma lipoprotein particle levels	42/2318	49/4011	0.857143	1.48318	3.98149	2.35969e-05	0.00275369	0.00254636	P02647/P04114/P06727/P02652/P01019/P02649/Q15848/P80108/O95445/P04180/Q13093/P02654/P02655/P02656/P41240/Q9H4M9/P11150/P11597/Q8NBP7/Q6Q788/P06858/Q9Y5X9/Q6UWW8/P09601/Q9UHD4/P14555/Q9Y2B0/P09958/O95477/P55157/P55058/P05164/P61978/P98155/P07355/P29122/P01130/P17612/P38571/P16671/Q9NZC2/P21757	42	0.0181191	0.0122164	1.48318	MS
MS	GO:0070527	Platelet aggregation	47/2318	56/4011	0.839286	1.45228	3.98772	2.45852e-05	0.00278464	0.00257498	P02675/Q9Y490/O00299/P08567/P30101/P68871/P21291/Q08830/Q13201/Q9H4B7/Q9BXX0/P62937/P04792/P21926/P35579/Q13418/P40189/P18054/P49747/P08311/P08217/P02671/Q06418/Q5VY43/Q8TF42/P06280/Q9Y6C2/O95467/P05106/P17252/P60709/P21333/P18206/P02679/Q86UX7/Q9HCN6/P19105/P24844/P13688/P29350/P07093/P08887/Q9BXJ1/P43405/P16234/Q13976/Q05655	47	0.0202761	0.0139616	1.45228	MS
MS	GO:0098742	Cell-cell adhesion via plasma-membrane adhesion molecules	98/2318	131/4011	0.748092	1.29448	4.00931	2.84537e-05	0.00304685	0.00281745	P02647/Q15848/P05362/P05107/P08648/Q14517/P16109/Q9BYE9/P33151/Q9NPG4/Q14126/Q02413/O15031/P16581/P23435/Q06141/Q96AP7/Q8IWV2/Q12864/Q14515/P19022/O94933/P12830/P47929/P05556/Q86SJ2/O94985/Q8NFZ8/Q96JQ0/Q9NYQ6/P55291/P78423/Q9HBW1/Q9NT99/O95727/Q8N6Q3/Q9UQ52/Q9HCU4/Q15223/P40199/Q9BY67/P55290/P19320/P10586/P23468/Q13308/P14151/Q08554/Q92692/Q02487/Q13740/Q0ZGT2/P32004/Q96RW7/P28827/Q16539/Q9NPH3/…	98	0.0422778	0.0326602	1.29448	MS
MS	GO:0016485	Protein processing	92/2318	122/4011	0.754098	1.30487	4.00107	2.9189e-05	0.00304685	0.00281745	P54802/P00747/P06396/P02749/Q04756/P02675/Q07075/O43866/P00736/P03952/P15169/Q96IY4/P00748/P05452/Q9NZP8/Q13093/P48740/P06276/P04156/P27487/P07996/P07237/P08697/P42574/Q8NBP7/O75503/O75976/P27930/Q15465/Q16819/P00740/Q14623/Q9UBR2/P06733/O14672/P03951/P14384/Q9HCB6/P09668/P35579/Q92876/P49747/P10124/P08311/P25774/P60903/Q99538/P05981/Q6UXH0/P02671/P13497/P08473/P08582/P07711/P09958/Q9UHG2/P50281/…	92	0.0396894	0.0304164	1.30487	MS
MS	GO:0006790	Sulfur compound metabolic process	90/2318	119/4011	0.756303	1.30868	3.99946	2.92738e-05	0.00304685	0.00281745	P54802/P09211/P07686/P14550/O95497/Q13867/Q8NFL0/O75874/P21266/Q16394/O43505/P07203/P22413/Q7LGC8/P48506/P16444/Q96EG1/Q9NRB3/Q9UBQ6/P49327/P00441/P06865/Q9Y274/Q9NX62/P48637/O94923/Q7LFX5/Q96IU4/Q11201/Q93088/P23526/O60760/Q15126/Q9UJ14/P35052/P48507/P22304/P30711/Q9UHY7/P53396/Q9H1B5/Q04760/P31153/P52848/P11586/P51692/Q8NCH0/Q16762/Q8NET6/P52788/O60704/P11413/P43251/Q9NY97/P10912/P31327/Q93063/…	90	0.0388266	0.0296684	1.30868	MS
MS	GO:0006958	Complement activation, classical pathway	30/2318	33/4011	0.909091	1.57306	3.86748	3.17289e-05	0.00321548	0.00297338	P05156/P01024/P07358/P02748/P07357/P10643/P04003/P0C0L5/P01031/P13671/P09871/P00736/P07360/Q9NZP8/P06681/P02746/P11226/O00187/Q4LDE5/P02745/P02747/P17927/P20851/P05155/P10909/P0C0L4/P08174/P20023/Q9NZC2/P15529	30	0.0129422	0.00822737	1.57306	MS
MS	GO:0008037	Cell recognition	71/2318	91/4011	0.78022	1.35007	3.95214	3.44218e-05	0.00339893	0.00314302	P04003/O75636/P0C0L5/P02741/P26038/P11226/Q9UGM5/P17987/P18428/Q16394/P42574/O15394/Q9NPG4/P27918/P48643/P63104/P04075/Q8IWV2/Q9Y6Z7/Q9UQP3/Q96KG7/Q15485/O14786/O00602/P21926/Q9BUD6/P54764/Q9Y4D7/O43639/O75509/P17931/Q15762/Q7Z7M0/P14207/O00585/Q5VY43/P78371/P49368/P60033/Q5KU26/P26022/Q6UW49/P14222/P41439/Q15768/O95727/Q9UQ52/P20851/P09466/Q9NQ79/Q9BWP8/Q9BY67/P15291/Q99832/Q0ZGT2/Q9Y6N7/Q9HCK4/…	71	0.0306299	0.0226876	1.35007	MS
MS	GO:0009100	Glycoprotein metabolic process	101/2318	136/4011	0.742647	1.28505	3.95697	3.62422e-05	0.00348922	0.00322651	P54802/Q16706/P33908/P01034/P02743/O00462/P07686/Q86SF2/O75356/Q9UJJ9/Q8NFL0/Q9Y287/P15907/Q10471/Q9BS26/Q16394/Q92187/O43505/Q09328/Q7LGC8/Q7Z7M8/Q9NSC7/Q8NCL4/Q14165/Q9NRB3/Q9UBQ6/Q14623/P06865/Q10469/Q9Y274/Q9NX62/Q7Z7M9/O94923/P26572/Q7LFX5/P41159/Q11201/Q9UKM7/Q09327/Q9NRR1/O60568/O43529/O00585/P20933/O75752/P35052/P22304/Q10472/P07711/Q8N4A0/Q9BYG0/P49641/Q9NR34/P26022/Q9H1B5/Q02742/Q3T906/…	101	0.043572	0.0339068	1.28505	MS
MS	GO:0097435	Supramolecular fiber organization	231/2318	340/4011	0.679412	1.17563	3.96057	3.86839e-05	0.00363346	0.00335989	P02647/P02787/P35527/P13647/P06396/P61769/Q9Y490/P02649/P01034/Q04695/P98160/P50552/P04264/P51884/P35908/P02452/P13645/P23528/P13796/P13489/Q14517/P09619/P07737/P61158/Q15942/P08567/O15145/P33151/P21291/P08779/P08670/Q16394/O15144/P08697/P02533/O15143/Q99497/P08238/P12109/P03950/P07203/Q99972/Q9UBX5/O60234/P14625/Q9H4B7/P04075/Q92626/O00151/P12814/Q14019/P11142/Q15465/O75083/P47755/Q96AP7/Q9NSB2/…	231	0.0996549	0.0847669	1.17563	MS
MS	GO:0007156	Homophilic cell adhesion via plasma membrane adhesion molecules	64/2318	81/4011	0.790123	1.36721	3.90623	4.13487e-05	0.00379128	0.00350583	Q14517/Q9BYE9/P33151/Q9NPG4/Q14126/Q02413/O15031/Q96AP7/Q8IWV2/Q12864/P19022/P12830/P05556/Q86SJ2/O94985/Q8NFZ8/Q96JQ0/Q9NYQ6/P55291/Q9UQ52/Q9HCU4/Q15223/P40199/Q9BY67/P55290/Q13308/Q08554/Q92692/Q02487/Q0ZGT2/P32004/Q96RW7/P28827/Q9H251/Q9Y6N7/Q9HCK4/Q9HC56/Q9HCL0/Q8WZ75/Q9H159/Q9UIB8/Q8NDA2/P16284/P13688/P06731/Q9UN70/Q9HBB8/Q7Z5N4/Q08174/P55285/Q6V0I7/Q14574/O60245/P55287/Q9NQS3/P98161/O14917/…	64	0.02761	0.0201945	1.36721	MS
MS	GO:0071827	Plasma lipoprotein particle organization	26/2318	28/4011	0.928571	1.60677	3.76965	4.56844e-05	0.00409141	0.00378336	P02647/P04114/P06727/P02652/P01019/P02649/O95445/P04180/Q13093/P02654/P02655/P02656/P11150/P11597/Q6Q788/P06858/Q9Y5X9/Q9UHD4/P14555/P09958/O95477/P55157/P55058/P05164/P29122/P17612	26	0.0112166	0.0069808	1.60677	MS
MS	GO:0019882	Antigen processing and presentation	50/2318	61/4011	0.819672	1.41834	3.85206	4.89487e-05	0.00420883	0.00389194	P61769/P05362/P30101/P07996/P07339/Q06323/Q16394/P27797/Q14314/P20036/Q9UBX1/P61026/Q9Y2I7/P09668/P01903/P29017/P25774/Q99538/P42768/O00585/P01889/P01911/P13284/Q9NVJ2/P07711/Q30154/P06126/P04439/P04440/P14735/P15813/P13747/Q8N423/Q6P179/Q9NZ08/P12821/P10321/P17693/Q15286/Q9H2X3/Q9NNX6/P28062/P04062/P20340/Q9NZC2/Q9ULZ3/P04233/P61020/Q9UIQ6/P01732	50	0.0215703	0.0152082	1.41834	MS
MS	GO:0006909	Phagocytosis	94/2318	126/4011	0.746032	1.29091	3.88196	5.00423e-05	0.00420883	0.00389194	P01024/P02647/P02765/P02652/P06396/P04003/O75636/P0C0L5/Q15848/P02741/P05107/Q07954/P12429/P06681/P11226/Q12866/Q12907/P08571/P07996/P41240/P18428/P04083/P27797/Q96BZ4/P32942/P27918/P61106/P11142/P35247/P17301/Q9NPY3/P24158/Q9Y6Z7/P00441/P01137/Q96KG7/P31146/Q15485/O00602/O00241/Q9Y2I7/Q9BUD6/P35579/Q99439/P51149/P41159/Q06418/Q5VY43/Q9UKG1/P05556/Q9NVJ2/Q5KU26/P21980/P26022/Q14696/O95477/Q9UMF0/…	94	0.0405522	0.0314136	1.29091	MS
MS	GO:0072376	Protein activation cascade	18/2318	18/4011	1	1.73037	3.63355	5.02743e-05	0.00420883	0.00389194	P00451/P02749/P02675/P00488/P23142/P03952/P05160/P00748/P07359/P40197/P42785/P02671/P05106/Q14764/P07204/P21333/P02679/P13224	18	0.00776531	0.00448766	1.73037	MS
MS	GO:0032787	Monocarboxylic acid metabolic process	140/2318	197/4011	0.71066	1.22971	3.86825	5.55661e-05	0.00455287	0.00421008	P01024/P00352/P06727/P18669/Q15848/P15121/P09211/P05062/P02654/P02655/P07686/P16930/P14550/Q9Y5C1/P41222/O95497/Q01469/P02656/Q00796/P07195/O75874/P11150/P07738/Q99497/P12109/P06744/P07203/P12104/P04075/Q8NCC3/Q6Q788/Q9NRB3/P06858/Q6GTS8/P09972/P49327/P06865/P06733/P14174/Q9Y5X9/P48163/P52790/P04406/Q9UBQ7/P16152/P09467/Q4G0S4/P31323/P11766/Q99685/P18054/P36871/P41159/P09104/O60760/P21695/Q9Y263/…	140	0.0603969	0.0491149	1.22971	MS
MS	GO:0031638	Zymogen activation	37/2318	43/4011	0.860465	1.48892	3.77129	6.2244e-05	0.00499378	0.00461779	P02749/Q04756/P02675/O43866/P00736/P03952/Q96IY4/P00748/P05452/Q9NZP8/P48740/P07996/P08697/P00740/Q9UBR2/P06733/P03951/P09668/P60903/Q99538/P05981/P02671/P08582/P07711/P09958/P50281/P07204/P00558/P02679/P05121/Q03405/P07093/P07355/P19440/Q9ULZ3/Q12797/P06870	37	0.015962	0.0107205	1.48892	MS
MS	GO:0030168	Platelet activation	71/2318	92/4011	0.771739	1.3354	3.80771	6.61976e-05	0.00520259	0.00481088	P00734/P04275/P02675/Q9Y490/P02649/P04196/P0DJI8/Q12866/P07359/P16109/O00299/P08567/P30101/P68871/P21291/Q4LDE5/Q08830/Q13201/P40197/Q9H4B7/Q9BXX0/P62937/P04792/P02776/P21926/P35579/Q13418/P40189/P18054/P49747/P08311/P08217/P02671/Q06418/Q5VY43/P25116/Q8TF42/P06280/Q9Y6C2/O95467/P05106/Q76LX8/P07204/P17252/P60709/P21333/P18206/P02679/P02461/Q86UX7/Q9HCN6/Q86YW5/Q16539/P12931/Q12913/P19105/P24844/…	71	0.0306299	0.0229369	1.3354	MS
MS	GO:0019318	Hexose metabolic process	75/2318	98/4011	0.765306	1.32426	3.80239	6.84702e-05	0.00527357	0.00487652	P18669/P02753/Q15848/Q16706/P15121/P35555/P05062/P04066/P80108/P26927/P05090/Q01469/Q00796/P24298/P06744/P04075/P17174/Q96G03/P09972/P06733/P52790/Q6PCE3/P04406/P09467/Q9BTY2/Q07654/P22692/A6NDG6/Q7LFX5/P36871/P41159/P09104/P21695/P10253/Q9Y2E5/P01275/P07205/P49641/Q7Z4W1/Q16531/Q3LXA3/P34949/P40926/P00558/P11413/P17936/P15291/P48357/O95479/P14618/Q16539/P12931/A2VDF0/P01344/Q9BXJ4/P60174/Q16822/…	75	0.0323555	0.0244328	1.32426	MS
MS	GO:0043603	Amide metabolic process	117/2318	162/4011	0.722222	1.24971	3.79598	7.45028e-05	0.00562569	0.00520212	P54802/P00491/Q07075/P02649/P09211/P05062/P15169/Q13093/P07686/P06276/P04156/O95497/P27487/P20827/P07237/O75874/Q6UWV6/P21266/P15907/Q92187/P42574/P07203/P17900/P00966/P48506/Q8NCC3/Q92673/Q16880/P16444/Q16819/Q6GTS8/P49327/P00441/Q9UBR2/P06865/O14672/P54764/Q9HCB6/P48637/P09668/P00480/Q11201/Q09327/P08311/O60760/Q15126/Q9UJ14/P48507/P13798/P06280/O75116/P08473/P30711/P07711/P53396/P09958/Q99519/…	117	0.0504745	0.0403889	1.24971	MS
MS	GO:0043171	Peptide catabolic process	17/2318	17/4011	1	1.73037	3.53073	8.72645e-05	0.00646261	0.00597603	Q07075/P15144/Q9Y646/Q9UKU6/P09668/O14773/P08473/Q76LX8/Q9UI42/P14735/P09960/P55786/Q6P179/Q9NZ08/P42892/P12821/Q9UIQ6	17	0.00733391	0.00423834	1.73037	MS
MS	GO:0030203	Glycosaminoglycan metabolic process	48/2318	59/4011	0.813559	1.40776	3.69166	0.000100866	0.00732894	0.00677714	P19823/P54802/P19827/P04066/Q8WWQ8/P07686/Q8NFL0/Q9Y5Y7/Q16394/O43505/Q7LGC8/Q9NRB3/P01137/P06865/Q9Y274/P98066/Q9NX62/Q7Z7M9/Q14624/O94923/Q7LFX5/Q11201/Q8WUJ3/P22304/Q96PD5/O75594/Q9H1B5/Q8N0V5/P52848/Q8NCH0/Q8NET6/Q06033/Q00610/Q9NY97/Q93063/P08236/P16070/Q9Y251/Q12794/P01127/P16278/Q15389/Q9UHN6/P15586/Q9NPF2/P01133/Q86UX2/P35475	48	0.0207075	0.0147095	1.40776	MS
MS	GO:0042730	Fibrinolysis	24/2318	26/4011	0.923077	1.59727	3.57471	0.000119509	0.00852278	0.00788109	P07225/P00734/P00747/P02749/P02675/P03952/P04196/P04264/Q96IY4/P00748/P04004/P07359/P07996/P08697/Q12884/P03951/P02671/P05120/P07204/P05155/P02679/P05121/Q03405/P07355	24	0.0103538	0.00648217	1.59727	MS
MS	GO:0009117	Nucleotide metabolic process	132/2318	187/4011	0.705882	1.22144	3.6284	0.000150266	0.0105213	0.00972917	P00491/P18669/P05062/P00492/O75356/P62826/P01160/P49773/P07195/O75874/O95336/P07738/Q99497/P12109/P06744/P22413/P04075/Q9UKK9/P11142/P55072/P09972/P00568/P01137/P06733/P48163/P52790/P04406/P09467/P36959/P43490/P49247/P36871/Q96IU4/Q12882/P09104/P21695/P32320/P12883/O76031/O14638/P07741/Q13232/P19971/P07205/P50583/Q7Z4W1/Q9UBR1/P56537/P21589/O95989/P38606/P11586/P00813/O15067/P30520/P06576/Q8TCD5/…	132	0.0569456	0.0466218	1.22144	MS
MS	GO:1901137	Carbohydrate derivative biosynthetic process	135/2318	192/4011	0.703125	1.21667	3.59972	0.000168754	0.0116049	0.0107311	P00491/Q16706/P33908/P14550/P00492/Q86SF2/O75356/Q8NFL0/P01160/Q9Y287/Q00796/P15907/Q10471/Q16394/Q92187/P06744/O43505/Q09328/Q7LGC8/P04075/Q7Z7M8/Q9NSC7/Q8NCL4/Q14165/Q16880/Q9NRB3/P55072/Q96G03/P00568/Q9UBQ6/P01137/P06865/Q10469/P06733/Q9Y274/Q9NZK5/Q7Z7M9/O94923/P26572/Q7LFX5/Q11201/Q9UKM7/Q09327/Q9NRR1/O60568/Q8WUJ3/O43529/O00585/O75752/P32320/Q10472/P07741/Q13232/Q8N4A0/Q9BYG0/P49641/Q9NR34/…	135	0.0582399	0.0478684	1.21667	MS
MS	GO:0034367	Protein-containing complex remodeling	23/2318	25/4011	0.92	1.59194	3.47361	0.000192467	0.0125625	0.0116167	P02647/P04114/P06727/P02652/P01019/P02649/O95445/P04180/Q13093/P02654/P02655/P02656/P11150/P11597/Q6Q788/P06858/Q9Y5X9/P14555/P09958/P55157/P55058/P05164/P29122	23	0.00992235	0.00623286	1.59194	MS
MS	GO:0034368	Protein-lipid complex remodeling	23/2318	25/4011	0.92	1.59194	3.47361	0.000192467	0.0125625	0.0116167	P02647/P04114/P06727/P02652/P01019/P02649/O95445/P04180/Q13093/P02654/P02655/P02656/P11150/P11597/Q6Q788/P06858/Q9Y5X9/P14555/P09958/P55157/P55058/P05164/P29122	23	0.00992235	0.00623286	1.59194	MS
MS	GO:0034369	Plasma lipoprotein particle remodeling	23/2318	25/4011	0.92	1.59194	3.47361	0.000192467	0.0125625	0.0116167	P02647/P04114/P06727/P02652/P01019/P02649/O95445/P04180/Q13093/P02654/P02655/P02656/P11150/P11597/Q6Q788/P06858/Q9Y5X9/P14555/P09958/P55157/P55058/P05164/P29122	23	0.00992235	0.00623286	1.59194	MS
MS	GO:0071825	Protein-lipid complex organization	26/2318	29/4011	0.896552	1.55137	3.4865	0.00019778	0.0126942	0.0117384	P02647/P04114/P06727/P02652/P01019/P02649/O95445/P04180/Q13093/P02654/P02655/P02656/P11150/P11597/Q6Q788/P06858/Q9Y5X9/Q9UHD4/P14555/P09958/O95477/P55157/P55058/P05164/P29122/P17612	26	0.0112166	0.00723012	1.55137	MS
MS	GO:0032963	Collagen metabolic process	46/2318	57/4011	0.807018	1.39644	3.52693	0.000204846	0.0128087	0.0118443	P54802/P00734/P01034/P02452/P07858/Q15113/Q9UBG0/P08670/P08697/P12109/P14780/P17301/P08254/P24158/Q14623/P01137/Q12884/P08253/P08123/P22894/Q92876/P25774/O60568/P46531/P24347/P25116/P05556/P07478/Q99542/P07711/Q9Y6C2/P09958/P09237/P50281/Q16832/P12644/P22105/Q9H4X1/P17813/P30044/P12955/P55083/P08887/P20908/O95450/Q13444	46	0.0198447	0.0142109	1.39644	MS
MS	GO:0016052	Carbohydrate catabolic process	59/2318	76/4011	0.776316	1.34331	3.5353	0.000206217	0.0128087	0.0118443	P18669/P05062/O00462/P07686/P17050/Q00796/P07738/P12109/P06744/P17900/P04075/Q9UKK9/Q96G03/P09972/Q01459/P06733/P52790/P04406/P09467/P11216/P36871/O43451/P09104/P21695/P10253/Q9Y2E5/P04746/P07205/P56537/Q99519/Q3LXA3/P34949/Q9Y315/O43280/P00558/P32189/P30613/P14618/P12931/P00338/P52209/Q13231/P60174/O00754/P17858/P05019/P06737/P17612/P38571/Q01813/P02730/P05067/P62136/P19367/P06213/P13929/P16278/…	59	0.025453	0.0189479	1.34331	MS
MS	GO:0006734	Nadh metabolic process	19/2318	20/4011	0.95	1.64385	3.37723	0.000262301	0.0158115	0.0146211	P18669/P05062/P55072/P06733/P48163/P52790/P09104/P21695/P07205/P40926/P00558/P40925/P14618/P60174/Q16822/P17858/Q01813/P19367/P13929	19	0.00819672	0.00498629	1.64385	MS
MS	GO:0072378	Blood coagulation, fibrin clot formation	15/2318	15/4011	1	1.73037	3.31571	0.000262773	0.0158115	0.0146211	P00451/P02749/P02675/P00488/P23142/P05160/P00748/P07359/P40197/P02671/P05106/P07204/P21333/P02679/P13224	15	0.0064711	0.00373972	1.73037	MS
MS	GO:0007229	Integrin-mediated signaling pathway	58/2318	75/4011	0.773333	1.33815	3.45874	0.000281454	0.0165721	0.0153244	P02647/Q9Y490/P07942/P05107/P01033/P08648/Q9Y5C1/P24043/P56199/Q15942/O15230/P08567/P11047/P55268/P17301/Q12864/Q13797/P04216/O14672/O14786/Q9UHI8/P35579/O75326/Q13418/Q10588/P13612/P05556/P25391/P14543/P18084/P05106/Q76LX8/P58215/P05161/P60953/Q8N6Q3/P21333/P02461/Q86UX7/P48059/P12931/P11215/P08514/P06756/P13688/P20701/P29279/Q13477/P18564/Q13443/Q9UKX5/P23229/P43405/Q13444/Q06124/O95866/Q07092/…	58	0.0250216	0.0186986	1.33815	MS
MS	GO:0009611	Response to wounding	223/2318	334/4011	0.667665	1.15531	3.46832	0.00028402	0.0165721	0.0153244	P00451/P07225/P54802/P00734/P12259/P01008/P04275/P00747/P05546/P06727/P02749/Q04756/P02675/P01009/Q9UK55/Q9Y490/P02649/P00488/P23142/P03952/P00742/P05160/P04196/P02750/P04264/Q96IY4/P00748/P04004/P02743/P01042/P01033/P05090/P08648/P0DJI8/P43121/Q12866/P32119/P07359/P16109/O00299/P08567/P30101/P07996/P04083/P68871/Q9Y5Y7/P28906/P21291/Q4LDE5/Q16394/Q09666/P08697/P42574/P12109/Q08830/P07203/Q13201/…	223	0.0962036	0.083271	1.15531	MS
MS	GO:0072524	Pyridine-containing compound metabolic process	62/2318	81/4011	0.765432	1.32448	3.45173	0.000291387	0.0167483	0.0154873	P00491/P18669/P05062/P07195/O75874/O95336/P07738/P12109/P06744/P04075/Q9Y617/P55072/P09972/P06733/P48163/P52790/P04406/P09467/P43490/P05186/P49247/P36871/P09104/P21695/P07205/Q7Z4W1/P56537/Q9Y315/Q16719/P40926/Q6IA69/P00558/P11413/P40925/O95479/P29401/P30044/P30613/P14618/P12931/P00338/P52209/P60174/P37837/Q16822/Q8NCW5/P17858/P05019/P17612/Q6XQN6/P38571/Q01813/P02730/P05067/P19367/P06213/P13929/…	62	0.0267472	0.0201945	1.32448	MS
MS	GO:0019637	Organophosphate metabolic process	221/2318	331/4011	0.667674	1.15532	3.45165	0.000302522	0.0171325	0.0158426	P02647/P06727/P02652/P00491/P18669/P27169/P05062/P80108/P04180/P30041/Q13093/P02654/P02655/P07686/P14550/Q9Y5C1/P00492/O75356/O95497/P62826/Q01469/P01160/P08567/Q00796/P49773/P07195/O75874/Q6UWV6/P11150/O95336/P07738/P11597/Q99497/Q8NBP7/P12109/P06744/P22413/P04075/Q8NCC3/Q9UKK9/Q92484/P11142/P55072/P06858/P09972/P00568/Q9UBQ6/P49327/P01137/P06733/Q9Y5X9/P06732/P48163/P52790/P04406/Q9Y2I7/Q9NX62/…	221	0.0953408	0.0825231	1.15532	MS
MS	GO:0042157	Lipoprotein metabolic process	33/2318	39/4011	0.846154	1.46416	3.40797	0.00031345	0.0174941	0.016177	P02647/P04114/P06727/P02652/P02649/O95445/P04180/P02654/P05090/P02655/P02656/Q6P988/P07339/Q8NBP7/Q6Q788/Q9Y5X9/P41159/Q9BQE5/Q6UXH0/O95477/O95372/P05106/P15104/P55157/O14791/P07108/P06756/P01130/P04062/P38571/P35813/P05067/O75608	33	0.0142364	0.00972326	1.46416	MS
MS	GO:0006163	Purine nucleotide metabolic process	116/2318	164/4011	0.707317	1.22392	3.42575	0.000331948	0.0182619	0.0168869	P00491/P18669/P05062/P00492/P62826/P01160/P49773/P07195/O75874/O95336/P07738/P12109/P06744/P22413/P04075/Q9UKK9/P11142/P55072/P09972/P00568/P01137/P06733/P48163/P52790/P04406/P09467/P36959/P43490/P49247/P36871/Q96IU4/P09104/P21695/P12883/O76031/O14638/P07741/Q13232/P07205/P50583/Q7Z4W1/P56537/P21589/O95989/P38606/P11586/P00813/O15067/P30520/P06576/Q8TCD5/Q9NQZ7/Q9Y315/P24539/Q16719/P40926/Q6IA69/…	116	0.0500431	0.0408876	1.22392	MS
MS	GO:0030163	Protein catabolic process	229/2318	345/4011	0.663768	1.14857	3.377	0.000399965	0.0216939	0.0200605	P04114/P02787/P54802/P04003/P02649/P33908/P01034/P26038/P15169/P80108/Q96IY4/Q07954/P01033/O00462/P02655/P07858/P28066/Q5JS37/P20827/P53634/Q6P988/P07339/Q06323/P11021/Q16394/P42574/P27797/Q99497/P08238/Q8NBP7/O75503/P07203/P49720/P48506/P14625/O14980/P17980/P16035/Q92673/Q13200/P11142/Q15465/P18850/P55072/O75368/Q9UHL4/P08254/P60900/Q9UBR2/Q92530/P62333/P15085/P41226/Q12884/O14672/Q8WUM4/Q9UHG3/…	229	0.0987921	0.0860135	1.14857	MS
MS	GO:0019693	Ribose phosphate metabolic process	97/2318	135/4011	0.718519	1.2433	3.36453	0.000417798	0.0223464	0.0206639	P00491/P18669/P05062/P00492/O75356/P62826/P01160/P49773/P07738/P12109/P06744/P22413/P04075/Q9UKK9/P11142/P55072/P09972/P00568/P01137/P06733/P52790/P04406/P09467/P36871/Q96IU4/Q12882/P09104/P21695/P32320/P12883/O76031/O14638/P07741/Q13232/P07205/P50583/Q9UBR1/P56537/P21589/O95989/P38606/P11586/P00813/O15067/P30520/P06576/Q8TCD5/Q9NQZ7/P24539/O60704/P00558/P11413/P0DMV8/P30566/O76074/P31939/P30613/…	97	0.0418464	0.0336574	1.2433	MS
MS	GO:1901658	Glycosyl compound catabolic process	14/2318	14/4011	1	1.73037	3.20288	0.000455861	0.0235623	0.0217883	P00491/P04066/P17050/Q9NZK5/Q9BTY2/Q12882/P32320/P06280/Q9UBR1/P00813/Q9Y315/P04062/Q9Y2T3/P32321	14	0.00603969	0.0034904	1.73037	MS
MS	GO:1904358	Positive regulation of telomere maintenance via telomere lengthening	14/2318	14/4011	1	1.73037	3.20288	0.000455861	0.0235623	0.0217883	P17987/P48643/P78371/P49368/Q15185/P07900/Q99832/P40227/P22626/P50990/P09651/P50991/Q14103/Q8TDX7	14	0.00603969	0.0034904	1.73037	MS
MS	GO:0072521	Purine-containing compound metabolic process	132/2318	190/4011	0.694737	1.20215	3.34016	0.000458887	0.0235623	0.0217883	P02766/P00491/P18669/P05062/P00492/O95497/P62826/P01160/P49773/P07195/O75874/O95336/P07738/P12109/P06744/P22413/P04075/Q9UKK9/P11142/P55072/Q96G03/P09972/P00568/P49327/P01137/P06733/P48163/P52790/P04406/P09467/P36959/Q9NZK5/P43490/P49247/P36871/Q96IU4/Q12882/P09104/Q15126/P21695/P12883/O76031/O14638/P07741/Q13232/P07205/P53396/P50583/Q7Z4W1/P56537/P21589/O95989/P38606/P11586/P00813/O15067/P30520/…	132	0.0569456	0.0473697	1.20215	MS
MS	GO:0009311	Oligosaccharide metabolic process	24/2318	27/4011	0.888889	1.53811	3.2824	0.000483657	0.023879	0.0220811	O00462/P07686/P17050/Q92187/P17900/Q9NSC7/Q01459/Q10469/Q9Y274/Q9UKM7/O43451/O75752/P10253/Q9Y2E5/P06280/Q99519/O43280/P15291/P0DTE7/O00754/Q13724/Q96RP7/P35475/Q96JF0	24	0.0103538	0.00673149	1.53811	MS
MS	GO:0051084	'De novo' post-translational protein folding	24/2318	27/4011	0.888889	1.53811	3.2824	0.000483657	0.023879	0.0220811	O75356/P17987/P11021/P48643/P11142/O14656/P48723/P78371/O14657/P49368/O60613/Q96HE7/P38646/Q9NYU2/P17066/P0DMV8/Q15185/Q99832/P40227/P50502/P50990/Q92598/P50991/P04233	24	0.0103538	0.00673149	1.53811	MS
MS	GO:0140962	Multicellular organismal-level chemical homeostasis	24/2318	27/4011	0.888889	1.53811	3.2824	0.000483657	0.023879	0.0220811	P02787/P54802/P02786/P61769/P15121/P11226/Q16394/P35247/P01137/P09668/O96009/P09601/O95467/Q8IZF2/Q92859/Q93063/P04179/P35968/Q9NP55/P07911/P17612/P38571/P18564/Q9BQS7	24	0.0103538	0.00673149	1.53811	MS
MS	GO:0031639	Plasminogen activation	21/2318	23/4011	0.913043	1.5799	3.26319	0.000494398	0.0241003	0.0222858	P02749/P02675/P03952/Q96IY4/P00748/P05452/P07996/P08697/Q9UBR2/P06733/P03951/P60903/P05981/P02671/P08582/P00558/P02679/P05121/Q03405/P07093/P07355	21	0.00905953	0.00573423	1.5799	MS
MS	GO:0016051	Carbohydrate biosynthetic process	66/2318	88/4011	0.75	1.29778	3.30465	0.00051921	0.0249934	0.0231117	P18669/P02753/Q15848/P15121/Q04446/P05062/P26927/P14550/P08567/Q00796/P24298/Q16394/P06744/P22413/Q9NSC7/Q9NRB3/P17174/Q96G03/P09972/P01137/Q10469/P06733/Q9Y274/P09467/A6NDG6/Q7LFX5/P36871/P41159/P09104/O43529/O75752/P21695/P01275/P07205/Q16531/P52848/Q8NCH0/Q8NET6/P40926/Q9NR45/P00558/P11413/Q00610/P15291/Q15185/P48357/Q93063/P37840/Q16851/P01344/P52209/Q9BXJ4/P60174/Q16822/Q93009/P05019/P17612/…	66	0.0284728	0.0219397	1.29778	MS
MS	GO:0015918	Sterol transport	41/2318	51/4011	0.803922	1.39108	3.28856	0.000534517	0.0254126	0.0234993	P02647/P04114/P06727/P02652/P27169/P02649/Q15848/O95445/Q07954/P04180/P02654/P02655/P02656/P11150/P11597/Q8NBP7/Q6Q788/Q15465/P61916/Q8WUA8/Q9Y5X9/Q9NVJ2/P09958/O95477/O75351/P55157/P22059/P55058/P10909/P48426/O95292/Q9P0L0/P23141/Q8NCW5/P07355/P01130/P38571/P16671/Q9NZC2/P21757/P01133	41	0.0176877	0.012715	1.39108	MS
MS	GO:0055086	Nucleobase-containing small molecule metabolic process	160/2318	235/4011	0.680851	1.17812	3.29263	0.000546163	0.025476	0.0235579	P02766/P00491/P18669/P05062/P00492/O75356/O95497/P62826/P01160/P49773/P07195/O75874/O95336/P07738/Q99497/P12109/P06744/P22413/P04075/Q9UKK9/Q92484/P11142/P55072/P28482/Q96G03/P09972/P00568/Q9UBQ6/P49327/P01137/P06733/P48163/P52790/P04406/P09467/P36959/Q9NZK5/P35754/P43490/P49247/P26572/P36871/Q96IU4/Q12882/P09104/Q15126/P21695/P32320/P12883/O76031/O14638/P07741/Q13232/P19971/P07205/P53396/P50583/…	160	0.069025	0.0585889	1.17812	MS
MS	GO:0006029	Proteoglycan metabolic process	34/2318	41/4011	0.829268	1.43494	3.27513	0.00054908	0.025476	0.0235579	P54802/P07686/Q16394/Q7LGC8/Q9NRB3/Q9UBQ6/Q14623/P06865/Q9NX62/O94923/Q7LFX5/Q9NRR1/O43529/P35052/P22304/Q9H1B5/P52848/O75063/Q8NCH0/Q8NET6/Q93063/P08236/Q9Y251/Q8WVQ1/Q8IWU5/P05019/Q06187/Q12794/P12107/P16278/Q9NPF2/Q96RP7/O60243/P35475	34	0.0146678	0.0102219	1.43494	MS
MS	GO:0016053	Organic acid biosynthetic process	75/2318	102/4011	0.735294	1.27233	3.25961	0.000616808	0.027945	0.025841	P00352/P06727/P15121/P09211/P02654/P02655/P14550/P41222/Q01469/P02656/P11150/Q99497/P00966/Q6Q788/Q9NRB3/Q9Y617/P17174/P06858/P49327/P14174/Q9Y5X9/P16152/P00480/Q99685/P18054/Q12882/Q93088/Q9Y2Y8/O60568/O60760/Q9UJ14/Q9UHY7/Q9H0H3/P04054/P53396/Q9UBR1/P56537/P10746/P11586/P15104/Q8NCH0/P09681/P61457/Q16719/P22059/P16050/Q9NRN7/Q9NR45/P09960/Q15185/P31327/P30613/Q16851/P28161/Q03013/P04424/P36269/…	75	0.0323555	0.0254301	1.27233	MS
MS	GO:0046394	Carboxylic acid biosynthetic process	75/2318	102/4011	0.735294	1.27233	3.25961	0.000616808	0.027945	0.025841	P00352/P06727/P15121/P09211/P02654/P02655/P14550/P41222/Q01469/P02656/P11150/Q99497/P00966/Q6Q788/Q9NRB3/Q9Y617/P17174/P06858/P49327/P14174/Q9Y5X9/P16152/P00480/Q99685/P18054/Q12882/Q93088/Q9Y2Y8/O60568/O60760/Q9UJ14/Q9UHY7/Q9H0H3/P04054/P53396/Q9UBR1/P56537/P10746/P11586/P15104/Q8NCH0/P09681/P61457/Q16719/P22059/P16050/Q9NRN7/Q9NR45/P09960/Q15185/P31327/P30613/Q16851/P28161/Q03013/P04424/P36269/…	75	0.0323555	0.0254301	1.27233	MS
MS	GO:0044403	Biological process involved in symbiotic interaction	113/2318	161/4011	0.701863	1.21448	3.24996	0.00063956	0.0286389	0.0264826	P00734/P00747/P06396/P02786/O75636/P02649/P05362/P23142/P04196/P23528/P02743/P11717/P08648/P07858/P11226/P15144/Q9BXR6/P23284/P27487/P07237/P36980/P08238/P07203/Q14118/P22897/Q03591/Q9NSC7/P17980/P11142/P17301/P62937/P49327/P02538/P09529/O14786/P07333/P04406/P17927/O00602/P02776/P49913/Q9Y2I7/Q9BTY2/P13501/P09382/P11279/P51149/P81605/P52799/P08311/P05981/Q06418/P08865/P01911/P05556/Q9NVJ2/O75116/…	113	0.0487489	0.0401396	1.21448	MS
MS	GO:0006458	'De novo' protein folding	26/2318	30/4011	0.866667	1.49965	3.21392	0.000665772	0.0291351	0.0269415	O75356/P17987/P11021/P48643/P11142/O14656/P48723/P62942/P78371/O14657/P49368/O60613/Q96HE7/P10809/P38646/Q9NYU2/P17066/P0DMV8/Q15185/Q99832/P40227/P50502/P50990/Q92598/P50991/P04233	26	0.0112166	0.00747943	1.49965	MS
MS	GO:0009161	Ribonucleoside monophosphate metabolic process	26/2318	30/4011	0.866667	1.49965	3.21392	0.000665772	0.0291351	0.0269415	P00491/P00492/P00568/Q12882/P32320/P07741/P50583/Q9UBR1/P21589/P00813/O15067/P30520/Q8TCD5/P30566/P31939/Q00013/P30085/P54819/P22234/P60891/Q9UDY2/Q9Y2T3/P55263/Q01433/Q16774/Q9P2T1	26	0.0112166	0.00747943	1.49965	MS
MS	GO:1903317	Regulation of protein maturation	31/2318	37/4011	0.837838	1.44977	3.21572	0.000686342	0.0296978	0.0274618	P06396/P03952/Q96IY4/P00748/P05452/P04156/P07996/P08697/P27930/Q9UBR2/P06733/Q9HCB6/P35579/P60903/P05981/Q6UXH0/P02671/P08582/P09958/P50281/P20810/P12931/P05121/Q03405/P07093/P07355/P17612/Q92896/Q9UMY4/P32019/P31749	31	0.0133736	0.00922463	1.44977	MS
MS	GO:0045229	External encapsulating structure organization	123/2318	177/4011	0.694915	1.20246	3.22332	0.000703693	0.0301103	0.0278432	P00747/P01019/P01034/P23142/P07942/P51884/Q96IY4/P02452/Q07954/P04004/P13796/Q15582/Q86TH1/P24043/P27487/Q86YZ3/Q16394/P08697/O00391/P12109/P14780/Q14118/Q9UBX5/Q92626/P35590/P11047/P55268/P17301/Q13162/P07477/P08254/O95967/Q14623/P01137/Q12884/O14672/Q9UHI8/P08253/Q7Z7G0/P08123/P22894/O95980/P39059/P08572/P49747/Q06828/Q16674/P08311/P25774/O43291/P05997/O60568/P05981/P46531/P24347/P13497/P02462/…	123	0.053063	0.0441286	1.20246	MS
MS	GO:0016266	O-glycan processing	17/2318	18/4011	0.944444	1.63424	3.1553	0.000716098	0.0303043	0.0280226	Q86SF2/Q8NFL0/P15907/Q10471/Q7Z7M8/Q8NCL4/Q7Z7M9/Q11201/Q10472/Q8N4A0/Q9BYG0/Q02742/Q8WZA1/Q9NY97/Q4G148/Q86SR1/Q9H488	17	0.00733391	0.00448766	1.63424	MS
MS	GO:0030301	Cholesterol transport	40/2318	50/4011	0.8	1.3843	3.19926	0.000754842	0.0315967	0.0292178	P02647/P04114/P06727/P02652/P27169/P02649/Q15848/O95445/Q07954/P04180/P02654/P02655/P02656/P11150/P11597/Q8NBP7/Q6Q788/Q15465/P61916/Q8WUA8/Q9Y5X9/Q9NVJ2/P09958/O95477/O75351/P22059/P55058/P10909/P48426/O95292/Q9P0L0/P23141/Q8NCW5/P07355/P01130/P38571/P16671/Q9NZC2/P21757/P01133	40	0.0172563	0.0124657	1.3843	MS
MS	GO:0060191	Regulation of lipase activity	20/2318	22/4011	0.909091	1.57306	3.15343	0.000788175	0.0320486	0.0296356	P06727/P02652/P02749/Q07954/P02654/P02655/Q9Y5C1/P02656/Q6Q788/P61586/P13501/P16233/Q9Y263/P04054/Q99523/P21802/P37840/P11362/Q13018/Q9BY76	20	0.00862813	0.00548492	1.57306	MS
MS	GO:0032212	Positive regulation of telomere maintenance via telomerase	13/2318	13/4011	1	1.73037	3.08599	0.000790686	0.0320486	0.0296356	P17987/P48643/P78371/P49368/Q15185/P07900/Q99832/P40227/P50990/P09651/P50991/Q14103/Q8TDX7	13	0.00560828	0.00324109	1.73037	MS
MS	GO:0034377	Plasma lipoprotein particle assembly	13/2318	13/4011	1	1.73037	3.08599	0.000790686	0.0320486	0.0296356	P02647/P04114/P06727/P02652/P02649/O95445/P04180/P02654/P02656/Q9UHD4/O95477/P55157/P17612	13	0.00560828	0.00324109	1.73037	MS
MS	GO:0019915	Lipid storage	33/2318	40/4011	0.825	1.42756	3.17961	0.000798926	0.0320486	0.0296356	P01024/P02647/P04114/P02649/P02741/P07686/Q9Y5C1/P55056/Q9H4M9/P17900/P22413/P61916/P06858/P06865/Q7Z3B1/P41159/Q9UHD4/P06280/A5D6W6/O95477/P05106/P51692/P06756/P23141/P04062/P38571/P16671/O60664/Q9NZC2/P21757/Q8TAG5/Q969H0/Q9BQT9	33	0.0142364	0.00997258	1.42756	MS
MS	GO:1901657	Glycosyl compound metabolic process	28/2318	33/4011	0.848485	1.46819	3.15973	0.000843387	0.0334833	0.0309623	P00491/P15121/P04066/P14550/P00492/P17050/Q96G03/Q9NZK5/Q9BTY2/Q12882/P32320/P06280/P07741/P19971/Q9UBR1/P21589/O43488/P00813/Q9Y315/Q13126/P04062/O43598/Q9H0P0/Q9Y2T3/P55263/P32321/P23919/P42330	28	0.0120794	0.00822737	1.46819	MS
MS	GO:0002181	Cytoplasmic translation	35/2318	43/4011	0.813953	1.40844	3.15049	0.000899569	0.0342994	0.031717	O75368/P49591/P05387/O43583/P08865/P05386/P55010/O75821/P25398/P46783/P61313/Q08211/P62750/P62081/P39023/P15880/P14618/O60506/Q14240/P60842/P11940/P62987/P49588/Q9ULC4/P29692/Q13835/Q00839/P55884/Q14103/Q9H074/P05388/Q9H446/Q14152/P18621/P41091	35	0.0150992	0.0107205	1.40844	MS
MS	GO:0002455	Humoral immune response mediated by circulating immunoglobulin	35/2318	43/4011	0.813953	1.40844	3.15049	0.000899569	0.0342994	0.031717	P05156/P01024/P02790/P07358/P02748/P07357/P10643/P04003/P0C0L5/P01031/P13671/P09871/P00736/P07360/Q9NZP8/P06681/P02746/P11226/O00187/Q4LDE5/P02745/P02747/P17927/P60033/P20851/P05155/P10909/P0C0L4/P08174/P08575/P20023/P29350/O60667/Q9NZC2/P15529	35	0.0150992	0.0107205	1.40844	MS
MS	GO:0045103	Intermediate filament-based process	35/2318	43/4011	0.813953	1.40844	3.15049	0.000899569	0.0342994	0.031717	P35527/P13647/Q04695/P04264/P35908/P13645/P08779/P08670/P02533/Q15465/Q9NSB2/P00441/P02538/Q5XKE5/P15924/O14656/P08727/Q7Z794/Q8N1N4/P48668/Q3SY84/Q92764/P78386/Q14525/P58107/Q15323/P05783/P08729/P19013/Q7Z3Y8/Q9C075/Q6KB66/O43790/Q15149/Q13835	35	0.0150992	0.0107205	1.40844	MS
MS	GO:0045104	Intermediate filament cytoskeleton organization	35/2318	43/4011	0.813953	1.40844	3.15049	0.000899569	0.0342994	0.031717	P35527/P13647/Q04695/P04264/P35908/P13645/P08779/P08670/P02533/Q15465/Q9NSB2/P00441/P02538/Q5XKE5/P15924/O14656/P08727/Q7Z794/Q8N1N4/P48668/Q3SY84/Q92764/P78386/Q14525/P58107/Q15323/P05783/P08729/P19013/Q7Z3Y8/Q9C075/Q6KB66/O43790/Q15149/Q13835	35	0.0150992	0.0107205	1.40844	MS
MS	GO:0019362	Pyridine nucleotide metabolic process	58/2318	77/4011	0.753247	1.3034	3.14513	0.000936669	0.0350205	0.0323838	P18669/P05062/P07195/O75874/O95336/P07738/P12109/P06744/P04075/P55072/P09972/P06733/P48163/P52790/P04406/P09467/P43490/P49247/P36871/P09104/P21695/P07205/Q7Z4W1/P56537/Q9Y315/Q16719/P40926/Q6IA69/P00558/P11413/P40925/O95479/P29401/P30044/P30613/P14618/P12931/P00338/P52209/P60174/P37837/Q16822/Q8NCW5/P17858/P05019/P17612/Q6XQN6/P38571/Q01813/P02730/P05067/P19367/P06213/P13929/Q96AT9/P40763/P48735/…	58	0.0250216	0.0191972	1.3034	MS
MS	GO:0046496	Nicotinamide nucleotide metabolic process	58/2318	77/4011	0.753247	1.3034	3.14513	0.000936669	0.0350205	0.0323838	P18669/P05062/P07195/O75874/O95336/P07738/P12109/P06744/P04075/P55072/P09972/P06733/P48163/P52790/P04406/P09467/P43490/P49247/P36871/P09104/P21695/P07205/Q7Z4W1/P56537/Q9Y315/Q16719/P40926/Q6IA69/P00558/P11413/P40925/O95479/P29401/P30044/P30613/P14618/P12931/P00338/P52209/P60174/P37837/Q16822/Q8NCW5/P17858/P05019/P17612/Q6XQN6/P38571/Q01813/P02730/P05067/P19367/P06213/P13929/Q96AT9/P40763/P48735/…	58	0.0250216	0.0191972	1.3034	MS
MS	GO:0009123	Nucleoside monophosphate metabolic process	30/2318	36/4011	0.833333	1.44198	3.1166	0.00100866	0.0369938	0.0342085	P00491/P00492/P00568/Q12882/P32320/P07741/P19971/P50583/Q9UBR1/P21589/P00813/O15067/P30520/Q8TCD5/P30566/P31939/Q00013/P30085/P54819/O43598/P22234/P60891/Q9UDY2/Q9Y2T3/P34896/P55263/Q01433/Q16774/Q9P2T1/P23919	30	0.0129422	0.00897532	1.44198	MS
MS	GO:0048002	Antigen processing and presentation of peptide antigen	30/2318	36/4011	0.833333	1.44198	3.1166	0.00100866	0.0369938	0.0342085	P61769/P30101/P07339/P27797/P20036/Q9UBX1/Q9Y2I7/P01903/P25774/Q99538/P01889/P01911/P13284/P07711/Q30154/P04439/P04440/P14735/P13747/Q6P179/Q9NZ08/P12821/P10321/P17693/Q9H2X3/Q9NNX6/Q9NZC2/Q9ULZ3/P04233/Q9UIQ6	30	0.0129422	0.00897532	1.44198	MS
MS	GO:0030198	Extracellular matrix organization	121/2318	175/4011	0.691429	1.19643	3.10873	0.00105545	0.0376753	0.0348386	P00747/P01019/P01034/P23142/P07942/P51884/Q96IY4/P02452/Q07954/P04004/P13796/Q15582/Q86TH1/P24043/P27487/Q16394/P08697/O00391/P12109/P14780/Q14118/Q9UBX5/Q92626/P35590/P11047/P55268/P17301/Q13162/P07477/P08254/O95967/Q14623/P01137/Q12884/O14672/Q9UHI8/P08253/Q7Z7G0/P08123/P22894/O95980/P39059/P08572/P49747/Q06828/Q16674/P08311/P25774/O43291/P05997/O60568/P05981/P46531/P24347/P13497/P02462/O94769/…	121	0.0522002	0.04363	1.19643	MS
MS	GO:0043062	Extracellular structure organization	121/2318	175/4011	0.691429	1.19643	3.10873	0.00105545	0.0376753	0.0348386	P00747/P01019/P01034/P23142/P07942/P51884/Q96IY4/P02452/Q07954/P04004/P13796/Q15582/Q86TH1/P24043/P27487/Q16394/P08697/O00391/P12109/P14780/Q14118/Q9UBX5/Q92626/P35590/P11047/P55268/P17301/Q13162/P07477/P08254/O95967/Q14623/P01137/Q12884/O14672/Q9UHI8/P08253/Q7Z7G0/P08123/P22894/O95980/P39059/P08572/P49747/Q06828/Q16674/P08311/P25774/O43291/P05997/O60568/P05981/P46531/P24347/P13497/P02462/O94769/…	121	0.0522002	0.04363	1.19643	MS
MS	GO:0009259	Ribonucleotide metabolic process	93/2318	131/4011	0.709924	1.22843	3.11011	0.00105659	0.0376753	0.0348386	P00491/P18669/P05062/P00492/O75356/P62826/P01160/P49773/P07738/P12109/P06744/P22413/P04075/Q9UKK9/P11142/P55072/P09972/P00568/P01137/P06733/P52790/P04406/P09467/P36871/Q96IU4/Q12882/P09104/P21695/P32320/P12883/O76031/O14638/P07741/Q13232/P07205/P50583/Q9UBR1/P56537/P21589/O95989/P38606/P11586/P00813/O15067/P30520/P06576/Q8TCD5/Q9NQZ7/P24539/O60704/P00558/P0DMV8/P30566/O76074/P31939/P30613/P14618/…	93	0.0401208	0.0326602	1.22843	MS
MS	GO:0044273	Sulfur compound catabolic process	22/2318	25/4011	0.88	1.52273	3.06744	0.00116352	0.0407338	0.0376669	P54802/P07686/O95497/Q13867/P16444/P06865/Q9UJ14/P35052/P22304/Q16762/Q9H4A9/P08236/Q9Y251/P36269/Q12794/P19440/P25325/O00154/P16278/P15586/P35520/P35475	22	0.00949094	0.00623286	1.52273	MS
MS	GO:0051149	Positive regulation of muscle cell differentiation	22/2318	25/4011	0.88	1.52273	3.06744	0.00116352	0.0407338	0.0376669	P07942/P24043/O95897/P11047/Q04721/Q15465/P55268/O95967/P01137/Q14012/P52799/O95393/P46531/P25391/P14543/P50281/P12644/P17813/P10721/Q16539/P04179/P05019	22	0.00949094	0.00623286	1.52273	MS
MS	GO:0009261	Ribonucleotide catabolic process	47/2318	61/4011	0.770492	1.33324	3.06845	0.00123374	0.0428031	0.0395804	P00491/P18669/P05062/P00492/O75356/P49773/P07738/P12109/P06744/P04075/P09972/P06733/P52790/P04406/P09467/P36871/Q12882/P09104/P21695/P07205/Q9UBR1/P56537/P21589/O95989/P00813/Q8TCD5/Q9NQZ7/P00558/O76074/P30613/P14618/P12931/P00338/P60174/P17858/P05019/P17612/P38571/Q01813/P02730/P05067/Q9BY32/P19367/Q9Y2T3/P06213/P13929/P40763	47	0.0202761	0.0152082	1.33324	MS
MS	GO:0010543	Regulation of platelet activation	34/2318	42/4011	0.809524	1.40078	3.05483	0.00128607	0.0438288	0.0405289	P00734/P02649/P04196/P07359/P16109/P08567/Q4LDE5/Q13201/P40197/Q9BXX0/P21926/P40189/P18054/P08311/P08217/Q5VY43/Q8TF42/Q9Y6C2/P07204/P17252/P21333/Q9HCN6/Q12913/P13688/P07093/P08887/Q9BXJ1/P43405/P16234/P04085/P01127/P13224/Q13976/Q05655	34	0.0146678	0.0104712	1.40078	MS
MS	GO:1903053	Regulation of extracellular matrix organization	34/2318	42/4011	0.809524	1.40078	3.05483	0.00128607	0.0438288	0.0405289	P01019/P01034/P07942/Q96IY4/Q07954/P24043/P27487/P12109/Q14118/P35590/P11047/P55268/O95967/P01137/Q12884/O95980/P46531/P08582/Q9Y6C2/P25391/Q16658/P14543/P05106/Q16832/O43827/P22105/Q9H4X1/Q9H6X2/P22455/Q03167/P19438/Q08345/Q8IUX7/P20333	34	0.0146678	0.0104712	1.40078	MS
MS	GO:0006457	Protein folding	83/2318	116/4011	0.715517	1.23811	3.04477	0.00132972	0.0449188	0.0415368	P61769/P02743/P34932/O75356/P23284/P45877/P01160/P30101/P17987/P07237/P11021/Q9BS26/P27797/P13667/O00391/P08238/P48643/P14625/Q9Y4L1/P11142/P18850/Q13162/Q8NBS9/P62937/O75347/P49257/Q6ZRP7/O60925/P04792/O14656/P48723/Q9NZD4/P62942/Q9H173/Q9UHV9/O76031/P78371/O14657/O75695/P49368/Q9NQP4/Q13217/P26885/P30040/Q14696/O60613/O95817/Q9Y3C6/Q99614/Q9Y266/Q02790/Q16543/P61758/Q14554/Q96HE7/P10809/Q9H2J4/…	83	0.0358067	0.0289205	1.23811	MS
MS	GO:0032967	Positive regulation of collagen biosynthetic process	2318-12-01	4011-12-01	1	1.73037	2.96455	0.00137119	0.0459168	0.0424597	P00734/P08670/P08697/P17301/Q14623/P01137/P25116/Q16832/P12644/Q9H4X1/P17813/P30044	12	0.00517688	0.00299177	1.73037	MS
MS	GO:0006753	Nucleoside phosphate metabolic process	153/2318	227/4011	0.674009	1.16629	3.01781	0.00143064	0.0474947	0.0439187	P00491/P18669/P05062/P00492/O75356/O95497/P62826/P01160/P49773/P07195/O75874/O95336/P07738/Q99497/P12109/P06744/P22413/P04075/Q9UKK9/Q92484/P11142/P55072/P09972/P00568/Q9UBQ6/P49327/P01137/P06733/P48163/P52790/P04406/P09467/P36959/P43490/P49247/P26572/P36871/Q96IU4/Q12882/P09104/Q15126/P21695/P32320/P12883/O76031/O14638/P07741/Q13232/P19971/P07205/P53396/P50583/Q7Z4W1/Q9UBR1/P56537/P21589/O95989/…	153	0.0660052	0.0565944	1.16629	MS
MS	GO:0070613	Regulation of protein processing	29/2318	35/4011	0.828571	1.43374	3.01534	0.0014751	0.0485522	0.0448966	P06396/P03952/Q96IY4/P00748/P05452/P04156/P07996/P08697/P27930/Q9UBR2/P06733/Q9HCB6/P35579/P60903/P05981/Q6UXH0/P08582/P09958/P50281/P20810/P12931/P05121/Q03405/P07093/P07355/P17612/Q92896/Q9UMY4/P32019	29	0.0125108	0.008726	1.43374	MS
Olink	GO:0008284	Positive regulation of cell population proliferation	346/2792	419/4011	0.825776	1.18631	6.09832	1.29705e-10	4.99494e-07	4.2393e-07	Q9UKW4/P26441/Q96Q89/P08908/Q14627/Q6QNY1/P28222/Q8NFZ4/P48436/P52799/P98164/P01270/Q15714/Q9NWU2/P04439/P68400/Q5SW96/Q13277/P46937/P51460/Q07817/P06493/P78395/Q12836/Q13017/P31371/Q4VC05/P29353/P08700/P21781/P01112/P47928/P15248/P07766/P30279/P20702/P51948/O43663/P49366/P36873/Q9GZZ8/Q14641/Q6UW88/O75460/Q96RE7/Q6UW15/P61812/Q9BQE9/Q96AQ6/P10415/P42081/P24530/Q99665/Q16665/O00206/Q6R327/P03372/…	346	0.123926	0.104463	1.18631	Olink
Olink	GO:0019221	Cytokine-mediated signaling pathway	216/2792	251/4011	0.860558	1.23628	5.8506	3.44052e-10	5.2145e-07	4.42565e-07	Q8IZJ0/P26441/Q14627/P05787/Q9H6S1/Q6Y7W6/Q99704/P46937/P08700/P42681/P49662/P49137/P15248/P31785/Q9UHP3/P17181/Q99665/Q16665/Q96EB6/Q9HBE5/P49715/Q6UXL0/Q9UHA7/Q8NI17/Q9NQ66/P98170/Q9H171/Q99062/P52630/Q9NZH8/P32927/P10912/Q02223/Q8NEU8/P07333/Q16610/Q15848/P02775/P02776/P02647/O43734/P04141/P33121/P05000/P59901/A6NDB9/Q8WXC3/P05305/Q8N6C8/P08575/Q969D9/P55082/Q9NRD8/P01375/P40225/P48357/P40189/…	216	0.0773639	0.0625779	1.23628	Olink
Olink	GO:0006954	Inflammatory response	337/2792	409/4011	0.823961	1.18371	5.93255	4.06219e-10	5.2145e-07	4.42565e-07	P26441/O43474/Q9UKV0/P04062/P12319/O95467/Q15025/P32455/Q96KB5/O15264/P23771/P01100/Q9H293/Q8TDX7/Q00653/P49662/O60603/Q9UHJ6/P49137/P15248/O15294/Q9NYJ8/Q7Z6P3/Q9HC57/P52848/Q13287/Q92485/Q9GZX6/Q6UW15/P84022/Q96AQ6/P19525/O00203/P24530/Q16665/O00206/Q6R327/P03372/P49715/Q6UXL0/Q01201/Q9UHA7/Q8NI17/P16671/P98170/Q9H171/Q15399/Q9Y2X7/P20701/Q8WV28/Q9NZH8/Q9BV40/P14902/Q9BX67/Q8NEU8/P04083/Q6P589/…	337	0.120702	0.10197	1.18371	Olink
Olink	GO:0001816	Cytokine production	293/2792	356/4011	0.823034	1.18237	5.45472	8.54711e-09	8.22873e-06	6.98389e-06	O43474/Q9UKV0/Q16520/P04062/Q07021/P04439/Q9H4X1/Q6GQQ9/Q14149/P26718/P32455/P18848/Q9UJZ1/P48165/O15264/P23771/P42681/P01112/O60603/P49137/P15248/P07766/Q6UY09/Q495A1/P78540/Q8WUD1/Q13410/Q13287/Q06643/O43504/Q96A25/P61812/P84022/P19525/Q92890/P42081/Q92499/Q99665/Q16665/O00206/Q96EB6/P25490/Q6UXL0/Q01201/Q9UHA7/Q9NQ66/P16671/P98170/Q99584/Q15399/Q9Y2X7/Q96PL5/P09564/O75688/Q15762/P14902/Q02952/…	293	0.104943	0.0887559	1.18237	Olink
Olink	GO:0008285	Negative regulation of cell population proliferation	233/2792	278/4011	0.838129	1.20406	5.3368	1.40406e-08	9.63399e-06	8.17656e-06	P35221/O43474/Q8N111/P05549/Q9Y6U3/O15350/P48436/Q10571/P52799/P48431/Q15714/Q9H4X1/Q14149/P51460/P23771/O43422/Q13127/P01112/O15164/O14879/O60603/Q9Y4G8/P78540/Q15796/Q13287/P61812/P84022/P19525/Q6UW56/P10415/Q15262/Q02750/O43312/P42081/P13284/P15531/P49715/Q6UXL0/Q92574/P36897/Q15465/Q9UHI8/P14902/Q9UGN4/O76074/Q8NEU8/Q13976/O14745/Q6FHJ7/P25686/P07333/P17927/P06276/P61769/P02649/Q96IY4/P05090/…	233	0.0834527	0.0693094	1.20406	Olink
Olink	GO:0001817	Regulation of cytokine production	290/2792	353/4011	0.82153	1.18021	5.36513	1.50101e-08	9.63399e-06	8.17656e-06	O43474/Q9UKV0/Q16520/P04062/Q07021/P04439/Q9H4X1/Q6GQQ9/Q14149/P26718/P32455/P18848/Q9UJZ1/P48165/O15264/P23771/P42681/P01112/O60603/P49137/P15248/P07766/Q6UY09/Q495A1/P78540/Q8WUD1/Q13410/Q13287/Q06643/O43504/Q96A25/P61812/P84022/P19525/Q92890/P42081/Q92499/Q99665/Q16665/O00206/Q96EB6/P25490/Q6UXL0/Q01201/Q9UHA7/Q9NQ66/P16671/P98170/Q99584/Q15399/Q9Y2X7/Q96PL5/P09564/O75688/Q15762/P14902/Q02952/…	290	0.103868	0.088008	1.18021	Olink
Olink	GO:0034097	Response to cytokine	343/2792	424/4011	0.808962	1.16216	5.34301	2.02684e-08	1.11505e-05	9.46367e-06	Q8IZJ0/P26441/O43474/Q14627/O15382/P05787/P48436/P04062/P61764/Q9H6S1/P78318/Q6Y7W6/Q5SW96/Q99704/P46937/P32455/Q07817/O15264/P23771/P01100/P08700/Q00653/P42681/P49662/O60603/Q9UHJ6/P49137/P15248/P09914/P21695/P31785/Q9UHP3/P19525/P10415/Q14258/Q13443/P17181/Q99665/Q16665/Q9Y4C1/O00206/Q96EB6/Q9HBE5/P25490/P49715/Q6UXL0/Q01201/O75365/Q9UHA7/O95429/Q8NI17/Q9NY59/Q9NQ66/P98170/O94916/Q9H171/Q99062/…	343	0.122851	0.105709	1.16216	Olink
Olink	GO:0045321	Leukocyte activation	359/2792	447/4011	0.803132	1.15378	5.21941	4.4714e-08	2.15242e-05	1.8268e-05	Q9UKW4/Q9H461/P25440/P04234/Q9UKV0/Q14627/P26715/Q16520/B6A8C7/P52799/P04062/P12319/Q9H6Q3/P04439/P61764/Q9H6S1/P78318/P26718/Q6QNY0/Q03014/Q9UJZ1/Q12836/Q6PUV4/P23771/P07992/Q96SD1/O60603/Q9UHJ6/P15248/P07766/Q495A1/P78540/Q7Z6P3/P49366/P31785/Q13287/Q96A25/P84022/P13051/P10415/Q9UH65/O00203/Q13443/Q68D85/P42081/Q6UWK7/O00206/P10070/Q09472/Q9HBE5/P25490/P09693/P49715/Q6UXL0/Q01201/Q9NZS2/Q12888/…	359	0.128582	0.111444	1.15378	Olink
Olink	GO:1901652	Response to peptide	345/2792	429/4011	0.804196	1.15531	5.15107	6.51951e-08	2.61888e-05	2.22269e-05	Q8IZJ0/P26441/O43474/Q14627/O15382/P05787/P48436/P04062/P61764/Q9H6S1/P78318/Q6Y7W6/Q5SW96/Q99704/P46937/P32455/Q07817/O15264/P23771/P01100/P08700/Q00653/P42681/P49662/O60603/Q9UHJ6/P49137/P15248/P09914/P21695/P31785/Q9UHP3/P19525/P10415/Q14258/Q13443/P17181/Q99665/Q16665/Q9Y4C1/O00206/Q96EB6/Q9HBE5/P25490/P49715/Q6UXL0/Q01201/O75365/Q9UHA7/O95429/Q8NI17/Q9NY59/Q9NQ66/P98170/O94916/Q9H171/Q99062/…	345	0.123567	0.106956	1.15531	Olink
Olink	GO:0051241	Negative regulation of multicellular organismal process	371/2792	464/4011	0.799569	1.14866	5.15304	6.80051e-08	2.61888e-05	2.22269e-05	Q96PV0/P35221/P26441/O43474/Q19T08/Q9UKV0/P23435/O15350/P48436/P63172/B6A8C7/P09683/P01270/P04062/P20916/Q07021/O95467/Q15714/Q9H4X1/Q6GQQ9/Q14149/Q9BQT9/Q5VV43/Q15256/Q03014/P32455/P11137/P18848/P23771/P29353/Q13127/Q9Y6I3/P47928/O60603/O15294/Q495A1/Q9Y4G8/P78540/Q13287/Q6UW15/P61812/P84022/P10415/P19075/Q92890/P42081/Q9NPJ3/Q7Z698/Q16665/O00206/P25490/P49715/Q6UXL0/Q01201/Q8NI17/P16671/P36897/…	371	0.13288	0.115682	1.14866	Olink
Olink	GO:0010628	Positive regulation of gene expression	356/2792	447/4011	0.796421	1.14414	4.89217	2.95748e-07	0.000103539	8.78755e-05	O75312/P26441/O43474/P52179/P05549/P26378/Q16520/P48436/P54105/P01270/Q07021/O43432/P04439/P31751/Q9H4X1/Q16625/P26718/P46937/Q9NPE2/Q8WW22/P18848/P06493/Q9UJZ1/O15264/P23771/Q13127/P42681/P01112/Q6N021/O15164/P47928/O60603/P49137/P15248/O15294/P07766/Q6UY09/Q495A1/P20702/Q15796/P31785/Q8WUD1/Q49A26/Q6PKG0/Q06643/O75460/O43504/Q96A25/P84022/O75528/P19525/Q02750/Q8N6M0/P42081/Q14011/Q92499/Q99665/…	356	0.127507	0.111444	1.14414	Olink
Olink	GO:0007267	Cell-cell signaling	347/2792	436/4011	0.795872	1.14335	4.79777	4.91305e-07	0.000139903	0.000118739	O76039/Q96PV0/Q13224/P48169/Q9NY72/P43220/P60880/Q03721/Q02641/P08908/Q15042/P47874/Q13936/O95196/P23435/P28222/Q8NFZ4/O15083/Q9ULH4/Q53GD3/Q8N2Q7/Q9C0A0/Q9ULU8/P20823/P43007/Q14184/P11229/P61266/P50897/O60939/P09683/P52799/P60763/P01270/Q7L0J3/Q53EL9/Q13002/O43665/O95467/Q5T848/Q86YD3/O95295/P54284/Q8IWQ3/P51649/P61764/Q92859/O15240/P78352/Q9H1P3/O60890/P21579/Q13277/Q9BQT9/P62760/Q8TAT2/P51460/…	347	0.124284	0.108701	1.14335	Olink
Olink	GO:1902533	Positive regulation of intracellular signal transduction	347/2792	436/4011	0.795872	1.14335	4.79777	4.91305e-07	0.000139903	0.000118739	Q9UKW4/Q96P66/Q12774/Q8WXG9/O15350/Q6ZUT3/Q8N2Q7/Q10571/Q9ULW2/P09683/P48431/Q96JB5/Q07021/Q8N163/Q6UXV0/Q5VV43/Q99704/P51460/Q8N4C8/P31371/Q9H741/Q12899/Q13972/P23771/P29353/P21781/Q8TDX7/O75293/P01112/O60603/O15211/O15294/P07766/Q9NYJ8/Q9Y4G8/Q9UMX5/Q9GZZ8/P52848/Q6UW88/Q13287/P49354/Q06643/O75460/O43504/Q96A25/P61812/Q8NG06/P19525/Q02750/Q14258/Q13443/P42081/Q92499/P24530/Q7Z698/O00206/Q6R327/…	347	0.124284	0.108701	1.14335	Olink
Olink	GO:0001819	Positive regulation of cytokine production	202/2792	243/4011	0.831276	1.19421	4.72669	5.08608e-07	0.000139903	0.000118739	Q16520/P04439/Q9H4X1/P26718/P18848/Q9UJZ1/O15264/P23771/P42681/P01112/O60603/P49137/P15248/P07766/Q6UY09/Q495A1/Q8WUD1/Q06643/O43504/Q96A25/P84022/P19525/P42081/Q92499/Q99665/Q16665/O00206/Q96EB6/Q6UXL0/Q9UHA7/Q9NQ66/P16671/P98170/Q99584/Q15399/P09564/Q15762/P14902/Q02952/Q9ULI3/P04406/P04083/P07333/P02652/O00602/P01019/P61769/P10909/P01031/Q15848/P02776/P02763/P01024/P08697/Q9NZJ5/P08913/P49755/…	202	0.0723496	0.0605834	1.19421	Olink
Olink	GO:0043410	Positive regulation of mapk cascade	178/2792	212/4011	0.839623	1.20621	4.66834	6.39102e-07	0.000164079	0.000139257	Q96P66/Q12774/O15350/Q9ULW2/P48431/Q6UXV0/Q99704/Q8N4C8/P31371/P29353/P21781/O75293/P01112/Q9Y4G8/Q9UMX5/P52848/Q6UW88/O75460/Q96A25/P61812/P19525/Q02750/Q13443/O00206/P10767/P62834/Q9NP95/Q9NQ66/P16671/P98170/O43320/P11487/P49765/P06213/Q02952/P10912/P30040/O76074/Q8N8U9/P54764/P22455/P32119/P07333/P02649/P08697/P02671/P78524/P08913/Q9BZL6/P05305/Q969H8/P30046/P08575/Q6UVK1/Q04721/P55082/P01375/…	178	0.0637536	0.0528546	1.20621	Olink
Olink	GO:0071345	Cellular response to cytokine stimulus	307/2792	384/4011	0.799479	1.14854	4.6318	1.12797e-06	0.000271488	0.000230417	Q8IZJ0/P26441/O43474/Q14627/O15382/P05787/P48436/P04062/P61764/Q9H6S1/Q6Y7W6/Q5SW96/Q99704/P46937/P32455/O15264/P23771/P01100/P08700/P42681/P49662/O60603/Q9UHJ6/P49137/P15248/P09914/P21695/P31785/Q9UHP3/Q14258/P17181/Q99665/Q16665/Q9Y4C1/O00206/Q96EB6/Q9HBE5/P25490/P49715/Q6UXL0/O75365/Q9UHA7/O95429/Q8NI17/Q9NY59/Q9NQ66/P98170/O94916/Q9H171/Q99062/P52630/Q9NZH8/P32927/Q02952/P30101/P10912/Q02223/…	307	0.109957	0.0957367	1.14854	Olink
Olink	GO:0035239	Tube morphogenesis	298/2792	373/4011	0.798928	1.14774	4.53376	1.86424e-06	0.000422306	0.00035842	Q9UKW4/O43474/Q96Q89/Q9H461/P25440/Q19T08/Q9UKV0/Q9HCM4/Q9Y4C0/P48436/P52799/P98164/P10301/Q9H4X1/Q03014/P46937/P31371/P23771/P29353/Q9Y6I3/O15078/P19526/P20702/Q9Y4G8/Q9Y2J4/Q15796/Q6UW88/O75351/Q9H6E4/P61812/P84022/Q86SQ7/Q03169/P10415/O43312/Q9UIM3/Q16665/P10070/P03372/Q96EB6/P10767/P62834/P06401/Q92574/P16671/O43184/Q9UHN6/P36897/Q15465/Q9UHI8/Q86UE4/P49765/Q4VCS5/Q9ULI3/Q9BX67/P04090/Q8N8U9/…	298	0.106734	0.0929943	1.14774	Olink
Olink	GO:0001944	Vasculature development	277/2792	346/4011	0.800578	1.15011	4.42029	3.23767e-06	0.000692682	0.000587893	Q9UKW4/O43474/Q9H461/Q19T08/Q9UKV0/Q9Y4C0/P63010/P52799/P98164/P10301/Q9H4X1/Q03014/P46937/P31371/P29353/Q9Y6I3/P19526/P20702/Q9Y4G8/Q9Y2J4/P52848/Q6UW88/O75351/Q9H6E4/P61812/Q03169/Q02750/Q9UIM3/Q16665/Q96EB6/P10767/P62834/P16671/O43184/Q9UHN6/P36897/Q15465/Q9UHI8/Q86UE4/P49765/Q4VCS5/Q9ULI3/Q9BX67/P20908/P04090/Q8N8U9/P04083/P04114/P12821/P02649/Q16610/P05090/P02750/P36955/P02776/P04196/P01024/…	277	0.099212	0.0862628	1.15011	Olink
Olink	GO:0000165	Mapk cascade	253/2792	314/4011	0.805732	1.15752	4.39948	3.45253e-06	0.000699772	0.000593911	Q96PV0/Q96P66/Q9H492/Q12774/O15350/P48436/Q9ULW2/Q68J44/Q96BJ3/P10301/P04062/Q13002/P48431/Q96JB5/P78318/Q6UXV0/Q15256/Q99704/Q15025/P32455/Q8N4C8/Q96KB5/P06493/P31371/P31689/O15264/P29353/P21781/P10398/O75293/P01112/P49137/Q9Y4G8/Q9UMX5/P36873/P52848/Q6UW88/O75460/Q96A25/P61812/P84022/P19525/Q02750/Q13443/O43653/Q7Z569/Q7Z698/O00206/P10767/P62834/P61328/Q9NP95/Q8NI17/Q9NQ66/P16671/P98170/O43320/…	253	0.090616	0.0782847	1.15752	Olink
Olink	GO:0033993	Response to lipid	273/2792	341/4011	0.800587	1.15013	4.3856	3.83825e-06	0.000731717	0.000621023	O43474/Q8WTQ1/Q96PH6/P28222/P48436/Q10571/Q9ULW2/P01270/P04062/Q9HCY8/O95467/Q14151/P61764/P26718/P46937/Q15025/P55210/Q9NRY6/P12004/P31689/P01100/Q13127/Q00653/O15164/O60603/Q9UHJ6/P49137/Q9NYJ8/Q15796/Q9GZZ8/O75351/Q9GZX6/P61812/O75528/P10415/Q14258/Q13443/P17181/P42081/P24530/Q99665/Q9Y4C1/O00206/P03372/Q09472/Q96EB6/P25490/Q05329/P06401/Q9UHA7/Q9NQ66/P16671/P98170/P36897/O95835/P55211/Q9Y2X7/…	273	0.0977794	0.0850162	1.15013	Olink
Olink	GO:0035295	Tube development	350/2792	445/4011	0.786517	1.12991	4.39817	3.99015e-06	0.000731717	0.000621023	Q9UKW4/O43474/Q96Q89/Q9H461/P25440/Q19T08/Q9UKV0/O15350/Q9HCM4/Q9Y4C0/P48436/P09683/P52799/P98164/P10301/Q9H4X1/Q03014/P46937/P31371/P23771/P29353/P21781/Q9Y6I3/O15078/P19526/P20702/Q9Y4G8/P78540/Q9Y2J4/Q15796/Q6UW88/O75351/Q9H6E4/P61812/P84022/Q86SQ7/Q03169/P10415/Q02750/O00203/O43312/Q9UIM3/P24530/Q16665/P10070/P03372/Q09472/Q96EB6/P10767/P62834/P49715/P06401/Q9NY59/Q92574/P16671/O43184/Q9UHN6/…	350	0.125358	0.110945	1.12991	Olink
Olink	GO:0001568	Blood vessel development	268/2792	335/4011	0.8	1.14928	4.31892	5.32767e-06	0.000903912	0.000767168	Q9UKW4/O43474/Q9H461/Q19T08/Q9UKV0/Q9Y4C0/P63010/P52799/P98164/P10301/Q9H4X1/Q03014/P46937/P31371/P29353/Q9Y6I3/P19526/P20702/Q9Y4G8/Q9Y2J4/P52848/Q6UW88/O75351/Q9H6E4/P61812/Q03169/Q02750/Q9UIM3/Q16665/Q96EB6/P10767/P62834/P16671/O43184/Q9UHN6/P36897/Q15465/Q9UHI8/Q86UE4/P49765/Q4VCS5/Q9ULI3/Q9BX67/P20908/P04090/Q8N8U9/P04083/P04114/P12821/P02649/Q16610/P05090/P02750/P36955/P02776/P04196/P01024/…	268	0.0959885	0.0835203	1.14928	Olink
Olink	GO:0050727	Regulation of inflammatory response	154/2792	184/4011	0.836957	1.20238	4.25271	5.61774e-06	0.000903912	0.000767168	O43474/P04062/O95467/Q15025/P32455/Q96KB5/O15264/P23771/P49662/O60603/Q9UHJ6/Q9HC57/Q13287/Q92485/Q9GZX6/P84022/P24530/O00206/Q6R327/P03372/P49715/Q6UXL0/P98170/Q9H171/Q9Y2X7/Q9BV40/P14902/P04083/Q6P589/P37840/P02765/P01019/P02649/P00748/Q96PD5/Q15848/P03952/P02647/P01024/P02743/P19838/P21754/P30046/P08575/P17676/Q969D9/P01375/Q9BYF1/P40189/P09382/Q06418/Q9UBU3/P06858/A6NI73/P01130/P33151/P15090/…	154	0.0551576	0.0458738	1.20238	Olink
Olink	GO:0048514	Blood vessel morphogenesis	250/2792	311/4011	0.803859	1.15483	4.30183	5.63331e-06	0.000903912	0.000767168	Q9UKW4/O43474/Q9H461/Q19T08/Q9UKV0/Q9Y4C0/P52799/P98164/P10301/Q9H4X1/Q03014/P46937/P31371/P29353/Q9Y6I3/P19526/P20702/Q9Y4G8/Q9Y2J4/Q6UW88/O75351/Q9H6E4/P61812/Q03169/Q9UIM3/Q16665/Q96EB6/P10767/P62834/P16671/O43184/Q9UHN6/P36897/Q15465/Q9UHI8/Q86UE4/P49765/Q4VCS5/Q9ULI3/Q9BX67/P04090/Q8N8U9/P04083/P04114/P12821/P02649/Q16610/P05090/P02750/P36955/P02776/P04196/P01024/P08697/P02751/P25391/Q9NZJ5/…	250	0.0895415	0.0775368	1.15483	Olink
Olink	GO:0043408	Regulation of mapk cascade	225/2792	278/4011	0.809353	1.16272	4.2556	6.77688e-06	0.00104391	0.000885988	Q96PV0/Q96P66/Q12774/O15350/Q9ULW2/Q68J44/Q96BJ3/P10301/P04062/Q13002/P48431/Q96JB5/P78318/Q6UXV0/Q15256/Q99704/Q15025/P32455/Q8N4C8/Q96KB5/P31371/P31689/P29353/P21781/O75293/P01112/Q9Y4G8/Q9UMX5/P52848/Q6UW88/O75460/Q96A25/P61812/P19525/Q02750/Q13443/O43653/Q7Z698/O00206/P10767/P62834/Q9NP95/Q9NQ66/P16671/P98170/O43320/P11487/P49765/P06213/Q02952/P10912/Q9UGN4/P30040/O76074/Q8N8U9/P54764/O14745/…	225	0.0805874	0.0693094	1.16272	Olink
Olink	GO:0002274	Myeloid leukocyte activation	115/2792	134/4011	0.858209	1.23291	4.14968	7.88423e-06	0.00112651	0.00095609	Q14627/Q16520/P12319/P61764/Q6PUV4/O60603/Q9UHJ6/Q7Z6P3/Q13287/Q96A25/Q13443/Q6UWK7/O00206/P49715/Q01201/Q8NI17/Q99584/Q15399/Q9BV40/Q15762/Q9UGN4/P04083/P37840/P10909/P02751/O43734/P04141/P06729/P07492/Q8IZF2/P08575/Q9Y2Y8/P10645/Q04721/Q969D9/P01375/P10145/O00161/Q92692/P01130/Q01638/P14555/P20160/P05107/P18428/P10721/Q9NPY3/P41222/P13501/Q92597/P09769/P10636/O95256/P05231/P38484/P78423/O15496/…	115	0.0411891	0.0334081	1.23291	Olink
Olink	GO:0060326	Cell chemotaxis	149/2792	178/4011	0.837079	1.20255	4.18315	7.89813e-06	0.00112651	0.00095609	Q9UKW4/Q8WTQ1/Q12774/P60763/Q9HCY8/Q07021/P26718/O43889/Q9ULD2/P61812/Q9UH65/Q6UWK7/P24530/Q9Y2I7/Q14511/Q9UIK4/Q99062/P81534/O43320/P49765/Q9BX67/P04083/P07333/P01031/P02775/P02776/P04196/P55011/Q9BZL6/P05305/P30046/P10645/P21246/O14793/Q9Y4X3/P16234/P10145/Q9ULL4/P42830/P35247/P04792/P04054/P09619/P08581/Q9H2A7/P17931/P31146/P17813/P48745/P20160/P46531/P05107/Q14393/Q16663/P23284/O15467/P05121/…	149	0.0533668	0.044378	1.20255	Olink
Olink	GO:0070098	Chemokine-mediated signaling pathway	45/2792	47/4011	0.957447	1.37547	3.91821	8.39378e-06	0.00115444	0.000979801	Q16665/P02775/P02776/P05305/P40225/P10145/P42830/Q16663/O15467/P55774/Q16627/P13501/O94813/P78423/P13500/O43927/Q99731/O14625/Q9UQQ2/P07948/P47992/P80075/P48061/Q9Y2J8/P80098/Q9Y258/P10147/P80162/Q99616/P51671/P78556/O15444/Q07325/O00585/P55773/P13236/P02778/Q9NZC2/Q9Y6N7/Q92583/P09341/O00626/O00175/Q03403/P19876	45	0.0161175	0.0117178	1.37547	Olink
Olink	GO:0002694	Regulation of leukocyte activation	220/2792	272/4011	0.808824	1.16196	4.18641	9.45902e-06	0.00125609	0.00106607	Q9UKW4/P25440/P26715/Q16520/B6A8C7/P52799/P04439/P26718/Q6QNY0/Q12836/P23771/Q9UHJ6/P07766/Q495A1/P78540/P49366/P31785/P10415/O00203/P42081/O00206/P10070/Q09472/P49715/Q6UXL0/Q12888/Q8NI17/Q14511/Q15465/Q15762/P14902/Q9UGN4/O76074/P04083/Q6P589/P37840/P32119/P17927/Q08830/O95497/P61769/Q96PD5/P02751/P06729/O43290/Q14160/Q92835/P21754/P33681/Q8IZF2/P16410/P08575/P32971/P17676/Q969D9/P01375/Q9NWQ8/…	220	0.0787966	0.0678135	1.16196	Olink
Olink	GO:0000122	Negative regulation of transcription by rna polymerase ii	120/2792	141/4011	0.851064	1.22264	4.07277	1.21598e-05	0.00156091	0.00132478	O43474/Q14894/Q9UKV0/P05549/O14503/P48436/P48431/P08651/Q6ZVN8/Q07021/Q9H6Q3/Q01826/P78318/Q6GQQ9/Q14149/Q03014/Q9P2X3/P46937/Q9Y6X8/P12004/P18848/P31371/P23771/Q9UI15/Q13127/Q9UHL9/P47928/O15294/P43357/Q32MZ4/Q9Y2J4/Q9UKM9/Q96RE7/P84022/O75528/P24530/P10070/P03372/Q9BY41/Q09472/Q96EB6/P25490/P24864/P49715/P16671/Q15697/P56645/Q15465/Q86UE4/Q4VCS5/P37840/P10599/P12270/Q12986/P19838/Q14781/Q99807/…	120	0.0429799	0.0351533	1.22264	Olink
Olink	GO:0006935	Chemotaxis	205/2792	253/4011	0.810277	1.16405	4.07923	1.54819e-05	0.00186315	0.00158129	Q9UKW4/Q19T08/Q8WTQ1/Q12774/Q9HBL6/Q16650/P52799/P60763/Q9HCY8/O60469/O75592/Q07021/Q8N967/P26718/Q13277/O43889/P21781/P01112/Q9ULD2/P61812/P84022/Q02750/Q9UH65/Q6UWK7/P24530/Q9Y2I7/Q14511/Q9UIK4/Q99062/Q9H3T2/P81534/O43320/P49765/P17301/Q4VCS5/Q9BX67/Q9NS98/P04083/P07333/P01031/P02775/P02776/P05546/P02647/P04196/P55011/Q9BZL6/P05305/Q14160/O14960/P49593/P30046/P10645/P21246/O14793/Q9Y4X3/P16234/…	205	0.0734241	0.0630765	1.16405	Olink
Olink	GO:0042330	Taxis	205/2792	253/4011	0.810277	1.16405	4.07923	1.54819e-05	0.00186315	0.00158129	Q9UKW4/Q19T08/Q8WTQ1/Q12774/Q9HBL6/Q16650/P52799/P60763/Q9HCY8/O60469/O75592/Q07021/Q8N967/P26718/Q13277/O43889/P21781/P01112/Q9ULD2/P61812/P84022/Q02750/Q9UH65/Q6UWK7/P24530/Q9Y2I7/Q14511/Q9UIK4/Q99062/Q9H3T2/P81534/O43320/P49765/P17301/Q4VCS5/Q9BX67/Q9NS98/P04083/P07333/P01031/P02775/P02776/P05546/P02647/P04196/P55011/Q9BZL6/P05305/Q14160/O14960/P49593/P30046/P10645/P21246/O14793/Q9Y4X3/P16234/…	205	0.0734241	0.0630765	1.16405	Olink
Olink	GO:0032103	Positive regulation of response to external stimulus	234/2792	292/4011	0.80137	1.15125	4.06169	1.76792e-05	0.00203503	0.00172717	P26441/P26715/P50897/Q9HCY8/O60469/Q15366/Q07021/Q86VP1/P26718/Q13277/Q15025/P32455/O43889/O15264/Q8TDX7/P42681/P49662/O60603/P49137/O15294/Q8WWF5/Q13287/Q92485/Q6UW15/P84022/P19525/Q9UH65/O00203/Q14258/Q92890/O00206/P03372/Q09472/P49715/Q96EP0/P16671/P98170/Q14511/Q9UIK4/Q9H171/Q15399/O43320/P49765/Q9BV40/Q15762/P14902/P17301/Q9UGN4/Q8NEU8/P37840/P49862/P07333/O00602/P01019/P00734/Q96IY4/P11226/…	234	0.0838109	0.0727998	1.15125	Olink
Olink	GO:0001525	Angiogenesis	228/2792	284/4011	0.802817	1.15333	4.05635	1.7967e-05	0.00203503	0.00172717	Q9UKW4/O43474/Q9H461/Q19T08/Q9UKV0/Q9Y4C0/P52799/P10301/Q9H4X1/Q03014/P31371/P29353/Q9Y6I3/P19526/P20702/Q9Y2J4/Q6UW88/O75351/Q9H6E4/P61812/Q03169/Q9UIM3/Q16665/Q96EB6/P10767/P16671/O43184/Q9UHN6/P36897/Q15465/Q9UHI8/Q86UE4/P49765/Q4VCS5/Q9BX67/P04090/Q8N8U9/P04083/P12821/Q16610/P05090/P02750/P36955/P02776/P04196/P01024/P02751/Q9NZJ5/P55011/P21673/P16066/Q07075/Q9BZL6/P05305/Q8WZ75/O95980/Q9NR61/…	228	0.0816619	0.0708053	1.15333	Olink
Olink	GO:0050918	Positive chemotaxis	47/2792	50/4011	0.94	1.35041	3.77298	2.3501e-05	0.0025787	0.00218859	Q8WTQ1/O43889/P21781/P84022/P81534/P49765/P17301/Q14160/P10145/Q9ULL4/Q14956/P08581/P17931/P31146/P20160/Q16663/O15467/P08709/O14786/P13501/P39905/P78423/P12644/Q16288/P05067/P14174/O15263/P13521/P13726/O15123/P35968/P26447/P49767/Q5T4W7/P48061/P09038/P20783/P10147/Q14005/P15692/P14210/O43915/P49763/P02778/Q15389/P01127/Q15109	47	0.0168338	0.0124657	1.35041	Olink
Olink	GO:0042327	Positive regulation of phosphorylation	178/2792	218/4011	0.816514	1.17301	3.97493	2.41062e-05	0.0025787	0.00218859	P26441/Q12774/O60469/Q9H4X1/Q9UPY8/P08700/P21781/P10398/P01112/P07766/P30279/Q9NYJ8/P51948/Q9Y4G8/Q9GZZ8/O75460/P61812/Q02750/Q13443/O00206/Q6R327/Q96EB6/P62834/O95429/Q8NI17/P16671/P48730/Q14511/O95835/P49765/P06213/P11234/P10912/P30040/O76074/P54764/Q96A49/P37840/P10599/P07333/P00734/Q15848/P01024/P02787/P08913/Q9Y2Y0/P05305/P33681/Q969H8/Q96MK3/P08575/Q6UVK1/Q16619/P01375/Q15831/P40225/P22004/…	178	0.0637536	0.0543505	1.17301	Olink
Olink	GO:0007259	Cell surface receptor signaling pathway via jak-stat	56/2792	61/4011	0.918033	1.31885	3.79735	2.64452e-05	0.00275244	0.00233605	Q8IZJ0/P26441/P15248/Q9HC77/Q13287/P17181/Q09472/Q8NI17/P52630/P32927/P10912/P0DML2/P07333/P26927/P00734/P04141/Q9Y2Y0/Q13563/P98161/P08575/Q969D9/Q16619/P01375/P41159/P01241/P46531/P10721/Q8IU54/P05231/P15509/O95630/P13500/P01236/P16871/P19438/P01242/O14964/Q9UQQ2/P36888/P51692/Q15303/Q13651/P05112/P22301/Q9NYY1/P05113/P01579/Q13261/P40933/P13725/P29460/P25116/Q14116/Q08334/P01133/P25942	56	0.0200573	0.0152082	1.31885	Olink
Olink	GO:0010562	Positive regulation of phosphorus metabolic process	192/2792	237/4011	0.810127	1.16383	3.93458	2.99612e-05	0.00293173	0.00248822	P26441/Q99653/Q12774/P01270/O60469/Q9H4X1/Q9UPY8/P08700/P21781/P10398/P01112/P07766/P30279/Q9NYJ8/P51948/Q9Y4G8/P21695/Q9GZZ8/O75460/P61812/Q02750/Q13443/Q16665/O00206/Q6R327/Q96EB6/P62834/O95429/Q8NI17/P16671/P48730/Q14511/O95835/P49765/P06213/P11234/P10912/P30040/O76074/P54764/Q96A49/P37840/P10599/P07333/P00734/Q15848/P01024/P02787/P08913/Q9Y2Y0/P05305/P33681/Q969H8/Q96MK3/Q8IZF2/P05413/P08575/…	192	0.0687679	0.0590875	1.16383	Olink
Olink	GO:0045937	Positive regulation of phosphate metabolic process	192/2792	237/4011	0.810127	1.16383	3.93458	2.99612e-05	0.00293173	0.00248822	P26441/Q99653/Q12774/P01270/O60469/Q9H4X1/Q9UPY8/P08700/P21781/P10398/P01112/P07766/P30279/Q9NYJ8/P51948/Q9Y4G8/P21695/Q9GZZ8/O75460/P61812/Q02750/Q13443/Q16665/O00206/Q6R327/Q96EB6/P62834/O95429/Q8NI17/P16671/P48730/Q14511/O95835/P49765/P06213/P11234/P10912/P30040/O76074/P54764/Q96A49/P37840/P10599/P07333/P00734/Q15848/P01024/P02787/P08913/Q9Y2Y0/P05305/P33681/Q969H8/Q96MK3/Q8IZF2/P05413/P08575/…	192	0.0687679	0.0590875	1.16383	Olink
Olink	GO:1901342	Regulation of vasculature development	129/2792	154/4011	0.837662	1.20339	3.89486	3.07346e-05	0.00293173	0.00248822	O43474/Q19T08/P10301/Q9H4X1/Q03014/P29353/Q9Y6I3/P19526/P20702/P61812/Q9UIM3/Q16665/Q96EB6/P16671/O43184/Q9UHN6/P36897/Q9UHI8/Q86UE4/P49765/Q4VCS5/P04090/Q8N8U9/Q16610/P02750/P36955/P02776/P04196/P01024/P55011/P16066/Q9BZL6/O95980/Q969H8/P07288/Q9UQP3/P16860/P52789/P01375/P07585/P09668/P21980/P10145/O75340/Q14956/Q9UBU3/P41159/Q9UK05/P09601/P04792/P33151/P17813/P35590/P05121/Q12794/P35443/P05556/…	129	0.0462034	0.0383944	1.20339	Olink
Olink	GO:1990868	Response to chemokine	46/2792	49/4011	0.938776	1.34865	3.71584	3.19742e-05	0.00293173	0.00248822	Q16665/P02775/P02776/P55011/P05305/P40225/P10145/P42830/Q16663/O15467/P55774/Q16627/P13501/O94813/P78423/P13500/O43927/Q99731/O14625/Q9UQQ2/P07948/P47992/P80075/P48061/Q9Y2J8/P80098/Q9Y258/P10147/P80162/Q99616/P51671/P78556/O15444/Q07325/O00585/P55773/P13236/P02778/Q9NZC2/Q9Y6N7/Q92583/P09341/O00626/O00175/Q03403/P19876	46	0.0164756	0.0122164	1.34865	Olink
Olink	GO:1990869	Cellular response to chemokine	46/2792	49/4011	0.938776	1.34865	3.71584	3.19742e-05	0.00293173	0.00248822	Q16665/P02775/P02776/P55011/P05305/P40225/P10145/P42830/Q16663/O15467/P55774/Q16627/P13501/O94813/P78423/P13500/O43927/Q99731/O14625/Q9UQQ2/P07948/P47992/P80075/P48061/Q9Y2J8/P80098/Q9Y258/P10147/P80162/Q99616/P51671/P78556/O15444/Q07325/O00585/P55773/P13236/P02778/Q9NZC2/Q9Y6N7/Q92583/P09341/O00626/O00175/Q03403/P19876	46	0.0164756	0.0122164	1.34865	Olink
Olink	GO:0045765	Regulation of angiogenesis	125/2792	149/4011	0.838926	1.20521	3.86281	3.53133e-05	0.00316259	0.00268415	O43474/Q19T08/P10301/Q9H4X1/Q03014/P29353/Q9Y6I3/P19526/P20702/P61812/Q9UIM3/Q16665/Q96EB6/P16671/O43184/Q9UHN6/Q9UHI8/Q86UE4/P49765/Q4VCS5/P04090/Q8N8U9/Q16610/P02750/P36955/P02776/P04196/P01024/P55011/P16066/Q9BZL6/O95980/Q969H8/P07288/Q9UQP3/P16860/P52789/P01375/P07585/P09668/P21980/P10145/O75340/Q14956/Q9UBU3/P41159/Q9UK05/P09601/P04792/P33151/P17813/P35590/P05121/Q12794/P35443/P05556/P98160/…	125	0.0447708	0.0371478	1.20521	Olink
Olink	GO:0043066	Negative regulation of apoptotic process	272/2792	345/4011	0.788406	1.13263	3.89919	3.90478e-05	0.00341757	0.00290056	Q96PV0/P35221/O75312/P26441/O43474/P05549/Q8IWB1/P48436/P50897/P98164/P01270/P04062/P20916/Q13002/Q15714/P68400/P61764/P78318/Q86VP1/Q8N163/Q6UXV0/P46937/P51460/O75146/Q07817/P18848/P06493/P78395/O43889/P31689/P23771/P29353/P34910/Q587J8/P10398/P01112/O14879/O15211/P30279/P51948/P43357/P78540/Q96NB3/Q9GZZ8/P63146/P20807/O43504/P84022/P13051/P19525/P10415/P24530/Q16665/Q9H832/Q6R327/P03372/Q96EB6/…	272	0.0974212	0.0860135	1.13263	Olink
Olink	GO:0050729	Positive regulation of inflammatory response	67/2792	75/4011	0.893333	1.28337	3.74869	4.16693e-05	0.00356597	0.00302651	Q15025/P32455/O15264/P49662/O60603/Q13287/O00206/P49715/Q9H171/Q9BV40/P14902/P37840/P01019/P01024/P21754/P30046/P17676/Q969D9/P01375/P40189/P09382/P06858/A6NI73/P01130/P15090/Q01638/P14555/P42574/P05121/P18428/Q99650/P29466/P05231/P78423/P22894/P78325/P05067/Q96F46/Q13093/P19438/P28799/Q99497/Q92982/P10747/P51692/P80511/O95388/P21741/P01584/O95760/P32456/P01579/P13747/P40933/P13725/P01374/O14788/…	67	0.0239971	0.0186986	1.28337	Olink
Olink	GO:0097191	Extrinsic apoptotic signaling pathway	93/2792	108/4011	0.861111	1.23708	3.77945	4.51879e-05	0.00377511	0.00320401	P35221/O43474/Q6QNY1/Q8IWB1/P05787/Q6UXV0/P46937/Q07817/Q00994/Q06643/O95166/P61812/P84022/P10415/O00206/P36897/P30101/P32119/P09172/P01019/P02776/P02671/P48507/P04141/P02458/P78539/P08575/P01375/Q13043/Q13158/Q9UHD0/Q9NR28/P21583/Q99523/P09601/O14798/P17931/P25445/P05121/P08887/O14786/P05362/P29474/Q07812/P39905/P09211/Q92851/P78560/O43557/O00220/O95817/P78423/O14763/Q8N474/P12644/P05067/P20333/…	93	0.0333095	0.026926	1.23708	Olink
Olink	GO:1902680	Positive regulation of rna biosynthetic process	268/2792	340/4011	0.788235	1.13238	3.86105	4.61044e-05	0.00377511	0.00320401	O43474/P05549/Q6QNY1/Q99856/O15350/Q16520/Q12809/P48436/P20823/Q16650/P01270/P48431/Q96JB5/P08651/Q8WVC0/Q6ZVN8/O60869/Q15714/Q9H4X1/Q03014/P46937/Q8WYQ3/Q15025/Q15014/P18848/Q9UPY8/O43889/P17980/Q9NS37/Q03111/Q9GZP4/P23771/P01100/P29353/P07992/Q9H293/Q13127/Q9UBU8/Q00653/P42681/P01112/Q6N021/O15164/P47928/O15078/O60603/O15294/Q9HC77/P78317/Q15796/P20807/P61812/P84022/O75528/Q96AQ6/Q02750/O00203/…	268	0.0959885	0.0847669	1.13238	Olink
Olink	GO:0001934	Positive regulation of protein phosphorylation	171/2792	210/4011	0.814286	1.16981	3.8251	4.76911e-05	0.00377511	0.00320401	P26441/Q12774/Q9H4X1/Q9UPY8/P08700/P21781/P10398/P01112/P07766/P30279/Q9NYJ8/P51948/Q9Y4G8/Q9GZZ8/O75460/P61812/Q02750/Q13443/O00206/Q6R327/Q96EB6/P62834/O95429/Q8NI17/P16671/P48730/Q14511/O95835/P49765/P06213/P11234/P10912/P30040/O76074/P54764/Q96A49/P37840/P10599/P07333/P00734/Q15848/P01024/P08913/Q9Y2Y0/P05305/P33681/Q969H8/Q96MK3/P08575/Q6UVK1/Q16619/P01375/Q15831/P40225/P22004/P48357/Q9Y5X1/…	171	0.0612464	0.052356	1.16981	Olink
Olink	GO:2000628	Regulation of mirna metabolic process	34/2792	35/4011	0.971429	1.39556	3.55672	4.80344e-05	0.00377511	0.00320401	O43474/P48436/P23771/P01100/Q13127/P01112/P61812/P84022/Q16665/P03372/P25490/P01019/P19838/P08138/Q04721/P01375/Q9UM47/P00533/P05231/P12644/P01236/P05067/Q15797/P04637/O43524/P05412/Q8NHJ6/P22301/Q8TCS8/Q12968/P09038/P01137/P15692/P01127	34	0.0121777	0.008726	1.39556	Olink
Olink	GO:0043068	Positive regulation of programmed cell death	183/2792	226/4011	0.809735	1.16327	3.82341	4.91186e-05	0.00378312	0.00321081	P35221/Q19T08/Q9UL42/P05549/Q9Y6U3/O15350/Q13002/Q07021/Q15714/Q9H4X1/Q8N163/P55210/O75146/Q07817/P18848/P31689/Q13127/O75293/P49662/O00422/Q9Y4G8/Q06643/P61812/P10415/Q9H832/O00206/Q96EB6/P36897/Q9UIK4/O95835/O60238/Q9H171/P55211/P14902/Q02952/P30101/P04083/P09529/O14745/P37840/Q6FHJ7/P12821/P01019/O95497/P06396/P10909/Q15848/P04196/P35228/Q8ND90/Q14643/Q14457/Q14160/Q92835/P07492/Q6UY14/P01189/…	183	0.0655444	0.0563451	1.16327	Olink
Olink	GO:0045893	Positive regulation of dna-templated transcription	267/2792	339/4011	0.787611	1.13149	3.82871	5.31294e-05	0.00396886	0.00336845	O43474/P05549/Q6QNY1/Q99856/O15350/Q16520/Q12809/P48436/P20823/Q16650/P01270/P48431/Q96JB5/P08651/Q8WVC0/Q6ZVN8/O60869/Q15714/Q9H4X1/Q03014/P46937/Q8WYQ3/Q15025/Q15014/P18848/Q9UPY8/O43889/P17980/Q9NS37/Q03111/Q9GZP4/P23771/P01100/P29353/P07992/Q9H293/Q13127/Q9UBU8/Q00653/P42681/P01112/Q6N021/O15164/P47928/O15078/O60603/O15294/Q9HC77/P78317/Q15796/P20807/P61812/P84022/O75528/Q96AQ6/Q02750/O00203/…	267	0.0956304	0.0845176	1.13149	Olink
Olink	GO:0046649	Lymphocyte activation	281/2792	358/4011	0.784916	1.12761	3.82863	5.37811e-05	0.00396886	0.00336845	Q9UKW4/Q9H461/P25440/P04234/Q9UKV0/P26715/Q16520/B6A8C7/P52799/P04062/Q9H6Q3/P04439/Q9H6S1/P78318/P26718/Q6QNY0/Q03014/Q9UJZ1/Q12836/P23771/P07992/Q96SD1/P15248/P07766/Q495A1/P78540/P49366/P31785/P84022/P13051/P10415/Q9UH65/O00203/Q68D85/P42081/O00206/P10070/Q09472/Q9HBE5/P25490/P09693/Q6UXL0/Q01201/Q9NZS2/Q12888/Q92574/Q14511/Q8IYW5/Q15465/P20701/Q8WV28/P09564/Q02880/P14902/Q9UGN4/O76074/P04083/…	281	0.100645	0.0892545	1.12761	Olink
Olink	GO:0140546	Defense response to symbiont	385/2792	500/4011	0.77	1.10619	3.84028	5.4622e-05	0.00396886	0.00336845	Q8IZJ0/Q30KQ4/Q8WTQ1/P26715/Q96PH6/Q6P9F5/B6A8C7/P50897/Q9HCY8/Q15366/Q07021/P04439/P61764/Q9H6S1/Q6Y7W6/Q14149/Q86VP1/P26718/Q15025/P32455/Q07817/O43889/Q12899/P23771/Q8TDX7/Q00653/P42681/P49662/Q13445/O14879/O60603/P49137/O15294/Q92817/P09914/P20702/P78540/Q8WWF5/Q8WUD1/Q13287/Q92485/Q5VX71/Q6UW15/Q96A25/Q8NG06/P19525/P10415/Q676U5/O00203/Q14258/Q92890/Q68D85/P17181/Q92499/O00206/P03372/Q09472/…	385	0.137894	0.124657	1.10619	Olink
Olink	GO:0009628	Response to abiotic stimulus	303/2792	388/4011	0.780928	1.12188	3.82259	5.61481e-05	0.00400419	0.00339844	Q96PV0/Q99250/P05787/Q9H492/Q99653/O14503/P10523/Q8WXG9/P48436/P63211/O60939/Q8IY31/P04062/P20916/Q13002/P48431/O95202/P30419/O94830/Q9BUP0/P31751/Q9H4X1/O15240/Q8N163/Q96RU2/Q5VV43/P46937/Q8WW22/P55210/P54252/Q07817/Q96KB5/P12004/P18848/P30304/P31689/O15264/P23771/P01100/P07992/Q96SD1/Q13127/Q06609/O95696/P01112/P11310/O60603/P49137/P30279/P36873/P63146/P20807/P61812/P84022/P54652/P10415/Q15262/…	303	0.108524	0.096734	1.12188	Olink
Olink	GO:0043065	Positive regulation of apoptotic process	176/2792	217/4011	0.81106	1.16517	3.7857	5.75264e-05	0.0040279	0.00341856	P35221/Q19T08/Q9UL42/P05549/Q9Y6U3/O15350/Q13002/Q07021/Q15714/Q9H4X1/Q8N163/P55210/O75146/Q07817/P18848/P31689/Q13127/O75293/P49662/O00422/Q9Y4G8/Q06643/P61812/P10415/Q9H832/O00206/Q96EB6/P36897/Q9UIK4/O95835/O60238/Q9H171/P55211/P14902/Q02952/P30101/P04083/P09529/O14745/P37840/Q6FHJ7/P12821/P01019/O95497/P06396/P10909/Q15848/P04196/Q8ND90/Q14643/Q14457/Q14160/Q92835/P07492/Q6UY14/P08138/P78539/…	176	0.0630372	0.0541012	1.16517	Olink
Olink	GO:0043069	Negative regulation of programmed cell death	280/2792	357/4011	0.784314	1.12675	3.79683	6.17313e-05	0.00424513	0.00360293	Q96PV0/P35221/O75312/P26441/O43474/P05549/Q8IWB1/P48436/P50897/P98164/P01270/P04062/P20916/Q13002/Q15714/P68400/P61764/P78318/Q86VP1/Q8N163/Q6UXV0/P46937/P51460/O75146/Q07817/P18848/P06493/P78395/O43889/P31689/P23771/P29353/P34910/Q587J8/P10398/P01112/O14879/O15211/P30279/P51948/P43357/P78540/Q96NB3/Q9GZZ8/P63146/P20807/O43504/P84022/P13051/P19525/P10415/P24530/Q16665/Q9H832/Q6R327/P03372/Q96EB6/…	280	0.100287	0.0890052	1.12675	Olink
Olink	GO:0051046	Regulation of secretion	178/2792	220/4011	0.809091	1.16234	3.74799	6.83085e-05	0.00441498	0.00374708	P60880/P08908/Q15042/P52179/Q14627/O95196/Q9Y6U3/P28222/Q8NFZ4/Q8N2Q7/Q9ULU8/Q14184/P61266/P09683/Q7L0J3/Q9UM54/O95467/Q5T848/P53367/Q8IWQ3/P61764/Q9H4X1/Q92859/P21579/P62760/O75146/Q6PUV4/Q7Z460/Q13127/O60603/O43768/Q8WUD1/Q9GZZ8/O75351/P61812/Q92783/Q13443/Q96BQ1/P62330/Q16665/O00206/P62834/Q9NP95/Q9NY59/Q9NQ66/Q9Y2X7/P48546/Q9BV40/Q9UGN4/P30040/P22303/P04083/Q13976/P09529/O14745/P37840/P01019/…	178	0.0637536	0.0548492	1.16234	Olink
Olink	GO:0045926	Negative regulation of growth	69/2792	78/4011	0.884615	1.27084	3.65536	6.85961e-05	0.00441498	0.00374708	O15350/Q6P9F5/P61366/P50897/P20916/O95467/Q8N163/Q5VV43/P11137/Q9HC57/P61812/P84022/P10415/Q16665/P25490/Q9H3T2/O95393/Q96QR1/Q9NS98/Q8N0X7/P25686/Q6UXB8/P04196/P16066/P32320/P07093/P16860/Q15831/Q13444/O14793/Q13043/Q13275/Q9UK05/P09467/Q99988/P48745/Q13332/P10451/P12830/Q12794/O14786/P60484/P51531/Q9UK53/O94813/Q8NBI3/Q92752/Q92765/Q8N474/P37023/Q10589/P06733/Q96B86/P01215/O76061/Q6PGN9/P04637/…	69	0.0247135	0.0194465	1.27084	Olink
Olink	GO:0051254	Positive regulation of rna metabolic process	282/2792	360/4011	0.783333	1.12534	3.77193	6.88575e-05	0.00441498	0.00374708	O43474/P05549/Q6QNY1/Q99856/O15350/Q16520/Q12809/P48436/P20823/Q16650/P54105/P01270/P48431/Q96JB5/P08651/Q8WVC0/Q6ZVN8/O60869/Q15714/Q9H4X1/Q6Y7W6/O77932/Q03014/P46937/Q8WYQ3/Q15025/Q15014/P18848/Q9UPY8/O43889/P17980/Q9NS37/Q03111/Q9GZP4/P23771/P01100/P29353/P07992/Q12849/Q9H293/Q13127/Q9UBU8/Q00653/P42681/P01112/Q6N021/O15164/P47928/O15078/O60603/O15294/Q9HC77/P78317/Q15796/P20807/P61812/P84022/…	282	0.101003	0.0897532	1.12534	Olink
Olink	GO:0010558	Negative regulation of macromolecule biosynthetic process	375/2792	487/4011	0.770021	1.10622	3.78408	6.91278e-05	0.00441498	0.00374708	O43474/Q14894/Q9UKV0/Q14627/P05549/P26378/O14503/P48436/O15234/Q16650/Q9UGI9/P01270/P04062/P48431/P08651/Q6ZVN8/Q07021/Q9H6Q3/Q01826/P68400/P78318/Q9H4X1/Q6Y7W6/Q6GQQ9/Q16625/Q14149/Q8N163/O77932/Q03014/Q03252/Q9P2X3/P46937/P32455/Q9Y6X8/P12004/P18848/P06493/P78395/P31371/Q9NS37/O95793/Q4VC05/P23771/P29353/Q9UI15/Q9ULR5/O75409/Q13127/P01112/Q9UHL9/O15164/P47928/P49137/O15294/P07766/Q8IV48/Q495A1/…	375	0.134312	0.121416	1.10622	Olink
Olink	GO:0097696	Cell surface receptor signaling pathway via stat	65/2792	73/4011	0.890411	1.27917	3.64265	6.99335e-05	0.00441498	0.00374708	Q8IZJ0/P26441/P08700/P15248/Q9HC77/Q13287/P17181/Q09472/Q8NI17/P52630/P32927/P10912/P0DML2/P07333/P26927/P00734/P04141/Q9Y2Y0/Q13563/P98161/P08575/Q969D9/Q16619/P01375/P40225/P40189/P41159/P01241/P46531/P10721/P08887/P13501/Q8IU54/P15018/P05231/P15509/O95630/P13500/P01236/P16871/P19438/P01242/O14964/Q9UQQ2/P36888/P51692/Q15303/Q13651/P05112/P22301/Q9NYY1/P05113/P01579/Q13261/P01588/P40933/P13725/…	65	0.0232808	0.0182	1.27917	Olink
Olink	GO:0032602	Chemokine production	48/2792	52/4011	0.923077	1.3261	3.58165	7.24815e-05	0.00443058	0.00376032	O43474/O60603/P78540/P19525/Q16665/O00206/P07333/P01031/P05090/Q15848/Q15063/Q969D9/P01375/P06858/P09601/Q01638/P78324/P20160/P18428/P08887/P09211/P05231/P04233/P05067/P14174/Q96F46/Q8TDQ0/Q7Z434/P55008/Q96RT1/P29317/P01584/O95760/Q8NHJ6/P22301/Q96PD4/Q16552/P01579/P13232/P24394/O15455/P80162/P01137/Q9BXN2/Q14116/Q9NZC2/Q15109/O00182	48	0.017192	0.0129643	1.3261	Olink
Olink	GO:0032642	Regulation of chemokine production	48/2792	52/4011	0.923077	1.3261	3.58165	7.24815e-05	0.00443058	0.00376032	O43474/O60603/P78540/P19525/Q16665/O00206/P07333/P01031/P05090/Q15848/Q15063/Q969D9/P01375/P06858/P09601/Q01638/P78324/P20160/P18428/P08887/P09211/P05231/P04233/P05067/P14174/Q96F46/Q8TDQ0/Q7Z434/P55008/Q96RT1/P29317/P01584/O95760/Q8NHJ6/P22301/Q96PD4/Q16552/P01579/P13232/P24394/O15455/P80162/P01137/Q9BXN2/Q14116/Q9NZC2/Q15109/O00182	48	0.017192	0.0129643	1.3261	Olink
Olink	GO:0001666	Response to hypoxia	101/2792	119/4011	0.848739	1.2193	3.67502	7.75588e-05	0.00465816	0.00395347	Q99250/P63211/Q9H4X1/P18848/P01100/Q13127/O60603/P61812/P84022/P10415/Q16665/Q09472/Q96EB6/Q05329/O60238/P55211/P49765/P17301/P54764/P01210/P08294/P12821/P04040/Q15848/P21817/P35228/P35520/Q14643/P36776/Q14457/P05305/Q15063/P52789/P01375/P21964/Q13444/O14793/P41159/P00750/Q03167/P02144/P17813/Q9Y4L1/P42574/P46531/Q6EMK4/P02786/P08709/P98160/P19320/P03950/P27487/Q92597/P15336/P15018/P14625/P29475/…	101	0.0361748	0.0296684	1.2193	Olink
Olink	GO:1903131	Mononuclear cell differentiation	168/2792	207/4011	0.811594	1.16594	3.70974	7.95769e-05	0.00465816	0.00395347	Q9H461/P25440/P04234/Q9UKV0/P26715/Q16520/P04062/Q9H6S1/Q03014/P23771/P01100/Q96SD1/O60603/P15248/P07766/P31785/P10415/O00203/P42081/O00206/P10070/Q09472/Q96EB6/P25490/P09693/P49715/Q01201/Q8NI17/Q92574/Q15465/Q8WV28/Q02880/P04083/P32119/P07333/P17927/O95497/P61769/Q96PD5/Q15848/P02776/P02743/O43734/P04141/P06729/O43290/Q9NR61/Q92835/P33681/P16410/P08575/P35579/P32971/Q04721/P17676/Q15831/P48357/…	168	0.0601719	0.0516081	1.16594	Olink
Olink	GO:0050900	Leukocyte migration	192/2792	239/4011	0.803347	1.15409	3.71725	7.98334e-05	0.00465816	0.00395347	Q9UKW4/Q8WTQ1/Q12774/P60763/P04062/Q9HCY8/Q07021/P26718/O43889/P23771/Q9ULD2/P61812/Q9UH65/Q6UWK7/P24530/Q9Y2I7/O00401/Q9NY59/Q9NQ66/Q14511/Q9UIK4/Q99062/P20701/P49765/P17301/Q9UGN4/Q9BX67/P04083/P07333/P09172/Q9Y5Y7/Q16610/P01031/P05090/P14151/P02775/P02776/P00747/P55011/P05305/P21754/P30046/P35579/P10645/P01375/P21246/P55259/O14793/Q13158/P10145/P41159/P21583/Q07108/P42830/P35247/P09601/P07911/…	192	0.0687679	0.0595861	1.15409	Olink
Olink	GO:0050865	Regulation of cell activation	247/2792	313/4011	0.789137	1.13368	3.72716	8.11597e-05	0.00466486	0.00395916	Q9UKW4/P25440/P26715/Q16520/B6A8C7/P52799/P04439/P26718/Q6QNY0/Q12836/P23771/Q9UHJ6/P07766/Q495A1/P78540/P49366/P31785/P20807/P10415/O00203/P42081/O00206/P10070/Q09472/P49715/Q6UXL0/Q12888/Q8NI17/Q14511/Q15465/Q15762/P14902/Q9UGN4/O76074/P40197/P04083/Q13976/Q6P589/P37840/P32119/P17927/Q08830/O95497/P00734/P61769/P02649/Q96PD5/P04196/P02751/P06729/O43290/P13224/Q14160/Q92835/P21754/P33681/Q8IZF2/…	247	0.088467	0.0780354	1.13368	Olink
Olink	GO:0042325	Regulation of phosphorylation	244/2792	309/4011	0.789644	1.13441	3.72142	8.2966e-05	0.00469856	0.00398776	P26441/Q99653/Q12774/Q96BJ3/P04062/Q96JB5/O60469/Q9NXH3/Q96A00/Q9H4X1/Q16625/Q03014/P13861/Q9UPY8/P30304/P31689/P08700/P21781/P10398/P01112/Q8TEW0/P07766/P30279/Q9NYJ8/P51948/Q9Y4G8/Q9GZZ8/O75460/P61812/Q02750/Q13443/Q15172/Q7Z698/O00206/Q6R327/Q96EB6/P62834/O95429/Q8NI17/P16671/P48730/Q14511/O95835/P52630/P49765/P06213/P11234/P10912/Q9UGN4/P30040/Q9ULI3/O76074/P54764/O14745/Q96A49/P37840/P10599/…	244	0.0873926	0.0770381	1.13441	Olink
Olink	GO:0061900	Glial cell activation	32/2792	33/4011	0.969697	1.39307	3.43102	9.44437e-05	0.00521208	0.00442359	P26441/O60603/P37840/P10909/P08575/P01375/P01130/P20160/P05107/P00533/P10636/P05231/P38484/P78423/P22894/P05067/P11215/P28799/P55008/Q07954/P01584/O95760/P35225/P01579/P10147/O15455/P02745/P15260/P53634/O76096/Q9NZC2/Q15109	32	0.0114613	0.00822737	1.39307	Olink
Olink	GO:0030595	Leukocyte chemotaxis	120/2792	144/4011	0.833333	1.19717	3.6464	9.47404e-05	0.00521208	0.00442359	Q9UKW4/Q8WTQ1/Q12774/Q9HCY8/Q07021/P26718/O43889/Q9ULD2/P61812/Q9UH65/Q6UWK7/P24530/Q9Y2I7/Q14511/Q9UIK4/Q99062/P49765/Q9BX67/P04083/P07333/P01031/P02775/P02776/P55011/P05305/P30046/P10645/P21246/O14793/P10145/P42830/P35247/P04054/Q9H2A7/P17931/P31146/P48745/P20160/P05107/Q14393/Q16663/P23284/O15467/P05121/P59665/P18428/P35443/P10721/P08709/Q99969/P08887/P55774/Q16627/P27487/P13501/Q6ZMJ4/O94813/…	120	0.0429799	0.0359013	1.19717	Olink
Olink	GO:0097529	Myeloid leukocyte migration	129/2792	156/4011	0.826923	1.18796	3.62366	0.000107437	0.00572511	0.00485902	Q9UKW4/Q8WTQ1/Q12774/P60763/Q9HCY8/Q07021/O43889/Q9ULD2/P61812/Q9UH65/P24530/Q9Y2I7/Q9NQ66/Q9UIK4/Q99062/P49765/Q9UGN4/Q9BX67/P04083/P07333/P01031/P02775/P02776/P05305/P30046/P10645/P55259/O14793/P10145/P21583/P42830/P35247/P07911/P04054/P55808/P17931/P48745/P78324/P20160/P05107/Q16663/P24158/P23284/O15467/P05121/P18428/P35443/P10721/Q99969/P08887/P55774/Q16627/P27487/P13501/Q6ZMJ4/O94813/P16444/…	129	0.0462034	0.038893	1.18796	Olink
Olink	GO:0006468	Protein phosphorylation	298/2792	383/4011	0.778068	1.11778	3.66733	0.00010846	0.00572511	0.00485902	O76039/P26441/Q99653/Q12774/Q96BJ3/P04062/O14578/Q96JB5/Q8IWQ3/P31751/P68400/Q9H4X1/Q16625/Q14149/Q03014/P13861/Q8N4C8/Q96KB5/P06493/Q9UPY8/P30304/P31689/O15264/P08700/P21781/Q8TDX7/P10398/P42681/P01112/Q9H2G2/O60603/P49137/Q8TEW0/P07766/Q6P5Z2/P30279/P25092/Q9NYJ8/P51948/Q9Y4G8/Q9GZZ8/O75460/P61812/P19525/P11387/Q02750/Q9Y5S2/Q13443/Q7Z698/O00206/Q6R327/Q96EB6/P62834/P24864/Q9Y2I7/O95429/Q8NI17/…	298	0.106734	0.0954874	1.11778	Olink
Olink	GO:0030101	Natural killer cell activation	37/2792	39/4011	0.948718	1.36293	3.44653	0.000110013	0.00572511	0.00485902	P26715/P26718/Q6QNY0/Q9HBE5/Q96PD5/P06729/P05000/P08575/P11279/P46379/Q06418/P41159/P31146/Q14393/O75594/P30530/P09769/Q9BZM5/Q06830/Q8TDQ0/P51692/Q14790/Q13291/Q13261/O60880/P13747/P40933/O76036/Q9NQ25/Q9BZW8/Q13241/O95971/Q13478/Q12866/P29460/P09326/Q14116	37	0.0132521	0.00972326	1.36293	Olink
Olink	GO:0043406	Positive regulation of map kinase activity	37/2792	39/4011	0.948718	1.36293	3.44653	0.000110013	0.00572511	0.00485902	Q12774/P01112/O75460/Q13443/O00206/P06213/P10912/P30040/O76074/P54764/P08913/P05305/P01375/P01241/P04054/P09619/P04085/Q6ZMJ4/P13385/P18031/Q99731/Q16288/P14174/Q9Y5V3/Q99683/P36888/P17948/P80511/P04626/P01584/P09038/Q12933/P20783/O14788/Q9Y6Q6/Q9Y6N7/P01127	37	0.0132521	0.00972326	1.36293	Olink
Olink	GO:0072359	Circulatory system development	344/2792	446/4011	0.7713	1.10805	3.66274	0.00011327	0.00581604	0.00493619	Q9UKW4/O43474/Q9H461/Q19T08/Q9UKV0/Q13936/O15350/Q9Y4C0/P48436/P63010/P52799/P98164/P10301/Q8IY31/Q9H4X1/Q96HC4/Q03014/P46937/P55210/P12004/P06493/P31371/P23771/P29353/Q13127/Q9Y6I3/P11310/P19526/Q9NYJ8/P20702/P51948/Q9Y4G8/Q9Y2J4/Q15796/P52848/Q6UW88/O75351/Q9H6E4/P61812/P84022/Q03169/Q02750/Q9UIM3/Q8N907/Q16665/P10070/Q09472/Q96EB6/P10767/P25490/P62834/P61328/Q9NP95/Q92574/P16671/O43184/Q9UHN6/…	344	0.123209	0.111194	1.10805	Olink
Olink	GO:0051896	Regulation of phosphatidylinositol 3-kinase/protein kinase b signal transduction	109/2792	130/4011	0.838462	1.20454	3.58758	0.000119076	0.00599264	0.00508607	Q9UKW4/P10301/Q07021/Q6UXV0/P23771/O15211/P61812/Q6R327/Q96EB6/P85299/O95429/Q9NY59/P36897/Q86UE4/P49765/P06213/O14745/P10599/P07333/P01019/P04040/P00734/P07225/P02751/O00291/Q14457/Q969H8/P07093/Q9Y251/P01375/Q15831/P40225/P07585/O14793/P16234/Q16620/Q06418/O75340/P41159/Q8IW75/P01241/Q01973/Q99988/P09619/P17813/P04085/Q14393/P00533/P30530/Q9BXJ1/P10721/P05556/P16109/P36222/P13501/P60484/P09769/…	109	0.0390401	0.0324109	1.20454	Olink
Olink	GO:0031401	Positive regulation of protein modification process	195/2792	244/4011	0.79918	1.14811	3.61242	0.000125754	0.00599264	0.00508607	P26441/Q15042/Q96GG9/Q99653/Q12774/P04062/Q96JB5/O75592/Q9BZE9/Q9H4X1/Q15025/Q9UPY8/P08700/Q6PH85/P21781/P10398/P01112/P07766/P30279/Q9NYJ8/P51948/Q9Y4G8/Q9GZZ8/Q13287/P49354/O75460/O95166/P61812/Q02750/Q13443/O00206/Q6R327/Q96EB6/P62834/O95429/Q8NI17/P16671/P98170/P48730/Q14511/O95835/P49765/P06213/P11234/P10912/P30040/O76074/P54764/Q96A49/P37840/P25686/P10599/P07333/P12821/P00734/Q15848/P01024/…	195	0.0698424	0.0608327	1.14811	Olink
Olink	GO:0097190	Apoptotic signaling pathway	195/2792	244/4011	0.79918	1.14811	3.61242	0.000125754	0.00599264	0.00508607	P35221/O43474/Q99250/Q6QNY1/Q8IWB1/P05787/O15350/P01270/Q8IWQ3/P68400/Q8N163/Q96RU2/Q6UXV0/P46937/Q8WYQ3/O75146/Q9NRY6/Q07817/P18848/O43889/Q00994/P31689/P01112/P49662/P07766/P43357/Q06643/O75460/O95166/P61812/P84022/P10415/Q16665/O00206/Q09472/Q96EB6/P36897/Q9UIK4/Q15465/O60238/P55211/P30101/P30040/P09529/O14745/P32119/P09172/P01019/O95497/P10909/P02776/P02671/Q8IZC4/P48507/Q9NZJ5/O00291/P04141/…	195	0.0698424	0.0608327	1.14811	Olink
Olink	GO:0007249	Canonical nf-kappab signal transduction	102/2792	121/4011	0.842975	1.21102	3.56676	0.000127522	0.00599264	0.00508607	O43474/Q9H6S1/Q6GQQ9/Q15025/Q00653/O60603/Q9NYJ8/Q06643/P20807/O43504/Q96A25/Q8NG06/Q14258/Q92499/P24530/O00206/P03372/Q09472/Q96EB6/Q01201/Q96EP0/P16671/P98170/O94916/Q99584/Q86UE4/O75688/P04406/Q16610/Q15848/O43734/Q7Z7H5/P19838/Q8WXC3/P05305/Q8N114/P01375/Q13158/P09382/Q8WVQ1/P09601/Q01973/P04792/Q03167/P78324/P02786/P29466/P09211/Q92851/P08134/O43557/Q6P1N0/Q06830/P78423/O14763/Q10589/Q99731/…	102	0.036533	0.030167	1.21102	Olink
Olink	GO:0050920	Regulation of chemotaxis	102/2792	121/4011	0.842975	1.21102	3.56676	0.000127522	0.00599264	0.00508607	Q16650/P52799/Q9HCY8/O60469/O75592/Q07021/P26718/Q13277/O43889/Q9ULD2/P84022/Q9UH65/Q14511/Q9UIK4/O43320/P49765/P17301/Q9BX67/P07333/P01031/P04196/Q9BZL6/P05305/P49593/P30046/P21246/O14793/P16234/P10145/Q13275/P04792/P09619/P08581/P48745/P15907/P20160/P46531/Q14393/P05121/P18428/P35443/P08709/Q99969/P08887/O14786/P27487/P13501/Q6ZMJ4/P51452/O94813/P05231/O43557/P13500/Q9HCK4/O43927/Q99731/P04233/…	102	0.036533	0.030167	1.21102	Olink
Olink	GO:1904018	Positive regulation of vasculature development	74/2792	85/4011	0.870588	1.25069	3.5351	0.00012779	0.00599264	0.00508607	O43474/P10301/P19526/P20702/Q16665/Q96EB6/O43184/P36897/Q86UE4/P49765/P04090/Q8N8U9/Q16610/P02750/P01024/Q9BZL6/Q969H8/Q9UQP3/P52789/P09668/P21980/P10145/O75340/Q9UBU3/Q9UK05/P09601/P04792/P33151/P17813/P35590/P05121/Q12794/P05556/O14786/P36222/Q9Y5C1/O96013/P29474/P78423/P37023/P28906/P12429/P08648/P28799/Q92982/Q15797/Q9Y243/P00519/O94760/P17948/O14558/P13726/O15123/P35318/P21741/P37173/Q02763/…	74	0.0265043	0.0211917	1.25069	Olink
Olink	GO:0045892	Negative regulation of dna-templated transcription	165/2792	204/4011	0.808824	1.16196	3.59301	0.000131429	0.00599264	0.00508607	O43474/Q14894/Q9UKV0/P05549/O14503/P48436/Q16650/P48431/P08651/Q6ZVN8/Q07021/Q9H6Q3/Q01826/P78318/Q6GQQ9/Q14149/Q8N163/Q03014/Q9P2X3/P46937/Q9Y6X8/P12004/P18848/P78395/P31371/Q9NS37/Q4VC05/P23771/P29353/Q9UI15/Q13127/Q9UHL9/O15164/P47928/O15294/O00422/P49454/P43357/Q32MZ4/Q9Y2J4/Q15796/Q9UKM9/P20807/Q96RE7/P84022/O75528/Q96AQ6/Q15262/P24530/Q16665/P10070/P03372/Q9BY41/Q09472/Q96EB6/P25490/P24864/…	165	0.0590974	0.0508601	1.16196	Olink
Olink	GO:0061614	Mirna transcription	31/2792	32/4011	0.96875	1.39171	3.36652	0.00013225	0.00599264	0.00508607	O43474/P48436/P23771/P01100/Q13127/P61812/P84022/Q16665/P03372/P25490/P01019/P08138/Q04721/P01375/Q9UM47/P00533/P05231/P12644/P01236/P05067/Q15797/P04637/O43524/P05412/Q8NHJ6/P22301/Q12968/P09038/P01137/P15692/P01127	31	0.0111032	0.00797806	1.39171	Olink
Olink	GO:1902893	Regulation of mirna transcription	31/2792	32/4011	0.96875	1.39171	3.36652	0.00013225	0.00599264	0.00508607	O43474/P48436/P23771/P01100/Q13127/P61812/P84022/Q16665/P03372/P25490/P01019/P08138/Q04721/P01375/Q9UM47/P00533/P05231/P12644/P01236/P05067/Q15797/P04637/O43524/P05412/Q8NHJ6/P22301/Q12968/P09038/P01137/P15692/P01127	31	0.0111032	0.00797806	1.39171	Olink
Olink	GO:0051093	Negative regulation of developmental process	252/2792	321/4011	0.785047	1.1278	3.61247	0.000132271	0.00599264	0.00508607	Q96PV0/P35221/P26441/O43474/Q19T08/P23435/Q8WXG9/O15350/Q8N2Q7/P48436/P61366/P63172/P01270/P20916/P48431/Q8WVC0/Q9UQ16/O95467/Q15714/Q9H4X1/Q92859/Q9BQT9/Q5VV43/Q03014/P46937/P11137/Q9Y6X8/Q07817/Q9NPI5/P78395/P31371/Q4VC05/P23771/P29353/Q13127/Q9Y6I3/O75665/P47928/O60603/O15294/Q9Y4G8/P63146/Q6UW15/P61812/P84022/Q9BQE9/P10415/P62330/P24530/Q7Z698/Q16665/O00206/Q96EB6/P25490/P49715/P16671/P36897/…	252	0.0902579	0.0800299	1.1278	Olink
Olink	GO:0050790	Regulation of catalytic activity	364/2792	474/4011	0.767932	1.10322	3.62113	0.000135553	0.00602123	0.00511034	Q9UKW4/O76039/P43220/Q15042/Q9BZ29/Q13936/Q99653/Q12774/Q8WXG9/Q96BJ3/P04062/Q2UY09/P48431/Q96JB5/O15013/O43665/O95467/Q5JSP0/P68400/P78318/Q9H4X1/Q8N163/P26718/Q03014/O75146/P12004/Q9UPY8/O43889/P30304/P31689/Q13972/Q13127/P01112/P09914/P30279/Q9NYJ8/P50454/P51948/P43357/Q9Y4G8/Q9HC57/P35249/P49354/P20807/O75460/O43504/Q765P7/P61812/P84022/Q86UX2/Q9Y3L3/Q02750/Q8IV16/Q96RF0/Q13443/Q15172/O75830/…	364	0.130372	0.118175	1.10322	Olink
Olink	GO:0036293	Response to decreased oxygen levels	105/2792	125/4011	0.84	1.20675	3.55363	0.000136624	0.00602123	0.00511034	Q99250/Q9H492/P63211/P48431/Q9H4X1/P18848/P01100/Q13127/O60603/P61812/P84022/P10415/Q16665/Q09472/Q96EB6/Q05329/Q92574/O60238/P55211/P49765/P17301/P54764/P01210/P08294/P12821/P04040/Q15848/P21817/P35228/P35520/Q14643/P36776/Q14457/P05305/Q12982/Q15063/P52789/P01375/P21964/Q13444/O14793/P41159/P00750/Q03167/P02144/P17813/Q9Y4L1/P42574/P46531/Q6EMK4/P02786/P08709/P98160/P19320/P03950/P27487/Q92597/…	105	0.0376074	0.0311643	1.20675	Olink
Olink	GO:0019220	Regulation of phosphate metabolic process	274/2792	351/4011	0.780627	1.12145	3.60451	0.000138715	0.00602123	0.00511034	P26441/Q99653/Q12774/Q9UGI9/Q96BJ3/P01270/P04062/Q96JB5/O60469/Q9NXH3/Q96A00/P78318/Q9H4X1/Q16625/Q03014/P13861/Q9UPY8/P30304/P31689/P08700/P21781/P10398/P01112/O15294/Q8TEW0/P07766/P30279/Q9NYJ8/P51948/Q9Y4G8/P21695/Q9GZZ8/O75460/P61812/Q02750/Q13443/Q15172/Q7Z698/Q16665/O00206/Q6R327/Q09472/Q96EB6/P62834/O95429/Q8NI17/P16671/P48730/Q14511/O95835/Q9Y2X7/P52630/P49765/P06213/P11234/P10912/Q9UGN4/…	274	0.0981375	0.0875093	1.12145	Olink
Olink	GO:0009617	Response to bacterium	246/2792	313/4011	0.785942	1.12909	3.59919	0.000139156	0.00602123	0.00511034	Q30KQ4/Q8WTQ1/Q96PH6/Q9HCY8/P04439/O15240/P26718/Q15025/P32455/P55210/Q9NRY6/P01100/P29353/Q00653/P49662/O60603/Q9UHJ6/P49137/Q6UY09/Q92817/Q9NYJ8/P78540/Q9GZZ8/Q6UW15/Q13443/Q68D85/P17181/P42081/Q6UWK7/P24530/Q99665/O00206/O00401/Q9UHA7/Q96EP0/P16671/P98170/P55211/Q15399/Q9Y2X7/P81534/Q86UE4/Q9NZH8/P32927/P14902/Q02952/P50502/P37840/P49862/P01210/P32119/P07998/Q93091/P22897/P12821/P34096/P00734/…	246	0.0881089	0.0780354	1.12909	Olink
Olink	GO:0031327	Negative regulation of cellular biosynthetic process	382/2792	499/4011	0.765531	1.09977	3.60397	0.000146363	0.00626269	0.00531527	O43474/Q14894/Q9UKV0/Q14627/P05549/P26378/O14503/P48436/O15234/Q16650/Q9UGI9/P01270/P04062/P48431/P08651/Q6ZVN8/Q07021/Q9H6Q3/Q01826/P68400/P78318/Q9H4X1/Q6Y7W6/Q6GQQ9/Q16625/Q14149/Q8N163/O77932/Q03014/Q03252/Q9P2X3/P46937/P32455/Q9Y6X8/P12004/P18848/P06493/P78395/P31371/Q9NS37/O95793/Q4VC05/P23771/P29353/Q9UI15/Q9ULR5/O75409/Q13127/P01112/Q9UHL9/O15164/P47928/P49137/O15294/P07766/Q8IV48/Q495A1/…	382	0.136819	0.124408	1.09977	Olink
Olink	GO:0046718	Symbiont entry into host cell	77/2792	89/4011	0.865169	1.24291	3.50676	0.000148582	0.00628299	0.0053325	P63172/P52799/P06493/Q12899/Q8NG06/Q14258/P42081/Q9H910/Q9Y2I7/Q15223/Q9BV40/P06213/P17301/O00602/P22897/P17927/P06396/P02743/P33681/Q9H2X3/P11279/Q9BYF1/P09382/Q06418/Q9NY25/Q92692/P07711/P01130/Q9NNX6/P07858/Q14393/P00533/P15144/P13591/P30530/P02786/P05556/P08174/P15529/O14786/P20023/P27487/P05362/Q8WTV0/O00308/Q14108/P15151/P17405/P04233/P08648/Q9Y624/P29317/Q16653/P26010/P06756/Q96D42/Q96NY8/…	77	0.0275788	0.022189	1.24291	Olink
Olink	GO:0042113	B cell activation	91/2792	107/4011	0.850467	1.22179	3.51882	0.000151206	0.00628299	0.0053325	Q9UKW4/Q9UKV0/Q16520/P78318/Q03014/P07992/Q96SD1/P15248/P31785/P13051/P10415/Q9UH65/P42081/O00206/Q09472/P25490/Q12888/Q8IYW5/Q8WV28/Q02880/Q9UGN4/P17927/P01024/O43734/P05000/Q92835/P16410/P08575/Q04721/Q12864/P09382/P41218/Q96LA6/Q9Y275/P42574/P02786/P10721/P05556/P20023/P19320/Q07812/P05231/P40222/Q8N474/Q10589/P04233/Q10588/O75509/P14174/Q96RD9/P16871/Q9P0V8/P31994/P04637/P10747/P36888/P51692/…	91	0.0325931	0.0266766	1.22179	Olink
Olink	GO:0051048	Negative regulation of secretion	58/2792	65/4011	0.892308	1.28189	3.4673	0.000152659	0.00628299	0.0053325	Q14627/P28222/P09683/Q92859/P62760/Q13127/O75351/Q96BQ1/P62834/Q9BV40/Q9UGN4/P30040/P04083/Q13976/P09529/P37840/P02649/Q15848/P08913/Q16836/P05305/O75154/Q96C24/P10645/P01375/Q9UBU3/P41159/P48745/P46531/Q8NHL6/P15018/Q8N474/P04233/P20333/P19438/P31994/Q06787/O00186/P06850/O00233/Q9GZV9/P13688/P01584/P20809/Q12778/P11274/P13725/P41217/Q9UIB8/P68106/P00813/P29460/P25116/P01133/P21860/P24387/O00182/…	58	0.0207736	0.0162054	1.28189	Olink
Olink	GO:0001818	Negative regulation of cytokine production	111/2792	133/4011	0.834586	1.19897	3.53134	0.000153546	0.00628299	0.0053325	O43474/Q9UKV0/P04062/Q07021/Q9H4X1/Q6GQQ9/Q14149/P32455/P23771/Q495A1/P78540/Q13287/P61812/Q92890/O00206/P25490/Q6UXL0/Q01201/Q9Y2X7/O75688/P14902/Q8NEU8/P04083/P09529/P02652/P17927/P00734/Q96PD5/P05090/Q15848/P02763/P02647/P02751/Q5TA50/P19838/P59901/Q92835/P01189/P08575/P13727/P31483/P01375/P09525/Q9H7M9/Q14956/Q9UBU3/Q9Y5K6/A6NI73/P35247/Q01638/P78324/P42574/Q13332/P13686/Q14393/Q8NHL6/O75594/…	111	0.0397564	0.0331588	1.19897	Olink
Olink	GO:0048609	Multicellular organismal reproductive process	164/2792	203/4011	0.807882	1.16061	3.55378	0.000154995	0.00628299	0.0053325	P25440/Q0VDD7/Q96PH6/O75718/P48436/Q8IY31/Q96QH8/Q15102/O43432/P51460/Q07817/Q8IYV9/P12004/Q8N4E4/Q9GZT3/P31689/O95793/Q9GZP4/P07992/Q8WWU5/P59282/O43903/Q16181/O95997/Q96NB3/P36873/P63146/Q8NEB7/P61812/P54652/Q9H8Y8/P10415/P19075/O00203/P24530/Q9Y4C1/Q9NQI0/P03372/Q96EB6/Q9UPW0/P25490/P06401/P36897/P26436/Q9UHI8/O76074/Q9BX67/Q13976/P09529/P20155/Q9NQ48/P0DN86/P04114/P12821/P09172/P36955/P05154/…	164	0.0587393	0.0506108	1.16061	Olink
Olink	GO:0072677	Eosinophil migration	24/2792	24/4011	1	1.4366	3.24638	0.000162479	0.00651776	0.00553175	Q9UIK4/Q9UGN4/P17931/Q16663/O15467/P55774/Q16627/P13501/P78423/P13500/P78325/P47992/P13521/P80075/P80098/Q9Y258/P10147/Q99616/P51671/O15444/P55773/P13236/O00626/O00175	24	0.00859599	0.00598355	1.4366	Olink
Olink	GO:0031347	Regulation of defense response	269/2792	345/4011	0.77971	1.12014	3.53193	0.00018599	0.00738399	0.00626694	O43474/P26715/P50897/P04062/Q9HCY8/Q15366/Q07021/O95467/P04439/Q6Y7W6/Q86VP1/P26718/Q15025/P32455/Q96KB5/O43889/O15264/P23771/Q8TDX7/P42681/P49662/O60603/Q9UHJ6/P49137/O15294/Q92817/P78540/Q8WWF5/Q9HC57/Q13287/Q92485/Q5VX71/Q9GZX6/Q6UW15/P84022/P19525/O00203/Q14258/Q92890/P24530/O00206/Q6R327/P03372/Q09472/P49715/Q6UXL0/Q96EP0/P16671/P98170/Q9H171/Q15399/Q9Y2X7/P52630/O75688/Q9BV40/Q15762/P14902/…	269	0.0963467	0.0860135	1.12014	Olink
Olink	GO:0030308	Negative regulation of cell growth	57/2792	64/4011	0.890625	1.27948	3.41059	0.00019769	0.00775355	0.0065806	Q6P9F5/P61366/P50897/P20916/Q8N163/Q5VV43/P11137/Q9HC57/P61812/P84022/P10415/P25490/Q9H3T2/O95393/Q96QR1/Q9NS98/Q8N0X7/P25686/Q6UXB8/P04196/P16066/P32320/P07093/P16860/Q15831/Q13444/Q13275/Q9UK05/P09467/P48745/Q13332/P10451/P12830/Q12794/O14786/P51531/Q9UK53/O94813/Q8NBI3/Q92752/Q92765/Q8N474/P37023/Q10589/P06733/Q96B86/Q6PGN9/P04637/Q9BYE9/P55273/P38936/Q9BZR6/P98082/Q96PD2/P01137/Q96SB3/P0DMV8	57	0.0204155	0.0159561	1.27948	Olink
Olink	GO:0051174	Regulation of phosphorus metabolic process	274/2792	352/4011	0.778409	1.11827	3.51543	0.000199325	0.00775355	0.0065806	P26441/Q99653/Q12774/Q9UGI9/Q96BJ3/P01270/P04062/Q96JB5/O60469/Q9NXH3/Q96A00/P78318/Q9H4X1/Q16625/Q03014/P13861/Q9UPY8/P30304/P31689/P08700/P21781/P10398/P01112/O15294/Q8TEW0/P07766/P30279/Q9NYJ8/P51948/Q9Y4G8/P21695/Q9GZZ8/O75460/P61812/Q02750/Q13443/Q15172/Q7Z698/Q16665/O00206/Q6R327/Q09472/Q96EB6/P62834/O95429/Q8NI17/P16671/P48730/Q14511/O95835/Q9Y2X7/P52630/P49765/P06213/P11234/P10912/Q9UGN4/…	274	0.0981375	0.0877587	1.11827	Olink
Olink	GO:0043122	Regulation of canonical nf-kappab signal transduction	93/2792	110/4011	0.845455	1.21458	3.45329	0.000203458	0.00780877	0.00662746	O43474/Q9H6S1/Q6GQQ9/Q15025/Q9NYJ8/Q06643/P20807/O43504/Q96A25/Q8NG06/Q14258/Q92499/P24530/O00206/P03372/Q96EB6/Q96EP0/P16671/P98170/O94916/Q99584/Q86UE4/O75688/P04406/Q16610/Q15848/O43734/Q7Z7H5/Q8WXC3/P05305/Q8N114/P01375/Q13158/P09382/Q8WVQ1/P09601/Q01973/P04792/Q03167/P02786/P29466/P09211/Q92851/P08134/O43557/Q6P1N0/P78423/O14763/Q10589/Q99731/P01236/P04233/P19438/P35813/Q7Z434/Q13490/Q6EIG7/…	93	0.0333095	0.0274246	1.21458	Olink
Olink	GO:0007186	G protein-coupled receptor signaling pathway	183/2792	229/4011	0.799127	1.14803	3.49085	0.000205967	0.00780877	0.00662746	P43220/Q9H461/Q96P66/P08908/P28222/P10523/Q8WXG9/P63211/P63172/P11229/Q9ULW2/P01270/O43665/O95467/Q5T848/P30419/P01350/P10092/P13861/P51460/Q92888/Q00722/Q8WWU5/Q8TEW0/P07766/Q9Y4G8/Q9NQ84/Q96T91/Q6NUJ1/Q14246/Q6UWK7/O75781/P24530/Q16665/P03372/P06401/Q9NQ66/Q9Y2X7/P48546/P23743/O95157/P06213/Q02952/Q6QNK2/Q9HCU4/P04083/O14745/P37840/P01210/P0DN86/O00602/P12821/P01019/P00734/P02649/P01031/P02775/…	183	0.0655444	0.057093	1.14803	Olink
Olink	GO:0002548	Monocyte chemotaxis	35/2792	37/4011	0.945946	1.35895	3.31932	0.000206828	0.00780877	0.00662746	Q8WTQ1/Q9HCY8/O43889/P04083/P02776/P17931/P48745/P05121/P08887/P13501/O94813/P05231/P01258/P13500/P05067/Q13093/Q92982/Q9P0V8/P55008/P17948/P07948/P80511/P80075/P41271/P48061/P80098/Q9Y258/O14788/P10147/Q6UXB2/Q9Y6Q6/P55773/P02778/P01127/Q99538	35	0.0125358	0.00922463	1.35895	Olink
Olink	GO:0010720	Positive regulation of cell development	153/2792	189/4011	0.809524	1.16297	3.47304	0.000213871	0.0079963	0.00678662	O76039/P25440/P55283/O15350/Q86WK6/P98164/P20916/O60469/P23771/P01100/P34910/Q587J8/P47928/O60603/P36873/P31785/P10415/Q02750/O00203/Q93033/P53990/P42081/Q16665/P10070/Q09472/Q14511/Q96PX8/Q15465/Q16643/P49757/O76074/P04083/P54764/P35611/P12821/P17927/O95497/Q15848/P36955/P02776/P02751/O43290/Q92835/P33681/P23471/P07093/P23560/P08575/Q6IBS0/Q04721/P01375/Q15831/P21246/Q9H7M9/Q16620/P21980/P40189/…	153	0.0547994	0.0471204	1.16297	Olink
Olink	GO:0070663	Regulation of leukocyte proliferation	131/2792	160/4011	0.81875	1.17622	3.44236	0.000234671	0.00868961	0.00737505	Q9UKW4/P01270/P04439/Q03014/Q07817/Q12836/P07766/P78540/P49366/P10415/P42081/O00206/Q6UXL0/Q15465/P32927/P14902/Q9UGN4/O76074/P04083/P07333/P17927/P04141/Q14160/Q92835/P21754/P33681/P16410/P08575/P32971/P17676/Q05315/Q9H7M9/P10644/P40189/Q13158/P41218/Q14956/P41159/P21583/P35247/P31431/Q9NNX6/P01589/Q9Y275/P17931/P31146/Q8N423/P15907/P42574/Q8NHL6/P18065/P02786/P10721/P08174/P15529/P19320/P13501/…	131	0.0469198	0.0398903	1.17622	Olink
Olink	GO:1903530	Regulation of secretion by cell	161/2792	200/4011	0.805	1.15647	3.43515	0.000252413	0.00914783	0.00776394	P60880/P08908/Q15042/P52179/Q14627/O95196/P28222/Q8NFZ4/Q8N2Q7/Q9ULU8/Q14184/P61266/P09683/O95467/Q5T848/P53367/Q8IWQ3/P61764/Q9H4X1/Q92859/P21579/P62760/Q6PUV4/Q7Z460/Q13127/O60603/O43768/Q8WUD1/O75351/P61812/Q92783/Q13443/Q96BQ1/P62330/Q16665/O00206/P62834/Q9NP95/Q9NY59/Q9NQ66/Q9Y2X7/P48546/Q9BV40/Q9UGN4/P30040/P22303/P04083/Q13976/P09529/P37840/P01019/P00734/P02649/Q96IY4/Q15848/P02671/P08913/…	161	0.0576648	0.0498629	1.15647	Olink
Olink	GO:0071887	Leukocyte apoptotic process	56/2792	63/4011	0.888889	1.27698	3.35321	0.000255547	0.00914783	0.00776394	P55210/Q07817/Q8ND71/Q9Y4G8/P78540/P10415/Q16665/Q96EB6/P09693/P55211/P14902/P04083/O43734/Q9BZL6/O96017/Q05315/Q13158/P21583/P07711/P01589/P17931/P15907/P42574/P25445/Q14393/Q8NHL6/P30530/P13501/Q07812/P05231/Q9NZQ7/P12644/Q99731/P78325/P04233/O75509/P14174/P20827/P16871/P04637/Q11201/P07948/Q15116/P26842/P22301/P48061/Q04759/P24071/O00273/P00813/P14317/Q12866/P48023/O00585/P46109/O00182	56	0.0200573	0.0157068	1.27698	Olink
Olink	GO:0045766	Positive regulation of angiogenesis	71/2792	82/4011	0.865854	1.24389	3.37666	0.000257319	0.00914783	0.00776394	O43474/P10301/P19526/P20702/Q16665/Q96EB6/O43184/Q86UE4/P49765/P04090/Q8N8U9/Q16610/P02750/P01024/Q9BZL6/Q969H8/Q9UQP3/P52789/P09668/P21980/P10145/O75340/Q9UBU3/Q9UK05/P09601/P04792/P33151/P17813/P35590/P05121/Q12794/P05556/O14786/P36222/Q9Y5C1/O96013/P29474/P78423/P37023/P28906/P12429/P08648/P28799/Q92982/Q15797/Q9Y243/P00519/O94760/P17948/O14558/P13726/O15123/P35318/P21741/P37173/Q02763/P35968/…	71	0.0254298	0.0204438	1.24389	Olink
Olink	GO:0002269	Leukocyte activation involved in inflammatory response	29/2792	30/4011	0.966667	1.38872	3.2339	0.000258566	0.00914783	0.00776394	O60603/P37840/P10909/O43734/P08575/P01375/P01130/P20160/P05107/P10636/P05231/P38484/P78423/P22894/P05067/P11215/P28799/P55008/O95760/P35225/P01579/P10147/O15455/P02745/P15260/P53634/O76096/Q9NZC2/Q15109	29	0.0103868	0.00747943	1.38872	Olink
Olink	GO:0002695	Negative regulation of leukocyte activation	85/2792	100/4011	0.85	1.22111	3.38844	0.000261299	0.00914783	0.00776394	B6A8C7/Q495A1/P78540/P42081/Q6UXL0/Q8NI17/Q15465/P14902/Q9UGN4/O76074/P04083/Q6P589/P32119/P17927/Q08830/Q96PD5/P02751/Q14160/Q92835/P33681/Q8IZF2/P16410/P08575/P17676/Q9NWQ8/Q9H7M9/P10644/P09382/P41218/Q06418/Q14956/Q07108/P35247/P31431/P01130/P01589/P17931/Q8N423/P42574/Q8NHL6/O75594/P30530/Q8IU54/P51452/P09769/Q9Y6D9/O95727/Q9NZQ7/Q8N474/P12644/P04233/O75509/Q8TDQ0/Q9Y279/P28799/Q7Z7D3/P31994/…	85	0.0304441	0.0249314	1.22111	Olink
Olink	GO:0071222	Cellular response to lipopolysaccharide	85/2792	100/4011	0.85	1.22111	3.38844	0.000261299	0.00914783	0.00776394	Q96PH6/P26718/Q15025/P55210/Q9NRY6/O60603/Q9UHJ6/Q9GZZ8/Q13443/P42081/P24530/O00206/Q9UHA7/P16671/Q9Y2X7/Q86UE4/Q9NZH8/P32119/P22897/P61769/P02775/P02776/P04141/P35228/P19838/P00966/P33681/P08670/P01375/P22004/P10145/P42830/Q9BUD6/Q76LX8/Q8N423/P78324/Q8NHL6/P05121/P59665/P18428/P30530/P08174/P08571/Q8WTV0/P29474/P29466/P09211/P05231/Q9Y6Y9/Q9NZQ7/P78423/P13500/P22894/O43927/O14625/P14174/P08254/…	85	0.0304441	0.0249314	1.22111	Olink
Olink	GO:0032496	Response to lipopolysaccharide	133/2792	163/4011	0.815951	1.1722	3.39652	0.000284439	0.00970617	0.00823782	Q96PH6/Q9HCY8/P26718/Q15025/P55210/Q9NRY6/P01100/Q00653/O60603/Q9UHJ6/P49137/Q9NYJ8/Q9GZZ8/Q13443/P17181/P42081/P24530/Q99665/O00206/Q9UHA7/P16671/P98170/P55211/Q9Y2X7/Q86UE4/Q9NZH8/P32927/P14902/Q02952/P37840/P01210/P32119/P22897/P12821/P61769/P02775/P02776/P04141/P35228/P19838/P00966/A6NDB9/P05305/P09543/P33681/P17676/P08670/P01375/P22004/P10145/P00797/P42830/Q9BUD6/P07204/P07911/Q76LX8/P16581/…	133	0.0476361	0.0406382	1.1722	Olink
Olink	GO:0002440	Production of molecular mediator of immune response	88/2792	104/4011	0.846154	1.21559	3.37092	0.000284808	0.00970617	0.00823782	Q14627/Q16520/P04439/P23771/P07992/P49137/Q92817/P61812/P13051/Q9UH65/P42081/Q92499/O00206/Q96EB6/P25490/Q12888/P16671/Q8IYW5/P09564/Q15762/P49862/P06744/P02652/P17927/P61769/P02647/O43734/P07288/P08575/P13727/P01375/P09237/Q05315/Q9BUD6/O75326/P13686/Q8NHL6/P30530/P02786/P10721/P08174/Q13426/P05231/Q10589/P04233/P14174/P14778/P20333/Q9NQ38/Q7Z434/P31994/O95786/P10747/Q12846/P47992/P05089/P78552/…	88	0.0315186	0.0259287	1.21559	Olink
Olink	GO:0071219	Cellular response to molecule of bacterial origin	88/2792	104/4011	0.846154	1.21559	3.37092	0.000284808	0.00970617	0.00823782	Q96PH6/P26718/Q15025/P55210/Q9NRY6/O60603/Q9UHJ6/Q9GZZ8/Q13443/P42081/P24530/O00206/Q9UHA7/P16671/Q15399/Q9Y2X7/Q86UE4/Q9NZH8/P32119/P22897/P61769/P02775/P02776/P04141/P35228/P19838/P00966/P33681/P08670/P01375/P22004/P10145/P42830/Q9BUD6/Q76LX8/Q8N423/P78324/Q8NHL6/P05121/P59665/P18428/P30530/P08174/P08571/Q8WTV0/P29474/P29466/P09211/P05231/Q9Y6Y9/Q9NZQ7/P78423/P13500/P22894/O43927/O14625/P14174/…	88	0.0315186	0.0259287	1.21559	Olink
Olink	GO:0002521	Leukocyte differentiation	201/2792	254/4011	0.791339	1.13684	3.40988	0.000290103	0.00973466	0.008262	Q9H461/P25440/P04234/Q9UKV0/P26715/Q16520/P10301/P04062/Q9H6S1/Q03014/P23771/P01100/P34910/Q96SD1/Q9H293/Q6N021/O60603/P15248/P07766/P31785/P10415/O00203/Q93033/P42081/O00206/P10070/Q09472/Q96EB6/P25490/P09693/P49715/Q01201/Q8NI17/Q92574/Q14511/Q15465/Q8WV28/Q02880/P04083/P32119/P07333/P17927/O95497/P61769/Q96PD5/Q15848/P02776/P02743/P02787/O43734/P04141/P06729/O43290/P01225/Q9NR61/Q92835/P07355/…	201	0.0719914	0.0633259	1.13684	Olink
Olink	GO:0045597	Positive regulation of cell differentiation	260/2792	334/4011	0.778443	1.11831	3.41739	0.000291969	0.00973466	0.008262	O76039/P25440/Q9Y6U3/P55283/O15350/Q86WK6/P48436/P52799/P98164/P10301/P20916/P35556/P48431/O60469/B2RUY7/Q9H4X1/Q9P2X3/P46937/Q9GZP4/P23771/P01100/P34910/Q587J8/Q13127/O95696/P47928/O60603/Q99963/Q9Y4G8/Q15796/P36873/P31785/P61812/P84022/Q6UW56/P10415/Q02750/O00203/Q93033/P53990/P42081/Q16665/P10070/Q09472/Q96EB6/P62834/P49715/Q9NP95/Q9NQ66/P16671/P36897/Q14511/Q96PX8/Q15465/Q16643/P49757/P10912/…	260	0.0931232	0.083271	1.11831	Olink
Olink	GO:1902679	Negative regulation of rna biosynthetic process	166/2792	207/4011	0.801932	1.15206	3.39944	0.000293228	0.00973466	0.008262	O43474/Q14894/Q9UKV0/P05549/O14503/P48436/Q16650/P48431/P08651/Q6ZVN8/Q07021/Q9H6Q3/Q01826/P78318/Q6GQQ9/Q14149/Q8N163/Q03014/Q9P2X3/P46937/Q9Y6X8/P12004/P18848/P78395/P31371/Q9NS37/Q4VC05/P23771/P29353/Q9UI15/Q13127/Q9UHL9/O15164/P47928/O15294/O00422/P49454/P43357/Q32MZ4/Q9Y2J4/Q15796/Q9UKM9/P20807/Q96RE7/P84022/O75528/Q96AQ6/Q15262/P24530/Q16665/P10070/P03372/Q9BY41/Q09472/Q96EB6/P25490/P24864/…	166	0.0594556	0.0516081	1.15206	Olink
Olink	GO:0001932	Regulation of protein phosphorylation	229/2792	292/4011	0.784247	1.12665	3.4011	0.000306025	0.0100727	0.00854889	P26441/Q99653/Q12774/Q96BJ3/P04062/Q96JB5/Q9H4X1/Q16625/Q03014/P13861/Q9UPY8/P30304/P31689/P08700/P21781/P10398/P01112/Q8TEW0/P07766/P30279/Q9NYJ8/P51948/Q9Y4G8/Q9GZZ8/O75460/P61812/Q02750/Q13443/Q7Z698/O00206/Q6R327/Q96EB6/P62834/O95429/Q8NI17/P16671/P48730/Q14511/O95835/P52630/P49765/P06213/P11234/P10912/Q9UGN4/P30040/Q9ULI3/O76074/P54764/O14745/Q96A49/P37840/P10599/P07333/P01019/P26927/P00734/…	229	0.0820201	0.0727998	1.12665	Olink
Olink	GO:0051249	Regulation of lymphocyte activation	189/2792	238/4011	0.794118	1.14083	3.38983	0.000311192	0.0101559	0.00861955	Q9UKW4/P25440/P26715/Q16520/B6A8C7/P52799/P04439/P26718/Q6QNY0/Q12836/P23771/P07766/Q495A1/P78540/P49366/P31785/P10415/O00203/P42081/O00206/P10070/Q09472/Q6UXL0/Q12888/Q14511/Q15465/P14902/Q9UGN4/O76074/P04083/Q6P589/P32119/P17927/Q08830/O95497/P61769/Q96PD5/P06729/O43290/Q14160/Q92835/P21754/P33681/P16410/P08575/P32971/P17676/Q9NWQ8/Q05315/Q9H7M9/P10644/P40189/Q13158/P09382/P41218/Q06418/Q14956/…	189	0.0676934	0.0593368	1.14083	Olink
Olink	GO:0002700	Regulation of production of molecular mediator of immune response	77/2792	90/4011	0.855556	1.2291	3.32634	0.000329905	0.0106762	0.00906107	Q14627/P04439/P23771/P49137/Q92817/P61812/P42081/Q92499/O00206/Q96EB6/Q12888/P16671/P09564/Q15762/P49862/P06744/P02652/P17927/P61769/P02647/P07288/P08575/P13727/P01375/Q05315/Q9BUD6/O75326/P13686/Q8NHL6/P30530/P02786/P10721/P08174/P05231/Q10589/P04233/P14174/P14778/P20333/Q9NQ38/Q7Z434/P31994/O95786/P10747/Q12846/P47992/P05089/P78552/P05112/P01584/O95760/Q8NHJ6/P35225/P22301/Q96P31/Q96PD4/Q16552/…	77	0.0275788	0.0224383	1.2291	Olink
Olink	GO:1903531	Negative regulation of secretion by cell	51/2792	57/4011	0.894737	1.28538	3.28379	0.000333807	0.0107124	0.00909184	Q14627/P28222/Q92859/P62760/Q13127/O75351/Q96BQ1/P62834/Q9BV40/Q9UGN4/P30040/P04083/Q13976/P09529/P37840/P02649/Q15848/P08913/Q16836/P05305/O75154/Q96C24/P10645/Q9UBU3/P41159/P48745/P46531/Q8NHL6/P15018/Q8N474/P20333/P19438/P31994/Q06787/O00186/P06850/O00233/Q9GZV9/P13688/P01584/P20809/Q12778/P11274/P13725/P41217/Q9UIB8/P68106/P29460/P25116/P24387/O00182	51	0.0182665	0.0142109	1.28538	Olink
Olink	GO:0048245	Eosinophil chemotaxis	22/2792	22/4011	1	1.4366	3.10739	0.000336987	0.0107251	0.00910259	Q9UIK4/P17931/Q16663/O15467/P55774/Q16627/P13501/P78423/P13500/P47992/P13521/P80075/P80098/Q9Y258/P10147/Q99616/P51671/O15444/P55773/P13236/O00626/O00175	22	0.00787966	0.00548492	1.4366	Olink
Olink	GO:0022414	Reproductive process	286/2792	370/4011	0.772973	1.11046	3.3745	0.000348867	0.0110122	0.00934627	P35221/P25440/Q0VDD7/Q96PH6/P05787/Q9NZA1/O75718/P48436/O14967/P98164/Q8IY31/Q9BY14/P35556/Q07617/Q96QH8/P04808/Q15102/Q07021/O95467/Q14151/O43432/P61764/O15240/Q6P1J6/Q9UKY0/P51460/Q07817/Q8IYV9/P12004/P06493/Q8N4E4/Q9GZT3/Q14674/Q12836/P30304/P31371/Q9UQE7/P31689/O95793/Q9GZP4/P23771/P01100/P07992/Q9Y6I3/Q06609/Q8WWU5/P59282/P47928/O43903/Q16181/O95997/Q96NB3/P36873/P63146/Q8NEB7/P61812/P54652/…	286	0.102436	0.0922463	1.11046	Olink
Olink	GO:0001774	Microglial cell activation	28/2792	29/4011	0.965517	1.38707	3.16564	0.000360972	0.0113016	0.00959193	O60603/P37840/P10909/P08575/P01375/P01130/P20160/P05107/P10636/P05231/P38484/P78423/P22894/P05067/P11215/P28799/P55008/O95760/P35225/P01579/P10147/O15455/P02745/P15260/P53634/O76096/Q9NZC2/Q15109	28	0.0100287	0.00723012	1.38707	Olink
Olink	GO:0002764	Immune response-regulating signaling pathway	179/2792	225/4011	0.795556	1.1429	3.33855	0.000377789	0.0117328	0.00995786	Q9UKW4/P04234/P26715/B6A8C7/P50897/Q9HCY8/P12319/Q15366/Q07021/Q9H6Q3/P54284/P04439/Q86VP1/P26718/Q15025/P32455/Q9UJZ1/P43630/P23771/Q7Z6A9/Q8TDX7/P42681/P01112/O60603/P49137/O15294/P07766/Q8WWF5/Q13410/Q13287/Q92485/Q6UW15/P43627/P43632/P19525/P10415/O00203/Q14258/Q92890/O00206/P03372/Q09472/P09693/Q6UXL0/Q96EP0/P16671/P98170/Q15399/Q96PL5/Q8WV28/Q15762/Q9UGN4/Q8NEU8/P21854/O00602/P17927/P11226/…	179	0.0641117	0.0560957	1.1429	Olink
Olink	GO:0060284	Regulation of cell development	249/2792	320/4011	0.778125	1.11786	3.32575	0.000414019	0.0127551	0.0108255	O76039/Q96PV0/P35221/P25440/Q9UKV0/Q9Y6U3/O14503/P55283/O15350/Q86WK6/Q16520/P63172/P60763/P98164/P20916/Q8WVC0/O60469/Q15714/Q5VV43/P46937/P11137/Q9GZP4/P23771/P01100/P34910/Q587J8/Q13127/O95696/Q8WWU5/P47928/O60603/Q9Y4G8/P36873/P31785/Q8NG06/P10415/Q02750/O00203/Q93033/P53990/P42081/P24530/Q16665/O00206/P10070/Q09472/P49715/Q9NQ66/Q14511/Q96PX8/Q15465/Q99062/Q9H3T2/Q16643/P49757/O76074/Q8NEU8/…	249	0.0891834	0.0797806	1.11786	Olink
Olink	GO:0045935	Positive regulation of nucleobase-containing compound metabolic process	322/2792	420/4011	0.766667	1.1014	3.3233	0.000429318	0.0131215	0.0111364	O43474/P07954/P05549/Q6QNY1/Q99856/O15350/Q16520/Q12809/P48436/P20823/Q16650/P54105/P01270/P48431/Q96JB5/P08651/Q8WVC0/Q6ZVN8/O60869/Q15714/Q9H4X1/Q6Y7W6/O77932/Q03014/P46937/Q8WYQ3/Q15025/Q7Z4V5/Q15014/P12004/P18848/P06493/Q9UPY8/O43889/P30304/P17980/Q9NS37/Q03111/Q9GZP4/Q4VC05/P23771/P01100/P29353/P07992/Q12849/Q9H293/Q587J8/Q13127/Q8TDX7/Q06609/Q9UBU8/Q00653/P42681/P01112/Q6N021/O15164/P47928/…	322	0.11533	0.104712	1.1014	Olink
Olink	GO:0050670	Regulation of lymphocyte proliferation	115/2792	140/4011	0.821429	1.18007	3.28184	0.000438995	0.0133116	0.0112978	Q9UKW4/P04439/Q12836/P07766/P78540/P49366/P10415/P42081/O00206/Q6UXL0/Q15465/P14902/Q9UGN4/O76074/P04083/P17927/Q14160/Q92835/P21754/P33681/P16410/P08575/P32971/P17676/Q05315/Q9H7M9/P10644/P40189/Q13158/P41218/Q14956/P41159/P21583/P35247/P31431/Q9NNX6/P01589/Q9Y275/P17931/P31146/Q8N423/P42574/Q8NHL6/P18065/P02786/P08174/P15529/P19320/P13501/Q9Y6D9/P05231/O95727/Q9NZQ7/Q07011/P12644/Q99731/P04233/…	115	0.0411891	0.034904	1.18007	Olink
Olink	GO:0007610	Behavior	157/2792	196/4011	0.80102	1.15075	3.27465	0.000475492	0.0141093	0.0119748	Q96PV0/Q13224/P43220/P60880/Q8N111/P08908/Q99250/P26378/P28222/O15020/Q8NFZ4/Q8N2Q7/Q9Y4C0/Q9NY46/Q9C0A0/Q16650/P50897/Q8IY31/P04062/Q53EL9/Q13002/O60469/O94830/Q6Y7W6/P78352/Q9H251/Q6UXV0/Q13972/P01100/O60603/P30279/Q9Y5Q6/P10415/P24530/Q16665/Q09472/P61328/Q92574/Q9NQ66/Q14511/Q96PX8/P56645/Q9Y2X7/P06730/P14902/P06213/P06280/P54764/P37840/P01210/P06744/P12821/P09172/P06276/P61769/P02649/P49908/…	157	0.0562321	0.0488656	1.15075	Olink
Olink	GO:0032722	Positive regulation of chemokine production	37/2792	40/4011	0.925	1.32886	3.16314	0.000479234	0.0141093	0.0119748	O60603/P19525/Q16665/O00206/P07333/P01031/Q15848/Q15063/Q969D9/P01375/P06858/P09601/Q01638/P20160/P18428/P08887/P05231/P04233/P05067/P14174/Q96F46/Q8TDQ0/Q7Z434/P55008/P01584/O95760/Q96PD4/Q16552/P01579/P13232/P24394/O15455/P01137/Q9BXN2/Q14116/Q15109/O00182	37	0.0132521	0.00997258	1.32886	Olink
Olink	GO:0050673	Epithelial cell proliferation	151/2792	188/4011	0.803191	1.15387	3.27005	0.000481334	0.0141093	0.0119748	P48436/P52799/P48431/Q9H4X1/P46937/Q07817/P31371/Q13972/P23771/P21781/P01112/O15164/P19526/Q9GZZ8/Q6UW88/O75460/Q6UW15/P61812/P84022/Q15262/Q02750/O43312/Q6UWK7/P24530/Q16665/Q6R327/P03372/Q96EB6/Q92185/P15531/P06401/P36897/Q15465/P49765/Q8N8U9/Q08830/P09172/P61769/P02649/Q96IY4/Q16610/P02750/P36955/P02647/Q9BZL6/P01225/P58107/Q9NR61/P07942/P08138/Q969H8/P02818/P55000/Q04721/P17676/P36952/P01375/…	151	0.0540831	0.0468711	1.15387	Olink
Olink	GO:0002237	Response to molecule of bacterial origin	136/2792	168/4011	0.809524	1.16297	3.26545	0.000482295	0.0141093	0.0119748	Q96PH6/Q9HCY8/P26718/Q15025/P55210/Q9NRY6/P01100/Q00653/O60603/Q9UHJ6/P49137/Q9NYJ8/Q9GZZ8/Q13443/P17181/P42081/P24530/Q99665/O00206/Q9UHA7/P16671/P98170/P55211/Q15399/Q9Y2X7/Q86UE4/Q9NZH8/P32927/P14902/Q02952/P37840/P01210/P32119/P22897/P12821/P61769/P02775/P02776/P04141/P35228/P19838/P00966/A6NDB9/P05305/P09543/P33681/P17676/P08670/P01375/P22004/P10145/P00797/P42830/Q9BUD6/P07204/P07911/Q76LX8/…	136	0.0487106	0.0418848	1.16297	Olink
Olink	GO:0051336	Regulation of hydrolase activity	220/2792	281/4011	0.782918	1.12474	3.2813	0.00048362	0.0141093	0.0119748	Q9UKW4/O76039/Q15042/Q9BZ29/Q99653/Q12774/Q2UY09/P48431/Q96JB5/O15013/O43665/Q5JSP0/P68400/P78318/P26718/O75146/P12004/O43889/Q13972/Q13127/P01112/P50454/P43357/Q9Y4G8/Q9HC57/P49354/O43504/Q765P7/P84022/Q86UX2/Q9Y3L3/Q8IV16/Q96RF0/O75830/P49223/Q96EB6/P62834/O95429/Q92574/Q9GZN4/P98170/O60447/P55211/P01037/P04406/Q99574/O75190/Q13976/P54764/P20155/P37840/Q04323/Q6UXB8/P02652/P16233/P17927/P06396/…	220	0.0787966	0.0700573	1.12474	Olink
Olink	GO:0046903	Secretion	264/2792	341/4011	0.774194	1.11221	3.27796	0.000499245	0.0144556	0.0122687	P43220/P60880/P08908/Q15042/P52179/Q14627/O95196/P23435/Q9Y6U3/P28222/Q8NFZ4/O15083/Q53GD3/Q8N2Q7/Q9ULU8/P20823/Q14184/P11229/P61266/P50897/P09683/Q7L0J3/Q9UM54/P12319/O95467/Q5T848/O95295/P53367/Q8IWQ3/P61764/Q9H4X1/Q92859/O15240/Q9H1P3/P21579/Q13277/Q9BQT9/P62760/Q6QNY0/Q9Y3C0/O75146/Q12836/Q6PUV4/Q7Z460/P23771/P21781/Q13127/O60603/Q7Z6P3/Q15796/O43768/Q8WUD1/Q9GZZ8/O75351/P61812/Q92783/Q03169/…	264	0.0945559	0.0850162	1.11221	Olink
Olink	GO:0150076	Neuroinflammatory response	41/2792	45/4011	0.911111	1.30891	3.15344	0.000535316	0.0153843	0.013057	P26441/O60603/P37840/P10909/P08575/P01375/P01130/P20160/P05107/P00533/P05556/P10636/P05231/P38484/P78423/P22894/P05067/P11215/P08254/P14780/P20333/P28799/P55008/Q07954/P07948/P05112/P01584/O95760/P35225/P01579/Q8TD46/P41217/P10147/O15455/P02745/P15260/P53634/Q14116/O76096/Q9NZC2/Q15109	41	0.0146848	0.0112191	1.30891	Olink
Olink	GO:0022603	Regulation of anatomical structure morphogenesis	255/2792	329/4011	0.775076	1.11348	3.25083	0.000550715	0.0157096	0.0133331	O76039/Q96PV0/O43474/Q19T08/P55283/Q86WK6/Q8N2Q7/P48436/P61366/P52799/P60763/P10301/P20916/O60469/Q9UQ16/Q5JSP0/Q8IWQ3/O94830/Q9H4X1/Q96HC4/Q5T5Y3/P78352/Q53GL0/P21579/Q5VV43/Q8IXS6/Q03014/P11137/Q86SQ0/Q7Z460/P23771/P29353/P21781/Q9Y6I3/O43903/Q16181/P19526/P20702/Q9Y4G8/P61812/Q86UU1/Q02750/P53990/Q9UIM3/O75781/Q16665/P03372/Q96EB6/P16671/O43184/Q9UHN6/Q96PX8/Q15465/Q96PU5/Q9UHI8/Q9H3T2/P52630/…	255	0.0913324	0.0820244	1.11348	Olink
Olink	GO:0044409	Symbiont entry into host	78/2792	92/4011	0.847826	1.21799	3.2009	0.00055818	0.0157877	0.0133994	P63172/P52799/P06493/Q12899/Q8NG06/Q14258/P42081/Q9H910/Q9Y2I7/Q15223/Q9BV40/P06213/P17301/O00602/P22897/P17927/P06396/P02743/P33681/Q9H2X3/P11279/Q9BYF1/P10145/P09382/Q06418/Q9NY25/Q92692/P07711/P01130/Q9NNX6/P07858/Q14393/P00533/P15144/P13591/P30530/P02786/P05556/P08174/P15529/O14786/P20023/P27487/P05362/Q8WTV0/O00308/Q14108/P15151/P17405/P04233/P08648/Q9Y624/P29317/Q16653/P26010/P06756/Q96D42/…	78	0.027937	0.0229369	1.21799	Olink
Olink	GO:0043405	Regulation of map kinase activity	49/2792	55/4011	0.890909	1.27988	3.16271	0.000561651	0.0157877	0.0133994	Q12774/Q96BJ3/P04062/Q96JB5/P31689/P01112/O75460/Q13443/O00206/P06213/P10912/Q9UGN4/P30040/O76074/P54764/P01019/P02649/Q15848/P08913/P05305/P01375/P01241/P04054/P09619/P04085/Q6ZMJ4/P13385/P09211/P18031/P17405/Q99731/Q16288/P14174/O14964/Q9Y5V3/Q99683/P36888/P17948/P07948/P80511/P04626/P01584/P09038/Q12933/P20783/O14788/Q9Y6Q6/Q9Y6N7/P01127	49	0.0175501	0.0137123	1.27988	Olink
Olink	GO:0051897	Positive regulation of phosphatidylinositol 3-kinase/protein kinase b signal transduction	91/2792	109/4011	0.834862	1.19937	3.19338	0.000595733	0.0166244	0.0141095	Q9UKW4/Q07021/Q6UXV0/P23771/O15211/P61812/Q6R327/Q96EB6/P85299/O95429/P36897/Q86UE4/P49765/P06213/P10599/P07333/P01019/P04040/P00734/P07225/P02751/O00291/Q14457/Q969H8/Q9Y251/P01375/P40225/P07585/P16234/Q16620/Q06418/P41159/Q8IW75/P01241/Q01973/Q99988/P09619/P17813/P04085/Q14393/P00533/P30530/Q9BXJ1/P10721/P05556/P16109/P36222/P13501/P09769/P78423/Q08345/Q92854/Q99731/P78325/Q16288/P05067/Q99972/…	91	0.0325931	0.0271753	1.19937	Olink
Olink	GO:0002520	Immune system development	60/2792	69/4011	0.869565	1.24922	3.15995	0.000613122	0.0169866	0.0144168	Q13936/Q16520/P23771/P07992/Q96SD1/Q00653/P07766/Q06643/P84022/P13051/P10415/Q02750/Q9UH65/P25490/Q12888/P36897/Q8IYW5/Q15465/P14902/P32119/O43734/P08575/Q9HCU0/Q05315/Q12864/Q13158/Q9Y5K6/P01589/Q8N423/P02786/P00441/Q13426/Q9Y6D9/P16871/Q8TDQ0/P04637/P10747/P51692/P00519/P07949/P07948/Q15116/P37173/P05112/Q8NHJ6/P22301/O60934/Q5T4W7/P13747/P40933/P01374/P29965/P01137/P00813/Q9Y6Q6/P25942/O75888/…	60	0.02149	0.0172027	1.24922	Olink
Olink	GO:0002697	Regulation of immune effector process	164/2792	206/4011	0.796117	1.1437	3.20446	0.000625418	0.0172035	0.0146009	P25440/Q14627/P26715/Q16520/Q07021/P04439/P61764/P26718/P23771/P49137/Q92817/Q5VX71/P61812/P42081/Q92499/O00206/Q09472/Q96EB6/Q6UXL0/Q12888/P16671/P09564/Q9BV40/Q15762/O15400/Q9UGN4/Q8NEU8/P04083/P49862/P06744/P02652/O00602/P17927/P61769/Q96PD5/P11226/P02647/O43866/P01024/P05155/P27918/P08603/P35228/P21754/P01189/P33681/P07288/P08575/P13727/P11279/P01375/Q05315/Q13158/P09382/P41159/Q07108/Q9BUD6/…	164	0.0587393	0.0513588	1.1437	Olink
Olink	GO:0045137	Development of primary sexual characteristics	67/2792	78/4011	0.858974	1.23401	3.15821	0.000638119	0.0174283	0.0147918	P35221/P48436/P98164/Q14151/O15240/P51460/Q07817/P31371/P23771/P07992/O43903/Q96NB3/P61812/P10415/P03372/Q96EB6/P06401/P36897/Q9UHI8/P06213/P09529/P12821/Q14781/O75534/P01225/P21754/P20042/P17676/Q13444/P16234/P18827/Q9Y5K6/P41159/P21583/P00797/P42574/P46531/Q9HD89/P10721/P00441/P03950/Q4LE39/P29474/Q07812/O94813/O14944/P02771/Q8N474/Q9HCK4/P01215/P41586/P01229/O43524/P51692/Q9Y653/P56159/P35968/…	67	0.0239971	0.0194465	1.23401	Olink
Olink	GO:0120162	Positive regulation of cold-induced thermogenesis	31/2792	33/4011	0.939394	1.34954	3.05103	0.000718256	0.0194789	0.0165321	P07954/O95467/Q8TCU4/O15294/Q14204/Q9Y4C1/P16671/P22303/Q8NEU8/P09172/Q15848/P33121/Q16836/P17676/P48357/Q9UBU3/P41159/P15090/P80188/Q01469/P01178/Q9NRA1/P08069/Q9NSA1/P05112/P35225/Q9Y478/P24394/Q16698/P15692/Q14116	31	0.0111032	0.00822737	1.34954	Olink
Olink	GO:0071396	Cellular response to lipid	163/2792	205/4011	0.795122	1.14228	3.16448	0.000726115	0.0195543	0.0165961	O43474/Q8WTQ1/Q96PH6/P48436/Q10571/Q9ULW2/O95467/Q14151/P26718/P46937/Q15025/P55210/Q9NRY6/P31689/P01100/Q13127/O15164/O60603/Q9UHJ6/Q9GZZ8/O75528/Q13443/P42081/P24530/Q9Y4C1/O00206/P03372/Q09472/Q96EB6/P06401/Q9UHA7/Q9NQ66/P16671/O95835/P55211/Q9Y2X7/Q86UE4/Q9NZH8/P06730/P17301/P04083/P09529/P01210/P32119/P22897/P12821/P61769/P36955/P02775/P02776/P04141/P10109/P35228/Q07973/Q13296/P19838/O00327/…	163	0.0583811	0.0511094	1.14228	Olink
Olink	GO:0030097	Hemopoiesis	277/2792	360/4011	0.769444	1.10539	3.17148	0.00074264	0.0198605	0.016856	O43474/Q9H461/P25440/P04234/Q9UKV0/P26715/Q9Y6U3/Q16520/P10301/P04062/Q96JB5/Q8WVC0/Q15714/Q9H6S1/Q03014/P18848/Q9GZP4/P23771/P01100/P07992/P34910/P08700/Q96SD1/Q9H293/Q13127/O95696/Q6N021/O60603/P15248/O15294/P07766/P31785/Q9H6E4/P61812/Q8NG06/Q96AQ6/P19525/P10415/O00203/Q93033/P42081/Q16665/O00206/P10070/Q09472/Q96EB6/P25490/P09693/P49715/Q01201/Q9NWV8/Q8NI17/Q9NY59/Q92574/Q14511/Q15465/Q99062/…	277	0.099212	0.0897532	1.10539	Olink
Olink	GO:0032944	Regulation of mononuclear cell proliferation	118/2792	145/4011	0.813793	1.1691	3.1385	0.00076975	0.0203035	0.017232	Q9UKW4/P04439/Q07817/Q12836/P07766/P78540/P49366/P10415/P42081/O00206/Q6UXL0/Q15465/P14902/Q9UGN4/O76074/P04083/P17927/Q14160/Q92835/P21754/P33681/P16410/P08575/P32971/P17676/Q05315/Q9H7M9/P10644/P40189/Q13158/P41218/Q14956/P41159/P21583/P35247/P31431/Q9NNX6/P01589/Q9Y275/P17931/P31146/Q8N423/P15907/P42574/Q8NHL6/P18065/P02786/P08174/P15529/P19320/P13501/Q9Y6D9/P05231/O95727/Q9NZQ7/Q07011/P12644/…	118	0.0422636	0.0361506	1.1691	Olink
Olink	GO:0043491	Phosphatidylinositol 3-kinase/protein kinase b signal transduction	118/2792	145/4011	0.813793	1.1691	3.1385	0.00076975	0.0203035	0.017232	Q9UKW4/P98164/P10301/Q07021/Q6UXV0/P23771/O15211/P61812/Q6R327/Q96EB6/P85299/O95429/Q9NY59/P36897/Q86UE4/P49765/P06213/O14745/P10599/P07333/P01019/P04040/P00734/P07225/P02751/O00291/Q14457/P05305/Q969H8/P07093/Q9Y251/P01375/Q15831/P40225/P07585/O14793/P16234/Q16620/Q06418/O75340/Q9Y5K6/P41159/Q8IW75/P01241/Q01973/Q99988/Q5VY43/P09619/P17813/P12111/P04085/Q14393/P00533/P30530/Q9BXJ1/P10721/P05556/…	118	0.0422636	0.0361506	1.1691	Olink
Olink	GO:0071216	Cellular response to biotic stimulus	96/2792	116/4011	0.827586	1.18891	3.12441	0.000787588	0.0206327	0.0175114	Q96PH6/P26718/Q15025/P55210/Q9NRY6/O60603/Q9UHJ6/Q9GZZ8/Q13443/P42081/P24530/O00206/Q9UHA7/P16671/Q15399/Q9Y2X7/Q86UE4/Q9NZH8/P32119/P22897/P61769/P02775/P02776/Q9NZJ5/P04141/P35228/P19838/P00966/P33681/P32320/Q04721/P08670/P01375/P22004/P10145/Q8WX77/P42830/Q9BUD6/Q76LX8/Q8N423/P78324/P46531/Q8NHL6/P05121/P59665/P18428/P30530/P08174/P08571/Q8WTV0/P29474/P29466/P09211/Q9NQ88/P05231/Q9Y6Y9/Q9NZQ7/…	96	0.034384	0.0289205	1.18891	Olink
Olink	GO:0002250	Adaptive immune response	202/2792	258/4011	0.782946	1.12478	3.13549	0.000824869	0.0214633	0.0182164	P25440/P04234/Q14627/P26715/Q16520/B6A8C7/P12319/Q07021/Q9H6Q3/P04439/Q6GQQ9/P26718/P23771/P07992/Q7Z6A9/Q96SD1/Q00653/P42681/P01112/Q03518/P15248/P07766/P78540/Q5VX71/P13051/Q9UH65/Q14246/Q68D85/P42081/O00206/Q09472/Q96EB6/Q9HBE5/P09693/Q6UXL0/Q01201/Q12888/Q92574/Q8IYW5/P09564/P32927/Q15762/O15400/P30101/Q9BX67/Q02223/P04083/P17927/P02748/Q08830/P07358/Q9NZP8/P61769/P09871/P10909/P01031/P00736/…	202	0.0723496	0.0643231	1.12478	Olink
Olink	GO:0001822	Kidney development	102/2792	124/4011	0.822581	1.18172	3.11058	0.000838211	0.0216641	0.0183868	O75631/P05549/O15350/P48436/P63010/P52799/P98164/Q8IY31/P46937/P23771/O15078/P49454/P53420/P78540/Q15796/P61812/P84022/P10415/O43312/P24530/P10070/Q9NP85/Q92574/P36897/Q15465/Q9UHI8/P55211/O60500/O95393/Q8N8U9/P54764/P12821/P01019/P04040/Q15848/P36955/O43734/Q07075/P00966/Q13563/P05305/P98161/Q04721/P62736/P21964/Q8TE57/P22004/P09668/P46379/P16234/Q13158/P18827/Q9Y5K6/P00797/P20711/P31431/Q8NBP7/…	102	0.036533	0.030915	1.18172	Olink
Olink	GO:0007548	Sex differentiation	76/2792	90/4011	0.844444	1.21313	3.09458	0.000847493	0.0217579	0.0184663	P35221/P48436/P98164/Q14151/O15240/P51460/Q07817/P31371/P23771/P07992/O43903/Q96NB3/P61812/P10415/P03372/Q96EB6/P06401/P36897/Q15465/Q9UHI8/P06213/P09529/P12821/P37058/Q14781/O75534/P01225/P21754/P20042/P98161/P17676/Q13444/P22004/P16234/Q06418/P18827/Q9Y5K6/P41159/P21583/P00797/P42574/P46531/Q9HD89/P30530/P10721/P00441/P03950/Q4LE39/P29474/Q07812/O94813/O14944/Q02790/P02771/Q8N474/Q9HCK4/P01215/…	76	0.0272206	0.0224383	1.21313	Olink
Olink	GO:0031349	Positive regulation of defense response	159/2792	200/4011	0.795	1.1421	3.11975	0.000854694	0.0217579	0.0184663	P26715/P50897/Q9HCY8/Q15366/Q07021/Q86VP1/P26718/Q15025/P32455/O15264/Q8TDX7/P42681/P49662/O60603/P49137/O15294/Q8WWF5/Q13287/Q92485/Q6UW15/P19525/O00203/Q14258/Q92890/O00206/P03372/Q09472/P49715/Q96EP0/P16671/P98170/Q9H171/Q15399/Q9BV40/Q15762/P14902/Q9UGN4/Q8NEU8/P37840/P49862/P01210/O00602/P01019/P11226/P01024/Q5TA50/P59901/O75427/Q14457/P07492/P21754/Q9UJ70/P01189/P07288/P30046/P11279/P17676/…	159	0.0569484	0.0498629	1.1421	Olink
Olink	GO:0010586	Mirna metabolic process	35/2792	38/4011	0.921053	1.32319	3.02912	0.000858789	0.0217579	0.0184663	O43474/P48436/P23771/P01100/Q13127/P01112/P61812/P84022/Q16665/P03372/P25490/P01019/Q15370/P19838/P08138/Q04721/P01375/Q9UM47/P00533/P05231/P12644/P01236/P05067/Q15797/P04637/O43524/P05412/Q8NHJ6/P22301/Q8TCS8/Q12968/P09038/P01137/P15692/P01127	35	0.0125358	0.00947395	1.32319	Olink
Olink	GO:0007167	Enzyme-linked receptor protein signaling pathway	329/2792	432/4011	0.761574	1.09408	3.13249	0.000864884	0.0217691	0.0184759	Q9H492/P48436/P49069/P52799/P98164/Q8IY31/P35556/Q9BX66/B2RUY7/Q6ZVN8/Q15714/P31751/Q6Y7W6/Q92859/Q6UXV0/Q5VV43/Q15256/Q03014/Q8TAT2/Q99704/O75146/P31371/P23771/P01100/P29353/P07992/P21781/P01112/O75665/P49137/O15294/P07766/P25092/Q9Y4G8/Q15796/P52848/Q6UW88/P49354/P61812/P84022/Q15262/Q02750/Q13443/O43312/Q8N907/Q7Z698/Q16665/Q09472/Q96EB6/P10767/Q9NP95/O75365/Q8NI17/Q9NY59/Q9NQ66/P98170/P36897/…	329	0.117837	0.107704	1.09408	Olink
Olink	GO:0010629	Negative regulation of gene expression	262/2792	340/4011	0.770588	1.10703	3.12164	0.000885009	0.022131	0.018783	O43474/Q9UKV0/Q14627/P26378/P48436/O15234/P01270/P04062/Q07021/P68400/Q9H4X1/Q6Y7W6/Q6GQQ9/Q16625/Q14149/O77932/Q03252/P46937/P32455/Q9Y6X8/P18848/P06493/Q9NS37/O95793/P23771/Q9ULR5/O75409/Q13127/P01112/P49137/P07766/Q8IV48/Q495A1/O00422/P43357/P78540/Q15796/Q6PKG0/Q13287/O75460/P61812/P84022/P19525/Q96DE0/Q92890/Q8N6M0/P21128/P20700/Q14011/Q16665/O00206/Q9NQI0/P03372/Q96EB6/P25490/P06401/Q6UXL0/…	262	0.0938395	0.0847669	1.10703	Olink
Olink	GO:0042116	Macrophage activation	51/2792	58/4011	0.87931	1.26322	3.05562	0.00089629	0.0222685	0.0188997	O60603/Q9UHJ6/Q13287/Q96A25/O00206/P49715/Q8NI17/Q15399/P37840/P10909/Q8IZF2/P08575/P01375/P01130/Q01638/P20160/P05107/P18428/Q9NPY3/P10636/P05231/P38484/P78423/O15496/P22894/P04233/P05067/P11215/P14174/P06734/Q8TDQ0/Q9Y279/P28799/P31994/P55008/P05112/O95760/P35225/P22301/P01579/P24394/P41217/P10147/O15455/P02745/P15260/P53634/P47712/O76096/Q9NZC2/Q15109	51	0.0182665	0.0144602	1.26322	Olink
Olink	GO:0002263	Cell activation involved in immune response	114/2792	140/4011	0.814286	1.16981	3.09482	0.000903218	0.0222967	0.0189237	P25440/Q14627/Q16520/P12319/P61764/Q6PUV4/P23771/P07992/Q7Z6P3/Q13287/P13051/Q9UH65/P42081/Q6UWK7/O00206/Q09472/Q01201/Q12888/Q92574/Q8IYW5/Q99584/P20701/Q9BV40/Q9UGN4/P04083/P17927/Q96PD5/P05000/P07492/P33681/P13796/P08575/P10645/Q04721/P11279/P01375/Q12864/P40189/P09382/Q07108/O00161/P17931/P31146/P05107/Q8NHL6/O75594/P18428/P02786/P10721/P15529/P08887/P41222/P05362/Q8IU54/P09769/P05231/Q99731/…	114	0.0408309	0.034904	1.16981	Olink
Olink	GO:0032612	Interleukin-1 production	47/2792	53/4011	0.886792	1.27397	3.0383	0.000937405	0.0228478	0.0193914	P78540/Q96A25/P84022/O00206/P16671/Q99584/Q9Y2X7/P04083/P02763/P02647/P49755/Q5TA50/Q8WXC3/P01375/Q9UBU3/P06858/A6NI73/P04792/P78324/P20160/P13686/Q14393/P29466/P09211/P05231/P78423/P01258/Q99731/P05067/P30740/Q8TDQ0/Q8N149/Q14790/P20138/P13688/Q8NHJ6/P22301/Q16552/P01579/P10147/Q14005/Q9BXN2/P25116/Q9NZC2/Q15109/P27930/O00182	47	0.0168338	0.0132137	1.27397	Olink
Olink	GO:0032652	Regulation of interleukin-1 production	47/2792	53/4011	0.886792	1.27397	3.0383	0.000937405	0.0228478	0.0193914	P78540/Q96A25/P84022/O00206/P16671/Q99584/Q9Y2X7/P04083/P02763/P02647/P49755/Q5TA50/Q8WXC3/P01375/Q9UBU3/P06858/A6NI73/P04792/P78324/P20160/P13686/Q14393/P29466/P09211/P05231/P78423/P01258/Q99731/P05067/P30740/Q8TDQ0/Q8N149/Q14790/P20138/P13688/Q8NHJ6/P22301/Q16552/P01579/P10147/Q14005/Q9BXN2/P25116/Q9NZC2/Q15109/P27930/O00182	47	0.0168338	0.0132137	1.27397	Olink
Olink	GO:0030334	Regulation of cell migration	357/2792	471/4011	0.757962	1.08889	3.1074	0.000950131	0.0229503	0.0194783	O43474/Q96Q89/Q9UKV0/Q9HCM4/P48436/P60763/P10301/P35556/Q9HCY8/Q07021/P31751/Q9H4X1/P26718/Q15256/P51460/Q8WW22/Q8N4C8/Q86SQ0/O43889/Q13017/Q7Z460/P31371/P23771/P21781/P01112/Q9H2G2/P19526/O15294/Q9ULD2/P20702/Q9Y4G8/Q9Y2J4/P61812/P84022/Q9Y3L3/P10415/Q15262/Q9UH65/Q13443/Q6UWK7/P62330/Q16665/O00206/Q96EB6/P10767/Q6UXZ4/Q9NP95/O00401/O95429/Q9NY59/Q9NQ66/P36897/Q14511/Q9UIK4/Q15465/Q9UHI8/Q9H3T2/…	357	0.127865	0.117427	1.08889	Olink
Olink	GO:0106106	Cold-induced thermogenesis	43/2792	48/4011	0.895833	1.28696	3.0266	0.000953529	0.0229503	0.0194783	P07954/O95467/Q9BQT9/P18848/Q8TCU4/O15294/Q14204/Q9NPJ3/Q9Y4C1/O00206/P16671/P22303/Q8NEU8/P09172/Q15848/P33121/Q16836/O00327/P17676/Q15831/P48357/Q9UBU3/P41159/P15090/P46531/P80188/Q01469/P01178/P00352/Q9NRA1/P08069/Q9NSA1/P05112/P35225/Q9Y478/P52564/P40933/P24394/Q16698/P15692/Q13478/Q14116/Q16363	43	0.0154011	0.0119671	1.28696	Olink
Olink	GO:2000630	Positive regulation of mirna metabolic process	25/2792	26/4011	0.961538	1.38135	2.95206	0.000975229	0.023119	0.0196216	O43474/P23771/P01100/P01112/P61812/P84022/Q16665/P01019/P19838/P08138/Q04721/P01375/Q9UM47/P00533/P05231/P01236/Q15797/P04637/O43524/P05412/P22301/Q8TCS8/P09038/P01137/P01127	25	0.00895415	0.00648217	1.38135	Olink
Olink	GO:0033135	Regulation of peptidyl-serine phosphorylation	30/2792	32/4011	0.9375	1.34682	2.98069	0.000976464	0.023119	0.0196216	P10398/O95429/O95835/P37840/P10599/Q08499/P23327/P11532/P49593/P01375/Q13043/P00533/P02786/P60484/P15018/P29475/P05231/Q16288/O94907/P05067/Q99497/P50749/P01275/P20809/O43597/P01579/P13725/O15169/P20783/Q04637	30	0.010745	0.00797806	1.34682	Olink
Olink	GO:0050866	Negative regulation of cell activation	98/2792	119/4011	0.823529	1.18309	3.06811	0.000978551	0.023119	0.0196216	B6A8C7/Q495A1/P78540/P42081/Q6UXL0/Q8NI17/Q15465/P14902/Q9UGN4/O76074/P04083/Q13976/Q6P589/P32119/P17927/Q08830/P00734/P02649/Q96PD5/P02751/Q14160/Q92835/P33681/Q8IZF2/P07093/P16410/P08575/P17676/Q9NWQ8/Q9H7M9/P16234/P10644/P09382/P41218/Q06418/Q14956/Q07108/P35247/P31431/P07204/P01130/P01589/P17931/Q8N423/P42574/P04085/Q8NHL6/O75594/P30530/Q9BXJ1/Q8IU54/P51452/P09769/P29474/Q9Y6D9/O95727/Q9NZQ7/…	98	0.0351003	0.0296684	1.18309	Olink
Olink	GO:0008406	Gonad development	65/2792	76/4011	0.855263	1.22867	3.04566	0.000993422	0.0233104	0.019784	P35221/P48436/P98164/Q14151/O15240/P51460/Q07817/P31371/P23771/P07992/O43903/Q96NB3/P61812/P10415/P03372/Q96EB6/P06401/P36897/Q9UHI8/P06213/P09529/P12821/O75534/P01225/P21754/P20042/P17676/Q13444/P16234/P18827/Q9Y5K6/P41159/P21583/P00797/P42574/P46531/Q9HD89/P10721/P00441/P03950/Q4LE39/P29474/Q07812/O94813/O14944/P02771/Q8N474/Q9HCK4/P01215/P01229/O43524/P51692/Q9Y653/P56159/P35968/P12931/P01583/…	65	0.0232808	0.0189479	1.22867	Olink
Olink	GO:0048568	Embryonic organ development	101/2792	123/4011	0.821138	1.17965	3.06229	0.00100419	0.0233104	0.019784	P05549/P05787/Q53GD3/P48436/P09683/P35556/Q9UM54/Q9NPG4/Q9H251/P46937/P18848/P31371/P23771/P07992/P08700/Q13127/Q9Y6I3/O15078/Q15796/P52848/Q9H6E4/P61812/P84022/Q02750/Q16665/P10070/Q6UXM1/P49715/P36897/Q15465/O75190/O14745/P00747/P04141/Q3SXY8/Q13563/P05305/Q14160/Q6ZRY4/P02458/P98161/Q96CG8/Q04721/P17676/P01375/Q9H5Y7/P16234/Q13043/P10145/P21583/Q13361/P17813/P46531/P04085/P00533/P39060/Q12794/…	101	0.0361748	0.0306657	1.17965	Olink
Olink	GO:0003281	Ventricular septum development	19/2792	19/4011	1	1.4366	2.88667	0.00100572	0.0233104	0.019784	P63010/P98164/P23771/P61812/Q8N907/P36897/Q9ULI3/Q03167/P46531/P29474/O94813/Q13308/P12644/Q9HCK4/O00622/P21802/P37173/Q9GZT9/Q9Y6N7	19	0.00680516	0.00473697	1.4366	Olink
Olink	GO:0045087	Innate immune response	309/2792	405/4011	0.762963	1.09608	3.08573	0.00101626	0.0233104	0.019784	Q8IZJ0/Q30KQ4/Q8WTQ1/P26715/Q96PH6/Q6P9F5/B6A8C7/P50897/Q9HCY8/Q15366/Q07021/P04439/P61764/Q9H6S1/Q6Y7W6/Q14149/Q86VP1/P26718/Q15025/P32455/Q12899/P23771/Q8TDX7/Q00653/P42681/P49662/Q13445/O14879/O60603/P49137/O15294/P09914/P78540/Q8WWF5/Q8WUD1/Q13287/Q92485/Q5VX71/Q6UW15/Q96A25/Q8NG06/P19525/O00203/Q14258/Q92890/P17181/Q92499/O00206/P03372/Q09472/Q01201/Q9NZS2/Q9UHA7/P16671/P98170/Q9H171/Q15399/…	309	0.110673	0.100972	1.09608	Olink
Olink	GO:0061458	Reproductive system development	85/2792	102/4011	0.833333	1.19717	3.05237	0.00101692	0.0233104	0.019784	P35221/P48436/P98164/Q14151/O15240/P51460/Q07817/P31371/P23771/P07992/P47928/O43903/Q96NB3/P61812/P10415/Q6NUJ1/P03372/Q96EB6/P06401/P36897/Q15465/Q9UHI8/P06213/P09529/P12821/P36955/P01024/P37058/O75534/P01225/P21754/P20042/P98161/P07093/P07602/P17676/P36952/Q15831/Q13444/P22004/P16234/Q06418/P18827/Q9Y5K6/P41159/P21583/P00797/P42574/P46531/Q9HD89/P24821/P30530/P10721/P00441/P03950/Q4LE39/P29474/…	85	0.0304441	0.0254301	1.19717	Olink
Olink	GO:0050921	Positive regulation of chemotaxis	75/2792	89/4011	0.842697	1.21062	3.04069	0.00104134	0.023725	0.0201359	Q9HCY8/O60469/Q07021/Q13277/O43889/P84022/Q9UH65/Q14511/Q9UIK4/O43320/P49765/P17301/P07333/Q9BZL6/P05305/P49593/P21246/O14793/P16234/P10145/P04792/P09619/P08581/P20160/Q14393/P05121/P18428/P35443/P08709/Q99969/P08887/O14786/P13501/Q6ZMJ4/O94813/P05231/O43557/O43927/Q99731/P04233/Q16288/P05067/Q13093/P55008/Q12846/P47992/P13521/P13726/P21741/P35968/P49767/Q5T4W7/P48061/Q13291/P09038/P80098/Q9Y258/…	75	0.0268625	0.022189	1.21062	Olink
Olink	GO:0051960	Regulation of nervous system development	143/2792	179/4011	0.798883	1.14768	3.05886	0.00105687	0.023725	0.0201359	O76039/Q96PV0/P35221/O75312/P23435/O14503/P55283/Q8NFZ4/O15350/Q86WK6/Q8N2Q7/P63172/P98164/P20916/O60469/Q8N967/Q9BQT9/Q5VV43/P46937/P11137/Q587J8/Q13127/P47928/O60603/Q8TEW0/P20702/Q9Y4G8/P01266/P36873/Q02750/P53990/Q16665/Q96PX8/Q15465/Q9H3T2/Q16643/P49757/Q8NEU8/Q9NS98/P54764/Q8N0X7/P12821/P00734/P61769/P36955/P02751/Q9NZJ5/O00327/Q9NR61/P07355/P23471/P07093/P23560/Q6IBS0/P01375/Q15831/P21246/…	143	0.0512178	0.0446273	1.14768	Olink
Olink	GO:0051050	Positive regulation of transport	282/2792	368/4011	0.766304	1.10088	3.07264	0.00105814	0.023725	0.0201359	O75312/Q9NY72/P60880/Q96Q89/Q15042/P52179/Q9Y6U3/Q99653/Q12774/Q8NFZ4/O15083/Q86WK6/Q12809/Q8N2Q7/Q9ULU8/Q5VT99/Q14184/P11229/P61266/P50897/O60939/P09683/P01270/Q9BX66/Q9UQ16/Q5T848/O95295/P54284/P31751/P61764/Q9H4X1/Q5SW96/Q16625/P21579/P62760/Q8WYQ3/P11137/O75146/P18848/P06493/O43889/Q7Z460/Q9UK41/O15078/O60603/Q14204/P31785/Q8WUD1/Q9GZZ8/P20807/O75351/P61812/P84022/P54652/Q92783/Q13443/P62330/…	282	0.101003	0.0917477	1.10088	Olink
Olink	GO:0070482	Response to oxygen levels	110/2792	135/4011	0.814815	1.17057	3.05068	0.00105965	0.023725	0.0201359	Q99250/Q9H492/P63211/P48431/Q9H4X1/P18848/P01100/Q13127/O60603/P61812/P84022/P10415/Q16665/Q09472/Q96EB6/Q05329/Q92574/O60238/P55211/P49765/P17301/P54764/P01210/P08294/P12821/P04040/Q15848/P21817/P35228/P35520/Q14643/P36776/Q14457/P05305/O75348/Q12982/Q15063/P52789/P01375/P21964/Q13444/O14793/P41159/P00750/Q03167/P02144/P17813/Q9Y4L1/P42574/P46531/P25445/P02452/Q6EMK4/P02786/P08709/P98160/P19320/…	110	0.0393983	0.0336574	1.17057	Olink
Olink	GO:0032102	Negative regulation of response to external stimulus	169/2792	214/4011	0.78972	1.13451	3.06045	0.00106616	0.0237329	0.0201426	O43474/P26715/Q96PH6/P04062/Q15366/Q07021/O95467/P04439/Q6Y7W6/Q92859/P26718/Q5VV43/Q96KB5/Q86SQ0/Q7Z460/P23771/P78540/Q9HC57/Q9GZZ8/Q13287/Q92485/Q5VX71/Q9GZX6/P84022/P19075/Q6UXL0/Q9Y2X7/P52630/O75688/Q13976/P54764/Q6P589/P32119/P17927/P00734/P02649/Q96IY4/P07225/P00748/P01031/Q15848/P03952/P02776/P02647/P04196/P03951/P05155/P02743/P08697/P00747/P02671/P55011/P19838/P05305/P58107/P07355/P07093/…	169	0.0605301	0.0533533	1.13451	Olink
Olink	GO:1901701	Cellular response to oxygen-containing compound	303/2792	397/4011	0.763224	1.09645	3.06364	0.00109676	0.0242736	0.0206015	P35221/O43474/P43220/Q02641/P08908/Q9UKV0/Q8WTQ1/Q96PH6/Q9H492/Q86WK6/P48436/Q10571/P11229/Q9ULW2/O60218/Q9BX66/O43665/O95467/Q8IWQ3/P31751/P26718/P62760/P46937/Q15025/P55210/P07320/Q9NRY6/P12004/P06493/O15264/P01100/P29353/Q06609/P01112/O15164/P49662/O60603/Q9UHJ6/O15294/Q9Y4G8/Q15796/P21695/Q9GZZ8/Q6PKG0/O75460/P84022/Q15262/Q13443/O43653/P42081/O75781/P24530/Q16665/O00206/P03372/Q09472/Q96EB6/…	303	0.108524	0.0989778	1.09645	Olink
Olink	GO:0001659	Temperature homeostasis	50/2792	57/4011	0.877193	1.26018	2.99378	0.00114492	0.0251947	0.0213832	P07954/O95467/Q9BQT9/P18848/Q8TCU4/O15294/Q14204/Q9NPJ3/P24530/Q9Y4C1/O00206/P16671/P22303/Q8NEU8/P09172/Q15848/P33121/Q16836/O00327/P17676/P01375/Q15831/P48357/Q9UBU3/P41159/P15090/P46531/P80188/Q01469/P01178/P00352/Q9NRA1/P08069/Q9NSA1/P05112/P01584/P35225/Q9Y478/P01583/Q12778/P52564/P40933/P24394/Q16698/O14788/Q9Y6Q6/P15692/Q13478/Q14116/Q16363	50	0.0179083	0.0142109	1.26018	Olink
Olink	GO:0070661	Leukocyte proliferation	148/2792	186/4011	0.795699	1.1431	3.02429	0.00120073	0.0260906	0.0221436	Q9UKW4/P01270/P04062/P04439/Q9H6S1/Q03014/Q07817/Q12836/P15248/P07766/P78540/P49366/P10415/P42081/O00206/Q6UXL0/Q15465/P32927/P14902/Q9UGN4/O76074/P04083/P32119/P07333/P12821/P17927/P10909/P04141/Q14160/Q92835/P21754/P33681/P16410/P08575/P32971/P17676/Q05315/Q9H7M9/P10644/P40189/Q13158/P41218/Q14956/P41159/P21583/P35247/P31431/Q9NNX6/P01589/Q9Y275/P17931/P31146/Q8N423/P15907/P42574/Q8NHL6/P18065/…	148	0.0530086	0.0463725	1.1431	Olink
Olink	GO:2000145	Regulation of cell motility	365/2792	483/4011	0.755694	1.08563	3.03653	0.00121722	0.0260906	0.0221436	P35221/O43474/Q96Q89/Q9UKV0/Q9HCM4/P48436/P60763/P10301/Q9BY14/P35556/Q9HCY8/Q07021/P31751/Q9H4X1/P26718/Q15256/P51460/Q8WW22/Q8N4C8/Q86SQ0/O43889/Q13017/Q7Z460/P31371/P23771/P21781/P01112/P59282/Q9H2G2/P19526/O15294/Q9ULD2/P20702/Q9Y4G8/Q9Y2J4/P61812/P84022/Q9Y3L3/P10415/Q15262/Q9UH65/Q13443/Q6UWK7/P62330/Q16665/O00206/Q96EB6/P10767/Q6UXZ4/Q9NP95/O00401/O95429/Q9NY59/Q9NQ66/P36897/Q14511/Q9UIK4/…	365	0.130731	0.120419	1.08563	Olink
Olink	GO:0072001	Renal system development	103/2792	126/4011	0.81746	1.17437	3.00942	0.00122407	0.0260906	0.0221436	O75631/P05549/O15350/P48436/P63010/P52799/P98164/Q8IY31/P46937/P23771/O15078/P49454/P53420/P78540/Q15796/P61812/P84022/P10415/O43312/P24530/P10070/Q9NP85/Q92574/P36897/Q15465/Q9UHI8/P55211/O60500/O95393/Q8N8U9/P54764/P12821/P01019/P04040/Q15848/P36955/O43734/Q07075/P00966/Q13563/P05305/P98161/Q04721/P62736/P21964/Q8TE57/P22004/P09668/P46379/P16234/Q13158/P18827/Q9Y5K6/P00797/P02462/P20711/P31431/…	103	0.0368911	0.0314136	1.17437	Olink
Olink	GO:0045944	Positive regulation of transcription by rna polymerase ii	185/2792	236/4011	0.783898	1.12615	3.02287	0.00122706	0.0260906	0.0221436	O43474/P05549/Q99856/O15350/Q16520/P48436/P20823/Q16650/P01270/P48431/Q96JB5/P08651/Q8WVC0/Q6ZVN8/Q9H4X1/Q03014/P46937/Q15025/P18848/O43889/P17980/Q9NS37/P23771/P01100/P07992/Q9H293/Q13127/Q00653/P42681/P01112/Q6N021/P47928/O60603/O15294/P78317/Q15796/P84022/O00203/Q16665/Q9Y4C1/O00206/P10070/P03372/Q09472/Q96EB6/Q9UPW0/P25490/P49715/P06401/Q01201/O00401/Q12888/Q15465/O94916/P52630/P02776/P08697/…	185	0.0662607	0.0588382	1.12615	Olink
Olink	GO:0048608	Reproductive structure development	84/2792	101/4011	0.831683	1.1948	3.00047	0.00123371	0.0260906	0.0221436	P35221/P48436/P98164/Q14151/O15240/P51460/Q07817/P31371/P23771/P07992/P47928/O43903/Q96NB3/P61812/P10415/Q6NUJ1/P03372/Q96EB6/P06401/P36897/Q15465/Q9UHI8/P06213/P09529/P12821/P36955/P01024/P37058/O75534/P01225/P21754/P20042/P98161/P07093/P07602/P17676/P36952/Q15831/Q13444/P22004/P16234/Q06418/P18827/Q9Y5K6/P41159/P21583/P00797/P42574/P46531/Q9HD89/P24821/P30530/P10721/P00441/P03950/Q4LE39/P29474/…	84	0.030086	0.0251808	1.1948	Olink
Olink	GO:0046661	Male sex differentiation	42/2792	47/4011	0.893617	1.28377	2.96131	0.00123983	0.0260906	0.0221436	P35221/P48436/P98164/Q14151/P51460/Q07817/P31371/P23771/P07992/P61812/P10415/P03372/P36897/Q15465/P06213/P09529/P12821/P37058/O75534/P01225/P20042/Q13444/P22004/P16234/P18827/Q9Y5K6/P21583/P00797/P10721/Q4LE39/Q07812/Q02790/Q8N474/P01229/P51692/Q9Y653/Q99717/P56159/P01583/P50591/O15455/P46109	42	0.015043	0.0117178	1.28377	Olink
Olink	GO:0120161	Regulation of cold-induced thermogenesis	42/2792	47/4011	0.893617	1.28377	2.96131	0.00123983	0.0260906	0.0221436	P07954/O95467/P18848/Q8TCU4/O15294/Q14204/Q9NPJ3/Q9Y4C1/O00206/P16671/P22303/Q8NEU8/P09172/Q15848/P33121/Q16836/O00327/P17676/Q15831/P48357/Q9UBU3/P41159/P15090/P46531/P80188/Q01469/P01178/P00352/Q9NRA1/P08069/Q9NSA1/P05112/P35225/Q9Y478/P52564/P40933/P24394/Q16698/P15692/Q13478/Q14116/Q16363	42	0.015043	0.0117178	1.28377	Olink
Olink	GO:2000106	Regulation of leukocyte apoptotic process	42/2792	47/4011	0.893617	1.28377	2.96131	0.00123983	0.0260906	0.0221436	Q07817/Q8ND71/Q9Y4G8/P78540/P10415/Q16665/Q96EB6/P09693/P14902/P04083/Q9BZL6/Q13158/P21583/P17931/P15907/Q14393/Q8NHL6/P30530/P13501/Q07812/Q9NZQ7/P12644/Q99731/P78325/P04233/P14174/P20827/P16871/P04637/Q11201/P07948/Q15116/P26842/P22301/P48061/Q04759/P24071/P00813/P14317/Q12866/O00585/O00182	42	0.015043	0.0117178	1.28377	Olink
Olink	GO:0048871	Multicellular organismal-level homeostasis	221/2792	285/4011	0.775439	1.114	3.02154	0.00124697	0.0260983	0.0221501	O95049/P07954/Q12774/Q8WXG9/P48436/P09683/P49069/P60763/P01270/P04062/Q96JB5/Q6ZVN8/O95467/Q6Y7W6/Q92859/O15240/Q16625/Q9H251/Q6UXV0/Q9BQT9/P46937/P18848/P23771/O95696/Q8TCU4/O15294/Q14204/Q96NB3/Q9GZZ8/Q8NG06/P10415/O00203/Q6UWK7/Q9NPJ3/P24530/Q16665/Q9Y4C1/O00206/Q96EB6/P49715/Q6UXL0/P16671/P98170/P22303/Q9BX67/Q02223/Q8NEU8/P04083/P32119/P06744/P07333/P09172/P61769/P02649/Q15848/P11226/P02787/…	221	0.0791547	0.0710546	1.114	Olink
Olink	GO:0030098	Lymphocyte differentiation	133/2792	166/4011	0.801205	1.15101	3.00713	0.00126544	0.0262792	0.0223037	Q9H461/P25440/P04234/Q9UKV0/P26715/Q16520/P04062/Q03014/P23771/Q96SD1/P15248/P07766/P31785/P10415/O00203/P42081/P10070/Q09472/P25490/P09693/Q01201/Q92574/Q15465/Q8WV28/Q02880/P04083/P32119/P17927/O95497/P61769/Q96PD5/O43734/P06729/O43290/Q9NR61/Q92835/P33681/P16410/P08575/P32971/Q04721/Q15831/P48357/Q9H7M9/Q12864/P40189/Q13158/P09382/Q06418/P41159/Q07108/P07711/P01589/Q9Y275/Q8N423/Q14393/O75594/…	133	0.0476361	0.0413862	1.15101	Olink
Olink	GO:0002366	Leukocyte activation involved in immune response	112/2792	138/4011	0.811594	1.16594	3.00189	0.00126926	0.0262792	0.0223037	P25440/Q14627/Q16520/P12319/P61764/Q6PUV4/P23771/P07992/Q7Z6P3/Q13287/P13051/Q9UH65/P42081/Q6UWK7/O00206/Q09472/Q01201/Q12888/Q92574/Q8IYW5/Q99584/P20701/Q9BV40/Q9UGN4/P04083/P17927/Q96PD5/P05000/P07492/P33681/P13796/P08575/P10645/Q04721/P11279/P01375/Q12864/P40189/P09382/Q07108/O00161/P17931/P31146/P05107/Q8NHL6/O75594/P18428/P02786/P10721/P15529/P08887/P41222/P05362/Q8IU54/P09769/P05231/Q99731/…	112	0.0401146	0.0344054	1.16594	Olink
Olink	GO:0034614	Cellular response to reactive oxygen species	53/2792	61/4011	0.868852	1.2482	2.95591	0.00134858	0.0275136	0.0233513	O43474/Q9H492/P07320/P12004/P06493/O15264/P01100/O75460/Q15262/Q96EB6/Q9NY59/P16671/Q02880/P32119/P10599/P08294/P04040/P06727/Q13563/Q14457/P05305/P30405/O15354/P16234/P02144/P08581/P78324/O95998/P30530/P00441/P49023/P10636/P29474/O95256/P05231/Q06830/O14618/P08254/P05164/P04179/Q99497/Q99683/O43524/P00519/O95831/P02760/Q16595/P12931/P30048/P45984/P30044/P14210/P07148	53	0.0189828	0.0152082	1.2482	Olink
Olink	GO:0014009	Glial cell proliferation	24/2792	25/4011	0.96	1.37914	2.87759	0.00135472	0.0275136	0.0233513	P11229/P04062/P36873/Q15465/P01210/P07333/P10909/P01375/P48357/P46531/P00533/Q6ZMJ4/P05231/P78423/P04637/P14136/P07948/P15514/P49767/P01584/O95760/P01374/P09603/Q9NZC2	24	0.00859599	0.00623286	1.37914	Olink
Olink	GO:0043123	Positive regulation of canonical nf-kappab signal transduction	77/2792	92/4011	0.836957	1.20238	2.97161	0.00135703	0.0275136	0.0233513	Q9NYJ8/Q06643/O43504/Q96A25/Q8NG06/Q14258/Q92499/P24530/O00206/Q96EP0/P16671/P98170/O94916/Q99584/Q86UE4/P04406/Q16610/Q15848/O43734/Q7Z7H5/P05305/Q8N114/P01375/Q13158/P09382/Q8WVQ1/P09601/Q01973/P02786/P29466/Q92851/P08134/O43557/Q6P1N0/P78423/O14763/Q10589/Q99731/P01236/P04233/P19438/P35813/Q7Z434/Q13490/Q6EIG7/P00519/P80511/Q14790/Q9NS68/Q9HAV5/P26447/P01584/P51617/P01583/P09874/Q12933/Q9UNE0/…	77	0.0275788	0.0229369	1.20238	Olink
Olink	GO:0045934	Negative regulation of nucleobase-containing compound metabolic process	201/2792	258/4011	0.77907	1.11922	2.99558	0.00135746	0.0275136	0.0233513	O43474/Q14894/Q9UKV0/P05549/P26378/O14503/P48436/Q16650/P48431/P08651/Q6ZVN8/Q07021/Q9H6Q3/Q01826/P68400/P78318/Q6GQQ9/Q14149/Q8N163/Q03014/Q9P2X3/P46937/Q9Y6X8/P12004/P18848/P78395/Q9GZT3/P31371/Q9NS37/Q4VC05/P23771/P29353/P07992/Q9UI15/Q13127/Q9UHL9/O15164/P47928/P49137/O15294/O00422/P49454/P43357/O14717/Q32MZ4/Q9Y2J4/Q15796/Q6PKG0/Q9UKM9/P20807/Q96RE7/P84022/O75528/Q96AQ6/Q15262/Q96DE0/Q14011/…	201	0.0719914	0.0643231	1.11922	Olink
Olink	GO:0015849	Organic acid transport	60/2792	70/4011	0.857143	1.23138	2.95523	0.00138657	0.0278109	0.0236036	Q15042/P28222/P09455/P43007/P98164/Q7L0J3/P31751/P61764/Q96R05/P16671/P04083/Q13976/O14745/P37840/P12821/P02649/P55011/P33121/P35228/Q86UW2/P05305/P05413/P07602/P17516/P01375/P51161/Q9BYF1/Q16620/P21549/P41159/P12104/P07911/P23141/P15090/P04054/P14555/P05556/P53985/Q6P1M0/O15496/Q01469/P01178/P14207/P14174/P14136/P07948/P50120/P82980/P41439/P13688/P15328/P01584/P01583/Q0Z7S8/P52564/O14788/Q9Y6Q6/…	60	0.02149	0.017452	1.23138	Olink
Olink	GO:0046942	Carboxylic acid transport	60/2792	70/4011	0.857143	1.23138	2.95523	0.00138657	0.0278109	0.0236036	Q15042/P28222/P09455/P43007/P98164/Q7L0J3/P31751/P61764/Q96R05/P16671/P04083/Q13976/O14745/P37840/P12821/P02649/P55011/P33121/P35228/Q86UW2/P05305/P05413/P07602/P17516/P01375/P51161/Q9BYF1/Q16620/P21549/P41159/P12104/P07911/P23141/P15090/P04054/P14555/P05556/P53985/Q6P1M0/O15496/Q01469/P01178/P14207/P14174/P14136/P07948/P50120/P82980/P41439/P13688/P15328/P01584/P01583/Q0Z7S8/P52564/O14788/Q9Y6Q6/…	60	0.02149	0.017452	1.23138	Olink
Olink	GO:0023057	Negative regulation of signaling	366/2792	485/4011	0.754639	1.08412	2.98983	0.0014278	0.0284894	0.0241795	Q96PV0/P35221/O43474/P23435/Q96PH6/Q8IWB1/P28222/Q99653/P10523/Q6P9F5/P48436/P0DKB5/Q68J44/P50897/Q96BJ3/P98164/P04062/O14578/P35556/Q13002/P48431/Q96JB5/O43665/B2RUY7/Q15366/Q6ZVN8/Q07021/Q9H6Q3/P68400/P61764/Q9H6S1/P78318/Q6Y7W6/Q6GQQ9/Q86VP1/Q8N163/Q6UXV0/Q15256/P62760/Q03014/P46937/P13861/Q15025/P32455/P54252/Q07817/Q96KB5/P18848/P78395/O43889/P31371/P31689/P23771/Q13127/O75665/Q68DV7/O15294/…	366	0.131089	0.120917	1.08412	Olink
Olink	GO:1902692	Regulation of neuroblast proliferation	18/2792	18/4011	1	1.4366	2.80933	0.00144767	0.0287371	0.0243897	P35221/P47928/Q16665/Q15465/P21246/P16112/P46531/P05556/P78423/Q96GW7/P13611/O14594/P04637/P49767/P09038/P01137/P15692/Q4KMG0	18	0.00644699	0.00448766	1.4366	Olink
Olink	GO:0016055	Wnt signaling pathway	102/2792	125/4011	0.816	1.17227	2.96101	0.00145773	0.0287884	0.0244333	O43474/Q9H461/P48436/P0DKB5/Q9ULW2/P60763/Q8IY31/P48431/Q8WVC0/Q9NWU2/P68400/Q8N163/Q03014/P46937/P31371/P23771/O60603/Q68DV7/Q9Y2J4/P63146/O75351/P84022/Q9BQE9/Q96AQ6/P24530/P24864/P98170/P48730/Q15465/O95835/O75688/Q9HCU4/O14745/Q6FHJ7/Q9Y4D1/P02649/Q96K76/P19838/O00327/Q13563/P05305/O95980/Q24JP5/P98161/Q96CG8/Q9UQP3/P34947/Q15831/P40818/Q13043/P18827/P19022/Q9BQB4/Q01973/P08833/Q9UBP4/P46531/…	102	0.036533	0.0311643	1.17227	Olink
Olink	GO:0050864	Regulation of b cell activation	45/2792	51/4011	0.882353	1.26759	2.91031	0.00155109	0.0304757	0.0258654	Q9UKW4/P31785/P10415/O00206/Q12888/Q9UGN4/P17927/Q92835/P16410/P08575/P41218/Q9Y275/P42574/P02786/P05231/Q8N474/P04233/Q10588/O75509/P14174/Q9P0V8/P31994/P10747/P51692/P28907/P38936/P07948/P26842/P05112/P35225/P22301/Q96P31/P05113/Q96RJ3/P13232/Q8NDB2/P01137/P20273/P00813/P43489/O14836/P29350/P25942/Q8WU39/O75888	45	0.0161175	0.012715	1.26759	Olink
Olink	GO:0051250	Negative regulation of lymphocyte activation	73/2792	87/4011	0.83908	1.20543	2.93144	0.00156303	0.0305545	0.0259322	B6A8C7/Q495A1/P78540/P42081/Q6UXL0/Q15465/P14902/Q9UGN4/O76074/P04083/Q6P589/P32119/P17927/Q08830/Q96PD5/Q14160/Q92835/P33681/P16410/P17676/Q9NWQ8/Q9H7M9/P10644/P09382/P41218/Q06418/Q14956/Q07108/P35247/P31431/P01589/P17931/Q8N423/P42574/Q8NHL6/O75594/P30530/Q8IU54/P51452/P09769/Q9Y6D9/O95727/Q9NZQ7/Q8N474/P12644/P04233/O75509/Q8TDQ0/Q9Y279/Q7Z7D3/P31994/Q9BQ51/P18627/P07948/Q15116/P47992/P05089/…	73	0.0261461	0.0216904	1.20543	Olink
Olink	GO:0040008	Regulation of growth	169/2792	215/4011	0.786047	1.12924	2.94764	0.00158692	0.0308133	0.0261519	O76039/O75312/P55283/O15350/Q6P9F5/Q53GD3/P61366/P50897/P20916/O60469/O75592/O95467/P68400/Q8N163/P21579/Q9BQT9/Q5VV43/P46937/Q7Z4V5/P11137/Q07817/P06493/O43889/P31371/P15248/Q9HC57/P20807/P53384/P61812/P84022/P10415/P53990/Q16665/Q6R327/P25490/P85299/Q9NP95/Q9NQ66/P36897/Q96PU5/O95835/Q9H3T2/P06213/P10912/O95393/Q96QR1/Q9NS98/Q8N0X7/P25686/Q6UXB8/P01019/P00734/P02649/P49908/P04196/P02751/Q04695/…	169	0.0605301	0.0536026	1.12924	Olink
Olink	GO:0006366	Transcription by rna polymerase ii	281/2792	368/4011	0.763587	1.09697	2.95373	0.00159427	0.0308133	0.0261519	O43474/Q14894/P25440/Q9UKV0/P05549/Q99856/O14503/O15350/Q16520/P48436/P20823/Q16650/Q9UNY4/P01270/P48431/Q96JB5/P08651/Q8WVC0/Q15366/Q6ZVN8/Q07021/Q14151/Q15714/Q9H6Q3/Q01826/P78318/Q9H4X1/Q6GQQ9/Q14149/Q03014/Q9P2X3/P46937/Q15025/Q9Y6X8/P12004/P18848/P06493/Q15652/O43889/P31371/P17980/Q9NS37/Q4VC05/P23771/P01100/P07992/Q9UI15/Q9H293/Q13127/Q00653/O95696/P42681/P01112/Q9UHL9/Q6N021/O15164/P47928/…	281	0.100645	0.0917477	1.09697	Olink
Olink	GO:0042110	T cell activation	208/2792	268/4011	0.776119	1.11498	2.94846	0.00160028	0.0308133	0.0261519	Q9H461/P25440/P04234/P26715/Q16520/B6A8C7/P52799/P04062/Q9H6Q3/P04439/Q9H6S1/P26718/Q9UJZ1/Q12836/P23771/P07766/Q495A1/P78540/P49366/P31785/P84022/P10415/O00203/Q68D85/P42081/P10070/Q09472/P09693/Q6UXL0/Q01201/Q9NZS2/Q92574/Q15465/P20701/P09564/P14902/Q9UGN4/O76074/P04083/Q6P589/P32119/P17927/Q08830/O95497/P06396/P61769/O43734/P06729/O43290/P05000/Q14160/Q9NR61/P21754/P33681/P16410/P13796/P08575/…	208	0.0744986	0.0668163	1.11498	Olink
Olink	GO:0042698	Ovulation cycle	37/2792	41/4011	0.902439	1.29645	2.88718	0.00160987	0.0308438	0.0261777	P12004/O43903/Q96NB3/P61812/P03372/Q96EB6/P06401/Q9UHI8/P36955/P01225/P21754/P21246/O14793/P16234/Q06418/P41159/P42574/P46531/P00533/Q9HD89/P30530/P29474/O94813/O14944/P02771/Q9HCK4/P01215/O43524/P08069/P51692/O43570/P21741/P12931/P52564/P42575/P23582/P26022	37	0.0132521	0.0102219	1.29645	Olink
Olink	GO:0030111	Regulation of wnt signaling pathway	76/2792	91/4011	0.835165	1.1998	2.91746	0.00165342	0.0315214	0.0267529	P48436/P0DKB5/Q8IY31/P48431/Q9NWU2/P68400/Q8N163/Q03014/P46937/P31371/O60603/Q68DV7/P63146/P84022/Q96AQ6/P98170/P48730/Q15465/O95835/O75688/O14745/Q6FHJ7/P02649/Q96K76/P19838/O00327/O95980/Q24JP5/Q96CG8/Q9UQP3/Q15831/P40818/Q13043/P19022/Q9BQB4/P08833/Q9UBP4/P46531/P00533/P18065/P02452/P24592/Q9UKV5/Q13308/Q8NBI3/Q9UBT3/Q2MKA7/P78333/Q92765/Q8N474/P22223/O94907/P05067/P22692/O75787/P35813/Q9Y265/…	76	0.0272206	0.0226876	1.1998	Olink
Olink	GO:0010648	Negative regulation of cell communication	364/2792	483/4011	0.753623	1.08266	2.93106	0.00173898	0.0329892	0.0279986	Q96PV0/P35221/O43474/P23435/Q96PH6/Q8IWB1/P28222/Q99653/P10523/Q6P9F5/P48436/P0DKB5/Q68J44/P50897/Q96BJ3/P98164/P04062/O14578/P35556/Q13002/P48431/Q96JB5/O43665/B2RUY7/Q15366/Q6ZVN8/Q07021/Q9H6Q3/P68400/P61764/Q9H6S1/P78318/Q6Y7W6/Q6GQQ9/Q86VP1/Q8N163/Q6UXV0/Q15256/P62760/Q03014/P46937/P13861/Q15025/P32455/P54252/Q07817/Q96KB5/P18848/P78395/O43889/P31371/P31689/P23771/Q13127/O75665/Q68DV7/O15294/…	364	0.130372	0.120419	1.08266	Olink
Olink	GO:0002683	Negative regulation of immune system process	199/2792	256/4011	0.777344	1.11674	2.9211	0.00175304	0.033093	0.0280867	Q14627/P26715/P48436/B6A8C7/P50897/Q15366/Q07021/O95467/Q15714/Q9H6Q3/P04439/Q6Y7W6/Q86VP1/P26718/P32455/O15294/Q495A1/P78540/Q8WWF5/Q13287/Q92485/Q5VX71/P61812/Q92890/P42081/O00206/P49715/Q6UXL0/O00401/Q8NI17/Q9NQ66/Q15465/P52630/P14902/Q9UGN4/O76074/P04083/Q6P589/P21854/P32119/P02652/P17927/Q08830/Q96PD5/P01031/P05090/Q15848/P02647/P05155/P02743/P02751/Q5TA50/P59901/Q14160/Q92835/P33681/Q8IZF2/…	199	0.0712751	0.0638245	1.11674	Olink
Olink	GO:0002699	Positive regulation of immune effector process	107/2792	132/4011	0.810606	1.16452	2.90854	0.00176421	0.0331413	0.0281277	P25440/P26715/P04439/P61764/P26718/P23771/P49137/P42081/Q92499/O00206/Q09472/Q96EB6/Q12888/P16671/P09564/Q9BV40/Q15762/O15400/Q9UGN4/Q8NEU8/P04083/P49862/P06744/O00602/P17927/P61769/P11226/P01024/P27918/P35228/P21754/P01189/P33681/P07288/P08575/P11279/P01375/Q13158/Q9BUD6/Q92692/O75326/P05107/Q8NHL6/P18428/P02786/P10721/P08174/P15529/Q15485/P09769/O95256/P05231/O95727/Q9BZM5/P15151/Q99731/P04233/…	107	0.0383238	0.0329095	1.16452	Olink
Olink	GO:0098609	Cell-cell adhesion	374/2792	497/4011	0.752515	1.08107	2.92178	0.00179533	0.0335622	0.0284849	O95049/P35221/Q96J84/O43474/P25440/P23435/Q8IVU1/P55283/Q8WXG9/Q8NFZ4/Q86WK6/Q9HCM4/Q8N2Q7/Q9Y4C0/P48436/B6A8C7/P52799/P20916/P48431/O60469/O95467/Q9NPG4/P04439/P61764/Q9H4X1/Q96HC4/Q92859/P78352/Q9H251/P26718/Q9BQT9/Q15025/Q8N4C8/Q8IYV9/Q12836/Q13087/P23771/P29353/P07766/Q495A1/P20702/Q9UJ99/P78540/P49366/P31785/Q9Y5E8/Q8N0Z9/P61812/Q7Z692/P10415/O60245/Q9UH65/O00203/Q13443/P42081/Q9HC56/P10070/…	374	0.133954	0.123909	1.08107	Both
Olink	GO:0034612	Response to tumor necrosis factor	85/2792	103/4011	0.825243	1.18555	2.88685	0.00186798	0.0342968	0.0291084	P05787/P04062/P78318/P32455/P23771/P01100/P49662/P49137/P21695/Q13443/Q96EB6/P49715/O95429/Q9NY59/P98170/Q02952/Q02223/Q15848/P02647/O43734/P19838/P00966/Q8WXC3/P05305/Q15063/Q13510/P01375/P10145/P07911/P15090/Q76LX8/Q9Y275/Q9H2A7/P16581/P42574/P25445/Q14393/P02452/O95998/Q12794/P08571/P19320/P36222/P13501/P13385/P29466/P09211/P01258/Q8N474/P13500/P22894/P17405/O75509/P20333/P19438/Q13490/P04637/…	85	0.0304441	0.0256794	1.18555	Olink
Olink	GO:0097530	Granulocyte migration	85/2792	103/4011	0.825243	1.18555	2.88685	0.00186798	0.0342968	0.0291084	Q9UKW4/P60763/Q9HCY8/Q07021/P61812/Q9Y2I7/Q9UIK4/Q99062/Q9UGN4/Q9BX67/P04083/P07333/P02775/P02776/P05305/P55259/O14793/P10145/P42830/P07911/P04054/P55808/P17931/P05107/Q16663/P24158/P23284/O15467/P18428/P35443/Q99969/P55774/Q16627/P27487/P13501/Q6ZMJ4/O94813/P16444/P78423/P13500/O43927/Q99731/P78325/P04233/O14625/Q10588/Q96F46/P14209/P14778/Q8N6Q3/Q8TCZ2/P16284/Q9P0V8/P80511/P47992/P13521/P80075/…	85	0.0304441	0.0256794	1.18555	Olink
Olink	GO:0002701	Negative regulation of production of molecular mediator of immune response	23/2792	24/4011	0.958333	1.37675	2.8013	0.00187915	0.0342968	0.0291084	Q14627/P61812/P02652/P17927/P02647/P13727/P01375/P13686/Q8NHL6/P30530/Q10589/Q9NQ38/P31994/P47992/P05089/O95760/Q8NHJ6/P22301/Q96P31/Q13291/P01137/P20273/Q15389	23	0.00823782	0.00598355	1.37675	Olink
Olink	GO:0033138	Positive regulation of peptidyl-serine phosphorylation	23/2792	24/4011	0.958333	1.37675	2.8013	0.00187915	0.0342968	0.0291084	P10398/O95429/O95835/P37840/P10599/P01375/Q13043/P00533/P02786/P15018/P29475/P05231/Q16288/P05067/Q99497/P01275/P20809/O43597/P01579/P13725/O15169/P20783/Q04637	23	0.00823782	0.00598355	1.37675	Olink
Olink	GO:2000027	Regulation of animal organ morphogenesis	23/2792	24/4011	0.958333	1.37675	2.8013	0.00187915	0.0342968	0.0291084	P48436/P23771/P21781/Q15465/P01019/P05305/P08138/P01375/P04085/P39905/P12644/Q9HCK4/P28906/O94907/Q9Y5V3/P09758/P09038/P01137/P15692/P14210/P09603/Q9Y6N7/O00300	23	0.00823782	0.00598355	1.37675	Olink
Olink	GO:0007159	Leukocyte cell-cell adhesion	176/2792	225/4011	0.782222	1.12374	2.89103	0.0019302	0.0350622	0.029758	O43474/P25440/B6A8C7/P52799/P04439/P26718/Q15025/Q12836/P23771/P07766/Q495A1/P78540/P49366/P31785/O00203/P42081/P10070/Q09472/Q6UXL0/Q15465/O94916/P20701/P14902/Q9UGN4/O76074/P04083/Q6P589/P32119/P17927/Q08830/O95497/P61769/P06727/P02750/P14151/O43290/P00966/Q14160/P21754/P33681/P16410/P08575/Q9H2X3/P17676/P01375/Q9NWQ8/Q9H7M9/P10644/P40189/Q13158/P09382/Q14956/P78380/P41159/P21583/Q07108/P35247/…	176	0.0630372	0.0560957	1.12374	Olink
Olink	GO:0050776	Regulation of immune response	329/2792	435/4011	0.756322	1.08654	2.89246	0.00196876	0.0355947	0.03021	Q8IZJ0/Q9UKW4/P25440/P04234/P26715/Q16520/B6A8C7/P50897/Q9HCY8/P12319/Q15366/Q07021/O95467/Q9H6Q3/P54284/P04439/Q9H4X1/Q6Y7W6/Q86VP1/P26718/Q15025/P32455/Q9UJZ1/Q12836/P43630/P23771/Q7Z6A9/Q8TDX7/P42681/P01112/O60603/P49137/O15294/P07766/Q92817/P78540/Q8WWF5/Q13410/Q13287/Q92485/Q5VX71/Q6UW15/P61812/P84022/P43627/P43632/P19525/P10415/O00203/Q14258/Q92890/Q68D85/P42081/O00206/P03372/Q09472/Q96EB6/…	329	0.117837	0.108452	1.08654	Olink
Olink	GO:0006357	Regulation of transcription by rna polymerase ii	271/2792	355/4011	0.76338	1.09668	2.88706	0.0019904	0.0356805	0.0302827	O43474/Q14894/P25440/Q9UKV0/P05549/Q99856/O14503/O15350/Q16520/P48436/P20823/Q16650/P01270/P48431/Q96JB5/P08651/Q8WVC0/Q15366/Q6ZVN8/Q07021/Q14151/Q15714/Q9H6Q3/Q01826/P78318/Q9H4X1/Q6GQQ9/Q14149/Q03014/Q9P2X3/P46937/Q15025/Q9Y6X8/P12004/P18848/P06493/Q15652/O43889/P31371/P17980/Q9NS37/Q4VC05/P23771/P01100/P07992/Q9UI15/Q9H293/Q13127/Q00653/O95696/P42681/P01112/Q9UHL9/Q6N021/P47928/O60603/O15294/…	271	0.097063	0.0885066	1.09668	Olink
Olink	GO:0002252	Immune effector process	263/2792	344/4011	0.764535	1.09833	2.8864	0.00199258	0.0356805	0.0302827	Q9UKW4/P25440/Q14627/P26715/Q16520/P12319/Q07021/Q9H6Q3/P04439/P61764/Q9H4X1/P26718/Q6PUV4/P23771/P07992/P49137/P15248/Q92817/Q7Z6P3/Q13287/Q5VX71/P61812/P13051/Q9UH65/Q68D85/P42081/Q6UWK7/Q92499/O00206/Q09472/Q96EB6/Q9HBE5/Q6UXL0/Q01201/Q12888/Q92574/P16671/Q8IYW5/Q99584/P20701/P09564/P32927/Q9BV40/Q15762/O15400/Q9UGN4/Q8NEU8/P04083/P49862/P32119/P06744/P02652/O00602/P12821/P17927/P02748/P09172/…	263	0.0941977	0.0857641	1.09833	Olink
Olink	GO:0071706	Tumor necrosis factor superfamily cytokine production	75/2792	90/4011	0.833333	1.19717	2.86281	0.00201056	0.0356805	0.0302827	O60603/P49137/P78540/Q96A25/P42081/O00206/P16671/Q15399/Q02952/P10909/Q15848/P02776/P02763/P06729/P59901/P01189/P30046/P08575/Q9H7M9/Q13158/Q14956/Q9UBU3/P41159/P06858/A6NI73/Q9BUD6/P04792/P78324/P20160/P13686/Q14393/Q8NHL6/P18428/P30530/P08571/P12318/P09211/P05231/Q9Y6Y9/Q9NZQ7/P78423/P22894/Q99731/P78325/P28908/P05067/P14174/Q8TDQ0/Q8N149/Q7Z434/P31994/O95786/P20138/P05112/O95760/Q8NHJ6/P22301/…	75	0.0268625	0.0224383	1.19717	Olink
Olink	GO:1903555	Regulation of tumor necrosis factor superfamily cytokine production	75/2792	90/4011	0.833333	1.19717	2.86281	0.00201056	0.0356805	0.0302827	O60603/P49137/P78540/Q96A25/P42081/O00206/P16671/Q15399/Q02952/P10909/Q15848/P02776/P02763/P06729/P59901/P01189/P30046/P08575/Q9H7M9/Q13158/Q14956/Q9UBU3/P41159/P06858/A6NI73/Q9BUD6/P04792/P78324/P20160/P13686/Q14393/Q8NHL6/P18428/P30530/P08571/P12318/P09211/P05231/Q9Y6Y9/Q9NZQ7/P78423/P22894/Q99731/P78325/P28908/P05067/P14174/Q8TDQ0/Q8N149/Q7Z434/P31994/O95786/P20138/P05112/O95760/Q8NHJ6/P22301/…	75	0.0268625	0.0224383	1.19717	Olink
Olink	GO:0030888	Regulation of b cell proliferation	32/2792	35/4011	0.914286	1.31347	2.81858	0.00202899	0.0358424	0.0304202	Q9UKW4/P10415/O00206/Q9UGN4/Q92835/P16410/P08575/P41218/Q9Y275/P42574/P02786/P04233/Q10588/O75509/P14174/P31994/P28907/P38936/P07948/P05112/P35225/P22301/Q96P31/P05113/Q96RJ3/P13232/P20273/P00813/P43489/O14836/P25942/Q8WU39	32	0.0114613	0.008726	1.31347	Olink
Olink	GO:0050731	Positive regulation of peptidyl-tyrosine phosphorylation	65/2792	77/4011	0.844156	1.21272	2.85207	0.00205747	0.0361795	0.0307062	P26441/P08700/P21781/P07766/Q9GZZ8/Q6R327/Q8NI17/P16671/Q14511/P49765/P10912/P54764/P07333/Q15848/Q9Y2Y0/P33681/P08575/Q6UVK1/Q16619/P22004/P21583/A6NI73/Q13822/P35443/P10721/P08887/O14786/Q8IU54/Q6ZMJ4/P13385/P15018/P18031/P05231/Q92854/P20827/P16284/P08648/Q6EIG7/P04637/P36888/P00519/P07947/P15514/P56159/Q99075/Q15303/P12931/Q9NYY1/P20809/P05113/P09919/P01579/P40933/P13725/P01730/P20783/Q8NDB2/…	65	0.0232808	0.0191972	1.21272	Olink
Olink	GO:0051346	Negative regulation of hydrolase activity	109/2792	135/4011	0.807407	1.15993	2.86035	0.00208926	0.0365716	0.0310391	Q99653/Q2UY09/P68400/P78318/P26718/P01112/P50454/P43357/Q9HC57/O43504/Q86UX2/O75830/P49223/O95429/P98170/P01037/P04406/Q99574/O75190/P20155/P37840/Q04323/Q6UXB8/P02652/P17927/P19827/P05543/P20742/Q16610/P08185/P02654/P01009/P36955/Q14624/P05154/P05546/P29622/P05155/P02743/P08697/P01011/P01008/Q96K76/P0C7L1/O95980/P16035/P07093/P36952/P01375/Q9ULL4/Q99523/Q8IW75/Q86U17/P12111/Q15828/P04080/Q14393/…	109	0.0390401	0.0336574	1.15993	Olink
Olink	GO:0060070	Canonical wnt signaling pathway	78/2792	94/4011	0.829787	1.19208	2.8516	0.00210013	0.0365954	0.0310593	O43474/Q9H461/P48436/P0DKB5/Q9ULW2/Q8IY31/P48431/Q9NWU2/Q8N163/Q03014/P46937/P31371/P23771/P63146/O75351/P84022/P24530/P98170/P48730/Q15465/O95835/O75688/O14745/Q6FHJ7/P02649/Q96K76/P19838/O00327/P05305/O95980/Q96CG8/Q9UQP3/Q15831/P40818/Q13043/P18827/P19022/Q9BQB4/P08833/Q9UBP4/P46531/P00533/P18065/P02452/P14543/P24592/P60484/Q9UKV5/Q13308/Q8NBI3/Q9UBT3/Q2MKA7/P78333/Q92765/Q8N474/P22223/O94907/…	78	0.027937	0.0234356	1.19208	Olink
Olink	GO:0071363	Cellular response to growth factor stimulus	241/2792	314/4011	0.767516	1.10262	2.86607	0.00212485	0.0368595	0.0312834	O75312/O43474/P26378/Q9HCM4/P48436/P98164/P35556/B2RUY7/Q6ZVN8/Q15714/Q92859/Q03014/Q8TAT2/P31371/P23771/P01100/P29353/P21781/O75665/P49137/O15294/Q9Y4G8/Q15796/P52848/P49354/O75460/Q765P7/P61812/P84022/Q15262/Q13443/P62330/Q8N907/Q7Z698/Q16665/O00206/Q09472/Q96EB6/P10767/Q05329/P62834/Q9NP95/O75365/O95429/Q9NY59/P98170/P48730/P36897/O95835/O43320/P11487/P49765/P06213/O95393/Q8NEU8/Q8N8U9/P04083/…	241	0.0863181	0.0782847	1.10262	Olink
Olink	GO:0033002	Muscle cell proliferation	81/2792	98/4011	0.826531	1.1874	2.84217	0.00217826	0.0376165	0.0319259	O43474/P28222/O15350/Q5SW96/P46937/P06493/P31371/P01100/P51948/O75460/P61812/O00206/Q9NP95/Q9NY59/P36897/Q15465/Q9UHI8/P17301/O95393/Q13976/P09172/P02649/P05090/Q15848/P08697/P16066/P05305/Q6ZRY4/P15502/P01375/Q9BYF1/O14793/P10644/P09601/Q9UM47/Q03167/P09619/P48745/P46531/P00533/P08887/P17936/P03950/P13501/P60484/P29474/O14944/P05231/P78423/P12644/P14780/P04179/P20774/Q15797/Q9Y2Z0/P55008/Q99683/…	81	0.0290115	0.0244328	1.1874	Olink
Olink	GO:0099536	Synaptic signaling	169/2792	216/4011	0.782407	1.12401	2.83535	0.00232304	0.0399376	0.0338958	O76039/Q96PV0/Q13224/P48169/P60880/Q03721/Q02641/P08908/Q15042/P47874/O95196/P23435/P28222/Q8NFZ4/O15083/Q9ULH4/Q8N2Q7/Q9C0A0/Q9ULU8/P43007/Q14184/P11229/P61266/P50897/O60939/P09683/P60763/Q7L0J3/Q53EL9/Q13002/O43665/Q5T848/Q86YD3/O95295/P54284/P51649/P61764/Q92859/O15240/P78352/Q9H1P3/O60890/P21579/Q13277/Q9BQT9/P54252/Q8N4C8/P18848/Q6PUV4/O95793/Q13972/P01112/P43166/Q9Y4G8/O60941/O95166/Q05193/…	169	0.0605301	0.0538519	1.12401	Olink
Olink	GO:0044093	Positive regulation of molecular function	288/2792	379/4011	0.759894	1.09167	2.83787	0.00234438	0.0399426	0.0339001	O76039/P43220/Q15042/Q9BZ29/Q13936/Q99653/Q12774/Q5VT99/O15013/O43665/O95467/O60869/P54284/Q9H4X1/O75146/P12004/Q9UPY8/O43889/Q12899/Q13972/P23771/Q13127/P01112/O60603/P30279/Q9NYJ8/P51948/Q9Y4G8/P35249/O95433/P49354/P20807/O75460/O43504/Q765P7/P61812/P84022/P54652/Q9Y3L3/P19525/Q02750/Q8IV16/Q8WXX5/Q96RF0/Q14258/Q13443/Q16665/O00206/P03372/Q09472/Q96EB6/P15531/P62834/Q04837/Q12888/Q96EP0/Q92574/…	288	0.103152	0.0944902	1.09167	Olink
Olink	GO:0032637	Interleukin-8 production	47/2792	54/4011	0.87037	1.25038	2.8031	0.00235444	0.0399426	0.0339001	O43474/Q6GQQ9/O60603/O43504/O00206/Q15399/P04083/P02652/O00602/Q15848/P35228/P06729/Q9BZL6/P08575/Q9Y2Y8/P01375/P09525/Q13158/P41159/Q9UK05/P04054/P05121/A1L4H1/P18428/P08571/P08887/P36222/P05231/P01258/P04233/Q8N149/Q99497/Q7Z434/O95786/P13726/P20138/P01584/P22301/Q96PD4/Q8TAD2/O15455/Q9BZW8/Q9BXN2/P25116/P19256/P0DMV8/O00182	47	0.0168338	0.013463	1.25038	Olink
Olink	GO:0032677	Regulation of interleukin-8 production	47/2792	54/4011	0.87037	1.25038	2.8031	0.00235444	0.0399426	0.0339001	O43474/Q6GQQ9/O60603/O43504/O00206/Q15399/P04083/P02652/O00602/Q15848/P35228/P06729/Q9BZL6/P08575/Q9Y2Y8/P01375/P09525/Q13158/P41159/Q9UK05/P04054/P05121/A1L4H1/P18428/P08571/P08887/P36222/P05231/P01258/P04233/Q8N149/Q99497/Q7Z434/O95786/P13726/P20138/P01584/P22301/Q96PD4/Q8TAD2/O15455/Q9BZW8/Q9BXN2/P25116/P19256/P0DMV8/O00182	47	0.0168338	0.013463	1.25038	Olink
Olink	GO:0040017	Positive regulation of locomotion	240/2792	313/4011	0.766773	1.10155	2.83137	0.0023816	0.040226	0.0341406	Q96Q89/Q9UKV0/Q9HCM4/P48436/P10301/Q9HCY8/O60469/Q07021/P31751/Q13277/P51460/O43889/Q13017/Q7Z460/P31371/P23771/P21781/P01112/P19526/P20702/Q9Y4G8/P61812/P84022/P10415/Q9UH65/Q13443/P62330/Q16665/O00206/Q96EB6/O95429/P36897/Q14511/Q9UIK4/Q9UHI8/Q9H3T2/O43320/P49765/P06213/P49757/P17301/Q02952/Q4VCS5/Q9BX67/Q9NS98/P04083/P54764/P06744/P07333/P00742/P01019/Q9Y5Y7/P02787/P00747/P02751/P08913/P04141/…	240	0.0859599	0.0780354	1.10155	Olink
Olink	GO:0051384	Response to glucocorticoid	54/2792	63/4011	0.857143	1.23138	2.80109	0.00241878	0.0402642	0.0341731	P04062/P12004/P01100/Q13127/Q9GZX6/P10415/Q13443/Q05329/P55211/P06730/P10912/P04083/P02652/P12821/P06276/Q15848/P36955/P00966/P05305/P02818/P17174/P01375/P21964/P40818/P22004/O14793/P18827/Q16270/P42574/P00533/P18065/P41222/P53539/Q02643/O94813/P07196/P05231/P16278/P52823/P12429/P01178/P06850/O43524/P36888/P08069/P38936/P15514/P35318/Q13219/P22301/P01588/P01137/P11684/P18510	54	0.019341	0.0157068	1.23138	Olink
Olink	GO:0001570	Vasculogenesis	27/2792	29/4011	0.931034	1.33753	2.76049	0.00242568	0.0402642	0.0341731	P10301/P46937/Q9Y4G8/P62834/Q15465/Q4VCS5/Q9ULI3/P19429/Q16620/Q9UK05/Q03167/P09619/P17813/P35590/P46531/O14786/P20936/P28906/Q9UHF1/P29317/P06756/P35318/P37173/P35968/P13688/P01137/P15692	27	0.00967049	0.00723012	1.33753	Olink
Olink	GO:0003279	Cardiac septum development	27/2792	29/4011	0.931034	1.33753	2.76049	0.00242568	0.0402642	0.0341731	P63010/P98164/P23771/P52848/P61812/Q8N907/P36897/Q9ULI3/Q96HD1/Q01484/Q04721/Q03167/P17813/P46531/O14786/P29474/O94813/Q13308/P12644/Q9HCK4/O60462/P04637/O00622/P21802/P37173/Q9GZT9/Q9Y6N7	27	0.00967049	0.00723012	1.33753	Olink
Olink	GO:0070059	Intrinsic apoptotic signaling pathway in response to endoplasmic reticulum stress	27/2792	29/4011	0.931034	1.33753	2.76049	0.00242568	0.0402642	0.0341731	Q8IWQ3/Q07817/P18848/O43889/P49662/P43357/O75460/P10415/Q96EB6/P30040/Q9NZJ5/Q14643/P17676/P46379/Q9Y4L1/Q07812/P18031/O14763/P05067/Q99497/P31994/P04637/Q99683/O95831/Q12933/O43639/P0DMV8	27	0.00967049	0.00723012	1.33753	Olink
Olink	GO:0061844	Antimicrobial humoral immune response mediated by antimicrobial peptide	74/2792	89/4011	0.831461	1.19448	2.80766	0.0024399	0.0403264	0.0342258	Q96PH6/Q92817/Q6UW15/P81534/P04406/P49862/Q93091/P00734/P61769/P02775/P02776/P04196/Q96LB8/P01189/P07288/P16860/Q969D9/P09237/Q9Y4X3/P10145/P12724/P42830/P04054/Q06141/P48304/P17931/Q16663/O15467/O75594/P59665/P55774/Q16627/P03950/P13501/P05451/P78423/P01258/P13500/O43927/Q99731/O14625/P05067/P22749/Q9NQ38/O15263/P80511/P01303/P47992/P80075/P35318/Q96PD4/O95715/P48061/Q16552/P80098/Q9Y258/Q9NRJ3/…	74	0.0265043	0.022189	1.19448	Olink
Olink	GO:0003006	Developmental process involved in reproduction	174/2792	223/4011	0.780269	1.12094	2.81215	0.00251115	0.0413267	0.0350748	P35221/P25440/Q0VDD7/Q96PH6/P05787/O75718/P48436/P98164/Q8IY31/Q15102/Q14151/O43432/P61764/O15240/P51460/Q07817/Q8N4E4/Q9GZT3/P31371/P31689/O95793/Q9GZP4/P23771/P07992/Q8WWU5/P59282/P47928/O43903/Q16181/O95997/Q96NB3/P36873/P63146/Q8NEB7/P61812/P54652/Q9H8Y8/P10415/P19075/Q6NUJ1/O00203/Q9Y4C1/Q9NQI0/P03372/Q96EB6/Q9UPW0/P25490/P06401/P36897/P26436/Q15465/Q9UHI8/P06213/O76074/Q9BX67/O75190/Q13976/…	174	0.0623209	0.0555971	1.12094	Olink
Olink	GO:0051247	Positive regulation of protein metabolic process	316/2792	418/4011	0.755981	1.08605	2.81265	0.00255043	0.0417945	0.0354718	P26441/O43474/Q15042/Q96GG9/Q19T08/Q99653/Q12774/P48436/P98164/P04062/Q96JB5/O75592/Q07021/O43432/P31751/P68400/Q9BZE9/Q9H4X1/Q9NPE2/Q15025/O75146/P54252/Q9UPY8/P17980/P08700/Q6PH85/P21781/Q13127/P10398/P01112/Q9UK41/O15294/P07766/P30279/Q9NYJ8/P51948/Q9Y4G8/Q9GZZ8/Q6PKG0/Q13287/P49354/P20807/O75460/O95166/P61812/P84022/Q02750/Q8N6M0/Q13443/P53990/P42081/Q14011/O00206/Q13190/Q6R327/Q96EB6/P62834/…	316	0.113181	0.104213	1.08605	Olink
Olink	GO:1902895	Positive regulation of mirna transcription	22/2792	23/4011	0.956522	1.37414	2.72303	0.00260254	0.0424678	0.0360432	O43474/P23771/P01100/P61812/P84022/Q16665/P01019/P08138/Q04721/P01375/Q9UM47/P00533/P05231/P01236/Q15797/P04637/O43524/P05412/P22301/P09038/P01137/P01127	22	0.00787966	0.00573423	1.37414	Olink
Olink	GO:1903037	Regulation of leukocyte cell-cell adhesion	154/2792	196/4011	0.785714	1.12876	2.797	0.00262908	0.0427198	0.0362572	O43474/P25440/B6A8C7/P52799/P04439/P26718/Q12836/P23771/P07766/Q495A1/P78540/P49366/P31785/O00203/P42081/P10070/Q09472/Q6UXL0/Q15465/O94916/P14902/Q9UGN4/O76074/P04083/Q6P589/P32119/P17927/Q08830/O95497/P61769/O43290/P00966/Q14160/P21754/P33681/P16410/P08575/P17676/P01375/Q9NWQ8/Q9H7M9/P10644/P40189/Q13158/P09382/Q14956/P41159/P21583/Q07108/P35247/P31431/Q9NNX6/P01589/Q9Y275/P17931/P31146/P16581/…	154	0.0551576	0.0488656	1.12876	Olink
Olink	GO:0042100	B cell proliferation	39/2792	44/4011	0.886364	1.27335	2.75898	0.00268811	0.0429874	0.0364842	Q9UKW4/P15248/P10415/O00206/Q9UGN4/Q92835/P16410/P08575/P41218/Q9Y275/P42574/P02786/P20023/Q07812/P04233/Q10588/O75509/P14174/P16871/P31994/P00519/P28907/P38936/P07948/P05112/P35225/P22301/Q96P31/P05113/Q96RJ3/P13232/P32970/P29965/P20273/P00813/P43489/O14836/P25942/Q8WU39	39	0.0139685	0.0109698	1.27335	Olink
Olink	GO:0051781	Positive regulation of cell division	39/2792	44/4011	0.886364	1.27335	2.75898	0.00268811	0.0429874	0.0364842	Q96Q89/O14578/P31371/P21781/P61812/P62330/P10767/Q15465/P11487/P49765/P04040/P02775/O75154/P21246/P04085/P35443/Q9NS71/O14944/Q9NRA1/P35070/O14713/P08069/Q8IXJ6/P51858/P21802/P21741/P49767/P01584/P01583/P12034/P09038/P58294/P13725/P01135/P01137/P15692/O43915/P49763/P01127	39	0.0139685	0.0109698	1.27335	Olink
Olink	GO:0060828	Regulation of canonical wnt signaling pathway	67/2792	80/4011	0.8375	1.20316	2.77749	0.00268895	0.0429874	0.0364842	P48436/P0DKB5/Q8IY31/P48431/Q9NWU2/Q8N163/Q03014/P46937/P31371/P63146/P84022/P98170/P48730/Q15465/O95835/O75688/O14745/Q6FHJ7/P02649/Q96K76/P19838/O00327/O95980/Q96CG8/Q9UQP3/Q15831/P40818/Q13043/P19022/Q9BQB4/P08833/Q9UBP4/P46531/P00533/P18065/P02452/P24592/Q9UKV5/Q13308/Q8NBI3/Q9UBT3/Q2MKA7/P78333/Q92765/Q8N474/P22223/O94907/P05067/P22692/O75787/P35813/Q9Y265/O60907/Q13145/O43524/Q9UK85/Q9BXY4/…	67	0.0239971	0.0199452	1.20316	Olink
Olink	GO:0050863	Regulation of t cell activation	151/2792	192/4011	0.786458	1.12983	2.78983	0.0026902	0.0429874	0.0364842	P25440/Q16520/B6A8C7/P52799/P04439/P26718/Q12836/P23771/P07766/Q495A1/P78540/P49366/P31785/O00203/P42081/P10070/Q09472/Q6UXL0/Q15465/P14902/Q9UGN4/O76074/P04083/Q6P589/P32119/P17927/Q08830/O95497/P61769/P06729/O43290/Q14160/P21754/P33681/P16410/P08575/P32971/P17676/Q9NWQ8/Q05315/Q9H7M9/P10644/P40189/Q13158/P09382/Q14956/P41159/P21583/Q07108/P35247/P31431/Q9NNX6/P01589/Q9Y275/P17931/P31146/Q8N423/…	151	0.0540831	0.0478684	1.12983	Olink
Olink	GO:0016310	Phosphorylation	336/2792	446/4011	0.753363	1.08229	2.78925	0.00275333	0.0438143	0.0371861	O76039/P26441/Q99653/Q12774/Q96BJ3/P04062/O14578/Q96JB5/O60469/Q9NXH3/Q96A00/Q8IWQ3/P31751/P68400/Q9H4X1/Q16625/Q14149/Q03014/P13861/P54819/Q8N4C8/Q96KB5/Q9NPI5/P06493/Q9UPY8/P30304/P31689/O15264/P08700/P21781/Q8TDX7/P10398/P42681/P01112/Q9H2G2/O60603/Q9UHJ6/P49137/P04183/Q8TEW0/P07766/Q6P5Z2/P30279/P25092/Q9NYJ8/P51948/Q9Y4G8/Q9GZZ8/O75460/P61812/P19525/P11387/Q02750/Q9Y5S2/Q13443/Q15172/Q7Z698/…	336	0.120344	0.111194	1.08229	Olink
Olink	GO:0050678	Regulation of epithelial cell proliferation	122/2792	153/4011	0.797386	1.14553	2.7774	0.00278198	0.0440202	0.0373609	P48436/P52799/P48431/Q9H4X1/P46937/P31371/P23771/P21781/P01112/O15164/P19526/Q9GZZ8/Q6UW88/Q6UW15/P61812/P84022/Q15262/O43312/Q6UWK7/P24530/Q16665/Q6R327/Q96EB6/Q92185/P15531/P06401/P36897/Q15465/P49765/P09172/P61769/P02649/Q96IY4/Q16610/P02750/P36955/Q9BZL6/P58107/Q9NR61/P07942/P08138/Q969H8/P55000/Q04721/P36952/P01375/Q15831/P21246/P22004/Q13043/Q9ULL4/O75340/Q9UBU3/P41159/Q9UK05/P09601/Q03167/…	122	0.0436963	0.0381451	1.14553	Olink
Olink	GO:0019730	Antimicrobial humoral response	89/2792	109/4011	0.816514	1.17301	2.77116	0.00280056	0.0440202	0.0373609	Q96PH6/P04439/Q92817/Q6UW15/Q68D85/P81534/P04406/P49862/Q93091/P34096/P00734/P61769/P02775/P02776/P04196/P02787/P02671/Q96LB8/P01189/P07288/P16860/Q969D9/P09237/Q9Y4X3/P10145/P12724/P42830/Q9BUD6/P04054/Q06141/P48304/P17931/P20160/P19957/Q16663/P24158/O15467/O75594/P59665/P07478/Q99969/P55774/Q16627/P03950/P13501/P05451/P78423/P01258/P13500/O43927/Q99731/O14625/P05067/P22749/Q9NQ38/O15263/P80511/…	89	0.0318768	0.0271753	1.17301	Olink
Olink	GO:0022408	Negative regulation of cell-cell adhesion	89/2792	109/4011	0.816514	1.17301	2.77116	0.00280056	0.0440202	0.0373609	O43474/Q9HCM4/B6A8C7/Q9H4X1/Q495A1/P78540/Q9UH65/P42081/Q6UXL0/Q15465/P14902/Q9UGN4/O76074/P04083/Q13976/Q6P589/P32119/P17927/Q08830/Q15848/P02647/P00747/P00966/Q14160/P33681/P49593/P07093/P16410/P17676/Q9NWQ8/P22004/Q9H7M9/P10644/P09382/Q14956/Q07108/P35247/P31431/P01589/P17931/Q8N423/P42574/P46531/Q8NHL6/P12830/Q9BXJ1/Q8IU54/P51452/Q9Y6D9/O95727/Q92752/Q9NZQ7/P12644/P04233/O75509/Q8TDQ0/Q9Y279/…	89	0.0318768	0.0271753	1.17301	Olink
Olink	GO:0015711	Organic anion transport	70/2792	84/4011	0.833333	1.19717	2.76363	0.00283096	0.0443172	0.0376129	Q15042/P28222/Q53GD3/P09455/P43007/P98164/Q7L0J3/P31751/P61764/Q6BCY4/Q96R05/P16671/P04083/Q13976/O14745/P37840/P12821/P17927/P02649/P55011/P33121/P35228/Q5TA50/Q86UW2/P05305/P05413/P02730/P07602/P17516/P01375/P51161/Q9BYF1/Q16620/P21549/P41159/P12104/P07911/P22748/P23141/P15090/P04054/P14555/P05556/P53985/Q6P1M0/Q15043/Q9Y5P4/O15496/Q01469/P01178/P14207/P14174/P14136/Q9BSG5/P07948/P50120/P82980/…	70	0.0250716	0.0209424	1.19717	Olink
Olink	GO:2000147	Positive regulation of cell motility	233/2792	304/4011	0.766447	1.10108	2.77413	0.00286502	0.0446688	0.0379113	Q96Q89/Q9UKV0/Q9HCM4/P48436/P10301/Q9HCY8/Q07021/P31751/P51460/O43889/Q13017/Q7Z460/P31371/P23771/P21781/P01112/P19526/P20702/Q9Y4G8/P61812/P84022/P10415/Q9UH65/Q13443/P62330/Q16665/O00206/Q96EB6/O95429/P36897/Q14511/Q9UIK4/Q9UHI8/Q9H3T2/O43320/P49765/P06213/P49757/P17301/Q02952/Q4VCS5/Q9BX67/Q9NS98/P04083/P54764/P06744/P07333/P00742/P01019/Q9Y5Y7/P02787/P00747/P02751/P08913/P04141/Q9BZL6/P05305/…	233	0.0834527	0.0757916	1.10108	Olink
Olink	GO:0070848	Response to growth factor	249/2792	326/4011	0.763804	1.09728	2.77306	0.00287929	0.0447103	0.0379465	O75312/O43474/P26378/Q9HCM4/P48436/P98164/P01270/P35556/P48431/B2RUY7/Q6ZVN8/Q15714/Q92859/Q03014/Q8TAT2/P31371/P23771/P01100/P29353/P21781/O75665/P49137/O15294/Q9Y4G8/Q15796/P52848/P49354/O75460/Q765P7/P61812/P84022/Q15262/Q13443/P62330/Q8N907/Q7Z698/Q16665/O00206/Q09472/Q96EB6/P10767/Q05329/P62834/Q9NP95/O75365/O95429/Q9NY59/P98170/P48730/P36897/O95835/O43320/P11487/P49765/P06213/O95393/Q8NEU8/…	249	0.0891834	0.0812765	1.09728	Olink
Olink	GO:0030335	Positive regulation of cell migration	230/2792	300/4011	0.766667	1.1014	2.76292	0.00296908	0.0456422	0.0387374	Q96Q89/Q9UKV0/Q9HCM4/P48436/P10301/Q9HCY8/Q07021/P31751/P51460/O43889/Q13017/Q7Z460/P31371/P23771/P21781/P01112/P19526/P20702/Q9Y4G8/P61812/P84022/P10415/Q9UH65/Q13443/P62330/Q16665/O00206/Q96EB6/O95429/P36897/Q14511/Q9UIK4/Q9UHI8/Q9H3T2/O43320/P49765/P06213/P49757/P17301/Q02952/Q4VCS5/Q9BX67/Q9NS98/P04083/P54764/P06744/P07333/P00742/P01019/Q9Y5Y7/P00747/P02751/P08913/P04141/Q9BZL6/P05305/P01225/…	230	0.0823782	0.0747943	1.1014	Olink
Olink	GO:0046660	Female sex differentiation	46/2792	53/4011	0.867925	1.24686	2.7377	0.00297988	0.0456422	0.0387374	P35221/P98164/O15240/Q07817/O43903/Q96NB3/P10415/P03372/Q96EB6/P06401/Q9UHI8/P06213/P09529/P01225/P21754/P17676/P16234/Q06418/P41159/P21583/P42574/P46531/Q9HD89/P30530/P10721/P00441/P03950/P29474/Q07812/O94813/O14944/P02771/Q8N474/Q9HCK4/P01215/P41586/O43524/P51692/P35968/P12931/P42575/P23582/P26022/P15692/Q12866/P19883	46	0.0164756	0.0132137	1.24686	Olink
Olink	GO:0010232	Vascular transport	16/2792	16/4011	1	1.4366	2.648	0.00299856	0.0456422	0.0387374	P43007/P98164/P16671/P06213/O14745/P02649/P55011/P14415/Q9BZC7/P48357/P02786/P53985/Q6P1M0/Q01469/Q07954/Q15109	16	0.00573066	0.00398903	1.4366	Olink
Olink	GO:0019233	Sensory perception of pain	16/2792	16/4011	1	1.4366	2.648	0.00299856	0.0456422	0.0387374	Q8NFZ4/P17301/P01210/P09681/P01375/P21964/P48745/P01258/Q9BS40/P13500/Q01469/P08473/P48061/P10147/P25116/Q99685	16	0.00573066	0.00398903	1.4366	Olink
Olink	GO:0150104	Transport across blood-brain barrier	16/2792	16/4011	1	1.4366	2.648	0.00299856	0.0456422	0.0387374	P43007/P98164/P16671/P06213/O14745/P02649/P55011/P14415/Q9BZC7/P48357/P02786/P53985/Q6P1M0/Q01469/Q07954/Q15109	16	0.00573066	0.00398903	1.4366	Olink
Olink	GO:0099537	Trans-synaptic signaling	161/2792	206/4011	0.781553	1.12278	2.73794	0.00319167	0.0483902	0.0410697	O76039/Q96PV0/Q13224/P48169/P60880/Q03721/Q02641/P08908/Q15042/P47874/O95196/P23435/P28222/Q8NFZ4/O15083/Q9ULH4/Q8N2Q7/Q9C0A0/Q9ULU8/P43007/Q14184/P11229/P61266/P50897/O60939/P09683/P60763/Q7L0J3/Q53EL9/Q13002/Q5T848/Q86YD3/O95295/P54284/P51649/P61764/Q92859/O15240/P78352/Q9H1P3/O60890/P21579/Q13277/Q9BQT9/P54252/Q8N4C8/P18848/Q6PUV4/O95793/Q13972/P01112/P43166/Q9Y4G8/O95166/Q05193/Q05329/P62834/…	161	0.0576648	0.0513588	1.12278	Olink
Olink	GO:0046545	Development of primary female sexual characteristics	42/2792	48/4011	0.875	1.25703	2.71093	0.00324393	0.0489897	0.0415785	P35221/O15240/Q07817/O43903/Q96NB3/P10415/P03372/Q96EB6/P06401/Q9UHI8/P06213/P09529/P01225/P21754/P17676/P16234/P41159/P21583/P42574/P46531/Q9HD89/P10721/P00441/P03950/P29474/Q07812/O94813/O14944/P02771/Q8N474/Q9HCK4/P01215/P41586/O43524/P51692/P35968/P12931/P42575/P23582/P26022/P15692/P19883	42	0.015043	0.0119671	1.25703	Olink
Olink	GO:0032940	Secretion by cell	229/2792	299/4011	0.765886	1.10028	2.72744	0.00332376	0.0499993	0.0424354	P43220/P60880/P08908/Q15042/P52179/Q14627/O95196/P23435/Q9Y6U3/P28222/Q8NFZ4/O15083/Q53GD3/Q8N2Q7/Q9ULU8/P20823/Q14184/P61266/P50897/P09683/Q7L0J3/P12319/O95467/Q5T848/O95295/P53367/Q8IWQ3/P61764/Q9H4X1/Q92859/O15240/Q9H1P3/P21579/Q13277/Q9BQT9/P62760/Q6QNY0/Q9Y3C0/Q12836/Q6PUV4/Q7Z460/P23771/P21781/Q13127/O60603/Q7Z6P3/Q15796/O43768/Q8WUD1/O75351/P61812/Q92783/Q03169/Q13443/Q6UWK7/Q96BQ1/P62330/…	229	0.0820201	0.074545	1.10028	Olink
