# Supplementary material for: Comparative evaluation of Olink Explore 3072 and mass spectrometry with peptide fractionation for plasma proteomics
Source: Commun Chem. 2025 Nov 4;8:327. doi: 10.1038/s42004-025-01753-2 (PMC12586489; doi:10.1038/s42004-025-01753-2)
Supplement: Supplementary file 7 — Supplementary Data 4 [file 42004_2025_1753_MOESM7_ESM.xlsx]

## Sheet: SD4 Coverage of FDA biomarkers
Protein.Name	UniProt_FDA	Detected_MS	UniProt_MS	Gene.Name_MS	Detected_Olink	UniProt_Olink	Assay_Olink	OlinkID	Detected.Platform
Acid Phosphatase	NA	FALSE	NA	NA	FALSE	NA	NA	NA	NA
Alanine Aminotransferase (ALT) (SGPT)	P24298	TRUE	P24298	GPT	FALSE	NA	NA	NA	MS
Albumin	P02768	TRUE	P02768	ALB	FALSE	NA	NA	NA	MS
Aldolase	P04075,P05062	TRUE	P04075;P05062	ALDOA;ALDOB	FALSE	NA	NA	NA	MS
Alkaline Phosphatase (ALP)	P05186	TRUE	P05186	ALPL	FALSE	NA	NA	NA	MS
Alpha-1-Acid Glycoprotein (Orosomucoid)	P02763,P19652	TRUE	P02763;P19652	ORM1;ORM2	TRUE	P02763	ORM1	OID30768	Both
Alpha-1-Antitrypsin	P01009	TRUE	P01009	SERPINA1	TRUE	P01009	SERPINA1	OID30750	Both
Alpha-2-Antiplasmin	P08697	TRUE	P08697	SERPINF2	TRUE	P08697	SERPINF2	OID30779	Both
Alpha-2-HS-Glycoprotein	P02765	TRUE	P02765	AHSG	TRUE	P02765	AHSG	OID30706	Both
Alpha-2-Macroglobulin	P01023	TRUE	P01023	A2M	FALSE	NA	NA	NA	MS
Alpha-Fetoprotein - Tumor Marker	P02771	TRUE	P02771	AFP	TRUE	P02771	AFP	OID20978	Both
Amylase	P04746,P04745	TRUE	P04746	AMY2A	TRUE	P04746	AMY2A	OID20333	Both
Amylase, Pancreatic	P04746	TRUE	P04746	AMY2A	TRUE	P04746	AMY2A	OID20333	Both
Angiotensin Converting Enzyme (ACE)	P12821	TRUE	P12821	ACE	TRUE	P12821	ACE	OID30696	Both
ANTITHROMBIN III (ATIII)	P01008	TRUE	P01008	SERPINC1	TRUE	P01008	SERPINC1	OID30789	Both
Apolipoprotein A1	P02647	TRUE	P02647	APOA1	TRUE	P02647	APOA1	OID30769	Both
Apolipoprotein B	P04114	TRUE	P04114	APOB	TRUE	P04114	APOB	OID30673	Both
Aspartate Aminotransferase (AST) (SGOT)	P17174	TRUE	P17174	GOT1	TRUE	P17174	GOT1	OID30417	Both
Beta-2 Microglobulin	P61769	TRUE	P61769	B2M	TRUE	P61769	B2M	OID30725	Both
Beta-Thromboglobulin	P02775	TRUE	P02775	PPBP	TRUE	P02775	PPBP	OID30761	Both
Biotinidase	P43251	TRUE	P43251	BTD	TRUE	P43251	BTD	OID30754	Both
Cancer Antigen 125 (CA 125)	Q8WXI7	TRUE	Q8WXI7	MUC16	TRUE	Q8WXI7	MUC16	OID21378	Both
Cancer Antigen 15-3 (CA 15-3)	P15941	TRUE	P15941	MUC1	FALSE	NA	NA	NA	MS
Cancer Antigen, Human Epididymis protein 4 (HE4)	Q14508	TRUE	Q14508	WFDC2	TRUE	Q14508	WFDC2	OID21505	Both
Carcinoembryonic Antigen (CEA)	P06731	TRUE	P06731	CEACAM5	TRUE	P06731	CEACAM5	OID21171	Both
Ceruloplasmin	P00450	TRUE	P00450	CP	FALSE	NA	NA	NA	MS
Cholinesterase	P06276	TRUE	P06276	BCHE	TRUE	P06276	BCHE	OID30717	Both
Complement C1	P09871,P00736,P02746,P02745,P02747	TRUE	P09871;P00736;P02746;P02745;P02747	C1S;C1R;C1QB;C1QA;C1QC	TRUE	P09871;P00736;P02745	C1S;C1R;C1QA	OID30731;OID30753;OID20654	Both
Complement C1 Inhibitor	P05155	TRUE	P05155	SERPING1	TRUE	P05155	SERPING1	OID30777	Both
COMPLEMENT C1Q	P02745,P02746,P02747	TRUE	P02745;P02746;P02747	C1QA;C1QB;C1QC	TRUE	P02745	C1QA	OID20654	Both
Complement C3	P01024	TRUE	P01024	C3	TRUE	P01024	C3	OID30776	Both
Complement C4	P0C0L4	TRUE	P0C0L4	C4A	FALSE	NA	NA	NA	MS
Complement C5	P01031	TRUE	P01031	C5	TRUE	P01031	C5	OID30744	Both
C-Reactive Protein (CRP)	P02741	TRUE	P02741	CRP	FALSE	NA	NA	NA	MS
Creatine Kinase BB Fraction (CKBB)	P12277	FALSE	NA	NA	TRUE	P12277	CKB	OID30400	Olink
Creatine Kinase MM Fraction (CKMM)	P06732	TRUE	P06732	CKM	FALSE	NA	NA	NA	MS
Cystatin C	P01034	TRUE	P01034	CST3	TRUE	P01034	CST3	OID20400	Both
Erythropoietin	P01588	FALSE	NA	NA	TRUE	P01588	EPO	OID20522	Olink
Factor IX Antigen	P00740	TRUE	P00740	F9	TRUE	P00740	F9	OID20349	Both
Factor X	P00742	TRUE	P00742	F10	TRUE	P00742	F10	OID30684	Both
Factor XIII	P00488,P05160	TRUE	P00488;P05160	F13A1;F13B	TRUE	P05160	F13B	OID30781	Both
Ferritin	P02792,P02794	TRUE	P02792;P02794	FTL;FTH1	FALSE	NA	NA	NA	MS
Fibrinogen	P02671,P02675,P02679	TRUE	P02671;P02675;P02679	FGA;FGB;FGG	TRUE	P02671	FGA	OID30788	Both
Fibronectin	P02751	FALSE	NA	NA	TRUE	P02751	FN1	OID30787	Olink
Follicle Stimulating Hormone (FSH)	P01225,P01215	TRUE	P01225	FSHB	TRUE	P01225;P01215	FSHB;CGA	OID30233;OID21069	Both
Gamma Glutamyl Transferase (GGT)	P19440,P36269	TRUE	P19440;P36269	GGT1;GGT5	TRUE	P19440;P36269	GGT1;GGT5	OID21075;OID20909	Both
Haptoglobin	P00738	TRUE	P00738	HP	FALSE	NA	NA	NA	MS
hCG, Beta, Serum, Quantitative	P01233	FALSE	NA	NA	FALSE	NA	NA	NA	None
Hemopexin	P02790	TRUE	P02790	HPX	FALSE	NA	NA	NA	MS
her-2/neu protein	P04626	TRUE	P04626	ERBB2	TRUE	P04626	ERBB2	OID21520	Both
Human Growth Hormone (GH)	P01241	FALSE	NA	NA	TRUE	P01241	GH1	OID20220	Olink
Human Placental Lactogen (HPL)	Q6PF11	FALSE	NA	NA	FALSE	NA	NA	NA	None
Immunoglobulins IgA	NA	FALSE	NA	NA	FALSE	NA	NA	NA	NA
IMMUNOGLOBULINS IGD	NA	FALSE	NA	NA	FALSE	NA	NA	NA	NA
Immunoglobulins IgE	NA	FALSE	NA	NA	FALSE	NA	NA	NA	NA
Immunoglobulins IgG	NA	FALSE	NA	NA	FALSE	NA	NA	NA	NA
Immunoglobulins IgM	NA	FALSE	NA	NA	FALSE	NA	NA	NA	NA
Inhibin-A	P05111,P08476	FALSE	NA	NA	FALSE	NA	NA	NA	None
Insulin	P01308	FALSE	NA	NA	FALSE	NA	NA	NA	None
Insulin-like Growth Factor-1 (IGF-1)	P01343	FALSE	NA	NA	FALSE	NA	NA	NA	None
Insulin-like Growth Factor-II (IGF-II)	P01344	TRUE	P01344	IGF2	FALSE	NA	NA	NA	MS
Insulin-like Grwth Factor Bind. Protein1 (IGFBP-1)	P08833	TRUE	P08833	IGFBP1	TRUE	P08833	IGFBP1	OID20246	Both
Insulin-like Grwth Factor Bind. Protein3 (IGFBP-3)	P17936	TRUE	P17936	IGFBP3	TRUE	P17936	IGFBP3	OID20398	Both
Interleukin-2 Receptor (IL-2R)	P01589	FALSE	NA	NA	TRUE	P01589	IL2RA	OID20267	Olink
Isocitric Dehydrogenase	NA	FALSE	NA	NA	FALSE	NA	NA	NA	NA
Kappa Light Chains	NA	FALSE	NA	NA	FALSE	NA	NA	NA	NA
Lactate Dehydrogenase Heart Fraction (LDH-1)	P07195	TRUE	P07195	LDHB	FALSE	NA	NA	NA	MS
Lactate Dehydrogenase Liver Fraction (LLDH)	P00338	TRUE	P00338	LDHA	FALSE	NA	NA	NA	MS
Lactoferrin	Q5EK51	FALSE	NA	NA	FALSE	NA	NA	NA	None
Lambda Light Chains	NA	FALSE	NA	NA	FALSE	NA	NA	NA	NA
Lipase	P16233	TRUE	P16233	PNLIP	TRUE	P16233	PNLIP	OID30693	Both
Lipoprotein(a) (Lp(a))	P08519	TRUE	P08519	LPA	TRUE	P08519	LPA	OID30747	Both
Lipoprotein-Associated Phospholipase A2 (LP-PLA2)	P04054	TRUE	P04054	PLA2G1B	TRUE	P04054	PLA2G1B	OID20252	Both
Luteinizing Hormone (LH)	P01229	FALSE	NA	NA	TRUE	P01229	LHB	OID21248	Olink
Lysozyme	P61626	TRUE	P61626	LYZ	FALSE	NA	NA	NA	MS
Myeloperoxidase (MPO)	P05164	TRUE	P05164	MPO	TRUE	P05164	MPO	OID21100	Both
Myoglobin	P02144	TRUE	P02144	MB	TRUE	P02144	MB	OID20263	Both
Osteocalcin	P02818	FALSE	NA	NA	TRUE	P02818	BGLAP	OID30389	Olink
Parathyroid Hormone - Intact	P01270	FALSE	NA	NA	TRUE	P01270	PTH	OID30963	Olink
Phosphohexose Isomerase	P06744	TRUE	P06744	GPI	TRUE	P06744	GPI	OID30680	Both
Plasminogen	P00747	TRUE	P00747	PLG	TRUE	P00747	PLG	OID30785	Both
Plasminogen Activator Inhibitor (PAI)	P05121	TRUE	P05121	SERPINE1	TRUE	P05121	SERPINE1	OID20342	Both
Prealbumin	P02766	TRUE	P02766	TTR	TRUE	P02766	TTR	OID30782	Both
ProBNP (N-Terminal Pro Brain Natriuretic Peptide	P16860	FALSE	NA	NA	TRUE	P16860	NPPB	OID20049	Olink
Procalcitonin (PCT)	P01258	FALSE	NA	NA	TRUE	P01258	CALCA	OID20983	Olink
Prolactin	P01236	TRUE	P01236	PRL	TRUE	P01236	PRL	OID21033	Both
PROPERDIN FACTOR B	P00751	TRUE	P00751	CFB	TRUE	P00751	CFB	OID30755	Both
Prostatic Acid Phosphatase (PAP)	P15309	FALSE	NA	NA	FALSE	NA	NA	NA	None
Prostatic Specific Antigen (PSA)	P07288	FALSE	NA	NA	TRUE	P07288	KLK3	OID30364	Olink
PROTEIN C	P04070	TRUE	P04070	PROC	TRUE	P04070	PROC	OID20402	Both
Protein S	P07225	TRUE	P07225	PROS1	TRUE	P07225	PROS1	OID30737	Both
Pseudocholinesterase	P06276	TRUE	P06276	BCHE	TRUE	P06276	BCHE	OID30717	Both
Pyruvate kinase	NA	FALSE	NA	NA	FALSE	NA	NA	NA	NA
Renin	P00797	FALSE	NA	NA	TRUE	P00797	REN	OID20201	Olink
Retinol binding protein (RBP)	P02753	TRUE	P02753	RBP4	FALSE	NA	NA	NA	MS
Sex Hormone Binding Globulin	P04278	TRUE	P04278	SHBG	TRUE	P04278	SHBG	OID30685	Both
Soluble Mesothelin Related Peptide	Q13421	FALSE	NA	NA	TRUE	Q13421	MSLN	OID21380	Olink
Sorbital Dehydrogenase (SDH)	Q00796	TRUE	Q00796	SORD	TRUE	Q00796	SORD	OID21453	Both
Thyroglobulin	P01266	TRUE	P01266	TG	TRUE	P01266	TG	OID31359	Both
Thyroid Stimulating Hormone (TSH)	P01222	FALSE	NA	NA	TRUE	P01222	TSHB	OID20129	Olink
Thyroxine Binding Globulin (TBG)	P05543	TRUE	P05543	SERPINA7	TRUE	P05543	SERPINA7	OID30724	Both
Tissue Plasminogen Activator (T-PA)	P00750	FALSE	NA	NA	TRUE	P00750	PLAT	OID20247	Olink
Transferrin	P02787	TRUE	P02787	TF	TRUE	P02787	TF	OID30783	Both
Transferrin Receptor (TFR)	P02786	TRUE	P02786	TFRC	TRUE	P02786	TFRC	OID20369	Both
Troponin T (Tn T)	P45379	FALSE	NA	NA	FALSE	NA	NA	NA	None
Troponin-I (Cardiac)	P19429	FALSE	NA	NA	TRUE	P19429	TNNI3	OID20050	Olink
Trypsin	P07477	TRUE	P07477	PRSS1	FALSE	NA	NA	NA	MS
Urokinase	P00749	FALSE	NA	NA	TRUE	P00749	PLAU	OID21124	Olink
Von Willebrand Factor	P04275	TRUE	P04275	VWF	TRUE	P04275	VWF	OID20256	Both
