# Supplementary material for: Comparative evaluation of Olink Explore 3072 and mass spectrometry with peptide fractionation for plasma proteomics
Source: Commun Chem. 2025 Nov 4;8:327. doi: 10.1038/s42004-025-01753-2 (PMC12586489; doi:10.1038/s42004-025-01753-2)
Supplement: Supplementary file 8 — Supplementary Data 5 [file 42004_2025_1753_MOESM8_ESM.xlsx]

## Sheet: SD5 Technical CVs
Platform	UniProt	Gene.Name	Description	Assay	OlinkID	Panel	Technical.CV	Analyzed
MS	A0A075B6H7	IGKV3-7	Probable non-functional immunoglobulin kappa variable 3-7	NA	NA	NA	14.8547	TRUE
MS	A0A075B6H9	IGLV4-69	Immunoglobulin lambda variable 4-69	NA	NA	NA	9.19343	TRUE
MS	A0A075B6I0	IGLV8-61	Immunoglobulin lambda variable 8-61	NA	NA	NA	19.0031	TRUE
MS	A0A075B6I1	IGLV4-60	Immunoglobulin lambda variable 4-60	NA	NA	NA	NA	FALSE
MS	A0A075B6I7	IGLV5-48	Probable non-functional immunoglobulin lambda variable 5-48	NA	NA	NA	NA	FALSE
MS	A0A075B6I9	IGLV7-46	Immunoglobulin lambda variable 7-46	NA	NA	NA	14.7155	TRUE
MS	A0A075B6K4	IGLV3-10	Immunoglobulin lambda variable 3-10	NA	NA	NA	18.7923	TRUE
MS	A0A075B6Q5	IGHV3-64	Immunoglobulin heavy variable 3-64	NA	NA	NA	NA	FALSE
MS	A0A075B6R2	IGHV4-4	Immunoglobulin heavy variable 4-4	NA	NA	NA	50.0979	TRUE
MS	A0A075B6R9	IGKV2D-24	Probable non-functional immunoglobulin kappa variable 2D-24	NA	NA	NA	15.2531	TRUE
MS	A0A075B6S2	IGKV2D-29	Immunoglobulin kappa variable 2D-29	NA	NA	NA	7.33354	TRUE
MS	A0A075B6S5	IGKV1-27	Immunoglobulin kappa variable 1-27	NA	NA	NA	17.343	TRUE
MS	A0A075B6S6	IGKV2D-30	Immunoglobulin kappa variable 2D-30	NA	NA	NA	17.2503	TRUE
MS	A0A087WSY4	IGHV4-30-2	Immunoglobulin heavy variable 4-30-2	NA	NA	NA	NA	FALSE
MS	A0A087WSY6	IGKV3D-15	Immunoglobulin kappa variable 3D-15	NA	NA	NA	15.0512	TRUE
MS	A0A087WSZ0	IGKV1D-8	Immunoglobulin kappa variable 1D-8	NA	NA	NA	8.18461	TRUE
MS	A0A0A0MS14	IGHV1-45	Immunoglobulin heavy variable 1-45	NA	NA	NA	13.0126	TRUE
MS	A0A0A0MS15	IGHV3-49	Immunoglobulin heavy variable 3-49	NA	NA	NA	5.59785	TRUE
MS	A0A0A0MT36	IGKV6D-21	Immunoglobulin kappa variable 6D-21	NA	NA	NA	NA	FALSE
MS	A0A0A0MT89	IGKJ1	Immunoglobulin kappa joining 1	NA	NA	NA	63.8531	TRUE
MS	A0A0B4J1U3	IGLV1-36	Immunoglobulin lambda variable 1-36	NA	NA	NA	12.785	TRUE
MS	A0A0B4J1U7	IGHV6-1	Immunoglobulin heavy variable 6-1	NA	NA	NA	14.6268	TRUE
MS	A0A0B4J1V0	IGHV3-15	Immunoglobulin heavy variable 3-15	NA	NA	NA	13.6843	TRUE
MS	A0A0B4J1V2	IGHV2-26	Immunoglobulin heavy variable 2-26	NA	NA	NA	12.3508	TRUE
MS	A0A0B4J1V6	IGHV3-73	Immunoglobulin heavy variable 3-73	NA	NA	NA	NA	FALSE
MS	A0A0B4J1X5	IGHV3-74	Immunoglobulin heavy variable 3-74	NA	NA	NA	NA	FALSE
MS	A0A0B4J1X8	IGHV3-43	Immunoglobulin heavy variable 3-43	NA	NA	NA	24.8296	TRUE
MS	A0A0B4J1Y8	IGLV9-49	Immunoglobulin lambda variable 9-49	NA	NA	NA	NA	FALSE
MS	A0A0B4J1Y9	IGHV3-72	Immunoglobulin heavy variable 3-72	NA	NA	NA	9.8875	TRUE
MS	A0A0B4J2D9	IGKV1D-13	Immunoglobulin kappa variable 1D-13	NA	NA	NA	21.2564	TRUE
MS	A0A0C4DH25	IGKV3D-20	Immunoglobulin kappa variable 3D-20	NA	NA	NA	20.167	TRUE
MS	A0A0C4DH29	IGHV1-3	Immunoglobulin heavy variable 1-3	NA	NA	NA	10.5361	TRUE
MS	A0A0C4DH31	IGHV1-18	Immunoglobulin heavy variable 1-18	NA	NA	NA	8.32446	TRUE
MS	A0A0C4DH32	IGHV3-20	Immunoglobulin heavy variable 3-20	NA	NA	NA	37.4551	TRUE
MS	A0A0C4DH33	IGHV1-24	Immunoglobulin heavy variable 1-24	NA	NA	NA	6.63007	TRUE
MS	A0A0C4DH34	IGHV4-28	Immunoglobulin heavy variable 4-28	NA	NA	NA	10.7538	TRUE
MS	A0A0C4DH35	IGHV3-35	Probable non-functional immunoglobulin heavy variable 3-35	NA	NA	NA	5.92241	TRUE
MS	A0A0C4DH36	IGHV3-38	Probable non-functional immunoglobulin heavy variable 3-38	NA	NA	NA	23.8962	TRUE
MS	A0A0C4DH38	IGHV5-51	Immunoglobulin heavy variable 5-51	NA	NA	NA	9.23556	TRUE
MS	A0A0C4DH42	IGHV3-66	Immunoglobulin heavy variable 3-66	NA	NA	NA	NA	FALSE
MS	A0A0C4DH43	IGHV2-70D	Immunoglobulin heavy variable 2-70D	NA	NA	NA	13.6985	TRUE
MS	A0A0C4DH67	IGKV1-8	Immunoglobulin kappa variable 1-8	NA	NA	NA	20.145	TRUE
MS	A0A0J9YX35	IGHV3-64D	Immunoglobulin heavy variable 3-64D	NA	NA	NA	12.6838	TRUE
MS	A0A0J9YXX1	IGHV5-10-1	Immunoglobulin heavy variable 5-10-1	NA	NA	NA	17.2762	TRUE
MS	A0A1B0GTC6	C3orf85	Uncharacterized protein C3orf85	NA	NA	NA	NA	FALSE
MS	A0AVT1	UBA6	Ubiquitin-like modifier-activating enzyme 6	NA	NA	NA	NA	FALSE
MS	A0M8Q6	IGLC7	Immunoglobulin lambda constant 7	NA	NA	NA	21.2077	TRUE
MS	A1L4H1	SSC5D	Soluble scavenger receptor cysteine-rich domain-containing protein SSC5D	SSC5D	OID20351	Cardiometabolic	3.07255	TRUE
MS	A2NJV5	IGKV2-29	Immunoglobulin kappa variable 2-29	NA	NA	NA	NA	FALSE
MS	A2RU67	FAM234B	Protein FAM234B	NA	NA	NA	NA	FALSE
MS	A2VDF0	FUOM	Fucose mutarotase	FUOM	OID30626	Inflammation II	11.9283	TRUE
MS	A5A3E0	POTEF	POTE ankyrin domain family member F	NA	NA	NA	NA	FALSE
MS	A5D6W6	FITM1	Fat storage-inducing transmembrane protein 1	NA	NA	NA	3.90933	TRUE
MS	A6NCN2	KRT87P	Putative keratin-87 protein	NA	NA	NA	NA	FALSE
MS	A6NDG6	PGP	Glycerol-3-phosphate phosphatase	NA	NA	NA	11.5323	TRUE
MS	A6NI73	LILRA5	Leukocyte immunoglobulin-like receptor subfamily A member 5	LILRA5	OID20209	Cardiometabolic	18.9925	TRUE
MS	A6NMZ7	COL6A6	Collagen alpha-6(VI) chain	NA	NA	NA	8.03526	TRUE
MS	A8K7I4	CLCA1	Calcium-activated chloride channel regulator 1	NA	NA	NA	NA	FALSE
MS	A8MVW5	HEPACAM2	HEPACAM family member 2	HEPACAM2	OID31151	Neurology II	3.89164	TRUE
MS	B2RXH8	HNRNPCL2	Heterogeneous nuclear ribonucleoprotein C-like 2	NA	NA	NA	NA	FALSE
MS	B9A064	IGLL5	Immunoglobulin lambda-like polypeptide 5	NA	NA	NA	8.2037	TRUE
MS	G2XKQ0	SUMO1P1	Small ubiquitin-related modifier 5	NA	NA	NA	NA	FALSE
MS	O00139	KIF2A	Kinesin-like protein KIF2A	NA	NA	NA	NA	FALSE
MS	O00151	PDLIM1	PDZ and LIM domain protein 1	NA	NA	NA	6.36867	TRUE
MS	O00154	ACOT7	Cytosolic acyl coenzyme A thioester hydrolase	NA	NA	NA	0.0658702	TRUE
MS	O00161	SNAP23	Synaptosomal-associated protein 23	SNAP23	OID20218	Cardiometabolic	0.978235	TRUE
MS	O00187	MASP2	Mannan-binding lectin serine protease 2	NA	NA	NA	2.32194	TRUE
MS	O00194	RAB27B	Ras-related protein Rab-27B	RAB27B	OID30354	Cardiometabolic II	13.2281	TRUE
MS	O00231	PSMD11	26S proteasome non-ATPase regulatory subunit 11	NA	NA	NA	7.64566	TRUE
MS	O00232	PSMD12	26S proteasome non-ATPase regulatory subunit 12	NA	NA	NA	34.6575	TRUE
MS	O00233	PSMD9	26S proteasome non-ATPase regulatory subunit 9	PSMD9	OID21304	Oncology	12.969	TRUE
MS	O00241	SIRPB1	Signal-regulatory protein beta-1	SIRPB1	OID20739	Inflammation	10.9498	TRUE
MS	O00244	ATOX1	Copper transport protein ATOX1	ATOX1	OID21476	Oncology	16.1987	TRUE
MS	O00264	PGRMC1	Membrane-associated progesterone receptor component 1	NA	NA	NA	NA	FALSE
MS	O00299	CLIC1	Chloride intracellular channel protein 1	NA	NA	NA	4.3691	TRUE
MS	O00339	MATN2	Matrilin-2	MATN2	OID20767	Inflammation	17.0719	TRUE
MS	O00391	QSOX1	Sulfhydryl oxidase 1	QSOX1	OID30729	Inflammation II	1.26094	TRUE
MS	O00410	IPO5	Importin-5	NA	NA	NA	9.01149	TRUE
MS	O00429	DNM1L	Dynamin-1-like protein	NA	NA	NA	9.04247	TRUE
MS	O00442	RTCA	RNA 3'-terminal phosphate cyclase	NA	NA	NA	4.65556	TRUE
MS	O00451	GFRA2	GDNF family receptor alpha-2	GFRA2	OID21330	Oncology	6.34303	TRUE
MS	O00461	GOLIM4	Golgi integral membrane protein 4	NA	NA	NA	14.6806	TRUE
MS	O00462	MANBA	Beta-mannosidase	NA	NA	NA	2.36339	TRUE
MS	O00468-6	AGRN	Isoform 6 of Agrin	NA	NA	NA	1.70966	TRUE
MS	O00533-2	CHL1	Isoform 2 of Neural cell adhesion molecule L1-like protein	NA	NA	NA	2.00112	TRUE
MS	O00584	RNASET2	Ribonuclease T2	RNASET2	OID20321	Cardiometabolic	2.25878	TRUE
MS	O00585	CCL21	C-C motif chemokine 21	CCL21	OID20686	Inflammation	20.642	TRUE
MS	O00587	MFNG	Beta-1,3-N-acetylglucosaminyltransferase manic fringe	NA	NA	NA	NA	FALSE
MS	O00592	PODXL	Podocalyxin	PODXL	OID21358	Oncology	7.63831	TRUE
MS	O00602	FCN1	Ficolin-1	FCN1	OID30690	Inflammation II	5.6025	TRUE
MS	O00629	KPNA4	Importin subunit alpha-3	NA	NA	NA	19.3424	TRUE
MS	O00743	PPP6C	Serine/threonine-protein phosphatase 6 catalytic subunit	NA	NA	NA	NA	FALSE
MS	O00748	CES2	Cocaine esterase	CES2	OID21366	Oncology	7.36473	TRUE
MS	O00754	MAN2B1	Lysosomal alpha-mannosidase	NA	NA	NA	7.31886	TRUE
MS	O00764	PDXK	Pyridoxal kinase	NA	NA	NA	NA	FALSE
MS	O14498	ISLR	Immunoglobulin superfamily containing leucine-rich repeat protein	NA	NA	NA	5.28803	TRUE
MS	O14579	COPE	Coatomer subunit epsilon	COPE	OID20797	Neurology	NA	FALSE
MS	O14594	NCAN	Neurocan core protein	NCAN	OID21055	Neurology	9.25439	TRUE
MS	O14618	CCS	Copper chaperone for superoxide dismutase	CCS	OID20973	Neurology	5.72863	TRUE
MS	O14638	ENPP3	Ectonucleotide pyrophosphatase/phosphodiesterase family member 3	NA	NA	NA	5.41182	TRUE
MS	O14656	TOR1A	Torsin-1A	NA	NA	NA	11.0035	TRUE
MS	O14657	TOR1B	Torsin-1B	NA	NA	NA	12.6533	TRUE
MS	O14672	ADAM10	Disintegrin and metalloproteinase domain-containing protein 10	NA	NA	NA	7.41501	TRUE
MS	O14737	PDCD5	Programmed cell death protein 5	PDCD5	OID21021	Neurology	NA	FALSE
MS	O14745	SLC9A3R1	Na(+)/H(+) exchange regulatory cofactor NHE-RF1	SLC9A3R1	OID30630	Inflammation II	7.56853	TRUE
MS	O14773	TPP1	Tripeptidyl-peptidase 1	TPP1	OID20750	Inflammation	12.0555	TRUE
MS	O14786	NRP1	Neuropilin-1	NRP1	OID20390	Cardiometabolic	1.8004	TRUE
MS	O14791	APOL1	Apolipoprotein L1	APOL1	OID30708	Inflammation II	5.09442	TRUE
MS	O14793	MSTN	Growth/differentiation factor 8	MSTN	OID20115	Cardiometabolic	3.95805	TRUE
MS	O14798	TNFRSF10C	Tumor necrosis factor receptor superfamily member 10C	TNFRSF10C	OID20265	Cardiometabolic	NA	FALSE
MS	O14818	PSMA7	Proteasome subunit alpha type-7	NA	NA	NA	10.3889	TRUE
MS	O14917	PCDH17	Protocadherin-17	PCDH17	OID20132	Cardiometabolic	89.0687	TRUE
MS	O14939	PLD2	Phospholipase D2	NA	NA	NA	NA	FALSE
MS	O14960	LECT2	Leukocyte cell-derived chemotaxin-2	LECT2	OID30320	Cardiometabolic II	9.68144	TRUE
MS	O14964	HGS	Hepatocyte growth factor-regulated tyrosine kinase substrate	HGS	OID21175	Oncology	NA	FALSE
MS	O14980	XPO1	Exportin-1	NA	NA	NA	15.8156	TRUE
MS	O15031	PLXNB2	Plexin-B2	PLXNB2	OID20317	Cardiometabolic	2.20732	TRUE
MS	O15067	PFAS	Phosphoribosylformylglycinamidine synthase	NA	NA	NA	12.957	TRUE
MS	O15116	LSM1	U6 snRNA-associated Sm-like protein LSm1	LSM1	OID21210	Oncology	NA	FALSE
MS	O15143	ARPC1B	Actin-related protein 2/3 complex subunit 1B	NA	NA	NA	11.9343	TRUE
MS	O15144	ARPC2	Actin-related protein 2/3 complex subunit 2	NA	NA	NA	3.52058	TRUE
MS	O15145	ARPC3	Actin-related protein 2/3 complex subunit 3	NA	NA	NA	16.022	TRUE
MS	O15204	ADAMDEC1	ADAM DEC1	NA	NA	NA	3.71659	TRUE
MS	O15230	LAMA5	Laminin subunit alpha-5	NA	NA	NA	15.5458	TRUE
MS	O15231	ZNF185	Zinc finger protein 185	NA	NA	NA	24.1783	TRUE
MS	O15240	VGF	Neurosecretory protein VGF	VGF	OID31067	Neurology II	4.75628	TRUE
MS	O15247	CLIC2	Chloride intracellular channel protein 2	NA	NA	NA	16.0786	TRUE
MS	O15335	CHAD	Chondroadherin	CHAD	OID30660	Inflammation II	9.7131	TRUE
MS	O15394	NCAM2	Neural cell adhesion molecule 2	NCAM2	OID21095	Neurology	3.49884	TRUE
MS	O15400	STX7	Syntaxin-7	STX7	OID30560	Inflammation II	NA	FALSE
MS	O15467	CCL16	C-C motif chemokine 16	CCL16	OID20334	Cardiometabolic	4.01822	TRUE
MS	O15511	ARPC5	Actin-related protein 2/3 complex subunit 5	NA	NA	NA	3.45901	TRUE
MS	O43150	ASAP2	Arf-GAP with SH3 domain, ANK repeat and PH domain-containing protein 2	NA	NA	NA	NA	FALSE
MS	O43157	PLXNB1	Plexin-B1	NA	NA	NA	2.60108	TRUE
MS	O43242	PSMD3	26S proteasome non-ATPase regulatory subunit 3	NA	NA	NA	NA	FALSE
MS	O43278	SPINT1	Kunitz-type protease inhibitor 1	SPINT1	OID21109	Neurology	6.26756	TRUE
MS	O43280	TREH	Trehalase	TREH	OID30388	Cardiometabolic II	4.34648	TRUE
MS	O43291	SPINT2	Kunitz-type protease inhibitor 2	SPINT2	OID20720	Inflammation	68.9118	TRUE
MS	O43294	TGFB1I1	Transforming growth factor beta-1-induced transcript 1 protein	NA	NA	NA	NA	FALSE
MS	O43396	TXNL1	Thioredoxin-like protein 1	TXNL1	OID30872	Neurology II	4.17165	TRUE
MS	O43399	TPD52L2	Tumor protein D54	TPD52L2	OID30609	Inflammation II	8.85565	TRUE
MS	O43451	MGAM	Maltase-glucoamylase	NA	NA	NA	4.2475	TRUE
MS	O43488	AKR7A2	Aflatoxin B1 aldehyde reductase member 2	NA	NA	NA	22.2182	TRUE
MS	O43493	TGOLN2	Trans-Golgi network integral membrane protein 2	TGOLN2	OID30691	Inflammation II	3.23406	TRUE
MS	O43504	LAMTOR5	Ragulator complex protein LAMTOR5	LAMTOR5	OID31396	Oncology II	13.7259	TRUE
MS	O43505	B4GAT1	Beta-1,4-glucuronyltransferase 1	B4GAT1	OID21127	Neurology	3.59685	TRUE
MS	O43508	TNFSF12	Tumor necrosis factor ligand superfamily member 12	TNFSF12	OID20624	Inflammation	16.9822	TRUE
MS	O43529	CHST10	Carbohydrate sulfotransferase 10	NA	NA	NA	17.0488	TRUE
MS	O43583	DENR	Density-regulated protein	DENR	OID30493	Inflammation II	2.55388	TRUE
MS	O43598	DNPH1	2'-deoxynucleoside 5'-phosphate N-hydrolase 1	DNPH1	OID20744	Inflammation	NA	FALSE
MS	O43633	CHMP2A	Charged multivesicular body protein 2a	NA	NA	NA	NA	FALSE
MS	O43639	NCK2	Cytoplasmic protein NCK2	NCK2	OID20683	Inflammation	7.39045	TRUE
MS	O43665	RGS10	Regulator of G-protein signaling 10	RGS10	OID30999	Neurology II	12.4187	TRUE
MS	O43681	GET3	ATPase GET3	GET3	OID30303	Cardiometabolic II	20.9403	TRUE
MS	O43707	ACTN4	Alpha-actinin-4	ACTN4	OID20435	Inflammation	10.6101	TRUE
MS	O43708	GSTZ1	Maleylacetoacetate isomerase	NA	NA	NA	NA	FALSE
MS	O43768	ENSA	Alpha-endosulfine	ENSA	OID31355	Oncology II	10.2625	TRUE
MS	O43790	KRT86	Keratin, type II cuticular Hb6	NA	NA	NA	NA	FALSE
MS	O43813	LANCL1	Glutathione S-transferase LANCL1	NA	NA	NA	NA	FALSE
MS	O43824	GTPBP6	Putative GTP-binding protein 6	NA	NA	NA	NA	FALSE
MS	O43827	ANGPTL7	Angiopoietin-related protein 7	ANGPTL7	OID21412	Oncology	NA	FALSE
MS	O43852	CALU	Calumenin	NA	NA	NA	9.01079	TRUE
MS	O43865	AHCYL1	S-adenosylhomocysteine hydrolase-like protein 1	NA	NA	NA	9.86807	TRUE
MS	O43866	CD5L	CD5 antigen-like	CD5L	OID30775	Inflammation II	2.12128	TRUE
MS	O43895	XPNPEP2	Xaa-Pro aminopeptidase 2	XPNPEP2	OID21508	Oncology	6.71007	TRUE
MS	O43915	VEGFD	Vascular endothelial growth factor D	VEGFD	OID20662	Inflammation	4.95558	TRUE
MS	O60234	GMFG	Glia maturation factor gamma	GMFG	OID30340	Cardiometabolic II	9.9372	TRUE
MS	O60242	ADGRB3	Adhesion G protein-coupled receptor B3	ADGRB3	OID20974	Neurology	NA	FALSE
MS	O60243	HS6ST1	Heparan-sulfate 6-O-sulfotransferase 1	HS6ST1	OID21441	Oncology	NA	FALSE
MS	O60245	PCDH7	Protocadherin-7	PCDH7	OID31456	Oncology II	13.7161	TRUE
MS	O60256	PRPSAP2	Phosphoribosyl pyrophosphate synthase-associated protein 2	NA	NA	NA	23.0513	TRUE
MS	O60268	KIAA0513	Uncharacterized protein KIAA0513	NA	NA	NA	NA	FALSE
MS	O60279	SUSD5	Sushi domain-containing protein 5	SUSD5	OID30650	Inflammation II	5.45731	TRUE
MS	O60449-3	LY75	Isoform 3 of Lymphocyte antigen 75	NA	NA	NA	14.4057	TRUE
MS	O60462	NRP2	Neuropilin-2	NRP2	OID21081	Neurology	3.2233	TRUE
MS	O60476	MAN1A2	Mannosyl-oligosaccharide 1,2-alpha-mannosidase IB	MAN1A2	OID30262	Cardiometabolic II	NA	FALSE
MS	O60493	SNX3	Sorting nexin-3	NA	NA	NA	NA	FALSE
MS	O60506	SYNCRIP	Heterogeneous nuclear ribonucleoprotein Q	NA	NA	NA	11.2396	TRUE
MS	O60547	GMDS	GDP-mannose 4,6 dehydratase	NA	NA	NA	NA	FALSE
MS	O60568	PLOD3	Multifunctional procollagen lysine hydroxylase and glycosyltransferase LH3	NA	NA	NA	4.17727	TRUE
MS	O60610	DIAPH1	Protein diaphanous homolog 1	NA	NA	NA	8.14574	TRUE
MS	O60613	SELENOF	Selenoprotein F	NA	NA	NA	10.5714	TRUE
MS	O60664	PLIN3	Perilipin-3	PLIN3	OID20143	Cardiometabolic	8.0092	TRUE
MS	O60667	FCMR	Fas apoptotic inhibitory molecule 3	NA	NA	NA	7.7422	TRUE
MS	O60684	KPNA6	Importin subunit alpha-7	NA	NA	NA	NA	FALSE
MS	O60704	TPST2	Protein-tyrosine sulfotransferase 2	NA	NA	NA	NA	FALSE
MS	O60749	SNX2	Sorting nexin-2	SNX2	OID31374	Oncology II	NA	FALSE
MS	O60760	HPGDS	Hematopoietic prostaglandin D synthase	HPGDS	OID21266	Oncology	17.2417	TRUE
MS	O60814	H2BC12	Histone H2B type 1-K	NA	NA	NA	16.8987	TRUE
MS	O60844	ZG16	Zymogen granule membrane protein 16	NA	NA	NA	8.51641	TRUE
MS	O60888	CUTA	Protein CutA	NA	NA	NA	14.005	TRUE
MS	O60896	RAMP3	Receptor activity-modifying protein 3	NA	NA	NA	NA	FALSE
MS	O60925	PFDN1	Prefoldin subunit 1	NA	NA	NA	NA	FALSE
MS	O75015	FCGR3B	Low affinity immunoglobulin gamma Fc region receptor III-B	FCGR3B	OID20387	Cardiometabolic	49.6831	TRUE
MS	O75019	LILRA1	Leukocyte immunoglobulin-like receptor subfamily A member 1	NA	NA	NA	NA	FALSE
MS	O75023	LILRB5	Leukocyte immunoglobulin-like receptor subfamily B member 5	LILRB5	OID20324	Cardiometabolic	3.79864	TRUE
MS	O75051	PLXNA2	Plexin-A2	NA	NA	NA	5.35282	TRUE
MS	O75063	FAM20B	Glycosaminoglycan xylosylkinase	NA	NA	NA	21.3988	TRUE
MS	O75071	EFCAB14	EF-hand calcium-binding domain-containing protein 14	EFCAB14	OID31460	Oncology II	3.39876	TRUE
MS	O75083	WDR1	WD repeat-containing protein 1	NA	NA	NA	2.83441	TRUE
MS	O75116	ROCK2	Rho-associated protein kinase 2	NA	NA	NA	11.9625	TRUE
MS	O75131	CPNE3	Copine-3	NA	NA	NA	NA	FALSE
MS	O75144	ICOSLG	ICOS ligand	ICOSLG	OID21351	Oncology	4.93671	TRUE
MS	O75223	GGCT	Gamma-glutamylcyclotransferase	GGCT	OID30304	Cardiometabolic II	8.36269	TRUE
MS	O75309	CDH16	Cadherin-16	NA	NA	NA	NA	FALSE
MS	O75326	SEMA7A	Semaphorin-7A	SEMA7A	OID20283	Cardiometabolic	2.52775	TRUE
MS	O75339	CILP	Cartilage intermediate layer protein 1	CILP	OID30399	Cardiometabolic II	4.12713	TRUE
MS	O75340	PDCD6	Programmed cell death protein 6	PDCD6	OID20163	Cardiometabolic	7.15086	TRUE
MS	O75347	TBCA	Tubulin-specific chaperone A	TBCA	OID30616	Inflammation II	6.94253	TRUE
MS	O75348	ATP6V1G1	V-type proton ATPase subunit G 1	ATP6V1G1	OID30242	Cardiometabolic II	NA	FALSE
MS	O75351	VPS4B	Vacuolar protein sorting-associated protein 4B	VPS4B	OID31386	Oncology II	15.6397	TRUE
MS	O75356	ENTPD5	Nucleoside diphosphate phosphatase ENTPD5	ENTPD5	OID20104	Cardiometabolic	4.06042	TRUE
MS	O75367	MACROH2A1	Core histone macro-H2A.1	NA	NA	NA	NA	FALSE
MS	O75368	SH3BGRL	Adapter SH3BGRL	NA	NA	NA	3.65315	TRUE
MS	O75369	FLNB	Filamin-B	NA	NA	NA	13.3671	TRUE
MS	O75400	PRPF40A	Pre-mRNA-processing factor 40 homolog A	NA	NA	NA	NA	FALSE
MS	O75420	GIGYF1	GRB10-interacting GYF protein 1	NA	NA	NA	NA	FALSE
MS	O75436	VPS26A	Vacuolar protein sorting-associated protein 26A	NA	NA	NA	NA	FALSE
MS	O75478	TADA2A	Transcriptional adapter 2-alpha	NA	NA	NA	3.3862	TRUE
MS	O75503	CLN5	Ceroid-lipofuscinosis neuronal protein 5	NA	NA	NA	8.21306	TRUE
MS	O75509	TNFRSF21	Tumor necrosis factor receptor superfamily member 21	TNFRSF21	OID21052	Neurology	12.3046	TRUE
MS	O75556	SCGB2A1	Mammaglobin-B	NA	NA	NA	NA	FALSE
MS	O75558	STX11	Syntaxin-11	NA	NA	NA	NA	FALSE
MS	O75563	SKAP2	Src kinase-associated phosphoprotein 2	SKAP2	OID20761	Inflammation	NA	FALSE
MS	O75581	LRP6	Low-density lipoprotein receptor-related protein 6	NA	NA	NA	1.63758	TRUE
MS	O75594	PGLYRP1	Peptidoglycan recognition protein 1	PGLYRP1	OID20338	Cardiometabolic	10.8623	TRUE
MS	O75608	LYPLA1	Acyl-protein thioesterase 1	NA	NA	NA	NA	FALSE
MS	O75629	CREG1	Protein CREG1	CREG1	OID21515	Oncology	11.9904	TRUE
MS	O75636	FCN3	Ficolin-3	NA	NA	NA	1.91552	TRUE
MS	O75643	SNRNP200	U5 small nuclear ribonucleoprotein 200 kDa helicase	NA	NA	NA	NA	FALSE
MS	O75676	RPS6KA4	Ribosomal protein S6 kinase alpha-4	NA	NA	NA	NA	FALSE
MS	O75695	RP2	Protein XRP2	RP2	OID21302	Oncology	NA	FALSE
MS	O75711	SCRG1	Scrapie-responsive protein 1	SCRG1	OID30333	Cardiometabolic II	NA	FALSE
MS	O75715	GPX5	Epididymal secretory glutathione peroxidase	NA	NA	NA	1.2125	TRUE
MS	O75752	B3GALNT1	UDP-GalNAc:beta-1,3-N-acetylgalactosaminyltransferase 1	NA	NA	NA	11.9425	TRUE
MS	O75787	ATP6AP2	Renin receptor	ATP6AP2	OID21178	Oncology	NA	FALSE
MS	O75791	GRAP2	GRB2-related adapter protein 2	GRAP2	OID20192	Cardiometabolic	NA	FALSE
MS	O75820	ZNF189	Zinc finger protein 189	NA	NA	NA	NA	FALSE
MS	O75821	EIF3G	Eukaryotic translation initiation factor 3 subunit G	NA	NA	NA	NA	FALSE
MS	O75832	PSMD10	26S proteasome non-ATPase regulatory subunit 10	NA	NA	NA	6.00567	TRUE
MS	O75874	IDH1	Isocitrate dehydrogenase [NADP] cytoplasmic	NA	NA	NA	4.68383	TRUE
MS	O75882	ATRN	Attractin	NA	NA	NA	2.76927	TRUE
MS	O75888	TNFSF13	Tumor necrosis factor ligand superfamily member 13	TNFSF13	OID20733	Inflammation	NA	FALSE
MS	O75954	TSPAN9	Tetraspanin-9	NA	NA	NA	NA	FALSE
MS	O75976	CPD	Carboxypeptidase D	NA	NA	NA	5.51637	TRUE
MS	O76003	GLRX3	Glutaredoxin-3	NA	NA	NA	6.94916	TRUE
MS	O76031	CLPX	ATP-dependent Clp protease ATP-binding subunit clpX-like, mitochondrial	NA	NA	NA	16.0176	TRUE
MS	O76054	SEC14L2	SEC14-like protein 2	NA	NA	NA	NA	FALSE
MS	O76061	STC2	Stanniocalcin-2	STC2	OID21157	Neurology	7.75268	TRUE
MS	O76070	SNCG	Gamma-synuclein	SNCG	OID20971	Neurology	12.2767	TRUE
MS	O76074	PDE5A	cGMP-specific 3',5'-cyclic phosphodiesterase	PDE5A	OID30584	Inflammation II	5.1505	TRUE
MS	O76076	CCN5	CCN family member 5	CCN5	OID21068	Neurology	4.4834	TRUE
MS	O94760	DDAH1	N(G),N(G)-dimethylarginine dimethylaminohydrolase 1	DDAH1	OID21299	Oncology	3.69408	TRUE
MS	O94769	ECM2	Extracellular matrix protein 2	NA	NA	NA	2.62267	TRUE
MS	O94856	NFASC	Neurofascin	NFASC	OID20634	Inflammation	NA	FALSE
MS	O94874	UFL1	E3 UFM1-protein ligase 1	NA	NA	NA	NA	FALSE
MS	O94898	LRIG2	Leucine-rich repeats and immunoglobulin-like domains protein 2	NA	NA	NA	13.7345	TRUE
MS	O94903	PLPBP	Pyridoxal phosphate homeostasis protein	PLPBP	OID20144	Cardiometabolic	NA	FALSE
MS	O94919	ENDOD1	Endonuclease domain-containing 1 protein	NA	NA	NA	8.4588	TRUE
MS	O94923	GLCE	D-glucuronyl C5-epimerase	NA	NA	NA	9.67213	TRUE
MS	O94933	SLITRK3	SLIT and NTRK-like protein 3	NA	NA	NA	22.0039	TRUE
MS	O94973	AP2A2	AP-2 complex subunit alpha-2	NA	NA	NA	NA	FALSE
MS	O94979	SEC31A	Protein transport protein Sec31A	SEC31A	OID30269	Cardiometabolic II	NA	FALSE
MS	O94985	CLSTN1	Calsyntenin-1	CLSTN1	OID20874	Neurology	1.15578	TRUE
MS	O95084	PRSS23	Serine protease 23	NA	NA	NA	2.18446	TRUE
MS	O95125	ZNF202	Zinc finger protein 202	NA	NA	NA	NA	FALSE
MS	O95166	GABARAP	Gamma-aminobutyric acid receptor-associated protein	GABARAP	OID31414	Oncology II	17.2496	TRUE
MS	O95185	UNC5C	Netrin receptor UNC5C	NA	NA	NA	7.82152	TRUE
MS	O95260	ATE1	Arginyl-tRNA--protein transferase 1	NA	NA	NA	NA	FALSE
MS	O95274	LYPD3	Ly6/PLAUR domain-containing protein 3	LYPD3	OID21530	Oncology	7.55982	TRUE
MS	O95292	VAPB	Vesicle-associated membrane protein-associated protein B/C	NA	NA	NA	26.0344	TRUE
MS	O95336	PGLS	6-phosphogluconolactonase	NA	NA	NA	6.78322	TRUE
MS	O95372	LYPLA2	Acyl-protein thioesterase 2	LYPLA2	OID30817	Neurology II	22.1336	TRUE
MS	O95373	IPO7	Importin-7	NA	NA	NA	13.2936	TRUE
MS	O95379	TNFAIP8	Tumor necrosis factor alpha-induced protein 8	TNFAIP8	OID20433	Inflammation	NA	FALSE
MS	O95390	GDF11	Growth/differentiation factor 11	NA	NA	NA	NA	FALSE
MS	O95393	BMP10	Bone morphogenetic protein 10	BMP10	OID30575	Inflammation II	4.34682	TRUE
MS	O95394-4	PGM3	Isoform 3 of Phosphoacetylglucosamine mutase	NA	NA	NA	NA	FALSE
MS	O95399	UTS2	Urotensin-2	NA	NA	NA	NA	FALSE
MS	O95428	PAPLN	Papilin	NA	NA	NA	5.92641	TRUE
MS	O95445	APOM	Apolipoprotein M	APOM	OID20374	Cardiometabolic	2.3259	TRUE
MS	O95450	ADAMTS2	A disintegrin and metalloproteinase with thrombospondin motifs 2	NA	NA	NA	1.77127	TRUE
MS	O95467	GNAS	Neuroendocrine secretory protein 55	GNAS	OID31008	Neurology II	NA	FALSE
MS	O95477	ABCA1	Phospholipid-transporting ATPase ABCA1	NA	NA	NA	NA	FALSE
MS	O95479	H6PD	GDH/6PGL endoplasmic bifunctional protein	NA	NA	NA	4.32622	TRUE
MS	O95490	ADGRL2	Adhesion G protein-coupled receptor L2	NA	NA	NA	NA	FALSE
MS	O95497	VNN1	Pantetheinase	VNN1	OID30711	Inflammation II	7.52332	TRUE
MS	O95633	FSTL3	Follistatin-related protein 3	FSTL3	OID20782	Inflammation	10.7991	TRUE
MS	O95727	CRTAM	Cytotoxic and regulatory T-cell molecule	CRTAM	OID20914	Neurology	28.7481	TRUE
MS	O95747	OXSR1	Serine/threonine-protein kinase OSR1	NA	NA	NA	11.4335	TRUE
MS	O95810	CAVIN2	Caveolae-associated protein 2	NA	NA	NA	7.20938	TRUE
MS	O95817	BAG3	BAG family molecular chaperone regulator 3	BAG3	OID20972	Neurology	NA	FALSE
MS	O95834	EML2	Echinoderm microtubule-associated protein-like 2	NA	NA	NA	7.39192	TRUE
MS	O95866	MPIG6B	Megakaryocyte and platelet inhibitory receptor G6b	MPIG6B	OID20779	Inflammation	NA	FALSE
MS	O95881	TXNDC12	Thioredoxin domain-containing protein 12	NA	NA	NA	14.9808	TRUE
MS	O95897	OLFM2	Noelin-2	NA	NA	NA	4.49946	TRUE
MS	O95967	EFEMP2	EGF-containing fibulin-like extracellular matrix protein 2	NA	NA	NA	5.54343	TRUE
MS	O95969	SCGB1D2	Secretoglobin family 1D member 2	NA	NA	NA	6.75327	TRUE
MS	O95980	RECK	Reversion-inducing cysteine-rich protein with Kazal motifs	RECK	OID30234	Cardiometabolic II	5.28506	TRUE
MS	O95989	NUDT3	Diphosphoinositol polyphosphate phosphohydrolase 1	NA	NA	NA	17.5312	TRUE
MS	O95994	AGR2	Anterior gradient protein 2 homolog	AGR2	OID20896	Neurology	100	TRUE
MS	O95998	IL18BP	Interleukin-18-binding protein	IL18BP	OID20348	Cardiometabolic	5.05592	TRUE
MS	O96009	NAPSA	Napsin-A	NA	NA	NA	NA	FALSE
MS	P00167	CYB5A	Cytochrome b5	CYB5A	OID31171	Oncology II	6.10903	TRUE
MS	P00325	ADH1B	All-trans-retinol dehydrogenase [NAD(+)] ADH1B	ADH1B	OID30612	Inflammation II	12.0325	TRUE
MS	P00326	ADH1C	Alcohol dehydrogenase 1C	NA	NA	NA	0.695697	TRUE
MS	P00338	LDHA	L-lactate dehydrogenase A chain	NA	NA	NA	5.68108	TRUE
MS	P00352	ALDH1A1	Aldehyde dehydrogenase 1A1	ALDH1A1	OID21128	Neurology	5.06531	TRUE
MS	P00367	GLUD1	Glutamate dehydrogenase 1, mitochondrial	NA	NA	NA	8.26463	TRUE
MS	P00387	CYB5R3	NADH-cytochrome b5 reductase 3	NA	NA	NA	9.5404	TRUE
MS	P00390	GSR	Glutathione reductase, mitochondrial	GSR	OID30700	Inflammation II	3.38567	TRUE
MS	P00441	SOD1	Superoxide dismutase [Cu-Zn]	SOD1	OID20386	Cardiometabolic	2.44022	TRUE
MS	P00450	CP	Ceruloplasmin	NA	NA	NA	1.11449	TRUE
MS	P00451	F8	Coagulation factor VIII	NA	NA	NA	4.19349	TRUE
MS	P00480	OTC	Ornithine transcarbamylase, mitochondrial	NA	NA	NA	3.96445	TRUE
MS	P00488	F13A1	Coagulation factor XIII A chain	NA	NA	NA	2.30393	TRUE
MS	P00491	PNP	Purine nucleoside phosphorylase	NA	NA	NA	5.18701	TRUE
MS	P00492	HPRT1	Hypoxanthine-guanine phosphoribosyltransferase	NA	NA	NA	5.36941	TRUE
MS	P00533	EGFR	Epidermal growth factor receptor	EGFR	OID20319	Cardiometabolic	3.20429	TRUE
MS	P00558	PGK1	Phosphoglycerate kinase 1	NA	NA	NA	3.9118	TRUE
MS	P00568	AK1	Adenylate kinase isoenzyme 1	AK1	OID20122	Cardiometabolic	3.3544	TRUE
MS	P00734	F2	Prothrombin	F2	OID30723	Inflammation II	1.81905	TRUE
MS	P00736	C1R	Complement C1r subcomponent	C1R	OID30753	Inflammation II	1.23013	TRUE
MS	P00738	HP	Haptoglobin	NA	NA	NA	14.0507	TRUE
MS	P00739	HPR	Haptoglobin-related protein	NA	NA	NA	4.60237	TRUE
MS	P00740	F9	Coagulation factor IX	F9	OID20349	Cardiometabolic	3.33433	TRUE
MS	P00742	F10	Coagulation factor X	F10	OID30684	Inflammation II	2.31298	TRUE
MS	P00746	CFD	Complement factor D	CFD	OID30738	Inflammation II	3.47765	TRUE
MS	P00747	PLG	Plasminogen	PLG	OID30785	Inflammation II	2.60087	TRUE
MS	P00748	F12	Coagulation factor XII	F12	OID30739	Inflammation II	1.34572	TRUE
MS	P00751	CFB	Complement factor B	CFB	OID30755	Inflammation II	1.62147	TRUE
MS	P00813	ADA	Adenosine deaminase	ADA	OID20645	Inflammation	14.8123	TRUE
MS	P00915	CA1	Carbonic anhydrase 1	CA1	OID20409	Cardiometabolic	6.62649	TRUE
MS	P00918	CA2	Carbonic anhydrase 2	CA2	OID21149	Neurology	5.75412	TRUE
MS	P00966	ASS1	Argininosuccinate synthase	ASS1	OID30170	Cardiometabolic II	16.3042	TRUE
MS	P00995	SPINK1	Serine protease inhibitor Kazal-type 1	SPINK1	OID21097	Neurology	3.78019	TRUE
MS	P01008	SERPINC1	Antithrombin-III	SERPINC1	OID30789	Inflammation II	1.30226	TRUE
MS	P01009	SERPINA1	Alpha-1-antitrypsin	SERPINA1	OID30750	Inflammation II	6.79411	TRUE
MS	P01011	SERPINA3	Alpha-1-antichymotrypsin	SERPINA3	OID30786	Inflammation II	3.75415	TRUE
MS	P01011-3	SERPINA3	Isoform 3 of Alpha-1-antichymotrypsin	NA	NA	NA	NA	FALSE
MS	P01019	AGT	Angiotensinogen	AGT	OID30709	Inflammation II	3.77038	TRUE
MS	P01023	A2M	Alpha-2-macroglobulin	NA	NA	NA	4.32042	TRUE
MS	P01024	C3	Complement C3	C3	OID30776	Inflammation II	0.694799	TRUE
MS	P01031	C5	Complement C5	C5	OID30744	Inflammation II	1.42944	TRUE
MS	P01033	TIMP1	Metalloproteinase inhibitor 1	TIMP1	OID20418	Cardiometabolic	2.21848	TRUE
MS	P01034	CST3	Cystatin-C	CST3	OID20400	Cardiometabolic	2.1008	TRUE
MS	P01036	CST4	Cystatin-S	NA	NA	NA	45.8205	TRUE
MS	P01040	CSTA	Cystatin-A	NA	NA	NA	16.835	TRUE
MS	P01042	KNG1	Kininogen-1	NA	NA	NA	2.20391	TRUE
MS	P01042-2	KNG1	Isoform LMW of Kininogen-1	NA	NA	NA	4.96344	TRUE
MS	P01127	PDGFB	Platelet-derived growth factor subunit B	PDGFB	OID20741	Inflammation	NA	FALSE
MS	P01130	LDLR	Low-density lipoprotein receptor	LDLR	OID20240	Cardiometabolic	3.84375	TRUE
MS	P01133	EGF	Pro-epidermal growth factor	EGF	OID20698	Inflammation	NA	FALSE
MS	P01137	TGFB1	Transforming growth factor beta-1 proprotein	TGFB1	OID20621	Inflammation	4.64223	TRUE
MS	P01160	NPPA	Natriuretic peptides A	NA	NA	NA	9.53933	TRUE
MS	P01225	FSHB	Follitropin subunit beta	FSHB	OID30233	Cardiometabolic II	15.7582	TRUE
MS	P01236	PRL	Prolactin	PRL	OID21033	Neurology	15.2811	TRUE
MS	P01266	TG	Thyroglobulin	TG	OID31359	Oncology II	13.9791	TRUE
MS	P01275	GCG	Pro-glucagon	GCG	OID21263	Oncology	NA	FALSE
MS	P01344	IGF2	Insulin-like growth factor II	NA	NA	NA	3.27589	TRUE
MS	P01591	JCHAIN	Immunoglobulin J chain	JCHAIN	OID20494	Inflammation	4.63456	TRUE
MS	P01593	IGKV1D-33	Immunoglobulin kappa variable 1D-33	NA	NA	NA	24.6659	TRUE
MS	P01597	IGKV1-39	Immunoglobulin kappa variable 1-39	NA	NA	NA	48.1391	TRUE
MS	P01599	IGKV1-17	Immunoglobulin kappa variable 1-17	NA	NA	NA	NA	FALSE
MS	P01602	IGKV1-5	Immunoglobulin kappa variable 1-5	NA	NA	NA	14.7766	TRUE
MS	P01611	IGKV1D-12	Immunoglobulin kappa variable 1D-12	NA	NA	NA	1.207	TRUE
MS	P01614	IGKV2D-40	Immunoglobulin kappa variable 2D-40	NA	NA	NA	9.76382	TRUE
MS	P01615	IGKV2D-28	Immunoglobulin kappa variable 2D-28	NA	NA	NA	13.5502	TRUE
MS	P01619	IGKV3-20	Immunoglobulin kappa variable 3-20	NA	NA	NA	13.7978	TRUE
MS	P01699	IGLV1-44	Immunoglobulin lambda variable 1-44	NA	NA	NA	12.0588	TRUE
MS	P01701	IGLV1-51	Immunoglobulin lambda variable 1-51	NA	NA	NA	11.699	TRUE
MS	P01703	IGLV1-40	Immunoglobulin lambda variable 1-40	NA	NA	NA	10.5637	TRUE
MS	P01706	IGLV2-11	Immunoglobulin lambda variable 2-11	NA	NA	NA	5.90811	TRUE
MS	P01709	IGLV2-8	Immunoglobulin lambda variable 2-8	NA	NA	NA	4.69013	TRUE
MS	P01714	IGLV3-19	Immunoglobulin lambda variable 3-19	NA	NA	NA	7.06441	TRUE
MS	P01715	IGLV3-1	Immunoglobulin lambda variable 3-1	NA	NA	NA	11.5421	TRUE
MS	P01717	IGLV3-25	Immunoglobulin lambda variable 3-25	NA	NA	NA	13.3524	TRUE
MS	P01721	IGLV6-57	Immunoglobulin lambda variable 6-57	NA	NA	NA	12.2508	TRUE
MS	P01732	CD8A	T-cell surface glycoprotein CD8 alpha chain	CD8A	OID21018	Neurology	1.43708	TRUE
MS	P01742	IGHV1-69	Immunoglobulin heavy variable 1-69	NA	NA	NA	13.392	TRUE
MS	P01743	IGHV1-46	Immunoglobulin heavy variable 1-46	NA	NA	NA	55.9939	TRUE
MS	P01762	IGHV3-11	Immunoglobulin heavy variable 3-11	NA	NA	NA	18.4201	TRUE
MS	P01766	IGHV3-13	Immunoglobulin heavy variable 3-13	NA	NA	NA	7.12566	TRUE
MS	P01768	IGHV3-30	Immunoglobulin heavy variable 3-30	NA	NA	NA	9.61178	TRUE
MS	P01772	IGHV3-33	Immunoglobulin heavy variable 3-33	NA	NA	NA	NA	FALSE
MS	P01780	IGHV3-7	Immunoglobulin heavy variable 3-7	NA	NA	NA	9.94783	TRUE
MS	P01782	IGHV3-9	Immunoglobulin heavy variable 3-9	NA	NA	NA	8.02786	TRUE
MS	P01814	IGHV2-70	Immunoglobulin heavy variable 2-70	NA	NA	NA	21.4253	TRUE
MS	P01817	IGHV2-5	Immunoglobulin heavy variable 2-5	NA	NA	NA	15.8741	TRUE
MS	P01833	PIGR	Polymeric immunoglobulin receptor	PIGR	OID21102	Neurology	10.101	TRUE
MS	P01834	IGKC	Immunoglobulin kappa constant	NA	NA	NA	4.03181	TRUE
MS	P01854	IGHE	Immunoglobulin heavy constant epsilon	NA	NA	NA	NA	FALSE
MS	P01857	IGHG1	Immunoglobulin heavy constant gamma 1	NA	NA	NA	4.08618	TRUE
MS	P01859	IGHG2	Immunoglobulin heavy constant gamma 2	NA	NA	NA	5.91354	TRUE
MS	P01860	IGHG3	Immunoglobulin heavy constant gamma 3	NA	NA	NA	13.0353	TRUE
MS	P01861	IGHG4	Immunoglobulin heavy constant gamma 4	NA	NA	NA	13.1711	TRUE
MS	P01871	IGHM	Immunoglobulin heavy constant mu	NA	NA	NA	6.32486	TRUE
MS	P01876	IGHA1	Immunoglobulin heavy constant alpha 1	NA	NA	NA	3.89604	TRUE
MS	P01877	IGHA2	Immunoglobulin heavy constant alpha 2	NA	NA	NA	5.67871	TRUE
MS	P01880	IGHD	Immunoglobulin heavy constant delta	NA	NA	NA	19.944	TRUE
MS	P01889	HLA-B	HLA class I histocompatibility antigen, B alpha chain	NA	NA	NA	10.1333	TRUE
MS	P01893	HLA-H	Putative HLA class I histocompatibility antigen, alpha chain H	NA	NA	NA	17.6089	TRUE
MS	P01903	HLA-DRA	HLA class II histocompatibility antigen, DR alpha chain	HLA-DRA	OID20520	Inflammation	8.10642	TRUE
MS	P01911	HLA-DRB1	HLA class II histocompatibility antigen, DRB1 beta chain	NA	NA	NA	31.4046	TRUE
MS	P02042	HBD	Hemoglobin subunit delta	NA	NA	NA	7.4879	TRUE
MS	P02144	MB	Myoglobin	MB	OID20263	Cardiometabolic	4.16063	TRUE
MS	P02452	COL1A1	Collagen alpha-1(I) chain	COL1A1	OID20335	Cardiometabolic	5.50159	TRUE
MS	P02461	COL3A1	Collagen alpha-1(III) chain	COL3A1	OID30379	Cardiometabolic II	3.14676	TRUE
MS	P02462	COL4A1	Collagen alpha-1(IV) chain	COL4A1	OID20208	Cardiometabolic	NA	FALSE
MS	P02533	KRT14	Keratin, type I cytoskeletal 14	KRT14	OID20800	Neurology	18.9874	TRUE
MS	P02538	KRT6A	Keratin, type II cytoskeletal 6A	NA	NA	NA	58.6895	TRUE
MS	P02545	LMNA	Prelamin-A/C	NA	NA	NA	4.72812	TRUE
MS	P02549	SPTA1	Spectrin alpha chain, erythrocytic 1	NA	NA	NA	14.3739	TRUE
MS	P02647	APOA1	Apolipoprotein A-I	APOA1	OID30769	Inflammation II	1.33281	TRUE
MS	P02649	APOE	Apolipoprotein E	APOE	OID30727	Inflammation II	4.06811	TRUE
MS	P02652	APOA2	Apolipoprotein A-II	APOA2	OID30686	Inflammation II	1.93704	TRUE
MS	P02654	APOC1	Apolipoprotein C-I	APOC1	OID30749	Inflammation II	2.79907	TRUE
MS	P02655	APOC2	Apolipoprotein C-II	NA	NA	NA	2.8383	TRUE
MS	P02656	APOC3	Apolipoprotein C-III	NA	NA	NA	3.02271	TRUE
MS	P02671	FGA	Fibrinogen alpha chain	FGA	OID30788	Inflammation II	7.46446	TRUE
MS	P02675	FGB	Fibrinogen beta chain	NA	NA	NA	8.07832	TRUE
MS	P02679	FGG	Fibrinogen gamma chain	NA	NA	NA	7.83656	TRUE
MS	P02730	SLC4A1	Band 3 anion transport protein	SLC4A1	OID30369	Cardiometabolic II	22.9816	TRUE
MS	P02741	CRP	C-reactive protein	NA	NA	NA	7.34975	TRUE
MS	P02743	APCS	Serum amyloid P-component	APCS	OID30778	Inflammation II	6.24155	TRUE
MS	P02745	C1QA	Complement C1q subcomponent subunit A	C1QA	OID20654	Inflammation	3.58151	TRUE
MS	P02746	C1QB	Complement C1q subcomponent subunit B	NA	NA	NA	4.90541	TRUE
MS	P02747	C1QC	Complement C1q subcomponent subunit C	NA	NA	NA	7.60391	TRUE
MS	P02748	C9	Complement component C9	C9	OID30698	Inflammation II	1.04896	TRUE
MS	P02749	APOH	Beta-2-glycoprotein 1	APOH	OID21072	Neurology	1.68259	TRUE
MS	P02750	LRG1	Leucine-rich alpha-2-glycoprotein	LRG1	OID30751	Inflammation II	2.30203	TRUE
MS	P02751-1	FN1	Isoform 1 of Fibronectin	NA	NA	NA	9.65237	TRUE
MS	P02751-3	FN1	Isoform 3 of Fibronectin	NA	NA	NA	8.91195	TRUE
MS	P02753	RBP4	Retinol-binding protein 4	NA	NA	NA	1.87176	TRUE
MS	P02760	AMBP	Protein AMBP	AMBP	OID21413	Oncology	2.26148	TRUE
MS	P02763	ORM1	Alpha-1-acid glycoprotein 1	ORM1	OID30768	Inflammation II	2.7032	TRUE
MS	P02765	AHSG	Alpha-2-HS-glycoprotein	AHSG	OID30706	Inflammation II	1.60231	TRUE
MS	P02766	TTR	Transthyretin	TTR	OID30782	Inflammation II	31.6768	TRUE
MS	P02768	ALB	Albumin	NA	NA	NA	1.71586	TRUE
MS	P02771	AFP	Alpha-fetoprotein	AFP	OID20978	Neurology	NA	FALSE
MS	P02774	GC	Vitamin D-binding protein	GC	OID30780	Inflammation II	1.20473	TRUE
MS	P02775	PPBP	Platelet basic protein	PPBP	OID30761	Inflammation II	3.61714	TRUE
MS	P02776	PF4	Platelet factor 4	PF4	OID30764	Inflammation II	12.1737	TRUE
MS	P02786	TFRC	Transferrin receptor protein 1	TFRC	OID20369	Cardiometabolic	4.05416	TRUE
MS	P02787	TF	Serotransferrin	TF	OID30783	Inflammation II	1.25484	TRUE
MS	P02788	LTF	Lactotransferrin	NA	NA	NA	3.30599	TRUE
MS	P02790	HPX	Hemopexin	NA	NA	NA	1.24001	TRUE
MS	P02792	FTL	Ferritin light chain	NA	NA	NA	8.44958	TRUE
MS	P02794	FTH1	Ferritin heavy chain	NA	NA	NA	9.11839	TRUE
MS	P03950	ANG	Angiogenin	ANG	OID20403	Cardiometabolic	7.0751	TRUE
MS	P03951	F11	Coagulation factor XI	F11	OID30773	Inflammation II	2.95671	TRUE
MS	P03952	KLKB1	Plasma kallikrein	KLKB1	OID30760	Inflammation II	2.47106	TRUE
MS	P03973	SLPI	Antileukoproteinase	NA	NA	NA	9.97515	TRUE
MS	P04003	C4BPA	C4b-binding protein alpha chain	NA	NA	NA	2.40562	TRUE
MS	P04004	VTN	Vitronectin	NA	NA	NA	2.23	TRUE
MS	P04040	CAT	Catalase	CAT	OID30712	Inflammation II	5.00301	TRUE
MS	P04054	PLA2G1B	Phospholipase A2	PLA2G1B	OID20252	Cardiometabolic	19.9488	TRUE
MS	P04062	GBA1	Lysosomal acid glucosylceramidase	GBA	OID30966	Neurology II	8.24419	TRUE
MS	P04066	FUCA1	Tissue alpha-L-fucosidase	FUCA1	OID20261	Cardiometabolic	6.83841	TRUE
MS	P04070	PROC	Vitamin K-dependent protein C	PROC	OID20402	Cardiometabolic	2.50484	TRUE
MS	P04075	ALDOA	Fructose-bisphosphate aldolase A	NA	NA	NA	2.54798	TRUE
MS	P04080	CSTB	Cystatin-B	CSTB	OID20294	Cardiometabolic	11.5675	TRUE
MS	P04083	ANXA1	Annexin A1	ANXA1	OID30617	Inflammation II	5.47272	TRUE
MS	P04085	PDGFA	Platelet-derived growth factor subunit A	PDGFA	OID20313	Cardiometabolic	2.29161	TRUE
MS	P04114	APOB	Apolipoprotein B-100	APOB	OID30673	Inflammation II	7.40217	TRUE
MS	P04118	CLPS	Colipase	CLPS	OID21156	Neurology	NA	FALSE
MS	P04155	TFF1	Trefoil factor 1	TFF1	OID21154	Neurology	NA	FALSE
MS	P04156	PRNP	Major prion protein	NA	NA	NA	10.2121	TRUE
MS	P04179	SOD2	Superoxide dismutase [Mn], mitochondrial	SOD2	OID21114	Neurology	6.14799	TRUE
MS	P04180	LCAT	Phosphatidylcholine-sterol acyltransferase	LCAT	OID30677	Inflammation II	3.85488	TRUE
MS	P04196	HRG	Histidine-rich glycoprotein	HRG	OID30770	Inflammation II	1.45	TRUE
MS	P04216	THY1	Thy-1 membrane glycoprotein	THY1	OID21050	Neurology	7.84703	TRUE
MS	P04217	A1BG	Alpha-1B-glycoprotein	A1BG	OID30771	Inflammation II	1.85151	TRUE
MS	P04217-2	A1BG	Isoform 2 of Alpha-1B-glycoprotein	NA	NA	NA	11.662	TRUE
MS	P04233	CD74	HLA class II histocompatibility antigen gamma chain	CD74	OID21040	Neurology	6.85703	TRUE
MS	P04264	KRT1	Keratin, type II cytoskeletal 1	NA	NA	NA	29.9697	TRUE
MS	P04271	S100B	Protein S100-B	NA	NA	NA	1.45776	TRUE
MS	P04275	VWF	von Willebrand factor	VWF	OID20256	Cardiometabolic	3.21976	TRUE
MS	P04278	SHBG	Sex hormone-binding globulin	SHBG	OID30685	Inflammation II	2.15996	TRUE
MS	P04280	PRB1	Basic salivary proline-rich protein 1	NA	NA	NA	25.0454	TRUE
MS	P04406	GAPDH	Glyceraldehyde-3-phosphate dehydrogenase	GAPDH	OID30600	Inflammation II	5.03221	TRUE
MS	P04424	ASL	Argininosuccinate lyase	NA	NA	NA	11.732	TRUE
MS	P04430	IGKV1-16	Immunoglobulin kappa variable 1-16	NA	NA	NA	16.0498	TRUE
MS	P04433	IGKV3-11	Immunoglobulin kappa variable 3-11	NA	NA	NA	6.31682	TRUE
MS	P04439	HLA-A	HLA class I histocompatibility antigen, A alpha chain	HLA-A	OID31048	Neurology II	17.0043	TRUE
MS	P04439-2	HLA-A	Isoform 2 of HLA class I histocompatibility antigen, A alpha chain	NA	NA	NA	NA	FALSE
MS	P04440	HLA-DPB1	HLA class II histocompatibility antigen, DP beta 1 chain	NA	NA	NA	NA	FALSE
MS	P04626	ERBB2	Receptor tyrosine-protein kinase erbB-2	ERBB2	OID21520	Oncology	8.63534	TRUE
MS	P04632	CAPNS1	Calpain small subunit 1	NA	NA	NA	6.07353	TRUE
MS	P04746	AMY2A	Pancreatic alpha-amylase	AMY2A	OID20333	Cardiometabolic	9.33501	TRUE
MS	P04792	HSPB1	Heat shock protein beta-1	HSPB1	OID20230	Cardiometabolic	7.55639	TRUE
MS	P04844	RPN2	Dolichyl-diphosphooligosaccharide--protein glycosyltransferase subunit 2	NA	NA	NA	NA	FALSE
MS	P04899	GNAI2	Guanine nucleotide-binding protein G(i) subunit alpha-2	NA	NA	NA	NA	FALSE
MS	P05019	IGF1	Insulin-like growth factor I	NA	NA	NA	4.56681	TRUE
MS	P05026	ATP1B1	Sodium/potassium-transporting ATPase subunit beta-1	ATP1B1	OID30124	Cardiometabolic II	NA	FALSE
MS	P05060	CHGB	Secretogranin-1	CHGB	OID21038	Neurology	8.61348	TRUE
MS	P05062	ALDOB	Fructose-bisphosphate aldolase B	NA	NA	NA	4.03422	TRUE
MS	P05067	APP	Amyloid-beta precursor protein	APP	OID21070	Neurology	6.62551	TRUE
MS	P05089	ARG1	Arginase-1	ARG1	OID21445	Oncology	14.8487	TRUE
MS	P05090	APOD	Apolipoprotein D	APOD	OID30746	Inflammation II	4.02074	TRUE
MS	P05106	ITGB3	Integrin beta-3	NA	NA	NA	4.08178	TRUE
MS	P05107	ITGB2	Integrin beta-2	ITGB2	OID20315	Cardiometabolic	4.93602	TRUE
MS	P05109	S100A8	Protein S100-A8	NA	NA	NA	4.07186	TRUE
MS	P05120	SERPINB2	Plasminogen activator inhibitor 2	NA	NA	NA	11.9387	TRUE
MS	P05121	SERPINE1	Plasminogen activator inhibitor 1	SERPINE1	OID20342	Cardiometabolic	8.46092	TRUE
MS	P05154	SERPINA5	Plasma serine protease inhibitor	SERPINA5	OID30763	Inflammation II	4.82907	TRUE
MS	P05155	SERPING1	Plasma protease C1 inhibitor	SERPING1	OID30777	Inflammation II	2.92351	TRUE
MS	P05156	CFI	Complement factor I	CFI	OID30772	Inflammation II	1.07847	TRUE
MS	P05160	F13B	Coagulation factor XIII B chain	F13B	OID30781	Inflammation II	1.06401	TRUE
MS	P05161	ISG15	Ubiquitin-like protein ISG15	NA	NA	NA	NA	FALSE
MS	P05164	MPO	Myeloperoxidase	MPO	OID21100	Neurology	3.43975	TRUE
MS	P05186	ALPL	Alkaline phosphatase, tissue-nonspecific isozyme	NA	NA	NA	4.05047	TRUE
MS	P05198	EIF2S1	Eukaryotic translation initiation factor 2 subunit 1	NA	NA	NA	3.48461	TRUE
MS	P05362	ICAM1	Intercellular adhesion molecule 1	ICAM1	OID20411	Cardiometabolic	2.84455	TRUE
MS	P05386	RPLP1	60S acidic ribosomal protein P1	NA	NA	NA	17.5972	TRUE
MS	P05387	RPLP2	60S acidic ribosomal protein P2	NA	NA	NA	18.7583	TRUE
MS	P05388	RPLP0	60S acidic ribosomal protein P0	NA	NA	NA	6.01137	TRUE
MS	P05408	SCG5	Neuroendocrine protein 7B2	NA	NA	NA	9.89345	TRUE
MS	P05413	FABP3	Fatty acid-binding protein, heart	FABP3	OID30351	Cardiometabolic II	2.9761	TRUE
MS	P05451	REG1A	Lithostathine-1-alpha	REG1A	OID20415	Cardiometabolic	6.25041	TRUE
MS	P05452	CLEC3B	Tetranectin	CLEC3B	OID30756	Inflammation II	2.00927	TRUE
MS	P05543	SERPINA7	Thyroxine-binding globulin	SERPINA7	OID30724	Inflammation II	2.41475	TRUE
MS	P05546	SERPIND1	Heparin cofactor 2	SERPIND1	OID30767	Inflammation II	3.44261	TRUE
MS	P05556	ITGB1	Integrin beta-1	ITGB1	OID20376	Cardiometabolic	0.901717	TRUE
MS	P05783	KRT18	Keratin, type I cytoskeletal 18	KRT18	OID21296	Oncology	NA	FALSE
MS	P05787	KRT8	Keratin, type II cytoskeletal 8	KRT8	OID30865	Neurology II	11.403	TRUE
MS	P05976	MYL1	Myosin light chain 1/3, skeletal muscle isoform	MYL1	OID30120	Cardiometabolic II	4.30253	TRUE
MS	P05981	HPN	Serine protease hepsin	NA	NA	NA	13.6581	TRUE
MS	P05997	COL5A2	Collagen alpha-2(V) chain	NA	NA	NA	27.2085	TRUE
MS	P06126	CD1A	T-cell surface glycoprotein CD1a	NA	NA	NA	NA	FALSE
MS	P06132	UROD	Uroporphyrinogen decarboxylase	UROD	OID30603	Inflammation II	4.17553	TRUE
MS	P06133	UGT2B4	UDP-glucuronosyltransferase 2B4	NA	NA	NA	NA	FALSE
MS	P06213	INSR	Insulin receptor	INSR	OID30566	Inflammation II	10.725	TRUE
MS	P06276	BCHE	Cholinesterase	BCHE	OID30717	Inflammation II	1.8823	TRUE
MS	P06280	GLA	Alpha-galactosidase A	GLA	OID30594	Inflammation II	10.3135	TRUE
MS	P06310	IGKV2-30	Immunoglobulin kappa variable 2-30	NA	NA	NA	9.55326	TRUE
MS	P06312	IGKV4-1	Immunoglobulin kappa variable 4-1	NA	NA	NA	7.33799	TRUE
MS	P06315	IGKV5-2	Immunoglobulin kappa variable 5-2	NA	NA	NA	NA	FALSE
MS	P06331	IGHV4-34	Immunoglobulin heavy variable 4-34	NA	NA	NA	2.91692	TRUE
MS	P06396	GSN	Gelsolin	GSN	OID30714	Inflammation II	2.74721	TRUE
MS	P06396-2	GSN	Isoform 2 of Gelsolin	NA	NA	NA	6.67776	TRUE
MS	P06454	PTMA	Prothymosin alpha	NA	NA	NA	8.20146	TRUE
MS	P06576	ATP5F1B	ATP synthase subunit beta, mitochondrial	NA	NA	NA	NA	FALSE
MS	P06681	C2	Complement C2	C2	OID20410	Cardiometabolic	4.57183	TRUE
MS	P06702	S100A9	Protein S100-A9	NA	NA	NA	5.35304	TRUE
MS	P06703	S100A6	Protein S100-A6	NA	NA	NA	6.56063	TRUE
MS	P06727	APOA4	Apolipoprotein A-IV	APOA4	OID30733	Inflammation II	3.34831	TRUE
MS	P06730	EIF4E	Eukaryotic translation initiation factor 4E	EIF4E	OID30557	Inflammation II	10.769	TRUE
MS	P06731	CEACAM5	Carcinoembryonic antigen-related cell adhesion molecule 5	CEACAM5	OID21171	Oncology	NA	FALSE
MS	P06732	CKM	Creatine kinase M-type	NA	NA	NA	3.88034	TRUE
MS	P06733	ENO1	Alpha-enolase	ENO1	OID21037	Neurology	3.65033	TRUE
MS	P06737	PYGL	Glycogen phosphorylase, liver form	NA	NA	NA	4.50348	TRUE
MS	P06744	GPI	Glucose-6-phosphate isomerase	GPI	OID30680	Inflammation II	2.75462	TRUE
MS	P06748	NPM1	Nucleophosmin	NPM1	OID20961	Neurology	NA	FALSE
MS	P06753-2	TPM3	Isoform 2 of Tropomyosin alpha-3 chain	NA	NA	NA	13.9347	TRUE
MS	P06753-6	TPM3	Isoform 6 of Tropomyosin alpha-3 chain	NA	NA	NA	NA	FALSE
MS	P06756	ITGAV	Integrin alpha-V	ITGAV	OID21416	Oncology	7.9069	TRUE
MS	P06858	LPL	Lipoprotein lipase	LPL	OID20188	Cardiometabolic	1.5293	TRUE
MS	P06865	HEXA	Beta-hexosaminidase subunit alpha	NA	NA	NA	3.20791	TRUE
MS	P06870	KLK1	Kallikrein-1	KLK1	OID21499	Oncology	5.51481	TRUE
MS	P07093	SERPINE2	Glia-derived nexin	SERPINE2	OID30359	Cardiometabolic II	5.15996	TRUE
MS	P07108	DBI	Acyl-CoA-binding protein	DBI	OID21143	Neurology	6.78917	TRUE
MS	P07148	FABP1	Fatty acid-binding protein, liver	FABP1	OID20778	Inflammation	7.44823	TRUE
MS	P07195	LDHB	L-lactate dehydrogenase B chain	NA	NA	NA	6.24994	TRUE
MS	P07203	GPX1	Glutathione peroxidase 1	NA	NA	NA	6.87099	TRUE
MS	P07204	THBD	Thrombomodulin	THBD	OID20231	Cardiometabolic	31.3394	TRUE
MS	P07205	PGK2	Phosphoglycerate kinase 2	NA	NA	NA	NA	FALSE
MS	P07225	PROS1	Vitamin K-dependent protein S	PROS1	OID30737	Inflammation II	3.636	TRUE
MS	P07237	P4HB	Protein disulfide-isomerase	P4HB	OID21509	Oncology	4.97045	TRUE
MS	P07307	ASGR2	Asialoglycoprotein receptor 2	ASGR2	OID30679	Inflammation II	2.1611	TRUE
MS	P07333	CSF1R	Macrophage colony-stimulating factor 1 receptor	CSF1R	OID30681	Inflammation II	1.87817	TRUE
MS	P07339	CTSD	Cathepsin D	CTSD	OID20358	Cardiometabolic	2.31488	TRUE
MS	P07355	ANXA2	Annexin A2	ANXA2	OID30263	Cardiometabolic II	11.644	TRUE
MS	P07357	C8A	Complement component C8 alpha chain	NA	NA	NA	1.97257	TRUE
MS	P07358	C8B	Complement component C8 beta chain	C8B	OID30719	Inflammation II	1.52984	TRUE
MS	P07359	GP1BA	Platelet glycoprotein Ib alpha chain	GP1BA	OID20381	Cardiometabolic	2.82082	TRUE
MS	P07360	C8G	Complement component C8 gamma chain	NA	NA	NA	1.67636	TRUE
MS	P07384	CAPN1	Calpain-1 catalytic subunit	NA	NA	NA	1.83545	TRUE
MS	P07437	TUBB	Tubulin beta chain	NA	NA	NA	11.1491	TRUE
MS	P07451	CA3	Carbonic anhydrase 3	CA3	OID20271	Cardiometabolic	12.5766	TRUE
MS	P07476	IVL	Involucrin	NA	NA	NA	17.9056	TRUE
MS	P07477	PRSS1	Serine protease 1	NA	NA	NA	5.25487	TRUE
MS	P07478	PRSS2	Trypsin-2	PRSS2	OID20364	Cardiometabolic	4.82865	TRUE
MS	P07585	DCN	Decorin	DCN	OID20106	Cardiometabolic	36.1691	TRUE
MS	P07602	PSAP	Prosaposin	PSAP	OID30419	Cardiometabolic II	8.646	TRUE
MS	P07602-3	PSAP	Isoform Sap-mu-9 of Prosaposin	NA	NA	NA	24.4706	TRUE
MS	P07686	HEXB	Beta-hexosaminidase subunit beta	NA	NA	NA	3.60355	TRUE
MS	P07711	CTSL	Procathepsin L	CTSL	OID20228	Cardiometabolic	5.00708	TRUE
MS	P07737	PFN1	Profilin-1	NA	NA	NA	5.27458	TRUE
MS	P07738	BPGM	Bisphosphoglycerate mutase	NA	NA	NA	6.42889	TRUE
MS	P07741	APRT	Adenine phosphoribosyltransferase	APRT	OID20927	Neurology	17.7544	TRUE
MS	P07858	CTSB	Cathepsin B	CTSB	OID20276	Cardiometabolic	3.14312	TRUE
MS	P07900	HSP90AA1	Heat shock protein HSP 90-alpha	NA	NA	NA	4.68385	TRUE
MS	P07902	GALT	Galactose-1-phosphate uridylyltransferase	NA	NA	NA	NA	FALSE
MS	P07911	UMOD	Uromodulin	UMOD	OID20237	Cardiometabolic	1.92122	TRUE
MS	P07942	LAMB1	Laminin subunit beta-1	LAMB1	OID30280	Cardiometabolic II	2.59176	TRUE
MS	P07949	RET	Proto-oncogene tyrosine-protein kinase receptor Ret	RET	OID21346	Oncology	NA	FALSE
MS	P07951-2	TPM2	Isoform 2 of Tropomyosin beta chain	NA	NA	NA	6.87282	TRUE
MS	P07954	FH	Fumarate hydratase, mitochondrial	FH	OID30839	Neurology II	NA	FALSE
MS	P07988	SFTPB	Pulmonary surfactant-associated protein B	NA	NA	NA	5.3103	TRUE
MS	P07996	THBS1	Thrombospondin-1	NA	NA	NA	7.62545	TRUE
MS	P07998	RNASE1	Ribonuclease pancreatic	RNASE1	OID30672	Inflammation II	7.48937	TRUE
MS	P08123	COL1A2	Collagen alpha-2(I) chain	NA	NA	NA	7.20538	TRUE
MS	P08133	ANXA6	Annexin A6	NA	NA	NA	14.885	TRUE
MS	P08138	NGFR	Tumor necrosis factor receptor superfamily member 16	NGFR	OID30300	Cardiometabolic II	5.64265	TRUE
MS	P08174	CD55	Complement decay-accelerating factor	CD55	OID20377	Cardiometabolic	3.40337	TRUE
MS	P08185	SERPINA6	Corticosteroid-binding globulin	SERPINA6	OID30743	Inflammation II	2.28961	TRUE
MS	P08195	SLC3A2	4F2 cell-surface antigen heavy chain	NA	NA	NA	4.35817	TRUE
MS	P08217	CELA2A	Chymotrypsin-like elastase family member 2A	CELA2A	OID30411	Cardiometabolic II	15.4406	TRUE
MS	P08236	GUSB	Beta-glucuronidase	GUSB	OID20296	Cardiometabolic	1.96633	TRUE
MS	P08238	HSP90AB1	Heat shock protein HSP 90-beta	NA	NA	NA	6.82043	TRUE
MS	P08253	MMP2	72 kDa type IV collagenase	NA	NA	NA	1.74646	TRUE
MS	P08254	MMP3	Stromelysin-1	MMP3	OID21083	Neurology	4.58902	TRUE
MS	P08294	SOD3	Extracellular superoxide dismutase [Cu-Zn]	SOD3	OID30683	Inflammation II	8.42234	TRUE
MS	P08311	CTSG	Cathepsin G	NA	NA	NA	8.81853	TRUE
MS	P08319	ADH4	All-trans-retinol dehydrogenase [NAD(+)] ADH4	ADH4	OID20117	Cardiometabolic	10.7488	TRUE
MS	P08397	HMBS	Porphobilinogen deaminase	HMBS	OID21385	Oncology	14.8449	TRUE
MS	P08473	MME	Neprilysin	MME	OID21307	Oncology	11.6241	TRUE
MS	P08493	MGP	Matrix Gla protein	NA	NA	NA	9.28196	TRUE
MS	P08514	ITGA2B	Integrin alpha-IIb	NA	NA	NA	4.8272	TRUE
MS	P08519	LPA	Apolipoprotein(a)	LPA	OID30747	Inflammation II	2.53688	TRUE
MS	P08567	PLEK	Pleckstrin	NA	NA	NA	5.90637	TRUE
MS	P08571	CD14	Monocyte differentiation antigen CD14	CD14	OID20378	Cardiometabolic	2.05324	TRUE
MS	P08572	COL4A2	Collagen alpha-2(IV) chain	NA	NA	NA	9.75827	TRUE
MS	P08575	PTPRC	Receptor-type tyrosine-protein phosphatase C	PTPRC	OID30380	Cardiometabolic II	2.59837	TRUE
MS	P08581	MET	Hepatocyte growth factor receptor	MET	OID20269	Cardiometabolic	1.95321	TRUE
MS	P08582	MELTF	Melanotransferrin	MELTF	OID30347	Cardiometabolic II	22.2068	TRUE
MS	P08590	MYL3	Myosin light chain 3	MYL3	OID30251	Cardiometabolic II	NA	FALSE
MS	P08603	CFH	Complement factor H	CFH	OID30790	Inflammation II	1.29761	TRUE
MS	P08637	FCGR3A	Low affinity immunoglobulin gamma Fc region receptor III-A	NA	NA	NA	35.1939	TRUE
MS	P08648	ITGA5	Integrin alpha-5	ITGA5	OID21139	Neurology	6.90041	TRUE
MS	P08670	VIM	Vimentin	VIM	OID20053	Cardiometabolic	10.8127	TRUE
MS	P08697	SERPINF2	Alpha-2-antiplasmin	SERPINF2	OID30779	Inflammation II	2.73093	TRUE
MS	P08709	F7	Coagulation factor VII	F7	OID20372	Cardiometabolic	3.67144	TRUE
MS	P08727	KRT19	Keratin, type I cytoskeletal 19	KRT19	OID20596	Inflammation	58.7631	TRUE
MS	P08729	KRT7	Keratin, type II cytoskeletal 7	NA	NA	NA	NA	FALSE
MS	P08758	ANXA5	Annexin A5	ANXA5	OID20810	Neurology	2.79157	TRUE
MS	P08779	KRT16	Keratin, type I cytoskeletal 16	NA	NA	NA	36.4469	TRUE
MS	P08833	IGFBP1	Insulin-like growth factor-binding protein 1	IGFBP1	OID20246	Cardiometabolic	10.0168	TRUE
MS	P08861	CELA3B	Chymotrypsin-like elastase family member 3B	NA	NA	NA	14.6018	TRUE
MS	P08865	RPSA	40S ribosomal protein SA	NA	NA	NA	14.8103	TRUE
MS	P08887	IL6R	Interleukin-6 receptor subunit alpha	IL6R	OID20385	Cardiometabolic	5.25431	TRUE
MS	P09093	CELA3A	Chymotrypsin-like elastase family member 3A	CELA3A	OID20298	Cardiometabolic	19.7357	TRUE
MS	P09104	ENO2	Gamma-enolase	ENO2	OID21046	Neurology	6.52157	TRUE
MS	P09110	ACAA1	3-ketoacyl-CoA thiolase, peroxisomal	ACAA1	OID21269	Oncology	NA	FALSE
MS	P09172	DBH	Dopamine beta-hydroxylase	DBH	OID30703	Inflammation II	5.92316	TRUE
MS	P09211	GSTP1	Glutathione S-transferase P	GSTP1	OID20876	Neurology	3.96499	TRUE
MS	P09237	MMP7	Matrilysin	MMP7	OID20087	Cardiometabolic	NA	FALSE
MS	P09326	CD48	CD48 antigen	CD48	OID20692	Inflammation	7.45287	TRUE
MS	P09327	VIL1	Villin-1	NA	NA	NA	NA	FALSE
MS	P09341	CXCL1	Growth-regulated alpha protein	CXCL1	OID20762	Inflammation	3.04797	TRUE
MS	P09382	LGALS1	Galectin-1	LGALS1	OID20154	Cardiometabolic	2.28822	TRUE
MS	P09417	QDPR	Dihydropteridine reductase	QDPR	OID20174	Cardiometabolic	8.50218	TRUE
MS	P09466	PAEP	Glycodelin	PAEP	OID20925	Neurology	37.2356	TRUE
MS	P09467	FBP1	Fructose-1,6-bisphosphatase 1	FBP1	OID20227	Cardiometabolic	5.14979	TRUE
MS	P09486	SPARC	SPARC	SPARC	OID21511	Oncology	2.69959	TRUE
MS	P09493-2	TPM1	Isoform 2 of Tropomyosin alpha-1 chain	NA	NA	NA	10.7852	TRUE
MS	P09493-3	TPM1	Isoform 3 of Tropomyosin alpha-1 chain	NA	NA	NA	NA	FALSE
MS	P09493-8	TPM1	Isoform 8 of Tropomyosin alpha-1 chain	NA	NA	NA	13.0238	TRUE
MS	P09496-2	CLTA	Isoform Non-brain of Clathrin light chain A	NA	NA	NA	3.89378	TRUE
MS	P09497	CLTB	Clathrin light chain B	NA	NA	NA	6.44999	TRUE
MS	P09525	ANXA4	Annexin A4	ANXA4	OID20123	Cardiometabolic	15.4806	TRUE
MS	P09529	INHBB	Inhibin beta B chain	INHBB	OID30625	Inflammation II	6.12042	TRUE
MS	P09601	HMOX1	Heme oxygenase 1	HMOX1	OID20217	Cardiometabolic	NA	FALSE
MS	P09603	CSF1	Macrophage colony-stimulating factor 1	CSF1	OID20719	Inflammation	4.17613	TRUE
MS	P09619	PDGFRB	Platelet-derived growth factor receptor beta	PDGFRB	OID20268	Cardiometabolic	3.17756	TRUE
MS	P09622	DLD	Dihydrolipoyl dehydrogenase, mitochondrial	NA	NA	NA	4.1579	TRUE
MS	P09651	HNRNPA1	Heterogeneous nuclear ribonucleoprotein A1	NA	NA	NA	NA	FALSE
MS	P09668	CTSH	Pro-cathepsin H	CTSH	OID20113	Cardiometabolic	15.8426	TRUE
MS	P09681	GIP	Gastric inhibitory polypeptide	GIP	OID30288	Cardiometabolic II	NA	FALSE
MS	P09871	C1S	Complement C1s subcomponent	C1S	OID30731	Inflammation II	1.03848	TRUE
MS	P09958	FURIN	Furin	FURIN	OID21514	Oncology	NA	FALSE
MS	P09960	LTA4H	Leukotriene A-4 hydrolase	LTA4H	OID21452	Oncology	3.69052	TRUE
MS	P09972	ALDOC	Fructose-bisphosphate aldolase C	NA	NA	NA	5.49991	TRUE
MS	P0C0L4	C4A	Complement C4-A	NA	NA	NA	3.70544	TRUE
MS	P0C0L5	C4B_2	Complement C4-B	NA	NA	NA	2.62991	TRUE
MS	P0C0S5	H2AZ1	Histone H2A.Z	NA	NA	NA	NA	FALSE
MS	P0CG38	POTEI	POTE ankyrin domain family member I	NA	NA	NA	NA	FALSE
MS	P0CG39	POTEJ	POTE ankyrin domain family member J	NA	NA	NA	NA	FALSE
MS	P0DJD7	PGA4	Pepsin A-4	PGA4	OID30699	Inflammation II	19.8636	TRUE
MS	P0DJI8	SAA1	Serum amyloid A-1 protein	NA	NA	NA	18.8287	TRUE
MS	P0DJI9	SAA2	Serum amyloid A-2 protein	NA	NA	NA	32.2824	TRUE
MS	P0DMM9	SULT1A3	Sulfotransferase 1A3	NA	NA	NA	29.6896	TRUE
MS	P0DMQ5	INAFM2	Putative transmembrane protein INAFM2	NA	NA	NA	11.7595	TRUE
MS	P0DMV8	HSPA1A	Heat shock 70 kDa protein 1A	HSPA1A	OID20718	Inflammation	5.89611	TRUE
MS	P0DOY2	IGLC2	Immunoglobulin lambda constant 2	IGLC2	OID30740	Inflammation II	11.7947	TRUE
MS	P0DP01	IGHV1-8	Immunoglobulin heavy variable 1-8	NA	NA	NA	NA	FALSE
MS	P0DP08	IGHV4-38-2	Immunoglobulin heavy variable 4-38-2	NA	NA	NA	0.870643	TRUE
MS	P0DP23	CALM1	Calmodulin-1	NA	NA	NA	5.19685	TRUE
MS	P0DP57	SLURP2	Secreted Ly-6/uPAR domain-containing protein 2	NA	NA	NA	5.11735	TRUE
MS	P0DTE7	AMY1B	Alpha-amylase 1B	NA	NA	NA	15.2793	TRUE
MS	P10124	SRGN	Serglycin	NA	NA	NA	10.8976	TRUE
MS	P10153	RNASE2	Non-secretory ribonuclease	NA	NA	NA	4.98779	TRUE
MS	P10163	PRB4	Basic salivary proline-rich protein 4	NA	NA	NA	NA	FALSE
MS	P10253	GAA	Lysosomal alpha-glucosidase	NA	NA	NA	8.96992	TRUE
MS	P10321	HLA-C	HLA class I histocompatibility antigen, C alpha chain	NA	NA	NA	21.5132	TRUE
MS	P10451	SPP1	Osteopontin	SPP1	OID20322	Cardiometabolic	11.3968	TRUE
MS	P10586	PTPRF	Receptor-type tyrosine-protein phosphatase F	PTPRF	OID20310	Cardiometabolic	2.2092	TRUE
MS	P10599	TXN	Thioredoxin	TXN	OID30670	Inflammation II	4.73986	TRUE
MS	P10619	CTSA	Lysosomal protective protein	NA	NA	NA	2.33492	TRUE
MS	P10643	C7	Complement component C7	C7	OID30766	Inflammation II	3.17913	TRUE
MS	P10644	PRKAR1A	cAMP-dependent protein kinase type I-alpha regulatory subunit	PRKAR1A	OID20146	Cardiometabolic	10.5886	TRUE
MS	P10645	CHGA	Chromogranin-A	CHGA	OID30403	Cardiometabolic II	3.14714	TRUE
MS	P10646	TFPI	Tissue factor pathway inhibitor	TFPI	OID20388	Cardiometabolic	13.0853	TRUE
MS	P10646-2	TFPI	Isoform Beta of Tissue factor pathway inhibitor	NA	NA	NA	NA	FALSE
MS	P10720	PF4V1	Platelet factor 4 variant	NA	NA	NA	15.805	TRUE
MS	P10721	KIT	Mast/stem cell growth factor receptor Kit	KIT	OID20370	Cardiometabolic	7.02971	TRUE
MS	P10746	UROS	Uroporphyrinogen-III synthase	UROS	OID30964	Neurology II	3.77068	TRUE
MS	P10768	ESD	S-formylglutathione hydrolase	NA	NA	NA	3.67571	TRUE
MS	P10809	HSPD1	60 kDa heat shock protein, mitochondrial	NA	NA	NA	NA	FALSE
MS	P10909	CLU	Clusterin	CLU	OID30732	Inflammation II	1.71185	TRUE
MS	P10912	GHR	Growth hormone receptor	GHR	OID30574	Inflammation II	6.59638	TRUE
MS	P11021	HSPA5	Endoplasmic reticulum chaperone BiP	NA	NA	NA	2.74634	TRUE
MS	P11047	LAMC1	Laminin subunit gamma-1	NA	NA	NA	3.82141	TRUE
MS	P11055	MYH3	Myosin-3	NA	NA	NA	21.2348	TRUE
MS	P11142	HSPA8	Heat shock cognate 71 kDa protein	NA	NA	NA	2.8908	TRUE
MS	P11150	LIPC	Hepatic triacylglycerol lipase	NA	NA	NA	3.37516	TRUE
MS	P11171	EPB41	Protein 4.1	NA	NA	NA	40.6519	TRUE
MS	P11215	ITGAM	Integrin alpha-M	ITGAM	OID21071	Neurology	3.16461	TRUE
MS	P11216	PYGB	Glycogen phosphorylase, brain form	NA	NA	NA	12.5836	TRUE
MS	P11226	MBL2	Mannose-binding protein C	MBL2	OID30759	Inflammation II	4.26227	TRUE
MS	P11233	RALA	Ras-related protein Ral-A	NA	NA	NA	NA	FALSE
MS	P11277	SPTB	Spectrin beta chain, erythrocytic	NA	NA	NA	14.1297	TRUE
MS	P11279	LAMP1	Lysosome-associated membrane glycoprotein 1	LAMP1	OID30416	Cardiometabolic II	3.88708	TRUE
MS	P11362	FGFR1	Fibroblast growth factor receptor 1	NA	NA	NA	NA	FALSE
MS	P11362-7	FGFR1	Isoform 14 of Fibroblast growth factor receptor 1	NA	NA	NA	6.19886	TRUE
MS	P11413	G6PD	Glucose-6-phosphate 1-dehydrogenase	NA	NA	NA	6.22968	TRUE
MS	P11586	MTHFD1	C-1-tetrahydrofolate synthase, cytoplasmic	NA	NA	NA	8.45819	TRUE
MS	P11597	CETP	Cholesteryl ester transfer protein	NA	NA	NA	2.03897	TRUE
MS	P11684	SCGB1A1	Uteroglobin	SCGB1A1	OID20688	Inflammation	9.05455	TRUE
MS	P11717	IGF2R	Cation-independent mannose-6-phosphate receptor	IGF2R	OID21146	Neurology	2.26654	TRUE
MS	P11766	ADH5	Alcohol dehydrogenase class-3	NA	NA	NA	8.47606	TRUE
MS	P11940	PABPC1	Polyadenylate-binding protein 1	NA	NA	NA	8.97304	TRUE
MS	P12081	HARS1	Histidine--tRNA ligase, cytoplasmic	HARS1	OID21086	Neurology	6.82847	TRUE
MS	P12104	FABP2	Fatty acid-binding protein, intestinal	FABP2	OID20200	Cardiometabolic	NA	FALSE
MS	P12107	COL11A1	Collagen alpha-1(XI) chain	NA	NA	NA	NA	FALSE
MS	P12109	COL6A1	Collagen alpha-1(VI) chain	NA	NA	NA	3.35622	TRUE
MS	P12110	COL6A2	Collagen alpha-2(VI) chain	NA	NA	NA	5.8411	TRUE
MS	P12110-2	COL6A2	Isoform 2C2A of Collagen alpha-2(VI) chain	NA	NA	NA	9.17839	TRUE
MS	P12111	COL6A3	Collagen alpha-3(VI) chain	COL6A3	OID20292	Cardiometabolic	4.68432	TRUE
MS	P12111-4	COL6A3	Isoform 4 of Collagen alpha-3(VI) chain	NA	NA	NA	7.99062	TRUE
MS	P12236	SLC25A6	ADP/ATP translocase 3	NA	NA	NA	NA	FALSE
MS	P12259	F5	Coagulation factor V	NA	NA	NA	1.87989	TRUE
MS	P12273	PIP	Prolactin-inducible protein	NA	NA	NA	11.9579	TRUE
MS	P12318	FCGR2A	Low affinity immunoglobulin gamma Fc region receptor II-a	FCGR2A	OID20391	Cardiometabolic	5.86805	TRUE
MS	P12429	ANXA3	Annexin A3	ANXA3	OID21036	Neurology	7.12613	TRUE
MS	P12644	BMP4	Bone morphogenetic protein 4	BMP4	OID20994	Neurology	NA	FALSE
MS	P12814	ACTN1	Alpha-actinin-1	NA	NA	NA	NA	FALSE
MS	P12814-3	ACTN1	Isoform 3 of Alpha-actinin-1	NA	NA	NA	0.837898	TRUE
MS	P12821	ACE	Angiotensin-converting enzyme	ACE	OID30696	Inflammation II	1.24005	TRUE
MS	P12830	CDH1	Cadherin-1	CDH1	OID20353	Cardiometabolic	2.81401	TRUE
MS	P12882	MYH1	Myosin-1	NA	NA	NA	NA	FALSE
MS	P12883	MYH7	Myosin-7	NA	NA	NA	11.3267	TRUE
MS	P12931	SRC	Proto-oncogene tyrosine-protein kinase Src	SRC	OID21521	Oncology	4.42889	TRUE
MS	P12955	PEPD	Xaa-Pro dipeptidase	PEPD	OID30688	Inflammation II	2.16155	TRUE
MS	P12956	XRCC6	X-ray repair cross-complementing protein 6	NA	NA	NA	NA	FALSE
MS	P13010	XRCC5	X-ray repair cross-complementing protein 5	NA	NA	NA	NA	FALSE
MS	P13224	GP1BB	Platelet glycoprotein Ib beta chain	GP1BB	OID30174	Cardiometabolic II	8.00938	TRUE
MS	P13284	IFI30	Gamma-interferon-inducible lysosomal thiol reductase	IFI30	OID31505	Oncology II	3.04066	TRUE
MS	P13473	LAMP2	Lysosome-associated membrane glycoprotein 2	LAMP2	OID21035	Neurology	2.10421	TRUE
MS	P13489	RNH1	Ribonuclease inhibitor	NA	NA	NA	4.45543	TRUE
MS	P13497	BMP1	Bone morphogenetic protein 1	NA	NA	NA	3.92786	TRUE
MS	P13501	CCL5	C-C motif chemokine 5	CCL5	OID20412	Cardiometabolic	8.573	TRUE
MS	P13521	SCG2	Secretogranin-2	SCG2	OID21400	Oncology	NA	FALSE
MS	P13591	NCAM1	Neural cell adhesion molecule 1	NCAM1	OID20354	Cardiometabolic	7.37725	TRUE
MS	P13591-4	NCAM1	Isoform 4 of Neural cell adhesion molecule 1	NA	NA	NA	9.22193	TRUE
MS	P13598	ICAM2	Intercellular adhesion molecule 2	ICAM2	OID20248	Cardiometabolic	5.10061	TRUE
MS	P13611	VCAN	Versican core protein	VCAN	OID21026	Neurology	5.31007	TRUE
MS	P13612	ITGA4	Integrin alpha-4	NA	NA	NA	NA	FALSE
MS	P13639	EEF2	Elongation factor 2	NA	NA	NA	5.61807	TRUE
MS	P13645	KRT10	Keratin, type I cytoskeletal 10	NA	NA	NA	19.674	TRUE
MS	P13647	KRT5	Keratin, type II cytoskeletal 5	KRT5	OID20860	Neurology	7.38413	TRUE
MS	P13667	PDIA4	Protein disulfide-isomerase A4	PDIA4	OID30375	Cardiometabolic II	1.61112	TRUE
MS	P13671	C6	Complement component C6	NA	NA	NA	1.25385	TRUE
MS	P13686	ACP5	Tartrate-resistant acid phosphatase type 5	ACP5	OID20314	Cardiometabolic	10.7858	TRUE
MS	P13688	CEACAM1	Carcinoembryonic antigen-related cell adhesion molecule 1	CEACAM1	OID21528	Oncology	3.81477	TRUE
MS	P13688-4	CEACAM1	Isoform 4 of Carcinoembryonic antigen-related cell adhesion molecule 1	NA	NA	NA	27.2087	TRUE
MS	P13693	TPT1	Translationally-controlled tumor protein	TPT1	OID20476	Inflammation	13.4276	TRUE
MS	P13716	ALAD	Delta-aminolevulinic acid dehydratase	NA	NA	NA	3.90246	TRUE
MS	P13727	PRG2	Bone marrow proteoglycan	PRG2	OID30381	Cardiometabolic II	10.332	TRUE
MS	P13747	HLA-E	HLA class I histocompatibility antigen, alpha chain E	HLA-E	OID20532	Inflammation	NA	FALSE
MS	P13796	LCP1	Plastin-2	LCP1	OID30367	Cardiometabolic II	2.38744	TRUE
MS	P13797	PLS3	Plastin-3	NA	NA	NA	4.81597	TRUE
MS	P13798	APEH	Acylamino-acid-releasing enzyme	NA	NA	NA	11.0912	TRUE
MS	P13804	ETFA	Electron transfer flavoprotein subunit alpha, mitochondrial	NA	NA	NA	NA	FALSE
MS	P13929	ENO3	Beta-enolase	ENO3	OID30209	Cardiometabolic II	16.9322	TRUE
MS	P13942	COL11A2	Collagen alpha-2(XI) chain	NA	NA	NA	NA	FALSE
MS	P13987	CD59	CD59 glycoprotein	CD59	OID20339	Cardiometabolic	8.31718	TRUE
MS	P14151	SELL	L-selectin	SELL	OID30752	Inflammation II	3.59008	TRUE
MS	P14174	MIF	Macrophage migration inhibitory factor	MIF	OID21073	Neurology	6.99231	TRUE
MS	P14207	FOLR2	Folate receptor beta	FOLR2	OID21062	Neurology	5.83503	TRUE
MS	P14209	CD99	CD99 antigen	CD99	OID21110	Neurology	6.06355	TRUE
MS	P14210	HGF	Hepatocyte growth factor	HGF	OID20656	Inflammation	NA	FALSE
MS	P14222	PRF1	Perforin-1	NA	NA	NA	8.5057	TRUE
MS	P14314	PRKCSH	Glucosidase 2 subunit beta	NA	NA	NA	1.30615	TRUE
MS	P14317	HCLS1	Hematopoietic lineage cell-specific protein	HCLS1	OID20648	Inflammation	11.0383	TRUE
MS	P14324	FDPS	Farnesyl pyrophosphate synthase	NA	NA	NA	3.64811	TRUE
MS	P14384	CPM	Carboxypeptidase M	CPM	OID21054	Neurology	5.62134	TRUE
MS	P14415	ATP1B2	Sodium/potassium-transporting ATPase subunit beta-2	ATP1B2	OID30118	Cardiometabolic II	NA	FALSE
MS	P14543	NID1	Nidogen-1	NID1	OID20362	Cardiometabolic	1.87802	TRUE
MS	P14550	AKR1A1	Aldo-keto reductase family 1 member A1	NA	NA	NA	6.32939	TRUE
MS	P14555	PLA2G2A	Phospholipase A2, membrane associated	PLA2G2A	OID20274	Cardiometabolic	NA	FALSE
MS	P14618	PKM	Pyruvate kinase PKM	NA	NA	NA	8.1041	TRUE
MS	P14618-2	PKM	Isoform M1 of Pyruvate kinase PKM	NA	NA	NA	8.95209	TRUE
MS	P14621	ACYP2	Acylphosphatase-2	NA	NA	NA	NA	FALSE
MS	P14625	HSP90B1	Endoplasmin	HSP90B1	OID20829	Neurology	2.46854	TRUE
MS	P14735	IDE	Insulin-degrading enzyme	NA	NA	NA	8.81408	TRUE
MS	P14778	IL1R1	Interleukin-1 receptor type 1	IL1R1	OID21116	Neurology	12.17	TRUE
MS	P14780	MMP9	Matrix metalloproteinase-9	MMP9	OID21103	Neurology	3.7549	TRUE
MS	P14868	DARS1	Aspartate--tRNA ligase, cytoplasmic	DARS1	OID20903	Neurology	9.3869	TRUE
MS	P14923	JUP	Junction plakoglobin	NA	NA	NA	32.0636	TRUE
MS	P15085	CPA1	Carboxypeptidase A1	CPA1	OID20280	Cardiometabolic	5.01303	TRUE
MS	P15086	CPB1	Carboxypeptidase B	CPB1	OID20289	Cardiometabolic	10.7453	TRUE
MS	P15088	CPA3	Mast cell carboxypeptidase A	NA	NA	NA	3.95183	TRUE
MS	P15090	FABP4	Fatty acid-binding protein, adipocyte	FABP4	OID20245	Cardiometabolic	6.26694	TRUE
MS	P15104	GLUL	Glutamine synthetase	NA	NA	NA	NA	FALSE
MS	P15121	AKR1B1	Aldo-keto reductase family 1 member B1	AKR1B1	OID21244	Oncology	5.64961	TRUE
MS	P15144	ANPEP	Aminopeptidase N	ANPEP	OID20350	Cardiometabolic	3.00685	TRUE
MS	P15151-2	PVR	Isoform Beta of Poliovirus receptor	NA	NA	NA	11.58	TRUE
MS	P15151-3	PVR	Isoform Gamma of Poliovirus receptor	NA	NA	NA	NA	FALSE
MS	P15153	RAC2	Ras-related C3 botulinum toxin substrate 2	NA	NA	NA	6.29579	TRUE
MS	P15169	CPN1	Carboxypeptidase N catalytic chain	NA	NA	NA	2.01537	TRUE
MS	P15170-2	GSPT1	Isoform 2 of Eukaryotic peptide chain release factor GTP-binding subunit ERF3A	NA	NA	NA	11.5521	TRUE
MS	P15289	ARSA	Arylsulfatase A	ARSA	OID21138	Neurology	14.0494	TRUE
MS	P15291	B4GALT1	Beta-1,4-galactosyltransferase 1	B4GALT1	OID20780	Inflammation	3.6382	TRUE
MS	P15311	EZR	Ezrin	EZR	OID21017	Neurology	9.26495	TRUE
MS	P15374	UCHL3	Ubiquitin carboxyl-terminal hydrolase isozyme L3	NA	NA	NA	6.37298	TRUE
MS	P15509	CSF2RA	Granulocyte-macrophage colony-stimulating factor receptor subunit alpha	CSF2RA	OID20915	Neurology	3.33901	TRUE
MS	P15529	CD46	Membrane cofactor protein	CD46	OID20380	Cardiometabolic	4.19547	TRUE
MS	P15531	NME1	Nucleoside diphosphate kinase A	NME1	OID30451	Inflammation II	11.8938	TRUE
MS	P15586	GNS	N-acetylglucosamine-6-sulfatase	NA	NA	NA	11.9981	TRUE
MS	P15813	CD1D	Antigen-presenting glycoprotein CD1d	NA	NA	NA	NA	FALSE
MS	P15814	IGLL1	Immunoglobulin lambda-like polypeptide 1	NA	NA	NA	15.9358	TRUE
MS	P15880	RPS2	40S ribosomal protein S2	NA	NA	NA	NA	FALSE
MS	P15907	ST6GAL1	Beta-galactoside alpha-2,6-sialyltransferase 1	ST6GAL1	OID20302	Cardiometabolic	10.0543	TRUE
MS	P15924	DSP	Desmoplakin	NA	NA	NA	19.8743	TRUE
MS	P15941	MUC1	Mucin-1	NA	NA	NA	5.86788	TRUE
MS	P16035	TIMP2	Metalloproteinase inhibitor 2	TIMP2	OID30318	Cardiometabolic II	5.03915	TRUE
MS	P16050	ALOX15	Polyunsaturated fatty acid lipoxygenase ALOX15	NA	NA	NA	NA	FALSE
MS	P16070	CD44	CD44 antigen	NA	NA	NA	2.94295	TRUE
MS	P16083	NQO2	Ribosyldihydronicotinamide dehydrogenase [quinone]	NA	NA	NA	13.4902	TRUE
MS	P16109	SELP	P-selectin	SELP	OID20379	Cardiometabolic	2.09259	TRUE
MS	P16112	ACAN	Aggrecan core protein	ACAN	OID20159	Cardiometabolic	8.21602	TRUE
MS	P16144	ITGB4	Integrin beta-4	NA	NA	NA	NA	FALSE
MS	P16150	SPN	Leukosialin	NA	NA	NA	NA	FALSE
MS	P16152	CBR1	Carbonyl reductase [NADPH] 1	NA	NA	NA	20.5826	TRUE
MS	P16157	ANK1	Ankyrin-1	NA	NA	NA	5.89107	TRUE
MS	P16233	PNLIP	Pancreatic triacylglycerol lipase	PNLIP	OID30693	Inflammation II	4.05144	TRUE
MS	P16234	PDGFRA	Platelet-derived growth factor receptor alpha	PDGFRA	OID20133	Cardiometabolic	19.5873	TRUE
MS	P16278	GLB1	Beta-galactosidase	GLB1	OID20949	Neurology	NA	FALSE
MS	P16284	PECAM1	Platelet endothelial cell adhesion molecule	PECAM1	OID21131	Neurology	4.23397	TRUE
MS	P16403	H1-2	Histone H1.2	NA	NA	NA	NA	FALSE
MS	P16444	DPEP1	Dipeptidase 1	DPEP1	OID20897	Neurology	25.8269	TRUE
MS	P16562	CRISP2	Cysteine-rich secretory protein 2	CRISP2	OID21456	Oncology	NA	FALSE
MS	P16581	SELE	E-selectin	SELE	OID20290	Cardiometabolic	3.74126	TRUE
MS	P16615	ATP2A2	Sarcoplasmic/endoplasmic reticulum calcium ATPase 2	NA	NA	NA	NA	FALSE
MS	P16662	UGT2B7	UDP-glucuronosyltransferase 2B7	NA	NA	NA	35.0333	TRUE
MS	P16671	CD36	Platelet glycoprotein 4	CD36	OID30485	Inflammation II	7.14079	TRUE
MS	P16870	CPE	Carboxypeptidase E	CPE	OID21392	Oncology	NA	FALSE
MS	P16871	IL7R	Interleukin-7 receptor subunit alpha	IL7R	OID21136	Neurology	13.8407	TRUE
MS	P16930	FAH	Fumarylacetoacetase	NA	NA	NA	3.62019	TRUE
MS	P16949	STMN1	Stathmin	NA	NA	NA	9.50211	TRUE
MS	P17050	NAGA	Alpha-N-acetylgalactosaminidase	NAGA	OID30509	Inflammation II	3.33815	TRUE
MS	P17066	HSPA6	Heat shock 70 kDa protein 6	NA	NA	NA	6.08121	TRUE
MS	P17174	GOT1	Aspartate aminotransferase, cytoplasmic	GOT1	OID30417	Cardiometabolic II	4.44349	TRUE
MS	P17181	IFNAR1	Interferon alpha/beta receptor 1	IFNAR1	OID31491	Oncology II	10.3141	TRUE
MS	P17252	PRKCA	Protein kinase C alpha type	NA	NA	NA	15.9798	TRUE
MS	P17301	ITGA2	Integrin alpha-2	ITGA2	OID30570	Inflammation II	3.54263	TRUE
MS	P17405	SMPD1	Sphingomyelin phosphodiesterase	SMPD1	OID21028	Neurology	12.8252	TRUE
MS	P17538	CTRB1	Chymotrypsinogen B	CTRB1	OID21150	Neurology	22.6951	TRUE
MS	P17612	PRKACA	cAMP-dependent protein kinase catalytic subunit alpha	NA	NA	NA	9.02524	TRUE
MS	P17655	CAPN2	Calpain-2 catalytic subunit	NA	NA	NA	8.84877	TRUE
MS	P17693	HLA-G	HLA class I histocompatibility antigen, alpha chain G	NA	NA	NA	2.33952	TRUE
MS	P17813	ENG	Endoglin	ENG	OID20287	Cardiometabolic	4.86119	TRUE
MS	P17858	PFKL	ATP-dependent 6-phosphofructokinase, liver type	NA	NA	NA	7.98149	TRUE
MS	P17900	GM2A	Ganglioside GM2 activator	GM2A	OID30413	Cardiometabolic II	5.90888	TRUE
MS	P17927	CR1	Complement receptor type 1	CR1	OID30697	Inflammation II	4.87776	TRUE
MS	P17931	LGALS3	Galectin-3	LGALS3	OID20284	Cardiometabolic	4.65077	TRUE
MS	P17936	IGFBP3	Insulin-like growth factor-binding protein 3	IGFBP3	OID20398	Cardiometabolic	3.91937	TRUE
MS	P17980	PSMC3	26S proteasome regulatory subunit 6A	PSMC3	OID31200	Oncology II	12.146	TRUE
MS	P17987	TCP1	T-complex protein 1 subunit alpha	NA	NA	NA	3.23439	TRUE
MS	P18054	ALOX12	Polyunsaturated fatty acid lipoxygenase ALOX12	NA	NA	NA	12.1256	TRUE
MS	P18065	IGFBP2	Insulin-like growth factor-binding protein 2	IGFBP2	OID20325	Cardiometabolic	4.61141	TRUE
MS	P18084	ITGB5	Integrin beta-5	ITGB5	OID21522	Oncology	9.34325	TRUE
MS	P18085	ARF4	ADP-ribosylation factor 4	NA	NA	NA	NA	FALSE
MS	P18206	VCL	Vinculin	NA	NA	NA	2.35096	TRUE
MS	P18428	LBP	Lipopolysaccharide-binding protein	LBP	OID20355	Cardiometabolic	3.55505	TRUE
MS	P18440	NAT1	Arylamine N-acetyltransferase 1	NA	NA	NA	NA	FALSE
MS	P18510	IL1RN	Interleukin-1 receptor antagonist protein	IL1RN	OID20700	Inflammation	NA	FALSE
MS	P18564	ITGB6	Integrin beta-6	ITGB6	OID20493	Inflammation	NA	FALSE
MS	P18621	RPL17	60S ribosomal protein L17	NA	NA	NA	NA	FALSE
MS	P18669	PGAM1	Phosphoglycerate mutase 1	NA	NA	NA	6.73948	TRUE
MS	P18827	SDC1	Syndecan-1	SDC1	OID20169	Cardiometabolic	13.6289	TRUE
MS	P18850	ATF6	Cyclic AMP-dependent transcription factor ATF-6 alpha	NA	NA	NA	3.90982	TRUE
MS	P19013	KRT4	Keratin, type II cytoskeletal 4	NA	NA	NA	NA	FALSE
MS	P19021	PAM	Peptidyl-glycine alpha-amidating monooxygenase	PAM	OID20291	Cardiometabolic	8.35202	TRUE
MS	P19021-2	PAM	Isoform 2 of Peptidyl-glycine alpha-amidating monooxygenase	NA	NA	NA	NA	FALSE
MS	P19022	CDH2	Cadherin-2	CDH2	OID20170	Cardiometabolic	2.68372	TRUE
MS	P19105	MYL12A	Myosin regulatory light chain 12A	NA	NA	NA	NA	FALSE
MS	P19256	CD58	Lymphocyte function-associated antigen 3	CD58	OID20716	Inflammation	5.17082	TRUE
MS	P19320	VCAM1	Vascular cell adhesion protein 1	VCAM1	OID20396	Cardiometabolic	3.12998	TRUE
MS	P19367	HK1	Hexokinase-1	NA	NA	NA	7.87794	TRUE
MS	P19397	CD53	Leukocyte surface antigen CD53	NA	NA	NA	100	TRUE
MS	P19438	TNFRSF1A	Tumor necrosis factor receptor superfamily member 1A	TNFRSF1A	OID21155	Neurology	8.31685	TRUE
MS	P19440	GGT1	Glutathione hydrolase 1 proenzyme	GGT1	OID21075	Neurology	6.252	TRUE
MS	P19652	ORM2	Alpha-1-acid glycoprotein 2	NA	NA	NA	2.66193	TRUE
MS	P19823	ITIH2	Inter-alpha-trypsin inhibitor heavy chain H2	NA	NA	NA	0.574664	TRUE
MS	P19827	ITIH1	Inter-alpha-trypsin inhibitor heavy chain H1	ITIH1	OID30722	Inflammation II	1.62374	TRUE
MS	P19827-2	ITIH1	Isoform 2 of Inter-alpha-trypsin inhibitor heavy chain H1	NA	NA	NA	4.89572	TRUE
MS	P19961	AMY2B	Alpha-amylase 2B	AMY2B	OID20340	Cardiometabolic	12.4681	TRUE
MS	P19971	TYMP	Thymidine phosphorylase	TYMP	OID20234	Cardiometabolic	5.36857	TRUE
MS	P20023	CR2	Complement receptor type 2	CR2	OID20393	Cardiometabolic	4.23333	TRUE
MS	P20036	HLA-DPA1	HLA class II histocompatibility antigen, DP alpha 1 chain	NA	NA	NA	7.01847	TRUE
MS	P20061	TCN1	Transcobalamin-1	TCN1	OID30687	Inflammation II	5.5943	TRUE
MS	P20062	TCN2	Transcobalamin-2	TCN2	OID20341	Cardiometabolic	7.42932	TRUE
MS	P20073	ANXA7	Annexin A7	NA	NA	NA	NA	FALSE
MS	P20138	CD33	Myeloid cell surface antigen CD33	CD33	OID21472	Oncology	13.5356	TRUE
MS	P20142	PGC	Gastricsin	NA	NA	NA	0.505612	TRUE
MS	P20231	TPSB2	Tryptase beta-2	NA	NA	NA	11.4933	TRUE
MS	P20333	TNFRSF1B	Tumor necrosis factor receptor superfamily member 1B	TNFRSF1B	OID21145	Neurology	NA	FALSE
MS	P20340	RAB6A	Ras-related protein Rab-6A	RAB6A	OID20608	Inflammation	8.4744	TRUE
MS	P20472	PVALB	Parvalbumin alpha	PVALB	OID21420	Oncology	12.2535	TRUE
MS	P20618	PSMB1	Proteasome subunit beta type-1	NA	NA	NA	11.0504	TRUE
MS	P20700	LMNB1	Lamin-B1	LMNB1	OID31501	Oncology II	NA	FALSE
MS	P20701	ITGAL	Integrin alpha-L	ITGAL	OID30537	Inflammation II	4.74357	TRUE
MS	P20742	PZP	Pregnancy zone protein	PZP	OID30730	Inflammation II	7.6312	TRUE
MS	P20774	OGN	Mimecan	OGN	OID21123	Neurology	0.98831	TRUE
MS	P20810	CAST	Calpastatin	NA	NA	NA	6.39431	TRUE
MS	P20827	EFNA1	Ephrin-A1	EFNA1	OID21125	Neurology	23.1635	TRUE
MS	P20851	C4BPB	C4b-binding protein beta chain	C4BPB	OID21481	Oncology	2.56973	TRUE
MS	P20908	COL5A1	Collagen alpha-1(V) chain	COL5A1	OID30587	Inflammation II	8.73346	TRUE
MS	P20930	FLG	Filaggrin	NA	NA	NA	22.5696	TRUE
MS	P20933	AGA	N(4)-(beta-N-acetylglucosaminyl)-L-asparaginase	NA	NA	NA	4.09756	TRUE
MS	P20936	RASA1	Ras GTPase-activating protein 1	RASA1	OID20826	Neurology	32.3736	TRUE
MS	P21266	GSTM3	Glutathione S-transferase Mu 3	NA	NA	NA	10.3677	TRUE
MS	P21291	CSRP1	Cysteine and glycine-rich protein 1	NA	NA	NA	7.53958	TRUE
MS	P21333	FLNA	Filamin-A	NA	NA	NA	1.1205	TRUE
MS	P21399	ACO1	Cytoplasmic aconitate hydratase	NA	NA	NA	4.30556	TRUE
MS	P21583	KITLG	Kit ligand	KITLG	OID20196	Cardiometabolic	4.88599	TRUE
MS	P21589	NT5E	5'-nucleotidase	NT5E	OID21498	Oncology	9.74262	TRUE
MS	P21695	GPD1	Glycerol-3-phosphate dehydrogenase [NAD(+)], cytoplasmic	GPD1	OID31358	Oncology II	5.47538	TRUE
MS	P21709	EPHA1	Ephrin type-A receptor 1	EPHA1	OID20677	Inflammation	10.1921	TRUE
MS	P21757	MSR1	Macrophage scavenger receptor types I and II	MSR1	OID21063	Neurology	30.8048	TRUE
MS	P21802	FGFR2	Fibroblast growth factor receptor 2	FGFR2	OID21478	Oncology	3.1628	TRUE
MS	P21860	ERBB3	Receptor tyrosine-protein kinase erbB-3	ERBB3	OID20705	Inflammation	5.22368	TRUE
MS	P21926	CD9	CD9 antigen	NA	NA	NA	7.3886	TRUE
MS	P21980	TGM2	Protein-glutamine gamma-glutamyltransferase 2	TGM2	OID20141	Cardiometabolic	9.4968	TRUE
MS	P22059	OSBP	Oxysterol-binding protein 1	NA	NA	NA	NA	FALSE
MS	P22061	PCMT1	Protein-L-isoaspartate(D-aspartate) O-methyltransferase	NA	NA	NA	6.65589	TRUE
MS	P22105	TNXB	Tenascin-X	TNXB	OID21107	Neurology	1.66062	TRUE
MS	P22223	CDH3	Cadherin-3	CDH3	OID21008	Neurology	18.7684	TRUE
MS	P22234	PAICS	Bifunctional phosphoribosylaminoimidazole carboxylase/phosphoribosylaminoimidazole succinocarboxamide synthetase	NA	NA	NA	NA	FALSE
MS	P22303	ACHE	Acetylcholinesterase	ACHE	OID30585	Inflammation II	2.88651	TRUE
MS	P22304	IDS	Iduronate 2-sulfatase	IDS	OID20619	Inflammation	4.47997	TRUE
MS	P22314	UBA1	Ubiquitin-like modifier-activating enzyme 1	NA	NA	NA	2.70549	TRUE
MS	P22352	GPX3	Glutathione peroxidase 3	NA	NA	NA	5.26197	TRUE
MS	P22392-2	NME2	Isoform 3 of Nucleoside diphosphate kinase B	NA	NA	NA	11.9881	TRUE
MS	P22413	ENPP1	Ectonucleotide pyrophosphatase/phosphodiesterase family member 1	NA	NA	NA	5.16328	TRUE
MS	P22455	FGFR4	Fibroblast growth factor receptor 4	FGFR4	OID30646	Inflammation II	7.91136	TRUE
MS	P22528	SPRR1B	Cornifin-B	SPRR1B	OID31296	Oncology II	27.0257	TRUE
MS	P22607-2	FGFR3	Isoform 2 of Fibroblast growth factor receptor 3	NA	NA	NA	NA	FALSE
MS	P22626	HNRNPA2B1	Heterogeneous nuclear ribonucleoproteins A2/B1	NA	NA	NA	NA	FALSE
MS	P22692	IGFBP4	Insulin-like growth factor-binding protein 4	IGFBP4	OID21158	Neurology	3.42683	TRUE
MS	P22695	UQCRC2	Cytochrome b-c1 complex subunit 2, mitochondrial	NA	NA	NA	NA	FALSE
MS	P22735	TGM1	Protein-glutamine gamma-glutamyltransferase K	NA	NA	NA	NA	FALSE
MS	P22748	CA4	Carbonic anhydrase 4	CA4	OID20241	Cardiometabolic	8.29686	TRUE
MS	P22792	CPN2	Carboxypeptidase N subunit 2	NA	NA	NA	1.85666	TRUE
MS	P22891	PROZ	Vitamin K-dependent protein Z	NA	NA	NA	6.90815	TRUE
MS	P22894	MMP8	Neutrophil collagenase	MMP8	OID21019	Neurology	8.57619	TRUE
MS	P22897	MRC1	Macrophage mannose receptor 1	MRC1	OID30694	Inflammation II	3.43533	TRUE
MS	P23083	IGHV1-2	Immunoglobulin heavy variable 1-2	NA	NA	NA	27.3333	TRUE
MS	P23141	CES1	Liver carboxylesterase 1	CES1	OID20244	Cardiometabolic	3.52718	TRUE
MS	P23142	FBLN1	Fibulin-1	NA	NA	NA	3.37263	TRUE
MS	P23142-4	FBLN1	Isoform C of Fibulin-1	NA	NA	NA	5.14363	TRUE
MS	P23229	ITGA6	Integrin alpha-6	ITGA6	OID20528	Inflammation	8.235	TRUE
MS	P23280	CA6	Carbonic anhydrase 6	CA6	OID21096	Neurology	7.5481	TRUE
MS	P23284	PPIB	Peptidyl-prolyl cis-trans isomerase B	PPIB	OID20331	Cardiometabolic	3.66887	TRUE
MS	P23381	WARS1	Tryptophan--tRNA ligase, cytoplasmic	WARS	OID21084	Neurology	1.76305	TRUE
MS	P23435	CBLN1	Cerebellin-1	CBLN1	OID30851	Neurology II	12.3465	TRUE
MS	P23467-3	PTPRB	Isoform 3 of Receptor-type tyrosine-protein phosphatase beta	NA	NA	NA	3.88748	TRUE
MS	P23468	PTPRD	Receptor-type tyrosine-protein phosphatase delta	NA	NA	NA	7.41877	TRUE
MS	P23470	PTPRG	Receptor-type tyrosine-protein phosphatase gamma	NA	NA	NA	1.13902	TRUE
MS	P23471	PTPRZ1	Receptor-type tyrosine-protein phosphatase zeta	PTPRZ1	OID30343	Cardiometabolic II	4.16893	TRUE
MS	P23526	AHCY	Adenosylhomocysteinase	AHCY	OID20199	Cardiometabolic	5.25173	TRUE
MS	P23528	CFL1	Cofilin-1	NA	NA	NA	5.42124	TRUE
MS	P23588	EIF4B	Eukaryotic translation initiation factor 4B	EIF4B	OID21000	Neurology	5.67131	TRUE
MS	P23919	DTYMK	Thymidylate kinase	DTYMK	OID30308	Cardiometabolic II	NA	FALSE
MS	P24043	LAMA2	Laminin subunit alpha-2	NA	NA	NA	2.07421	TRUE
MS	P24158	PRTN3	Myeloblastin	PRTN3	OID20329	Cardiometabolic	6.37295	TRUE
MS	P24298	GPT	Alanine aminotransferase 1	NA	NA	NA	6.81056	TRUE
MS	P24347	MMP11	Stromelysin-3	NA	NA	NA	13.2899	TRUE
MS	P24387	CRHBP	Corticotropin-releasing factor-binding protein	CRHBP	OID20747	Inflammation	5.98417	TRUE
MS	P24534	EEF1B2	Elongation factor 1-beta	NA	NA	NA	9.78544	TRUE
MS	P24539	ATP5PB	ATP synthase F(0) complex subunit B1, mitochondrial	NA	NA	NA	NA	FALSE
MS	P24592	IGFBP6	Insulin-like growth factor-binding protein 6	IGFBP6	OID20413	Cardiometabolic	6.50709	TRUE
MS	P24593	IGFBP5	Insulin-like growth factor-binding protein 5	NA	NA	NA	3.8162	TRUE
MS	P24666	ACP1	Low molecular weight phosphotyrosine protein phosphatase	ACP1	OID30524	Inflammation II	9.90825	TRUE
MS	P24821	TNC	Tenascin	TNC	OID20359	Cardiometabolic	1.38539	TRUE
MS	P24844	MYL9	Myosin regulatory light polypeptide 9	NA	NA	NA	NA	FALSE
MS	P24855	DNASE1	Deoxyribonuclease-1	NA	NA	NA	28.1621	TRUE
MS	P25116	F2R	Proteinase-activated receptor 1	F2R	OID20691	Inflammation	NA	FALSE
MS	P25311	AZGP1	Zinc-alpha-2-glycoprotein	NA	NA	NA	1.22217	TRUE
MS	P25325	MPST	3-mercaptopyruvate sulfurtransferase	NA	NA	NA	6.67109	TRUE
MS	P25391	LAMA1	Laminin subunit alpha-1	LAMA1	OID30057	Cardiometabolic II	6.13309	TRUE
MS	P25398	RPS12	40S ribosomal protein S12	NA	NA	NA	NA	FALSE
MS	P25445	FAS	Tumor necrosis factor receptor superfamily member 6	FAS	OID20316	Cardiometabolic	2.34738	TRUE
MS	P25705	ATP5F1A	ATP synthase subunit alpha, mitochondrial	NA	NA	NA	NA	FALSE
MS	P25774	CTSS	Cathepsin S	CTSS	OID21056	Neurology	1.46591	TRUE
MS	P25786	PSMA1	Proteasome subunit alpha type-1	PSMA1	OID21221	Oncology	6.92115	TRUE
MS	P25787	PSMA2	Proteasome subunit alpha type-2	NA	NA	NA	7.28914	TRUE
MS	P25788	PSMA3	Proteasome subunit alpha type-3	NA	NA	NA	3.70958	TRUE
MS	P25789	PSMA4	Proteasome subunit alpha type-4	NA	NA	NA	2.17433	TRUE
MS	P25815	S100P	Protein S100-P	S100P	OID20103	Cardiometabolic	12.5461	TRUE
MS	P26022	PTX3	Pentraxin-related protein PTX3	PTX3	OID20570	Inflammation	27.4691	TRUE
MS	P26038	MSN	Moesin	NA	NA	NA	3.0089	TRUE
MS	P26447	S100A4	Protein S100-A4	S100A4	OID21519	Oncology	10.5746	TRUE
MS	P26572	MGAT1	Alpha-1,3-mannosyl-glycoprotein 2-beta-N-acetylglucosaminyltransferase	NA	NA	NA	5.29639	TRUE
MS	P26599	PTBP1	Polypyrimidine tract-binding protein 1	NA	NA	NA	NA	FALSE
MS	P26639	TARS1	Threonine--tRNA ligase 1, cytoplasmic	TARS1	OID31343	Oncology II	2.7276	TRUE
MS	P26641	EEF1G	Elongation factor 1-gamma	NA	NA	NA	9.80316	TRUE
MS	P26842	CD27	CD27 antigen	CD27	OID21527	Oncology	NA	FALSE
MS	P26885	FKBP2	Peptidyl-prolyl cis-trans isomerase FKBP2	NA	NA	NA	5.18547	TRUE
MS	P26927	MST1	Hepatocyte growth factor-like protein	MST1	OID30713	Inflammation II	3.20482	TRUE
MS	P26992	CNTFR	Ciliary neurotrophic factor receptor subunit alpha	NA	NA	NA	6.41336	TRUE
MS	P27105	STOM	Stomatin	NA	NA	NA	NA	FALSE
MS	P27169	PON1	Serum paraoxonase/arylesterase 1	PON1	OID30704	Inflammation II	3.1036	TRUE
MS	P27348	YWHAQ	14-3-3 protein theta	YWHAQ	OID30605	Inflammation II	3.65622	TRUE
MS	P27482	CALML3	Calmodulin-like protein 3	NA	NA	NA	NA	FALSE
MS	P27487	DPP4	Dipeptidyl peptidase 4	DPP4	OID20406	Cardiometabolic	3.08588	TRUE
MS	P27797	CALR	Calreticulin	NA	NA	NA	2.2953	TRUE
MS	P27824	CANX	Calnexin	NA	NA	NA	3.17446	TRUE
MS	P27918	CFP	Properdin	CFP	OID30784	Inflammation II	4.66306	TRUE
MS	P27930	IL1R2	Interleukin-1 receptor type 2	IL1R2	OID20757	Inflammation	5.98766	TRUE
MS	P28062	PSMB8	Proteasome subunit beta type-8	NA	NA	NA	11.8939	TRUE
MS	P28065	PSMB9	Proteasome subunit beta type-9	NA	NA	NA	12.1816	TRUE
MS	P28066	PSMA5	Proteasome subunit alpha type-5	NA	NA	NA	4.20375	TRUE
MS	P28070	PSMB4	Proteasome subunit beta type-4	NA	NA	NA	6.97035	TRUE
MS	P28072	PSMB6	Proteasome subunit beta type-6	NA	NA	NA	5.44981	TRUE
MS	P28074	PSMB5	Proteasome subunit beta type-5	NA	NA	NA	12.2773	TRUE
MS	P28161	GSTM2	Glutathione S-transferase Mu 2	NA	NA	NA	18.0033	TRUE
MS	P28370	SMARCA1	Probable global transcription activator SNF2L1	NA	NA	NA	NA	FALSE
MS	P28482	MAPK1	Mitogen-activated protein kinase 1	NA	NA	NA	7.69661	TRUE
MS	P28676	GCA	Grancalcin	NA	NA	NA	19.2546	TRUE
MS	P28799	GRN	Progranulin	GRN	OID21159	Neurology	4.29272	TRUE
MS	P28827	PTPRM	Receptor-type tyrosine-protein phosphatase mu	PTPRM	OID20598	Inflammation	6.24379	TRUE
MS	P28838	LAP3	Cytosol aminopeptidase	LAP3	OID20436	Inflammation	7.38797	TRUE
MS	P28845	HSD11B1	11-beta-hydroxysteroid dehydrogenase 1	HSD11B1	OID20575	Inflammation	4.60526	TRUE
MS	P28906	CD34	Hematopoietic progenitor cell antigen CD34	CD34	OID21025	Neurology	12.7063	TRUE
MS	P29017	CD1C	T-cell surface glycoprotein CD1c	CD1C	OID21483	Oncology	8.41937	TRUE
MS	P29122	PCSK6	Proprotein convertase subtilisin/kexin type 6	NA	NA	NA	13.3073	TRUE
MS	P29144	TPP2	Tripeptidyl-peptidase 2	NA	NA	NA	8.04066	TRUE
MS	P29279	CCN2	CCN family member 2	CCN2	OID20709	Inflammation	5.09417	TRUE
MS	P29350	PTPN6	Tyrosine-protein phosphatase non-receptor type 6	PTPN6	OID20717	Inflammation	6.59443	TRUE
MS	P29373	CRABP2	Cellular retinoic acid-binding protein 2	NA	NA	NA	NA	FALSE
MS	P29401	TKT	Transketolase	NA	NA	NA	1.29622	TRUE
MS	P29508	SERPINB3	Serpin B3	NA	NA	NA	21.7413	TRUE
MS	P29622	SERPINA4	Kallistatin	SERPINA4	OID30774	Inflammation II	3.4019	TRUE
MS	P29692	EEF1D	Elongation factor 1-delta	EEF1D	OID30335	Cardiometabolic II	5.4344	TRUE
MS	P29966	MARCKS	Myristoylated alanine-rich C-kinase substrate	NA	NA	NA	7.7478	TRUE
MS	P30040	ERP29	Endoplasmic reticulum resident protein 29	ERP29	OID30578	Inflammation II	9.53798	TRUE
MS	P30041	PRDX6	Peroxiredoxin-6	PRDX6	OID21404	Oncology	5.13361	TRUE
MS	P30043	BLVRB	Flavin reductase (NADPH)	BLVRB	OID21141	Neurology	4.82392	TRUE
MS	P30044	PRDX5	Peroxiredoxin-5, mitochondrial	PRDX5	OID20644	Inflammation	5.61196	TRUE
MS	P30046	DDT	D-dopachrome decarboxylase	DDT	OID30372	Cardiometabolic II	4.62672	TRUE
MS	P30048	PRDX3	Thioredoxin-dependent peroxide reductase, mitochondrial	PRDX3	OID20483	Inflammation	28.1736	TRUE
MS	P30085	CMPK1	UMP-CMP kinase	NA	NA	NA	5.78482	TRUE
MS	P30086	PEBP1	Phosphatidylethanolamine-binding protein 1	PEBP1	OID21087	Neurology	2.95326	TRUE
MS	P30101	PDIA3	Protein disulfide-isomerase A3	PDIA3	OID30573	Inflammation II	3.94921	TRUE
MS	P30153	PPP2R1A	Serine/threonine-protein phosphatase 2A 65 kDa regulatory subunit A alpha isoform	NA	NA	NA	5.64685	TRUE
MS	P30405	PPIF	Peptidyl-prolyl cis-trans isomerase F, mitochondrial	PPIF	OID30385	Cardiometabolic II	NA	FALSE
MS	P30520	ADSS2	Adenylosuccinate synthetase isozyme 2	NA	NA	NA	12.7455	TRUE
MS	P30530	AXL	Tyrosine-protein kinase receptor UFO	AXL	OID20363	Cardiometabolic	10.1887	TRUE
MS	P30566	ADSL	Adenylosuccinate lyase	NA	NA	NA	2.64399	TRUE
MS	P30613	PKLR	Pyruvate kinase PKLR	PKLR	OID20682	Inflammation	11.6335	TRUE
MS	P30626	SRI	Sorcin	NA	NA	NA	6.25822	TRUE
MS	P30711	GSTT1	Glutathione S-transferase theta-1	NA	NA	NA	8.23257	TRUE
MS	P30740	SERPINB1	Leukocyte elastase inhibitor	SERPINB1	OID21088	Neurology	5.3467	TRUE
MS	P30990	NTS	Neurotensin/neuromedin N	NA	NA	NA	6.14507	TRUE
MS	P31025	LCN1	Lipocalin-1	NA	NA	NA	87.4226	TRUE
MS	P31146	CORO1A	Coronin-1A	CORO1A	OID20286	Cardiometabolic	6.59795	TRUE
MS	P31150	GDI1	Rab GDP dissociation inhibitor alpha	NA	NA	NA	4.58359	TRUE
MS	P31151	S100A7	Protein S100-A7	NA	NA	NA	8.13107	TRUE
MS	P31153	MAT2A	S-adenosylmethionine synthase isoform type-2	NA	NA	NA	20.8526	TRUE
MS	P31323	PRKAR2B	cAMP-dependent protein kinase type II-beta regulatory subunit	NA	NA	NA	19.2361	TRUE
MS	P31327	CPS1	Carbamoyl-phosphate synthase [ammonia], mitochondrial	NA	NA	NA	NA	FALSE
MS	P31415	CASQ1	Calsequestrin-1	NA	NA	NA	NA	FALSE
MS	P31431	SDC4	Syndecan-4	SDC4	OID20216	Cardiometabolic	NA	FALSE
MS	P31749	AKT1	RAC-alpha serine/threonine-protein kinase	NA	NA	NA	NA	FALSE
MS	P31939	ATIC	Bifunctional purine biosynthesis protein ATIC	NA	NA	NA	5.16098	TRUE
MS	P31944	CASP14	Caspase-14	NA	NA	NA	7.11528	TRUE
MS	P31946	YWHAB	14-3-3 protein beta/alpha	NA	NA	NA	7.25195	TRUE
MS	P31947	SFN	14-3-3 protein sigma	NA	NA	NA	4.46287	TRUE
MS	P31948	STIP1	Stress-induced-phosphoprotein 1	STIP1	OID21077	Neurology	4.8547	TRUE
MS	P31949	S100A11	Protein S100-A11	S100A11	OID20130	Cardiometabolic	4.34747	TRUE
MS	P32004	L1CAM	Neural cell adhesion molecule L1	L1CAM	OID21484	Oncology	3.51491	TRUE
MS	P32019	INPP5B	Type II inositol 1,4,5-trisphosphate 5-phosphatase	NA	NA	NA	18.3795	TRUE
MS	P32119	PRDX2	Peroxiredoxin-2	PRDX2	OID30668	Inflammation II	5.88227	TRUE
MS	P32189	GK	Glycerol kinase	NA	NA	NA	56.0195	TRUE
MS	P32320	CDA	Cytidine deaminase	CDA	OID30345	Cardiometabolic II	23.0284	TRUE
MS	P32321	DCTD	Deoxycytidylate deaminase	DCTD	OID30657	Inflammation II	NA	FALSE
MS	P32754	HPD	4-hydroxyphenylpyruvate dioxygenase	NA	NA	NA	5.77118	TRUE
MS	P32942	ICAM3	Intercellular adhesion molecule 3	ICAM3	OID20277	Cardiometabolic	6.42827	TRUE
MS	P33151	CDH5	Cadherin-5	CDH5	OID20243	Cardiometabolic	3.50801	TRUE
MS	P33241	LSP1	Lymphocyte-specific protein 1	LSP1	OID20530	Inflammation	6.10501	TRUE
MS	P33908	MAN1A1	Mannosyl-oligosaccharide 1,2-alpha-mannosidase IA	NA	NA	NA	3.99171	TRUE
MS	P34059	GALNS	N-acetylgalactosamine-6-sulfatase	NA	NA	NA	15.6138	TRUE
MS	P34096	RNASE4	Ribonuclease 4	RNASE4	OID30705	Inflammation II	3.01925	TRUE
MS	P34896	SHMT1	Serine hydroxymethyltransferase, cytosolic	SHMT1	OID20714	Inflammation	NA	FALSE
MS	P34913	EPHX2	Bifunctional epoxide hydrolase 2	EPHX2	OID20119	Cardiometabolic	NA	FALSE
MS	P34932	HSPA4	Heat shock 70 kDa protein 4	NA	NA	NA	1.85966	TRUE
MS	P34949	MPI	Mannose-6-phosphate isomerase	MPI	OID21288	Oncology	14.4137	TRUE
MS	P35052	GPC1	Glypican-1	GPC1	OID21438	Oncology	7.84189	TRUE
MS	P35237	SERPINB6	Serpin B6	SERPINB6	OID21023	Neurology	5.59978	TRUE
MS	P35241	RDX	Radixin	NA	NA	NA	5.18897	TRUE
MS	P35247	SFTPD	Pulmonary surfactant-associated protein D	SFTPD	OID20214	Cardiometabolic	9.7547	TRUE
MS	P35442	THBS2	Thrombospondin-2	THBS2	OID21104	Neurology	34.9834	TRUE
MS	P35443	THBS4	Thrombospondin-4	THBS4	OID20368	Cardiometabolic	2.994	TRUE
MS	P35475	IDUA	Alpha-L-iduronidase	IDUA	OID21468	Oncology	NA	FALSE
MS	P35520	CBS	Cystathionine beta-synthase	CBS	OID30200	Cardiometabolic II	NA	FALSE
MS	P35527	KRT9	Keratin, type I cytoskeletal 9	NA	NA	NA	53.2677	TRUE
MS	P35542	SAA4	Serum amyloid A-4 protein	SAA4	OID30726	Inflammation II	2.3665	TRUE
MS	P35555	FBN1	Fibrillin-1	NA	NA	NA	2.02856	TRUE
MS	P35556	FBN2	Fibrillin-2	FBN2	OID30974	Neurology II	NA	FALSE
MS	P35579	MYH9	Myosin-9	MYH9	OID30382	Cardiometabolic II	3.17258	TRUE
MS	P35590	TIE1	Tyrosine-protein kinase receptor Tie-1	TIE1	OID20303	Cardiometabolic	3.15432	TRUE
MS	P35606	COPB2	Coatomer subunit beta'	COPB2	OID30173	Cardiometabolic II	NA	FALSE
MS	P35609	ACTN2	Alpha-actinin-2	ACTN2	OID30192	Cardiometabolic II	NA	FALSE
MS	P35611	ADD1	Alpha-adducin	ADD1	OID30655	Inflammation II	NA	FALSE
MS	P35613	BSG	Basigin	BSG	OID20626	Inflammation	3.84655	TRUE
MS	P35754	GLRX	Glutaredoxin-1	GLRX	OID20195	Cardiometabolic	6.04747	TRUE
MS	P35813	PPM1A	Protein phosphatase 1A	PPM1A	OID21184	Oncology	17.8554	TRUE
MS	P35858	IGFALS	Insulin-like growth factor-binding protein complex acid labile subunit	NA	NA	NA	1.88795	TRUE
MS	P35908	KRT2	Keratin, type II cytoskeletal 2 epidermal	NA	NA	NA	15.8579	TRUE
MS	P35916	FLT4	Vascular endothelial growth factor receptor 3	FLT4	OID21491	Oncology	2.56709	TRUE
MS	P35968	KDR	Vascular endothelial growth factor receptor 2	KDR	OID21497	Oncology	5.5612	TRUE
MS	P35998	PSMC2	26S proteasome regulatory subunit 7	NA	NA	NA	14.8185	TRUE
MS	P36222	CHI3L1	Chitinase-3-like protein 1	CHI3L1	OID20399	Cardiometabolic	6.96976	TRUE
MS	P36269	GGT5	Glutathione hydrolase 5 proenzyme	GGT5	OID20909	Neurology	9.1625	TRUE
MS	P36575	ARR3	Arrestin-C	NA	NA	NA	NA	FALSE
MS	P36871	PGM1	Phosphoglucomutase-1	NA	NA	NA	5.94764	TRUE
MS	P36888	FLT3	Receptor-type tyrosine-protein kinase FLT3	FLT3	OID21272	Oncology	28.6287	TRUE
MS	P36952	SERPINB5	Serpin B5	SERPINB5	OID20064	Cardiometabolic	NA	FALSE
MS	P36955	SERPINF1	Pigment epithelium-derived factor	SERPINF1	OID30757	Inflammation II	3.26471	TRUE
MS	P36959	GMPR	GMP reductase 1	GMPR	OID20641	Inflammation	6.66714	TRUE
MS	P36969	GPX4	Phospholipid hydroperoxide glutathione peroxidase	NA	NA	NA	NA	FALSE
MS	P36980	CFHR2	Complement factor H-related protein 2	CFHR2	OID30720	Inflammation II	3.16751	TRUE
MS	P37173	TGFBR2	TGF-beta receptor type-2	TGFBR2	OID21493	Oncology	15.6961	TRUE
MS	P37235	HPCAL1	Hippocalcin-like protein 1	HPCAL1	OID20615	Inflammation	5.35405	TRUE
MS	P37802	TAGLN2	Transgelin-2	NA	NA	NA	5.78637	TRUE
MS	P37837	TALDO1	Transaldolase	TALDO1	OID30414	Cardiometabolic II	2.95177	TRUE
MS	P37840	SNCA	Alpha-synuclein	SNCA	OID30645	Inflammation II	10.6646	TRUE
MS	P38571	LIPA	Lysosomal acid lipase/cholesteryl ester hydrolase	NA	NA	NA	4.91392	TRUE
MS	P38606	ATP6V1A	V-type proton ATPase catalytic subunit A	NA	NA	NA	5.3649	TRUE
MS	P38646	HSPA9	Stress-70 protein, mitochondrial	NA	NA	NA	NA	FALSE
MS	P39023	RPL3	60S ribosomal protein L3	NA	NA	NA	NA	FALSE
MS	P39059	COL15A1	Collagen alpha-1(XV) chain	COL15A1	OID30396	Cardiometabolic II	6.82035	TRUE
MS	P39060	COL18A1	Collagen alpha-1(XVIII) chain	COL18A1	OID20332	Cardiometabolic	4.239	TRUE
MS	P40121	CAPG	Macrophage-capping protein	CAPG	OID21431	Oncology	6.71385	TRUE
MS	P40189	IL6ST	Interleukin-6 receptor subunit beta	IL6ST	OID20147	Cardiometabolic	1.97372	TRUE
MS	P40197	GP5	Platelet glycoprotein V	GP5	OID30611	Inflammation II	5.9068	TRUE
MS	P40199	CEACAM6	Carcinoembryonic antigen-related cell adhesion molecule 6	CEACAM6	OID30362	Cardiometabolic II	NA	FALSE
MS	P40200	CD96	T-cell surface protein tactile	NA	NA	NA	11.7869	TRUE
MS	P40227	CCT6A	T-complex protein 1 subunit zeta	NA	NA	NA	10.9243	TRUE
MS	P40306	PSMB10	Proteasome subunit beta type-10	NA	NA	NA	NA	FALSE
MS	P40763	STAT3	Signal transducer and activator of transcription 3	NA	NA	NA	4.05911	TRUE
MS	P40925	MDH1	Malate dehydrogenase, cytoplasmic	MDH1	OID30669	Inflammation II	5.39617	TRUE
MS	P40926	MDH2	Malate dehydrogenase, mitochondrial	NA	NA	NA	NA	FALSE
MS	P40967	PMEL	Melanocyte protein PMEL	NA	NA	NA	15.5111	TRUE
MS	P41091	EIF2S3	Eukaryotic translation initiation factor 2 subunit 3	NA	NA	NA	NA	FALSE
MS	P41159	LEP	Leptin	LEP	OID20187	Cardiometabolic	10.526	TRUE
MS	P41222	PTGDS	Prostaglandin-H2 D-isomerase	PTGDS	OID20408	Cardiometabolic	5.28275	TRUE
MS	P41226	UBA7	Ubiquitin-like modifier-activating enzyme 7	NA	NA	NA	17.5959	TRUE
MS	P41236	PPP1R2	Protein phosphatase inhibitor 2	PPP1R2	OID20176	Cardiometabolic	NA	FALSE
MS	P41240	CSK	Tyrosine-protein kinase CSK	NA	NA	NA	18.8299	TRUE
MS	P41250	GARS1	Glycine--tRNA ligase	NA	NA	NA	9.04605	TRUE
MS	P41271	NBL1	Neuroblastoma suppressor of tumorigenicity 1	NBL1	OID21486	Oncology	5.7183	TRUE
MS	P41439	FOLR3	Folate receptor gamma	FOLR3	OID21485	Oncology	11.2855	TRUE
MS	P42081-4	CD86	Isoform 4 of T-lymphocyte activation antigen CD86	NA	NA	NA	8.4553	TRUE
MS	P42126	ECI1	Enoyl-CoA delta isomerase 1, mitochondrial	NA	NA	NA	13.6072	TRUE
MS	P42330	AKR1C3	Aldo-keto reductase family 1 member C3	NA	NA	NA	7.66397	TRUE
MS	P42357	HAL	Histidine ammonia-lyase	NA	NA	NA	NA	FALSE
MS	P42574	CASP3	Caspase-3	CASP3	OID20305	Cardiometabolic	10.8312	TRUE
MS	P42702	LIFR	Leukemia inhibitory factor receptor	LIFR	OID20606	Inflammation	5.45509	TRUE
MS	P42768	WAS	Actin nucleation-promoting factor WAS	WAS	OID20479	Inflammation	NA	FALSE
MS	P42785	PRCP	Lysosomal Pro-X carboxypeptidase	PRCP	OID20337	Cardiometabolic	3.05521	TRUE
MS	P42892	ECE1	Endothelin-converting enzyme 1	ECE1	OID20891	Neurology	11.8969	TRUE
MS	P43034	PAFAH1B1	Platelet-activating factor acetylhydrolase IB subunit beta	NA	NA	NA	9.21499	TRUE
MS	P43121	MCAM	Cell surface glycoprotein MUC18	MCAM	OID20343	Cardiometabolic	3.07735	TRUE
MS	P43234	CTSO	Cathepsin O	CTSO	OID20660	Inflammation	7.23115	TRUE
MS	P43251	BTD	Biotinidase	BTD	OID30754	Inflammation II	3.42887	TRUE
MS	P43405	SYK	Tyrosine-protein kinase SYK	NA	NA	NA	22.6234	TRUE
MS	P43487	RANBP1	Ran-specific GTPase-activating protein	RANBP1	OID30258	Cardiometabolic II	12.0713	TRUE
MS	P43490	NAMPT	Nicotinamide phosphoribosyltransferase	NAMPT	OID21227	Oncology	4.22764	TRUE
MS	P43652	AFM	Afamin	AFM	OID30741	Inflammation II	1.53344	TRUE
MS	P43686	PSMC4	26S proteasome regulatory subunit 6B	NA	NA	NA	7.56063	TRUE
MS	P45378	TNNT3	Troponin T, fast skeletal muscle	NA	NA	NA	NA	FALSE
MS	P45877	PPIC	Peptidyl-prolyl cis-trans isomerase C	NA	NA	NA	4.7588	TRUE
MS	P45974	USP5	Ubiquitin carboxyl-terminal hydrolase 5	NA	NA	NA	10.7178	TRUE
MS	P46108	CRK	Adapter molecule crk	NA	NA	NA	NA	FALSE
MS	P46109	CRKL	Crk-like protein	CRKL	OID20742	Inflammation	16.2177	TRUE
MS	P46531	NOTCH1	Neurogenic locus notch homolog protein 1	NOTCH1	OID20311	Cardiometabolic	6.36718	TRUE
MS	P46783	RPS10	40S ribosomal protein S10	RPS10	OID30070	Cardiometabolic II	NA	FALSE
MS	P46926	GNPDA1	Glucosamine-6-phosphate isomerase 1	GNPDA1	OID30197	Cardiometabolic II	13.2639	TRUE
MS	P46940	IQGAP1	Ras GTPase-activating-like protein IQGAP1	NA	NA	NA	8.03438	TRUE
MS	P47755	CAPZA2	F-actin-capping protein subunit alpha-2	NA	NA	NA	7.58183	TRUE
MS	P47756	CAPZB	F-actin-capping protein subunit beta	NA	NA	NA	5.94235	TRUE
MS	P47929	LGALS7B	Galectin-7	LGALS7_LGALS7B	OID21406	Oncology	14.2473	TRUE
MS	P47972	NPTX2	Neuronal pentraxin-2	NPTX2	OID30390	Cardiometabolic II	6.45483	TRUE
MS	P48052	CPA2	Carboxypeptidase A2	CPA2	OID21060	Neurology	19.9531	TRUE
MS	P48059	LIMS1	LIM and senescent cell antigen-like-containing domain protein 1	NA	NA	NA	5.94224	TRUE
MS	P48060	GLIPR1	Glioma pathogenesis-related protein 1	GLIPR1	OID31517	Oncology II	NA	FALSE
MS	P48147	PREP	Prolyl endopeptidase	NA	NA	NA	2.17469	TRUE
MS	P48163	ME1	NADP-dependent malic enzyme	NA	NA	NA	5.84114	TRUE
MS	P48304	REG1B	Lithostathine-1-beta	REG1B	OID20266	Cardiometabolic	17.5239	TRUE
MS	P48357	LEPR	Leptin receptor	LEPR	OID20128	Cardiometabolic	3.32427	TRUE
MS	P48426	PIP4K2A	Phosphatidylinositol 5-phosphate 4-kinase type-2 alpha	NA	NA	NA	12.072	TRUE
MS	P48444	ARCN1	Coatomer subunit delta	NA	NA	NA	6.14236	TRUE
MS	P48506	GCLC	Glutamate--cysteine ligase catalytic subunit	NA	NA	NA	9.00836	TRUE
MS	P48507	GCLM	Glutamate--cysteine ligase regulatory subunit	GCLM	OID30059	Cardiometabolic II	7.48885	TRUE
MS	P48509	CD151	CD151 antigen	NA	NA	NA	NA	FALSE
MS	P48551	IFNAR2	Interferon alpha/beta receptor 2	NA	NA	NA	8.13026	TRUE
MS	P48556	PSMD8	26S proteasome non-ATPase regulatory subunit 8	NA	NA	NA	NA	FALSE
MS	P48594	SERPINB4	Serpin B4	NA	NA	NA	NA	FALSE
MS	P48637	GSS	Glutathione synthetase	NA	NA	NA	2.64759	TRUE
MS	P48643	CCT5	T-complex protein 1 subunit epsilon	CCT5	OID21200	Oncology	3.41205	TRUE
MS	P48668	KRT6C	Keratin, type II cytoskeletal 6C	KRT6C	OID30169	Cardiometabolic II	NA	FALSE
MS	P48723	HSPA13	Heat shock 70 kDa protein 13	NA	NA	NA	4.9458	TRUE
MS	P48735	IDH2	Isocitrate dehydrogenase [NADP], mitochondrial	NA	NA	NA	NA	FALSE
MS	P48739	PITPNB	Phosphatidylinositol transfer protein beta isoform	NA	NA	NA	24.0002	TRUE
MS	P48740	MASP1	Mannan-binding lectin serine protease 1	MASP1	OID20954	Neurology	1.13876	TRUE
MS	P48740-2	MASP1	Isoform 2 of Mannan-binding lectin serine protease 1	NA	NA	NA	5.18058	TRUE
MS	P48740-3	MASP1	Isoform 3 of Mannan-binding lectin serine protease 1	NA	NA	NA	7.5506	TRUE
MS	P48745	CCN3	CCN family member 3	CCN3	OID20299	Cardiometabolic	6.42922	TRUE
MS	P48960	ADGRE5	Adhesion G protein-coupled receptor E5	ADGRE5	OID20260	Cardiometabolic	6.21215	TRUE
MS	P49137	MAPKAPK2	MAP kinase-activated protein kinase 2	MAPKAPK2	OID31293	Oncology II	NA	FALSE
MS	P49184	DNASE1L1	Deoxyribonuclease-1-like 1	NA	NA	NA	NA	FALSE
MS	P49189	ALDH9A1	4-trimethylaminobutyraldehyde dehydrogenase	NA	NA	NA	6.67168	TRUE
MS	P49247	RPIA	Ribose-5-phosphate isomerase	NA	NA	NA	7.99222	TRUE
MS	P49257	LMAN1	Protein ERGIC-53	NA	NA	NA	7.95604	TRUE
MS	P49327	FASN	Fatty acid synthase	NA	NA	NA	6.51577	TRUE
MS	P49354	FNTA	Protein farnesyltransferase/geranylgeranyltransferase type-1 subunit alpha	FNTA	OID31381	Oncology II	NA	FALSE
MS	P49368	CCT3	T-complex protein 1 subunit gamma	NA	NA	NA	4.99478	TRUE
MS	P49407-2	ARRB1	Isoform 1B of Beta-arrestin-1	NA	NA	NA	14.2201	TRUE
MS	P49411	TUFM	Elongation factor Tu, mitochondrial	NA	NA	NA	20.3541	TRUE
MS	P49588	AARS1	Alanine--tRNA ligase, cytoplasmic	NA	NA	NA	5.44603	TRUE
MS	P49589	CARS1	Cysteine--tRNA ligase, cytoplasmic	NA	NA	NA	7.35259	TRUE
MS	P49591	SARS1	Serine--tRNA ligase, cytoplasmic	NA	NA	NA	13.4547	TRUE
MS	P49593	PPM1F	Protein phosphatase 1F	PPM1F	OID30350	Cardiometabolic II	9.52737	TRUE
MS	P49641	MAN2A2	Alpha-mannosidase 2x	NA	NA	NA	5.77264	TRUE
MS	P49720	PSMB3	Proteasome subunit beta type-3	NA	NA	NA	13.0042	TRUE
MS	P49721	PSMB2	Proteasome subunit beta type-2	NA	NA	NA	12.2811	TRUE
MS	P49746	THBS3	Thrombospondin-3	NA	NA	NA	NA	FALSE
MS	P49747	COMP	Cartilage oligomeric matrix protein	COMP	OID20405	Cardiometabolic	1.71805	TRUE
MS	P49767	VEGFC	Vascular endothelial growth factor C	VEGFC	OID21524	Oncology	NA	FALSE
MS	P49773	HINT1	Adenosine 5'-monophosphoramidase HINT1	NA	NA	NA	5.46241	TRUE
MS	P49863	GZMK	Granzyme K	NA	NA	NA	10.824	TRUE
MS	P49908	SELENOP	Selenoprotein P	SELENOP	OID30745	Inflammation II	4.27157	TRUE
MS	P49913	CAMP	Cathelicidin antimicrobial peptide	NA	NA	NA	6.95152	TRUE
MS	P50053	KHK	Ketohexokinase	KHK	OID30241	Cardiometabolic II	NA	FALSE
MS	P50120	RBP2	Retinol-binding protein 2	RBP2	OID21365	Oncology	19.2225	TRUE
MS	P50225	SULT1A1	Sulfotransferase 1A1	SULT1A1	OID21031	Neurology	15.3103	TRUE
MS	P50238	CRIP1	Cysteine-rich protein 1	NA	NA	NA	NA	FALSE
MS	P50281	MMP14	Matrix metalloproteinase-14	NA	NA	NA	NA	FALSE
MS	P50395	GDI2	Rab GDP dissociation inhibitor beta	NA	NA	NA	6.57019	TRUE
MS	P50453	SERPINB9	Serpin B9	SERPINB9	OID20932	Neurology	7.67362	TRUE
MS	P50502	ST13	Hsc70-interacting protein	ST13	OID30624	Inflammation II	5.90477	TRUE
MS	P50552	VASP	Vasodilator-stimulated phosphoprotein	VASP	OID30692	Inflammation II	6.98473	TRUE
MS	P50583	NUDT2	Bis(5'-nucleosyl)-tetraphosphatase [asymmetrical]	NUDT2	OID21308	Oncology	13.3344	TRUE
MS	P50851	LRBA	Lipopolysaccharide-responsive and beige-like anchor protein	NA	NA	NA	11.508	TRUE
MS	P50895	BCAM	Basal cell adhesion molecule	BCAM	OID21076	Neurology	5.83892	TRUE
MS	P50990	CCT8	T-complex protein 1 subunit theta	NA	NA	NA	10.4918	TRUE
MS	P50991	CCT4	T-complex protein 1 subunit delta	NA	NA	NA	12.3878	TRUE
MS	P50995	ANXA11	Annexin A11	ANXA11	OID20583	Inflammation	NA	FALSE
MS	P51149	RAB7A	Ras-related protein Rab-7a	NA	NA	NA	5.19056	TRUE
MS	P51161	FABP6	Gastrotropin	FABP6	OID20076	Cardiometabolic	11.2762	TRUE
MS	P51397	DAP	Death-associated protein 1	NA	NA	NA	21.7236	TRUE
MS	P51452	DUSP3	Dual specificity protein phosphatase 3	DUSP3	OID20827	Neurology	14.8385	TRUE
MS	P51580	TPMT	Thiopurine S-methyltransferase	TPMT	OID21270	Oncology	NA	FALSE
MS	P51606	RENBP	N-acylglucosamine 2-epimerase	NA	NA	NA	NA	FALSE
MS	P51659	HSD17B4	Peroxisomal multifunctional enzyme type 2	NA	NA	NA	NA	FALSE
MS	P51665	PSMD7	26S proteasome non-ATPase regulatory subunit 7	NA	NA	NA	NA	FALSE
MS	P51692	STAT5B	Signal transducer and activator of transcription 5B	STAT5B	OID21277	Oncology	14.9248	TRUE
MS	P51693	APLP1	Amyloid beta precursor like protein 1	APLP1	OID20164	Cardiometabolic	9.78825	TRUE
MS	P51858	HDGF	Hepatoma-derived growth factor	HDGF	OID21455	Oncology	14.4898	TRUE
MS	P51884	LUM	Lumican	NA	NA	NA	1.68214	TRUE
MS	P51888	PRELP	Prolargin	PRELP	OID20766	Inflammation	13.1189	TRUE
MS	P51991	HNRNPA3	Heterogeneous nuclear ribonucleoprotein A3	NA	NA	NA	NA	FALSE
MS	P52209	PGD	6-phosphogluconate dehydrogenase, decarboxylating	PGD	OID30344	Cardiometabolic II	2.60889	TRUE
MS	P52272	HNRNPM	Heterogeneous nuclear ribonucleoprotein M	NA	NA	NA	NA	FALSE
MS	P52306-6	RAP1GDS1	Isoform 6 of Rap1 GTPase-GDP dissociation stimulator 1	NA	NA	NA	11.9442	TRUE
MS	P52564	MAP2K6	Dual specificity mitogen-activated protein kinase kinase 6	MAP2K6	OID20552	Inflammation	NA	FALSE
MS	P52565	ARHGDIA	Rho GDP-dissociation inhibitor 1	NA	NA	NA	12.6802	TRUE
MS	P52566	ARHGDIB	Rho GDP-dissociation inhibitor 2	NA	NA	NA	4.54239	TRUE
MS	P52597	HNRNPF	Heterogeneous nuclear ribonucleoprotein F	NA	NA	NA	NA	FALSE
MS	P52788	SMS	Spermine synthase	SMS	OID30853	Neurology II	29.0606	TRUE
MS	P52790	HK3	Hexokinase-3	NA	NA	NA	9.58905	TRUE
MS	P52799	EFNB2	Ephrin-B2	EFNB2	OID30954	Neurology II	18.7167	TRUE
MS	P52823	STC1	Stanniocalcin-1	STC1	OID21014	Neurology	14.2531	TRUE
MS	P52848	NDST1	Bifunctional heparan sulfate N-deacetylase/N-sulfotransferase 1	NDST1	OID31369	Oncology II	7.59719	TRUE
MS	P52888	THOP1	Thimet oligopeptidase	THOP1	OID20194	Cardiometabolic	10.381	TRUE
MS	P52907	CAPZA1	F-actin-capping protein subunit alpha-1	NA	NA	NA	4.74678	TRUE
MS	P53004	BLVRA	Biliverdin reductase A	NA	NA	NA	10.2275	TRUE
MS	P53041	PPP5C	Serine/threonine-protein phosphatase 5	NA	NA	NA	NA	FALSE
MS	P53396	ACLY	ATP-citrate synthase	NA	NA	NA	2.40827	TRUE
MS	P53618	COPB1	Coatomer subunit beta	NA	NA	NA	16.3546	TRUE
MS	P53621	COPA	Coatomer subunit alpha	NA	NA	NA	62.5557	TRUE
MS	P53634	CTSC	Dipeptidyl peptidase 1	CTSC	OID20679	Inflammation	2.88953	TRUE
MS	P54108	CRISP3	Cysteine-rich secretory protein 3	CRISP3	OID30715	Inflammation II	2.06829	TRUE
MS	P54136	RARS1	Arginine--tRNA ligase, cytoplasmic	NA	NA	NA	NA	FALSE
MS	P54317	PNLIPRP2	Pancreatic lipase-related protein 2	PNLIPRP2	OID20775	Inflammation	15.3628	TRUE
MS	P54577	YARS1	Tyrosine--tRNA ligase, cytoplasmic	YARS1	OID31494	Oncology II	11.8216	TRUE
MS	P54578	USP14	Ubiquitin carboxyl-terminal hydrolase 14	NA	NA	NA	4.81507	TRUE
MS	P54687	BCAT1	Branched-chain-amino-acid aminotransferase, cytosolic	BCAT1	OID30312	Cardiometabolic II	NA	FALSE
MS	P54710	FXYD2	Sodium/potassium-transporting ATPase subunit gamma	NA	NA	NA	8.38912	TRUE
MS	P54725	RAD23A	UV excision repair protein RAD23 homolog A	NA	NA	NA	7.30576	TRUE
MS	P54727	RAD23B	UV excision repair protein RAD23 homolog B	RAD23B	OID21166	Oncology	5.45454	TRUE
MS	P54760	EPHB4	Ephrin type-B receptor 4	EPHB4	OID20242	Cardiometabolic	4.28087	TRUE
MS	P54764	EPHA4	Ephrin type-A receptor 4	EPHA4	OID30622	Inflammation II	3.62119	TRUE
MS	P54802	NAGLU	Alpha-N-acetylglucosaminidase	NA	NA	NA	2.88508	TRUE
MS	P54819	AK2	Adenylate kinase 2, mitochondrial	AK2	OID31142	Neurology II	9.82854	TRUE
MS	P54920	NAPA	Alpha-soluble NSF attachment protein	NA	NA	NA	9.58205	TRUE
MS	P55000	SLURP1	Secreted Ly-6/uPAR-related protein 1	SLURP1	OID30404	Cardiometabolic II	6.23872	TRUE
MS	P55010	EIF5	Eukaryotic translation initiation factor 5	EIF5	OID30156	Cardiometabolic II	0.498628	TRUE
MS	P55056	APOC4	Apolipoprotein C-IV	NA	NA	NA	7.10147	TRUE
MS	P55058	PLTP	Phospholipid transfer protein	PLTP	OID20238	Cardiometabolic	3.2609	TRUE
MS	P55060	CSE1L	Exportin-2	NA	NA	NA	NA	FALSE
MS	P55072	VCP	Transitional endoplasmic reticulum ATPase	NA	NA	NA	5.03979	TRUE
MS	P55083	MFAP4	Microfibril-associated glycoprotein 4	MFAP4	OID30598	Inflammation II	6.47681	TRUE
MS	P55103	INHBC	Inhibin beta C chain	INHBC	OID21093	Neurology	5.69397	TRUE
MS	P55145	MANF	Mesencephalic astrocyte-derived neurotrophic factor	MANF	OID20707	Inflammation	10.3223	TRUE
MS	P55157	MTTP	Microsomal triglyceride transfer protein large subunit	NA	NA	NA	NA	FALSE
MS	P55209	NAP1L1	Nucleosome assembly protein 1-like 1	NA	NA	NA	10.7833	TRUE
MS	P55212	CASP6	Caspase-6	NA	NA	NA	18.8215	TRUE
MS	P55263	ADK	Adenosine kinase	NA	NA	NA	NA	FALSE
MS	P55268	LAMB2	Laminin subunit beta-2	NA	NA	NA	2.44625	TRUE
MS	P55285	CDH6	Cadherin-6	CDH6	OID20157	Cardiometabolic	6.3197	TRUE
MS	P55287	CDH11	Cadherin-11	NA	NA	NA	8.1419	TRUE
MS	P55290	CDH13	Cadherin-13	NA	NA	NA	2.81315	TRUE
MS	P55291	CDH15	Cadherin-15	CDH15	OID21005	Neurology	20.6246	TRUE
MS	P55327	TPD52	Tumor protein D52	NA	NA	NA	NA	FALSE
MS	P55735	SEC13	Protein SEC13 homolog	NA	NA	NA	NA	FALSE
MS	P55774	CCL18	C-C motif chemokine 18	CCL18	OID20395	Cardiometabolic	7.54187	TRUE
MS	P55786	NPEPPS	Puromycin-sensitive aminopeptidase	NA	NA	NA	3.62793	TRUE
MS	P55884	EIF3B	Eukaryotic translation initiation factor 3 subunit B	NA	NA	NA	8.03747	TRUE
MS	P55899	FCGRT	IgG receptor FcRn large subunit p51	NA	NA	NA	4.74562	TRUE
MS	P55957	BID	BH3-interacting domain death agonist	BID	OID20517	Inflammation	11.3808	TRUE
MS	P56159	GFRA1	GDNF family receptor alpha-1	GFRA1	OID21457	Oncology	NA	FALSE
MS	P56199	ITGA1	Integrin alpha-1	NA	NA	NA	3.86564	TRUE
MS	P56202	CTSW	Cathepsin W	NA	NA	NA	NA	FALSE
MS	P56537	EIF6	Eukaryotic translation initiation factor 6	NA	NA	NA	6.36245	TRUE
MS	P56545	CTBP2	C-terminal-binding protein 2	NA	NA	NA	NA	FALSE
MS	P56715	RP1	Oxygen-regulated protein 1	NA	NA	NA	NA	FALSE
MS	P58107	EPPK1	Epiplakin	EPPK1	OID30250	Cardiometabolic II	NA	FALSE
MS	P58166	INHBE	Inhibin beta E chain	NA	NA	NA	2.78249	TRUE
MS	P58215	LOXL3	Lysyl oxidase homolog 3	NA	NA	NA	14.4574	TRUE
MS	P58335-4	ANTXR2	Isoform 4 of Anthrax toxin receptor 2	NA	NA	NA	3.84214	TRUE
MS	P58546	MTPN	Myotrophin	MTPN	OID20080	Cardiometabolic	6.85384	TRUE
MS	P59190	RAB15	Ras-related protein Rab-15	NA	NA	NA	NA	FALSE
MS	P59666	DEFA3	Neutrophil defensin 3	NA	NA	NA	10.661	TRUE
MS	P59998	ARPC4	Actin-related protein 2/3 complex subunit 4	NA	NA	NA	6.72817	TRUE
MS	P60033	CD81	CD81 antigen	NA	NA	NA	6.32669	TRUE
MS	P60174	TPI1	Triosephosphate isomerase	NA	NA	NA	8.74549	TRUE
MS	P60520	GABARAPL2	Gamma-aminobutyric acid receptor-associated protein-like 2	NA	NA	NA	7.32149	TRUE
MS	P60660	MYL6	Myosin light polypeptide 6	NA	NA	NA	4.69085	TRUE
MS	P60709	ACTB	Actin, cytoplasmic 1	NA	NA	NA	3.85646	TRUE
MS	P60842	EIF4A1	Eukaryotic initiation factor 4A-I	NA	NA	NA	7.50652	TRUE
MS	P60891	PRPS1	Ribose-phosphate pyrophosphokinase 1	NA	NA	NA	5.48829	TRUE
MS	P60900	PSMA6	Proteasome subunit alpha type-6	NA	NA	NA	6.45119	TRUE
MS	P60903	S100A10	Protein S100-A10	NA	NA	NA	4.39725	TRUE
MS	P60953	CDC42	Cell division control protein 42 homolog	NA	NA	NA	NA	FALSE
MS	P60981	DSTN	Destrin	NA	NA	NA	6.24186	TRUE
MS	P60985	KRTDAP	Keratinocyte differentiation-associated protein	NA	NA	NA	43.4424	TRUE
MS	P61006	RAB8A	Ras-related protein Rab-8A	NA	NA	NA	12.5427	TRUE
MS	P61019	RAB2A	Ras-related protein Rab-2A	NA	NA	NA	10.8174	TRUE
MS	P61020	RAB5B	Ras-related protein Rab-5B	NA	NA	NA	22.1588	TRUE
MS	P61026	RAB10	Ras-related protein Rab-10	RAB10	OID30357	Cardiometabolic II	9.51416	TRUE
MS	P61081	UBE2M	NEDD8-conjugating enzyme Ubc12	NA	NA	NA	NA	FALSE
MS	P61086	UBE2K	Ubiquitin-conjugating enzyme E2 K	NA	NA	NA	6.30844	TRUE
MS	P61088	UBE2N	Ubiquitin-conjugating enzyme E2 N	NA	NA	NA	6.91612	TRUE
MS	P61106	RAB14	Ras-related protein Rab-14	NA	NA	NA	12.6134	TRUE
MS	P61158	ACTR3	Actin-related protein 3	NA	NA	NA	3.97808	TRUE
MS	P61160	ACTR2	Actin-related protein 2	NA	NA	NA	11.1983	TRUE
MS	P61163	ACTR1A	Alpha-centractin	NA	NA	NA	22.6081	TRUE
MS	P61201-2	COPS2	Isoform 2 of COP9 signalosome complex subunit 2	NA	NA	NA	8.4049	TRUE
MS	P61204	ARF3	ADP-ribosylation factor 3	NA	NA	NA	6.02896	TRUE
MS	P61221	ABCE1	ATP-binding cassette sub-family E member 1	NA	NA	NA	NA	FALSE
MS	P61224	RAP1B	Ras-related protein Rap-1b	NA	NA	NA	5.16738	TRUE
MS	P61313	RPL15	60S ribosomal protein L15	NA	NA	NA	NA	FALSE
MS	P61457	PCBD1	Pterin-4-alpha-carbinolamine dehydratase	PCBD1	OID30610	Inflammation II	NA	FALSE
MS	P61586	RHOA	Transforming protein RhoA	NA	NA	NA	6.1997	TRUE
MS	P61626	LYZ	Lysozyme C	NA	NA	NA	2.94894	TRUE
MS	P61758	VBP1	Prefoldin subunit 3	NA	NA	NA	NA	FALSE
MS	P61769	B2M	Beta-2-microglobulin	B2M	OID30725	Inflammation II	6.42442	TRUE
MS	P61916	NPC2	NPC intracellular cholesterol transporter 2	NPC2	OID30418	Cardiometabolic II	5.4227	TRUE
MS	P61956	SUMO2	Small ubiquitin-related modifier 2	NA	NA	NA	NA	FALSE
MS	P61970	NUTF2	Nuclear transport factor 2	NA	NA	NA	8.13354	TRUE
MS	P61978	HNRNPK	Heterogeneous nuclear ribonucleoprotein K	HNRNPK	OID20051	Cardiometabolic	5.21439	TRUE
MS	P61981	YWHAG	14-3-3 protein gamma	NA	NA	NA	10.2145	TRUE
MS	P62081	RPS7	40S ribosomal protein S7	NA	NA	NA	NA	FALSE
MS	P62136	PPP1CA	Serine/threonine-protein phosphatase PP1-alpha catalytic subunit	NA	NA	NA	3.70376	TRUE
MS	P62140	PPP1CB	Serine/threonine-protein phosphatase PP1-beta catalytic subunit	NA	NA	NA	NA	FALSE
MS	P62191	PSMC1	26S proteasome regulatory subunit 4	NA	NA	NA	28.6669	TRUE
MS	P62195	PSMC5	26S proteasome regulatory subunit 8	NA	NA	NA	2.00571	TRUE
MS	P62253	UBE2G1	Ubiquitin-conjugating enzyme E2 G1	NA	NA	NA	NA	FALSE
MS	P62256	UBE2H	Ubiquitin-conjugating enzyme E2 H	NA	NA	NA	NA	FALSE
MS	P62258	YWHAE	14-3-3 protein epsilon	NA	NA	NA	2.84381	TRUE
MS	P62333	PSMC6	26S proteasome regulatory subunit 10B	NA	NA	NA	6.37345	TRUE
MS	P62714	PPP2CB	Serine/threonine-protein phosphatase 2A catalytic subunit beta isoform	NA	NA	NA	NA	FALSE
MS	P62750	RPL23A	60S ribosomal protein L23a	NA	NA	NA	NA	FALSE
MS	P62805	H4C16	Histone H4	NA	NA	NA	21.9611	TRUE
MS	P62820	RAB1A	Ras-related protein Rab-1A	NA	NA	NA	NA	FALSE
MS	P62826	RAN	GTP-binding nuclear protein Ran	NA	NA	NA	8.11872	TRUE
MS	P62873	GNB1	Guanine nucleotide-binding protein G(I)/G(S)/G(T) subunit beta-1	NA	NA	NA	NA	FALSE
MS	P62937	PPIA	Peptidyl-prolyl cis-trans isomerase A	NA	NA	NA	3.90513	TRUE
MS	P62942	FKBP1A	Peptidyl-prolyl cis-trans isomerase FKBP1A	NA	NA	NA	16.0362	TRUE
MS	P62987	UBA52	Ubiquitin-60S ribosomal protein L40	NA	NA	NA	10.9281	TRUE
MS	P62993	GRB2	Growth factor receptor-bound protein 2	NA	NA	NA	7.39589	TRUE
MS	P63010	AP2B1	AP-2 complex subunit beta	AP2B1	OID30949	Neurology II	4.06473	TRUE
MS	P63098	PPP3R1	Calcineurin subunit B type 1	PPP3R1	OID20902	Neurology	NA	FALSE
MS	P63104	YWHAZ	14-3-3 protein zeta/delta	NA	NA	NA	5.69854	TRUE
MS	P63208	SKP1	S-phase kinase-associated protein 1	NA	NA	NA	6.37737	TRUE
MS	P63241	EIF5A	Eukaryotic translation initiation factor 5A-1	EIF5A	OID20423	Inflammation	4.69965	TRUE
MS	P63279	UBE2I	SUMO-conjugating enzyme UBC9	NA	NA	NA	8.44046	TRUE
MS	P63316	TNNC1	Troponin C, slow skeletal and cardiac muscles	NA	NA	NA	NA	FALSE
MS	P67936	TPM4	Tropomyosin alpha-4 chain	NA	NA	NA	23.5305	TRUE
MS	P67936-2	TPM4	Isoform 2 of Tropomyosin alpha-4 chain	NA	NA	NA	12.3418	TRUE
MS	P68032	ACTC1	Actin, alpha cardiac muscle 1	NA	NA	NA	2.46698	TRUE
MS	P68036	UBE2L3	Ubiquitin-conjugating enzyme E2 L3	NA	NA	NA	5.73953	TRUE
MS	P68104	EEF1A1	Elongation factor 1-alpha 1	NA	NA	NA	NA	FALSE
MS	P68366	TUBA4A	Tubulin alpha-4A chain	NA	NA	NA	8.85165	TRUE
MS	P68371	TUBB4B	Tubulin beta-4B chain	NA	NA	NA	5.92621	TRUE
MS	P68402	PAFAH1B2	Platelet-activating factor acetylhydrolase IB subunit alpha2	NA	NA	NA	15.279	TRUE
MS	P68431	H3C12	Histone H3.1	NA	NA	NA	40.1395	TRUE
MS	P68871	HBB	Hemoglobin subunit beta	NA	NA	NA	6.84989	TRUE
MS	P69891	HBG1	Hemoglobin subunit gamma-1	NA	NA	NA	16.7644	TRUE
MS	P69905	HBA2	Hemoglobin subunit alpha	NA	NA	NA	7.1352	TRUE
MS	P78324	SIRPA	Tyrosine-protein phosphatase non-receptor type substrate 1	SIRPA	OID20304	Cardiometabolic	12.0035	TRUE
MS	P78356	PIP4K2B	Phosphatidylinositol 5-phosphate 4-kinase type-2 beta	NA	NA	NA	NA	FALSE
MS	P78362	SRPK2	SRSF protein kinase 2	SRPK2	OID20502	Inflammation	7.14036	TRUE
MS	P78371	CCT2	T-complex protein 1 subunit beta	NA	NA	NA	17.5993	TRUE
MS	P78386	KRT85	Keratin, type II cuticular Hb5	NA	NA	NA	NA	FALSE
MS	P78417	GSTO1	Glutathione S-transferase omega-1	NA	NA	NA	6.12871	TRUE
MS	P78423	CX3CL1	Fractalkine	CX3CL1	OID20976	Neurology	NA	FALSE
MS	P78504	JAG1	Protein jagged-1	NA	NA	NA	5.52424	TRUE
MS	P78509	RELN	Reelin	NA	NA	NA	3.52255	TRUE
MS	P78527	PRKDC	DNA-dependent protein kinase catalytic subunit	NA	NA	NA	NA	FALSE
MS	P78536	ADAM17	Disintegrin and metalloproteinase domain-containing protein 17	NA	NA	NA	18.9045	TRUE
MS	P78552	IL13RA1	Interleukin-13 receptor subunit alpha-1	IL13RA1	OID21504	Oncology	8.04592	TRUE
MS	P80108	GPLD1	Phosphatidylinositol-glycan-specific phospholipase D	NA	NA	NA	2.15779	TRUE
MS	P80188	LCN2	Neutrophil gelatinase-associated lipocalin	LCN2	OID20392	Cardiometabolic	1.96979	TRUE
MS	P80217	IFI35	Interferon-induced 35 kDa protein	NA	NA	NA	NA	FALSE
MS	P80303	NUCB2	Nucleobindin-2	NUCB2	OID21448	Oncology	11.4268	TRUE
MS	P80370	DLK1	Protein delta homolog 1	DLK1	OID20295	Cardiometabolic	12.9516	TRUE
MS	P80511	S100A12	Protein S100-A12	S100A12	OID21374	Oncology	11.2383	TRUE
MS	P80723	BASP1	Brain acid soluble protein 1	NA	NA	NA	10.8546	TRUE
MS	P80748	IGLV3-21	Immunoglobulin lambda variable 3-21	NA	NA	NA	11.8577	TRUE
MS	P81605	DCD	Dermcidin	NA	NA	NA	19.2223	TRUE
MS	P84157-2	MXRA7	Isoform 2 of Matrix-remodeling-associated protein 7	NA	NA	NA	1.82452	TRUE
MS	P98066	TNFAIP6	Tumor necrosis factor-inducible gene 6 protein	NA	NA	NA	5.25247	TRUE
MS	P98088	MUC5AC	Mucin-5AC	NA	NA	NA	100	TRUE
MS	P98095	FBLN2	Fibulin-2	FBLN2	OID30378	Cardiometabolic II	10.1772	TRUE
MS	P98155	VLDLR	Very low-density lipoprotein receptor	NA	NA	NA	NA	FALSE
MS	P98160	HSPG2	Basement membrane-specific heparan sulfate proteoglycan core protein	HSPG2	OID20383	Cardiometabolic	1.86402	TRUE
MS	P98161	PKD1	Polycystin-1	PKD1	OID30328	Cardiometabolic II	11.4885	TRUE
MS	P98172	EFNB1	Ephrin-B1	NA	NA	NA	11.2298	TRUE
MS	P99999	CYCS	Cytochrome c	NA	NA	NA	4.59861	TRUE
MS	Q00013	MPP1	55 kDa erythrocyte membrane protein	NA	NA	NA	6.38805	TRUE
MS	Q00169	PITPNA	Phosphatidylinositol transfer protein alpha isoform	NA	NA	NA	NA	FALSE
MS	Q00610	CLTC	Clathrin heavy chain 1	NA	NA	NA	5.66479	TRUE
MS	Q00796	SORD	Sorbitol dehydrogenase	SORD	OID21453	Oncology	3.10839	TRUE
MS	Q00839	HNRNPU	Heterogeneous nuclear ribonucleoprotein U	NA	NA	NA	30.6556	TRUE
MS	Q01082	SPTBN1	Spectrin beta chain, non-erythrocytic 1	NA	NA	NA	NA	FALSE
MS	Q01344	IL5RA	Interleukin-5 receptor subunit alpha	IL5RA	OID20601	Inflammation	NA	FALSE
MS	Q01433	AMPD2	AMP deaminase 2	NA	NA	NA	29.4851	TRUE
MS	Q01459	CTBS	Di-N-acetylchitobiase	CTBS	OID30710	Inflammation II	2.82833	TRUE
MS	Q01469	FABP5	Fatty acid-binding protein 5	FABP5	OID21043	Neurology	19.2948	TRUE
MS	Q01518	CAP1	Adenylyl cyclase-associated protein 1	NA	NA	NA	18.4273	TRUE
MS	Q01518-2	CAP1	Isoform 2 of Adenylyl cyclase-associated protein 1	NA	NA	NA	16.1465	TRUE
MS	Q01523	DEFA5	Defensin alpha 5	NA	NA	NA	NA	FALSE
MS	Q01638	IL1RL1	Interleukin-1 receptor-like 1	IL1RL1	OID20250	Cardiometabolic	11.8732	TRUE
MS	Q01813	PFKP	ATP-dependent 6-phosphofructokinase, platelet type	NA	NA	NA	8.88864	TRUE
MS	Q01970	PLCB3	1-phosphatidylinositol 4,5-bisphosphate phosphodiesterase beta-3	NA	NA	NA	19.1406	TRUE
MS	Q01973	ROR1	Inactive tyrosine-protein kinase transmembrane receptor ROR1	ROR1	OID20224	Cardiometabolic	3.54074	TRUE
MS	Q01995	TAGLN	Transgelin	NA	NA	NA	5.77946	TRUE
MS	Q02108	GUCY1A1	Guanylate cyclase soluble subunit alpha-1	NA	NA	NA	28.9926	TRUE
MS	Q02153	GUCY1B1	Guanylate cyclase soluble subunit beta-1	NA	NA	NA	NA	FALSE
MS	Q02413	DSG1	Desmoglein-1	NA	NA	NA	23.6329	TRUE
MS	Q02487	DSC2	Desmocollin-2	DSC2	OID21079	Neurology	5.35616	TRUE
MS	Q02742	GCNT1	Beta-1,3-galactosyl-O-glycosyl-glycoprotein beta-1,6-N-acetylglucosaminyltransferase	GCNT1	OID21379	Oncology	NA	FALSE
MS	Q02747	GUCA2A	Guanylin	GUCA2A	OID21101	Neurology	7.87766	TRUE
MS	Q02763	TEK	Angiopoietin-1 receptor	TEK	OID21496	Oncology	2.74972	TRUE
MS	Q02790	FKBP4	Peptidyl-prolyl cis-trans isomerase FKBP4	FKBP4	OID20960	Neurology	40.1187	TRUE
MS	Q02809	PLOD1	Procollagen-lysine,2-oxoglutarate 5-dioxygenase 1	NA	NA	NA	2.68766	TRUE
MS	Q02817	MUC2	Mucin-2	MUC2	OID30377	Cardiometabolic II	NA	FALSE
MS	Q02818	NUCB1	Nucleobindin-1	NA	NA	NA	5.27812	TRUE
MS	Q02952	AKAP12	A-kinase anchor protein 12	AKAP12	OID30571	Inflammation II	6.76529	TRUE
MS	Q02985	CFHR3	Complement factor H-related protein 3	NA	NA	NA	19.8995	TRUE
MS	Q03013	GSTM4	Glutathione S-transferase Mu 4	GSTM4	OID30164	Cardiometabolic II	NA	FALSE
MS	Q03154	ACY1	Aminoacylase-1	ACY1	OID20137	Cardiometabolic	6.34601	TRUE
MS	Q03167	TGFBR3	Transforming growth factor beta receptor type 3	TGFBR3	OID20255	Cardiometabolic	5.16921	TRUE
MS	Q03403	TFF2	Trefoil factor 2	TFF2	OID20787	Inflammation	12.2924	TRUE
MS	Q03405	PLAUR	Urokinase plasminogen activator surface receptor	PLAUR	OID20764	Inflammation	33.8886	TRUE
MS	Q03591	CFHR1	Complement factor H-related protein 1	NA	NA	NA	8.42868	TRUE
MS	Q04446	GBE1	1,4-alpha-glucan-branching enzyme	NA	NA	NA	4.90052	TRUE
MS	Q04637-4	EIF4G1	Isoform C of Eukaryotic translation initiation factor 4 gamma 1	NA	NA	NA	10.5249	TRUE
MS	Q04695	KRT17	Keratin, type I cytoskeletal 17	KRT17	OID30092	Cardiometabolic II	17.4259	TRUE
MS	Q04721	NOTCH2	Neurogenic locus notch homolog protein 2	NOTCH2	OID30407	Cardiometabolic II	2.59467	TRUE
MS	Q04756	HGFAC	Hepatocyte growth factor activator	HGFAC	OID30718	Inflammation II	2.29905	TRUE
MS	Q04760	GLO1	Lactoylglutathione lyase	GLO1	OID20107	Cardiometabolic	7.70357	TRUE
MS	Q04917	YWHAH	14-3-3 protein eta	NA	NA	NA	4.63599	TRUE
MS	Q05193	DNM1	Dynamin-1	DNM1	OID31458	Oncology II	NA	FALSE
MS	Q05209	PTPN12	Tyrosine-protein phosphatase non-receptor type 12	NA	NA	NA	0.573674	TRUE
MS	Q05315	CLC	Galectin-10	CLC	OID20126	Cardiometabolic	5.76188	TRUE
MS	Q05513	PRKCZ	Protein kinase C zeta type	NA	NA	NA	0.555393	TRUE
MS	Q05639	EEF1A2	Elongation factor 1-alpha 2	NA	NA	NA	NA	FALSE
MS	Q05655	PRKCD	Protein kinase C delta type	NA	NA	NA	15.0303	TRUE
MS	Q05682	CALD1	Caldesmon	NA	NA	NA	8.45549	TRUE
MS	Q05707	COL14A1	Collagen alpha-1(XIV) chain	NA	NA	NA	4.56669	TRUE
MS	Q06033	ITIH3	Inter-alpha-trypsin inhibitor heavy chain H3	ITIH3	OID20352	Cardiometabolic	1.86845	TRUE
MS	Q06124	PTPN11	Tyrosine-protein phosphatase non-receptor type 11	NA	NA	NA	26.6871	TRUE
MS	Q06141	REG3A	Regenerating islet-derived protein 3-alpha	REG3A	OID20258	Cardiometabolic	10.9201	TRUE
MS	Q06187	BTK	Tyrosine-protein kinase BTK	NA	NA	NA	16.2827	TRUE
MS	Q06323	PSME1	Proteasome activator complex subunit 1	PSME1	OID20969	Neurology	5.83993	TRUE
MS	Q06418	TYRO3	Tyrosine-protein kinase receptor TYRO3	TYRO3	OID20161	Cardiometabolic	26.6205	TRUE
MS	Q06481	APLP2	Amyloid beta precursor like protein 2	NA	NA	NA	NA	FALSE
MS	Q06828	FMOD	Fibromodulin	NA	NA	NA	7.40528	TRUE
MS	Q06830	PRDX1	Peroxiredoxin-1	PRDX1	OID20962	Neurology	2.10644	TRUE
MS	Q07075	ENPEP	Glutamyl aminopeptidase	ENPEP	OID30135	Cardiometabolic II	2.71694	TRUE
MS	Q07092	COL16A1	Collagen alpha-1(XVI) chain	NA	NA	NA	NA	FALSE
MS	Q07507	DPT	Dermatopontin	DPT	OID20278	Cardiometabolic	NA	FALSE
MS	Q07654	TFF3	Trefoil factor 3	TFF3	OID20371	Cardiometabolic	9.64763	TRUE
MS	Q07812	BAX	Apoptosis regulator BAX	BAX	OID20856	Neurology	10.9731	TRUE
MS	Q07817	BCL2L1	Bcl-2-like protein 1	BCL2L1	OID31152	Neurology II	NA	FALSE
MS	Q07889	SOS1	Son of sevenless homolog 1	NA	NA	NA	NA	FALSE
MS	Q07954	LRP1	Prolow-density lipoprotein receptor-related protein 1	LRP1	OID21293	Oncology	1.745	TRUE
MS	Q07960	ARHGAP1	Rho GTPase-activating protein 1	ARHGAP1	OID21202	Oncology	3.45351	TRUE
MS	Q08174	PCDH1	Protocadherin-1	PCDH1	OID20614	Inflammation	4.22712	TRUE
MS	Q08188	TGM3	Protein-glutamine gamma-glutamyltransferase E	NA	NA	NA	19.0474	TRUE
MS	Q08209	PPP3CA	Protein phosphatase 3 catalytic subunit alpha	NA	NA	NA	NA	FALSE
MS	Q08211	DHX9	ATP-dependent RNA helicase A	NA	NA	NA	NA	FALSE
MS	Q08257	CRYZ	Quinone oxidoreductase	NA	NA	NA	4.55419	TRUE
MS	Q08334	IL10RB	Interleukin-10 receptor subunit beta	IL10RB	OID20696	Inflammation	NA	FALSE
MS	Q08345	DDR1	Epithelial discoidin domain-containing receptor 1	DDR1	OID21009	Neurology	9.36295	TRUE
MS	Q08380	LGALS3BP	Galectin-3-binding protein	LGALS3BP	OID30765	Inflammation II	2.1779	TRUE
MS	Q08495	DMTN	Dematin	NA	NA	NA	10.1696	TRUE
MS	Q08554	DSC1	Desmocollin-1	NA	NA	NA	6.03423	TRUE
MS	Q08623	PUDP	Pseudouridine-5'-phosphatase	NA	NA	NA	17.9326	TRUE
MS	Q08830	FGL1	Fibrinogen-like protein 1	FGL1	OID30702	Inflammation II	4.78368	TRUE
MS	Q08AM6	VAC14	Protein VAC14 homolog	NA	NA	NA	NA	FALSE
MS	Q08ET2	SIGLEC14	Sialic acid-binding Ig-like lectin 14	NA	NA	NA	4.27764	TRUE
MS	Q09327	MGAT3	Beta-1,4-mannosyl-glycoprotein 4-beta-N-acetylglucosaminyltransferase	NA	NA	NA	13.882	TRUE
MS	Q09328	MGAT5	Alpha-1,6-mannosylglycoprotein 6-beta-N-acetylglucosaminyltransferase A	NA	NA	NA	5.62394	TRUE
MS	Q09666	AHNAK	Neuroblast differentiation-associated protein AHNAK	AHNAK	OID30260	Cardiometabolic II	10.5042	TRUE
MS	Q0VD83	APOBR	Apolipoprotein B receptor	APOBR	OID30246	Cardiometabolic II	6.73428	TRUE
MS	Q0VDG4	SCRN3	Secernin-3	NA	NA	NA	NA	FALSE
MS	Q0ZGT2	NEXN	Nexilin	NEXN	OID30678	Inflammation II	12.0641	TRUE
MS	Q10469	MGAT2	Alpha-1,6-mannosyl-glycoprotein 2-beta-N-acetylglucosaminyltransferase	NA	NA	NA	7.68096	TRUE
MS	Q10471	GALNT2	Polypeptide N-acetylgalactosaminyltransferase 2	GALNT2	OID21423	Oncology	3.53806	TRUE
MS	Q10472	GALNT1	Polypeptide N-acetylgalactosaminyltransferase 1	NA	NA	NA	4.6598	TRUE
MS	Q10567	AP1B1	AP-1 complex subunit beta-1	NA	NA	NA	NA	FALSE
MS	Q10588	BST1	ADP-ribosyl cyclase/cyclic ADP-ribose hydrolase 2	BST1	OID21051	Neurology	1.95475	TRUE
MS	Q10589	BST2	Bone marrow stromal antigen 2	BST2	OID21029	Neurology	NA	FALSE
MS	Q11201	ST3GAL1	CMP-N-acetylneuraminate-beta-galactosamide-alpha-2,3-sialyltransferase 1	ST3GAL1	OID21322	Oncology	15.5415	TRUE
MS	Q12765	SCRN1	Secernin-1	SCRN1	OID20542	Inflammation	NA	FALSE
MS	Q12794	HYAL1	Hyaluronidase-1	HYAL1	OID20357	Cardiometabolic	3.88547	TRUE
MS	Q12797	ASPH	Aspartyl/asparaginyl beta-hydroxylase	NA	NA	NA	NA	FALSE
MS	Q12805	EFEMP1	EGF-containing fibulin-like extracellular matrix protein 1	EFEMP1	OID20414	Cardiometabolic	8.28542	TRUE
MS	Q12805-5	EFEMP1	Isoform 5 of EGF-containing fibulin-like extracellular matrix protein 1	NA	NA	NA	NA	FALSE
MS	Q12841	FSTL1	Follistatin-related protein 1	FSTL1	OID30254	Cardiometabolic II	4.76248	TRUE
MS	Q12860	CNTN1	Contactin-1	CNTN1	OID20307	Cardiometabolic	3.19532	TRUE
MS	Q12864	CDH17	Cadherin-17	CDH17	OID20134	Cardiometabolic	4.57195	TRUE
MS	Q12866	MERTK	Tyrosine-protein kinase Mer	MERTK	OID20657	Inflammation	2.74837	TRUE
MS	Q12882	DPYD	Dihydropyrimidine dehydrogenase [NADP(+)]	NA	NA	NA	3.7137	TRUE
MS	Q12884	FAP	Prolyl endopeptidase FAP	FAP	OID20330	Cardiometabolic	4.56171	TRUE
MS	Q12905	ILF2	Interleukin enhancer-binding factor 2	NA	NA	NA	4.93784	TRUE
MS	Q12906	ILF3	Interleukin enhancer-binding factor 3	NA	NA	NA	8.94617	TRUE
MS	Q12907	LMAN2	Vesicular integral-membrane protein VIP36	NA	NA	NA	2.319	TRUE
MS	Q12913	PTPRJ	Receptor-type tyrosine-protein phosphatase eta	NA	NA	NA	6.07112	TRUE
MS	Q12931	TRAP1	Heat shock protein 75 kDa, mitochondrial	NA	NA	NA	6.14313	TRUE
MS	Q12986	NFX1	Transcriptional repressor NF-X1	NFX1	OID30158	Cardiometabolic II	19.0932	TRUE
MS	Q13011	ECH1	Delta(3,5)-Delta(2,4)-dienoyl-CoA isomerase, mitochondrial	NA	NA	NA	NA	FALSE
MS	Q13018	PLA2R1	Secretory phospholipase A2 receptor	NA	NA	NA	NA	FALSE
MS	Q13043	STK4	Serine/threonine-protein kinase 4	STK4	OID20140	Cardiometabolic	NA	FALSE
MS	Q13057	COASY	Bifunctional coenzyme A synthase	NA	NA	NA	NA	FALSE
MS	Q13093	PLA2G7	Platelet-activating factor acetylhydrolase	PLA2G7	OID21105	Neurology	4.17307	TRUE
MS	Q13094	LCP2	Lymphocyte cytosolic protein 2	NA	NA	NA	14.0054	TRUE
MS	Q13098	GPS1	COP9 signalosome complex subunit 1	NA	NA	NA	63.5466	TRUE
MS	Q13103	SPP2	Secreted phosphoprotein 24	NA	NA	NA	9.54639	TRUE
MS	Q13126	MTAP	S-methyl-5'-thioadenosine phosphorylase	NA	NA	NA	6.97838	TRUE
MS	Q13162	PRDX4	Peroxiredoxin-4	NA	NA	NA	6.81191	TRUE
MS	Q13177	PAK2	Serine/threonine-protein kinase PAK 2	NA	NA	NA	8.32351	TRUE
MS	Q13185	CBX3	Chromobox protein homolog 3	NA	NA	NA	NA	FALSE
MS	Q13190	STX5	Syntaxin-5	STX5	OID30432	Inflammation II	NA	FALSE
MS	Q13200	PSMD2	26S proteasome non-ATPase regulatory subunit 2	NA	NA	NA	9.20927	TRUE
MS	Q13201	MMRN1	Multimerin-1	NA	NA	NA	4.54632	TRUE
MS	Q13217	DNAJC3	DnaJ homolog subfamily C member 3	NA	NA	NA	10.3613	TRUE
MS	Q13228	SELENBP1	Methanethiol oxidase	NA	NA	NA	3.10727	TRUE
MS	Q13231	CHIT1	Chitotriosidase-1	CHIT1	OID20312	Cardiometabolic	7.6199	TRUE
MS	Q13232	NME3	Nucleoside diphosphate kinase 3	NME3	OID20789	Inflammation	9.86081	TRUE
MS	Q13247	SRSF6	Serine/arginine-rich splicing factor 6	NA	NA	NA	NA	FALSE
MS	Q13275-2	SEMA3F	Isoform 2 of Semaphorin-3F	NA	NA	NA	2.35068	TRUE
MS	Q13287	NMI	N-myc-interactor	NMI	OID31378	Oncology II	NA	FALSE
MS	Q13308	PTK7	Inactive tyrosine-protein kinase 7	PTK7	OID20880	Neurology	6.43651	TRUE
MS	Q13316	DMP1	Dentin matrix acidic phosphoprotein 1	DMP1	OID30213	Cardiometabolic II	NA	FALSE
MS	Q13332-6	PTPRS	Isoform 2 of Receptor-type tyrosine-protein phosphatase S	NA	NA	NA	2.77946	TRUE
MS	Q13418	ILK	Integrin-linked protein kinase	NA	NA	NA	3.53984	TRUE
MS	Q13421-4	MSLN	Isoform 4 of Mesothelin	NA	NA	NA	4.23641	TRUE
MS	Q13443	ADAM9	Disintegrin and metalloproteinase domain-containing protein 9	ADAM9	OID31488	Oncology II	NA	FALSE
MS	Q13444	ADAM15	Disintegrin and metalloproteinase domain-containing protein 15	ADAM15	OID20109	Cardiometabolic	6.3878	TRUE
MS	Q13449	LSAMP	Limbic system-associated membrane protein	NA	NA	NA	7.0181	TRUE
MS	Q13477	MADCAM1	Mucosal addressin cell adhesion molecule 1	NA	NA	NA	5.57852	TRUE
MS	Q13508	ART3	Ecto-ADP-ribosyltransferase 3	ART3	OID20346	Cardiometabolic	3.6857	TRUE
MS	Q13510	ASAH1	Acid ceramidase	ASAH1	OID30415	Cardiometabolic II	5.34082	TRUE
MS	Q13526	PIN1	Peptidyl-prolyl cis-trans isomerase NIMA-interacting 1	NA	NA	NA	10.4905	TRUE
MS	Q13554	CAMK2B	Calcium/calmodulin-dependent protein kinase type II subunit beta	NA	NA	NA	NA	FALSE
MS	Q13555	CAMK2G	Calcium/calmodulin-dependent protein kinase type II subunit gamma	NA	NA	NA	6.34373	TRUE
MS	Q13557	CAMK2D	Calcium/calmodulin-dependent protein kinase type II subunit delta	NA	NA	NA	5.10236	TRUE
MS	Q13561	DCTN2	Dynactin subunit 2	DCTN2	OID21334	Oncology	6.70383	TRUE
MS	Q13564	NAE1	NEDD8-activating enzyme E1 regulatory subunit	NA	NA	NA	7.02298	TRUE
MS	Q13576	IQGAP2	Ras GTPase-activating-like protein IQGAP2	IQGAP2	OID21361	Oncology	13.6492	TRUE
MS	Q13617	CUL2	Cullin-2	NA	NA	NA	NA	FALSE
MS	Q13619	CUL4A	Cullin-4A	NA	NA	NA	NA	FALSE
MS	Q13642-1	FHL1	Isoform 1 of Four and a half LIM domains protein 1	NA	NA	NA	6.92414	TRUE
MS	Q13683-3	ITGA7	Isoform Alpha-7X1B of Integrin alpha-7	NA	NA	NA	5.63578	TRUE
MS	Q13724	MOGS	Mannosyl-oligosaccharide glucosidase	NA	NA	NA	3.3674	TRUE
MS	Q13740	ALCAM	CD166 antigen	ALCAM	OID20273	Cardiometabolic	2.04083	TRUE
MS	Q13765	NACA	Nascent polypeptide-associated complex subunit alpha	NA	NA	NA	7.54666	TRUE
MS	Q13790	APOF	Apolipoprotein F	APOF	OID30701	Inflammation II	4.53163	TRUE
MS	Q13797	ITGA9	Integrin alpha-9	NA	NA	NA	16.193	TRUE
MS	Q13813	SPTAN1	Spectrin alpha chain, non-erythrocytic 1	NA	NA	NA	5.48849	TRUE
MS	Q13822-3	ENPP2	Isoform 3 of Ectonucleotide pyrophosphatase/phosphodiesterase family member 2	NA	NA	NA	3.56816	TRUE
MS	Q13835	PKP1	Plakophilin-1	NA	NA	NA	NA	FALSE
MS	Q13867	BLMH	Bleomycin hydrolase	BLMH	OID20336	Cardiometabolic	2.53952	TRUE
MS	Q13951	CBFB	Core-binding factor subunit beta	NA	NA	NA	NA	FALSE
MS	Q13976	PRKG1	cGMP-dependent protein kinase 1	PRKG1	OID30621	Inflammation II	13.84	TRUE
MS	Q14012	CAMK1	Calcium/calmodulin-dependent protein kinase type 1	NA	NA	NA	24.9753	TRUE
MS	Q14019	COTL1	Coactosin-like protein	NA	NA	NA	6.93859	TRUE
MS	Q14103	HNRNPD	Heterogeneous nuclear ribonucleoprotein D0	NA	NA	NA	NA	FALSE
MS	Q14112	NID2	Nidogen-2	NID2	OID21085	Neurology	5.41529	TRUE
MS	Q14114	LRP8	Low-density lipoprotein receptor-related protein 8	NA	NA	NA	NA	FALSE
MS	Q14116	IL18	Interleukin-18	IL18	OID20694	Inflammation	NA	FALSE
MS	Q14118	DAG1	Dystroglycan 1	DAG1	OID20774	Inflammation	4.59576	TRUE
MS	Q14126	DSG2	Desmoglein-2	DSG2	OID21113	Neurology	3.80527	TRUE
MS	Q14141	SEPTIN6	Septin-6	NA	NA	NA	15.9118	TRUE
MS	Q14152	EIF3A	Eukaryotic translation initiation factor 3 subunit A	NA	NA	NA	NA	FALSE
MS	Q14165	MLEC	Malectin	NA	NA	NA	8.24706	TRUE
MS	Q14166	TTLL12	Tubulin--tyrosine ligase-like protein 12	NA	NA	NA	NA	FALSE
MS	Q14195	DPYSL3	Dihydropyrimidinase-related protein 3	NA	NA	NA	NA	FALSE
MS	Q14213	EBI3	Interleukin-27 subunit beta	NA	NA	NA	NA	FALSE
MS	Q14240	EIF4A2	Eukaryotic initiation factor 4A-II	NA	NA	NA	7.68167	TRUE
MS	Q14242	SELPLG	P-selectin glycoprotein ligand 1	SELPLG	OID20560	Inflammation	13.9703	TRUE
MS	Q14247	CTTN	Src substrate cortactin	NA	NA	NA	6.1734	TRUE
MS	Q14314	FGL2	Fibroleukin	NA	NA	NA	7.60842	TRUE
MS	Q14315	FLNC	Filamin-C	NA	NA	NA	9.91963	TRUE
MS	Q14393	GAS6	Growth arrest-specific protein 6	GAS6	OID20318	Cardiometabolic	2.91401	TRUE
MS	Q14451	GRB7	Growth factor receptor-bound protein 7	NA	NA	NA	NA	FALSE
MS	Q14508	WFDC2	WAP four-disulfide core domain protein 2	WFDC2	OID21505	Oncology	7.52138	TRUE
MS	Q14515	SPARCL1	SPARC-like protein 1	SPARCL1	OID20361	Cardiometabolic	3.02811	TRUE
MS	Q14517	FAT1	Protocadherin Fat 1	NA	NA	NA	4.59132	TRUE
MS	Q14520	HABP2	Hyaluronan-binding protein 2	NA	NA	NA	3.17946	TRUE
MS	Q14525	KRT33B	Keratin, type I cuticular Ha3-II	NA	NA	NA	NA	FALSE
MS	Q14554	PDIA5	Protein disulfide-isomerase A5	PDIA5	OID31209	Oncology II	NA	FALSE
MS	Q14563	SEMA3A	Semaphorin-3A	NA	NA	NA	4.44851	TRUE
MS	Q14574	DSC3	Desmocollin-3	NA	NA	NA	10.6836	TRUE
MS	Q14623	IHH	Indian hedgehog protein	NA	NA	NA	7.23037	TRUE
MS	Q14624	ITIH4	Inter-alpha-trypsin inhibitor heavy chain H4	ITIH4	OID30762	Inflammation II	7.64413	TRUE
MS	Q14624-2	ITIH4	Isoform 2 of Inter-alpha-trypsin inhibitor heavy chain H4	NA	NA	NA	7.50778	TRUE
MS	Q14644	RASA3	Ras GTPase-activating protein 3	NA	NA	NA	9.54809	TRUE
MS	Q14651	PLS1	Plastin-1	NA	NA	NA	10.8255	TRUE
MS	Q14696	MESD	LRP chaperone MESD	MESD	OID21099	Neurology	9.65604	TRUE
MS	Q14697	GANAB	Neutral alpha-glucosidase AB	NA	NA	NA	2.43515	TRUE
MS	Q14764	MVP	Major vault protein	NA	NA	NA	NA	FALSE
MS	Q14766	LTBP1	Latent-transforming growth factor beta-binding protein 1	NA	NA	NA	5.25802	TRUE
MS	Q14767	LTBP2	Latent-transforming growth factor beta-binding protein 2	LTBP2	OID20254	Cardiometabolic	28.4711	TRUE
MS	Q14847	LASP1	LIM and SH3 domain protein 1	NA	NA	NA	12.2372	TRUE
MS	Q14914	PTGR1	Prostaglandin reductase 1	PTGR1	OID30297	Cardiometabolic II	11.2505	TRUE
MS	Q14956	GPNMB	Transmembrane glycoprotein NMB	GPNMB	OID20173	Cardiometabolic	4.75159	TRUE
MS	Q14974	KPNB1	Importin subunit beta-1	NA	NA	NA	7.75626	TRUE
MS	Q14982	OPCML	Opioid-binding protein/cell adhesion molecule	NA	NA	NA	5.11999	TRUE
MS	Q14CN2	CLCA4	Calcium-activated chloride channel regulator 4	NA	NA	NA	NA	FALSE
MS	Q15008	PSMD6	26S proteasome non-ATPase regulatory subunit 6	NA	NA	NA	11.5118	TRUE
MS	Q15019	SEPTIN2	Septin-2	NA	NA	NA	8.03759	TRUE
MS	Q15043	SLC39A14	Metal cation symporter ZIP14	SLC39A14	OID20852	Neurology	13.6752	TRUE
MS	Q15046	KARS1	Lysine--tRNA ligase	NA	NA	NA	NA	FALSE
MS	Q15056	EIF4H	Eukaryotic translation initiation factor 4H	NA	NA	NA	9.68863	TRUE
MS	Q15067	ACOX1	Peroxisomal acyl-coenzyme A oxidase 1	ACOX1	OID20124	Cardiometabolic	NA	FALSE
MS	Q15084	PDIA6	Protein disulfide-isomerase A6	NA	NA	NA	7.21543	TRUE
MS	Q15102	PAFAH1B3	Platelet-activating factor acetylhydrolase IB subunit alpha1	PAFAH1B3	OID30998	Neurology II	NA	FALSE
MS	Q15113	PCOLCE	Procollagen C-endopeptidase enhancer 1	PCOLCE	OID20384	Cardiometabolic	4.54262	TRUE
MS	Q15121	PEA15	Astrocytic phosphoprotein PEA-15	NA	NA	NA	7.96911	TRUE
MS	Q15126	PMVK	Phosphomevalonate kinase	PMVK	OID20850	Neurology	17.8589	TRUE
MS	Q15149	PLEC	Plectin	NA	NA	NA	22.7111	TRUE
MS	Q15165	PON2	Serum paraoxonase/arylesterase 2	PON2	OID20088	Cardiometabolic	32.8166	TRUE
MS	Q15166	PON3	Serum paraoxonase/lactonase 3	PON3	OID20777	Inflammation	2.01621	TRUE
MS	Q15181	PPA1	Inorganic pyrophosphatase	NA	NA	NA	4.96292	TRUE
MS	Q15185	PTGES3	Prostaglandin E synthase 3	NA	NA	NA	8.37138	TRUE
MS	Q15223	NECTIN1	Nectin-1	NECTIN1	OID30545	Inflammation II	5.42319	TRUE
MS	Q15233	NONO	Non-POU domain-containing octamer-binding protein	NA	NA	NA	NA	FALSE
MS	Q15256	PTPRR	Receptor-type tyrosine-protein phosphatase R	PTPRR	OID31099	Neurology II	NA	FALSE
MS	Q15257-2	PTPA	Isoform 1 of Serine/threonine-protein phosphatase 2A activator	NA	NA	NA	6.00644	TRUE
MS	Q15262	PTPRK	Receptor-type tyrosine-protein phosphatase kappa	PTPRK	OID31461	Oncology II	40.5336	TRUE
MS	Q15286	RAB35	Ras-related protein Rab-35	NA	NA	NA	11.0762	TRUE
MS	Q15293	RCN1	Reticulocalbin-1	NA	NA	NA	9.79817	TRUE
MS	Q15303	ERBB4	Receptor tyrosine-protein kinase erbB-4	ERBB4	OID21510	Oncology	NA	FALSE
MS	Q15323	KRT31	Keratin, type I cuticular Ha1	NA	NA	NA	NA	FALSE
MS	Q15365	PCBP1	Poly(rC)-binding protein 1	NA	NA	NA	5.29622	TRUE
MS	Q15369	ELOC	Elongin-C	NA	NA	NA	11.2383	TRUE
MS	Q15370	ELOB	Elongin-B	ELOB	OID30127	Cardiometabolic II	NA	FALSE
MS	Q15375	EPHA7	Ephrin type-A receptor 7	NA	NA	NA	9.29354	TRUE
MS	Q15382	RHEB	GTP-binding protein Rheb	NA	NA	NA	NA	FALSE
MS	Q15389	ANGPT1	Angiopoietin-1	ANGPT1	OID20740	Inflammation	NA	FALSE
MS	Q15404	RSU1	Ras suppressor protein 1	NA	NA	NA	8.46357	TRUE
MS	Q15435	PPP1R7	Protein phosphatase 1 regulatory subunit 7	NA	NA	NA	5.25052	TRUE
MS	Q15465	SHH	Sonic hedgehog protein	SHH	OID30516	Inflammation II	20.0904	TRUE
MS	Q15485	FCN2	Ficolin-2	FCN2	OID20382	Cardiometabolic	3.53542	TRUE
MS	Q15517	CDSN	Corneodesmosin	CDSN	OID20667	Inflammation	50.6172	TRUE
MS	Q15555	MAPRE2	Microtubule-associated protein RP/EB family member 2	NA	NA	NA	16.7405	TRUE
MS	Q15582	TGFBI	Transforming growth factor-beta-induced protein ig-h3	TGFBI	OID20417	Cardiometabolic	1.67653	TRUE
MS	Q15631	TSN	Translin	NA	NA	NA	15.8885	TRUE
MS	Q15691	MAPRE1	Microtubule-associated protein RP/EB family member 1	NA	NA	NA	21.6124	TRUE
MS	Q15746	MYLK	Myosin light chain kinase, smooth muscle	NA	NA	NA	9.47456	TRUE
MS	Q15762	CD226	CD226 antigen	CD226	OID30556	Inflammation II	8.31606	TRUE
MS	Q15768	EFNB3	Ephrin-B3	NA	NA	NA	NA	FALSE
MS	Q15776	ZKSCAN8	Zinc finger protein with KRAB and SCAN domains 8	NA	NA	NA	4.91915	TRUE
MS	Q15782	CHI3L2	Chitinase-3-like protein 2	NA	NA	NA	NA	FALSE
MS	Q15813	TBCE	Tubulin-specific chaperone E	NA	NA	NA	NA	FALSE
MS	Q15818	NPTX1	Neuronal pentraxin-1	NPTX1	OID21074	Neurology	4.20867	TRUE
MS	Q15819	UBE2V2	Ubiquitin-conjugating enzyme E2 variant 2	NA	NA	NA	8.01988	TRUE
MS	Q15828	CST6	Cystatin-M	CST6	OID20293	Cardiometabolic	2.29291	TRUE
MS	Q15833	STXBP2	Syntaxin-binding protein 2	NA	NA	NA	1.63104	TRUE
MS	Q15843	NEDD8	NEDD8	NA	NA	NA	NA	FALSE
MS	Q15846	CLUL1	Clusterin-like protein 1	CLUL1	OID20198	Cardiometabolic	NA	FALSE
MS	Q15848	ADIPOQ	Adiponectin	ADIPOQ	OID30748	Inflammation II	3.50882	TRUE
MS	Q15904	ATP6AP1	V-type proton ATPase subunit S1	NA	NA	NA	5.86612	TRUE
MS	Q15907	RAB11B	Ras-related protein Rab-11B	NA	NA	NA	4.85814	TRUE
MS	Q15911	ZFHX3	Zinc finger homeobox protein 3	NA	NA	NA	NA	FALSE
MS	Q15942	ZYX	Zyxin	NA	NA	NA	6.95247	TRUE
MS	Q16181	SEPTIN7	Septin-7	SEPTIN7	OID31288	Oncology II	7.94438	TRUE
MS	Q16270	IGFBP7	Insulin-like growth factor-binding protein 7	IGFBP7	OID20236	Cardiometabolic	1.89913	TRUE
MS	Q16288	NTRK3	NT-3 growth factor receptor	NTRK3	OID21057	Neurology	38.8176	TRUE
MS	Q16363	LAMA4	Laminin subunit alpha-4	LAMA4	OID20769	Inflammation	16.9213	TRUE
MS	Q16378	PRR4	Proline-rich protein 4	PRR4	OID30607	Inflammation II	NA	FALSE
MS	Q16394	EXT1	Exostosin-1	NA	NA	NA	3.15841	TRUE
MS	Q16401	PSMD5	26S proteasome non-ATPase regulatory subunit 5	PSMD5	OID30918	Neurology II	20.89	TRUE
MS	Q16531	DDB1	DNA damage-binding protein 1	NA	NA	NA	8.48693	TRUE
MS	Q16539	MAPK14	Mitogen-activated protein kinase 14	NA	NA	NA	4.34343	TRUE
MS	Q16543	CDC37	Hsp90 co-chaperone Cdc37	CDC37	OID21470	Oncology	7.81516	TRUE
MS	Q16555	DPYSL2	Dihydropyrimidinase-related protein 2	NA	NA	NA	18.5299	TRUE
MS	Q16610	ECM1	Extracellular matrix protein 1	ECM1	OID30736	Inflammation II	1.05923	TRUE
MS	Q16620	NTRK2	BDNF/NT-3 growth factors receptor	NTRK2	OID20136	Cardiometabolic	7.12996	TRUE
MS	Q16627	CCL14	C-C motif chemokine 14	CCL14	OID20401	Cardiometabolic	2.7068	TRUE
MS	Q16643	DBN1	Drebrin	DBN1	OID30549	Inflammation II	4.54012	TRUE
MS	Q16651	PRSS8	Prostasin	PRSS8	OID20763	Inflammation	8.39271	TRUE
MS	Q16658	FSCN1	Fascin	NA	NA	NA	16.2187	TRUE
MS	Q16661	GUCA2B	Guanylate cyclase activator 2B	NA	NA	NA	17.9089	TRUE
MS	Q16663	CCL15	C-C motif chemokine 15	CCL15	OID20328	Cardiometabolic	11.9649	TRUE
MS	Q16674	MIA	Melanoma-derived growth regulatory protein	MIA	OID21531	Oncology	21.2728	TRUE
MS	Q16706	MAN2A1	Alpha-mannosidase 2	NA	NA	NA	2.89272	TRUE
MS	Q16719	KYNU	Kynureninase	KYNU	OID20669	Inflammation	NA	FALSE
MS	Q16762	TST	Thiosulfate sulfurtransferase	TST	OID20868	Neurology	NA	FALSE
MS	Q16769	QPCT	Glutaminyl-peptide cyclotransferase	QPCT	OID20320	Cardiometabolic	4.46171	TRUE
MS	Q16774	GUK1	Guanylate kinase	GUK1	OID30148	Cardiometabolic II	NA	FALSE
MS	Q16775	HAGH	Hydroxyacylglutathione hydrolase, mitochondrial	HAGH	OID21459	Oncology	3.41102	TRUE
MS	Q16777	H2AC20	Histone H2A type 2-C	NA	NA	NA	NA	FALSE
MS	Q16787	LAMA3	Laminin subunit alpha-3	NA	NA	NA	6.58361	TRUE
MS	Q16819	MEP1A	Meprin A subunit alpha	MEP1A	OID31459	Oncology II	8.60751	TRUE
MS	Q16820	MEP1B	Meprin A subunit beta	MEP1B	OID20168	Cardiometabolic	NA	FALSE
MS	Q16822	PCK2	Phosphoenolpyruvate carboxykinase [GTP], mitochondrial	NA	NA	NA	NA	FALSE
MS	Q16832	DDR2	Discoidin domain-containing receptor 2	NA	NA	NA	5.25784	TRUE
MS	Q16851	UGP2	UTP--glucose-1-phosphate uridylyltransferase	NA	NA	NA	2.46501	TRUE
MS	Q16853	AOC3	Membrane primary amine oxidase	AOC3	OID20389	Cardiometabolic	3.59961	TRUE
MS	Q16880	UGT8	2-hydroxyacylsphingosine 1-beta-galactosyltransferase	NA	NA	NA	12.468	TRUE
MS	Q16881	TXNRD1	Thioredoxin reductase 1, cytoplasmic	TXNRD1	OID21135	Neurology	9.28489	TRUE
MS	Q24JP5	TMEM132A	Transmembrane protein 132A	TMEM132A	OID30287	Cardiometabolic II	15.4366	TRUE
MS	Q27J81	INF2	Inverted formin-2	NA	NA	NA	15.3598	TRUE
MS	Q2TAA2	IAH1	Isoamyl acetate-hydrolyzing esterase 1 homolog	NA	NA	NA	1.70871	TRUE
MS	Q30154	HLA-DRB5	HLA class II histocompatibility antigen, DR beta 5 chain	NA	NA	NA	14.2692	TRUE
MS	Q32MZ4	LRRFIP1	Leucine-rich repeat flightless-interacting protein 1	LRRFIP1	OID31344	Oncology II	NA	FALSE
MS	Q3LXA3	TKFC	Triokinase/FMN cyclase	NA	NA	NA	6.40732	TRUE
MS	Q3SY84	KRT71	Keratin, type II cytoskeletal 71	NA	NA	NA	NA	FALSE
MS	Q3T906	GNPTAB	N-acetylglucosamine-1-phosphotransferase subunits alpha/beta	NA	NA	NA	NA	FALSE
MS	Q3ZCM7	TUBB8	Tubulin beta-8 chain	NA	NA	NA	NA	FALSE
MS	Q3ZCW2	LGALSL	Galectin-related protein	NA	NA	NA	6.975	TRUE
MS	Q495W5	FUT11	Alpha-(1,3)-fucosyltransferase 11	NA	NA	NA	7.81542	TRUE
MS	Q4G0F5	VPS26B	Vacuolar protein sorting-associated protein 26B	NA	NA	NA	12.7001	TRUE
MS	Q4G0S4	CYP27C1	Cytochrome P450 27C1	NA	NA	NA	NA	FALSE
MS	Q4G0X9	CCDC40	Coiled-coil domain-containing protein 40	NA	NA	NA	NA	FALSE
MS	Q4G148	GXYLT1	Glucoside xylosyltransferase 1	NA	NA	NA	11.2937	TRUE
MS	Q4KMG0	CDON	Cell adhesion molecule-related/down-regulated by oncogenes	CDON	OID20754	Inflammation	6.96805	TRUE
MS	Q4LDE5	SVEP1	Sushi, von Willebrand factor type A, EGF and pentraxin domain-containing protein 1	NA	NA	NA	1.95498	TRUE
MS	Q504Y2	PKDCC	Extracellular tyrosine-protein kinase PKDCC	NA	NA	NA	4.51362	TRUE
MS	Q53H76	PLA1A	Phospholipase A1 member A	NA	NA	NA	3.43075	TRUE
MS	Q53H82	LACTB2	Endoribonuclease LACTB2	LACTB2	OID20150	Cardiometabolic	NA	FALSE
MS	Q53RD9	FBLN7	Fibulin-7	NA	NA	NA	100	TRUE
MS	Q53RT3	ASPRV1	Retroviral-like aspartic protease 1	NA	NA	NA	NA	FALSE
MS	Q562R1	ACTBL2	Beta-actin-like protein 2	NA	NA	NA	NA	FALSE
MS	Q58EX2-3	SDK2	Isoform 3 of Protein sidekick-2	NA	NA	NA	2.916	TRUE
MS	Q5BLP8	C4orf48	Neuropeptide-like protein C4orf48	NA	NA	NA	NA	FALSE
MS	Q5D862	FLG2	Filaggrin-2	NA	NA	NA	12.7664	TRUE
MS	Q5JPE7	NOMO2	Nodal modulator 2	NA	NA	NA	3.27306	TRUE
MS	Q5JRA6	MIA3	Transport and Golgi organization protein 1 homolog	NA	NA	NA	8.898	TRUE
MS	Q5JS37	NHLRC3	NHL repeat-containing protein 3	NHLRC3	OID30614	Inflammation II	7.5275	TRUE
MS	Q5JSH3	WDR44	WD repeat-containing protein 44	NA	NA	NA	5.8571	TRUE
MS	Q5JXA9	SIRPB2	Signal-regulatory protein beta-2	NA	NA	NA	14.1576	TRUE
MS	Q5KU26	COLEC12	Collectin-12	COLEC12	OID20738	Inflammation	4.52261	TRUE
MS	Q5NE16	CTSL3P	Putative inactive cathepsin L-like protein CTSL3P	NA	NA	NA	NA	FALSE
MS	Q5R3I4	TTC38	Tetratricopeptide repeat protein 38	NA	NA	NA	NA	FALSE
MS	Q5SGD2	PPM1L	Protein phosphatase 1L	NA	NA	NA	NA	FALSE
MS	Q5SQ64	LY6G6F	Lymphocyte antigen 6 complex locus protein G6f	NA	NA	NA	NA	FALSE
MS	Q5T2D2	TREML2	Trem-like transcript 2 protein	TREML2	OID21120	Neurology	5.89815	TRUE
MS	Q5T3F8-2	TMEM63B	Isoform 2 of CSC1-like protein 2	NA	NA	NA	NA	FALSE
MS	Q5T749	KPRP	Keratinocyte proline-rich protein	NA	NA	NA	22.1653	TRUE
MS	Q5T750	XP32	Skin-specific protein 32	NA	NA	NA	NA	FALSE
MS	Q5TCS8-5	AK9	Isoform 5 of Adenylate kinase 9	NA	NA	NA	NA	FALSE
MS	Q5TDH0	DDI2	Protein DDI1 homolog 2	DDI2	OID30602	Inflammation II	10.711	TRUE
MS	Q5TFQ8	SIRPB1	Signal-regulatory protein beta-1 isoform 3	NA	NA	NA	13.3454	TRUE
MS	Q5THJ4	VPS13D	Intermembrane lipid transfer protein VPS13D	NA	NA	NA	NA	FALSE
MS	Q5TZA2	CROCC	Rootletin	NA	NA	NA	NA	FALSE
MS	Q5VSG8	MANEAL	Glycoprotein endo-alpha-1,2-mannosidase-like protein	MANEAL	OID31244	Oncology II	NA	FALSE
MS	Q5VTT5	MYOM3	Myomesin-3	MYOM3	OID30633	Inflammation II	14.828	TRUE
MS	Q5VU97	CACHD1	VWFA and cache domain-containing protein 1	NA	NA	NA	NA	FALSE
MS	Q5VVQ6	YOD1	Ubiquitin thioesterase OTU1	YOD1	OID30181	Cardiometabolic II	NA	FALSE
MS	Q5VVQ6-2	YOD1	Isoform 2 of Ubiquitin thioesterase OTU1	NA	NA	NA	NA	FALSE
MS	Q5VW32	BROX	BRO1 domain-containing protein BROX	NA	NA	NA	8.40022	TRUE
MS	Q5VY43	PEAR1	Platelet endothelial aggregation receptor 1	PEAR1	OID20257	Cardiometabolic	15.7543	TRUE
MS	Q5XKE5	KRT79	Keratin, type II cytoskeletal 79	NA	NA	NA	NA	FALSE
MS	Q5ZPR3	CD276	CD276 antigen	CD276	OID20680	Inflammation	8.31364	TRUE
MS	Q641Q3	METRNL	Meteorin-like protein	NA	NA	NA	NA	FALSE
MS	Q684P5	RAP1GAP2	Rap1 GTPase-activating protein 2	NA	NA	NA	NA	FALSE
MS	Q68BL7	OLFML2A	Olfactomedin-like protein 2A	NA	NA	NA	11.8055	TRUE
MS	Q6B0K9	HBM	Hemoglobin subunit mu	NA	NA	NA	NA	FALSE
MS	Q6E0U4	DMKN	Dermokine	NA	NA	NA	29.8372	TRUE
MS	Q6EMK4	VASN	Vasorin	VASN	OID20345	Cardiometabolic	3.4038	TRUE
MS	Q6FHJ7	SFRP4	Secreted frizzled-related protein 4	SFRP4	OID30648	Inflammation II	NA	FALSE
MS	Q6GMV3	PTRHD1	Putative peptidyl-tRNA hydrolase PTRHD1	PTRHD1	OID30659	Inflammation II	NA	FALSE
MS	Q6GTS8	PM20D1	N-fatty-acyl-amino acid synthase/hydrolase PM20D1	PM20D1	OID20149	Cardiometabolic	12.8577	TRUE
MS	Q6H9L7	ISM2	Isthmin-2	ISM2	OID30365	Cardiometabolic II	NA	FALSE
MS	Q6IA69	NADSYN1	Glutamine-dependent NAD(+) synthetase	NA	NA	NA	NA	FALSE
MS	Q6IBS0	TWF2	Twinfilin-2	TWF2	OID30386	Cardiometabolic II	5.66129	TRUE
MS	Q6ICL3	TANGO2	Transport and Golgi organization protein 2 homolog	NA	NA	NA	7.05272	TRUE
MS	Q6JBY9	RCSD1	CapZ-interacting protein	NA	NA	NA	NA	FALSE
MS	Q6KB66	KRT80	Keratin, type II cytoskeletal 80	NA	NA	NA	NA	FALSE
MS	Q6NUS6	TCTN3	Tectonic-3	TCTN3	OID30326	Cardiometabolic II	14.62	TRUE
MS	Q6P179	ERAP2	Endoplasmic reticulum aminopeptidase 2	NA	NA	NA	2.00056	TRUE
MS	Q6P1N9	TATDN1	Deoxyribonuclease TATDN1	NA	NA	NA	NA	FALSE
MS	Q6P3X3	TTC27	Tetratricopeptide repeat protein 27	NA	NA	NA	NA	FALSE
MS	Q6P4E1	GOLM2	Protein GOLM2	GOLM2	OID21044	Neurology	3.31098	TRUE
MS	Q6P5S2	LEG1	Protein LEG1 homolog	LEG1	OID30608	Inflammation II	NA	FALSE
MS	Q6P988	NOTUM	Palmitoleoyl-protein carboxylesterase NOTUM	NA	NA	NA	10.1118	TRUE
MS	Q6PCB0	VWA1	von Willebrand factor A domain-containing protein 1	VWA1	OID21421	Oncology	NA	FALSE
MS	Q6PCE3	PGM2L1	Glucose 1,6-bisphosphate synthase	NA	NA	NA	15.3068	TRUE
MS	Q6PI73	LILRA6	Leukocyte immunoglobulin-like receptor subfamily A member 6	LILRA6	OID30346	Cardiometabolic II	19.4515	TRUE
MS	Q6PJW8	CNST	Consortin	CNST	OID20127	Cardiometabolic	NA	FALSE
MS	Q6PL24	TMED8	Protein TMED8	TMED8	OID31462	Oncology II	8.21073	TRUE
MS	Q6Q788	APOA5	Apolipoprotein A-V	NA	NA	NA	5.75248	TRUE
MS	Q6QNK2	ADGRD1	Adhesion G-protein coupled receptor D1	ADGRD1	OID30588	Inflammation II	NA	FALSE
MS	Q6SJ93	FAM111B	Serine protease FAM111B	NA	NA	NA	NA	FALSE
MS	Q6UVK1	CSPG4	Chondroitin sulfate proteoglycan 4	CSPG4	OID30397	Cardiometabolic II	4.32925	TRUE
MS	Q6UW49	SPESP1	Sperm equatorial segment protein 1	SPESP1	OID30298	Cardiometabolic II	NA	FALSE
MS	Q6UWB1	IL27RA	Interleukin-27 receptor subunit alpha	NA	NA	NA	4.86041	TRUE
MS	Q6UWH4	GASK1B	Golgi-associated kinase 1B	NA	NA	NA	16.7372	TRUE
MS	Q6UWL2	SUSD1	Sushi domain-containing protein 1	SUSD1	OID20072	Cardiometabolic	NA	FALSE
MS	Q6UWN8	SPINK6	Serine protease inhibitor Kazal-type 6	SPINK6	OID21450	Oncology	NA	FALSE
MS	Q6UWP8	SBSN	Suprabasin	SBSN	OID30398	Cardiometabolic II	4.25897	TRUE
MS	Q6UWT4	C5orf46	Uncharacterized protein C5orf46	NA	NA	NA	10.8756	TRUE
MS	Q6UWV6	ENPP7	Ectonucleotide pyrophosphatase/phosphodiesterase family member 7	ENPP7	OID20689	Inflammation	5.76536	TRUE
MS	Q6UWW8	CES3	Carboxylesterase 3	CES3	OID21340	Oncology	13.0007	TRUE
MS	Q6UX06	OLFM4	Olfactomedin-4	OLFM4	OID30665	Inflammation II	6.19264	TRUE
MS	Q6UX71	PLXDC2	Plexin domain-containing protein 2	PLXDC2	OID31101	Neurology II	3.99699	TRUE
MS	Q6UX73	C16orf89	UPF0764 protein C16orf89	NA	NA	NA	7.71813	TRUE
MS	Q6UXB2	CXCL17	C-X-C motif chemokine 17	CXCL17	OID20622	Inflammation	NA	FALSE
MS	Q6UXB8	PI16	Peptidase inhibitor 16	PI16	OID30676	Inflammation II	2.67445	TRUE
MS	Q6UXD5	SEZ6L2	Seizure 6-like protein 2	SEZ6L2	OID21289	Oncology	6.44687	TRUE
MS	Q6UXG3	CD300LG	CMRF35-like molecule 9	CD300LG	OID21130	Neurology	NA	FALSE
MS	Q6UXH0	ANGPTL8	Angiopoietin-like protein 8	NA	NA	NA	12.4925	TRUE
MS	Q6UXH1	CRELD2	Protein disulfide isomerase CRELD2	CRELD2	OID20751	Inflammation	10.2953	TRUE
MS	Q6UXH9	PAMR1	Inactive serine protease PAMR1	PAMR1	OID21153	Neurology	11.0167	TRUE
MS	Q6UXI7	VIT	Vitrin	VIT	OID30334	Cardiometabolic II	NA	FALSE
MS	Q6UXK5	LRRN1	Leucine-rich repeat neuronal protein 1	LRRN1	OID20438	Inflammation	11.9726	TRUE
MS	Q6UY14	ADAMTSL4	ADAMTS-like protein 4	ADAMTSL4	OID30275	Cardiometabolic II	4.48573	TRUE
MS	Q6V0I7	FAT4	Protocadherin Fat 4	NA	NA	NA	3.39315	TRUE
MS	Q6VUC0	TFAP2E	Transcription factor AP-2-epsilon	NA	NA	NA	NA	FALSE
MS	Q6W4X9	MUC6	Mucin-6	NA	NA	NA	21.8189	TRUE
MS	Q6WN34-2	CHRDL2	Isoform 2 of Chordin-like protein 2	NA	NA	NA	8.84595	TRUE
MS	Q6WRI0	IGSF10	Immunoglobulin superfamily member 10	NA	NA	NA	NA	FALSE
MS	Q6XPR3	RPTN	Repetin	NA	NA	NA	NA	FALSE
MS	Q6XQN6	NAPRT	Nicotinate phosphoribosyltransferase	NAPRT	OID31114	Neurology II	16.9903	TRUE
MS	Q6YHK3	CD109	CD109 antigen	CD109	OID21108	Neurology	2.8196	TRUE
MS	Q6ZMI3	GLDN	Gliomedin	NA	NA	NA	5.87808	TRUE
MS	Q6ZMJ2	SCARA5	Scavenger receptor class A member 5	SCARA5	OID21058	Neurology	9.70296	TRUE
MS	Q6ZRP7	QSOX2	Sulfhydryl oxidase 2	NA	NA	NA	5.90681	TRUE
MS	Q6ZVM7	TOM1L2	TOM1-like protein 2	NA	NA	NA	NA	FALSE
MS	Q6ZVX7	NCCRP1	F-box only protein 50	NA	NA	NA	NA	FALSE
MS	Q70J99	UNC13D	Protein unc-13 homolog D	NA	NA	NA	10.5094	TRUE
MS	Q76LX8	ADAMTS13	A disintegrin and metalloproteinase with thrombospondin motifs 13	ADAMTS13	OID20249	Cardiometabolic	3.24281	TRUE
MS	Q7KZF4	SND1	Staphylococcal nuclease domain-containing protein 1	NA	NA	NA	10.2708	TRUE
MS	Q7L1Q6	BZW1	eIF5-mimic protein 2	NA	NA	NA	NA	FALSE
MS	Q7L576	CYFIP1	Cytoplasmic FMR1-interacting protein 1	NA	NA	NA	11.6472	TRUE
MS	Q7L5N1	COPS6	COP9 signalosome complex subunit 6	NA	NA	NA	8.68719	TRUE
MS	Q7L9L4	MOB1B	MOB kinase activator 1B	NA	NA	NA	5.97066	TRUE
MS	Q7LDG7	RASGRP2	RAS guanyl-releasing protein 2	NA	NA	NA	NA	FALSE
MS	Q7LFX5	CHST15	Carbohydrate sulfotransferase 15	NA	NA	NA	2.26798	TRUE
MS	Q7LGC8	CHST3	Carbohydrate sulfotransferase 3	NA	NA	NA	7.58114	TRUE
MS	Q7Z3B1	NEGR1	Neuronal growth regulator 1	NA	NA	NA	3.63494	TRUE
MS	Q7Z3Y8	KRT27	Keratin, type I cytoskeletal 27	NA	NA	NA	NA	FALSE
MS	Q7Z4R8	C6orf120	UPF0669 protein C6orf120	NA	NA	NA	5.45244	TRUE
MS	Q7Z4W1	DCXR	L-xylulose reductase	DCXR	OID21480	Oncology	7.99786	TRUE
MS	Q7Z5L0	VMO1	Vitelline membrane outer layer protein 1 homolog	VMO1	OID21381	Oncology	37.1065	TRUE
MS	Q7Z5L7	PODN	Podocan	NA	NA	NA	9.67382	TRUE
MS	Q7Z5N4	SDK1	Protein sidekick-1	NA	NA	NA	7.90155	TRUE
MS	Q7Z6M3	MILR1	Allergin-1	MILR1	OID20482	Inflammation	NA	FALSE
MS	Q7Z794	KRT77	Keratin, type II cytoskeletal 1b	NA	NA	NA	65.5209	TRUE
MS	Q7Z7G0	ABI3BP	Target of Nesh-SH3	NA	NA	NA	2.84537	TRUE
MS	Q7Z7M0	MEGF8	Multiple epidermal growth factor-like domains protein 8	NA	NA	NA	1.7655	TRUE
MS	Q7Z7M8	B3GNT8	UDP-GlcNAc:betaGal beta-1,3-N-acetylglucosaminyltransferase 8	NA	NA	NA	5.42068	TRUE
MS	Q7Z7M9	GALNT5	Polypeptide N-acetylgalactosaminyltransferase 5	GALNT5	OID30295	Cardiometabolic II	4.89768	TRUE
MS	Q86SF2	GALNT7	N-acetylgalactosaminyltransferase 7	GALNT7	OID21377	Oncology	5.24762	TRUE
MS	Q86SG5	S100A7A	Protein S100-A7A	NA	NA	NA	NA	FALSE
MS	Q86SJ2	AMIGO2	Amphoterin-induced protein 2	AMIGO2	OID21370	Oncology	6.57003	TRUE
MS	Q86SQ4	ADGRG6	Adhesion G-protein coupled receptor G6	NA	NA	NA	3.73709	TRUE
MS	Q86SR1	GALNT10	Polypeptide N-acetylgalactosaminyltransferase 10	GALNT10	OID21371	Oncology	6.70069	TRUE
MS	Q86T13	CLEC14A	C-type lectin domain family 14 member A	CLEC14A	OID21090	Neurology	16.3588	TRUE
MS	Q86T65	DAAM2	Disheveled-associated activator of morphogenesis 2	NA	NA	NA	NA	FALSE
MS	Q86TD4-1	SRL	Isoform 2 of Sarcalumenin	NA	NA	NA	0.283731	TRUE
MS	Q86TH1	ADAMTSL2	ADAMTS-like protein 2	ADAMTSL2	OID30370	Cardiometabolic II	4.03065	TRUE
MS	Q86TP1	PRUNE1	Exopolyphosphatase PRUNE1	NA	NA	NA	17.4438	TRUE
MS	Q86TY3	ARMH4	Armadillo-like helical domain-containing protein 4	NA	NA	NA	NA	FALSE
MS	Q86U17	SERPINA11	Serpin A11	SERPINA11	OID20281	Cardiometabolic	3.82547	TRUE
MS	Q86UD1	OAF	Out at first protein homolog	NA	NA	NA	2.35898	TRUE
MS	Q86UN3	RTN4RL2	Reticulon-4 receptor-like 2	NA	NA	NA	7.09364	TRUE
MS	Q86UX2	ITIH5	Inter-alpha-trypsin inhibitor heavy chain H5	ITIH5	OID31430	Oncology II	NA	FALSE
MS	Q86UX7	FERMT3	Fermitin family homolog 3	NA	NA	NA	4.37551	TRUE
MS	Q86VB7	CD163	Scavenger receptor cysteine-rich type 1 protein M130	CD163	OID20360	Cardiometabolic	5.32814	TRUE
MS	Q86VP6	CAND1	Cullin-associated NEDD8-dissociated protein 1	NA	NA	NA	3.6137	TRUE
MS	Q86VZ4	LRP11	Low-density lipoprotein receptor-related protein 11	LRP11	OID20185	Cardiometabolic	11.6885	TRUE
MS	Q86WC4	OSTM1	Osteopetrosis-associated transmembrane protein 1	NA	NA	NA	NA	FALSE
MS	Q86WI1	PKHD1L1	Fibrocystin-L	NA	NA	NA	2.44811	TRUE
MS	Q86X29	LSR	Lipolysis-stimulated lipoprotein receptor	NA	NA	NA	6.73818	TRUE
MS	Q86X76	NIT1	Deaminated glutathione amidase	NIT1	OID30252	Cardiometabolic II	8.85196	TRUE
MS	Q86Y34	ADGRG3	Adhesion G protein-coupled receptor G3	NA	NA	NA	NA	FALSE
MS	Q86YD3	TMEM25	Transmembrane protein 25	TMEM25	OID31015	Neurology II	20.4932	TRUE
MS	Q86YT9	JAML	Junctional adhesion molecule-like	NA	NA	NA	3.25463	TRUE
MS	Q86YV6	MYLK4	Myosin light chain kinase family member 4	NA	NA	NA	18.3748	TRUE
MS	Q86YW5	TREML1	Trem-like transcript 1 protein	TREML1	OID30682	Inflammation II	5.80788	TRUE
MS	Q86YZ3	HRNR	Hornerin	NA	NA	NA	NA	FALSE
MS	Q8IUI8	CRLF3	Cytokine receptor-like factor 3	NA	NA	NA	8.34179	TRUE
MS	Q8IUK5	PLXDC1	Plexin domain-containing protein 1	PLXDC1	OID21258	Oncology	3.99663	TRUE
MS	Q8IUK8	CBLN2	Cerebellin-2	NA	NA	NA	40.3389	TRUE
MS	Q8IUL8	CILP2	Cartilage intermediate layer protein 2	NA	NA	NA	5.51382	TRUE
MS	Q8IUN9-2	CLEC10A	Isoform 2 of C-type lectin domain family 10 member A	NA	NA	NA	NA	FALSE
MS	Q8IUX7	AEBP1	Adipocyte enhancer-binding protein 1	NA	NA	NA	NA	FALSE
MS	Q8IW52	SLITRK4	SLIT and NTRK-like protein 4	NA	NA	NA	13.9461	TRUE
MS	Q8IWK6	ADGRA3	Adhesion G protein-coupled receptor A3	NA	NA	NA	10.0988	TRUE
MS	Q8IWL1	SFTPA2	Pulmonary surfactant-associated protein A2	SFTPA2	OID21218	Oncology	6.63279	TRUE
MS	Q8IWU5	SULF2	Extracellular sulfatase Sulf-2	NA	NA	NA	10.191	TRUE
MS	Q8IWV2	CNTN4	Contactin-4	CNTN4	OID21117	Neurology	5.94628	TRUE
MS	Q8IWV2-3	CNTN4	Isoform 3 of Contactin-4	NA	NA	NA	4.47121	TRUE
MS	Q8IX30	SCUBE3	Signal peptide, CUB and EGF-like domain-containing protein 3	NA	NA	NA	NA	FALSE
MS	Q8IXL6	FAM20C	Extracellular serine/threonine protein kinase FAM20C	NA	NA	NA	1.69335	TRUE
MS	Q8IY22	CMIP	C-Maf-inducing protein	CMIP	OID31406	Oncology II	13.7626	TRUE
MS	Q8IYS5	OSCAR	Osteoclast-associated immunoglobulin-like receptor	OSCAR	OID20776	Inflammation	10.4073	TRUE
MS	Q8IYT4	KATNAL2	Katanin p60 ATPase-containing subunit A-like 2	NA	NA	NA	24.3578	TRUE
MS	Q8IZ83	ALDH16A1	Aldehyde dehydrogenase family 16 member A1	NA	NA	NA	57.7467	TRUE
MS	Q8IZA0	KIAA0319L	Dyslexia-associated protein KIAA0319-like protein	NA	NA	NA	8.57188	TRUE
MS	Q8IZF2	ADGRF5	Adhesion G protein-coupled receptor F5	ADGRF5	OID30349	Cardiometabolic II	3.08904	TRUE
MS	Q8IZP0	ABI1	Abl interactor 1	NA	NA	NA	NA	FALSE
MS	Q8IZP9	ADGRG2	Adhesion G-protein coupled receptor G2	ADGRG2	OID20189	Cardiometabolic	4.93166	TRUE
MS	Q8N0V1	ZNF295-AS1	Putative uncharacterized protein ZNF295-AS1	NA	NA	NA	NA	FALSE
MS	Q8N0V5	GCNT2	N-acetyllactosaminide beta-1,6-N-acetylglucosaminyl-transferase	NA	NA	NA	6.22225	TRUE
MS	Q8N114	SHISA5	Protein shisa-5	SHISA5	OID30387	Cardiometabolic II	6.07985	TRUE
MS	Q8N126	CADM3	Cell adhesion molecule 3	NA	NA	NA	NA	FALSE
MS	Q8N128	FAM177A1	Protein FAM177A1	NA	NA	NA	NA	FALSE
MS	Q8N149	LILRA2	Leukocyte immunoglobulin-like receptor subfamily A member 2	LILRA2	OID21152	Neurology	5.55596	TRUE
MS	Q8N184-1	ZNF567	Isoform 1 of Zinc finger protein 567	NA	NA	NA	14.6353	TRUE
MS	Q8N1N4	KRT78	Keratin, type II cytoskeletal 78	NA	NA	NA	12.2237	TRUE
MS	Q8N1Q1	CA13	Carbonic anhydrase 13	CA13	OID20225	Cardiometabolic	23.7104	TRUE
MS	Q8N2S1	LTBP4	Latent-transforming growth factor beta-binding protein 4	NA	NA	NA	6.23642	TRUE
MS	Q8N307	MUC20	Mucin-20	NA	NA	NA	11.6204	TRUE
MS	Q8N386	LRRC25	Leucine-rich repeat-containing protein 25	LRRC25	OID21333	Oncology	NA	FALSE
MS	Q8N392	ARHGAP18	Rho GTPase-activating protein 18	NA	NA	NA	8.29711	TRUE
MS	Q8N3F0	MTURN	Maturin	NA	NA	NA	3.80081	TRUE
MS	Q8N3T6	TMEM132C	Transmembrane protein 132C	NA	NA	NA	7.59942	TRUE
MS	Q8N3U4	STAG2	Cohesin subunit SA-2	NA	NA	NA	NA	FALSE
MS	Q8N423	LILRB2	Leukocyte immunoglobulin-like receptor subfamily B member 2	LILRB2	OID20301	Cardiometabolic	5.97048	TRUE
MS	Q8N4A0	GALNT4	Polypeptide N-acetylgalactosaminyltransferase 4	NA	NA	NA	10.8073	TRUE
MS	Q8N4B4	FBXO39	F-box only protein 39	NA	NA	NA	NA	FALSE
MS	Q8N4F0	BPIFB2	BPI fold-containing family B member 2	BPIFB2	OID30311	Cardiometabolic II	NA	FALSE
MS	Q8N543	OGFOD1	Prolyl 3-hydroxylase OGFOD1	NA	NA	NA	NA	FALSE
MS	Q8N5J2	MINDY1	Ubiquitin carboxyl-terminal hydrolase MINDY-1	MINDY1	OID31399	Oncology II	NA	FALSE
MS	Q8N5R6	CCDC33	Coiled-coil domain-containing protein 33	NA	NA	NA	NA	FALSE
MS	Q8N6C8	LILRA3	Leukocyte immunoglobulin-like receptor subfamily A member 3	LILRA3	OID30376	Cardiometabolic II	6.52559	TRUE
MS	Q8N6Q3	CD177	CD177 antigen	CD177	OID21119	Neurology	NA	FALSE
MS	Q8N729	NPW	Neuropeptide W	NA	NA	NA	NA	FALSE
MS	Q8N8Z6	DCBLD1	Discoidin, CUB and LCCL domain-containing protein 1	NA	NA	NA	8.11056	TRUE
MS	Q8N9A8	CNEP1R1	Nuclear envelope phosphatase-regulatory subunit 1	NA	NA	NA	NA	FALSE
MS	Q8NB46	ANKRD52	Serine/threonine-protein phosphatase 6 regulatory ankyrin repeat subunit C	NA	NA	NA	NA	FALSE
MS	Q8NBF2	NHLRC2	NHL repeat-containing protein 2	NA	NA	NA	7.55605	TRUE
MS	Q8NBJ4	GOLM1	Golgi membrane protein 1	NA	NA	NA	3.8014	TRUE
MS	Q8NBJ7	SUMF2	Inactive C-alpha-formylglycine-generating enzyme 2	SUMF2	OID21032	Neurology	NA	FALSE
[truncated: 3,510 more rows]
