# Supplementary material for: Comparative evaluation of Olink Explore 3072 and mass spectrometry with peptide fractionation for plasma proteomics
Source: Commun Chem. 2025 Nov 4;8:327. doi: 10.1038/s42004-025-01753-2 (PMC12586489; doi:10.1038/s42004-025-01753-2)
Supplement: Supplementary file 9 — Supplementary Data 6 [file 42004_2025_1753_MOESM9_ESM.xlsx]

## Sheet: SD6 DAA all overlapping prot.
Platform	UniProt	Gene.Name	Description	Assay	OlinkID	Panel	log2FC	mean.testGrp	mean.refGrp	n.testGrp	n.refGrp	n.total	statistic	p.value	adj.p	parameter	conf.low	conf.high	method	alternative	Significance
MS	P05156	CFI	Complement factor I	CFI	OID30772	Inflammation II	0.150443	0.14389	-0.0065525	37	51	88	3.41408	0.0010221	0.0243398	77.2723	0.0627022	0.238183	Welch Two Sample t-test	two.sided	S
MS	P01024	C3	Complement C3	C3	OID30776	Inflammation II	0.117204	0.169563	0.0523594	37	51	88	2.74277	0.00745345	0.0841494	83.4989	0.0322194	0.202188	Welch Two Sample t-test	two.sided	NS
MS	P02647	APOA1	Apolipoprotein A-I	APOA1	OID30769	Inflammation II	0.228949	0.177112	-0.0518368	37	51	88	3.883	0.00020193	0.0100643	85.9908	0.111736	0.346161	Welch Two Sample t-test	two.sided	S
MS	P04114	APOB	Apolipoprotein B-100	APOB	OID30673	Inflammation II	0.0142777	0.881222	0.866945	37	51	88	0.0849296	0.932529	0.96869	80.0968	-0.32027	0.348826	Welch Two Sample t-test	two.sided	NS
MS	P07225	PROS1	Vitamin K-dependent protein S	PROS1	OID30737	Inflammation II	0.0946375	0.16809	0.0734523	37	51	88	1.73064	0.0878196	0.376664	71.6849	-0.0143806	0.203656	Welch Two Sample t-test	two.sided	NS
MS	P00352	ALDH1A1	Aldehyde dehydrogenase 1A1	ALDH1A1	OID21128	Neurology	-0.0658502	-0.148879	-0.0830285	37	51	88	-0.542391	0.589473	0.824266	62.6369	-0.308491	0.17679	Welch Two Sample t-test	two.sided	NS
MS	P08603	CFH	Complement factor H	CFH	OID30790	Inflammation II	0.10832	0.181441	0.0731209	37	51	88	2.72742	0.00780259	0.0863639	82.1602	0.0293163	0.187324	Welch Two Sample t-test	two.sided	NS
MS	P20742	PZP	Pregnancy zone protein	PZP	OID30730	Inflammation II	1.39783	0.46927	-0.928563	37	51	88	8.03284	1.25548e-11	1.41744e-08	72.6811	1.051	1.74467	Welch Two Sample t-test	two.sided	S
MS	P02787	TF	Serotransferrin	TF	OID30783	Inflammation II	0.128134	0.127294	-0.000839662	37	51	88	2.34433	0.0214326	0.170611	83.6208	0.0194354	0.236832	Welch Two Sample t-test	two.sided	NS
MS	P02760	AMBP	Protein AMBP	AMBP	OID21413	Oncology	0.0446455	0.049018	0.00437252	37	51	88	1.09454	0.276919	0.601757	82.1279	-0.0364956	0.125787	Welch Two Sample t-test	two.sided	NS
MS	P13647	KRT5	Keratin, type II cytoskeletal 5	KRT5	OID20860	Neurology	-0.151994	-1.14117	-0.989176	37	51	88	-0.723006	0.471976	0.74259	73.3219	-0.570941	0.266953	Welch Two Sample t-test	two.sided	NS
MS	P00734	F2	Prothrombin	F2	OID30723	Inflammation II	0.111976	0.0649221	-0.0470536	37	51	88	1.98289	0.0513012	0.277125	70.0722	-0.000650288	0.224602	Welch Two Sample t-test	two.sided	NS
MS	P02765	AHSG	Alpha-2-HS-glycoprotein	AHSG	OID30706	Inflammation II	0.101534	0.111995	0.0104616	37	51	88	1.83874	0.069793	0.333882	77.309	-0.0084144	0.211482	Welch Two Sample t-test	two.sided	NS
MS	P01011	SERPINA3	Alpha-1-antichymotrypsin	SERPINA3	OID30786	Inflammation II	0.0145042	0.0182594	0.00375527	37	51	88	0.189528	0.850255	0.943761	66.6397	-0.138261	0.167269	Welch Two Sample t-test	two.sided	NS
MS	P01008	SERPINC1	Antithrombin-III	SERPINC1	OID30789	Inflammation II	0.192288	0.138917	-0.0533714	37	51	88	4.98662	3.30094e-06	0.000621126	83.3241	0.115597	0.26898	Welch Two Sample t-test	two.sided	S
MS	P04275	VWF	von Willebrand factor	VWF	OID20256	Cardiometabolic	-0.344546	-0.273419	0.0711265	37	51	88	-2.87701	0.00509307	0.0653418	83.6382	-0.582714	-0.106378	Welch Two Sample t-test	two.sided	NS
MS	P00747	PLG	Plasminogen	PLG	OID30785	Inflammation II	0.123111	0.197598	0.0744871	37	51	88	2.93981	0.00434809	0.058639	76.0262	0.0397058	0.206516	Welch Two Sample t-test	two.sided	NS
MS	P00751	CFB	Complement factor B	CFB	OID30755	Inflammation II	0.122375	0.161116	0.0387404	37	51	88	2.03625	0.0449569	0.261118	81.907	0.00281835	0.241933	Welch Two Sample t-test	two.sided	NS
MS	P05546	SERPIND1	Heparin cofactor 2	SERPIND1	OID30767	Inflammation II	0.25936	0.229203	-0.0301578	37	51	88	4.80569	7.03625e-06	0.00113485	80.566	0.151969	0.366751	Welch Two Sample t-test	two.sided	S
MS	P06727	APOA4	Apolipoprotein A-IV	APOA4	OID30733	Inflammation II	-0.0300988	-0.0234756	0.00662318	37	51	88	-0.39081	0.696905	0.878991	85.9038	-0.183205	0.123007	Welch Two Sample t-test	two.sided	NS
MS	P02766	TTR	Transthyretin	TTR	OID30782	Inflammation II	0.286585	-0.0156903	-0.302276	37	51	88	2.3719	0.0200802	0.163098	80.6431	0.0461646	0.527006	Welch Two Sample t-test	two.sided	NS
MS	P02652	APOA2	Apolipoprotein A-II	APOA2	OID30686	Inflammation II	0.213564	0.121956	-0.0916089	37	51	88	2.80602	0.00620245	0.0737112	85.9962	0.0622639	0.364865	Welch Two Sample t-test	two.sided	NS
MS	P06396	GSN	Gelsolin	GSN	OID30714	Inflammation II	0.0667753	0.104607	0.0378317	37	51	88	1.30642	0.195191	0.525296	79.2032	-0.0349591	0.16851	Welch Two Sample t-test	two.sided	NS
MS	P07358	C8B	Complement component C8 beta chain	C8B	OID30719	Inflammation II	0.136451	0.213438	0.0769875	37	51	88	2.2372	0.0287397	0.210696	64.4265	0.0146212	0.25828	Welch Two Sample t-test	two.sided	NS
MS	P02748	C9	Complement component C9	C9	OID30698	Inflammation II	-0.0414406	0.0378084	0.079249	37	51	88	-0.486573	0.627912	0.850015	78.796	-0.210971	0.12809	Welch Two Sample t-test	two.sided	NS
MS	P00746	CFD	Complement factor D	CFD	OID30738	Inflammation II	-0.17966	-0.0218696	0.15779	37	51	88	-3.07298	0.00283891	0.0457876	85.9768	-0.295883	-0.063436	Welch Two Sample t-test	two.sided	S
MS	P02786	TFRC	Transferrin receptor protein 1	TFRC	OID20369	Cardiometabolic	0.0516129	0.146839	0.095226	37	51	88	0.861531	0.391964	0.693617	68.2179	-0.0679254	0.171151	Welch Two Sample t-test	two.sided	NS
MS	P02749	APOH	Beta-2-glycoprotein 1	APOH	OID21072	Neurology	0.0682446	0.219299	0.151054	37	51	88	1.41523	0.160879	0.477925	80.0611	-0.0277182	0.164207	Welch Two Sample t-test	two.sided	NS
MS	P08185	SERPINA6	Corticosteroid-binding globulin	SERPINA6	OID30743	Inflammation II	0.218546	0.170356	-0.0481901	37	51	88	4.53271	3.28576e-05	0.00370962	53.7989	0.121872	0.31522	Welch Two Sample t-test	two.sided	S
MS	P36955	SERPINF1	Pigment epithelium-derived factor	SERPINF1	OID30757	Inflammation II	0.0161078	0.0857694	0.0696616	37	51	88	0.388882	0.698366	0.878991	82.4053	-0.0662852	0.0985008	Welch Two Sample t-test	two.sided	NS
MS	P19827	ITIH1	Inter-alpha-trypsin inhibitor heavy chain H1	ITIH1	OID30722	Inflammation II	0.184795	0.165542	-0.0192526	37	51	88	3.63812	0.000471597	0.0147898	84.5188	0.0837942	0.285795	Welch Two Sample t-test	two.sided	S
MS	P10643	C7	Complement component C7	C7	OID30766	Inflammation II	-0.086672	0.014022	0.100694	37	51	88	-1.29481	0.198873	0.525926	85.4808	-0.219752	0.0464082	Welch Two Sample t-test	two.sided	NS
MS	P07451	CA3	Carbonic anhydrase 3	CA3	OID20271	Cardiometabolic	-0.160291	-0.0976229	0.0626685	37	51	88	-1.53033	0.129819	0.434602	81.2914	-0.368686	0.0481037	Welch Two Sample t-test	two.sided	NS
MS	P29622	SERPINA4	Kallistatin	SERPINA4	OID30774	Inflammation II	0.231939	0.193974	-0.0379646	37	51	88	3.38631	0.0010717	0.0243398	85.6072	0.0957699	0.368107	Welch Two Sample t-test	two.sided	S
MS	P35542	SAA4	Serum amyloid A-4 protein	SAA4	OID30726	Inflammation II	0.164829	0.148867	-0.0159626	37	51	88	2.57619	0.0117167	0.110234	85.0308	0.0376169	0.292042	Welch Two Sample t-test	two.sided	NS
MS	Q04756	HGFAC	Hepatocyte growth factor activator	HGFAC	OID30718	Inflammation II	0.142704	0.134605	-0.00809884	37	51	88	2.48581	0.0148655	0.132151	85.7798	0.0285774	0.25683	Welch Two Sample t-test	two.sided	NS
MS	P01019	AGT	Angiotensinogen	AGT	OID30709	Inflammation II	0.2633	0.220709	-0.0425904	37	51	88	4.02772	0.000163826	0.0100385	58.7536	0.132479	0.39412	Welch Two Sample t-test	two.sided	S
MS	P43652	AFM	Afamin	AFM	OID30741	Inflammation II	0.145594	0.0714832	-0.0741106	37	51	88	2.487	0.0148159	0.132151	85.9179	0.0292148	0.261973	Welch Two Sample t-test	two.sided	NS
MS	P01031	C5	Complement C5	C5	OID30744	Inflammation II	0.0890545	0.150474	0.0614196	37	51	88	2.15798	0.0341349	0.231829	74.9068	0.00684353	0.171265	Welch Two Sample t-test	two.sided	NS
MS	P01009	SERPINA1	Alpha-1-antitrypsin	SERPINA1	OID30750	Inflammation II	-0.187131	-0.106853	0.0802779	37	51	88	-1.971	0.0523162	0.281262	77.023	-0.376185	0.00192195	Welch Two Sample t-test	two.sided	NS
MS	Q07075	ENPEP	Glutamyl aminopeptidase	ENPEP	OID30135	Cardiometabolic II	0.0478218	0.0509782	0.00315643	37	51	88	0.638346	0.525194	0.780503	74.9685	-0.101418	0.197061	Welch Two Sample t-test	two.sided	NS
MS	P61769	B2M	Beta-2-microglobulin	B2M	OID30725	Inflammation II	-0.275002	-0.0921624	0.18284	37	51	88	-3.68997	0.000396287	0.0127831	84.4206	-0.423196	-0.126808	Welch Two Sample t-test	two.sided	S
MS	P05451	REG1A	Lithostathine-1-alpha	REG1A	OID20415	Cardiometabolic	-0.239216	-0.200063	0.0391532	37	51	88	-2.72595	0.00777683	0.0863639	85.4863	-0.413682	-0.0647497	Welch Two Sample t-test	two.sided	NS
MS	P27169	PON1	Serum paraoxonase/arylesterase 1	PON1	OID30704	Inflammation II	0.260598	0.158014	-0.102584	37	51	88	3.70633	0.000374301	0.0125155	84.6909	0.120792	0.400404	Welch Two Sample t-test	two.sided	S
MS	P02649	APOE	Apolipoprotein E	APOE	OID30727	Inflammation II	0.184747	0.318505	0.133759	37	51	88	1.95012	0.0548409	0.289324	76.1931	-0.00392916	0.373423	Welch Two Sample t-test	two.sided	NS
MS	Q15848	ADIPOQ	Adiponectin	ADIPOQ	OID30748	Inflammation II	0.204026	0.0802152	-0.123811	37	51	88	1.87958	0.0635919	0.313516	84.9907	-0.0117982	0.419851	Welch Two Sample t-test	two.sided	NS
MS	P04217	A1BG	Alpha-1B-glycoprotein	A1BG	OID30771	Inflammation II	0.112761	0.0789752	-0.0337853	37	51	88	2.72202	0.00873595	0.0930462	53.5654	0.0296925	0.195829	Welch Two Sample t-test	two.sided	NS
MS	Q96QR1	SCGB3A1	Secretoglobin family 3A member 1	SCGB3A1	OID30577	Inflammation II	-0.10321	-0.1927	-0.0894907	37	51	88	-0.760994	0.448875	0.733401	80.8222	-0.373069	0.16665	Welch Two Sample t-test	two.sided	NS
MS	Q08380	LGALS3BP	Galectin-3-binding protein	LGALS3BP	OID30765	Inflammation II	-0.131029	-0.108046	0.0229824	37	51	88	-1.22811	0.222767	0.553974	85.7491	-0.343134	0.0810762	Welch Two Sample t-test	two.sided	NS
MS	Q9P232	CNTN3	Contactin-3	CNTN3	OID21092	Neurology	-0.00356559	0.00852048	0.0120861	37	51	88	-0.0668317	0.946888	0.975398	77.4557	-0.109793	0.102662	Welch Two Sample t-test	two.sided	NS
MS	P09871	C1S	Complement C1s subcomponent	C1S	OID30731	Inflammation II	0.0801957	0.111021	0.0308249	37	51	88	2.16192	0.0341738	0.231829	67.4928	0.00616427	0.154227	Welch Two Sample t-test	two.sided	NS
MS	P15121	AKR1B1	Aldo-keto reductase family 1 member B1	AKR1B1	OID21244	Oncology	-0.0307955	-0.0127293	0.0180662	37	51	88	-0.488088	0.626731	0.850015	85.9184	-0.156224	0.094633	Welch Two Sample t-test	two.sided	NS
MS	O43866	CD5L	CD5 antigen-like	CD5L	OID30775	Inflammation II	-0.222554	-0.191825	0.0307298	37	51	88	-2.16617	0.0332721	0.22905	80.076	-0.427012	-0.0180967	Welch Two Sample t-test	two.sided	NS
MS	P05362	ICAM1	Intercellular adhesion molecule 1	ICAM1	OID20411	Cardiometabolic	-0.0218267	-0.0179276	0.00389906	37	51	88	-0.381663	0.703654	0.880047	85.8526	-0.135516	0.0918628	Welch Two Sample t-test	two.sided	NS
MS	P05543	SERPINA7	Thyroxine-binding globulin	SERPINA7	OID30724	Inflammation II	0.185413	0.101697	-0.083716	37	51	88	3.54029	0.000686292	0.0188981	75.9815	0.0811042	0.289722	Welch Two Sample t-test	two.sided	S
MS	P09211	GSTP1	Glutathione S-transferase P	GSTP1	OID20876	Neurology	-0.000158376	-0.0666107	-0.0664523	37	51	88	-0.00171492	0.998637	0.998637	67.4625	-0.184471	0.184154	Welch Two Sample t-test	two.sided	NS
MS	P00736	C1R	Complement C1r subcomponent	C1R	OID30753	Inflammation II	0.110338	0.158619	0.0482808	37	51	88	2.89797	0.00504179	0.0653418	68.4245	0.0343708	0.186306	Welch Two Sample t-test	two.sided	NS
MS	P01034	CST3	Cystatin-C	CST3	OID20400	Cardiometabolic	-0.132846	0.170155	0.303001	37	51	88	-2.62256	0.0103366	0.101478	85.2269	-0.233558	-0.0321341	Welch Two Sample t-test	two.sided	NS
MS	Q9HCU0	CD248	Endosialin	CD248	OID30394	Cardiometabolic II	-0.0389294	0.00932458	0.048254	37	51	88	-0.817285	0.416148	0.706513	81.5002	-0.133695	0.0558357	Welch Two Sample t-test	two.sided	NS
MS	Q04695	KRT17	Keratin, type I cytoskeletal 17	KRT17	OID30092	Cardiometabolic II	0.0396987	-1.44342	-1.48312	37	51	88	0.193331	0.847257	0.943761	70.2918	-0.36981	0.449207	Welch Two Sample t-test	two.sided	NS
MS	P03952	KLKB1	Plasma kallikrein	KLKB1	OID30760	Inflammation II	0.323796	0.248973	-0.0748231	37	51	88	6.51205	6.0593e-09	3.42047e-06	79.9281	0.224844	0.422749	Welch Two Sample t-test	two.sided	S
MS	P05060	CHGB	Secretogranin-1	CHGB	OID21038	Neurology	-0.0847163	0.0246181	0.109334	37	51	88	-1.11507	0.267935	0.5943	85.7997	-0.235753	0.0663203	Welch Two Sample t-test	two.sided	NS
MS	P00742	F10	Coagulation factor X	F10	OID30684	Inflammation II	0.0756083	0.0195646	-0.0560437	37	51	88	1.15783	0.251103	0.583322	66.0905	-0.054768	0.205985	Welch Two Sample t-test	two.sided	NS
MS	P05160	F13B	Coagulation factor XIII B chain	F13B	OID30781	Inflammation II	0.0815303	0.119527	0.0379968	37	51	88	1.7669	0.081284	0.364583	75.5362	-0.0103807	0.173441	Welch Two Sample t-test	two.sided	NS
MS	P18065	IGFBP2	Insulin-like growth factor-binding protein 2	IGFBP2	OID20325	Cardiometabolic	-0.0996097	-0.00344842	0.0961613	37	51	88	-1.06439	0.290541	0.618906	75.5515	-0.286015	0.086796	Welch Two Sample t-test	two.sided	NS
MS	Q9UM47	NOTCH3	Neurogenic locus notch homolog protein 3	NOTCH3	OID20253	Cardiometabolic	-0.0200556	0.11081	0.130865	37	51	88	-0.408386	0.684112	0.877427	77.8449	-0.117828	0.0777169	Welch Two Sample t-test	two.sided	NS
MS	P98160	HSPG2	Basement membrane-specific heparan sulfate proteoglycan core protein	HSPG2	OID20383	Cardiometabolic	-0.0501111	0.0699857	0.120097	37	51	88	-1.47571	0.14368	0.454381	85.8698	-0.117618	0.0173952	Welch Two Sample t-test	two.sided	NS
MS	P04196	HRG	Histidine-rich glycoprotein	HRG	OID30770	Inflammation II	0.128364	0.122757	-0.00560674	37	51	88	2.15539	0.0342918	0.231829	76.1332	0.00975335	0.246974	Welch Two Sample t-test	two.sided	NS
MS	P02750	LRG1	Leucine-rich alpha-2-glycoprotein	LRG1	OID30751	Inflammation II	-0.0230963	-0.0638107	-0.0407144	37	51	88	-0.223791	0.823562	0.936271	71.0735	-0.228877	0.182685	Welch Two Sample t-test	two.sided	NS
MS	P50552	VASP	Vasodilator-stimulated phosphoprotein	VASP	OID30692	Inflammation II	-0.0961386	-0.203003	-0.106864	37	51	88	-0.555246	0.580633	0.819419	64.9625	-0.441938	0.249661	Welch Two Sample t-test	two.sided	NS
MS	P07942	LAMB1	Laminin subunit beta-1	LAMB1	OID30280	Cardiometabolic II	0.0340255	0.0497111	0.0156857	37	51	88	0.719261	0.473943	0.74259	85.4329	-0.060025	0.128076	Welch Two Sample t-test	two.sided	NS
MS	P02763	ORM1	Alpha-1-acid glycoprotein 1	ORM1	OID30768	Inflammation II	0.0194983	-0.142543	-0.162042	37	51	88	0.162141	0.871614	0.943761	77.9621	-0.219913	0.25891	Welch Two Sample t-test	two.sided	NS
MS	P05107	ITGB2	Integrin beta-2	ITGB2	OID20315	Cardiometabolic	0.0772491	0.166313	0.0890638	37	51	88	1.54627	0.125718	0.431416	85.8508	-0.0220674	0.176566	Welch Two Sample t-test	two.sided	NS
MS	P04066	FUCA1	Tissue alpha-L-fucosidase	FUCA1	OID20261	Cardiometabolic	0.056353	-0.0791661	-0.135519	37	51	88	0.418494	0.676735	0.875182	78.0924	-0.211723	0.324429	Welch Two Sample t-test	two.sided	NS
MS	P26927	MST1	Hepatocyte growth factor-like protein	MST1	OID30713	Inflammation II	0.0491201	0.095623	0.046503	37	51	88	0.820678	0.414252	0.704353	80.5472	-0.0699789	0.168219	Welch Two Sample t-test	two.sided	NS
MS	Q96IY4	CPB2	Carboxypeptidase B2	CPB2	OID30734	Inflammation II	0.174927	0.198191	0.0232645	37	51	88	4.14081	8.48136e-05	0.00736574	80.4153	0.090864	0.258989	Welch Two Sample t-test	two.sided	S
MS	P08519	LPA	Apolipoprotein(a)	LPA	OID30747	Inflammation II	0.22875	0.310418	0.0816681	37	51	88	1.43093	0.15654	0.473013	76.1448	-0.0896299	0.547129	Welch Two Sample t-test	two.sided	NS
MS	P00748	F12	Coagulation factor XII	F12	OID30739	Inflammation II	0.151686	0.255941	0.104255	37	51	88	2.14091	0.0357966	0.239359	69.3814	0.0103559	0.293015	Welch Two Sample t-test	two.sided	NS
MS	P02452	COL1A1	Collagen alpha-1(I) chain	COL1A1	OID20335	Cardiometabolic	-0.077059	-0.0817805	-0.00472157	37	51	88	-0.942855	0.348418	0.666718	85.31	-0.23955	0.0854325	Welch Two Sample t-test	two.sided	NS
MS	P05452	CLEC3B	Tetranectin	CLEC3B	OID30756	Inflammation II	0.170302	0.140804	-0.0294978	37	51	88	3.03824	0.00322414	0.0487012	79.0594	0.058733	0.281871	Welch Two Sample t-test	two.sided	S
MS	O95445	APOM	Apolipoprotein M	APOM	OID20374	Cardiometabolic	0.198646	0.123705	-0.0749407	37	51	88	3.75762	0.000312788	0.0121771	85.4401	0.0935444	0.303747	Welch Two Sample t-test	two.sided	S
MS	P07998	RNASE1	Ribonuclease pancreatic	RNASE1	OID30672	Inflammation II	-0.151298	0.0123632	0.163661	37	51	88	-2.56133	0.0121907	0.111897	85.0624	-0.268744	-0.0338522	Welch Two Sample t-test	two.sided	NS
MS	Q07954	LRP1	Prolow-density lipoprotein receptor-related protein 1	LRP1	OID21293	Oncology	0.0684305	0.102333	0.0339025	37	51	88	2.08405	0.0401547	0.249467	85.1006	0.00314601	0.133715	Welch Two Sample t-test	two.sided	NS
MS	P02775	PPBP	Platelet basic protein	PPBP	OID30761	Inflammation II	0.00410036	0.000755072	-0.00334529	37	51	88	0.0319347	0.97461	0.988667	74.1327	-0.251731	0.259932	Welch Two Sample t-test	two.sided	NS
MS	Q8WWQ8	STAB2	Stabilin-2	STAB2	OID30401	Cardiometabolic II	0.0811931	0.148677	0.0674835	37	51	88	2.094	0.0402153	0.249467	64.1688	0.00373675	0.15865	Welch Two Sample t-test	two.sided	NS
MS	P04180	LCAT	Phosphatidylcholine-sterol acyltransferase	LCAT	OID30677	Inflammation II	0.179136	0.177874	-0.00126263	37	51	88	3.54198	0.000654115	0.0188981	83.1259	0.0785467	0.279726	Welch Two Sample t-test	two.sided	S
MS	P12429	ANXA3	Annexin A3	ANXA3	OID21036	Neurology	-0.171702	-0.239513	-0.0678101	37	51	88	-1.70663	0.0918442	0.379824	78.5117	-0.37198	0.0285747	Welch Two Sample t-test	two.sided	NS
MS	P02144	MB	Myoglobin	MB	OID20263	Cardiometabolic	-0.355357	0.072391	0.427748	37	51	88	-3.7662	0.000303105	0.0121771	85.7593	-0.542935	-0.16778	Welch Two Sample t-test	two.sided	S
MS	P02743	APCS	Serum amyloid P-component	APCS	OID30778	Inflammation II	-0.0713888	-0.0546717	0.016717	37	51	88	-0.953924	0.342884	0.66287	83.2394	-0.22023	0.0774525	Welch Two Sample t-test	two.sided	NS
MS	P13796	LCP1	Plastin-2	LCP1	OID30367	Cardiometabolic II	0.117029	0.122882	0.00585271	37	51	88	1.66061	0.102629	0.403051	53.6103	-0.0242851	0.258344	Welch Two Sample t-test	two.sided	NS
MS	P35443	THBS4	Thrombospondin-4	THBS4	OID20368	Cardiometabolic	0.0177607	0.175489	0.157728	37	51	88	0.200403	0.841734	0.943761	71.5594	-0.158929	0.19445	Welch Two Sample t-test	two.sided	NS
MS	P11717	IGF2R	Cation-independent mannose-6-phosphate receptor	IGF2R	OID21146	Neurology	0.00105258	0.0604626	0.05941	37	51	88	0.0269953	0.978526	0.988859	85.8999	-0.0764609	0.078566	Welch Two Sample t-test	two.sided	NS
MS	Q9NZP8	C1RL	Complement C1r subcomponent-like protein	C1RL	OID30721	Inflammation II	0.113088	0.086311	-0.0267772	37	51	88	3.0349	0.00323525	0.0487012	80.9167	0.0389462	0.18723	Welch Two Sample t-test	two.sided	S
MS	P09172	DBH	Dopamine beta-hydroxylase	DBH	OID30703	Inflammation II	-0.098908	-0.0886582	0.0102498	37	51	88	-0.701539	0.485162	0.753435	74.1887	-0.379819	0.182003	Welch Two Sample t-test	two.sided	NS
MS	Q15582	TGFBI	Transforming growth factor-beta-induced protein ig-h3	TGFBI	OID20417	Cardiometabolic	0.0808795	0.112563	0.0316832	37	51	88	1.40681	0.164322	0.481342	63.9803	-0.0339734	0.195732	Welch Two Sample t-test	two.sided	NS
MS	Q6UXB8	PI16	Peptidase inhibitor 16	PI16	OID30676	Inflammation II	0.111943	0.0576938	-0.0542494	37	51	88	1.35152	0.181679	0.508972	59.1069	-0.0537883	0.277675	Welch Two Sample t-test	two.sided	NS
MS	P30041	PRDX6	Peroxiredoxin-6	PRDX6	OID21404	Oncology	-0.0093475	0.119481	0.128829	37	51	88	-0.0883641	0.929811	0.96869	79.0258	-0.219904	0.201209	Welch Two Sample t-test	two.sided	NS
MS	Q13093	PLA2G7	Platelet-activating factor acetylhydrolase	PLA2G7	OID21105	Neurology	-0.0147633	0.192129	0.206893	37	51	88	-0.231195	0.817745	0.935394	81.2399	-0.141812	0.112285	Welch Two Sample t-test	two.sided	NS
MS	P48740	MASP1	Mannan-binding lectin serine protease 1	MASP1	OID20954	Neurology	0.00792642	0.0941316	0.0862052	37	51	88	0.143689	0.886143	0.94816	72.8319	-0.102019	0.117872	Welch Two Sample t-test	two.sided	NS
MS	P24592	IGFBP6	Insulin-like growth factor-binding protein 6	IGFBP6	OID20413	Cardiometabolic	-0.16439	-0.0481883	0.116202	37	51	88	-2.83815	0.00568716	0.069041	84.0461	-0.279572	-0.0492077	Welch Two Sample t-test	two.sided	NS
MS	P02654	APOC1	Apolipoprotein C-I	APOC1	OID30749	Inflammation II	0.401192	0.430353	0.0291615	37	51	88	3.28004	0.00150197	0.0292366	85.6403	0.158027	0.644357	Welch Two Sample t-test	two.sided	S
MS	P06681	C2	Complement C2	C2	OID20410	Cardiometabolic	0.0478202	0.0910122	0.0431921	37	51	88	1.10793	0.27137	0.597543	76.3767	-0.0381371	0.133777	Welch Two Sample t-test	two.sided	NS
MS	P01033	TIMP1	Metalloproteinase inhibitor 1	TIMP1	OID20418	Cardiometabolic	-0.124605	-0.00619602	0.118409	37	51	88	-2.55746	0.0122991	0.111981	85.9102	-0.221463	-0.0277471	Welch Two Sample t-test	two.sided	NS
MS	P05090	APOD	Apolipoprotein D	APOD	OID30746	Inflammation II	-0.00463637	0.0228951	0.0275314	37	51	88	-0.0719675	0.942799	0.974896	83.786	-0.132753	0.123481	Welch Two Sample t-test	two.sided	NS
MS	P08648	ITGA5	Integrin alpha-5	ITGA5	OID21139	Neurology	-0.00442105	0.0622416	0.0666627	37	51	88	-0.121397	0.903661	0.955275	85.5406	-0.0768231	0.067981	Welch Two Sample t-test	two.sided	NS
MS	Q96KN2	CNDP1	Beta-Ala-His dipeptidase	CNDP1	OID20347	Cardiometabolic	0.319345	0.189983	-0.129362	37	51	88	3.11947	0.00247982	0.0417868	84.3214	0.115779	0.52291	Welch Two Sample t-test	two.sided	S
MS	P09619	PDGFRB	Platelet-derived growth factor receptor beta	PDGFRB	OID20268	Cardiometabolic	0.0612087	0.032223	-0.0289858	37	51	88	0.949904	0.344846	0.664207	85.2552	-0.0669032	0.189321	Welch Two Sample t-test	two.sided	NS
MS	Q92820	GGH	Gamma-glutamyl hydrolase	GGH	OID20416	Cardiometabolic	0.104652	0.0979605	-0.00669125	37	51	88	1.45401	0.150003	0.464536	77.0915	-0.0386653	0.247969	Welch Two Sample t-test	two.sided	NS
MS	P30046	DDT	D-dopachrome decarboxylase	DDT	OID30372	Cardiometabolic II	0.0340392	0.192879	0.15884	37	51	88	0.376134	0.707992	0.880075	67.7713	-0.146557	0.214635	Welch Two Sample t-test	two.sided	NS
MS	P07858	CTSB	Cathepsin B	CTSB	OID20276	Cardiometabolic	-0.0643483	-0.0669271	-0.00257876	37	51	88	-0.919733	0.360732	0.678051	73.2169	-0.20378	0.075083	Welch Two Sample t-test	two.sided	NS
MS	P06276	BCHE	Cholinesterase	BCHE	OID30717	Inflammation II	0.183933	0.0944637	-0.0894693	37	51	88	2.9229	0.00446444	0.0592983	83.256	0.0587768	0.309089	Welch Two Sample t-test	two.sided	NS
MS	Q9Y5C1	ANGPTL3	Angiopoietin-related protein 3	ANGPTL3	OID20407	Cardiometabolic	0.252816	0.238723	-0.0140924	37	51	88	3.89775	0.000209383	0.0100643	75.0666	0.123606	0.382025	Welch Two Sample t-test	two.sided	S
MS	P41222	PTGDS	Prostaglandin-H2 D-isomerase	PTGDS	OID20408	Cardiometabolic	-0.171419	-0.0938875	0.0775319	37	51	88	-3.04372	0.00310872	0.0480787	85.0596	-0.283396	-0.0594434	Welch Two Sample t-test	two.sided	S
MS	P04040	CAT	Catalase	CAT	OID30712	Inflammation II	-0.131959	-0.166628	-0.0346692	37	51	88	-1.38166	0.171047	0.492657	77.4841	-0.32212	0.0582018	Welch Two Sample t-test	two.sided	NS
MS	P43121	MCAM	Cell surface glycoprotein MUC18	MCAM	OID20343	Cardiometabolic	-0.0731239	-0.0143208	0.058803	37	51	88	-1.32032	0.190458	0.520764	80.7327	-0.183325	0.0370771	Welch Two Sample t-test	two.sided	NS
MS	P11226	MBL2	Mannose-binding protein C	MBL2	OID30759	Inflammation II	-0.0858731	-0.105691	-0.0198183	37	51	88	-0.557964	0.578593	0.818585	72.2869	-0.392655	0.220909	Welch Two Sample t-test	two.sided	NS
MS	P15144	ANPEP	Aminopeptidase N	ANPEP	OID20350	Cardiometabolic	0.0348524	0.00978215	-0.0250702	37	51	88	0.535018	0.594219	0.825892	75.0887	-0.0949156	0.16462	Welch Two Sample t-test	two.sided	NS
MS	Q12866	MERTK	Tyrosine-protein kinase Mer	MERTK	OID20657	Inflammation	-0.0848834	-0.000624887	0.0842585	37	51	88	-1.30528	0.195693	0.525296	76.8646	-0.21438	0.0446136	Welch Two Sample t-test	two.sided	NS
MS	Q86SF2	GALNT7	N-acetylgalactosaminyltransferase 7	GALNT7	OID21377	Oncology	0.109402	0.162345	0.0529432	37	51	88	1.93187	0.0572065	0.292669	73.9657	-0.00343703	0.222241	Welch Two Sample t-test	two.sided	NS
MS	O75339	CILP	Cartilage intermediate layer protein 1	CILP	OID30399	Cardiometabolic II	-0.0946551	0.0529995	0.147655	37	51	88	-1.85922	0.0669336	0.327134	74.7219	-0.196082	0.00677161	Welch Two Sample t-test	two.sided	NS
MS	Q9BXR6	CFHR5	Complement factor H-related protein 5	CFHR5	OID30716	Inflammation II	0.101126	0.159162	0.0580356	37	51	88	1.18801	0.23811	0.569547	85.7416	-0.0680986	0.270351	Welch Two Sample t-test	two.sided	NS
MS	O75356	ENTPD5	Nucleoside diphosphate phosphatase ENTPD5	ENTPD5	OID20104	Cardiometabolic	0.0641254	0.116952	0.0528269	37	51	88	1.4576	0.148615	0.464536	85.4626	-0.0233391	0.15159	Welch Two Sample t-test	two.sided	NS
MS	P32119	PRDX2	Peroxiredoxin-2	PRDX2	OID30668	Inflammation II	-0.0803133	-0.125633	-0.0453193	37	51	88	-0.6847	0.495562	0.759072	78.0338	-0.313832	0.153206	Welch Two Sample t-test	two.sided	NS
MS	P30043	BLVRB	Flavin reductase (NADPH)	BLVRB	OID21141	Neurology	-0.119745	-0.107232	0.0125131	37	51	88	-1.21732	0.227132	0.556436	78.4409	-0.315562	0.0760726	Welch Two Sample t-test	two.sided	NS
MS	O95497	VNN1	Pantetheinase	VNN1	OID30711	Inflammation II	0.208112	-0.0343199	-0.242432	37	51	88	1.58521	0.116732	0.415742	82.7823	-0.0530162	0.46924	Welch Two Sample t-test	two.sided	NS
MS	P00915	CA1	Carbonic anhydrase 1	CA1	OID20409	Cardiometabolic	-0.177522	-0.282082	-0.10456	37	51	88	-1.48804	0.140742	0.448864	78.6102	-0.415	0.059956	Welch Two Sample t-test	two.sided	NS
MS	Q86TH1	ADAMTSL2	ADAMTS-like protein 2	ADAMTSL2	OID30370	Cardiometabolic II	-0.0218567	0.00682794	0.0286846	37	51	88	-0.379256	0.705441	0.880047	85.2628	-0.136436	0.0927229	Welch Two Sample t-test	two.sided	NS
MS	Q13790	APOF	Apolipoprotein F	APOF	OID30701	Inflammation II	0.124895	0.262659	0.137765	37	51	88	2.0093	0.0477045	0.266625	84.3078	0.0012926	0.248497	Welch Two Sample t-test	two.sided	NS
MS	P23284	PPIB	Peptidyl-prolyl cis-trans isomerase B	PPIB	OID20331	Cardiometabolic	-0.130966	-0.0799364	0.0510295	37	51	88	-1.49234	0.139941	0.448846	72.6169	-0.305884	0.0439523	Welch Two Sample t-test	two.sided	NS
MS	Q9Y646	CPQ	Carboxypeptidase Q	CPQ	OID30406	Cardiometabolic II	0.0828238	0.0579132	-0.0249106	37	51	88	1.30818	0.194385	0.525296	83.8593	-0.0430822	0.20873	Welch Two Sample t-test	two.sided	NS
MS	Q5JS37	NHLRC3	NHL repeat-containing protein 3	NHLRC3	OID30614	Inflammation II	0.0173685	0.196957	0.179588	31	45	76	0.287668	0.774532	0.921304	63.8717	-0.103253	0.13799	Welch Two Sample t-test	two.sided	NS
MS	P07359	GP1BA	Platelet glycoprotein Ib alpha chain	GP1BA	OID20381	Cardiometabolic	0.0536568	0.0229209	-0.0307359	37	51	88	0.983197	0.328828	0.657889	71.464	-0.0551481	0.162462	Welch Two Sample t-test	two.sided	NS
MS	P80511	S100A12	Protein S100-A12	S100A12	OID21374	Oncology	0.0774821	-0.481533	-0.559015	31	45	76	0.397301	0.692499	0.878991	62.4979	-0.312298	0.467262	Welch Two Sample t-test	two.sided	NS
MS	Q13867	BLMH	Bleomycin hydrolase	BLMH	OID20336	Cardiometabolic	-0.00969178	0.0215201	0.0312118	37	51	88	-0.187038	0.852123	0.943761	76.9515	-0.112874	0.0934904	Welch Two Sample t-test	two.sided	NS
MS	P16109	SELP	P-selectin	SELP	OID20379	Cardiometabolic	-0.0511025	-0.0220176	0.0290849	37	51	88	-0.835984	0.405622	0.699156	81.0324	-0.172728	0.0705233	Welch Two Sample t-test	two.sided	NS
MS	Q6EMK4	VASN	Vasorin	VASN	OID20345	Cardiometabolic	0.0131434	0.115524	0.10238	37	51	88	0.323807	0.746879	0.90963	85.016	-0.0675608	0.0938477	Welch Two Sample t-test	two.sided	NS
MS	P08571	CD14	Monocyte differentiation antigen CD14	CD14	OID20378	Cardiometabolic	0.0360821	0.156233	0.120151	37	51	88	0.846835	0.39997	0.695787	70.077	-0.0488957	0.12106	Welch Two Sample t-test	two.sided	NS
MS	Q9UGM5	FETUB	Fetuin-B	FETUB	OID20404	Cardiometabolic	0.266555	0.240974	-0.0255806	37	51	88	3.84049	0.000253013	0.0109866	75.7992	0.128314	0.404796	Welch Two Sample t-test	two.sided	S
MS	P09486	SPARC	SPARC	SPARC	OID21511	Oncology	-0.0149749	-0.112359	-0.0973846	37	51	88	-0.16328	0.870695	0.943761	82.9744	-0.197389	0.167439	Welch Two Sample t-test	two.sided	NS
MS	P27487	DPP4	Dipeptidyl peptidase 4	DPP4	OID20406	Cardiometabolic	0.166719	0.0494118	-0.117307	37	51	88	2.70897	0.00838713	0.0910487	73.7121	0.0440834	0.289354	Welch Two Sample t-test	two.sided	NS
MS	P20827	EFNA1	Ephrin-A1	EFNA1	OID21125	Neurology	-0.0210905	0.171156	0.192246	37	51	88	-0.200198	0.841857	0.943761	76.3817	-0.230892	0.188711	Welch Two Sample t-test	two.sided	NS
MS	Q9Y2V2	CARHSP1	Calcium-regulated heat-stable protein 1	CARHSP1	OID20859	Neurology	-0.0843586	0.163972	0.248331	33	41	74	-0.719442	0.474232	0.74259	70.9573	-0.318162	0.149445	Welch Two Sample t-test	two.sided	NS
MS	P00918	CA2	Carbonic anhydrase 2	CA2	OID21149	Neurology	-0.193264	-0.231243	-0.0379785	37	51	88	-1.77664	0.0794879	0.364164	78.7805	-0.409797	0.0232678	Welch Two Sample t-test	two.sided	NS
MS	Q01469	FABP5	Fatty acid-binding protein 5	FABP5	OID21043	Neurology	0.124527	-0.172154	-0.296681	37	51	88	0.999099	0.322827	0.654327	47.3337	-0.126168	0.375222	Welch Two Sample t-test	two.sided	NS
MS	Q06830	PRDX1	Peroxiredoxin-1	PRDX1	OID20962	Neurology	-0.0593221	0.0204086	0.0797306	37	51	88	-0.649294	0.518275	0.773985	69.9254	-0.241545	0.122901	Welch Two Sample t-test	two.sided	NS
MS	Q8NFL0	B3GNT7	UDP-GlcNAc:betaGal beta-1,3-N-acetylglucosaminyltransferase 7	B3GNT7	OID30281	Cardiometabolic II	-0.0198795	-0.0368185	-0.0169389	37	51	88	-0.32259	0.747919	0.909915	73.6711	-0.142679	0.10292	Welch Two Sample t-test	two.sided	NS
MS	Q9BYE9	CDHR2	Cadherin-related family member 2	CDHR2	OID21282	Oncology	-0.570647	-0.613181	-0.0425336	37	51	88	-3.88331	0.000206875	0.0100643	82.5274	-0.862947	-0.278347	Welch Two Sample t-test	two.sided	S
MS	P05154	SERPINA5	Plasma serine protease inhibitor	SERPINA5	OID30763	Inflammation II	0.205788	0.226276	0.0204871	37	51	88	2.87331	0.00518853	0.0656826	80.7567	0.0632795	0.348298	Welch Two Sample t-test	two.sided	NS
MS	P17050	NAGA	Alpha-N-acetylgalactosaminidase	NAGA	OID30509	Inflammation II	-0.0374948	0.00631826	0.043813	33	47	80	-0.619563	0.537526	0.789163	71.0974	-0.158161	0.0831719	Welch Two Sample t-test	two.sided	NS
MS	P30101	PDIA3	Protein disulfide-isomerase A3	PDIA3	OID30573	Inflammation II	-0.00871067	-0.064014	-0.0553033	37	51	88	-0.137599	0.89098	0.950001	65.5379	-0.13512	0.117698	Welch Two Sample t-test	two.sided	NS
MS	P52888	THOP1	Thimet oligopeptidase	THOP1	OID20194	Cardiometabolic	0.0341045	0.0781927	0.0440882	27	39	66	0.690668	0.492568	0.757643	57.1847	-0.0647684	0.132977	Welch Two Sample t-test	two.sided	NS
MS	Q00796	SORD	Sorbitol dehydrogenase	SORD	OID21453	Oncology	0.185635	0.118699	-0.0669358	20	28	48	1.14947	0.260925	0.587993	25.7518	-0.14648	0.517749	Welch Two Sample t-test	two.sided	NS
MS	P53634	CTSC	Dipeptidyl peptidase 1	CTSC	OID20679	Inflammation	-0.054632	-0.0301307	0.0245013	37	51	88	-0.914173	0.363349	0.678051	80.7257	-0.173544	0.06428	Welch Two Sample t-test	two.sided	NS
MS	O60279	SUSD5	Sushi domain-containing protein 5	SUSD5	OID30650	Inflammation II	-0.22272	-0.154927	0.0677932	37	51	88	-2.93046	0.00436287	0.058639	83.605	-0.373869	-0.0715719	Welch Two Sample t-test	two.sided	NS
MS	P07237	P4HB	Protein disulfide-isomerase	P4HB	OID21509	Oncology	-0.00736333	-0.0246871	-0.0173238	37	51	88	-0.177821	0.859421	0.943761	64.4643	-0.0900752	0.0753485	Welch Two Sample t-test	two.sided	NS
MS	P18428	LBP	Lipopolysaccharide-binding protein	LBP	OID20355	Cardiometabolic	-0.0858911	0.0691154	0.155007	37	51	88	-0.827639	0.410509	0.702219	74.7752	-0.292639	0.120856	Welch Two Sample t-test	two.sided	NS
MS	P36980	CFHR2	Complement factor H-related protein 2	CFHR2	OID30720	Inflammation II	0.0433491	0.11156	0.068211	37	51	88	0.436982	0.66335	0.874255	76.8489	-0.154191	0.24089	Welch Two Sample t-test	two.sided	NS
MS	P04083	ANXA1	Annexin A1	ANXA1	OID30617	Inflammation II	-0.0803627	-0.115884	-0.035521	37	51	88	-0.771397	0.444148	0.729005	49.365	-0.289677	0.128952	Welch Two Sample t-test	two.sided	NS
MS	P13598	ICAM2	Intercellular adhesion molecule 2	ICAM2	OID20248	Cardiometabolic	-0.00337581	0.0115318	0.0149076	37	51	88	-0.0560482	0.955459	0.979488	71.904	-0.123446	0.116694	Welch Two Sample t-test	two.sided	NS
MS	Q9UFP1	GASK1A	Golgi-associated kinase 1A	GASK1A	OID30109	Cardiometabolic II	0.0572091	0.0266119	-0.0305972	27	39	66	0.611026	0.543509	0.795877	59.5286	-0.130105	0.244524	Welch Two Sample t-test	two.sided	NS
MS	Q15113	PCOLCE	Procollagen C-endopeptidase enhancer 1	PCOLCE	OID20384	Cardiometabolic	-0.0309049	0.226557	0.257461	37	51	88	-0.403216	0.687797	0.877427	85.403	-0.183287	0.121478	Welch Two Sample t-test	two.sided	NS
MS	Q86U17	SERPINA11	Serpin A11	SERPINA11	OID20281	Cardiometabolic	0.111966	0.106394	-0.00557177	37	51	88	1.87719	0.0640063	0.314187	82.9634	-0.00666713	0.230599	Welch Two Sample t-test	two.sided	NS
MS	Q9Y5Y7	LYVE1	Lymphatic vessel endothelial hyaluronic acid receptor 1	LYVE1	OID30728	Inflammation II	-0.0128883	0.0243928	0.0372811	37	51	88	-0.168599	0.866516	0.943761	84.2976	-0.164897	0.13912	Welch Two Sample t-test	two.sided	NS
MS	P28906	CD34	Hematopoietic progenitor cell antigen CD34	CD34	OID21025	Neurology	0.151422	0.134176	-0.0172462	37	51	88	2.01034	0.0481859	0.26799	71.1592	0.00124118	0.301603	Welch Two Sample t-test	two.sided	NS
MS	P49908	SELENOP	Selenoprotein P	SELENOP	OID30745	Inflammation II	0.160489	0.238968	0.0784793	37	51	88	2.57231	0.0118395	0.110434	85.0137	0.0364391	0.284539	Welch Two Sample t-test	two.sided	NS
MS	Q6UWV6	ENPP7	Ectonucleotide pyrophosphatase/phosphodiesterase family member 7	ENPP7	OID20689	Inflammation	0.0235988	0.0242479	0.000649068	27	35	62	0.310863	0.756986	0.916993	59.8	-0.128262	0.17546	Welch Two Sample t-test	two.sided	NS
MS	P33151	CDH5	Cadherin-5	CDH5	OID20243	Cardiometabolic	-0.00413077	0.0440987	0.0482295	37	51	88	-0.0867466	0.931109	0.96869	73.5781	-0.0990223	0.0907607	Welch Two Sample t-test	two.sided	NS
MS	P07339	CTSD	Cathepsin D	CTSD	OID20358	Cardiometabolic	-0.118957	-0.0745586	0.0443985	37	51	88	-1.40107	0.164877	0.481342	83.9922	-0.287799	0.0498848	Welch Two Sample t-test	two.sided	NS
MS	P01833	PIGR	Polymeric immunoglobulin receptor	PIGR	OID21102	Neurology	-0.182621	-0.575937	-0.393316	37	51	88	-1.10573	0.271934	0.597543	85.8548	-0.510955	0.145713	Welch Two Sample t-test	two.sided	NS
MS	Q06323	PSME1	Proteasome activator complex subunit 1	PSME1	OID20969	Neurology	-0.0858467	0.108119	0.193966	37	51	88	-1.18551	0.239484	0.571623	76.5246	-0.230054	0.058361	Welch Two Sample t-test	two.sided	NS
MS	P15907	ST6GAL1	Beta-galactoside alpha-2,6-sialyltransferase 1	ST6GAL1	OID20302	Cardiometabolic	0.0492655	0.186849	0.137584	37	51	88	0.899734	0.371302	0.680519	71.0376	-0.0599132	0.158444	Welch Two Sample t-test	two.sided	NS
MS	O14798	TNFRSF10C	Tumor necrosis factor receptor superfamily member 10C	TNFRSF10C	OID20265	Cardiometabolic	-0.182558	-0.107117	0.0754401	10	12	22	-1.1234	0.275734	0.600972	18.3695	-0.523474	0.158359	Welch Two Sample t-test	two.sided	NS
MS	Q10471	GALNT2	Polypeptide N-acetylgalactosaminyltransferase 2	GALNT2	OID21423	Oncology	-0.0331086	0.14959	0.182699	37	51	88	-0.901683	0.370073	0.680477	76.0194	-0.10624	0.0400227	Welch Two Sample t-test	two.sided	NS
MS	O00244	ATOX1	Copper transport protein ATOX1	ATOX1	OID21476	Oncology	-0.116008	0.0660827	0.182091	27	39	66	-1.27994	0.207016	0.532394	45.7706	-0.298473	0.0664565	Welch Two Sample t-test	two.sided	NS
MS	P35237	SERPINB6	Serpin B6	SERPINB6	OID21023	Neurology	-0.0852744	-0.0224923	0.062782	37	51	88	-1.15878	0.250594	0.583322	68.0734	-0.232117	0.0615687	Welch Two Sample t-test	two.sided	NS
MS	P08670	VIM	Vimentin	VIM	OID20053	Cardiometabolic	-0.026003	0.0566268	0.0826298	37	51	88	-0.213307	0.83198	0.939792	48.6089	-0.271029	0.219023	Welch Two Sample t-test	two.sided	NS
MS	Q9BS26	ERP44	Endoplasmic reticulum resident protein 44	ERP44	OID21338	Oncology	0.107099	0.0587922	-0.0483065	37	51	88	1.64753	0.103968	0.403051	69.4415	-0.0225696	0.236767	Welch Two Sample t-test	two.sided	NS
MS	P14778	IL1R1	Interleukin-1 receptor type 1	IL1R1	OID21116	Neurology	-0.0520894	-0.0314599	0.0206295	37	51	88	-0.84718	0.399255	0.695787	85.6876	-0.174325	0.0701463	Welch Two Sample t-test	two.sided	NS
MS	Q99983	OMD	Osteomodulin	OMD	OID20725	Inflammation	0.00325642	-0.0263235	-0.0295799	37	51	88	0.0317359	0.974756	0.988667	85.775	-0.200733	0.207246	Welch Two Sample t-test	two.sided	NS
MS	Q15166	PON3	Serum paraoxonase/lactonase 3	PON3	OID20777	Inflammation	0.310757	0.219459	-0.0912984	37	51	88	3.72222	0.000361556	0.0125155	81.7065	0.144666	0.476849	Welch Two Sample t-test	two.sided	S
MS	Q09666	AHNAK	Neuroblast differentiation-associated protein AHNAK	AHNAK	OID30260	Cardiometabolic II	0.0636007	0.177926	0.114325	29	35	64	0.428717	0.669905	0.875182	51.8492	-0.234108	0.36131	Welch Two Sample t-test	two.sided	NS
MS	P55145	MANF	Mesencephalic astrocyte-derived neurotrophic factor	MANF	OID20707	Inflammation	-0.165445	0.0318841	0.197329	37	51	88	-1.30288	0.196346	0.525296	80.1596	-0.418143	0.0872536	Welch Two Sample t-test	two.sided	NS
MS	Q8TDL5	BPIFB1	BPI fold-containing family B member 1	BPIFB1	OID20308	Cardiometabolic	0.121742	0.0751068	-0.0466348	37	51	88	0.885546	0.378332	0.683419	85.979	-0.151553	0.395036	Welch Two Sample t-test	two.sided	NS
MS	P08697	SERPINF2	Alpha-2-antiplasmin	SERPINF2	OID30779	Inflammation II	0.204486	0.209294	0.00480851	37	51	88	5.3627	7.37783e-07	0.000277652	82.1882	0.128633	0.280338	Welch Two Sample t-test	two.sided	S
MS	P02533	KRT14	Keratin, type I cytoskeletal 14	KRT14	OID20800	Neurology	-0.0127251	-1.00124	-0.988519	37	51	88	-0.070019	0.944382	0.975398	68.674	-0.375312	0.349862	Welch Two Sample t-test	two.sided	NS
MS	P42574	CASP3	Caspase-3	CASP3	OID20305	Cardiometabolic	-0.206793	-0.220911	-0.0141174	37	51	88	-1.61007	0.111786	0.412518	71.539	-0.462856	0.0492695	Welch Two Sample t-test	two.sided	NS
MS	P20774	OGN	Mimecan	OGN	OID21123	Neurology	0.0253321	0.0872576	0.0619255	37	51	88	0.428761	0.669238	0.875182	80.8148	-0.0922268	0.142891	Welch Two Sample t-test	two.sided	NS
MS	O15394	NCAM2	Neural cell adhesion molecule 2	NCAM2	OID21095	Neurology	0.00701694	0.0409366	0.0339197	37	51	88	0.130526	0.896531	0.95096	68.7221	-0.100237	0.114271	Welch Two Sample t-test	two.sided	NS
MS	Q6UVK1	CSPG4	Chondroitin sulfate proteoglycan 4	CSPG4	OID30397	Cardiometabolic II	-0.087854	-0.0311147	0.0567393	37	51	88	-1.59027	0.115552	0.415715	83.5436	-0.197723	0.0220151	Welch Two Sample t-test	two.sided	NS
MS	O43895	XPNPEP2	Xaa-Pro aminopeptidase 2	XPNPEP2	OID21508	Oncology	0.348445	0.114265	-0.23418	37	51	88	2.25752	0.0267583	0.198751	78.3927	0.0411843	0.655705	Welch Two Sample t-test	two.sided	NS
MS	P13667	PDIA4	Protein disulfide-isomerase A4	PDIA4	OID30375	Cardiometabolic II	-0.0801612	-0.0979382	-0.0177771	37	51	88	-1.59933	0.114052	0.415715	73.2354	-0.180048	0.0197256	Welch Two Sample t-test	two.sided	NS
MS	O00391	QSOX1	Sulfhydryl oxidase 1	QSOX1	OID30729	Inflammation II	-0.0493507	0.0601712	0.109522	37	51	88	-1.23635	0.219744	0.550092	84.7681	-0.128719	0.0300172	Welch Two Sample t-test	two.sided	NS
MS	Q99497	PARK7	Parkinson disease protein 7	PARK7	OID21160	Neurology	-0.105528	0.00226937	0.107797	37	51	88	-1.43483	0.155955	0.473013	67.4438	-0.252311	0.0412549	Welch Two Sample t-test	two.sided	NS
MS	Q9NPG4	PCDH12	Protocadherin-12	PCDH12	OID31045	Neurology II	-0.0120378	0.0482205	0.0602583	37	51	88	-0.247546	0.805092	0.932255	83.7613	-0.108745	0.0846695	Welch Two Sample t-test	two.sided	NS
MS	Q8NBP7	PCSK9	Proprotein convertase subtilisin/kexin type 9	PCSK9	OID20235	Cardiometabolic	-0.00253059	0.080695	0.0832256	37	51	88	-0.0429069	0.965882	0.986861	80.3192	-0.119895	0.114834	Welch Two Sample t-test	two.sided	NS
MS	Q9UGT4	SUSD2	Sushi domain-containing protein 2	SUSD2	OID21098	Neurology	0.0671232	0.0468522	-0.020271	37	51	88	0.965042	0.337817	0.662144	70.6186	-0.0715779	0.205824	Welch Two Sample t-test	two.sided	NS
MS	P32942	ICAM3	Intercellular adhesion molecule 3	ICAM3	OID20277	Cardiometabolic	0.017687	0.0833779	0.0656909	37	51	88	0.281958	0.77878	0.921304	72.4817	-0.107347	0.142721	Welch Two Sample t-test	two.sided	NS
MS	P27918	CFP	Properdin	CFP	OID30784	Inflammation II	0.190767	0.747041	0.556274	37	51	88	1.98327	0.0508158	0.275822	78.9104	-0.000693764	0.382228	Welch Two Sample t-test	two.sided	NS
MS	P06132	UROD	Uroporphyrinogen decarboxylase	UROD	OID30603	Inflammation II	-0.0284297	-0.125012	-0.0965819	37	51	88	-0.427515	0.670192	0.875182	77.3606	-0.160838	0.103979	Welch Two Sample t-test	two.sided	NS
MS	P26447	S100A4	Protein S100-A4	S100A4	OID21519	Oncology	-0.0541829	-0.0786839	-0.024501	37	51	88	-0.578033	0.565391	0.806472	60.401	-0.241659	0.133293	Welch Two Sample t-test	two.sided	NS
MS	P06744	GPI	Glucose-6-phosphate isomerase	GPI	OID30680	Inflammation II	-0.0584899	-0.0403322	0.0181577	37	51	88	-0.79088	0.431645	0.716707	71.087	-0.20595	0.0889699	Welch Two Sample t-test	two.sided	NS
MS	P48643	CCT5	T-complex protein 1 subunit epsilon	CCT5	OID21200	Oncology	-0.0178649	-0.00669787	0.011167	37	51	88	-0.21098	0.833503	0.939792	71.4793	-0.186683	0.150954	Welch Two Sample t-test	two.sided	NS
MS	Q14126	DSG2	Desmoglein-2	DSG2	OID21113	Neurology	0.0518151	0.0962381	0.044423	37	51	88	0.971959	0.333867	0.660133	83.8258	-0.0542008	0.157831	Welch Two Sample t-test	two.sided	NS
MS	Q99574	SERPINI1	Neuroserpin	SERPINI1	OID30604	Inflammation II	0.090853	-0.0483884	-0.139241	17	25	42	1.57377	0.123419	0.427423	39.9961	-0.0258231	0.207529	Welch Two Sample t-test	two.sided	NS
MS	P03950	ANG	Angiogenin	ANG	OID20403	Cardiometabolic	-0.00663537	0.517717	0.524353	37	51	88	-0.0674321	0.946405	0.975398	80.5875	-0.202437	0.189167	Welch Two Sample t-test	two.sided	NS
MS	O43505	B4GAT1	Beta-1,4-glucuronyltransferase 1	B4GAT1	OID21127	Neurology	0.112289	0.160019	0.0477305	37	51	88	3.33958	0.00128593	0.0259252	78.4707	0.0453555	0.179222	Welch Two Sample t-test	two.sided	S
MS	P08833	IGFBP1	Insulin-like growth factor-binding protein 1	IGFBP1	OID20246	Cardiometabolic	-0.104481	-0.197601	-0.0931201	33	45	78	-0.771838	0.442622	0.728454	75.435	-0.374119	0.165157	Welch Two Sample t-test	two.sided	NS
MS	Q08830	FGL1	Fibrinogen-like protein 1	FGL1	OID30702	Inflammation II	-0.0295547	-0.0828645	-0.0533098	37	51	88	-0.191274	0.848787	0.943761	81.409	-0.336967	0.277858	Welch Two Sample t-test	two.sided	NS
MS	P10645	CHGA	Chromogranin-A	CHGA	OID30403	Cardiometabolic II	-0.10549	-0.1521	-0.0466096	37	51	88	-0.72407	0.471565	0.74259	66.4325	-0.396335	0.185355	Welch Two Sample t-test	two.sided	NS
MS	P12104	FABP2	Fatty acid-binding protein, intestinal	FABP2	OID20200	Cardiometabolic	-0.0216179	0.104765	0.126382	14	22	36	-0.15141	0.88157	0.946074	15.7943	-0.324614	0.281378	Welch Two Sample t-test	two.sided	NS
MS	P34096	RNASE4	Ribonuclease 4	RNASE4	OID30705	Inflammation II	-0.0727205	0.319288	0.392009	37	51	88	-1.05416	0.29477	0.623213	85.7262	-0.209863	0.0644217	Welch Two Sample t-test	two.sided	NS
MS	P02745	C1QA	Complement C1q subcomponent subunit A	C1QA	OID20654	Inflammation	0.094864	0.429274	0.33441	37	51	88	1.63178	0.106386	0.403051	85.926	-0.0207065	0.210435	Welch Two Sample t-test	two.sided	NS
MS	P17900	GM2A	Ganglioside GM2 activator	GM2A	OID30413	Cardiometabolic II	-0.158267	-0.043742	0.114525	37	51	88	-2.38796	0.019132	0.156522	85.9915	-0.290021	-0.0265123	Welch Two Sample t-test	two.sided	NS
MS	P14780	MMP9	Matrix metalloproteinase-9	MMP9	OID21103	Neurology	-0.238911	-0.1719	0.0670104	37	51	88	-2.46597	0.0156528	0.136873	85.8827	-0.431512	-0.0463099	Welch Two Sample t-test	two.sided	NS
MS	Q6UX71	PLXDC2	Plexin domain-containing protein 2	PLXDC2	OID31101	Neurology II	0.00129584	-0.00391063	-0.00520648	37	51	88	0.0307641	0.975532	0.988667	82.6669	-0.082488	0.0850797	Welch Two Sample t-test	two.sided	NS
MS	P36222	CHI3L1	Chitinase-3-like protein 1	CHI3L1	OID20399	Cardiometabolic	-0.504545	-0.411323	0.0932222	37	51	88	-3.19278	0.00196901	0.0342002	85.9944	-0.818693	-0.190398	Welch Two Sample t-test	two.sided	S
MS	P00966	ASS1	Argininosuccinate synthase	ASS1	OID30170	Cardiometabolic II	0.126562	0.0121451	-0.114417	18	27	45	0.623431	0.537482	0.789163	31.5512	-0.287185	0.540309	Welch Two Sample t-test	two.sided	NS
MS	P01591	JCHAIN	Immunoglobulin J chain	JCHAIN	OID20494	Inflammation	-0.200003	-0.212031	-0.0120283	37	51	88	-1.1241	0.264816	0.591783	69.8799	-0.554868	0.154862	Welch Two Sample t-test	two.sided	NS
MS	Q9BYJ0	FGFBP2	Fibroblast growth factor-binding protein 2	FGFBP2	OID30395	Cardiometabolic II	0.0764019	0.218594	0.142192	37	51	88	1.07702	0.28454	0.610734	84.3317	-0.0646578	0.217462	Welch Two Sample t-test	two.sided	NS
MS	P55774	CCL18	C-C motif chemokine 18	CCL18	OID20395	Cardiometabolic	-0.105001	0.308396	0.413397	37	51	88	-0.838481	0.404327	0.698721	77.8582	-0.354317	0.144315	Welch Two Sample t-test	two.sided	NS
MS	P08758	ANXA5	Annexin A5	ANXA5	OID20810	Neurology	-0.201966	-0.315724	-0.113758	37	51	88	-1.50073	0.137425	0.447127	78.7381	-0.469851	0.0659197	Welch Two Sample t-test	two.sided	NS
MS	P11684	SCGB1A1	Uteroglobin	SCGB1A1	OID20688	Inflammation	-0.335759	-0.371026	-0.035267	37	51	88	-2.58679	0.0119336	0.110434	65.0243	-0.594981	-0.0765368	Welch Two Sample t-test	two.sided	NS
MS	Q14118	DAG1	Dystroglycan 1	DAG1	OID20774	Inflammation	-0.164139	-0.0296784	0.134461	37	51	88	-3.53937	0.000679059	0.0188981	78.1451	-0.256462	-0.0718156	Welch Two Sample t-test	two.sided	S
MS	Q9UJC5	SH3BGRL2	SH3 domain-binding glutamic acid-rich-like protein 2	SH3BGRL2	OID30863	Neurology II	-0.146307	-0.103498	0.0428085	37	51	88	-1.12402	0.265038	0.591783	66.6169	-0.406142	0.113529	Welch Two Sample t-test	two.sided	NS
MS	Q99972	MYOC	Myocilin	MYOC	OID21121	Neurology	-0.160008	-0.0264263	0.133581	37	51	88	-2.12884	0.0361516	0.240089	85.2883	-0.309443	-0.0105727	Welch Two Sample t-test	two.sided	NS
MS	O60234	GMFG	Glia maturation factor gamma	GMFG	OID30340	Cardiometabolic II	-0.0332548	-0.086222	-0.0529672	37	51	88	-0.33103	0.741672	0.907082	65.9378	-0.233831	0.167321	Welch Two Sample t-test	two.sided	NS
MS	P22897	MRC1	Macrophage mannose receptor 1	MRC1	OID30694	Inflammation II	-0.0591969	-0.0280161	0.0311808	37	51	88	-0.832556	0.407402	0.700086	85.9723	-0.200545	0.0821509	Welch Two Sample t-test	two.sided	NS
MS	P14625	HSP90B1	Endoplasmin	HSP90B1	OID20829	Neurology	-0.0333456	0.00934563	0.0426912	37	51	88	-0.631357	0.529567	0.782567	81.8309	-0.138416	0.071725	Welch Two Sample t-test	two.sided	NS
MS	P40197	GP5	Platelet glycoprotein V	GP5	OID30611	Inflammation II	-0.00225137	-0.0173854	-0.0151341	37	51	88	-0.0350307	0.972138	0.988667	83.9423	-0.130058	0.125555	Welch Two Sample t-test	two.sided	NS
MS	Q9UNN8	PROCR	Endothelial protein C receptor	PROCR	OID30149	Cardiometabolic II	-0.185169	-0.187525	-0.00235619	37	51	88	-1.72882	0.0881834	0.376664	71.063	-0.398731	0.028393	Welch Two Sample t-test	two.sided	NS
MS	Q9UBP4	DKK3	Dickkopf-related protein 3	DKK3	OID20264	Cardiometabolic	-0.114638	-0.0676	0.0470377	37	51	88	-1.98489	0.0503446	0.274886	85.9744	-0.229452	0.000176095	Welch Two Sample t-test	two.sided	NS
MS	Q99969	RARRES2	Retinoic acid receptor responder protein 2	RARRES2	OID20373	Cardiometabolic	0.0346514	0.389395	0.354744	37	51	88	0.414693	0.679412	0.876635	84.936	-0.131488	0.200791	Welch Two Sample t-test	two.sided	NS
MS	O43396	TXNL1	Thioredoxin-like protein 1	TXNL1	OID30872	Neurology II	-0.110808	-0.0574634	0.0533441	37	51	88	-1.48024	0.142953	0.453355	75.7883	-0.259906	0.0382911	Welch Two Sample t-test	two.sided	NS
MS	P07602	PSAP	Prosaposin	PSAP	OID30419	Cardiometabolic II	-0.050941	0.117138	0.168079	37	51	88	-0.974786	0.332401	0.658386	85.9989	-0.154828	0.0529458	Welch Two Sample t-test	two.sided	NS
MS	Q8NCC3	PLA2G15	Phospholipase A2 group XV	PLA2G15	OID21473	Oncology	-0.0150236	0.00166032	0.016684	37	51	88	-0.296692	0.767424	0.919349	85.1483	-0.115701	0.0856541	Welch Two Sample t-test	two.sided	NS
MS	P35590	TIE1	Tyrosine-protein kinase receptor Tie-1	TIE1	OID20303	Cardiometabolic	0.0134074	0.115959	0.102552	37	51	88	0.277228	0.782378	0.922298	73.9934	-0.0829565	0.109771	Welch Two Sample t-test	two.sided	NS
MS	Q96J42	TXNDC15	Thioredoxin domain-containing protein 15	TXNDC15	OID21495	Oncology	-0.0777465	0.0599395	0.137686	37	51	88	-1.29494	0.198911	0.525926	83.5256	-0.19715	0.0416574	Welch Two Sample t-test	two.sided	NS
MS	P08294	SOD3	Extracellular superoxide dismutase [Cu-Zn]	SOD3	OID30683	Inflammation II	0.184218	0.0132978	-0.17092	37	51	88	1.68463	0.0979526	0.392943	52.8845	-0.0351253	0.403562	Welch Two Sample t-test	two.sided	NS
MS	Q9UKK9	NUDT5	ADP-sugar pyrophosphatase	NUDT5	OID21115	Neurology	-0.0360893	-0.0588788	-0.0227895	33	45	78	-0.55619	0.579844	0.819328	70.4397	-0.165488	0.093309	Welch Two Sample t-test	two.sided	NS
MS	O15031	PLXNB2	Plexin-B2	PLXNB2	OID20317	Cardiometabolic	-0.0150676	0.0375331	0.0526007	37	51	88	-0.382782	0.702828	0.880047	85.7654	-0.0933224	0.0631872	Welch Two Sample t-test	two.sided	NS
MS	Q9NP84	TNFRSF12A	Tumor necrosis factor receptor superfamily member 12A	TNFRSF12A	OID21482	Oncology	-0.117728	-0.113761	0.00396693	17	23	40	-0.803795	0.426528	0.713407	37.9053	-0.414256	0.1788	Welch Two Sample t-test	two.sided	NS
MS	Q8TDY8	IGDCC4	Immunoglobulin superfamily DCC subclass member 4	IGDCC4	OID30402	Cardiometabolic II	0.0228202	0.0448291	0.0220089	37	51	88	0.439995	0.661102	0.872963	81.7543	-0.0803598	0.126	Welch Two Sample t-test	two.sided	NS
MS	Q07960	ARHGAP1	Rho GTPase-activating protein 1	ARHGAP1	OID21202	Oncology	0.0113017	0.0591214	0.0478197	37	51	88	0.151138	0.880268	0.945867	75.8414	-0.137635	0.160238	Welch Two Sample t-test	two.sided	NS
MS	P17980	PSMC3	26S proteasome regulatory subunit 6A	PSMC3	OID31200	Oncology II	0.0476931	0.255644	0.20795	30	45	75	0.41623	0.678841	0.876635	55.7113	-0.181871	0.277258	Welch Two Sample t-test	two.sided	NS
MS	P16035	TIMP2	Metalloproteinase inhibitor 2	TIMP2	OID30318	Cardiometabolic II	-0.0609887	0.0648353	0.125824	37	51	88	-1.17821	0.242225	0.573317	79.6002	-0.16401	0.042033	Welch Two Sample t-test	two.sided	NS
MS	P16581	SELE	E-selectin	SELE	OID20290	Cardiometabolic	-0.0951463	-0.0461996	0.0489468	37	51	88	-1.25132	0.214836	0.545056	72.552	-0.246703	0.05641	Welch Two Sample t-test	two.sided	NS
MS	P27930	IL1R2	Interleukin-1 receptor type 2	IL1R2	OID20757	Inflammation	0.0465299	-0.0463235	-0.0928534	37	51	88	0.581925	0.562161	0.806472	84.8088	-0.112454	0.205514	Welch Two Sample t-test	two.sided	NS
MS	Q92484	SMPDL3A	Acid sphingomyelinase-like phosphodiesterase 3a	SMPDL3A	OID20676	Inflammation	-0.147943	-0.164149	-0.0162066	37	51	88	-1.30278	0.196201	0.525296	84.2304	-0.373759	0.0778737	Welch Two Sample t-test	two.sided	NS
MS	Q9Y4L1	HYOU1	Hypoxia up-regulated protein 1	HYOU1	OID20300	Cardiometabolic	0.0412381	0.0672726	0.0260345	37	51	88	1.19369	0.236023	0.565754	82.4312	-0.0274809	0.109957	Welch Two Sample t-test	two.sided	NS
MS	Q96MK3	FAM20A	Pseudokinase FAM20A	FAM20A	OID30348	Cardiometabolic II	0.110324	0.15481	0.0444859	37	51	88	2.03904	0.0451001	0.261118	72.3407	0.0024748	0.218174	Welch Two Sample t-test	two.sided	NS
MS	O75629	CREG1	Protein CREG1	CREG1	OID21515	Oncology	-0.0653391	0.0273782	0.0927174	37	51	88	-1.0013	0.319508	0.649955	85.4455	-0.195072	0.0643939	Welch Two Sample t-test	two.sided	NS
MS	P16444	DPEP1	Dipeptidase 1	DPEP1	OID20897	Neurology	-0.141363	-0.511752	-0.370389	33	45	78	-1.14172	0.257164	0.587993	75.7948	-0.387974	0.105248	Welch Two Sample t-test	two.sided	NS
MS	O14960	LECT2	Leukocyte cell-derived chemotaxin-2	LECT2	OID30320	Cardiometabolic II	0.176384	0.490543	0.314159	37	51	88	2.07248	0.0417282	0.251942	73.504	0.00678413	0.345984	Welch Two Sample t-test	two.sided	NS
MS	P35247	SFTPD	Pulmonary surfactant-associated protein D	SFTPD	OID20214	Cardiometabolic	-0.15428	0.129536	0.283816	37	51	88	-1.62087	0.109042	0.408996	78.7934	-0.343747	0.0351861	Welch Two Sample t-test	two.sided	NS
MS	Q04721	NOTCH2	Neurogenic locus notch homolog protein 2	NOTCH2	OID30407	Cardiometabolic II	0.0255731	0.105946	0.0803734	37	51	88	0.630022	0.53042	0.782684	82.5645	-0.0551667	0.106313	Welch Two Sample t-test	two.sided	NS
MS	Q15465	SHH	Sonic hedgehog protein	SHH	OID30516	Inflammation II	0.075062	-0.286686	-0.361748	37	51	88	0.404903	0.686844	0.877427	66.7024	-0.294993	0.445117	Welch Two Sample t-test	two.sided	NS
MS	P24387	CRHBP	Corticotropin-releasing factor-binding protein	CRHBP	OID20747	Inflammation	-0.0169071	0.093576	0.110483	37	51	88	-0.300314	0.764712	0.919349	80.4712	-0.128934	0.0951194	Welch Two Sample t-test	two.sided	NS
MS	P17301	ITGA2	Integrin alpha-2	ITGA2	OID30570	Inflammation II	0.087338	0.100136	0.012798	37	51	88	1.32907	0.187417	0.518105	84.1832	-0.0433368	0.218013	Welch Two Sample t-test	two.sided	NS
MS	P30086	PEBP1	Phosphatidylethanolamine-binding protein 1	PEBP1	OID21087	Neurology	-0.0676877	-0.0983459	-0.0306583	37	51	88	-1.31111	0.193902	0.525296	73.5001	-0.170567	0.0351915	Welch Two Sample t-test	two.sided	NS
MS	Q99674	CGREF1	Cell growth regulator with EF hand domain protein 1	CGREF1	OID20152	Cardiometabolic	0.10009	0.0453061	-0.054784	31	45	76	1.50285	0.137337	0.447127	70.5962	-0.0327198	0.2329	Welch Two Sample t-test	two.sided	NS
MS	P23435	CBLN1	Cerebellin-1	CBLN1	OID30851	Neurology II	0.153631	0.037851	-0.11578	33	41	74	1.90606	0.0610904	0.305182	64.6355	-0.00735793	0.31462	Welch Two Sample t-test	two.sided	NS
MS	Q9NZN3	EHD3	EH domain-containing protein 3	EHD3	OID30229	Cardiometabolic II	-0.0154799	-0.0220146	-0.0065347	37	51	88	-0.125305	0.90065	0.952984	68.3558	-0.261973	0.231013	Welch Two Sample t-test	two.sided	NS
MS	P17174	GOT1	Aspartate aminotransferase, cytoplasmic	GOT1	OID30417	Cardiometabolic II	-0.0866076	-0.00285134	0.0837563	37	51	88	-1.22372	0.224816	0.556436	76.43	-0.227553	0.0543381	Welch Two Sample t-test	two.sided	NS
MS	P55103	INHBC	Inhibin beta C chain	INHBC	OID21093	Neurology	0.203971	0.237115	0.0331441	37	51	88	3.35083	0.00125379	0.0259252	76.5041	0.0827473	0.325194	Welch Two Sample t-test	two.sided	S
MS	Q8NBS9	TXNDC5	Thioredoxin domain-containing protein 5	TXNDC5	OID21012	Neurology	-0.1431	-0.0859197	0.0571798	37	51	88	-3.51028	0.000715351	0.0192293	85.9411	-0.22414	-0.0620589	Welch Two Sample t-test	two.sided	S
MS	Q16819	MEP1A	Meprin A subunit alpha	MEP1A	OID31459	Oncology II	0.0346883	0.196932	0.162244	21	33	54	0.53608	0.594739	0.825892	41.8857	-0.0959069	0.165284	Welch Two Sample t-test	two.sided	NS
MS	P61916	NPC2	NPC intracellular cholesterol transporter 2	NPC2	OID30418	Cardiometabolic II	-0.123252	-0.0436106	0.0796409	37	51	88	-2.6713	0.00904682	0.0932467	85.3867	-0.214983	-0.0315205	Welch Two Sample t-test	two.sided	NS
MS	Q06141	REG3A	Regenerating islet-derived protein 3-alpha	REG3A	OID20258	Cardiometabolic	-0.203192	-0.0276475	0.175544	25	39	64	-1.4065	0.164706	0.481342	60.3193	-0.492136	0.085752	Welch Two Sample t-test	two.sided	NS
MS	Q96AP7	ESAM	Endothelial cell-selective adhesion molecule	ESAM	OID20270	Cardiometabolic	-0.152082	-0.0770056	0.0750767	37	51	88	-3.37126	0.00112543	0.0244347	85.4491	-0.241769	-0.0623956	Welch Two Sample t-test	two.sided	S
MS	O95274	LYPD3	Ly6/PLAUR domain-containing protein 3	LYPD3	OID21530	Oncology	-0.107787	-0.0425434	0.0652431	37	51	88	-1.34776	0.181318	0.508972	84.9442	-0.266799	0.0512255	Welch Two Sample t-test	two.sided	NS
MS	P06858	LPL	Lipoprotein lipase	LPL	OID20188	Cardiometabolic	0.28198	0.268584	-0.0133957	27	39	66	2.72217	0.00835826	0.0910487	63.6105	0.0750178	0.488942	Welch Two Sample t-test	two.sided	NS
MS	Q8IWV2	CNTN4	Contactin-4	CNTN4	OID21117	Neurology	0.0436028	0.0999212	0.0563184	37	51	88	0.887083	0.377733	0.683419	78.8293	-0.0542371	0.141443	Welch Two Sample t-test	two.sided	NS
MS	Q12864	CDH17	Cadherin-17	CDH17	OID20134	Cardiometabolic	0.186544	0.171416	-0.0151278	31	45	76	2.02574	0.0472854	0.265794	59.4779	0.00230925	0.370779	Welch Two Sample t-test	two.sided	NS
MS	Q53H82	LACTB2	Endoribonuclease LACTB2	LACTB2	OID20150	Cardiometabolic	-0.219141	-0.247804	-0.0286634	7	6	13	-1.84388	0.0998553	0.39696	8.59638	-0.489929	0.0516473	Welch Two Sample t-test	two.sided	NS
MS	Q9BUN1	MENT	Protein MENT	MENT	OID30595	Inflammation II	0.269313	0.223474	-0.0458392	37	51	88	3.34396	0.0012511	0.0259252	81.2777	0.109078	0.429548	Welch Two Sample t-test	two.sided	S
MS	Q6GTS8	PM20D1	N-fatty-acyl-amino acid synthase/hydrolase PM20D1	PM20D1	OID20149	Cardiometabolic	-0.259125	-0.301285	-0.0421594	37	51	88	-1.45565	0.150182	0.464536	66.6703	-0.614474	0.0962232	Welch Two Sample t-test	two.sided	NS
MS	Q9NPY3	CD93	Complement component C1q receptor	CD93	OID20397	Cardiometabolic	-0.165284	-0.0945522	0.0707322	37	51	88	-2.68122	0.00886689	0.0932467	81.9888	-0.287917	-0.042652	Welch Two Sample t-test	two.sided	NS
MS	Q9UHL4	DPP7	Dipeptidyl peptidase 2	DPP7	OID20142	Cardiometabolic	-0.142685	-0.00894258	0.133743	37	51	88	-1.54091	0.127072	0.433428	84.5841	-0.326809	0.0414379	Welch Two Sample t-test	two.sided	NS
MS	P08254	MMP3	Stromelysin-1	MMP3	OID21083	Neurology	-0.631711	-0.395138	0.236573	37	51	88	-5.12226	1.99807e-06	0.000563955	81.1376	-0.877086	-0.386336	Welch Two Sample t-test	two.sided	S
MS	P58546	MTPN	Myotrophin	MTPN	OID20080	Cardiometabolic	-0.0694441	-0.0901103	-0.0206662	37	51	88	-0.668255	0.506292	0.766225	66.2514	-0.276909	0.138021	Welch Two Sample t-test	two.sided	NS
MS	P00740	F9	Coagulation factor IX	F9	OID20349	Cardiometabolic	0.106035	0.0731099	-0.0329249	37	51	88	2.17729	0.0328272	0.227871	70.1064	0.0089076	0.203162	Welch Two Sample t-test	two.sided	NS
MS	O00584	RNASET2	Ribonuclease T2	RNASET2	OID20321	Cardiometabolic	-0.158837	-0.0874287	0.0714085	37	51	88	-3.42598	0.000941632	0.0231109	85.9435	-0.251004	-0.0666707	Welch Two Sample t-test	two.sided	S
MS	Q96G03	PGM2	Phosphopentomutase	PGM2	OID30904	Neurology II	-0.0143006	-0.0375071	-0.0232064	37	51	88	-0.172748	0.863376	0.943761	66.2829	-0.179569	0.150968	Welch Two Sample t-test	two.sided	NS
MS	P24158	PRTN3	Myeloblastin	PRTN3	OID20329	Cardiometabolic	-0.0709061	0.0812944	0.1522	31	45	76	-0.810903	0.420022	0.708072	73.9996	-0.245136	0.103324	Welch Two Sample t-test	two.sided	NS
MS	Q14515	SPARCL1	SPARC-like protein 1	SPARCL1	OID20361	Cardiometabolic	0.0231153	0.0432318	0.0201165	37	51	88	0.450971	0.653182	0.868214	83.2897	-0.0788272	0.125058	Welch Two Sample t-test	two.sided	NS
MS	P00568	AK1	Adenylate kinase isoenzyme 1	AK1	OID20122	Cardiometabolic	-0.107898	-0.035512	0.0723864	37	51	88	-1.21653	0.227516	0.556436	76.6695	-0.284522	0.0687256	Welch Two Sample t-test	two.sided	NS
MS	Q02747	GUCA2A	Guanylin	GUCA2A	OID21101	Neurology	-0.142939	-0.100221	0.0427188	37	51	88	-1.9483	0.054727	0.289324	83.7843	-0.288842	0.00296302	Welch Two Sample t-test	two.sided	NS
MS	Q969H8	MYDGF	Myeloid-derived growth factor	MYDGF	OID30313	Cardiometabolic II	-0.124966	-0.141328	-0.0163621	37	51	88	-1.58964	0.116356	0.415715	71.0713	-0.281713	0.0317811	Welch Two Sample t-test	two.sided	NS
MS	Q9NS98	SEMA3G	Semaphorin-3G	SEMA3G	OID30599	Inflammation II	-0.0441784	0.0906588	0.134837	37	51	88	-0.873378	0.385106	0.687958	78.9508	-0.144863	0.0565063	Welch Two Sample t-test	two.sided	NS
MS	Q9NS71	GKN1	Gastrokine-1	GKN1	OID20885	Neurology	-0.0737834	0.0348359	0.108619	37	51	88	-0.990184	0.324902	0.654327	84.7625	-0.221945	0.074378	Welch Two Sample t-test	two.sided	NS
MS	P00441	SOD1	Superoxide dismutase [Cu-Zn]	SOD1	OID20386	Cardiometabolic	-0.136495	-0.143743	-0.0072478	37	51	88	-1.93631	0.0564751	0.292066	77.5051	-0.276848	0.00385841	Welch Two Sample t-test	two.sided	NS
MS	Q9UBR2	CTSZ	Cathepsin Z	CTSZ	OID20365	Cardiometabolic	-0.113547	-0.074868	0.0386792	37	51	88	-2.08562	0.0401095	0.249467	82.3281	-0.221845	-0.00524949	Welch Two Sample t-test	two.sided	NS
MS	P01137	TGFB1	Transforming growth factor beta-1 proprotein	TGFB1	OID20621	Inflammation	0.10426	0.0502304	-0.0540296	37	51	88	1.17145	0.244877	0.57358	80.3978	-0.0728432	0.281363	Welch Two Sample t-test	two.sided	NS
MS	P42702	LIFR	Leukemia inhibitory factor receptor	LIFR	OID20606	Inflammation	0.0936068	-0.0527718	-0.146379	8	14	22	0.842993	0.414202	0.704353	13.2403	-0.145841	0.333055	Welch Two Sample t-test	two.sided	NS
MS	O75347	TBCA	Tubulin-specific chaperone A	TBCA	OID30616	Inflammation II	-0.154623	-0.155398	-0.000774969	37	51	88	-1.9618	0.0533216	0.285308	78.7079	-0.311514	0.00226745	Welch Two Sample t-test	two.sided	NS
MS	P01236	PRL	Prolactin	PRL	OID21033	Neurology	0.173152	0.196257	0.0231051	24	33	57	1.41647	0.164995	0.481342	37.0388	-0.0745255	0.42083	Welch Two Sample t-test	two.sided	NS
MS	Q01459	CTBS	Di-N-acetylchitobiase	CTBS	OID30710	Inflammation II	0.0508574	0.00393796	-0.0469195	37	51	88	0.992145	0.32407	0.654327	81.3272	-0.0511278	0.152843	Welch Two Sample t-test	two.sided	NS
MS	P04216	THY1	Thy-1 membrane glycoprotein	THY1	OID21050	Neurology	-0.0926778	-0.0533805	0.0392973	37	51	88	-1.63715	0.105873	0.403051	73.517	-0.205486	0.0201307	Welch Two Sample t-test	two.sided	NS
MS	Q9UQP3	TNN	Tenascin-N	TNN	OID30412	Cardiometabolic II	0.100103	0.13192	0.0318176	37	51	88	1.63276	0.10631	0.403051	82.9711	-0.0218391	0.222045	Welch Two Sample t-test	two.sided	NS
MS	P15085	CPA1	Carboxypeptidase A1	CPA1	OID20280	Cardiometabolic	-0.0452726	-0.149732	-0.10446	37	51	88	-0.450199	0.653726	0.868214	84.0247	-0.245249	0.154704	Welch Two Sample t-test	two.sided	NS
MS	Q96KG7	MEGF10	Multiple epidermal growth factor-like domains protein 10	MEGF10	OID20746	Inflammation	0.00596877	0.0672813	0.0613126	37	51	88	0.0795102	0.936819	0.97123	82.5161	-0.143354	0.155291	Welch Two Sample t-test	two.sided	NS
MS	P06733	ENO1	Alpha-enolase	ENO1	OID21037	Neurology	-0.0182264	-0.0281698	-0.00994333	37	51	88	-0.170673	0.86498	0.943761	69.0209	-0.231269	0.194816	Welch Two Sample t-test	two.sided	NS
MS	P14174	MIF	Macrophage migration inhibitory factor	MIF	OID21073	Neurology	-0.102495	-0.182068	-0.0795737	37	51	88	-0.959039	0.340821	0.66287	70.3984	-0.315623	0.110634	Welch Two Sample t-test	two.sided	NS
MS	Q8WXD2	SCG3	Secretogranin-3	SCG3	OID20728	Inflammation	0.0140459	0.0775321	0.0634863	37	51	88	0.276365	0.782945	0.922298	84.2349	-0.0870182	0.11511	Welch Two Sample t-test	two.sided	NS
MS	P51580	TPMT	Thiopurine S-methyltransferase	TPMT	OID21270	Oncology	0.496619	0.212819	-0.2838	4	4	8	1.88452	0.120981	0.422919	4.77021	-0.19073	1.18397	Welch Two Sample t-test	two.sided	NS
MS	Q12884	FAP	Prolyl endopeptidase FAP	FAP	OID20330	Cardiometabolic	0.014066	-0.04054	-0.054606	37	51	88	0.218594	0.827601	0.937173	70.1475	-0.114267	0.142399	Welch Two Sample t-test	two.sided	NS
MS	P31146	CORO1A	Coronin-1A	CORO1A	OID20286	Cardiometabolic	-0.0260352	0.0536676	0.0797028	37	51	88	-0.274957	0.78424	0.922298	63.6697	-0.215215	0.163145	Welch Two Sample t-test	two.sided	NS
MS	P50895	BCAM	Basal cell adhesion molecule	BCAM	OID21076	Neurology	-0.0150613	-0.0267974	-0.0117361	37	51	88	-0.262518	0.793714	0.925601	68.1098	-0.129543	0.0994202	Welch Two Sample t-test	two.sided	NS
MS	P09093	CELA3A	Chymotrypsin-like elastase family member 3A	CELA3A	OID20298	Cardiometabolic	-0.0772705	-0.0453706	0.0318999	14	16	30	-0.36707	0.71739	0.884289	20.1695	-0.516142	0.361601	Welch Two Sample t-test	two.sided	NS
MS	P03951	F11	Coagulation factor XI	F11	OID30773	Inflammation II	0.234544	0.340363	0.10582	37	51	88	3.59745	0.000566275	0.0172791	76.8177	0.104714	0.364373	Welch Two Sample t-test	two.sided	S
MS	P09529	INHBB	Inhibin beta B chain	INHBB	OID30625	Inflammation II	-0.0998398	-0.0980797	0.00176008	29	41	70	-1.2324	0.222551	0.553974	60.7318	-0.261849	0.0621696	Welch Two Sample t-test	two.sided	NS
MS	P13693	TPT1	Translationally-controlled tumor protein	TPT1	OID20476	Inflammation	-0.161685	-0.17791	-0.0162249	37	51	88	-1.53974	0.129107	0.433816	57.5143	-0.371919	0.0485488	Welch Two Sample t-test	two.sided	NS
MS	Q15485	FCN2	Ficolin-2	FCN2	OID20382	Cardiometabolic	0.254146	0.118866	-0.13528	37	51	88	3.20968	0.0018721	0.033025	85.4869	0.0967258	0.411566	Welch Two Sample t-test	two.sided	S
MS	P55000	SLURP1	Secreted Ly-6/uPAR-related protein 1	SLURP1	OID30404	Cardiometabolic II	-0.016496	0.0841723	0.100668	31	45	76	-0.281274	0.779314	0.921304	71.3918	-0.133424	0.100432	Welch Two Sample t-test	two.sided	NS
MS	O14786	NRP1	Neuropilin-1	NRP1	OID20390	Cardiometabolic	-0.120532	-0.0474457	0.0730863	37	51	88	-1.9104	0.0595277	0.30003	83.1888	-0.246017	0.00495261	Welch Two Sample t-test	two.sided	NS
MS	P07333	CSF1R	Macrophage colony-stimulating factor 1 receptor	CSF1R	OID30681	Inflammation II	-0.0563798	-0.0632236	-0.0068438	37	51	88	-0.70559	0.482468	0.750285	80.9568	-0.215366	0.102606	Welch Two Sample t-test	two.sided	NS
MS	P14384	CPM	Carboxypeptidase M	CPM	OID21054	Neurology	-0.0110298	-0.00143291	0.00959693	37	51	88	-0.219544	0.826771	0.937173	82.2022	-0.110969	0.0889096	Welch Two Sample t-test	two.sided	NS
MS	P04406	GAPDH	Glyceraldehyde-3-phosphate dehydrogenase	GAPDH	OID30600	Inflammation II	-0.0124667	0.0483988	0.0608655	37	51	88	-0.130613	0.896479	0.95096	65.9244	-0.203039	0.178105	Welch Two Sample t-test	two.sided	NS
MS	Q86T13	CLEC14A	C-type lectin domain family 14 member A	CLEC14A	OID21090	Neurology	-0.0548787	0.0300232	0.0849019	17	18	35	-0.485003	0.631721	0.851242	26.0963	-0.287422	0.177665	Welch Two Sample t-test	two.sided	NS
MS	P17927	CR1	Complement receptor type 1	CR1	OID30697	Inflammation II	0.0504573	0.12855	0.0780929	37	51	88	0.922324	0.358965	0.677578	85.1686	-0.0583111	0.159226	Welch Two Sample t-test	two.sided	NS
MS	P04792	HSPB1	Heat shock protein beta-1	HSPB1	OID20230	Cardiometabolic	0.136121	-0.0594	-0.195521	37	51	88	0.96967	0.336514	0.662144	54.2487	-0.145292	0.417533	Welch Two Sample t-test	two.sided	NS
MS	Q9UBX1	CTSF	Cathepsin F	CTSF	OID21500	Oncology	0.142984	0.115643	-0.027341	37	51	88	1.84449	0.0686475	0.332631	83.7291	-0.011179	0.297146	Welch Two Sample t-test	two.sided	NS
MS	O00602	FCN1	Ficolin-1	FCN1	OID30690	Inflammation II	0.0244024	0.0845101	0.0601076	37	51	88	0.259989	0.795598	0.925601	73.6257	-0.162633	0.211437	Welch Two Sample t-test	two.sided	NS
MS	P02776	PF4	Platelet factor 4	PF4	OID30764	Inflammation II	-0.0650119	0.133066	0.198078	37	51	88	-0.428322	0.669687	0.875182	72.4746	-0.367551	0.237528	Welch Two Sample t-test	two.sided	NS
MS	P46109	CRKL	Crk-like protein	CRKL	OID20742	Inflammation	0.0370316	0.0152622	-0.0217695	37	51	88	0.355185	0.723717	0.889092	59.0662	-0.171588	0.245651	Welch Two Sample t-test	two.sided	NS
MS	Q9UBQ7	GRHPR	Glyoxylate reductase/hydroxypyruvate reductase	GRHPR	OID30289	Cardiometabolic II	0.0438935	0.156462	0.112568	27	35	62	0.434528	0.665986	0.874485	44.9127	-0.15957	0.247357	Welch Two Sample t-test	two.sided	NS
MS	A1L4H1	SSC5D	Soluble scavenger receptor cysteine-rich domain-containing protein SSC5D	SSC5D	OID20351	Cardiometabolic	-0.104346	-0.0238644	0.0804814	37	51	88	-1.50343	0.137212	0.447127	70.211	-0.242762	0.0340707	Welch Two Sample t-test	two.sided	NS
MS	Q03403	TFF2	Trefoil factor 2	TFF2	OID20787	Inflammation	0.0131859	-0.085367	-0.098553	23	29	52	0.100994	0.919975	0.962606	48.1468	-0.249306	0.275678	Welch Two Sample t-test	two.sided	NS
MS	P30740	SERPINB1	Leukocyte elastase inhibitor	SERPINB1	OID21088	Neurology	-0.109158	-0.138467	-0.0293082	37	51	88	-1.14009	0.257975	0.587993	73.022	-0.299978	0.0816613	Welch Two Sample t-test	two.sided	NS
MS	O00241	SIRPB1	Signal-regulatory protein beta-1	SIRPB1	OID20739	Inflammation	-0.193876	-0.0806507	0.113225	28	38	66	-2.46692	0.0163154	0.140612	63.9983	-0.350879	-0.0368735	Welch Two Sample t-test	two.sided	NS
MS	Q7Z5L0	VMO1	Vitelline membrane outer layer protein 1 homolog	VMO1	OID21381	Oncology	-0.135944	-0.146551	-0.0106076	34	45	79	-0.989508	0.325514	0.654327	76.996	-0.409512	0.137625	Welch Two Sample t-test	two.sided	NS
MS	Q9H3G5	CPVL	Probable serine carboxypeptidase CPVL	CPVL	OID21435	Oncology	0.017881	0.0587975	0.0409165	37	51	88	0.223088	0.824018	0.936271	82.5544	-0.141551	0.177313	Welch Two Sample t-test	two.sided	NS
MS	P37235	HPCAL1	Hippocalcin-like protein 1	HPCAL1	OID20615	Inflammation	-0.216933	-0.0186858	0.198248	37	51	88	-2.07154	0.04173	0.251942	75.3851	-0.425531	-0.00833629	Welch Two Sample t-test	two.sided	NS
MS	P61026	RAB10	Ras-related protein Rab-10	RAB10	OID30357	Cardiometabolic II	0.0254979	0.0148671	-0.0106308	37	51	88	0.368959	0.713304	0.883688	68.0153	-0.112404	0.1634	Welch Two Sample t-test	two.sided	NS
MS	Q9Y2I7	PIKFYVE	1-phosphatidylinositol 3-phosphate 5-kinase	PIKFYVE	OID30465	Inflammation II	0.0353546	0.0542387	0.0188841	10	12	22	0.470195	0.643571	0.863962	18.9885	-0.122029	0.192738	Welch Two Sample t-test	two.sided	NS
MS	Q96PL1	SCGB3A2	Secretoglobin family 3A member 2	SCGB3A2	OID20723	Inflammation	-0.280722	-0.881779	-0.601057	37	51	88	-1.21792	0.226678	0.556436	83.7017	-0.739108	0.177664	Welch Two Sample t-test	two.sided	NS
MS	Q6UWW8	CES3	Carboxylesterase 3	CES3	OID21340	Oncology	0.117719	0.0188603	-0.0988587	31	45	76	1.13975	0.25957	0.587993	52.4541	-0.0894952	0.324933	Welch Two Sample t-test	two.sided	NS
MS	Q16627	CCL14	C-C motif chemokine 14	CCL14	OID20401	Cardiometabolic	-0.150651	0.2036	0.354251	37	51	88	-1.76044	0.0818887	0.364583	85.9948	-0.320771	0.0194682	Welch Two Sample t-test	two.sided	NS
MS	Q9BUD6	SPON2	Spondin-2	SPON2	OID20221	Cardiometabolic	-0.0428065	0.110271	0.153077	37	51	88	-0.682002	0.497532	0.759072	68.6705	-0.168032	0.082419	Welch Two Sample t-test	two.sided	NS
MS	P42785	PRCP	Lysosomal Pro-X carboxypeptidase	PRCP	OID20337	Cardiometabolic	-0.0316263	0.00190604	0.0335323	37	51	88	-0.651625	0.516444	0.773751	82.9368	-0.12816	0.0649078	Welch Two Sample t-test	two.sided	NS
MS	P09467	FBP1	Fructose-1,6-bisphosphatase 1	FBP1	OID20227	Cardiometabolic	0.0121334	-0.0622071	-0.0743405	37	51	88	0.112712	0.910573	0.959886	71.7728	-0.202474	0.22674	Welch Two Sample t-test	two.sided	NS
MS	P36959	GMPR	GMP reductase 1	GMPR	OID20641	Inflammation	-0.0927164	-0.0732687	0.0194477	37	51	88	-0.956227	0.341795	0.66287	81.2395	-0.285629	0.100196	Welch Two Sample t-test	two.sided	NS
MS	Q9NZK5	ADA2	Adenosine deaminase 2	ADA2	OID20394	Cardiometabolic	-0.22675	-0.0191309	0.207619	37	51	88	-2.43913	0.016802	0.143481	85.042	-0.411586	-0.0419148	Welch Two Sample t-test	two.sided	NS
MS	Q9UHI8	ADAMTS1	A disintegrin and metalloproteinase with thrombospondin motifs 1	ADAMTS1	OID30528	Inflammation II	-0.236374	-0.0731982	0.163176	37	51	88	-3.85682	0.000222859	0.0100643	84.948	-0.358231	-0.114517	Welch Two Sample t-test	two.sided	S
MS	Q9NZ53	PODXL2	Podocalyxin-like protein 2	PODXL2	OID21487	Oncology	-0.00270481	0.0679164	0.0706212	27	28	55	-0.0171214	0.986417	0.990805	44.0445	-0.321079	0.31567	Welch Two Sample t-test	two.sided	NS
MS	Q6IBS0	TWF2	Twinfilin-2	TWF2	OID30386	Cardiometabolic II	-0.062872	-0.0934389	-0.0305669	37	51	88	-0.565854	0.573447	0.814367	64.8042	-0.284786	0.159042	Welch Two Sample t-test	two.sided	NS
MS	Q7Z7M9	GALNT5	Polypeptide N-acetylgalactosaminyltransferase 5	GALNT5	OID30295	Cardiometabolic II	0.00166585	0.00949121	0.00782536	37	51	88	0.0237217	0.981131	0.989514	83.9581	-0.137985	0.141316	Welch Two Sample t-test	two.sided	NS
MS	P54764	EPHA4	Ephrin type-A receptor 4	EPHA4	OID30622	Inflammation II	-0.0290451	-0.00919447	0.0198507	37	51	88	-0.576687	0.565657	0.806472	85.9902	-0.129169	0.0710784	Welch Two Sample t-test	two.sided	NS
MS	Q9HCB6	SPON1	Spondin-1	SPON1	OID20759	Inflammation	-0.0647985	-0.0226081	0.0421905	37	51	88	-1.26139	0.210581	0.538869	86	-0.16692	0.0373234	Welch Two Sample t-test	two.sided	NS
MS	Q13508	ART3	Ecto-ADP-ribosyltransferase 3	ART3	OID20346	Cardiometabolic	-0.3785	-0.233042	0.145458	37	51	88	-5.04406	2.57999e-06	0.000582561	84.302	-0.527715	-0.229285	Welch Two Sample t-test	two.sided	S
MS	Q12841	FSTL1	Follistatin-related protein 1	FSTL1	OID30254	Cardiometabolic II	-0.0638344	0.00634309	0.0701775	37	51	88	-1.56721	0.120995	0.422919	80.3695	-0.144886	0.0172176	Welch Two Sample t-test	two.sided	NS
MS	P54577	YARS1	Tyrosine--tRNA ligase, cytoplasmic	YARS1	OID31494	Oncology II	-0.110761	-0.136619	-0.025858	37	51	88	-1.05397	0.295454	0.62349	71.3364	-0.320287	0.0987645	Welch Two Sample t-test	two.sided	NS
MS	Q13576	IQGAP2	Ras GTPase-activating-like protein IQGAP2	IQGAP2	OID21361	Oncology	-0.0939727	0.0328291	0.126802	33	41	74	-0.717435	0.475779	0.743981	62.5053	-0.355765	0.167819	Welch Two Sample t-test	two.sided	NS
MS	Q6UX06	OLFM4	Olfactomedin-4	OLFM4	OID30665	Inflammation II	-0.0323891	0.0292918	0.0616809	13	12	25	-0.0922084	0.927686	0.96869	15.8724	-0.777513	0.712735	Welch Two Sample t-test	two.sided	NS
MS	P09668	CTSH	Pro-cathepsin H	CTSH	OID20113	Cardiometabolic	0.0241463	0.017245	-0.00690135	37	51	88	0.313922	0.75443	0.914878	76.9478	-0.129019	0.177312	Welch Two Sample t-test	two.sided	NS
MS	Q9UBG3	CRNN	Cornulin	CRNN	OID21427	Oncology	0.171823	-0.722964	-0.894787	14	16	30	0.802247	0.42917	0.71637	27.9871	-0.266908	0.610554	Welch Two Sample t-test	two.sided	NS
MS	Q07654	TFF3	Trefoil factor 3	TFF3	OID20371	Cardiometabolic	-0.145087	-0.123116	0.0219705	37	51	88	-1.65055	0.103895	0.403051	61.9018	-0.320805	0.0306323	Welch Two Sample t-test	two.sided	NS
MS	Q9UK05	GDF2	Growth/differentiation factor 2	GDF2	OID20202	Cardiometabolic	-0.0649224	0.156845	0.221767	37	51	88	-1.31989	0.190501	0.520764	82.9775	-0.162755	0.0329103	Welch Two Sample t-test	two.sided	NS
MS	P35579	MYH9	Myosin-9	MYH9	OID30382	Cardiometabolic II	0.0046519	-0.00546575	-0.0101176	37	51	88	0.0621585	0.950662	0.977996	55.0575	-0.145326	0.15463	Welch Two Sample t-test	two.sided	NS
MS	Q9ULI3	HEG1	Protein HEG homolog 1	HEG1	OID30579	Inflammation II	0.00691551	0.101696	0.0947804	37	51	88	0.130266	0.896686	0.95096	79.4155	-0.0987443	0.112575	Welch Two Sample t-test	two.sided	NS
MS	O75326	SEMA7A	Semaphorin-7A	SEMA7A	OID20283	Cardiometabolic	-0.0842768	-0.0405808	0.043696	37	51	88	-1.33374	0.186329	0.518105	74.967	-0.210156	0.0416022	Welch Two Sample t-test	two.sided	NS
MS	Q9UL46	PSME2	Proteasome activator complex subunit 2	PSME2	OID20989	Neurology	-0.0539224	0.0337919	0.0877143	37	51	88	-0.789622	0.432157	0.716707	77.5102	-0.189889	0.0820438	Welch Two Sample t-test	two.sided	NS
MS	Q92520	FAM3C	Protein FAM3C	FAM3C	OID20233	Cardiometabolic	-0.12244	0.0185679	0.141008	37	51	88	-2.35639	0.0207265	0.167144	85.9938	-0.225735	-0.0191452	Welch Two Sample t-test	two.sided	NS
MS	P26842	CD27	CD27 antigen	CD27	OID21527	Oncology	0.108497	0.127651	0.0191531	14	18	32	0.939399	0.356241	0.675187	25.7912	-0.129003	0.345998	Welch Two Sample t-test	two.sided	NS
MS	P31949	S100A11	Protein S100-A11	S100A11	OID20130	Cardiometabolic	0.0080072	0.0603621	0.0523549	37	51	88	0.0757106	0.939957	0.973589	49.0723	-0.204519	0.220533	Welch Two Sample t-test	two.sided	NS
MS	P22894	MMP8	Neutrophil collagenase	MMP8	OID21019	Neurology	-0.162917	0.0325358	0.195453	27	41	68	-1.39903	0.166517	0.483284	65.5776	-0.395445	0.0696112	Welch Two Sample t-test	two.sided	NS
MS	P22692	IGFBP4	Insulin-like growth factor-binding protein 4	IGFBP4	OID21158	Neurology	-0.0728388	0.126971	0.19981	37	51	88	-1.44348	0.15252	0.468623	85.9684	-0.173152	0.027474	Welch Two Sample t-test	two.sided	NS
MS	O43639	NCK2	Cytoplasmic protein NCK2	NCK2	OID20683	Inflammation	-0.265488	-0.124082	0.141406	21	29	50	-2.31325	0.0251902	0.189252	46.418	-0.496449	-0.0345277	Welch Two Sample t-test	two.sided	NS
MS	Q6UWP8	SBSN	Suprabasin	SBSN	OID30398	Cardiometabolic II	0.00120302	0.141921	0.140718	37	51	88	0.0218401	0.982627	0.98964	84.2784	-0.108331	0.110737	Welch Two Sample t-test	two.sided	NS
MS	O95980	RECK	Reversion-inducing cysteine-rich protein with Kazal motifs	RECK	OID30234	Cardiometabolic II	0.0713399	0.0883009	0.016961	37	51	88	1.57037	0.120383	0.422919	77.8941	-0.0191038	0.161784	Welch Two Sample t-test	two.sided	NS
MS	P48052	CPA2	Carboxypeptidase A2	CPA2	OID21060	Neurology	0.117925	-0.00505383	-0.122979	14	16	30	0.758489	0.454882	0.737202	26.3802	-0.201432	0.437283	Welch Two Sample t-test	two.sided	NS
MS	O75509	TNFRSF21	Tumor necrosis factor receptor superfamily member 21	TNFRSF21	OID21052	Neurology	-0.0675313	0.0333888	0.10092	15	20	35	-0.851966	0.400665	0.695924	31.4961	-0.229091	0.0940281	Welch Two Sample t-test	two.sided	NS
MS	Q9BQ51	PDCD1LG2	Programmed cell death 1 ligand 2	PDCD1LG2	OID21273	Oncology	0.279241	0.159474	-0.119767	14	22	36	4.66726	5.67629e-05	0.00534045	30.6946	0.157168	0.401313	Welch Two Sample t-test	two.sided	S
MS	Q9H1U4	MEGF9	Multiple epidermal growth factor-like domains protein 9	MEGF9	OID20285	Cardiometabolic	0.0583689	0.0038431	-0.0545258	37	51	88	1.17199	0.24444	0.57358	85.9506	-0.0406376	0.157375	Welch Two Sample t-test	two.sided	NS
MS	P35754	GLRX	Glutaredoxin-1	GLRX	OID20195	Cardiometabolic	-0.0399933	0.0284074	0.0684006	37	51	88	-0.629208	0.531033	0.782684	78.814	-0.166513	0.0865269	Welch Two Sample t-test	two.sided	NS
MS	Q92876	KLK6	Kallikrein-6	KLK6	OID21526	Oncology	-0.00147593	0.00628178	0.00775771	37	51	88	-0.023102	0.981626	0.989514	81.0893	-0.12859	0.125638	Welch Two Sample t-test	two.sided	NS
MS	Q14624	ITIH4	Inter-alpha-trypsin inhibitor heavy chain H4	ITIH4	OID30762	Inflammation II	0.015471	0.0936683	0.0781973	37	51	88	0.261012	0.794735	0.925601	82.254	-0.102437	0.133378	Welch Two Sample t-test	two.sided	NS
MS	P01903	HLA-DRA	HLA class II histocompatibility antigen, DR alpha chain	HLA-DRA	OID20520	Inflammation	-0.177716	-0.188328	-0.0106118	37	51	88	-1.68714	0.0954619	0.388459	80.2024	-0.387332	0.0319002	Welch Two Sample t-test	two.sided	NS
MS	P19022	CDH2	Cadherin-2	CDH2	OID20170	Cardiometabolic	-0.14585	-0.0405724	0.105278	37	51	88	-2.81238	0.00609207	0.0731697	85.9502	-0.248946	-0.0427549	Welch Two Sample t-test	two.sided	NS
MS	P13501	CCL5	C-C motif chemokine 5	CCL5	OID20412	Cardiometabolic	0.027172	0.232732	0.20556	37	51	88	0.170912	0.864831	0.943761	64.1051	-0.290422	0.344766	Welch Two Sample t-test	two.sided	NS
MS	Q5T2D2	TREML2	Trem-like transcript 2 protein	TREML2	OID21120	Neurology	0.0840138	0.0441927	-0.0398211	33	41	74	1.05716	0.294072	0.622904	70.0186	-0.0744858	0.242513	Welch Two Sample t-test	two.sided	NS
MS	P09382	LGALS1	Galectin-1	LGALS1	OID20154	Cardiometabolic	0.0239674	0.153962	0.129995	37	51	88	0.544101	0.588008	0.824266	73.9526	-0.063804	0.111739	Welch Two Sample t-test	two.sided	NS
MS	P17931	LGALS3	Galectin-3	LGALS3	OID20284	Cardiometabolic	0.156565	0.229791	0.0732259	37	51	88	3.7133	0.000376905	0.0125155	80.0163	0.0726576	0.240472	Welch Two Sample t-test	two.sided	S
MS	P10599	TXN	Thioredoxin	TXN	OID30670	Inflammation II	-0.0885084	-0.0945587	-0.00605032	37	51	88	-1.17905	0.243276	0.573543	57.004	-0.238828	0.0618115	Welch Two Sample t-test	two.sided	NS
MS	Q15762	CD226	CD226 antigen	CD226	OID30556	Inflammation II	0.0900882	0.0393913	-0.050697	37	51	88	2.10816	0.0383881	0.244195	74.3302	0.00494693	0.17523	Welch Two Sample t-test	two.sided	NS
MS	Q14767	LTBP2	Latent-transforming growth factor beta-binding protein 2	LTBP2	OID20254	Cardiometabolic	-0.222792	0.0218003	0.244593	37	51	88	-2.0459	0.0440832	0.258362	79.2481	-0.439536	-0.00604899	Welch Two Sample t-test	two.sided	NS
MS	O14793	MSTN	Growth/differentiation factor 8	MSTN	OID20115	Cardiometabolic	-0.14586	-0.0966558	0.0492037	37	51	88	-1.62688	0.107423	0.404268	85.9674	-0.324091	0.0323717	Welch Two Sample t-test	two.sided	NS
MS	P11279	LAMP1	Lysosome-associated membrane glycoprotein 1	LAMP1	OID30416	Cardiometabolic II	0.0743987	0.0827685	0.00836983	37	51	88	1.67537	0.098199	0.392943	72.0258	-0.0141254	0.162923	Welch Two Sample t-test	two.sided	NS
MS	P20700	LMNB1	Lamin-B1	LMNB1	OID31501	Oncology II	0.183958	0.173302	-0.0106563	14	16	30	1.15306	0.262094	0.58945	20.5963	-0.148219	0.516135	Welch Two Sample t-test	two.sided	NS
MS	P15090	FABP4	Fatty acid-binding protein, adipocyte	FABP4	OID20245	Cardiometabolic	0.12111	0.113376	-0.00773448	37	51	88	1.17481	0.243336	0.573543	85.4382	-0.0838443	0.326064	Welch Two Sample t-test	two.sided	NS
MS	P43490	NAMPT	Nicotinamide phosphoribosyltransferase	NAMPT	OID21227	Oncology	0.124854	-0.0435489	-0.168403	13	12	25	2.21006	0.0375324	0.243069	22.5608	0.0078622	0.241846	Welch Two Sample t-test	two.sided	NS
MS	P12111	COL6A3	Collagen alpha-3(VI) chain	COL6A3	OID20292	Cardiometabolic	-0.0312693	0.03373	0.0649993	37	51	88	-0.584728	0.560386	0.806472	79.5347	-0.137701	0.0751623	Welch Two Sample t-test	two.sided	NS
MS	Q8IUK5	PLXDC1	Plexin domain-containing protein 1	PLXDC1	OID21258	Oncology	0.119391	0.0902639	-0.029127	37	51	88	3.06199	0.00300678	0.047812	78.8284	0.0417781	0.197004	Welch Two Sample t-test	two.sided	S
MS	Q9UMX5	NENF	Neudesin	NENF	OID31354	Oncology II	-0.0858463	-0.0277659	0.0580803	37	51	88	-1.42457	0.15795	0.473013	84.8249	-0.205665	0.0339727	Welch Two Sample t-test	two.sided	NS
MS	Q8NFT8	DNER	Delta and Notch-like epidermal growth factor-related receptor	DNER	OID20712	Inflammation	-0.0103058	-0.0184415	-0.00813565	27	39	66	-0.137906	0.89076	0.950001	62.1757	-0.159682	0.13907	Welch Two Sample t-test	two.sided	NS
MS	P08727	KRT19	Keratin, type I cytoskeletal 19	KRT19	OID20596	Inflammation	-0.262007	-0.645545	-0.383538	22	25	47	-1.25321	0.216685	0.546066	44.4371	-0.683242	0.159228	Welch Two Sample t-test	two.sided	NS
MS	Q15102	PAFAH1B3	Platelet-activating factor acetylhydrolase IB subunit alpha1	PAFAH1B3	OID30998	Neurology II	-0.337868	-0.131646	0.206222	10	13	23	-1.53583	0.140494	0.448864	19.6898	-0.797224	0.121488	Welch Two Sample t-test	two.sided	NS
MS	Q15828	CST6	Cystatin-M	CST6	OID20293	Cardiometabolic	-0.169982	-0.0255452	0.144437	37	51	88	-2.10444	0.0382972	0.244195	84.8935	-0.330583	-0.00938064	Welch Two Sample t-test	two.sided	NS
MS	P04080	CSTB	Cystatin-B	CSTB	OID20294	Cardiometabolic	-0.0403975	-0.0875155	-0.047118	37	51	88	-0.42309	0.673411	0.875182	76.8497	-0.230532	0.149737	Welch Two Sample t-test	two.sided	NS
MS	P39059	COL15A1	Collagen alpha-1(XV) chain	COL15A1	OID30396	Cardiometabolic II	-0.0750463	0.0974168	0.172463	37	51	88	-1.46922	0.145502	0.456312	84.1372	-0.17662	0.0265275	Welch Two Sample t-test	two.sided	NS
MS	Q9NZD4	AHSP	Alpha-hemoglobin-stabilizing protein	AHSP	OID21078	Neurology	-0.244267	-0.335843	-0.0915761	37	51	88	-1.72752	0.0880993	0.376664	76.6901	-0.525842	0.0373091	Welch Two Sample t-test	two.sided	NS
MS	Q93091	RNASE6	Ribonuclease K6	RNASE6	OID30689	Inflammation II	-0.0130602	0.190906	0.203966	28	38	66	-0.147203	0.88345	0.946314	61.9657	-0.190416	0.164296	Welch Two Sample t-test	two.sided	NS
MS	Q99685	MGLL	Monoglyceride lipase	MGLL	OID20711	Inflammation	-0.0814755	0.023285	0.104761	33	41	74	-0.55224	0.582603	0.8211	67.6776	-0.375905	0.212954	Welch Two Sample t-test	two.sided	NS
MS	P40189	IL6ST	Interleukin-6 receptor subunit beta	IL6ST	OID20147	Cardiometabolic	-0.00335056	0.0436115	0.0469621	37	51	88	-0.0847872	0.932654	0.96869	75.872	-0.0820583	0.0753572	Welch Two Sample t-test	two.sided	NS
MS	P25815	S100P	Protein S100-P	S100P	OID20103	Cardiometabolic	-0.0662708	-0.264457	-0.198186	31	45	76	-0.523679	0.602231	0.830885	66.9579	-0.318865	0.186324	Welch Two Sample t-test	two.sided	NS
MS	Q6UXK5	LRRN1	Leucine-rich repeat neuronal protein 1	LRRN1	OID20438	Inflammation	0.0605569	-0.010324	-0.0708808	37	51	88	0.834801	0.406673	0.6999	69.9204	-0.0841235	0.205237	Welch Two Sample t-test	two.sided	NS
MS	Q96FQ6	S100A16	Protein S100-A16	S100A16	OID20878	Neurology	0.125673	0.0840776	-0.0415957	7	6	13	0.581667	0.572825	0.814367	10.7149	-0.351413	0.60276	Welch Two Sample t-test	two.sided	NS
MS	P09601	HMOX1	Heme oxygenase 1	HMOX1	OID20217	Cardiometabolic	0.168416	0.390482	0.222066	11	10	21	1.12597	0.279947	0.60548	13.3943	-0.153754	0.490587	Welch Two Sample t-test	two.sided	NS
MS	P29017	CD1C	T-cell surface glycoprotein CD1c	CD1C	OID21483	Oncology	0.0687091	0.0341879	-0.0345212	33	41	74	0.595328	0.553669	0.800375	65.7027	-0.161742	0.29916	Welch Two Sample t-test	two.sided	NS
MS	P12830	CDH1	Cadherin-1	CDH1	OID20353	Cardiometabolic	-0.0851811	-0.0452463	0.0399348	37	51	88	-1.539	0.127697	0.433816	81.0865	-0.195305	0.0249426	Welch Two Sample t-test	two.sided	NS
MS	Q9H173	SIL1	Nucleotide exchange factor SIL1	SIL1	OID30207	Cardiometabolic II	-0.0395988	0.284123	0.323722	33	41	74	-0.412861	0.680944	0.877427	71.4619	-0.230822	0.151625	Welch Two Sample t-test	two.sided	NS
MS	Q9NTU7	CBLN4	Cerebellin-4	CBLN4	OID21386	Oncology	0.147185	-0.0756612	-0.222846	37	51	88	1.56071	0.122788	0.426548	75.267	-0.0406726	0.335043	Welch Two Sample t-test	two.sided	NS
MS	Q96C24	SYTL4	Synaptotagmin-like protein 4	SYTL4	OID30339	Cardiometabolic II	0.0335229	-0.0433704	-0.0768933	16	23	39	0.239053	0.812391	0.934002	36.7963	-0.250668	0.317714	Welch Two Sample t-test	two.sided	NS
MS	P15086	CPB1	Carboxypeptidase B	CPB1	OID20289	Cardiometabolic	0.0105736	0.0280947	0.0175211	37	51	88	0.129777	0.897053	0.95096	84.1357	-0.151445	0.172593	Welch Two Sample t-test	two.sided	NS
MS	P16233	PNLIP	Pancreatic triacylglycerol lipase	PNLIP	OID30693	Inflammation II	0.0658321	0.121703	0.0558705	31	45	76	0.597044	0.552314	0.800069	73.4584	-0.1539	0.285564	Welch Two Sample t-test	two.sided	NS
MS	Q86VB7	CD163	Scavenger receptor cysteine-rich type 1 protein M130	CD163	OID20360	Cardiometabolic	-0.112325	-0.150905	-0.0385794	37	51	88	-1.24009	0.218525	0.548254	80.9871	-0.292548	0.0678981	Welch Two Sample t-test	two.sided	NS
MS	P41159	LEP	Leptin	LEP	OID20187	Cardiometabolic	0.806012	0.656822	-0.14919	37	51	88	4.39155	4.04747e-05	0.00415418	67.7557	0.439746	1.17228	Welch Two Sample t-test	two.sided	S
MS	Q9H741	SPRING1	SREBP regulating gene protein	SPRING1	OID31197	Oncology II	0.0572347	-0.0162803	-0.073515	33	41	74	0.40453	0.687187	0.877427	63.2944	-0.225473	0.339943	Welch Two Sample t-test	two.sided	NS
MS	O00194	RAB27B	Ras-related protein Rab-27B	RAB27B	OID30354	Cardiometabolic II	0.0305247	-0.0856892	-0.116214	37	51	88	0.227442	0.820669	0.936271	78.7977	-0.236621	0.29767	Welch Two Sample t-test	two.sided	NS
MS	Q8TEU8	WFIKKN2	WAP, Kazal, immunoglobulin, Kunitz and NTR domain-containing protein 2	WFIKKN2	OID20785	Inflammation	-0.0110932	-0.0576995	-0.0466063	31	45	76	-0.148475	0.882388	0.946074	71.2483	-0.16006	0.137874	Welch Two Sample t-test	two.sided	NS
MS	P51888	PRELP	Prolargin	PRELP	OID20766	Inflammation	0.069739	0.0815643	0.0118252	23	29	52	0.918729	0.363104	0.678051	45.3	-0.0831199	0.222598	Welch Two Sample t-test	two.sided	NS
MS	Q96IU4	ABHD14B	Putative protein-lysine deacylase ABHD14B	ABHD14B	OID20921	Neurology	-0.0436074	-0.00420613	0.0394013	37	51	88	-0.68392	0.496208	0.759072	72.4363	-0.1707	0.0834848	Welch Two Sample t-test	two.sided	NS
MS	P54727	RAD23B	UV excision repair protein RAD23 homolog B	RAD23B	OID21166	Oncology	-0.119743	-0.0409103	0.0788322	37	51	88	-1.35167	0.180482	0.508662	76.1651	-0.296176	0.0566911	Welch Two Sample t-test	two.sided	NS
MS	Q99536	VAT1	Synaptic vesicle membrane protein VAT-1 homolog	VAT1	OID21382	Oncology	0.139817	0.225807	0.0859898	37	51	88	3.17622	0.00216507	0.0370359	75.1283	0.0521274	0.227507	Welch Two Sample t-test	two.sided	S
MS	P10646	TFPI	Tissue factor pathway inhibitor	TFPI	OID20388	Cardiometabolic	-0.0309953	0.0509858	0.0819811	37	51	88	-0.38109	0.704124	0.880047	81.8521	-0.192797	0.130807	Welch Two Sample t-test	two.sided	NS
MS	Q11201	ST3GAL1	CMP-N-acetylneuraminate-beta-galactosamide-alpha-2,3-sialyltransferase 1	ST3GAL1	OID21322	Oncology	-0.0234157	-0.034086	-0.0106703	20	24	44	-0.283905	0.778025	0.921304	37.9965	-0.190383	0.143552	Welch Two Sample t-test	two.sided	NS
MS	Q6PI73	LILRA6	Leukocyte immunoglobulin-like receptor subfamily A member 6	LILRA6	OID30346	Cardiometabolic II	-0.167957	0.0825428	0.2505	29	35	64	-1.0538	0.29666	0.624192	54.0715	-0.487489	0.151575	Welch Two Sample t-test	two.sided	NS
MS	P49747	COMP	Cartilage oligomeric matrix protein	COMP	OID20405	Cardiometabolic	-0.0919661	0.0116573	0.103623	37	51	88	-1.45282	0.149976	0.464536	84.5255	-0.217837	0.0339049	Welch Two Sample t-test	two.sided	NS
MS	Q9H8J5	MANSC1	MANSC domain-containing protein 1	MANSC1	OID21492	Oncology	-0.0971676	-0.0359052	0.0612624	37	51	88	-2.04701	0.0437327	0.258362	85.3546	-0.191541	-0.00279412	Welch Two Sample t-test	two.sided	NS
MS	P15311	EZR	Ezrin	EZR	OID21017	Neurology	0.00316685	0.168993	0.165826	37	51	88	0.0343919	0.972674	0.988667	62.6991	-0.180861	0.187194	Welch Two Sample t-test	two.sided	NS
MS	Q8TEA8	DTD1	D-aminoacyl-tRNA deacylase 1	DTD1	OID30580	Inflammation II	-0.150776	-0.137039	0.0137361	33	45	78	-1.11904	0.267594	0.5943	59.8759	-0.420301	0.11875	Welch Two Sample t-test	two.sided	NS
MS	O75563	SKAP2	Src kinase-associated phosphoprotein 2	SKAP2	OID20761	Inflammation	-0.0347153	0.0873037	0.122019	13	19	32	-0.276606	0.783981	0.922298	29.9778	-0.291038	0.221607	Welch Two Sample t-test	two.sided	NS
MS	O15335	CHAD	Chondroadherin	CHAD	OID30660	Inflammation II	0.135251	0.58453	0.449279	37	51	88	1.35299	0.180118	0.508662	75.0766	-0.0638844	0.334386	Welch Two Sample t-test	two.sided	NS
MS	P50453	SERPINB9	Serpin B9	SERPINB9	OID20932	Neurology	-0.136451	-0.0645483	0.0719026	31	45	76	-1.51995	0.13338	0.442676	64.92	-0.315745	0.0428431	Welch Two Sample t-test	two.sided	NS
MS	Q10588	BST1	ADP-ribosyl cyclase/cyclic ADP-ribose hydrolase 2	BST1	OID21051	Neurology	0.0907589	0.0269315	-0.0638274	37	51	88	0.893451	0.374552	0.681744	72.9901	-0.111695	0.293213	Welch Two Sample t-test	two.sided	NS
MS	P23381	WARS1	Tryptophan--tRNA ligase, cytoplasmic	WARS	OID21084	Neurology	-0.0658556	0.0237273	0.089583	37	51	88	-1.27767	0.205048	0.531695	80.249	-0.168425	0.036714	Welch Two Sample t-test	two.sided	NS
MS	O14773	TPP1	Tripeptidyl-peptidase 1	TPP1	OID20750	Inflammation	-0.0255441	0.113095	0.138639	31	45	76	-0.301542	0.764075	0.919349	58.2434	-0.195097	0.144009	Welch Two Sample t-test	two.sided	NS
MS	P20062	TCN2	Transcobalamin-2	TCN2	OID20341	Cardiometabolic	-0.0173861	0.22143	0.238816	37	51	88	-0.281765	0.778862	0.921304	78.9077	-0.140208	0.105436	Welch Two Sample t-test	two.sided	NS
MS	O75015	FCGR3B	Low affinity immunoglobulin gamma Fc region receptor III-B	FCGR3B	OID20387	Cardiometabolic	0.407546	0.393569	-0.0139777	37	51	88	2.13504	0.0358296	0.239359	79.6799	0.0276512	0.787441	Welch Two Sample t-test	two.sided	NS
MS	Q9BXN1	ASPN	Asporin	ASPN	OID30315	Cardiometabolic II	0.291756	0.294956	0.00319972	18	22	40	2.39009	0.0231323	0.178879	30.8845	0.0427571	0.540755	Welch Two Sample t-test	two.sided	NS
MS	P52799	EFNB2	Ephrin-B2	EFNB2	OID30954	Neurology II	-0.189398	0.00575271	0.195151	33	45	78	-3.05971	0.00306929	0.0480787	75.2518	-0.312704	-0.0660924	Welch Two Sample t-test	two.sided	S
MS	O76061	STC2	Stanniocalcin-2	STC2	OID21157	Neurology	-0.116351	-0.0196737	0.0966774	37	51	88	-1.94509	0.055426	0.290785	76.7736	-0.235469	0.00276719	Welch Two Sample t-test	two.sided	NS
MS	O15467	CCL16	C-C motif chemokine 16	CCL16	OID20334	Cardiometabolic	-0.0300057	0.198005	0.22801	37	51	88	-0.404334	0.686989	0.877427	84.505	-0.177568	0.117556	Welch Two Sample t-test	two.sided	NS
MS	P28845	HSD11B1	11-beta-hydroxysteroid dehydrogenase 1	HSD11B1	OID20575	Inflammation	-0.0920337	-0.0479692	0.0440645	37	51	88	-1.28867	0.200985	0.528934	85.626	-0.234017	0.0499491	Welch Two Sample t-test	two.sided	NS
MS	Q96SB3	PPP1R9B	Neurabin-2	PPP1R9B	OID20643	Inflammation	-0.0195246	0.109665	0.12919	37	51	88	-0.291973	0.771021	0.921304	84.778	-0.152488	0.113438	Welch Two Sample t-test	two.sided	NS
MS	P23526	AHCY	Adenosylhomocysteinase	AHCY	OID20199	Cardiometabolic	-0.0437799	0.0231914	0.0669713	37	51	88	-0.672531	0.50329	0.764726	75.836	-0.173437	0.085877	Welch Two Sample t-test	two.sided	NS
MS	Q16674	MIA	Melanoma-derived growth regulatory protein	MIA	OID21531	Oncology	0.0428113	0.408434	0.365623	11	16	27	0.268189	0.792265	0.925183	14.7627	-0.297911	0.383534	Welch Two Sample t-test	two.sided	NS
MS	P08217	CELA2A	Chymotrypsin-like elastase family member 2A	CELA2A	OID30411	Cardiometabolic II	0.0819663	0.114048	0.0320816	18	22	40	0.740264	0.463797	0.739584	37.1197	-0.142361	0.306294	Welch Two Sample t-test	two.sided	NS
MS	Q9Y2Y8	PRG3	Proteoglycan 3	PRG3	OID30383	Cardiometabolic II	0.135936	0.0585449	-0.0773912	22	32	54	0.865522	0.390794	0.693617	51.1502	-0.179346	0.451218	Welch Two Sample t-test	two.sided	NS
MS	Q99727	TIMP4	Metalloproteinase inhibitor 4	TIMP4	OID21147	Neurology	0.0478857	0.393898	0.346012	7	6	13	0.249411	0.809145	0.93312	8.24404	-0.392584	0.488355	Welch Two Sample t-test	two.sided	NS
MS	P25774	CTSS	Cathepsin S	CTSS	OID21056	Neurology	0.122151	0.0660274	-0.056124	37	51	88	2.11296	0.0376767	0.243069	81.1521	0.00713001	0.237173	Welch Two Sample t-test	two.sided	NS
MS	P27348	YWHAQ	14-3-3 protein theta	YWHAQ	OID30605	Inflammation II	-0.116304	-0.235074	-0.11877	37	51	88	-1.24712	0.216379	0.546066	72.2583	-0.302197	0.0695902	Welch Two Sample t-test	two.sided	NS
MS	O43291	SPINT2	Kunitz-type protease inhibitor 2	SPINT2	OID20720	Inflammation	-0.0673413	0.709025	0.776366	13	12	25	-0.224639	0.824316	0.936271	22.1812	-0.688742	0.55406	Welch Two Sample t-test	two.sided	NS
MS	Q9NRR1	CYTL1	Cytokine-like protein 1	CYTL1	OID30374	Cardiometabolic II	-0.00626057	0.253142	0.259402	20	23	43	-0.0880172	0.930313	0.96869	39.0148	-0.150131	0.13761	Welch Two Sample t-test	two.sided	NS
MS	Q6GMV3	PTRHD1	Putative peptidyl-tRNA hydrolase PTRHD1	PTRHD1	OID30659	Inflammation II	0.0747276	0.185755	0.111027	14	16	30	0.911694	0.370064	0.680477	26.7815	-0.0935162	0.242971	Welch Two Sample t-test	two.sided	NS
MS	P35442	THBS2	Thrombospondin-2	THBS2	OID21104	Neurology	-0.0604948	-0.192253	-0.131758	27	39	66	-0.58369	0.562221	0.806472	46.9684	-0.268999	0.14801	Welch Two Sample t-test	two.sided	NS
MS	Q9UHV9	PFDN2	Prefoldin subunit 2	PFDN2	OID20892	Neurology	-0.00819695	0.0531501	0.061347	20	22	42	-0.0680187	0.94611	0.975398	39.9869	-0.25176	0.235366	Welch Two Sample t-test	two.sided	NS
MS	Q8N4F0	BPIFB2	BPI fold-containing family B member 2	BPIFB2	OID30311	Cardiometabolic II	0.480763	0.17397	-0.306794	7	6	13	2.56122	0.0312524	0.220525	8.76565	0.0543991	0.907128	Welch Two Sample t-test	two.sided	NS
MS	P09104	ENO2	Gamma-enolase	ENO2	OID21046	Neurology	-0.0985996	-0.137368	-0.0387687	37	51	88	-1.0386	0.302435	0.630306	72.668	-0.28782	0.0906207	Welch Two Sample t-test	two.sided	NS
MS	P14207	FOLR2	Folate receptor beta	FOLR2	OID21062	Neurology	-0.0397334	-0.0291209	0.0106125	37	51	88	-0.644156	0.521297	0.776443	80.8964	-0.162466	0.0829987	Welch Two Sample t-test	two.sided	NS
MS	O60760	HPGDS	Hematopoietic prostaglandin D synthase	HPGDS	OID21266	Oncology	0.103621	0.0745336	-0.0290869	16	18	34	1.38983	0.17464	0.49916	30.5071	-0.0485374	0.255779	Welch Two Sample t-test	two.sided	NS
MS	Q99538	LGMN	Legumain	LGMN	OID20773	Inflammation	-0.00559429	-0.0204704	-0.0148761	30	38	68	-0.11036	0.912472	0.960566	63.3819	-0.10688	0.0956918	Welch Two Sample t-test	two.sided	NS
MS	O75791	GRAP2	GRB2-related adapter protein 2	GRAP2	OID20192	Cardiometabolic	-0.520658	-0.593347	-0.0726881	18	28	46	-2.37615	0.0240983	0.184224	29.9111	-0.968213	-0.0731036	Welch Two Sample t-test	two.sided	NS
MS	Q9BRF8	CPPED1	Serine/threonine-protein phosphatase CPPED1	CPPED1	OID21053	Neurology	-0.156185	0.166139	0.322323	27	35	62	-1.16901	0.247037	0.577443	59.8133	-0.42345	0.111081	Welch Two Sample t-test	two.sided	NS
MS	Q15126	PMVK	Phosphomevalonate kinase	PMVK	OID20850	Neurology	0.0240214	0.0585837	0.0345623	19	25	44	0.217664	0.828753	0.937538	41.671	-0.198747	0.246789	Welch Two Sample t-test	two.sided	NS
MS	O43915	VEGFD	Vascular endothelial growth factor D	VEGFD	OID20662	Inflammation	-0.0866012	0.0657416	0.152343	31	45	76	-1.15152	0.253519	0.586523	68.5411	-0.236651	0.0634485	Welch Two Sample t-test	two.sided	NS
MS	P43487	RANBP1	Ran-specific GTPase-activating protein	RANBP1	OID30258	Cardiometabolic II	-0.105524	-0.140601	-0.0350772	37	51	88	-1.13339	0.260802	0.587993	72.118	-0.291118	0.0800708	Welch Two Sample t-test	two.sided	NS
MS	O95393	BMP10	Bone morphogenetic protein 10	BMP10	OID30575	Inflammation II	0.108387	0.166954	0.0585675	27	41	68	1.4212	0.160526	0.477925	58.9676	-0.0442194	0.260993	Welch Two Sample t-test	two.sided	NS
MS	P42768	WAS	Actin nucleation-promoting factor WAS	WAS	OID20479	Inflammation	-0.16295	-0.111832	0.0511183	17	29	46	-1.63649	0.111034	0.41236	33.7309	-0.365365	0.0394653	Welch Two Sample t-test	two.sided	NS
MS	P46531	NOTCH1	Neurogenic locus notch homolog protein 1	NOTCH1	OID20311	Cardiometabolic	0.0326275	0.0554325	0.022805	37	51	88	0.773208	0.441664	0.727939	80.4962	-0.0513403	0.116595	Welch Two Sample t-test	two.sided	NS
MS	O00585	CCL21	C-C motif chemokine 21	CCL21	OID20686	Inflammation	-0.119835	0.165577	0.285412	25	31	56	-0.700539	0.486804	0.754948	50.5245	-0.463334	0.223663	Welch Two Sample t-test	two.sided	NS
MS	O14618	CCS	Copper chaperone for superoxide dismutase	CCS	OID20973	Neurology	-0.0451011	0.0501701	0.0952712	33	47	80	-0.540318	0.590639	0.824266	72.2752	-0.211487	0.121285	Welch Two Sample t-test	two.sided	NS
MS	P02671	FGA	Fibrinogen alpha chain	FGA	OID30788	Inflammation II	-0.0764194	-0.0670235	0.00939596	37	51	88	-0.527766	0.599197	0.829037	76.0879	-0.364804	0.211965	Welch Two Sample t-test	two.sided	NS
MS	P35052	GPC1	Glypican-1	GPC1	OID21438	Oncology	0.0365103	0.0327631	-0.00374726	37	51	88	0.501469	0.617446	0.841905	78.3841	-0.108425	0.181446	Welch Two Sample t-test	two.sided	NS
MS	Q15818	NPTX1	Neuronal pentraxin-1	NPTX1	OID21074	Neurology	0.0496285	0.10092	0.0512914	21	26	47	0.630075	0.532067	0.783186	41.9034	-0.109339	0.208596	Welch Two Sample t-test	two.sided	NS
MS	Q06418	TYRO3	Tyrosine-protein kinase receptor TYRO3	TYRO3	OID20161	Cardiometabolic	0.0676879	0.108212	0.0405242	31	45	76	1.02006	0.31163	0.63956	62.5129	-0.0649354	0.200311	Welch Two Sample t-test	two.sided	NS
MS	P21695	GPD1	Glycerol-3-phosphate dehydrogenase [NAD(+)], cytoplasmic	GPD1	OID31358	Oncology II	0.11087	0.258804	0.147934	37	51	88	1.20784	0.230724	0.558986	78.7147	-0.0718473	0.293588	Welch Two Sample t-test	two.sided	NS
MS	Q96GG9	DCUN1D1	DCN1-like protein 1	DCUN1D1	OID30830	Neurology II	0.083361	0.191148	0.107787	17	22	39	0.700775	0.489892	0.755447	25.0885	-0.161588	0.32831	Welch Two Sample t-test	two.sided	NS
MS	P48507	GCLM	Glutamate--cysteine ligase regulatory subunit	GCLM	OID30059	Cardiometabolic II	-0.0760475	-0.0458344	0.0302131	37	51	88	-0.977431	0.331746	0.658386	69.502	-0.231241	0.079146	Welch Two Sample t-test	two.sided	NS
MS	P32320	CDA	Cytidine deaminase	CDA	OID30345	Cardiometabolic II	0.0849722	0.332983	0.248011	25	39	64	0.934117	0.354033	0.674037	59.2746	-0.0970312	0.266976	Welch Two Sample t-test	two.sided	NS
MS	Q9H3K6	BOLA2B	BolA-like protein 2	BOLA2_BOLA2B	OID30267	Cardiometabolic II	-0.0513793	-0.0494514	0.00192784	37	51	88	-0.692672	0.490472	0.755447	82.0458	-0.198937	0.0961782	Welch Two Sample t-test	two.sided	NS
MS	Q5VY43	PEAR1	Platelet endothelial aggregation receptor 1	PEAR1	OID20257	Cardiometabolic	0.0544971	-0.0321713	-0.0866684	37	51	88	0.540592	0.59027	0.824266	81.1535	-0.146078	0.255072	Welch Two Sample t-test	two.sided	NS
MS	Q86VZ4	LRP11	Low-density lipoprotein receptor-related protein 11	LRP11	OID20185	Cardiometabolic	0.0604334	0.154037	0.0936033	23	31	54	0.95257	0.346067	0.664473	43.5357	-0.0674651	0.188332	Welch Two Sample t-test	two.sided	NS
MS	P09603	CSF1	Macrophage colony-stimulating factor 1	CSF1	OID20719	Inflammation	-0.104277	-0.0398876	0.0643895	37	51	88	-1.49513	0.138928	0.448846	77.772	-0.243134	0.03458	Welch Two Sample t-test	two.sided	NS
MS	Q9HAT2	SIAE	Sialate O-acetylesterase	SIAE	OID21503	Oncology	-0.199617	-0.0963035	0.103314	37	51	88	-3.86082	0.000219918	0.0100643	84.8593	-0.30242	-0.0968147	Welch Two Sample t-test	two.sided	S
MS	P02462	COL4A1	Collagen alpha-1(IV) chain	COL4A1	OID20208	Cardiometabolic	0.0705638	0.0781014	0.0075376	11	16	27	1.03533	0.311689	0.63956	22.1469	-0.0707287	0.211856	Welch Two Sample t-test	two.sided	NS
MS	Q16663	CCL15	C-C motif chemokine 15	CCL15	OID20328	Cardiometabolic	-0.140319	0.135917	0.276236	37	51	88	-1.77303	0.0797745	0.364164	85.7549	-0.297652	0.0170141	Welch Two Sample t-test	two.sided	NS
MS	Q9H008	LHPP	Phospholysine phosphohistidine inorganic pyrophosphate phosphatase	LHPP	OID20749	Inflammation	-0.297013	-0.106452	0.190561	20	29	49	-2.45423	0.0182682	0.151653	42.7564	-0.541116	-0.0529106	Welch Two Sample t-test	two.sided	NS
MS	Q9BS40	LXN	Latexin	LXN	OID21003	Neurology	-0.149213	-0.268326	-0.119113	37	51	88	-1.77821	0.0789778	0.364164	84.2458	-0.316074	0.0176482	Welch Two Sample t-test	two.sided	NS
MS	P25116	F2R	Proteinase-activated receptor 1	F2R	OID20691	Inflammation	-0.0898753	-0.0607891	0.0290862	14	19	33	-1.56356	0.128153	0.433816	30.7536	-0.207147	0.0273961	Welch Two Sample t-test	two.sided	NS
MS	O43583	DENR	Density-regulated protein	DENR	OID30493	Inflammation II	-0.196776	-0.0562359	0.14054	18	26	44	-1.74126	0.0909269	0.377414	33.0959	-0.426667	0.0331142	Welch Two Sample t-test	two.sided	NS
MS	P47929	LGALS7B	Galectin-7	LGALS7_LGALS7B	OID21406	Oncology	-0.0880281	-0.736682	-0.648654	15	20	35	-0.229347	0.820728	0.936271	21.8987	-0.884236	0.70818	Welch Two Sample t-test	two.sided	NS
MS	P22304	IDS	Iduronate 2-sulfatase	IDS	OID20619	Inflammation	0.0906369	0.102588	0.0119514	37	51	88	2.01486	0.0473203	0.265794	79.0152	0.00109853	0.180175	Welch Two Sample t-test	two.sided	NS
MS	Q9Y2E5	MAN2B2	Epididymis-specific alpha-mannosidase	MAN2B2	OID30306	Cardiometabolic II	-0.145659	-0.121915	0.0237443	37	51	88	-1.59119	0.115254	0.415715	85.5769	-0.32765	0.0363309	Welch Two Sample t-test	two.sided	NS
MS	O75695	RP2	Protein XRP2	RP2	OID21302	Oncology	0.119991	0.275338	0.155347	7	6	13	0.963601	0.356128	0.675187	10.9047	-0.154377	0.394359	Welch Two Sample t-test	two.sided	NS
MS	P13284	IFI30	Gamma-interferon-inducible lysosomal thiol reductase	IFI30	OID31505	Oncology II	-0.139354	-0.14401	-0.00465601	24	35	59	-1.77103	0.0823461	0.364583	52.6321	-0.297202	0.0184944	Welch Two Sample t-test	two.sided	NS
MS	P14555	PLA2G2A	Phospholipase A2, membrane associated	PLA2G2A	OID20274	Cardiometabolic	0.0899653	0.371886	0.281921	14	22	36	0.399977	0.691696	0.878991	33.7191	-0.36728	0.547211	Welch Two Sample t-test	two.sided	NS
MS	Q6UWN8	SPINK6	Serine protease inhibitor Kazal-type 6	SPINK6	OID21450	Oncology	-0.293755	-0.232717	0.0610373	14	22	36	-1.47148	0.151602	0.467648	29.9212	-0.701503	0.113994	Welch Two Sample t-test	two.sided	NS
MS	P13521	SCG2	Secretogranin-2	SCG2	OID21400	Oncology	0.0547508	-0.0292174	-0.0839681	10	12	22	0.398009	0.695026	0.878991	19.1484	-0.233018	0.342519	Welch Two Sample t-test	two.sided	NS
MS	P06280	GLA	Alpha-galactosidase A	GLA	OID30594	Inflammation II	-0.0468235	-0.110623	-0.0637997	25	39	64	-0.89823	0.372612	0.681136	60.7146	-0.151071	0.0574241	Welch Two Sample t-test	two.sided	NS
MS	P20061	TCN1	Transcobalamin-1	TCN1	OID30687	Inflammation II	-0.168647	-0.309675	-0.141028	37	51	88	-1.42812	0.157702	0.473013	70.0396	-0.404168	0.0668745	Welch Two Sample t-test	two.sided	NS
MS	P18827	SDC1	Syndecan-1	SDC1	OID20169	Cardiometabolic	-0.266215	-0.325462	-0.0592477	37	51	88	-2.65459	0.00951968	0.0959407	82.8292	-0.465683	-0.0667462	Welch Two Sample t-test	two.sided	NS
MS	P80188	LCN2	Neutrophil gelatinase-associated lipocalin	LCN2	OID20392	Cardiometabolic	-0.153332	-0.0941274	0.0592049	37	51	88	-2.46571	0.0157604	0.136873	81.9776	-0.27704	-0.0296245	Welch Two Sample t-test	two.sided	NS
MS	Q8N1Q1	CA13	Carbonic anhydrase 13	CA13	OID20225	Cardiometabolic	-0.127764	0.0321378	0.159902	31	45	76	-1.55706	0.123929	0.427876	70.593	-0.291393	0.0358648	Welch Two Sample t-test	two.sided	NS
MS	P05556	ITGB1	Integrin beta-1	ITGB1	OID20376	Cardiometabolic	0.0181196	0.0810941	0.0629745	37	51	88	0.39238	0.695764	0.878991	84.6208	-0.0737021	0.109941	Welch Two Sample t-test	two.sided	NS
MS	P07741	APRT	Adenine phosphoribosyltransferase	APRT	OID20927	Neurology	-0.0749266	0.0717068	0.146633	37	51	88	-0.655827	0.514174	0.771944	67.2235	-0.302952	0.153098	Welch Two Sample t-test	two.sided	NS
MS	P07478	PRSS2	Trypsin-2	PRSS2	OID20364	Cardiometabolic	-0.135487	-0.114169	0.0213186	37	51	88	-1.21456	0.227951	0.556436	83.6907	-0.357335	0.0863598	Welch Two Sample t-test	two.sided	NS
MS	Q86SJ2	AMIGO2	Amphoterin-induced protein 2	AMIGO2	OID21370	Oncology	0.0527265	0.0323066	-0.0204199	37	51	88	0.885006	0.379519	0.684467	63.0079	-0.0663295	0.171782	Welch Two Sample t-test	two.sided	NS
MS	O94985	CLSTN1	Calsyntenin-1	CLSTN1	OID20874	Neurology	0.0781274	0.0924488	0.0143214	37	51	88	1.83965	0.0693749	0.333882	83.4567	-0.00633408	0.162589	Welch Two Sample t-test	two.sided	NS
MS	P49593	PPM1F	Protein phosphatase 1F	PPM1F	OID30350	Cardiometabolic II	-0.118738	0.105631	0.224369	23	29	52	-1.18764	0.240603	0.571875	49.8382	-0.319564	0.082089	Welch Two Sample t-test	two.sided	NS
MS	Q02763	TEK	Angiopoietin-1 receptor	TEK	OID21496	Oncology	0.0254713	0.0777979	0.0523265	37	51	88	0.582838	0.561689	0.806472	77.7803	-0.0615371	0.11248	Welch Two Sample t-test	two.sided	NS
MS	P01275	GCG	Pro-glucagon	GCG	OID21263	Oncology	-0.305977	-0.150057	0.15592	20	24	44	-1.97131	0.0558905	0.290785	38.5867	-0.620037	0.00808276	Welch Two Sample t-test	two.sided	NS
MS	Q13232	NME3	Nucleoside diphosphate kinase 3	NME3	OID20789	Inflammation	0.171577	0.0604059	-0.111171	37	51	88	1.8432	0.0695326	0.333882	70.0053	-0.0140775	0.357231	Welch Two Sample t-test	two.sided	NS
MS	P08473	MME	Neprilysin	MME	OID21307	Oncology	0.15458	-0.0013706	-0.155951	33	41	74	1.1125	0.270635	0.597543	56.4916	-0.123713	0.432873	Welch Two Sample t-test	two.sided	NS
MS	P04746	AMY2A	Pancreatic alpha-amylase	AMY2A	OID20333	Cardiometabolic	0.00866715	-0.0334886	-0.0421557	37	51	88	0.0592904	0.952875	0.977996	76.8096	-0.282428	0.299763	Welch Two Sample t-test	two.sided	NS
MS	P19971	TYMP	Thymidine phosphorylase	TYMP	OID20234	Cardiometabolic	-0.0461934	-0.0275754	0.0186179	37	51	88	-0.575231	0.566864	0.807049	74.695	-0.206178	0.113791	Welch Two Sample t-test	two.sided	NS
MS	P08582	MELTF	Melanotransferrin	MELTF	OID30347	Cardiometabolic II	-0.0386995	-0.172268	-0.133568	13	22	35	-0.236642	0.815853	0.935394	16.4698	-0.384578	0.307179	Welch Two Sample t-test	two.sided	NS
MS	Q16651	PRSS8	Prostasin	PRSS8	OID20763	Inflammation	-0.108526	-0.225523	-0.116997	20	33	53	-1.04168	0.302819	0.630306	47.6272	-0.318044	0.100992	Welch Two Sample t-test	two.sided	NS
MS	P07711	CTSL	Procathepsin L	CTSL	OID20228	Cardiometabolic	0.0202385	0.0100889	-0.0101496	37	51	88	0.520348	0.604213	0.830885	82.5896	-0.057126	0.097603	Welch Two Sample t-test	two.sided	NS
MS	Q5KU26	COLEC12	Collectin-12	COLEC12	OID20738	Inflammation	-0.120184	-0.106383	0.0138008	30	45	75	-1.6995	0.0934947	0.385239	72.7996	-0.26113	0.020762	Welch Two Sample t-test	two.sided	NS
MS	Q15517	CDSN	Corneodesmosin	CDSN	OID20667	Inflammation	0.191092	-0.252522	-0.443614	22	33	55	0.818744	0.418288	0.708017	36.2102	-0.282162	0.664345	Welch Two Sample t-test	two.sided	NS
MS	Q9NQP4	PFDN4	Prefoldin subunit 4	PFDN4	OID31212	Oncology II	-0.125473	-0.222179	-0.0967057	8	14	22	-0.876587	0.397064	0.695016	12.641	-0.435601	0.184654	Welch Two Sample t-test	two.sided	NS
MS	P48745	CCN3	CCN family member 3	CCN3	OID20299	Cardiometabolic	-0.159489	-0.111571	0.0479178	24	39	63	-1.96662	0.0537863	0.286438	60.9361	-0.321659	0.00268026	Welch Two Sample t-test	two.sided	NS
MS	O15240	VGF	Neurosecretory protein VGF	VGF	OID31067	Neurology II	-0.0150704	-0.0606371	-0.0455667	24	39	63	-0.171494	0.864429	0.943761	58.3986	-0.190951	0.16081	Welch Two Sample t-test	two.sided	NS
MS	P21980	TGM2	Protein-glutamine gamma-glutamyltransferase 2	TGM2	OID20141	Cardiometabolic	-0.306165	-0.19818	0.107985	31	45	76	-2.68257	0.00920834	0.0936596	66.4786	-0.534004	-0.0783256	Welch Two Sample t-test	two.sided	NS
MS	P25391	LAMA1	Laminin subunit alpha-1	LAMA1	OID30057	Cardiometabolic II	-0.0898111	-0.107621	-0.0178099	17	26	43	-0.862469	0.393446	0.694064	41	-0.300111	0.120489	Welch Two Sample t-test	two.sided	NS
MS	O43707	ACTN4	Alpha-actinin-4	ACTN4	OID20435	Inflammation	0.000887949	-0.221981	-0.222869	37	51	88	0.00743537	0.994092	0.995856	60.8105	-0.237927	0.239703	Welch Two Sample t-test	two.sided	NS
MS	P55291	CDH15	Cadherin-15	CDH15	OID21005	Neurology	-0.107908	-0.0979727	0.00993571	11	20	31	-0.964341	0.34451	0.664207	23.9555	-0.338879	0.123062	Welch Two Sample t-test	two.sided	NS
MS	O95467	GNAS	Neuroendocrine secretory protein 55	GNAS	OID31008	Neurology II	-0.0967363	-0.210684	-0.113948	10	23	33	-0.993147	0.331452	0.658386	21.968	-0.298757	0.105284	Welch Two Sample t-test	two.sided	NS
MS	Q99598	TSNAX	Translin-associated protein X	TSNAX	OID30185	Cardiometabolic II	0.0386977	-0.079749	-0.118447	23	32	55	0.495919	0.622202	0.846344	48.2792	-0.118173	0.195569	Welch Two Sample t-test	two.sided	NS
MS	Q96PD5	PGLYRP2	N-acetylmuramoyl-L-alanine amidase	PGLYRP2	OID30742	Inflammation II	0.136253	0.219412	0.0831584	37	51	88	2.96832	0.00402244	0.0567666	74.6773	0.0448043	0.227702	Welch Two Sample t-test	two.sided	NS
MS	Q9UHY7	ENOPH1	Enolase-phosphatase E1	ENOPH1	OID31349	Oncology II	0.0208241	-0.0927272	-0.113551	22	35	57	0.211526	0.833701	0.939792	35.0856	-0.179017	0.220665	Welch Two Sample t-test	two.sided	NS
MS	P22748	CA4	Carbonic anhydrase 4	CA4	OID20241	Cardiometabolic	-0.159388	0.316764	0.476152	24	34	58	-0.991769	0.325604	0.654327	55.6317	-0.481378	0.162602	Welch Two Sample t-test	two.sided	NS
MS	Q9GZZ8	LACRT	Extracellular glycoprotein lacritin	LACRT	OID31367	Oncology II	-0.228196	-0.146836	0.0813601	4	10	14	-0.657655	0.526313	0.780503	9.53712	-1.00644	0.550049	Welch Two Sample t-test	two.sided	NS
MS	Q9Y2B0	CNPY2	Protein canopy homolog 2	CNPY2	OID20069	Cardiometabolic	-0.00368184	0.0602961	0.063978	23	32	55	-0.0605777	0.951946	0.977996	48.2901	-0.125867	0.118503	Welch Two Sample t-test	two.sided	NS
MS	O14594	NCAN	Neurocan core protein	NCAN	OID21055	Neurology	0.136767	0.00519821	-0.131569	27	41	68	1.91611	0.060514	0.303646	55.4262	-0.00625183	0.279787	Welch Two Sample t-test	two.sided	NS
MS	O75594	PGLYRP1	Peptidoglycan recognition protein 1	PGLYRP1	OID20338	Cardiometabolic	-0.211414	-0.0163166	0.195097	37	51	88	-3.24051	0.00169764	0.031944	85.9984	-0.341109	-0.0817191	Welch Two Sample t-test	two.sided	S
MS	Q16378	PRR4	Proline-rich protein 4	PRR4	OID30607	Inflammation II	0.0292985	0.236054	0.206756	4	10	14	0.133284	0.896467	0.95096	10.5914	-0.456809	0.515406	Welch Two Sample t-test	two.sided	NS
MS	Q9H2A7	CXCL16	C-X-C motif chemokine 16	CXCL16	OID20282	Cardiometabolic	0.0379167	-0.0243026	-0.0622193	20	29	49	0.408368	0.685089	0.877427	41.7694	-0.149491	0.225325	Welch Two Sample t-test	two.sided	NS
MS	P01225	FSHB	Follitropin subunit beta	FSHB	OID30233	Cardiometabolic II	0.800882	0.301013	-0.499868	13	12	25	3.36109	0.00270138	0.0448509	22.9995	0.30796	1.2938	Welch Two Sample t-test	two.sided	S
MS	P30040	ERP29	Endoplasmic reticulum resident protein 29	ERP29	OID30578	Inflammation II	-0.0346669	-0.0299071	0.00475985	31	45	76	-0.296502	0.767889	0.919349	58.9892	-0.268624	0.19929	Welch Two Sample t-test	two.sided	NS
MS	P50120	RBP2	Retinol-binding protein 2	RBP2	OID21365	Oncology	-0.18556	-0.200893	-0.0153331	20	33	53	-0.921611	0.363991	0.678128	30.3883	-0.596538	0.225417	Welch Two Sample t-test	two.sided	NS
MS	P04054	PLA2G1B	Phospholipase A2	PLA2G1B	OID20252	Cardiometabolic	0.0748663	0.259416	0.184549	20	33	53	0.544649	0.589039	0.824266	39.7371	-0.203004	0.352736	Welch Two Sample t-test	two.sided	NS
MS	Q9BSL1	UBAC1	Ubiquitin-associated domain-containing protein 1	UBAC1	OID21336	Oncology	0.0393839	0.0795328	0.0401489	20	33	53	0.374037	0.710789	0.881847	32.7234	-0.174907	0.253675	Welch Two Sample t-test	two.sided	NS
MS	P26022	PTX3	Pentraxin-related protein PTX3	PTX3	OID20570	Inflammation	-0.231928	-0.144264	0.0876638	26	39	65	-1.329	0.190097	0.520764	48.2626	-0.58276	0.118905	Welch Two Sample t-test	two.sided	NS
MS	Q6PL24	TMED8	Protein TMED8	TMED8	OID31462	Oncology II	-0.199417	-0.14126	0.0581576	11	21	32	-0.908001	0.372845	0.681136	24.1639	-0.652532	0.253698	Welch Two Sample t-test	two.sided	NS
MS	P49767	VEGFC	Vascular endothelial growth factor C	VEGFC	OID21524	Oncology	-0.0405908	-0.193707	-0.153116	7	6	13	-0.24503	0.811334	0.933737	10.1126	-0.40914	0.327958	Welch Two Sample t-test	two.sided	NS
MS	P50583	NUDT2	Bis(5'-nucleosyl)-tetraphosphatase [asymmetrical]	NUDT2	OID21308	Oncology	0.0364318	-0.114131	-0.150563	16	29	45	0.266799	0.791671	0.925183	26.7266	-0.243883	0.316746	Welch Two Sample t-test	two.sided	NS
MS	Q7Z4W1	DCXR	L-xylulose reductase	DCXR	OID21480	Oncology	-0.0213019	0.068272	0.0895739	26	41	67	-0.210549	0.834076	0.939792	51.1462	-0.224401	0.181797	Welch Two Sample t-test	two.sided	NS
MS	Q14696	MESD	LRP chaperone MESD	MESD	OID21099	Neurology	-0.166487	-0.128907	0.0375807	37	51	88	-1.49416	0.13977	0.448846	67.8698	-0.388842	0.0558668	Welch Two Sample t-test	two.sided	NS
MS	O60462	NRP2	Neuropilin-2	NRP2	OID21081	Neurology	-0.0438668	-0.00892171	0.0349451	37	51	88	-0.954082	0.342738	0.66287	85.3156	-0.135278	0.0475449	Welch Two Sample t-test	two.sided	NS
MS	Q05315	CLC	Galectin-10	CLC	OID20126	Cardiometabolic	-0.109533	-0.0751634	0.03437	30	38	68	-0.935293	0.353123	0.67371	64.5647	-0.343451	0.124384	Welch Two Sample t-test	two.sided	NS
MS	Q9Y275	TNFSF13B	Tumor necrosis factor ligand superfamily member 13B	TNFSF13B	OID20272	Cardiometabolic	0.00940222	0.102179	0.0927768	37	51	88	0.15299	0.878826	0.945867	73.4116	-0.113069	0.131873	Welch Two Sample t-test	two.sided	NS
MS	P48668	KRT6C	Keratin, type II cytoskeletal 6C	KRT6C	OID30169	Cardiometabolic II	-0.272688	-0.635825	-0.363137	7	17	24	-0.924839	0.367683	0.68038	17.4223	-0.893617	0.348242	Welch Two Sample t-test	two.sided	NS
MS	P09958	FURIN	Furin	FURIN	OID21514	Oncology	0.0946835	0.18152	0.0868364	10	23	33	1.11166	0.279139	0.604891	20.5205	-0.0826958	0.272063	Welch Two Sample t-test	two.sided	NS
MS	P13686	ACP5	Tartrate-resistant acid phosphatase type 5	ACP5	OID20314	Cardiometabolic	0.0166295	0.144867	0.128238	13	22	35	0.127101	0.89997	0.952984	22.8927	-0.254098	0.287357	Welch Two Sample t-test	two.sided	NS
MS	P14317	HCLS1	Hematopoietic lineage cell-specific protein	HCLS1	OID20648	Inflammation	-0.311579	-0.21804	0.0935386	25	39	64	-2.81057	0.0070825	0.0815933	49.1383	-0.534343	-0.0888139	Welch Two Sample t-test	two.sided	NS
MS	Q9BZR6	RTN4R	Reticulon-4 receptor	RTN4R	OID21424	Oncology	-0.0128061	0.0899306	0.102737	31	45	76	-0.166986	0.867878	0.943761	67.7928	-0.165846	0.140234	Welch Two Sample t-test	two.sided	NS
MS	P43234	CTSO	Cathepsin O	CTSO	OID20660	Inflammation	0.0386566	0.0618855	0.023229	26	39	65	0.890772	0.376945	0.683099	54.8175	-0.0483189	0.125632	Welch Two Sample t-test	two.sided	NS
MS	O95166	GABARAP	Gamma-aminobutyric acid receptor-associated protein	GABARAP	OID31414	Oncology II	-0.0341795	0.260108	0.294287	20	33	53	-0.358758	0.721981	0.887926	34.2134	-0.22775	0.159391	Welch Two Sample t-test	two.sided	NS
MS	Q9UBR1	UPB1	Beta-ureidopropionase	UPB1	OID30352	Cardiometabolic II	0.0774405	-0.276236	-0.353676	7	6	13	0.534218	0.604079	0.830885	10.7334	-0.242585	0.397466	Welch Two Sample t-test	two.sided	NS
MS	P47972	NPTX2	Neuronal pentraxin-2	NPTX2	OID30390	Cardiometabolic II	-0.206359	-0.0535787	0.15278	18	33	51	-2.84468	0.00706882	0.0815933	38.6996	-0.353126	-0.0595921	Welch Two Sample t-test	two.sided	NS
MS	P09237	MMP7	Matrilysin	MMP7	OID20087	Cardiometabolic	-0.0527081	-0.131165	-0.0784566	10	12	22	-0.200284	0.843441	0.943761	18.5252	-0.604481	0.499065	Welch Two Sample t-test	two.sided	NS
MS	Q6UW49	SPESP1	Sperm equatorial segment protein 1	SPESP1	OID30298	Cardiometabolic II	-0.0875079	-0.0642315	0.0232764	4	10	14	-0.728446	0.488643	0.755199	7.43548	-0.368231	0.193215	Welch Two Sample t-test	two.sided	NS
MS	P48304	REG1B	Lithostathine-1-beta	REG1B	OID20266	Cardiometabolic	-0.38573	-0.384705	0.00102526	27	38	65	-2.44395	0.0173394	0.145009	62.9995	-0.70113	-0.0703307	Welch Two Sample t-test	two.sided	NS
MS	O00233	PSMD9	26S proteasome non-ATPase regulatory subunit 9	PSMD9	OID21304	Oncology	-0.106575	-0.0177887	0.0887865	37	51	88	-1.09979	0.274667	0.60049	81.3678	-0.299373	0.0862224	Welch Two Sample t-test	two.sided	NS
MS	P04155	TFF1	Trefoil factor 1	TFF1	OID21154	Neurology	-0.2568	-0.207485	0.0493142	10	16	26	-1.03845	0.312133	0.63956	18.9474	-0.774484	0.260885	Welch Two Sample t-test	two.sided	NS
MS	Q02742	GCNT1	Beta-1,3-galactosyl-O-glycosyl-glycoprotein beta-1,6-N-acetylglucosaminyltransferase	GCNT1	OID21379	Oncology	0.18535	0.159789	-0.0255611	4	10	14	1.03231	0.353265	0.67371	4.58548	-0.289029	0.659728	Welch Two Sample t-test	two.sided	NS
MS	Q9Y240	CLEC11A	C-type lectin domain family 11 member A	CLEC11A	OID21112	Neurology	-0.0965388	-0.0244066	0.0721322	37	51	88	-1.544	0.126437	0.432568	82.052	-0.22092	0.0278426	Welch Two Sample t-test	two.sided	NS
MS	P78423	CX3CL1	Fractalkine	CX3CL1	OID20976	Neurology	0.177385	0.22269	0.0453051	10	23	33	1.5676	0.133705	0.442676	18.7412	-0.0596772	0.414446	Welch Two Sample t-test	two.sided	NS
MS	P41439	FOLR3	Folate receptor gamma	FOLR3	OID21485	Oncology	0.187705	0.100568	-0.0871367	8	14	22	0.3778	0.714621	0.883688	8.70949	-0.941956	1.31737	Welch Two Sample t-test	two.sided	NS
MS	Q16820	MEP1B	Meprin A subunit beta	MEP1B	OID20168	Cardiometabolic	0.299256	0.0676262	-0.23163	10	12	22	1.05302	0.30532	0.633651	19.3273	-0.294877	0.893389	Welch Two Sample t-test	two.sided	NS
MS	P21589	NT5E	5'-nucleotidase	NT5E	OID21498	Oncology	0.071691	0.0365043	-0.0351868	31	45	76	0.734856	0.465421	0.740084	57.3723	-0.123638	0.26702	Welch Two Sample t-test	two.sided	NS
MS	Q04760	GLO1	Lactoylglutathione lyase	GLO1	OID20107	Cardiometabolic	-0.0532626	0.0312997	0.0845623	37	51	88	-0.738304	0.462514	0.739584	79.1141	-0.196854	0.090329	Welch Two Sample t-test	two.sided	NS
MS	P14543	NID1	Nidogen-1	NID1	OID20362	Cardiometabolic	-0.160148	-0.0342705	0.125877	37	51	88	-3.97183	0.000149583	0.0100385	84.3482	-0.240326	-0.0799701	Welch Two Sample t-test	two.sided	S
MS	O76076	CCN5	CCN family member 5	CCN5	OID21068	Neurology	-0.114776	0.0526565	0.167433	24	39	63	-2.18294	0.032899	0.227871	60.9986	-0.219914	-0.00963839	Welch Two Sample t-test	two.sided	NS
MS	P02771	AFP	Alpha-fetoprotein	AFP	OID20978	Neurology	0.225987	-0.0529366	-0.278923	4	10	14	1.19403	0.284022	0.610734	5.20567	-0.254806	0.70678	Welch Two Sample t-test	two.sided	NS
MS	P00995	SPINK1	Serine protease inhibitor Kazal-type 1	SPINK1	OID21097	Neurology	-0.0830235	-0.0834383	-0.000414857	21	32	53	-0.391865	0.697837	0.878991	31.0287	-0.515114	0.349067	Welch Two Sample t-test	two.sided	NS
MS	P00325	ADH1B	All-trans-retinol dehydrogenase [NAD(+)] ADH1B	ADH1B	OID30612	Inflammation II	0.229142	0.141765	-0.087377	37	51	88	1.49849	0.138689	0.448846	67.208	-0.0760612	0.534345	Welch Two Sample t-test	two.sided	NS
MS	O60476	MAN1A2	Mannosyl-oligosaccharide 1,2-alpha-mannosidase IB	MAN1A2	OID30262	Cardiometabolic II	0.247734	0.14065	-0.107084	10	23	33	2.41807	0.0297511	0.215314	14.0606	0.0280872	0.467382	Welch Two Sample t-test	two.sided	NS
MS	Q99523	SORT1	Sortilin	SORT1	OID20213	Cardiometabolic	-0.0865978	-0.0926867	-0.00608893	27	35	62	-1.15305	0.254337	0.587212	50.3358	-0.237423	0.064227	Welch Two Sample t-test	two.sided	NS
MS	Q14914	PTGR1	Prostaglandin reductase 1	PTGR1	OID30297	Cardiometabolic II	0.0840387	0.237338	0.153299	21	29	50	0.475477	0.638022	0.858554	28.8988	-0.277503	0.44558	Welch Two Sample t-test	two.sided	NS
MS	Q92854	SEMA4D	Semaphorin-4D	SEMA4D	OID21020	Neurology	-0.0375967	0.0527611	0.0903578	37	51	88	-0.872373	0.385471	0.687958	84.6975	-0.12329	0.0480962	Welch Two Sample t-test	two.sided	NS
MS	P05413	FABP3	Fatty acid-binding protein, heart	FABP3	OID30351	Cardiometabolic II	-0.360379	-0.0952518	0.265128	7	11	18	-2.66319	0.0170297	0.143481	15.963	-0.647296	-0.0734629	Welch Two Sample t-test	two.sided	NS
MS	O00161	SNAP23	Synaptosomal-associated protein 23	SNAP23	OID20218	Cardiometabolic	-0.0941268	-0.0701974	0.0239294	12	19	31	-0.582581	0.565745	0.806472	23.4121	-0.428032	0.239778	Welch Two Sample t-test	two.sided	NS
MS	Q9UP79	ADAMTS8	A disintegrin and metalloproteinase with thrombospondin motifs 8	ADAMTS8	OID21502	Oncology	0.180089	0.0486657	-0.131424	11	17	28	1.5334	0.13975	0.448846	21.5158	-0.0637933	0.423972	Welch Two Sample t-test	two.sided	NS
MS	P78552	IL13RA1	Interleukin-13 receptor subunit alpha-1	IL13RA1	OID21504	Oncology	0.0765129	0.0808135	0.00430057	37	51	88	1.94039	0.0556363	0.290785	85.2749	-0.00188412	0.15491	Welch Two Sample t-test	two.sided	NS
MS	Q5VVQ6	YOD1	Ubiquitin thioesterase OTU1	YOD1	OID30181	Cardiometabolic II	-0.0660439	-0.0677544	-0.00171046	14	22	36	-1.15073	0.258245	0.587993	32.484	-0.182882	0.0507941	Welch Two Sample t-test	two.sided	NS
MS	Q6UXB2	CXCL17	C-X-C motif chemokine 17	CXCL17	OID20622	Inflammation	-0.397418	-0.165913	0.231505	4	10	14	-1.36166	0.204323	0.531695	9.62569	-1.05117	0.256339	Welch Two Sample t-test	two.sided	NS
MS	O95817	BAG3	BAG family molecular chaperone regulator 3	BAG3	OID20972	Neurology	-0.214265	0.198682	0.412947	4	4	8	-0.722946	0.504357	0.764726	4.65884	-0.993218	0.564688	Welch Two Sample t-test	two.sided	NS
MS	Q9Y266	NUDC	Nuclear migration protein nudC	NUDC	OID20623	Inflammation	-0.408699	-0.374409	0.0342904	9	13	22	-2.4461	0.0243131	0.184224	19.0599	-0.758331	-0.0590673	Welch Two Sample t-test	two.sided	NS
MS	Q9BXJ0	C1QTNF5	Complement C1q tumor necrosis factor-related protein 5	C1QTNF5	OID30618	Inflammation II	0.104951	0.0390115	-0.0659394	24	39	63	1.12718	0.264613	0.591783	54.4185	-0.0816893	0.291591	Welch Two Sample t-test	two.sided	NS
MS	P54317	PNLIPRP2	Pancreatic lipase-related protein 2	PNLIPRP2	OID20775	Inflammation	-0.0383327	-0.163166	-0.124833	17	26	43	-0.164427	0.870238	0.943761	39.3269	-0.509757	0.433091	Welch Two Sample t-test	two.sided	NS
MS	P09326	CD48	CD48 antigen	CD48	OID20692	Inflammation	-0.128925	-0.0164059	0.112519	30	45	75	-1.59399	0.116242	0.415715	59.4484	-0.290745	0.0328943	Welch Two Sample t-test	two.sided	NS
MS	Q08334	IL10RB	Interleukin-10 receptor subunit beta	IL10RB	OID20696	Inflammation	0.028064	0.0460992	0.0180353	9	13	22	0.398733	0.695337	0.878991	16.0734	-0.121086	0.177214	Welch Two Sample t-test	two.sided	NS
MS	P07148	FABP1	Fatty acid-binding protein, liver	FABP1	OID20778	Inflammation	-0.116958	-0.156241	-0.0392821	26	35	61	-0.90693	0.368213	0.68038	57.7498	-0.375125	0.141209	Welch Two Sample t-test	two.sided	NS
MS	O43508	TNFSF12	Tumor necrosis factor ligand superfamily member 12	TNFSF12	OID20624	Inflammation	0.0192723	0.0771403	0.0578679	26	35	61	0.240502	0.810795	0.933737	57.647	-0.141154	0.179699	Welch Two Sample t-test	two.sided	NS
MS	P80370	DLK1	Protein delta homolog 1	DLK1	OID20295	Cardiometabolic	-0.0361008	0.037248	0.0733488	30	35	65	-0.410147	0.683188	0.877427	58.8147	-0.212238	0.140037	Welch Two Sample t-test	two.sided	NS
MS	Q9UMF0	ICAM5	Intercellular adhesion molecule 5	ICAM5	OID20145	Cardiometabolic	-0.0504583	0.00915274	0.059611	12	19	31	-0.454994	0.653232	0.868214	23.827	-0.27943	0.178514	Welch Two Sample t-test	two.sided	NS
MS	O60242	ADGRB3	Adhesion G protein-coupled receptor B3	ADGRB3	OID20974	Neurology	0.0247688	-0.202337	-0.227106	3	7	10	0.186816	0.8606	0.943761	4.14237	-0.338408	0.387945	Welch Two Sample t-test	two.sided	NS
MS	P04439	HLA-A	HLA class I histocompatibility antigen, A alpha chain	HLA-A	OID31048	Neurology II	-0.253304	-0.214869	0.0384352	16	23	39	-1.16413	0.252236	0.584752	35.0478	-0.695017	0.188409	Welch Two Sample t-test	two.sided	NS
MS	Q02790	FKBP4	Peptidyl-prolyl cis-trans isomerase FKBP4	FKBP4	OID20960	Neurology	0.189418	0.134584	-0.054834	16	23	39	1.39459	0.17612	0.502119	23.6163	-0.0911484	0.469984	Welch Two Sample t-test	two.sided	NS
MS	P18084	ITGB5	Integrin beta-5	ITGB5	OID21522	Oncology	-0.0957569	0.0634371	0.159194	16	18	34	-0.867925	0.391933	0.693617	31.8256	-0.320537	0.129023	Welch Two Sample t-test	two.sided	NS
MS	P52848	NDST1	Bifunctional heparan sulfate N-deacetylase/N-sulfotransferase 1	NDST1	OID31369	Oncology II	0.128729	0.128463	-0.000265982	37	51	88	3.24096	0.00178364	0.031964	74.337	0.0495923	0.207865	Welch Two Sample t-test	two.sided	S
MS	O76070	SNCG	Gamma-synuclein	SNCG	OID20971	Neurology	0.30162	0.133805	-0.167815	12	19	31	2.1832	0.0395533	0.249467	22.8508	0.0157215	0.587518	Welch Two Sample t-test	two.sided	NS
MS	P20472	PVALB	Parvalbumin alpha	PVALB	OID21420	Oncology	-0.0765232	-0.242942	-0.166419	11	17	28	-0.729657	0.472524	0.74259	24.481	-0.292751	0.139705	Welch Two Sample t-test	two.sided	NS
MS	Q16543	CDC37	Hsp90 co-chaperone Cdc37	CDC37	OID21470	Oncology	0.021185	-0.027883	-0.049068	20	29	49	0.173119	0.863415	0.943761	40.7687	-0.225994	0.268364	Welch Two Sample t-test	two.sided	NS
MS	P10746	UROS	Uroporphyrinogen-III synthase	UROS	OID30964	Neurology II	-0.299926	-0.122466	0.17746	11	17	28	-2.39756	0.0241754	0.184224	25.373	-0.557375	-0.0424775	Welch Two Sample t-test	two.sided	NS
MS	Q99650	OSMR	Oncostatin-M-specific receptor subunit beta	OSMR	OID20356	Cardiometabolic	-0.0104205	0.0044912	0.0149117	37	51	88	-0.2012	0.841029	0.943761	83.9848	-0.113415	0.0925738	Welch Two Sample t-test	two.sided	NS
MS	Q9NQR4	NIT2	Omega-amidase NIT2	NIT2	OID30336	Cardiometabolic II	0.304481	0.648622	0.344142	13	17	30	1.55203	0.136067	0.447127	20.3527	-0.104294	0.713255	Welch Two Sample t-test	two.sided	NS
MS	O43681	GET3	ATPase GET3	GET3	OID30303	Cardiometabolic II	0.0607583	-0.0761685	-0.136927	13	17	30	0.492034	0.626829	0.850015	25.9709	-0.193081	0.314597	Welch Two Sample t-test	two.sided	NS
MS	O95372	LYPLA2	Acyl-protein thioesterase 2	LYPLA2	OID30817	Neurology II	-0.129363	-0.0105927	0.11877	7	11	18	-0.546125	0.598642	0.829037	8.73977	-0.66765	0.408925	Welch Two Sample t-test	two.sided	NS
MS	O43504	LAMTOR5	Ragulator complex protein LAMTOR5	LAMTOR5	OID31396	Oncology II	0.16476	0.218905	0.0541454	7	11	18	1.27887	0.23306	0.55984	8.96254	-0.126864	0.456384	Welch Two Sample t-test	two.sided	NS
MS	P00813	ADA	Adenosine deaminase	ADA	OID20645	Inflammation	0.10456	-0.184377	-0.288936	14	23	37	1.1292	0.26693	0.5943	33.1014	-0.0838068	0.292926	Welch Two Sample t-test	two.sided	NS
MS	O75711	SCRG1	Scrapie-responsive protein 1	SCRG1	OID30333	Cardiometabolic II	0.234768	0.338832	0.104064	9	13	22	1.23438	0.23214	0.55984	18.9638	-0.163358	0.632893	Welch Two Sample t-test	two.sided	NS
MS	P63098	PPP3R1	Calcineurin subunit B type 1	PPP3R1	OID20902	Neurology	-0.0844182	-0.00734552	0.0770726	9	13	22	-0.413386	0.684592	0.877427	16.6709	-0.515915	0.347079	Welch Two Sample t-test	two.sided	NS
MS	P51692	STAT5B	Signal transducer and activator of transcription 5B	STAT5B	OID21277	Oncology	0.0303747	0.121149	0.090774	16	23	39	0.194007	0.847332	0.943761	33.7813	-0.287879	0.348628	Welch Two Sample t-test	two.sided	NS
MS	P09110	ACAA1	3-ketoacyl-CoA thiolase, peroxisomal	ACAA1	OID21269	Oncology	-0.0364293	0.00897327	0.0454026	9	13	22	-0.171949	0.865222	0.943761	19.8054	-0.478641	0.405782	Welch Two Sample t-test	two.sided	NS
MS	Q9UJA9	ENPP5	Ectonucleotide pyrophosphatase/phosphodiesterase family member 5	ENPP5	OID20736	Inflammation	-0.0232835	-0.0600885	-0.036805	16	23	39	-0.186927	0.853001	0.943761	29.4138	-0.27788	0.231313	Welch Two Sample t-test	two.sided	NS
MS	P14415	ATP1B2	Sodium/potassium-transporting ATPase subunit beta-2	ATP1B2	OID30118	Cardiometabolic II	0.0411631	-0.266143	-0.307306	9	13	22	0.269676	0.791214	0.925183	14.4807	-0.285198	0.367524	Welch Two Sample t-test	two.sided	NS
MS	P08590	MYL3	Myosin light chain 3	MYL3	OID30251	Cardiometabolic II	-0.934019	-0.193485	0.740535	4	4	8	-2.70945	0.0367885	0.241478	5.73056	-1.78724	-0.0807977	Welch Two Sample t-test	two.sided	NS
MS	O75351	VPS4B	Vacuolar protein sorting-associated protein 4B	VPS4B	OID31386	Oncology II	0.0236336	0.0855038	0.0618702	12	19	31	0.162988	0.871871	0.943761	24.3863	-0.275385	0.322652	Welch Two Sample t-test	two.sided	NS
MS	Q76LX8	ADAMTS13	A disintegrin and metalloproteinase with thrombospondin motifs 13	ADAMTS13	OID20249	Cardiometabolic	0.125342	0.134318	0.00897665	37	51	88	2.60784	0.0108812	0.105904	79.4281	0.0296817	0.221002	Welch Two Sample t-test	two.sided	NS
MS	Q6FHJ7	SFRP4	Secreted frizzled-related protein 4	SFRP4	OID30648	Inflammation II	-0.148709	-0.17024	-0.0215306	3	6	9	-0.531321	0.611704	0.838123	6.96889	-0.811133	0.513715	Welch Two Sample t-test	two.sided	NS
MS	Q9NQX5	NPDC1	Neural proliferation differentiation and control protein 1	NPDC1	OID20205	Cardiometabolic	-0.28743	-0.0370314	0.250399	10	10	20	-1.74075	0.100603	0.397135	16.2689	-0.636996	0.0621353	Welch Two Sample t-test	two.sided	NS
MS	Q8WXI7	MUC16	Mucin-16	MUC16	OID21378	Oncology	-0.195276	-0.15444	0.0408363	3	7	10	-1.35484	0.221166	0.552427	6.4257	-0.542368	0.151817	Welch Two Sample t-test	two.sided	NS
MS	P55010	EIF5	Eukaryotic translation initiation factor 5	EIF5	OID30156	Cardiometabolic II	0.146985	0.310435	0.163449	13	16	29	0.97101	0.341873	0.66287	22.4864	-0.166551	0.460521	Welch Two Sample t-test	two.sided	NS
MS	P46926	GNPDA1	Glucosamine-6-phosphate isomerase 1	GNPDA1	OID30197	Cardiometabolic II	-0.0493087	0.0887881	0.138097	31	45	76	-0.808648	0.421652	0.709456	65.3458	-0.171075	0.0724579	Welch Two Sample t-test	two.sided	NS
MS	Q6PCB0	VWA1	von Willebrand factor A domain-containing protein 1	VWA1	OID21421	Oncology	0.162422	0.11205	-0.050372	7	10	17	1.80618	0.103826	0.403051	9.14798	-0.0405036	0.365347	Welch Two Sample t-test	two.sided	NS
MS	Q9C0C4	SEMA4C	Semaphorin-4C	SEMA4C	OID21329	Oncology	0.170453	0.161797	-0.00865616	11	16	27	1.81507	0.0894779	0.377414	15.0604	-0.0296418	0.370549	Welch Two Sample t-test	two.sided	NS
MS	Q93033	CD101	Immunoglobulin superfamily member 2	CD101	OID31480	Oncology II	0.564857	0.692706	0.127849	4	4	8	1.7571	0.136994	0.447127	5.19918	-0.252079	1.38179	Welch Two Sample t-test	two.sided	NS
MS	P58107	EPPK1	Epiplakin	EPPK1	OID30250	Cardiometabolic II	0.115188	-0.240216	-0.355405	10	10	20	0.397991	0.699422	0.87934	9.51221	-0.5342	0.764577	Welch Two Sample t-test	two.sided	NS
MS	P34949	MPI	Mannose-6-phosphate isomerase	MPI	OID21288	Oncology	-0.0491798	0.0236833	0.0728631	20	22	42	-0.579713	0.565617	0.806472	37.0514	-0.221063	0.122704	Welch Two Sample t-test	two.sided	NS
MS	O43827	ANGPTL7	Angiopoietin-related protein 7	ANGPTL7	OID21412	Oncology	-0.0262046	-0.0387951	-0.0125905	4	4	8	-0.143504	0.8911	0.950001	5.39496	-0.485455	0.433045	Welch Two Sample t-test	two.sided	NS
MS	Q07507	DPT	Dermatopontin	DPT	OID20278	Cardiometabolic	-0.688585	-0.18851	0.500075	4	4	8	-1.94489	0.114915	0.415715	4.56065	-1.62571	0.24854	Welch Two Sample t-test	two.sided	NS
MS	Q14554	PDIA5	Protein disulfide-isomerase A5	PDIA5	OID31209	Oncology II	0.02521	0.131287	0.106077	4	4	8	0.156922	0.880519	0.945867	5.92246	-0.369145	0.419565	Welch Two Sample t-test	two.sided	NS
MS	P46783	RPS10	40S ribosomal protein S10	RPS10	OID30070	Cardiometabolic II	-0.115743	-0.475489	-0.359746	6	6	12	-1.08284	0.308504	0.636791	8.5401	-0.35954	0.128055	Welch Two Sample t-test	two.sided	NS
MS	Q8N386	LRRC25	Leucine-rich repeat-containing protein 25	LRRC25	OID21333	Oncology	-0.0759826	0.0825891	0.158572	7	10	17	-0.615741	0.548895	0.799435	12.7561	-0.343092	0.191127	Welch Two Sample t-test	two.sided	NS
MS	Q9BUH6	PAXX	Protein PAXX	PAXX	OID30591	Inflammation II	0.298877	0.324662	0.025785	4	4	8	1.31706	0.265228	0.591783	3.60807	-0.359105	0.95686	Welch Two Sample t-test	two.sided	NS
MS	Q8TCD5	NT5C	5'(3')-deoxyribonucleotidase, cytosolic type	NT5C	OID30294	Cardiometabolic II	-0.0828845	-0.213644	-0.130759	7	10	17	-0.736649	0.477644	0.745864	10.3871	-0.332324	0.166555	Welch Two Sample t-test	two.sided	NS
MS	Q9UI42	CPA4	Carboxypeptidase A4	CPA4	OID30606	Inflammation II	0.152586	0.201055	0.0484688	14	16	30	0.915946	0.368166	0.68038	25.8346	-0.189948	0.495121	Welch Two Sample t-test	two.sided	NS
MS	Q96NA2	RILP	Rab-interacting lysosomal protein	RILP	OID21436	Oncology	-0.170915	-0.177124	-0.00620919	10	12	22	-1.63219	0.118393	0.419698	19.8639	-0.389443	0.0476133	Welch Two Sample t-test	two.sided	NS
MS	P04118	CLPS	Colipase	CLPS	OID21156	Neurology	-0.0502049	0.198562	0.248767	4	4	8	-0.36716	0.728488	0.893981	5.01357	-0.401416	0.301007	Welch Two Sample t-test	two.sided	NS
MS	Q96BQ1	FAM3D	Protein FAM3D	FAM3D	OID31514	Oncology II	0.0455976	0.288127	0.24253	4	6	10	0.205456	0.843703	0.943761	6.29164	-0.491411	0.582606	Welch Two Sample t-test	two.sided	NS
MS	P09681	GIP	Gastric inhibitory polypeptide	GIP	OID30288	Cardiometabolic II	-0.155883	0.011627	0.16751	10	12	22	-0.870547	0.39646	0.695016	16.5404	-0.534476	0.222709	Welch Two Sample t-test	two.sided	NS
MS	O95727	CRTAM	Cytotoxic and regulatory T-cell molecule	CRTAM	OID20914	Neurology	0.0251909	0.0350652	0.00987424	13	16	29	0.102651	0.919052	0.962532	25.2316	-0.479993	0.530375	Welch Two Sample t-test	two.sided	NS
MS	P01266	TG	Thyroglobulin	TG	OID31359	Oncology II	0.294708	0.241094	-0.0536139	16	23	39	1.23648	0.228193	0.556436	24.1056	-0.197097	0.786512	Welch Two Sample t-test	two.sided	NS
MS	P34913	EPHX2	Bifunctional epoxide hydrolase 2	EPHX2	OID20119	Cardiometabolic	0.384388	0.107529	-0.276859	7	12	19	1.75369	0.0975437	0.392943	16.9525	-0.0781576	0.846934	Welch Two Sample t-test	two.sided	NS
MS	O95994	AGR2	Anterior gradient protein 2 homolog	AGR2	OID20896	Neurology	-0.277107	-0.135703	0.141404	19	22	41	-1.92144	0.0624279	0.309128	36.8937	-0.56935	0.0151363	Welch Two Sample t-test	two.sided	NS
MS	P61457	PCBD1	Pterin-4-alpha-carbinolamine dehydratase	PCBD1	OID30610	Inflammation II	-0.0889531	-0.854171	-0.765218	6	6	12	-0.46263	0.653582	0.868214	9.94878	-0.517672	0.339766	Welch Two Sample t-test	two.sided	NS
MS	P05783	KRT18	Keratin, type I cytoskeletal 18	KRT18	OID21296	Oncology	-0.0185432	-0.210886	-0.192342	6	6	12	-0.167714	0.87024	0.943761	9.7368	-0.265801	0.228715	Welch Two Sample t-test	two.sided	NS
MS	Q99895	CTRC	Chymotrypsin-C	CTRC	OID20752	Inflammation	-0.0357573	-0.066932	-0.0311747	6	6	12	-0.252126	0.808748	0.93312	6.48268	-0.376618	0.305103	Welch Two Sample t-test	two.sided	NS
MS	Q16762	TST	Thiosulfate sulfurtransferase	TST	OID20868	Neurology	0.109305	-0.159227	-0.268532	6	6	12	0.745585	0.473079	0.74259	9.99994	-0.217348	0.435959	Welch Two Sample t-test	two.sided	NS
MS	O75348	ATP6V1G1	V-type proton ATPase subunit G 1	ATP6V1G1	OID30242	Cardiometabolic II	-0.0672037	-0.447318	-0.380114	6	6	12	-0.254989	0.804613	0.932255	8.76622	-0.66584	0.531433	Welch Two Sample t-test	two.sided	NS
MS	P08138	NGFR	Tumor necrosis factor receptor superfamily member 16	NGFR	OID30300	Cardiometabolic II	-0.34402	-0.199032	0.144988	13	18	31	-4.33504	0.000168938	0.0100385	28.1131	-0.506549	-0.181492	Welch Two Sample t-test	two.sided	S
MS	O75071	EFCAB14	EF-hand calcium-binding domain-containing protein 14	EFCAB14	OID31460	Oncology II	-0.0663648	0.178573	0.244937	9	12	21	-0.896211	0.382456	0.687958	17.28	-0.222405	0.0896753	Welch Two Sample t-test	two.sided	NS
MS	Q16719	KYNU	Kynureninase	KYNU	OID20669	Inflammation	-0.114957	0.113534	0.228492	6	6	12	-1.11882	0.297445	0.624192	7.573	-0.354242	0.124327	Welch Two Sample t-test	two.sided	NS
MS	Q93052	LPP	Lipoma-preferred partner	LPP	OID30190	Cardiometabolic II	0.499089	0.35834	-0.140749	6	6	12	1.58636	0.144648	0.454896	9.71078	-0.204752	1.20293	Welch Two Sample t-test	two.sided	NS
MS	O43280	TREH	Trehalase	TREH	OID30388	Cardiometabolic II	0.0607858	-0.0894518	-0.150238	37	51	88	0.442229	0.659765	0.872219	66.1785	-0.213635	0.335206	Welch Two Sample t-test	two.sided	NS
MS	P52788	SMS	Spermine synthase	SMS	OID30853	Neurology II	-0.188087	-0.0762486	0.111839	16	23	39	-1.31129	0.197852	0.525719	36.9477	-0.478733	0.102558	Welch Two Sample t-test	two.sided	NS
MS	Q8N6Q3	CD177	CD177 antigen	CD177	OID21119	Neurology	0.153286	0.443294	0.290008	7	12	19	0.66986	0.517433	0.773751	10.4812	-0.353432	0.660004	Welch Two Sample t-test	two.sided	NS
MS	Q9NRV9	HEBP1	Heme-binding protein 1	HEBP1	OID20063	Cardiometabolic	0.166146	0.221693	0.0555473	6	6	12	1.31076	0.228172	0.556436	7.59677	-0.128874	0.461165	Welch Two Sample t-test	two.sided	NS
MS	Q13287	NMI	N-myc-interactor	NMI	OID31378	Oncology II	-0.0338328	-0.0301741	0.00365872	6	6	12	-0.405723	0.695371	0.878991	8.16469	-0.225455	0.15779	Welch Two Sample t-test	two.sided	NS
MS	P07204	THBD	Thrombomodulin	THBD	OID20231	Cardiometabolic	-0.318182	-0.393092	-0.0749097	9	12	21	-2.24363	0.0370884	0.242039	18.8222	-0.615196	-0.0211686	Welch Two Sample t-test	two.sided	NS
MS	Q9HCU4	CELSR2	Cadherin EGF LAG seven-pass G-type receptor 2	CELSR2	OID30593	Inflammation II	-0.356433	0.253367	0.6098	6	6	12	-1.81362	0.100462	0.397135	9.78746	-0.795623	0.0827573	Welch Two Sample t-test	two.sided	NS
MS	Q15223	NECTIN1	Nectin-1	NECTIN1	OID30545	Inflammation II	0.00665255	0.0477742	0.0411217	37	51	88	0.136182	0.892006	0.950071	83.1972	-0.0905057	0.103811	Welch Two Sample t-test	two.sided	NS
MS	Q6P5S2	LEG1	Protein LEG1 homolog	LEG1	OID30608	Inflammation II	-0.142475	-0.0535052	0.0889701	6	6	12	-1.0869	0.306914	0.635792	8.50799	-0.441644	0.156694	Welch Two Sample t-test	two.sided	NS
MS	P20851	C4BPB	C4b-binding protein beta chain	C4BPB	OID21481	Oncology	0.174833	0.269825	0.094992	37	51	88	2.33941	0.0216509	0.170936	85.3106	0.0262501	0.323417	Welch Two Sample t-test	two.sided	NS
MS	P12644	BMP4	Bone morphogenetic protein 4	BMP4	OID20994	Neurology	-0.165979	-0.0214529	0.144526	3	6	9	-1.31434	0.23049	0.558986	6.94217	-0.465098	0.133139	Welch Two Sample t-test	two.sided	NS
MS	O00451	GFRA2	GDNF family receptor alpha-2	GFRA2	OID21330	Oncology	-0.0181739	0.0696535	0.0878274	37	51	88	-0.30099	0.764151	0.919349	85.6697	-0.138213	0.101865	Welch Two Sample t-test	two.sided	NS
MS	Q15846	CLUL1	Clusterin-like protein 1	CLUL1	OID20198	Cardiometabolic	0.104025	0.0539674	-0.0500577	6	6	12	0.76353	0.463418	0.739584	9.64304	-0.201072	0.409122	Welch Two Sample t-test	two.sided	NS
MS	Q15256	PTPRR	Receptor-type tyrosine-protein phosphatase R	PTPRR	OID31099	Neurology II	-0.0332487	-0.112076	-0.0788273	3	6	9	-0.257046	0.807794	0.93312	4.80077	-0.369945	0.303447	Welch Two Sample t-test	two.sided	NS
MS	P40199	CEACAM6	Carcinoembryonic antigen-related cell adhesion molecule 6	CEACAM6	OID30362	Cardiometabolic II	0.605662	0.116129	-0.489533	6	6	12	1.12589	0.30315	0.630306	6.01051	-0.710076	1.9214	Welch Two Sample t-test	two.sided	NS
MS	P48060	GLIPR1	Glioma pathogenesis-related protein 1	GLIPR1	OID31517	Oncology II	0.573547	0.28175	-0.291796	3	6	9	2.8803	0.0799936	0.364164	2.47141	-0.144193	1.29129	Welch Two Sample t-test	two.sided	NS
MS	O15116	LSM1	U6 snRNA-associated Sm-like protein LSm1	LSM1	OID21210	Oncology	0.0384721	0.112212	0.0737401	3	6	9	0.206241	0.845727	0.943761	4.43647	-0.459956	0.5369	Welch Two Sample t-test	two.sided	NS
MS	Q02817	MUC2	Mucin-2	MUC2	OID30377	Cardiometabolic II	0.0644607	0.13672	0.0722597	3	6	9	0.0908069	0.930307	0.96869	6.68438	-1.63031	1.75923	Welch Two Sample t-test	two.sided	NS
MS	Q8WTU2	SSC4D	Scavenger receptor cysteine-rich domain-containing group B protein	SSC4D	OID20182	Cardiometabolic	0.0477978	0.353066	0.305268	3	6	9	0.234029	0.821916	0.936271	6.73508	-0.439028	0.534624	Welch Two Sample t-test	two.sided	NS
MS	O94903	PLPBP	Pyridoxal phosphate homeostasis protein	PLPBP	OID20144	Cardiometabolic	0.291659	0.152387	-0.139273	3	6	9	3.39278	0.0115842	0.109904	6.98855	0.0883177	0.495001	Welch Two Sample t-test	two.sided	NS
MS	P07585	DCN	Decorin	DCN	OID20106	Cardiometabolic	-0.0255058	0.146084	0.17159	22	35	57	-0.187276	0.852275	0.943761	45.6187	-0.299712	0.2487	Welch Two Sample t-test	two.sided	NS
MS	P13747	HLA-E	HLA class I histocompatibility antigen, alpha chain E	HLA-E	OID20532	Inflammation	-0.475122	-0.45186	0.0232623	6	6	12	-1.98999	0.0751384	0.353464	9.82251	-1.00841	0.0581663	Welch Two Sample t-test	two.sided	NS
MS	Q6YHK3	CD109	CD109 antigen	CD109	OID21108	Neurology	-0.0108246	0.00218573	0.0130104	37	51	88	-0.172338	0.863587	0.943761	83.8755	-0.135733	0.114083	Welch Two Sample t-test	two.sided	NS
MS	P09960	LTA4H	Leukotriene A-4 hydrolase	LTA4H	OID21452	Oncology	-0.0537215	-0.0846399	-0.0309184	37	51	88	-0.663828	0.509333	0.768765	60.2482	-0.215585	0.108142	Welch Two Sample t-test	two.sided	NS
MS	P02774	GC	Vitamin D-binding protein	GC	OID30780	Inflammation II	0.129592	0.0761762	-0.0534161	37	51	88	3.01302	0.0036269	0.0526396	68.2632	0.0437716	0.215413	Welch Two Sample t-test	two.sided	NS
MS	P09466	PAEP	Glycodelin	PAEP	OID20925	Neurology	-0.0335359	-0.179271	-0.145735	26	35	61	-0.162488	0.871534	0.943761	53.4732	-0.447416	0.380344	Welch Two Sample t-test	two.sided	NS
MS	P05155	SERPING1	Plasma protease C1 inhibitor	SERPING1	OID30777	Inflammation II	0.077708	0.0793309	0.0016229	37	51	88	1.35363	0.180667	0.508662	63.3027	-0.0370001	0.192416	Welch Two Sample t-test	two.sided	NS
MS	Q9NQ79	CRTAC1	Cartilage acidic protein 1	CRTAC1	OID20279	Cardiometabolic	0.157428	0.146412	-0.0110154	37	51	88	2.6936	0.00857123	0.0921611	81.9413	0.0411605	0.273695	Welch Two Sample t-test	two.sided	NS
MS	Q16610	ECM1	Extracellular matrix protein 1	ECM1	OID30736	Inflammation II	0.137502	0.101845	-0.0356568	37	51	88	2.556	0.012466	0.112593	80.6257	0.0304579	0.244547	Welch Two Sample t-test	two.sided	NS
MS	Q06033	ITIH3	Inter-alpha-trypsin inhibitor heavy chain H3	ITIH3	OID20352	Cardiometabolic	0.0362191	0.0724096	0.0361906	37	51	88	0.484617	0.629424	0.851042	71.7362	-0.112777	0.185215	Welch Two Sample t-test	two.sided	NS
MS	P55058	PLTP	Phospholipid transfer protein	PLTP	OID20238	Cardiometabolic	0.051389	0.125873	0.0744844	37	51	88	1.01219	0.31436	0.642957	83.8136	-0.049576	0.152354	Welch Two Sample t-test	two.sided	NS
MS	P10909	CLU	Clusterin	CLU	OID30732	Inflammation II	0.169462	0.187884	0.0184215	37	51	88	3.92139	0.000180967	0.0100643	82.6655	0.0835047	0.25542	Welch Two Sample t-test	two.sided	S
MS	P13727	PRG2	Bone marrow proteoglycan	PRG2	OID30381	Cardiometabolic II	-0.0475793	-0.0758015	-0.0282223	37	51	88	-0.480968	0.631834	0.851242	81.0681	-0.244404	0.149246	Welch Two Sample t-test	two.sided	NS
MS	P04070	PROC	Vitamin K-dependent protein C	PROC	OID20402	Cardiometabolic	0.205238	0.0948253	-0.110412	37	51	88	3.5752	0.000605523	0.0179904	77.735	0.0909453	0.31953	Welch Two Sample t-test	two.sided	S
MS	P04278	SHBG	Sex hormone-binding globulin	SHBG	OID30685	Inflammation II	0.0551709	0.115879	0.0607086	37	51	88	0.482789	0.630944	0.851242	62.086	-0.173256	0.283598	Welch Two Sample t-test	two.sided	NS
MS	P20138	CD33	Myeloid cell surface antigen CD33	CD33	OID21472	Oncology	0.0099092	-0.0149075	-0.0248167	34	44	78	0.0902323	0.928345	0.96869	74.5145	-0.208884	0.228703	Welch Two Sample t-test	two.sided	NS
MS	P08709	F7	Coagulation factor VII	F7	OID20372	Cardiometabolic	0.121531	0.127097	0.00556593	37	51	88	2.07639	0.0410603	0.251941	80.2002	0.00505726	0.238006	Welch Two Sample t-test	two.sided	NS
MS	P43251	BTD	Biotinidase	BTD	OID30754	Inflammation II	0.18139	0.11234	-0.0690495	37	51	88	4.00326	0.000134315	0.0100385	83.8964	0.0912833	0.271496	Welch Two Sample t-test	two.sided	S
MS	P17936	IGFBP3	Insulin-like growth factor-binding protein 3	IGFBP3	OID20398	Cardiometabolic	0.236854	0.148203	-0.0886515	37	51	88	2.8919	0.00485865	0.0637839	85.1956	0.0740151	0.399693	Welch Two Sample t-test	two.sided	NS
MS	P0DMV8	HSPA1A	Heat shock 70 kDa protein 1A	HSPA1A	OID20718	Inflammation	0.0214663	-0.0126051	-0.0340713	37	51	88	0.289895	0.772819	0.921304	64.9897	-0.126419	0.169351	Welch Two Sample t-test	two.sided	NS
MS	P02461	COL3A1	Collagen alpha-1(III) chain	COL3A1	OID30379	Cardiometabolic II	-0.0786961	-0.069852	0.00884411	37	51	88	-1.21239	0.228695	0.556459	85.6948	-0.207739	0.0503471	Welch Two Sample t-test	two.sided	NS
MS	P15291	B4GALT1	Beta-1,4-galactosyltransferase 1	B4GALT1	OID20780	Inflammation	-0.0491845	0.183572	0.232757	37	51	88	-1.07995	0.283258	0.610302	83.9724	-0.139753	0.0413841	Welch Two Sample t-test	two.sided	NS
MS	P22105	TNXB	Tenascin-X	TNXB	OID21107	Neurology	0.0862652	0.0807868	-0.00547832	37	51	88	1.76303	0.0816755	0.364583	80.8252	-0.0110936	0.183624	Welch Two Sample t-test	two.sided	NS
MS	A8MVW5	HEPACAM2	HEPACAM family member 2	HEPACAM2	OID31151	Neurology II	0.0219313	-0.0298696	-0.0518009	34	44	78	0.256249	0.798452	0.927421	75.8747	-0.148533	0.192395	Welch Two Sample t-test	two.sided	NS
MS	Q9HCN6	GP6	Platelet glycoprotein VI	GP6	OID21091	Neurology	-0.0891385	-0.0948572	-0.00571865	37	51	88	-0.982297	0.329059	0.657889	76.2917	-0.269862	0.0915847	Welch Two Sample t-test	two.sided	NS
MS	Q8IZF2	ADGRF5	Adhesion G protein-coupled receptor F5	ADGRF5	OID30349	Cardiometabolic II	-0.0508875	0.00629996	0.0571874	37	51	88	-0.964749	0.337377	0.662144	85.9746	-0.155745	0.0539703	Welch Two Sample t-test	two.sided	NS
MS	Q14508	WFDC2	WAP four-disulfide core domain protein 2	WFDC2	OID21505	Oncology	-0.44479	-0.624724	-0.179935	37	51	88	-2.9472	0.00414082	0.0577159	84.7714	-0.744869	-0.14471	Welch Two Sample t-test	two.sided	NS
MS	P19320	VCAM1	Vascular cell adhesion protein 1	VCAM1	OID20396	Cardiometabolic	-0.154006	-0.0734183	0.0805881	37	51	88	-2.20427	0.030376	0.215689	80.079	-0.293045	-0.0149681	Welch Two Sample t-test	two.sided	NS
MS	P40925	MDH1	Malate dehydrogenase, cytoplasmic	MDH1	OID30669	Inflammation II	-0.00238469	-0.0284403	-0.0260556	37	51	88	-0.0373399	0.97032	0.988667	70.2111	-0.129751	0.124982	Welch Two Sample t-test	two.sided	NS
MS	O14791	APOL1	Apolipoprotein L1	APOL1	OID30708	Inflammation II	0.32549	0.277086	-0.0484033	37	51	88	3.77519	0.000367392	0.0125155	60.3595	0.153049	0.497931	Welch Two Sample t-test	two.sided	S
MS	Q8NHL6	LILRB1	Leukocyte immunoglobulin-like receptor subfamily B member 1	LILRB1	OID20323	Cardiometabolic	-0.0316421	-0.0314072	0.000234869	37	51	88	-0.688069	0.493293	0.757724	84.5741	-0.123083	0.0597987	Welch Two Sample t-test	two.sided	NS
MS	Q8N6C8	LILRA3	Leukocyte immunoglobulin-like receptor subfamily A member 3	LILRA3	OID30376	Cardiometabolic II	-0.0953695	-0.0822331	0.0131364	37	51	88	-0.675741	0.501304	0.763796	74.2451	-0.376568	0.185829	Welch Two Sample t-test	two.sided	NS
MS	Q8N423	LILRB2	Leukocyte immunoglobulin-like receptor subfamily B member 2	LILRB2	OID20301	Cardiometabolic	-0.0778292	0.043127	0.120956	24	39	63	-0.75186	0.456021	0.737202	45.3401	-0.286277	0.130619	Welch Two Sample t-test	two.sided	NS
MS	Q12860	CNTN1	Contactin-1	CNTN1	OID20307	Cardiometabolic	0.175093	0.140557	-0.0345358	37	51	88	2.40491	0.0186785	0.153927	73.9791	0.0300221	0.320163	Welch Two Sample t-test	two.sided	NS
MS	Q92496	CFHR4	Complement factor H-related protein 4	CFHR4	OID30758	Inflammation II	0.0992286	-0.0662245	-0.165453	37	51	88	0.636045	0.526788	0.780503	71.1584	-0.211832	0.410289	Welch Two Sample t-test	two.sided	NS
MS	P10586	PTPRF	Receptor-type tyrosine-protein phosphatase F	PTPRF	OID20310	Cardiometabolic	-0.00411676	0.0916115	0.0957283	37	51	88	-0.105846	0.915973	0.961091	78.9838	-0.0815335	0.0733	Welch Two Sample t-test	two.sided	NS
MS	Q86YW5	TREML1	Trem-like transcript 1 protein	TREML1	OID30682	Inflammation II	-0.0489126	-0.0625722	-0.0136596	37	51	88	-0.454838	0.650607	0.868214	71.3463	-0.26332	0.165495	Welch Two Sample t-test	two.sided	NS
MS	O76074	PDE5A	cGMP-specific 3',5'-cyclic phosphodiesterase	PDE5A	OID30584	Inflammation II	-0.190596	-0.198802	-0.00820658	37	51	88	-1.72513	0.0884109	0.376664	79.0812	-0.410502	0.0293101	Welch Two Sample t-test	two.sided	NS
MS	O75023	LILRB5	Leukocyte immunoglobulin-like receptor subfamily B member 5	LILRB5	OID20324	Cardiometabolic	-0.12817	-0.0268501	0.10132	37	51	88	-1.33559	0.186222	0.518105	66.7342	-0.319732	0.0633917	Welch Two Sample t-test	two.sided	NS
MS	P10912	GHR	Growth hormone receptor	GHR	OID30574	Inflammation II	0.365306	0.209135	-0.156171	37	51	88	4.49268	2.27709e-05	0.00321354	82.2206	0.203558	0.527053	Welch Two Sample t-test	two.sided	S
MS	Q92859	NEO1	Neogenin	NEO1	OID31066	Neurology II	-0.0562463	0.0362081	0.0924544	37	51	88	-1.13853	0.258331	0.587993	79.1671	-0.154576	0.0420835	Welch Two Sample t-test	two.sided	NS
MS	Q13308	PTK7	Inactive tyrosine-protein kinase 7	PTK7	OID20880	Neurology	-0.126393	-0.0578986	0.0684949	37	51	88	-2.86705	0.00523599	0.0656826	83.9998	-0.214061	-0.038726	Welch Two Sample t-test	two.sided	NS
MS	O43278	SPINT1	Kunitz-type protease inhibitor 1	SPINT1	OID21109	Neurology	-0.113671	-0.186985	-0.0733136	37	51	88	-1.41035	0.162125	0.477925	84.108	-0.273946	0.0466039	Welch Two Sample t-test	two.sided	NS
MS	P16871	IL7R	Interleukin-7 receptor subunit alpha	IL7R	OID21136	Neurology	-0.0135607	0.166576	0.180137	33	41	74	-0.142853	0.886853	0.94816	64.224	-0.203187	0.176066	Welch Two Sample t-test	two.sided	NS
MS	Q9H4X1	RGCC	Regulator of cell cycle RGCC	RGCC	OID31060	Neurology II	-0.2057	-0.305281	-0.0995812	31	45	76	-1.34101	0.184528	0.515673	65.7922	-0.511973	0.100574	Welch Two Sample t-test	two.sided	NS
MS	P07108	DBI	Acyl-CoA-binding protein	DBI	OID21143	Neurology	-0.0630712	-0.00443731	0.0586339	37	51	88	-0.969189	0.33599	0.662144	65.9758	-0.193001	0.0668586	Welch Two Sample t-test	two.sided	NS
MS	P14151	SELL	L-selectin	SELL	OID30752	Inflammation II	0.114092	0.0512315	-0.06286	37	51	88	1.607	0.112173	0.412518	76.534	-0.0272946	0.255478	Welch Two Sample t-test	two.sided	NS
MS	Q16181	SEPTIN7	Septin-7	SEPTIN7	OID31288	Oncology II	-0.00511492	-0.0372386	-0.0321237	37	51	88	-0.0441139	0.964932	0.986783	74.4315	-0.236124	0.225894	Welch Two Sample t-test	two.sided	NS
MS	O75144	ICOSLG	ICOS ligand	ICOSLG	OID21351	Oncology	0.0474695	-0.0227417	-0.0702111	37	51	88	0.85471	0.395087	0.695016	85.9719	-0.0629383	0.157877	Welch Two Sample t-test	two.sided	NS
MS	Q12986	NFX1	Transcriptional repressor NF-X1	NFX1	OID30158	Cardiometabolic II	-0.416154	-0.298012	0.118142	14	16	30	-1.60112	0.122211	0.425851	24.4182	-0.952107	0.119798	Welch Two Sample t-test	two.sided	NS
MS	P63241	EIF5A	Eukaryotic translation initiation factor 5A-1	EIF5A	OID20423	Inflammation	-0.0687968	-0.0744708	-0.00567403	37	51	88	-0.851337	0.397895	0.695392	61.3097	-0.23037	0.0927767	Welch Two Sample t-test	two.sided	NS
MS	P54108	CRISP3	Cysteine-rich secretory protein 3	CRISP3	OID30715	Inflammation II	0.101779	0.040632	-0.0611467	37	51	88	1.59392	0.115619	0.415715	67.5917	-0.0256544	0.229212	Welch Two Sample t-test	two.sided	NS
MS	Q92692	NECTIN2	Nectin-2	NECTIN2	OID20222	Cardiometabolic	0.0459963	0.103399	0.0574028	28	38	66	0.605598	0.547074	0.799026	59.7632	-0.105942	0.197935	Welch Two Sample t-test	two.sided	NS
MS	Q6P4E1	GOLM2	Protein GOLM2	GOLM2	OID21044	Neurology	0.0428854	0.0948648	0.0519794	37	51	88	0.789759	0.431922	0.716707	82.8935	-0.065121	0.150892	Welch Two Sample t-test	two.sided	NS
MS	P48357	LEPR	Leptin receptor	LEPR	OID20128	Cardiometabolic	0.0238539	0.0541877	0.0303338	37	51	88	0.419246	0.676082	0.875182	85.988	-0.0892541	0.136962	Welch Two Sample t-test	two.sided	NS
MS	Q02487	DSC2	Desmocollin-2	DSC2	OID21079	Neurology	-0.0740521	-0.0269145	0.0471376	37	51	88	-1.28498	0.202366	0.531327	83.1645	-0.18867	0.040566	Welch Two Sample t-test	two.sided	NS
MS	P19961	AMY2B	Alpha-amylase 2B	AMY2B	OID20340	Cardiometabolic	-0.0347454	-0.0907544	-0.056009	37	51	88	-0.301449	0.763806	0.919349	85.1988	-0.263907	0.194417	Welch Two Sample t-test	two.sided	NS
MS	P35916	FLT4	Vascular endothelial growth factor receptor 3	FLT4	OID21491	Oncology	0.0162185	0.00836816	-0.00785035	37	51	88	0.324121	0.746824	0.90963	69.236	-0.0835994	0.116036	Welch Two Sample t-test	two.sided	NS
MS	Q16288	NTRK3	NT-3 growth factor receptor	NTRK3	OID21057	Neurology	0.0933227	0.249656	0.156334	37	51	88	0.7815	0.436991	0.722369	74.3098	-0.1446	0.331245	Welch Two Sample t-test	two.sided	NS
MS	P24821	TNC	Tenascin	TNC	OID20359	Cardiometabolic	-0.198384	-0.0525581	0.145826	37	51	88	-3.26695	0.00156455	0.0299385	85.7114	-0.319106	-0.0776618	Welch Two Sample t-test	two.sided	S
MS	P13473	LAMP2	Lysosome-associated membrane glycoprotein 2	LAMP2	OID21035	Neurology	0.195656	0.145813	-0.0498435	37	51	88	3.94919	0.000168699	0.0100385	79.3829	0.0970501	0.294263	Welch Two Sample t-test	two.sided	S
MS	Q6UY14	ADAMTSL4	ADAMTS-like protein 4	ADAMTSL4	OID30275	Cardiometabolic II	0.0728154	0.155005	0.08219	37	51	88	1.43725	0.154316	0.469603	85.0695	-0.0279153	0.173546	Welch Two Sample t-test	two.sided	NS
MS	P98095	FBLN2	Fibulin-2	FBLN2	OID30378	Cardiometabolic II	-0.132844	-0.000736363	0.132107	37	51	88	-2.66992	0.00908515	0.0932467	85.1645	-0.231769	-0.0339189	Welch Two Sample t-test	two.sided	NS
MS	P17813	ENG	Endoglin	ENG	OID20287	Cardiometabolic	0.0774365	0.08867	0.0112335	37	51	88	1.41059	0.16213	0.477925	82.3777	-0.0317626	0.186636	Welch Two Sample t-test	two.sided	NS
MS	Q13740	ALCAM	CD166 antigen	ALCAM	OID20273	Cardiometabolic	-0.00745607	0.0257195	0.0331756	37	51	88	-0.15359	0.878295	0.945867	85.438	-0.10397	0.0890577	Welch Two Sample t-test	two.sided	NS
MS	P10721	KIT	Mast/stem cell growth factor receptor Kit	KIT	OID20370	Cardiometabolic	0.147717	0.0415865	-0.10613	37	51	88	1.89254	0.0620071	0.308397	80.6406	-0.00759282	0.303027	Welch Two Sample t-test	two.sided	NS
MS	P42892	ECE1	Endothelin-converting enzyme 1	ECE1	OID20891	Neurology	0.0303401	0.0348254	0.00448535	31	45	76	0.666001	0.507672	0.767284	67.7659	-0.0605705	0.121251	Welch Two Sample t-test	two.sided	NS
MS	P28838	LAP3	Cytosol aminopeptidase	LAP3	OID20436	Inflammation	-0.0447564	0.0797541	0.124511	37	51	88	-0.502352	0.616835	0.841905	77.9989	-0.222128	0.132616	Welch Two Sample t-test	two.sided	NS
MS	P21802	FGFR2	Fibroblast growth factor receptor 2	FGFR2	OID21478	Oncology	0.0353293	0.100092	0.0647631	27	41	68	0.616506	0.540532	0.792546	47.0567	-0.0799512	0.15061	Welch Two Sample t-test	two.sided	NS
MS	Q02952	AKAP12	A-kinase anchor protein 12	AKAP12	OID30571	Inflammation II	0.101298	0.107334	0.0060369	37	51	88	1.7344	0.0867344	0.376627	79.2746	-0.0149485	0.217544	Welch Two Sample t-test	two.sided	NS
MS	Q99435	NELL2	Protein kinase C-binding protein NELL2	NELL2	OID20706	Inflammation	-0.0687682	-0.00507792	0.0636903	37	51	88	-1.06107	0.29168	0.620163	84.5874	-0.197638	0.0601014	Welch Two Sample t-test	two.sided	NS
MS	P19021	PAM	Peptidyl-glycine alpha-amidating monooxygenase	PAM	OID20291	Cardiometabolic	0.0968901	0.202704	0.105813	37	51	88	1.7489	0.0839202	0.367232	84.9416	-0.013262	0.207042	Welch Two Sample t-test	two.sided	NS
MS	Q0ZGT2	NEXN	Nexilin	NEXN	OID30678	Inflammation II	-0.136273	-0.216174	-0.0799009	31	45	76	-1.01271	0.315385	0.643887	58.283	-0.405603	0.133056	Welch Two Sample t-test	two.sided	NS
MS	Q8N149	LILRA2	Leukocyte immunoglobulin-like receptor subfamily A member 2	LILRA2	OID21152	Neurology	0.0667442	0.0596493	-0.00709497	37	51	88	0.99186	0.324049	0.654327	85.9668	-0.0670285	0.200517	Welch Two Sample t-test	two.sided	NS
MS	Q8TER0	SNED1	Sushi, nidogen and EGF-like domain-containing protein 1	SNED1	OID30205	Cardiometabolic II	-0.0151655	0.163313	0.178479	37	51	88	-0.367457	0.714183	0.883688	85.8504	-0.0972126	0.0668816	Welch Two Sample t-test	two.sided	NS
MS	P30044	PRDX5	Peroxiredoxin-5, mitochondrial	PRDX5	OID20644	Inflammation	-0.0562321	0.144313	0.200545	37	51	88	-0.458453	0.64818	0.866406	63.983	-0.301267	0.188803	Welch Two Sample t-test	two.sided	NS
MS	P32004	L1CAM	Neural cell adhesion molecule L1	L1CAM	OID21484	Oncology	-0.0215389	0.0733555	0.0948944	37	51	88	-0.41971	0.675957	0.875182	71.4091	-0.123855	0.0807771	Welch Two Sample t-test	two.sided	NS
MS	O43493	TGOLN2	Trans-Golgi network integral membrane protein 2	TGOLN2	OID30691	Inflammation II	-0.121916	-0.0989432	0.0229724	37	51	88	-2.02825	0.0456661	0.262554	84.9994	-0.241428	-0.0024031	Welch Two Sample t-test	two.sided	NS
MS	P37840	SNCA	Alpha-synuclein	SNCA	OID30645	Inflammation II	0.0801324	0.237919	0.157787	37	51	88	0.651087	0.516972	0.773751	75.2952	-0.165029	0.325294	Welch Two Sample t-test	two.sided	NS
MS	Q16401	PSMD5	26S proteasome non-ATPase regulatory subunit 5	PSMD5	OID30918	Neurology II	0.150856	0.321819	0.170962	31	45	76	1.1808	0.242193	0.573317	62.0195	-0.104527	0.406239	Welch Two Sample t-test	two.sided	NS
MS	P05164	MPO	Myeloperoxidase	MPO	OID21100	Neurology	0.000708324	0.059136	0.0584277	37	51	88	0.00894006	0.992895	0.99554	63.3492	-0.157604	0.159021	Welch Two Sample t-test	two.sided	NS
MS	Q96HC4	PDLIM5	PDZ and LIM domain protein 5	PDLIM5	OID31063	Neurology II	-0.188607	-0.0235024	0.165104	22	32	54	-1.80274	0.0793958	0.364164	37.8503	-0.400431	0.0232175	Welch Two Sample t-test	two.sided	NS
MS	P13591	NCAM1	Neural cell adhesion molecule 1	NCAM1	OID20354	Cardiometabolic	-0.181104	-0.0257609	0.155343	37	51	88	-2.84846	0.00554043	0.0684767	82.7689	-0.307566	-0.0546415	Welch Two Sample t-test	two.sided	NS
MS	Q07812	BAX	Apoptosis regulator BAX	BAX	OID20856	Neurology	-0.0730569	0.0344735	0.10753	31	45	76	-1.14129	0.257488	0.587993	72.846	-0.200638	0.0545247	Welch Two Sample t-test	two.sided	NS
MS	P28827	PTPRM	Receptor-type tyrosine-protein phosphatase mu	PTPRM	OID20598	Inflammation	-0.0992741	-0.0285954	0.0706787	37	51	88	-1.99004	0.0497951	0.274237	85.1536	-0.198457	-9.08914e-05	Welch Two Sample t-test	two.sided	NS
MS	Q8IWL1	SFTPA2	Pulmonary surfactant-associated protein A2	SFTPA2	OID21218	Oncology	-0.125638	-0.324123	-0.198484	37	51	88	-1.04128	0.300678	0.629806	85.5794	-0.365514	0.114238	Welch Two Sample t-test	two.sided	NS
MS	P00533	EGFR	Epidermal growth factor receptor	EGFR	OID20319	Cardiometabolic	0.134736	0.10577	-0.0289656	37	51	88	2.68182	0.00960257	0.0959407	56.0413	0.0340935	0.235377	Welch Two Sample t-test	two.sided	NS
MS	P30613	PKLR	Pyruvate kinase PKLR	PKLR	OID20682	Inflammation	0.0207518	0.0316351	0.0108833	24	28	52	0.169691	0.865968	0.943761	47.9001	-0.225146	0.26665	Welch Two Sample t-test	two.sided	NS
MS	Q9H4A9	DPEP2	Dipeptidase 2	DPEP2	OID21305	Oncology	0.0499142	0.0738635	0.0239493	37	51	88	0.915928	0.363192	0.678051	63.1061	-0.0589833	0.158812	Welch Two Sample t-test	two.sided	NS
MS	P08581	MET	Hepatocyte growth factor receptor	MET	OID20269	Cardiometabolic	0.108545	0.149678	0.0411325	37	51	88	2.96196	0.00396972	0.0567318	84.388	0.0356748	0.181416	Welch Two Sample t-test	two.sided	NS
MS	P12931	SRC	Proto-oncogene tyrosine-protein kinase Src	SRC	OID21521	Oncology	0.108937	0.0104415	-0.0984952	37	51	88	0.802285	0.425107	0.713397	69.9056	-0.16188	0.379754	Welch Two Sample t-test	two.sided	NS
MS	P12821	ACE	Angiotensin-converting enzyme	ACE	OID30696	Inflammation II	-0.141194	-0.139049	0.00214495	37	51	88	-1.91066	0.0594152	0.30003	85.0962	-0.28812	0.00573235	Welch Two Sample t-test	two.sided	NS
MS	Q9NPH3	IL1RAP	Interleukin-1 receptor accessory protein	IL1RAP	OID21126	Neurology	0.30209	0.143821	-0.158269	37	51	88	3.50132	0.000737227	0.0193565	85.795	0.130567	0.473612	Welch Two Sample t-test	two.sided	S
MS	P07307	ASGR2	Asialoglycoprotein receptor 2	ASGR2	OID30679	Inflammation II	0.00202076	0.0686862	0.0666654	37	51	88	0.0276845	0.977992	0.988859	70.8303	-0.143529	0.14757	Welch Two Sample t-test	two.sided	NS
MS	P05121	SERPINE1	Plasminogen activator inhibitor 1	SERPINE1	OID20342	Cardiometabolic	-0.0651302	-0.0231994	0.0419308	37	51	88	-0.793677	0.429568	0.71637	85.9964	-0.228263	0.0980025	Welch Two Sample t-test	two.sided	NS
MS	P11215	ITGAM	Integrin alpha-M	ITGAM	OID21071	Neurology	0.103023	0.208665	0.105641	33	41	74	1.78518	0.0784483	0.364164	71.9268	-0.0120222	0.218069	Welch Two Sample t-test	two.sided	NS
MS	Q16853	AOC3	Membrane primary amine oxidase	AOC3	OID20389	Cardiometabolic	0.0722043	0.0865039	0.0142996	37	51	88	1.20226	0.23269	0.55984	82.8231	-0.0472509	0.191659	Welch Two Sample t-test	two.sided	NS
MS	P08174	CD55	Complement decay-accelerating factor	CD55	OID20377	Cardiometabolic	0.0687564	0.0904338	0.0216774	37	51	88	1.7659	0.0813918	0.364583	76.6983	-0.00877908	0.146292	Welch Two Sample t-test	two.sided	NS
MS	Q9H251	CDH23	Cadherin-23	CDH23	OID31074	Neurology II	0.0249046	0.0642628	0.0393582	31	45	76	0.427068	0.670618	0.875182	71.185	-0.0913676	0.141177	Welch Two Sample t-test	two.sided	NS
MS	Q9Y6N7	ROBO1	Roundabout homolog 1	ROBO1	OID20734	Inflammation	0.015592	0.0528457	0.0372537	37	51	88	0.326159	0.745168	0.909508	78.8032	-0.079565	0.110749	Welch Two Sample t-test	two.sided	NS
MS	Q9HCK4	ROBO2	Roundabout homolog 2	ROBO2	OID21007	Neurology	0.102371	0.151518	0.0491467	14	27	41	1.40573	0.171056	0.492657	27.3706	-0.0469574	0.2517	Welch Two Sample t-test	two.sided	NS
MS	P09525	ANXA4	Annexin A4	ANXA4	OID20123	Cardiometabolic	-0.194523	-0.278143	-0.0836205	37	51	88	-1.64216	0.105163	0.403051	68.1515	-0.430888	0.0418417	Welch Two Sample t-test	two.sided	NS
MS	A2VDF0	FUOM	Fucose mutarotase	FUOM	OID30626	Inflammation II	0.00383237	-0.108818	-0.11265	31	45	76	0.0294358	0.976612	0.988859	61.5639	-0.256459	0.264124	Welch Two Sample t-test	two.sided	NS
MS	P08236	GUSB	Beta-glucuronidase	GUSB	OID20296	Cardiometabolic	-0.188199	-0.104678	0.0835215	37	51	88	-1.98447	0.0503999	0.274886	85.7856	-0.376734	0.000335421	Welch Two Sample t-test	two.sided	NS
MS	Q9HC56	PCDH9	Protocadherin-9	PCDH9	OID31516	Oncology II	0.0843973	0.131963	0.0475661	37	51	88	1.27388	0.206273	0.531695	82.7738	-0.0473814	0.216176	Welch Two Sample t-test	two.sided	NS
MS	P21583	KITLG	Kit ligand	KITLG	OID20196	Cardiometabolic	0.0618749	0.0408492	-0.0210257	37	51	88	0.852976	0.396163	0.695016	81.8193	-0.0824352	0.206185	Welch Two Sample t-test	two.sided	NS
MS	Q8WVV4	POF1B	Protein POF1B	POF1B	OID30504	Inflammation II	0.603427	0.0557421	-0.547684	7	6	13	0.904804	0.38572	0.687958	10.5745	-0.87168	2.07853	Welch Two Sample t-test	two.sided	NS
MS	Q9UKJ1	PILRA	Paired immunoglobulin-like type 2 receptor alpha	PILRA	OID21129	Neurology	0.00995136	-0.201432	-0.211383	31	45	76	0.0603173	0.95208	0.977996	67.7504	-0.31929	0.339193	Welch Two Sample t-test	two.sided	NS
MS	Q99733	NAP1L4	Nucleosome assembly protein 1-like 4	NAP1L4	OID31475	Oncology II	-0.10965	-0.00615786	0.103493	31	45	76	-1.27949	0.205721	0.531695	59.1626	-0.281123	0.0618225	Welch Two Sample t-test	two.sided	NS
MS	P12955	PEPD	Xaa-Pro dipeptidase	PEPD	OID30688	Inflammation II	0.056962	0.0724862	0.0155242	37	51	88	1.32365	0.189171	0.520764	84.9763	-0.0286018	0.142526	Welch Two Sample t-test	two.sided	NS
MS	Q16881	TXNRD1	Thioredoxin reductase 1, cytoplasmic	TXNRD1	OID21135	Neurology	0.000927687	-0.0554432	-0.0563709	37	51	88	0.017902	0.985759	0.990805	85.971	-0.102088	0.103944	Welch Two Sample t-test	two.sided	NS
MS	Q92973	TNPO1	Transportin-1	TNPO1	OID31330	Oncology II	-0.144878	-0.220554	-0.0756764	31	45	76	-1.61352	0.11091	0.41236	73.6192	-0.323803	0.0340478	Welch Two Sample t-test	two.sided	NS
MS	P21709	EPHA1	Ephrin type-A receptor 1	EPHA1	OID20677	Inflammation	-0.0125565	0.168393	0.18095	37	51	88	-0.168355	0.866764	0.943761	73.866	-0.161172	0.136059	Welch Two Sample t-test	two.sided	NS
MS	P00167	CYB5A	Cytochrome b5	CYB5A	OID31171	Oncology II	-0.0244895	-0.247783	-0.223294	37	51	88	-0.236547	0.813666	0.934516	73.5284	-0.230798	0.181819	Welch Two Sample t-test	two.sided	NS
MS	P08575	PTPRC	Receptor-type tyrosine-protein phosphatase C	PTPRC	OID30380	Cardiometabolic II	0.0057267	0.0239568	0.0182301	37	51	88	0.119712	0.904993	0.955348	85.3132	-0.0893818	0.100835	Welch Two Sample t-test	two.sided	NS
MS	P04179	SOD2	Superoxide dismutase [Mn], mitochondrial	SOD2	OID21114	Neurology	0.0265167	0.174434	0.147917	37	51	88	0.359691	0.720052	0.88652	77.9057	-0.120253	0.173286	Welch Two Sample t-test	two.sided	NS
MS	P06756	ITGAV	Integrin alpha-V	ITGAV	OID21416	Oncology	0.101531	0.124335	0.0228042	37	51	88	1.68588	0.0956525	0.388459	81.3127	-0.0182894	0.221351	Welch Two Sample t-test	two.sided	NS
MS	P00390	GSR	Glutathione reductase, mitochondrial	GSR	OID30700	Inflammation II	0.0399445	0.0585676	0.0186232	37	51	88	0.921717	0.359344	0.677578	83.1097	-0.0462495	0.126138	Welch Two Sample t-test	two.sided	NS
MS	Q96RD9	FCRL5	Fc receptor-like protein 5	FCRL5	OID21111	Neurology	-0.164428	0.0223847	0.186813	37	51	88	-2.21939	0.0290991	0.211954	85.7654	-0.311714	-0.0171424	Welch Two Sample t-test	two.sided	NS
MS	Q16270	IGFBP7	Insulin-like growth factor-binding protein 7	IGFBP7	OID20236	Cardiometabolic	-0.274584	-0.116584	0.158	37	51	88	-4.3873	3.25273e-05	0.00370962	85.6629	-0.399008	-0.15016	Welch Two Sample t-test	two.sided	S
MS	P19256	CD58	Lymphocyte function-associated antigen 3	CD58	OID20716	Inflammation	0.0154703	0.0103707	-0.00509954	37	51	88	0.291636	0.771267	0.921304	85.9617	-0.0899833	0.120924	Welch Two Sample t-test	two.sided	NS
MS	Q03013	GSTM4	Glutathione S-transferase Mu 4	GSTM4	OID30164	Cardiometabolic II	-0.162569	0.117465	0.280033	6	6	12	-1.05583	0.31851	0.649093	9.01725	-0.510775	0.185638	Welch Two Sample t-test	two.sided	NS
MS	Q5TDH0	DDI2	Protein DDI1 homolog 2	DDI2	OID30602	Inflammation II	-0.0721821	-0.102053	-0.029871	37	51	88	-0.588562	0.557918	0.804457	75.2282	-0.316484	0.17212	Welch Two Sample t-test	two.sided	NS
MS	P35968	KDR	Vascular endothelial growth factor receptor 2	KDR	OID21497	Oncology	0.113262	0.0901212	-0.0231403	37	51	88	3.2512	0.00174509	0.031964	72.4776	0.0438233	0.1827	Welch Two Sample t-test	two.sided	S
MS	P52209	PGD	6-phosphogluconate dehydrogenase, decarboxylating	PGD	OID30344	Cardiometabolic II	-0.0798705	-0.0999276	-0.0200571	37	51	88	-1.07556	0.285705	0.611478	72.1572	-0.227898	0.0681569	Welch Two Sample t-test	two.sided	NS
MS	Q9Y251	HPSE	Heparanase	HPSE	OID30409	Cardiometabolic II	-0.154718	-0.191795	-0.037077	37	51	88	-1.31213	0.193356	0.525296	77.374	-0.389496	0.0800603	Welch Two Sample t-test	two.sided	NS
MS	Q13231	CHIT1	Chitotriosidase-1	CHIT1	OID20312	Cardiometabolic	-0.318988	-0.315546	0.00344143	37	51	88	-2.32833	0.0222957	0.173599	84.0869	-0.591428	-0.046547	Welch Two Sample t-test	two.sided	NS
MS	P28799	GRN	Progranulin	GRN	OID21159	Neurology	-0.0368857	-0.00254905	0.0343366	37	51	88	-0.727463	0.469313	0.74259	71.6338	-0.137972	0.0642007	Welch Two Sample t-test	two.sided	NS
MS	P48960	ADGRE5	Adhesion G protein-coupled receptor E5	ADGRE5	OID20260	Cardiometabolic	-0.0784833	0.0265479	0.105031	37	51	88	-1.63782	0.105153	0.403051	85.0599	-0.173759	0.016792	Welch Two Sample t-test	two.sided	NS
MS	Q9UNZ2	NSFL1C	NSFL1 cofactor p47	NSFL1C	OID21022	Neurology	-0.0696201	-0.0985467	-0.0289266	37	51	88	-0.946461	0.346742	0.664638	80.6142	-0.215989	0.0767485	Welch Two Sample t-test	two.sided	NS
MS	P37173	TGFBR2	TGF-beta receptor type-2	TGFBR2	OID21493	Oncology	-0.215966	-0.196137	0.0198296	33	41	74	-2.75701	0.00740618	0.0841494	71.1507	-0.372153	-0.0597793	Welch Two Sample t-test	two.sided	NS
MS	Q9BU40	CHRDL1	Chordin-like protein 1	CHRDL1	OID20771	Inflammation	-0.0548726	0.12063	0.175502	31	45	76	-0.670816	0.50445	0.764726	73.1775	-0.217893	0.108147	Welch Two Sample t-test	two.sided	NS
MS	Q96H15	TIMD4	T-cell immunoglobulin and mucin domain-containing protein 4	TIMD4	OID20375	Cardiometabolic	-0.0350279	-0.03098	0.00404789	37	51	88	-0.252535	0.80124	0.929702	84.5851	-0.31083	0.240774	Welch Two Sample t-test	two.sided	NS
MS	Q5VTT5	MYOM3	Myomesin-3	MYOM3	OID30633	Inflammation II	-0.432982	-0.311092	0.12189	37	51	88	-3.37506	0.00111605	0.0244347	84.6014	-0.688072	-0.177892	Welch Two Sample t-test	two.sided	S
MS	Q01973	ROR1	Inactive tyrosine-protein kinase transmembrane receptor ROR1	ROR1	OID20224	Cardiometabolic	0.0647919	0.0116557	-0.0531362	20	24	44	0.82032	0.41749	0.707727	35.6203	-0.0954539	0.225038	Welch Two Sample t-test	two.sided	NS
MS	P39060	COL18A1	Collagen alpha-1(XVIII) chain	COL18A1	OID20332	Cardiometabolic	-0.0653306	0.119463	0.184793	37	51	88	-1.30459	0.19569	0.525296	81.7826	-0.164954	0.0342931	Welch Two Sample t-test	two.sided	NS
MS	Q9H2X3	CLEC4M	C-type lectin domain family 4 member M	CLEC4M	OID30405	Cardiometabolic II	0.0186293	0.0111675	-0.00746179	9	13	22	0.233653	0.817631	0.935394	19.9911	-0.147691	0.184949	Welch Two Sample t-test	two.sided	NS
MS	Q9NNX6	CD209	CD209 antigen	CD209	OID20262	Cardiometabolic	0.126661	0.120634	-0.00602724	37	51	88	2.04867	0.0441175	0.258362	72.4491	0.00342638	0.249896	Welch Two Sample t-test	two.sided	NS
MS	Q96NZ9	PRAP1	Proline-rich acidic protein 1	PRAP1	OID30391	Cardiometabolic II	-0.107689	0.06759	0.175279	37	51	88	-0.890845	0.375784	0.68209	77.1024	-0.348394	0.133017	Welch Two Sample t-test	two.sided	NS
MS	P23471	PTPRZ1	Receptor-type tyrosine-protein phosphatase zeta	PTPRZ1	OID30343	Cardiometabolic II	-0.00651381	-0.047865	-0.0413512	37	51	88	-0.107813	0.914409	0.960566	81.3673	-0.126718	0.11369	Welch Two Sample t-test	two.sided	NS
MS	P12318	FCGR2A	Low affinity immunoglobulin gamma Fc region receptor II-a	FCGR2A	OID20391	Cardiometabolic	0.0795898	0.0252203	-0.0543694	37	51	88	0.949143	0.34534	0.664207	81.9017	-0.0872263	0.246406	Welch Two Sample t-test	two.sided	NS
MS	P80303	NUCB2	Nucleobindin-2	NUCB2	OID21448	Oncology	-0.0749468	-0.101291	-0.0263446	37	51	88	-1.38307	0.170524	0.492657	79.3005	-0.1828	0.0329066	Welch Two Sample t-test	two.sided	NS
MS	Q8TDQ0	HAVCR2	Hepatitis A virus cellular receptor 2	HAVCR2	OID21137	Neurology	-0.0686581	-0.0586514	0.0100067	25	39	64	-0.961348	0.34074	0.66287	53.0327	-0.211903	0.0745873	Welch Two Sample t-test	two.sided	NS
MS	P37837	TALDO1	Transaldolase	TALDO1	OID30414	Cardiometabolic II	-0.103492	-0.118949	-0.0154572	37	51	88	-1.67739	0.0984968	0.392943	62.0526	-0.226823	0.0198389	Welch Two Sample t-test	two.sided	NS
MS	P36269	GGT5	Glutathione hydrolase 5 proenzyme	GGT5	OID20909	Neurology	0.0624164	0.120738	0.0583216	37	51	88	0.955087	0.342341	0.66287	81.9833	-0.0675889	0.192422	Welch Two Sample t-test	two.sided	NS
MS	Q9BYH1	SEZ6L	Seizure 6-like protein	SEZ6L	OID21488	Oncology	0.0364504	0.0794048	0.0429545	20	33	53	0.505696	0.61525	0.840941	50.9653	-0.108258	0.181158	Welch Two Sample t-test	two.sided	NS
MS	Q6UXD5	SEZ6L2	Seizure 6-like protein 2	SEZ6L2	OID21289	Oncology	-0.0126168	-0.0319546	-0.0193378	37	51	88	-0.205945	0.837323	0.94251	85.6553	-0.134411	0.109177	Welch Two Sample t-test	two.sided	NS
MS	Q8WZ75	ROBO4	Roundabout homolog 4	ROBO4	OID30226	Cardiometabolic II	-0.0438633	0.0319233	0.0757866	37	51	88	-0.846329	0.399791	0.695787	83.4256	-0.146939	0.0592122	Welch Two Sample t-test	two.sided	NS
MS	P50225	SULT1A1	Sulfotransferase 1A1	SULT1A1	OID21031	Neurology	-0.283984	-0.307657	-0.0236725	27	39	66	-1.72297	0.0908591	0.377414	51.8119	-0.614755	0.0467859	Welch Two Sample t-test	two.sided	NS
MS	P20023	CR2	Complement receptor type 2	CR2	OID20393	Cardiometabolic	0.0771261	0.0707044	-0.00642172	37	51	88	0.874816	0.384345	0.687958	78.4488	-0.0983765	0.252629	Welch Two Sample t-test	two.sided	NS
MS	P61978	HNRNPK	Heterogeneous nuclear ribonucleoprotein K	HNRNPK	OID20051	Cardiometabolic	-0.0292246	0.000653647	0.0298782	37	51	88	-0.270953	0.787253	0.923309	67.5514	-0.244479	0.18603	Welch Two Sample t-test	two.sided	NS
MS	P41271	NBL1	Neuroblastoma suppressor of tumorigenicity 1	NBL1	OID21486	Oncology	-0.268961	-0.0964531	0.172508	31	45	76	-3.7324	0.000372246	0.0125155	73.1746	-0.412573	-0.125349	Welch Two Sample t-test	two.sided	S
MS	P51161	FABP6	Gastrotropin	FABP6	OID20076	Cardiometabolic	0.0473164	0.154616	0.1073	27	39	66	0.397728	0.692199	0.878991	61.8957	-0.190503	0.285136	Welch Two Sample t-test	two.sided	NS
MS	Q6UXH9	PAMR1	Inactive serine protease PAMR1	PAMR1	OID21153	Neurology	0.0829246	0.150053	0.0671281	28	38	66	1.44652	0.152939	0.468623	63.6454	-0.0316117	0.197461	Welch Two Sample t-test	two.sided	NS
MS	P23280	CA6	Carbonic anhydrase 6	CA6	OID21096	Neurology	0.0255929	-0.0710687	-0.0966615	37	51	88	0.196655	0.844603	0.943761	78.8858	-0.233452	0.284638	Welch Two Sample t-test	two.sided	NS
MS	O75340	PDCD6	Programmed cell death protein 6	PDCD6	OID20163	Cardiometabolic	-0.0792181	0.183153	0.262372	27	35	62	-1.09694	0.27716	0.601757	58.5086	-0.22375	0.0653133	Welch Two Sample t-test	two.sided	NS
MS	Q9UIB8	CD84	SLAM family member 5	CD84	OID20607	Inflammation	0.00289929	-0.0563717	-0.059271	37	51	88	0.0717767	0.942947	0.974896	85.7668	-0.0774029	0.0832015	Welch Two Sample t-test	two.sided	NS
MS	Q8NDA2	HMCN2	Hemicentin-2	HMCN2	OID30592	Inflammation II	-0.0469914	0.0448741	0.0918655	37	51	88	-0.757378	0.451412	0.735417	68.7444	-0.170776	0.0767929	Welch Two Sample t-test	two.sided	NS
MS	Q14956	GPNMB	Transmembrane glycoprotein NMB	GPNMB	OID20173	Cardiometabolic	-0.0562673	-0.0280527	0.0282146	37	51	88	-0.892928	0.374391	0.681744	85.8752	-0.181538	0.0690038	Welch Two Sample t-test	two.sided	NS
MS	Q12805	EFEMP1	EGF-containing fibulin-like extracellular matrix protein 1	EFEMP1	OID20414	Cardiometabolic	-0.074208	0.0344042	0.108612	37	51	88	-1.57732	0.118586	0.419698	81.6939	-0.167804	0.0193883	Welch Two Sample t-test	two.sided	NS
MS	P16284	PECAM1	Platelet endothelial cell adhesion molecule	PECAM1	OID21131	Neurology	-0.0203359	0.0216692	0.0420051	37	51	88	-0.43304	0.666127	0.874485	81.6695	-0.113761	0.0730895	Welch Two Sample t-test	two.sided	NS
MS	P15509	CSF2RA	Granulocyte-macrophage colony-stimulating factor receptor subunit alpha	CSF2RA	OID20915	Neurology	-0.101888	-0.0398583	0.0620298	33	41	74	-1.11097	0.270451	0.597543	68.7472	-0.284858	0.0810818	Welch Two Sample t-test	two.sided	NS
MS	Q9GZP4	PITHD1	PITH domain-containing protein 1	PITHD1	OID31215	Oncology II	0.0347844	-0.0334304	-0.0682148	33	41	74	0.518434	0.605951	0.832261	63.7345	-0.0992643	0.168833	Welch Two Sample t-test	two.sided	NS
MS	P0DOY2	IGLC2	Immunoglobulin lambda constant 2	IGLC2	OID30740	Inflammation II	-0.256694	-0.102639	0.154055	37	51	88	-1.74619	0.0844361	0.368063	83.9418	-0.549026	0.0356389	Welch Two Sample t-test	two.sided	NS
MS	P16562	CRISP2	Cysteine-rich secretory protein 2	CRISP2	OID21456	Oncology	-0.316039	-0.423656	-0.107617	10	12	22	-1.33328	0.197461	0.525719	19.9564	-0.810562	0.178485	Welch Two Sample t-test	two.sided	NS
MS	Q8NI22	MCFD2	Multiple coagulation factor deficiency protein 2	MCFD2	OID20171	Cardiometabolic	-0.149829	-0.0579071	0.0919221	29	35	64	-1.72511	0.0896208	0.377414	60.4071	-0.323535	0.0238765	Welch Two Sample t-test	two.sided	NS
MS	P07911	UMOD	Uromodulin	UMOD	OID20237	Cardiometabolic	0.298488	0.117436	-0.181052	37	51	88	2.79887	0.00640542	0.0753304	81.1283	0.0863009	0.510676	Welch Two Sample t-test	two.sided	NS
MS	P13688	CEACAM1	Carcinoembryonic antigen-related cell adhesion molecule 1	CEACAM1	OID21528	Oncology	0.0131453	-0.00605955	-0.0192048	37	51	88	0.201406	0.840874	0.943761	83.0216	-0.116669	0.142959	Welch Two Sample t-test	two.sided	NS
MS	P06731	CEACAM5	Carcinoembryonic antigen-related cell adhesion molecule 5	CEACAM5	OID21171	Oncology	-0.324397	-0.463031	-0.138635	9	13	22	-1.08781	0.289737	0.618361	19.8118	-0.946834	0.29804	Welch Two Sample t-test	two.sided	NS
MS	P22528	SPRR1B	Cornifin-B	SPRR1B	OID31296	Oncology II	-0.102948	-0.893074	-0.790127	37	51	88	-0.533698	0.595462	0.825892	61.9031	-0.488551	0.282656	Welch Two Sample t-test	two.sided	NS
MS	P08397	HMBS	Porphobilinogen deaminase	HMBS	OID21385	Oncology	-0.127512	0.0736657	0.201178	37	51	88	-0.976132	0.33223	0.658386	72.84	-0.387868	0.132843	Welch Two Sample t-test	two.sided	NS
MS	Q92823	NRCAM	Neuronal cell adhesion molecule	NRCAM	OID20229	Cardiometabolic	-0.200082	-0.255745	-0.0556632	37	51	88	-2.4784	0.0154654	0.136409	74.364	-0.360927	-0.0392365	Welch Two Sample t-test	two.sided	NS
MS	Q4KMG0	CDON	Cell adhesion molecule-related/down-regulated by oncogenes	CDON	OID20754	Inflammation	0.0421729	0.168586	0.126413	37	51	88	0.852044	0.396694	0.695016	81.2791	-0.0563038	0.14065	Welch Two Sample t-test	two.sided	NS
MS	Q8WVQ1	CANT1	Soluble calcium-activated nucleotidase 1	CANT1	OID20181	Cardiometabolic	-0.0260956	0.0103458	0.0364414	37	51	88	-0.646917	0.519615	0.774961	76.7567	-0.106424	0.0542325	Welch Two Sample t-test	two.sided	NS
MS	P10451	SPP1	Osteopontin	SPP1	OID20322	Cardiometabolic	-0.189534	-0.31299	-0.123456	37	51	88	-2.10188	0.0385002	0.244195	85.6665	-0.368803	-0.0102648	Welch Two Sample t-test	two.sided	NS
MS	Q9Y279	VSIG4	V-set and immunoglobulin domain-containing protein 4	VSIG4	OID21144	Neurology	-0.277907	-0.131056	0.146851	37	51	88	-2.8437	0.00558004	0.0684767	85.301	-0.472205	-0.0836093	Welch Two Sample t-test	two.sided	NS
MS	P15531	NME1	Nucleoside diphosphate kinase A	NME1	OID30451	Inflammation II	-0.0583815	-0.0683707	-0.00998916	37	51	88	-0.82823	0.410055	0.702219	78.3771	-0.198705	0.0819416	Welch Two Sample t-test	two.sided	NS
MS	P16112	ACAN	Aggrecan core protein	ACAN	OID20159	Cardiometabolic	-0.0459785	0.0592896	0.105268	37	51	88	-0.523532	0.602104	0.830885	77.1749	-0.220851	0.128894	Welch Two Sample t-test	two.sided	NS
MS	Q9Y4C0	NRXN3	Neurexin-3	NRXN3	OID30901	Neurology II	-0.0332205	0.0635451	0.0967656	20	33	53	-0.450801	0.654429	0.868214	42.4133	-0.181894	0.115453	Welch Two Sample t-test	two.sided	NS
MS	P23141	CES1	Liver carboxylesterase 1	CES1	OID20244	Cardiometabolic	0.0978003	-0.0217079	-0.119508	37	51	88	0.744003	0.459615	0.739584	63.5973	-0.164836	0.360437	Welch Two Sample t-test	two.sided	NS
MS	P20701	ITGAL	Integrin alpha-L	ITGAL	OID30537	Inflammation II	0.0576274	0.149402	0.0917747	33	41	74	1.02576	0.308525	0.636791	70.264	-0.0544134	0.169668	Welch Two Sample t-test	two.sided	NS
MS	P29350	PTPN6	Tyrosine-protein phosphatase non-receptor type 6	PTPN6	OID20717	Inflammation	-0.0697282	-0.0371722	0.0325561	37	51	88	-0.596526	0.552749	0.800069	69.963	-0.302861	0.163405	Welch Two Sample t-test	two.sided	NS
MS	Q96B86	RGMA	Repulsive guidance molecule A	RGMA	OID21065	Neurology	-0.0313506	-0.0324814	-0.00113075	37	51	88	-0.681995	0.497105	0.759072	84.5903	-0.122756	0.0600544	Welch Two Sample t-test	two.sided	NS
MS	Q9HBB8	CDHR5	Cadherin-related family member 5	CDHR5	OID20193	Cardiometabolic	0.216738	0.188018	-0.0287199	37	51	88	3.3032	0.0014046	0.0278209	84.198	0.0862608	0.347215	Welch Two Sample t-test	two.sided	S
MS	Q15262	PTPRK	Receptor-type tyrosine-protein phosphatase kappa	PTPRK	OID31461	Oncology II	0.0268	0.303873	0.277073	37	51	88	0.232795	0.816508	0.935394	81.0506	-0.202256	0.255856	Welch Two Sample t-test	two.sided	NS
MS	Q14242	SELPLG	P-selectin glycoprotein ligand 1	SELPLG	OID20560	Inflammation	0.119211	0.199607	0.0803962	37	51	88	1.21493	0.22813	0.556436	76.5336	-0.0761938	0.314615	Welch Two Sample t-test	two.sided	NS
MS	Q9UEW3	MARCO	Macrophage receptor MARCO	MARCO	OID20210	Cardiometabolic	-0.0823949	0.619097	0.701491	37	51	88	-0.598833	0.550895	0.799435	84.049	-0.35601	0.191221	Welch Two Sample t-test	two.sided	NS
MS	P14209	CD99	CD99 antigen	CD99	OID21110	Neurology	-0.163115	-0.0319433	0.131172	37	51	88	-4.03016	0.000129605	0.0100385	77.2162	-0.243704	-0.0825255	Welch Two Sample t-test	two.sided	S
MS	P29279	CCN2	CCN family member 2	CCN2	OID20709	Inflammation	-0.0652959	0.0211659	0.0864618	31	45	76	-1.27614	0.205961	0.531695	72.8294	-0.167275	0.0366833	Welch Two Sample t-test	two.sided	NS
MS	Q08174	PCDH1	Protocadherin-1	PCDH1	OID20614	Inflammation	-0.112023	0.0131713	0.125194	37	51	88	-2.62712	0.0102782	0.101478	81.8303	-0.196852	-0.027194	Welch Two Sample t-test	two.sided	NS
MS	Q8WWV6	FCAMR	High affinity immunoglobulin alpha and immunoglobulin mu Fc receptor	FCAMR	OID30332	Cardiometabolic II	0.0264995	0.033642	0.00714251	24	28	52	0.284072	0.777529	0.921304	49.9581	-0.160871	0.21387	Welch Two Sample t-test	two.sided	NS
MS	P55083	MFAP4	Microfibril-associated glycoprotein 4	MFAP4	OID30598	Inflammation II	-0.175682	-0.164528	0.0111545	37	51	88	-2.06756	0.0416869	0.251942	85.9977	-0.344599	-0.00676591	Welch Two Sample t-test	two.sided	NS
MS	Q13510	ASAH1	Acid ceramidase	ASAH1	OID30415	Cardiometabolic II	-0.0974686	-0.0209314	0.0765372	37	51	88	-2.0647	0.0420818	0.252715	82.7629	-0.191366	-0.00357167	Welch Two Sample t-test	two.sided	NS
MS	P13987	CD59	CD59 glycoprotein	CD59	OID20339	Cardiometabolic	-0.209378	-0.117652	0.0917267	37	51	88	-3.45543	0.000868406	0.0222825	82.9644	-0.329898	-0.0888586	Welch Two Sample t-test	two.sided	S
MS	O00748	CES2	Cocaine esterase	CES2	OID21366	Oncology	-0.0384894	0.0722999	0.110789	37	51	88	-0.764694	0.446761	0.731005	78.0037	-0.138695	0.0617161	Welch Two Sample t-test	two.sided	NS
MS	P22455	FGFR4	Fibroblast growth factor receptor 4	FGFR4	OID30646	Inflammation II	0.151896	-0.0144044	-0.1663	37	51	88	1.71659	0.0902638	0.377414	73.5505	-0.0244365	0.328228	Welch Two Sample t-test	two.sided	NS
MS	Q96PD2	DCBLD2	Discoidin, CUB and LCCL domain-containing protein 2	DCBLD2	OID21474	Oncology	0.0747262	0.15098	0.0762542	37	51	88	1.29143	0.200538	0.528934	74.6607	-0.0405517	0.190004	Welch Two Sample t-test	two.sided	NS
MS	P0DJD7	PGA4	Pepsin A-4	PGA4	OID30699	Inflammation II	-0.0774822	-0.16701	-0.0895282	31	45	76	-0.907718	0.367132	0.68038	70.2296	-0.247716	0.0927519	Welch Two Sample t-test	two.sided	NS
MS	P13611	VCAN	Versican core protein	VCAN	OID21026	Neurology	-0.0188619	-0.0231856	-0.00432372	37	51	88	-0.276055	0.783214	0.922298	80.423	-0.154825	0.117102	Welch Two Sample t-test	two.sided	NS
MS	P55285	CDH6	Cadherin-6	CDH6	OID20157	Cardiometabolic	0.00975216	0.026491	0.0167388	37	51	88	0.156717	0.875862	0.945867	80.1339	-0.114082	0.133586	Welch Two Sample t-test	two.sided	NS
MS	P09417	QDPR	Dihydropteridine reductase	QDPR	OID20174	Cardiometabolic	0.0167544	0.0325802	0.0158258	31	45	76	0.259492	0.796066	0.925601	65.7663	-0.112165	0.145674	Welch Two Sample t-test	two.sided	NS
MS	Q03405	PLAUR	Urokinase plasminogen activator surface receptor	PLAUR	OID20764	Inflammation	-0.137354	-0.129418	0.00793579	31	45	76	-1.73253	0.0880065	0.376664	63.8529	-0.29574	0.0210316	Welch Two Sample t-test	two.sided	NS
MS	P50502	ST13	Hsc70-interacting protein	ST13	OID30624	Inflammation II	-0.0412917	-0.11085	-0.0695587	37	51	88	-0.425842	0.671392	0.875182	78.2755	-0.234323	0.15174	Welch Two Sample t-test	two.sided	NS
MS	P14868	DARS1	Aspartate--tRNA ligase, cytoplasmic	DARS1	OID20903	Neurology	-0.113858	-0.0771717	0.0366864	31	45	76	-1.47847	0.144133	0.454543	64.7056	-0.267672	0.0399561	Welch Two Sample t-test	two.sided	NS
MS	Q14393	GAS6	Growth arrest-specific protein 6	GAS6	OID20318	Cardiometabolic	-0.0285472	0.0279003	0.0564475	37	51	88	-0.461742	0.645467	0.864451	83.4753	-0.151504	0.0944097	Welch Two Sample t-test	two.sided	NS
MS	Q14112	NID2	Nidogen-2	NID2	OID21085	Neurology	0.00117313	-0.029151	-0.0303242	37	51	88	0.0187804	0.98506	0.990805	85.9586	-0.123006	0.125352	Welch Two Sample t-test	two.sided	NS
MS	P07093	SERPINE2	Glia-derived nexin	SERPINE2	OID30359	Cardiometabolic II	0.116199	0.161328	0.0451285	29	35	64	1.17715	0.243891	0.57358	58.6254	-0.0813491	0.313747	Welch Two Sample t-test	two.sided	NS
MS	O43665	RGS10	Regulator of G-protein signaling 10	RGS10	OID30999	Neurology II	0.0665552	0.19017	0.123615	37	51	88	0.661945	0.510257	0.769132	67.5917	-0.134101	0.267211	Welch Two Sample t-test	two.sided	NS
MS	P17405	SMPD1	Sphingomyelin phosphodiesterase	SMPD1	OID21028	Neurology	-0.117026	-0.0279094	0.0891165	37	51	88	-1.53428	0.128643	0.433816	85.709	-0.268661	0.034609	Welch Two Sample t-test	two.sided	NS
MS	P78324	SIRPA	Tyrosine-protein phosphatase non-receptor type substrate 1	SIRPA	OID20304	Cardiometabolic	0.0500418	0.089326	0.0392842	25	39	64	0.832649	0.408255	0.700486	61.6918	-0.0701074	0.170191	Welch Two Sample t-test	two.sided	NS
MS	Q9GZM7	TINAGL1	Tubulointerstitial nephritis antigen-like	TINAGL1	OID20180	Cardiometabolic	0.0220096	0.0151313	-0.00687834	10	13	23	0.223841	0.825996	0.937173	14.5381	-0.188151	0.23217	Welch Two Sample t-test	two.sided	NS
MS	Q16769	QPCT	Glutaminyl-peptide cyclotransferase	QPCT	OID20320	Cardiometabolic	-0.147768	0.0139533	0.161721	37	51	88	-2.24879	0.0272064	0.200758	82.0539	-0.278484	-0.0170509	Welch Two Sample t-test	two.sided	NS
MS	P06730	EIF4E	Eukaryotic translation initiation factor 4E	EIF4E	OID30557	Inflammation II	-0.167989	-0.0471205	0.120868	27	35	62	-2.0646	0.0441665	0.258362	50.0047	-0.331418	-0.00456027	Welch Two Sample t-test	two.sided	NS
MS	P07355	ANXA2	Annexin A2	ANXA2	OID30263	Cardiometabolic II	-0.0422611	-0.194771	-0.15251	37	51	88	-0.270734	0.787552	0.923309	58.2689	-0.354694	0.270172	Welch Two Sample t-test	two.sided	NS
MS	P30530	AXL	Tyrosine-protein kinase receptor UFO	AXL	OID20363	Cardiometabolic	-0.0313058	-0.046959	-0.0156532	37	51	88	-0.487076	0.627467	0.850015	84.3932	-0.159111	0.0964991	Welch Two Sample t-test	two.sided	NS
MS	P50053	KHK	Ketohexokinase	KHK	OID30241	Cardiometabolic II	0.34524	0.139805	-0.205436	13	19	32	2.81879	0.0110163	0.106302	18.8664	0.0887677	0.601713	Welch Two Sample t-test	two.sided	NS
MS	P31948	STIP1	Stress-induced-phosphoprotein 1	STIP1	OID21077	Neurology	-0.0948455	-0.112342	-0.0174968	37	51	88	-0.98225	0.329486	0.657889	67.4717	-0.287554	0.0978631	Welch Two Sample t-test	two.sided	NS
MS	O43768	ENSA	Alpha-endosulfine	ENSA	OID31355	Oncology II	-0.261039	-0.209071	0.051968	25	39	64	-2.36926	0.0214586	0.170611	53.5649	-0.481971	-0.0401058	Welch Two Sample t-test	two.sided	NS
MS	Q8TCZ2	CD99L2	CD99 antigen-like protein 2	CD99L2	OID21122	Neurology	0.0176414	0.0210145	0.00337311	37	51	88	0.377859	0.706583	0.880075	76.3931	-0.0753377	0.110621	Welch Two Sample t-test	two.sided	NS
MS	P63010	AP2B1	AP-2 complex subunit beta	AP2B1	OID30949	Neurology II	-0.16973	0.0770332	0.246763	7	11	18	-0.878225	0.402223	0.696487	9.1798	-0.605623	0.266163	Welch Two Sample t-test	two.sided	NS
MS	P55957	BID	BH3-interacting domain death agonist	BID	OID20517	Inflammation	-0.111758	-0.0951869	0.0165708	37	51	88	-1.27744	0.205327	0.531695	76.1931	-0.285994	0.0624784	Welch Two Sample t-test	two.sided	NS
MS	P25786	PSMA1	Proteasome subunit alpha type-1	PSMA1	OID21221	Oncology	0.0723425	0.177493	0.10515	37	51	88	0.899463	0.371187	0.680519	77.6449	-0.08779	0.232475	Welch Two Sample t-test	two.sided	NS
MS	P05787	KRT8	Keratin, type II cytoskeletal 8	KRT8	OID30865	Neurology II	-0.169009	-0.466758	-0.29775	19	23	42	-0.743663	0.461429	0.739584	39.98	-0.628336	0.290319	Welch Two Sample t-test	two.sided	NS
MS	Q6ZMJ2	SCARA5	Scavenger receptor class A member 5	SCARA5	OID21058	Neurology	-0.025397	-0.035925	-0.010528	37	51	88	-0.315367	0.753248	0.914878	85.8084	-0.185493	0.134699	Welch Two Sample t-test	two.sided	NS
MS	P08887	IL6R	Interleukin-6 receptor subunit alpha	IL6R	OID20385	Cardiometabolic	0.0569	0.0190367	-0.0378633	37	51	88	0.754214	0.452855	0.736705	83.0024	-0.0931525	0.206952	Welch Two Sample t-test	two.sided	NS
MS	Q9Y6E0	STK24	Serine/threonine-protein kinase 24	STK24	OID20837	Neurology	-0.0913816	-0.141586	-0.0502047	31	45	76	-0.683158	0.496845	0.759072	67.5247	-0.358337	0.175573	Welch Two Sample t-test	two.sided	NS
MS	Q6UWL2	SUSD1	Sushi domain-containing protein 1	SUSD1	OID20072	Cardiometabolic	0.151277	0.137148	-0.0141294	21	35	56	3.16419	0.00280727	0.0457876	44.3748	0.0549471	0.247607	Welch Two Sample t-test	two.sided	S
MS	Q12765	SCRN1	Secernin-1	SCRN1	OID20542	Inflammation	-0.115679	-0.198118	-0.0824388	7	6	13	-0.74439	0.472301	0.74259	10.9587	-0.457873	0.226514	Welch Two Sample t-test	two.sided	NS
MS	P54687	BCAT1	Branched-chain-amino-acid aminotransferase, cytosolic	BCAT1	OID30312	Cardiometabolic II	0.0484727	0.172073	0.1236	11	10	21	0.340323	0.73761	0.903943	17.7393	-0.25108	0.348026	Welch Two Sample t-test	two.sided	NS
MS	Q86SR1	GALNT10	Polypeptide N-acetylgalactosaminyltransferase 10	GALNT10	OID21371	Oncology	-0.0150329	0.0104239	0.0254568	37	51	88	-0.382692	0.702989	0.880047	78.0252	-0.0932373	0.0631714	Welch Two Sample t-test	two.sided	NS
MS	P17181	IFNAR1	Interferon alpha/beta receptor 1	IFNAR1	OID31491	Oncology II	0.0471476	0.0232061	-0.0239415	24	33	57	0.895257	0.37499	0.681744	49.4228	-0.0586613	0.152956	Welch Two Sample t-test	two.sided	NS
MS	P01130	LDLR	Low-density lipoprotein receptor	LDLR	OID20240	Cardiometabolic	0.204669	0.102175	-0.102493	37	51	88	3.39604	0.00107794	0.0243398	78.046	0.0846876	0.32465	Welch Two Sample t-test	two.sided	S
MS	Q8IYS5	OSCAR	Osteoclast-associated immunoglobulin-like receptor	OSCAR	OID20776	Inflammation	-0.0305303	-0.00171905	0.0288113	37	51	88	-0.466158	0.64246	0.863496	74.6495	-0.16101	0.0999494	Welch Two Sample t-test	two.sided	NS
MS	Q9Y3B8	REXO2	Oligoribonuclease, mitochondrial	REXO2	OID30075	Cardiometabolic II	0.0241176	-0.0444448	-0.0685625	37	51	88	0.436492	0.663629	0.874255	81.8761	-0.0858013	0.134037	Welch Two Sample t-test	two.sided	NS
MS	Q9UBW5	BIN2	Bridging integrator 2	BIN2	OID21067	Neurology	-0.0665934	0.00534778	0.0719412	37	51	88	-0.544569	0.587817	0.824266	68.5377	-0.310578	0.177391	Welch Two Sample t-test	two.sided	NS
MS	P21860	ERBB3	Receptor tyrosine-protein kinase erbB-3	ERBB3	OID20705	Inflammation	0.137994	0.100374	-0.0376196	31	45	76	2.97606	0.00424676	0.0584706	58.243	0.0451864	0.230801	Welch Two Sample t-test	two.sided	NS
MS	Q9NR71	ASAH2	Neutral ceramidase	ASAH2	OID20996	Neurology	0.237977	0.165443	-0.072534	37	51	88	3.40287	0.00104382	0.0243398	80.0326	0.0988045	0.37715	Welch Two Sample t-test	two.sided	S
MS	Q03167	TGFBR3	Transforming growth factor beta receptor type 3	TGFBR3	OID20255	Cardiometabolic	-0.00610875	0.184209	0.190318	37	51	88	-0.107539	0.914622	0.960566	82.6736	-0.119098	0.106881	Welch Two Sample t-test	two.sided	NS
MS	Q8NEU8	APPL2	DCC-interacting protein 13-beta	APPL2	OID30590	Inflammation II	-0.314383	-0.1959	0.118483	23	29	52	-1.80279	0.0775054	0.363085	49.5382	-0.66473	0.0359638	Welch Two Sample t-test	two.sided	NS
MS	P51693	APLP1	Amyloid beta precursor like protein 1	APLP1	OID20164	Cardiometabolic	0.111495	0.127947	0.0164525	37	51	88	1.37377	0.173404	0.498149	78.886	-0.0500528	0.273042	Welch Two Sample t-test	two.sided	NS
MS	Q12794	HYAL1	Hyaluronidase-1	HYAL1	OID20357	Cardiometabolic	0.0732725	0.225438	0.152166	37	51	88	1.24787	0.215467	0.545431	85.9253	-0.0434562	0.190001	Welch Two Sample t-test	two.sided	NS
MS	Q9BXD5	NPL	N-acetylneuraminate lyase	NPL	OID30329	Cardiometabolic II	-0.155718	0.07824	0.233958	37	51	88	-2.07026	0.0424049	0.253308	64.9993	-0.305936	-0.0055002	Welch Two Sample t-test	two.sided	NS
MS	P19438	TNFRSF1A	Tumor necrosis factor receptor superfamily member 1A	TNFRSF1A	OID21155	Neurology	0.0322338	-0.0336484	-0.0658822	27	39	66	0.535011	0.594567	0.825892	61.6469	-0.0882158	0.152684	Welch Two Sample t-test	two.sided	NS
MS	P04062	GBA1	Lysosomal acid glucosylceramidase	GBA	OID30966	Neurology II	0.0595761	0.106076	0.0465002	37	51	88	1.60768	0.111948	0.412518	77.9563	-0.0141998	0.133352	Welch Two Sample t-test	two.sided	NS
MS	Q5VSG8	MANEAL	Glycoprotein endo-alpha-1,2-mannosidase-like protein	MANEAL	OID31244	Oncology II	-0.203571	-0.389716	-0.186145	6	6	12	-1.38424	0.197901	0.525719	9.51074	-0.533549	0.126407	Welch Two Sample t-test	two.sided	NS
MS	Q16775	HAGH	Hydroxyacylglutathione hydrolase, mitochondrial	HAGH	OID21459	Oncology	-0.15901	-0.0642975	0.0947123	24	28	52	-1.02686	0.309428	0.63749	49.9972	-0.470036	0.152017	Welch Two Sample t-test	two.sided	NS
MS	A6NI73	LILRA5	Leukocyte immunoglobulin-like receptor subfamily A member 5	LILRA5	OID20209	Cardiometabolic	-0.134878	-0.146505	-0.0116263	31	45	76	-1.63917	0.105443	0.403051	73.6438	-0.298847	0.0290904	Welch Two Sample t-test	two.sided	NS
MS	Q6XQN6	NAPRT	Nicotinate phosphoribosyltransferase	NAPRT	OID31114	Neurology II	-0.127416	-0.182314	-0.0548985	31	45	76	-1.07521	0.28597	0.611478	70.0918	-0.363759	0.108927	Welch Two Sample t-test	two.sided	NS
MS	P36888	FLT3	Receptor-type tyrosine-protein kinase FLT3	FLT3	OID21272	Oncology	0.0851012	0.175454	0.0903526	31	45	76	0.966747	0.337067	0.662144	68.5969	-0.0905291	0.260732	Welch Two Sample t-test	two.sided	NS
MS	O75223	GGCT	Gamma-glutamylcyclotransferase	GGCT	OID30304	Cardiometabolic II	-0.0326078	-0.328431	-0.295824	37	51	88	-0.307861	0.759333	0.91885	55.8657	-0.244797	0.179581	Welch Two Sample t-test	two.sided	NS
MS	O14745	SLC9A3R1	Na(+)/H(+) exchange regulatory cofactor NHE-RF1	SLC9A3R1	OID30630	Inflammation II	-0.0664449	-0.100817	-0.034372	37	51	88	-0.589041	0.557822	0.804457	66.7498	-0.291614	0.158724	Welch Two Sample t-test	two.sided	NS
MS	P35606	COPB2	Coatomer subunit beta'	COPB2	OID30173	Cardiometabolic II	0.0311173	0.0574057	0.0262884	10	13	23	0.266601	0.792428	0.925183	20.5892	-0.211908	0.274142	Welch Two Sample t-test	two.sided	NS
MS	P54760	EPHB4	Ephrin type-B receptor 4	EPHB4	OID20242	Cardiometabolic	-0.16614	-0.0392741	0.126866	37	51	88	-2.99106	0.00363675	0.0526396	85.0066	-0.27658	-0.0557009	Welch Two Sample t-test	two.sided	NS
MS	P16671	CD36	Platelet glycoprotein 4	CD36	OID30485	Inflammation II	0.108222	0.298716	0.190494	37	51	88	1.42832	0.157673	0.473013	69.5979	-0.0429095	0.259353	Welch Two Sample t-test	two.sided	NS
MS	P30048	PRDX3	Thioredoxin-dependent peroxide reductase, mitochondrial	PRDX3	OID20483	Inflammation	0.181433	0.0662689	-0.115164	21	26	47	1.66621	0.107014	0.404076	27.525	-0.0417913	0.404658	Welch Two Sample t-test	two.sided	NS
MS	Q16620	NTRK2	BDNF/NT-3 growth factors receptor	NTRK2	OID20136	Cardiometabolic	0.0621377	0.122943	0.0608055	37	51	88	1.41706	0.160305	0.477925	80.9272	-0.0251109	0.149386	Welch Two Sample t-test	two.sided	NS
MS	P51452	DUSP3	Dual specificity protein phosphatase 3	DUSP3	OID20827	Neurology	-0.000350096	0.114569	0.114919	33	41	74	-0.00285957	0.997727	0.998612	65.7075	-0.244809	0.244109	Welch Two Sample t-test	two.sided	NS
MS	Q9UK23	NAGPA	N-acetylglucosamine-1-phosphodiester alpha-N-acetylglucosaminidase	NAGPA	OID30643	Inflammation II	0.0636072	0.0123584	-0.0512488	37	51	88	1.32955	0.187283	0.518105	83.5846	-0.0315369	0.158751	Welch Two Sample t-test	two.sided	NS
MS	Q96GP6	SCARF2	Scavenger receptor class F member 2	SCARF2	OID21048	Neurology	0.0026309	0.0251247	0.0224938	22	32	54	0.0339556	0.973044	0.988667	51.5824	-0.152875	0.158137	Welch Two Sample t-test	two.sided	NS
MS	Q9ULC4	MCTS1	Malignant T-cell-amplified sequence 1	MCTS1	OID31444	Oncology II	0.0310898	0.528744	0.497654	16	19	35	0.153571	0.879204	0.945867	24.5336	-0.386258	0.448438	Welch Two Sample t-test	two.sided	NS
MS	P19440	GGT1	Glutathione hydrolase 1 proenzyme	GGT1	OID21075	Neurology	-0.0791748	-0.150101	-0.070926	37	51	88	-0.632343	0.529262	0.782567	68.6848	-0.328979	0.17063	Welch Two Sample t-test	two.sided	NS
MS	P35813	PPM1A	Protein phosphatase 1A	PPM1A	OID21184	Oncology	0.0778146	0.00767454	-0.07014	33	41	74	0.907569	0.367425	0.68038	65.6544	-0.0933868	0.249016	Welch Two Sample t-test	two.sided	NS
MS	O60245	PCDH7	Protocadherin-7	PCDH7	OID31456	Oncology II	0.117848	0.0877357	-0.0301121	23	29	52	1.26784	0.210965	0.538869	48.0462	-0.0690395	0.304735	Welch Two Sample t-test	two.sided	NS
MS	Q8IZP9	ADGRG2	Adhesion G-protein coupled receptor G2	ADGRG2	OID20189	Cardiometabolic	0.184202	0.0642927	-0.119909	37	51	88	3.44559	0.00090211	0.0226329	81.7401	0.0778474	0.290556	Welch Two Sample t-test	two.sided	S
MS	P05026	ATP1B1	Sodium/potassium-transporting ATPase subunit beta-1	ATP1B1	OID30124	Cardiometabolic II	0.0785118	0.0712907	-0.0072211	7	6	13	0.852156	0.412982	0.704353	10.5911	-0.125231	0.282255	Welch Two Sample t-test	two.sided	NS
MS	O60664	PLIN3	Perilipin-3	PLIN3	OID20143	Cardiometabolic	-0.00286063	0.167835	0.170696	37	51	88	-0.0464352	0.963133	0.985837	54.3826	-0.126351	0.12063	Welch Two Sample t-test	two.sided	NS
MS	P54819	AK2	Adenylate kinase 2, mitochondrial	AK2	OID31142	Neurology II	-0.247008	-0.169009	0.0779986	37	51	88	-1.69668	0.094337	0.387296	67.9111	-0.537522	0.0435058	Welch Two Sample t-test	two.sided	NS
MS	P25445	FAS	Tumor necrosis factor receptor superfamily member 6	FAS	OID20316	Cardiometabolic	0.030866	0.0513024	0.0204364	33	47	80	0.600414	0.55031	0.799435	65.26	-0.0717949	0.133527	Welch Two Sample t-test	two.sided	NS
MS	Q15165	PON2	Serum paraoxonase/arylesterase 2	PON2	OID20088	Cardiometabolic	0.0153201	0.156497	0.141177	24	32	56	0.165485	0.869194	0.943761	52.8455	-0.170378	0.201018	Welch Two Sample t-test	two.sided	NS
MS	Q0VD83	APOBR	Apolipoprotein B receptor	APOBR	OID30246	Cardiometabolic II	0.116489	0.0910689	-0.0254204	37	51	88	1.3603	0.179716	0.508662	51.0163	-0.0554289	0.288407	Welch Two Sample t-test	two.sided	NS
MS	Q9BXJ1	C1QTNF1	Complement C1q tumor necrosis factor-related protein 1	C1QTNF1	OID20367	Cardiometabolic	-0.159599	-0.119321	0.0402781	30	45	75	-1.94022	0.0566541	0.292066	65.5865	-0.323852	0.00465398	Welch Two Sample t-test	two.sided	NS
MS	P02730	SLC4A1	Band 3 anion transport protein	SLC4A1	OID30369	Cardiometabolic II	-0.142594	0.424101	0.566695	37	51	88	-0.779818	0.437645	0.722369	85.7771	-0.506112	0.220924	Welch Two Sample t-test	two.sided	NS
MS	P05067	APP	Amyloid-beta precursor protein	APP	OID21070	Neurology	0.0316587	0.0240268	-0.00763184	37	51	88	0.285717	0.775871	0.921304	76.1099	-0.189022	0.252339	Welch Two Sample t-test	two.sided	NS
MS	Q9Y6Y9	LY96	Lymphocyte antigen 96	LY96	OID20945	Neurology	-0.0906584	0.128172	0.21883	10	13	23	-1.01098	0.325714	0.654327	17.6152	-0.279352	0.0980355	Welch Two Sample t-test	two.sided	NS
MS	Q15067	ACOX1	Peroxisomal acyl-coenzyme A oxidase 1	ACOX1	OID20124	Cardiometabolic	-0.226527	0.0823747	0.308902	7	6	13	-1.15898	0.272044	0.597543	10.5426	-0.659007	0.205953	Welch Two Sample t-test	two.sided	NS
MS	P40121	CAPG	Macrophage-capping protein	CAPG	OID21431	Oncology	-0.149412	-0.0607105	0.0887016	31	45	76	-1.53137	0.130111	0.434602	71.1526	-0.343948	0.0451244	Welch Two Sample t-test	two.sided	NS
MS	O43598	DNPH1	2'-deoxynucleoside 5'-phosphate N-hydrolase 1	DNPH1	OID20744	Inflammation	-0.0771917	-0.10088	-0.0236878	11	10	21	-0.452638	0.657171	0.870828	15.2773	-0.44011	0.285726	Welch Two Sample t-test	two.sided	NS
MS	Q01638	IL1RL1	Interleukin-1 receptor-like 1	IL1RL1	OID20250	Cardiometabolic	-0.211182	-0.146908	0.0642736	33	41	74	-1.76429	0.0821605	0.364583	68.2113	-0.450022	0.0276584	Welch Two Sample t-test	two.sided	NS
MS	P20340	RAB6A	Ras-related protein Rab-6A	RAB6A	OID20608	Inflammation	0.0468324	0.0162099	-0.0306225	33	41	74	0.720069	0.474217	0.74259	61.3622	-0.0832052	0.17687	Welch Two Sample t-test	two.sided	NS
MS	P18564	ITGB6	Integrin beta-6	ITGB6	OID20493	Inflammation	0.110416	0.590041	0.479625	7	6	13	0.615627	0.55075	0.799435	10.9253	-0.284673	0.505506	Welch Two Sample t-test	two.sided	NS
MS	P33241	LSP1	Lymphocyte-specific protein 1	LSP1	OID20530	Inflammation	0.0402633	0.0296708	-0.0105926	27	39	66	0.377121	0.707806	0.880075	46.3136	-0.174604	0.255131	Welch Two Sample t-test	two.sided	NS
MS	Q5ZPR3	CD276	CD276 antigen	CD276	OID20680	Inflammation	-0.131277	-0.116751	0.0145265	37	51	88	-2.12732	0.0364826	0.240871	79.776	-0.25409	-0.00846468	Welch Two Sample t-test	two.sided	NS
MS	Q03154	ACY1	Aminoacylase-1	ACY1	OID20137	Cardiometabolic	-0.0690572	-0.0704712	-0.00141396	37	51	88	-0.659698	0.511372	0.769786	78.7701	-0.277427	0.139313	Welch Two Sample t-test	two.sided	NS
MS	P24666	ACP1	Low molecular weight phosphotyrosine protein phosphatase	ACP1	OID30524	Inflammation II	-0.0963602	-0.128828	-0.0324682	37	51	88	-1.22255	0.224846	0.556436	85.8654	-0.253051	0.0603307	Welch Two Sample t-test	two.sided	NS
MS	O00592	PODXL	Podocalyxin	PODXL	OID21358	Oncology	-0.00939458	0.0387028	0.0480974	37	51	88	-0.164731	0.869549	0.943761	84.4089	-0.122796	0.104007	Welch Two Sample t-test	two.sided	NS
MS	Q9NZC2	TREM2	Triggering receptor expressed on myeloid cells 2	TREM2	OID20731	Inflammation	0.0427365	0.26736	0.224623	37	51	88	0.363223	0.717457	0.884289	75.23	-0.191641	0.277114	Welch Two Sample t-test	two.sided	NS
MS	Q9UJU6	DBNL	Drebrin-like protein	DBNL	OID20681	Inflammation	-0.0179591	0.046679	0.0646381	37	51	88	-0.162512	0.871383	0.943761	68.2891	-0.238461	0.202542	Welch Two Sample t-test	two.sided	NS
MS	Q9BY32	ITPA	Inosine triphosphate pyrophosphatase	ITPA	OID30082	Cardiometabolic II	0.220463	0.286932	0.0664696	11	10	21	1.40179	0.177532	0.504871	18.5003	-0.109314	0.55024	Welch Two Sample t-test	two.sided	NS
MS	Q08345	DDR1	Epithelial discoidin domain-containing receptor 1	DDR1	OID21009	Neurology	-0.0819701	-0.0269183	0.0550518	34	44	78	-1.4418	0.15367	0.4689	72.4359	-0.195293	0.0313522	Welch Two Sample t-test	two.sided	NS
MS	Q13443	ADAM9	Disintegrin and metalloproteinase domain-containing protein 9	ADAM9	OID31488	Oncology II	-0.0616945	-0.0703952	-0.00870072	14	16	30	-0.809101	0.425313	0.713397	27.8633	-0.217922	0.0945326	Welch Two Sample t-test	two.sided	NS
MS	Q9UKX5	ITGA11	Integrin alpha-11	ITGA11	OID20581	Inflammation	0.0914824	0.0847893	-0.00669319	37	51	88	1.13629	0.25926	0.587993	79.2077	-0.0687612	0.251726	Welch Two Sample t-test	two.sided	NS
MS	P23229	ITGA6	Integrin alpha-6	ITGA6	OID20528	Inflammation	-0.04326	0.102703	0.145963	37	51	88	-0.670586	0.504624	0.764726	72.1888	-0.171854	0.0853341	Welch Two Sample t-test	two.sided	NS
MS	O95998	IL18BP	Interleukin-18-binding protein	IL18BP	OID20348	Cardiometabolic	-0.121715	-0.136297	-0.014581	31	45	76	-1.61796	0.10994	0.411001	73.7752	-0.271618	0.0281871	Welch Two Sample t-test	two.sided	NS
MS	P20936	RASA1	Ras GTPase-activating protein 1	RASA1	OID20826	Neurology	-0.111896	-0.212983	-0.101086	17	16	33	-0.762795	0.451383	0.735417	30.83	-0.411145	0.187352	Welch Two Sample t-test	two.sided	NS
MS	P98161	PKD1	Polycystin-1	PKD1	OID30328	Cardiometabolic II	0.00514635	0.112285	0.107139	37	51	88	0.0802556	0.936249	0.97123	74.4888	-0.122611	0.132903	Welch Two Sample t-test	two.sided	NS
MS	O00339	MATN2	Matrilin-2	MATN2	OID20767	Inflammation	0.0637714	0.0103353	-0.0534361	31	45	76	1.13537	0.260142	0.587993	69.1088	-0.0482772	0.17582	Welch Two Sample t-test	two.sided	NS
MS	Q96A00	PPP1R14A	Protein phosphatase 1 regulatory subunit 14A	PPP1R14A	OID31011	Neurology II	-0.199507	0.00788952	0.207397	27	39	66	-1.20825	0.232204	0.55984	54.1174	-0.530538	0.131523	Welch Two Sample t-test	two.sided	NS
MS	Q7Z6M3	MILR1	Allergin-1	MILR1	OID20482	Inflammation	-0.0757498	-0.0892666	-0.0135169	14	22	36	-0.425492	0.674867	0.875182	20.7084	-0.446298	0.294798	Welch Two Sample t-test	two.sided	NS
MS	P20908	COL5A1	Collagen alpha-1(V) chain	COL5A1	OID30587	Inflammation II	-0.179909	-0.137663	0.0422458	37	51	88	-2.02248	0.0462783	0.262554	84.7943	-0.35678	-0.00303712	Welch Two Sample t-test	two.sided	NS
MS	Q86YD3	TMEM25	Transmembrane protein 25	TMEM25	OID31015	Neurology II	0.0742912	0.0222343	-0.0520569	23	29	52	0.802926	0.42589	0.713397	49.0671	-0.11164	0.260222	Welch Two Sample t-test	two.sided	NS
MS	Q9H0P0	NT5C3A	Cytosolic 5'-nucleotidase 3A	NT5C3A	OID20553	Inflammation	-0.251661	-0.140699	0.110961	20	23	43	-1.80709	0.0784263	0.364164	39.2073	-0.533299	0.0299774	Welch Two Sample t-test	two.sided	NS
MS	Q9NRA1	PDGFC	Platelet-derived growth factor C	PDGFC	OID21183	Oncology	0.129096	0.158148	0.0290513	37	51	88	2.6738	0.00897407	0.0932467	85.9894	0.0331148	0.225078	Welch Two Sample t-test	two.sided	NS
MS	P08319	ADH4	All-trans-retinol dehydrogenase [NAD(+)] ADH4	ADH4	OID20117	Cardiometabolic	0.251555	0.00860592	-0.24295	33	45	78	1.43466	0.156743	0.473013	58.1067	-0.0994139	0.602525	Welch Two Sample t-test	two.sided	NS
MS	Q24JP5	TMEM132A	Transmembrane protein 132A	TMEM132A	OID30287	Cardiometabolic II	-0.0097903	-0.174495	-0.164705	17	23	40	-0.156306	0.87662	0.945867	37.9969	-0.13659	0.117009	Welch Two Sample t-test	two.sided	NS
MS	Q9BY76	ANGPTL4	Angiopoietin-related protein 4	ANGPTL4	OID20703	Inflammation	-0.324892	-0.189753	0.13514	17	16	33	-2.39441	0.0253119	0.189252	22.6922	-0.605795	-0.0439894	Welch Two Sample t-test	two.sided	NS
MS	P17538	CTRB1	Chymotrypsinogen B	CTRB1	OID21150	Neurology	0.110261	0.265776	0.155516	31	45	76	0.78102	0.437516	0.722369	67.6365	-0.171477	0.391999	Welch Two Sample t-test	two.sided	NS
MS	P15529	CD46	Membrane cofactor protein	CD46	OID20380	Cardiometabolic	-0.132532	-0.12556	0.00697261	37	51	88	-2.58994	0.0113421	0.108518	82.6732	-0.234317	-0.0307474	Welch Two Sample t-test	two.sided	NS
MS	Q6NUS6	TCTN3	Tectonic-3	TCTN3	OID30326	Cardiometabolic II	-0.0302432	0.225358	0.255601	31	45	76	-0.391189	0.69701	0.878991	61.4964	-0.184811	0.124324	Welch Two Sample t-test	two.sided	NS
MS	Q13561	DCTN2	Dynactin subunit 2	DCTN2	OID21334	Oncology	0.018843	-0.00677435	-0.0256174	27	35	62	0.286995	0.775302	0.921304	50.024	-0.11303	0.150716	Welch Two Sample t-test	two.sided	NS
MS	P05089	ARG1	Arginase-1	ARG1	OID21445	Oncology	0.0158542	-0.263096	-0.27895	37	51	88	0.102129	0.918977	0.962532	63.3235	-0.294333	0.326041	Welch Two Sample t-test	two.sided	NS
MS	O94856	NFASC	Neurofascin	NFASC	OID20634	Inflammation	0.0903051	0.137942	0.047637	10	23	33	1.06968	0.297353	0.624192	20.2448	-0.0856613	0.266271	Welch Two Sample t-test	two.sided	NS
MS	P29692	EEF1D	Elongation factor 1-delta	EEF1D	OID30335	Cardiometabolic II	0.0800005	0.157313	0.077312	11	20	31	0.713564	0.4821	0.750285	25.0194	-0.150893	0.310895	Welch Two Sample t-test	two.sided	NS
MS	Q9NQ76	MEPE	Matrix extracellular phosphoglycoprotein	MEPE	OID20753	Inflammation	-0.0309507	0.0809925	0.111943	10	16	26	-0.61485	0.544767	0.796686	22.7072	-0.135158	0.073257	Welch Two Sample t-test	two.sided	NS
MS	Q6QNK2	ADGRD1	Adhesion G-protein coupled receptor D1	ADGRD1	OID30588	Inflammation II	-0.0681282	-0.0120033	0.0561249	20	35	55	-0.716972	0.4788	0.746637	30.7662	-0.261987	0.125731	Welch Two Sample t-test	two.sided	NS
MS	O14917	PCDH17	Protocadherin-17	PCDH17	OID20132	Cardiometabolic	0.118519	0.497021	0.378502	16	29	45	0.523905	0.603998	0.830885	31.6135	-0.342502	0.57954	Welch Two Sample t-test	two.sided	NS
MS	P14210	HGF	Hepatocyte growth factor	HGF	OID20656	Inflammation	-0.258266	-0.123849	0.134417	4	10	14	-2.81874	0.0169471	0.143481	10.8225	-0.460334	-0.0561975	Welch Two Sample t-test	two.sided	NS
MS	P22303	ACHE	Acetylcholinesterase	ACHE	OID30585	Inflammation II	0.0549867	0.116631	0.0616446	24	39	63	0.73389	0.466269	0.740391	52.6862	-0.0953147	0.205288	Welch Two Sample t-test	two.sided	NS
MS	P10644	PRKAR1A	cAMP-dependent protein kinase type I-alpha regulatory subunit	PRKAR1A	OID20146	Cardiometabolic	0.0461302	0.00204275	-0.0440874	30	45	75	0.51134	0.611107	0.838123	56.4599	-0.134558	0.226819	Welch Two Sample t-test	two.sided	NS
MS	P26639	TARS1	Threonine--tRNA ligase 1, cytoplasmic	TARS1	OID31343	Oncology II	-0.0994891	-0.0839272	0.0155619	24	39	63	-1.105	0.274981	0.60049	45.3987	-0.280785	0.0818072	Welch Two Sample t-test	two.sided	NS
MS	P78362	SRPK2	SRSF protein kinase 2	SRPK2	OID20502	Inflammation	0.259797	0.331852	0.0720553	8	10	18	1.80587	0.0898151	0.377414	15.9747	-0.0452164	0.56481	Welch Two Sample t-test	two.sided	NS
MS	O95633	FSTL3	Follistatin-related protein 3	FSTL3	OID20782	Inflammation	-0.0820189	0.0319768	0.113996	24	39	63	-1.25658	0.213763	0.543554	60.164	-0.212574	0.0485363	Welch Two Sample t-test	two.sided	NS
MS	Q9NP79	VTA1	Vacuolar protein sorting-associated protein VTA1 homolog	VTA1	OID21016	Neurology	-0.349176	-0.053636	0.29554	6	13	19	-1.44818	0.173865	0.498208	11.6835	-0.876098	0.177747	Welch Two Sample t-test	two.sided	NS
MS	P12081	HARS1	Histidine--tRNA ligase, cytoplasmic	HARS1	OID21086	Neurology	-0.0834126	-0.193425	-0.110013	24	39	63	-0.755474	0.453875	0.737202	45.3043	-0.305751	0.138925	Welch Two Sample t-test	two.sided	NS
MS	Q8WZ42	TTN	Titin	TTN	OID30108	Cardiometabolic II	-0.383593	-0.153365	0.230228	28	38	66	-3.0469	0.0033614	0.0499344	63.7746	-0.635117	-0.132069	Welch Two Sample t-test	two.sided	S
MS	P18510	IL1RN	Interleukin-1 receptor antagonist protein	IL1RN	OID20700	Inflammation	1.01043	0.60512	-0.405305	4	4	8	1.05069	0.368903	0.680477	3.07328	-2.00919	4.03004	Welch Two Sample t-test	two.sided	NS
MS	P35613	BSG	Basigin	BSG	OID20626	Inflammation	0.12248	0.118819	-0.00366089	24	39	63	2.37435	0.0219157	0.171825	44.8975	0.0185766	0.226383	Welch Two Sample t-test	two.sided	NS
MS	P07949	RET	Proto-oncogene tyrosine-protein kinase receptor Ret	RET	OID21346	Oncology	0.311609	0.15718	-0.15443	11	22	33	1.66667	0.116164	0.415715	15.1128	-0.0866379	0.709856	Welch Two Sample t-test	two.sided	NS
MS	Q9Y639	NPTN	Neuroplastin	NPTN	OID21235	Oncology	0.0279226	-0.0422	-0.0701226	11	20	31	0.428248	0.67362	0.875182	17.7577	-0.109196	0.165041	Welch Two Sample t-test	two.sided	NS
MS	Q9UKU9	ANGPTL2	Angiopoietin-related protein 2	ANGPTL2	OID20726	Inflammation	-0.137809	-0.0316894	0.10612	34	44	78	-2.08078	0.0408527	0.251941	75.3628	-0.269735	-0.00588319	Welch Two Sample t-test	two.sided	NS
MS	Q6UXH1	CRELD2	Protein disulfide isomerase CRELD2	CRELD2	OID20751	Inflammation	0.0996279	0.0331423	-0.0664856	11	21	32	1.29433	0.207772	0.533124	24.1866	-0.0591702	0.258426	Welch Two Sample t-test	two.sided	NS
MS	P16234	PDGFRA	Platelet-derived growth factor receptor alpha	PDGFRA	OID20133	Cardiometabolic	0.0763013	-0.10637	-0.182671	11	20	31	0.820708	0.420091	0.708072	23.4122	-0.115835	0.268437	Welch Two Sample t-test	two.sided	NS
MS	Q15043	SLC39A14	Metal cation symporter ZIP14	SLC39A14	OID20852	Neurology	0.0656915	0.10565	0.0399588	27	38	65	0.961085	0.341703	0.66287	44.5029	-0.0720178	0.203401	Welch Two Sample t-test	two.sided	NS
MS	Q6UXI7	VIT	Vitrin	VIT	OID30334	Cardiometabolic II	-0.220054	-0.0182707	0.201783	13	23	36	-2.10995	0.0458261	0.262554	23.2515	-0.435672	-0.00443599	Welch Two Sample t-test	two.sided	NS
MS	Q9BRK3	MXRA8	Matrix remodeling-associated protein 8	MXRA8	OID30583	Inflammation II	-0.0864915	-0.0738703	0.0126212	26	39	65	-1.13972	0.259188	0.587993	56.7839	-0.238468	0.065485	Welch Two Sample t-test	two.sided	NS
MS	Q9NS62	THSD1	Thrombospondin type-1 domain-containing protein 1	THSD1	OID30476	Inflammation II	-0.0317821	-0.0634151	-0.031633	16	29	45	-0.388837	0.700994	0.880047	22.8684	-0.20092	0.137356	Welch Two Sample t-test	two.sided	NS
MS	Q92619	ARHGAP45	Rho GTPase-activating protein 45	ARHGAP45	OID30653	Inflammation II	0.0590859	-0.0201884	-0.0792743	4	10	14	0.594655	0.564111	0.806472	10.995	-0.15962	0.277791	Welch Two Sample t-test	two.sided	NS
MS	P04085	PDGFA	Platelet-derived growth factor subunit A	PDGFA	OID20313	Cardiometabolic	-0.275716	-0.0724258	0.20329	14	27	41	-4.02599	0.000268255	0.011217	37.2045	-0.414452	-0.13698	Welch Two Sample t-test	two.sided	S
MS	P01127	PDGFB	Platelet-derived growth factor subunit B	PDGFB	OID20741	Inflammation	-0.00917574	-0.126174	-0.116998	17	29	46	-0.11968	0.905423	0.955348	34.9195	-0.164835	0.146484	Welch Two Sample t-test	two.sided	NS
MS	P51858	HDGF	Hepatoma-derived growth factor	HDGF	OID21455	Oncology	-0.157511	-0.236253	-0.078742	26	41	67	-1.68856	0.0966961	0.39129	57.7603	-0.344251	0.0292282	Welch Two Sample t-test	two.sided	NS
MS	P31431	SDC4	Syndecan-4	SDC4	OID20216	Cardiometabolic	-0.209583	-0.0111505	0.198433	7	17	24	-1.51914	0.149863	0.464536	14.7546	-0.504068	0.0849022	Welch Two Sample t-test	two.sided	NS
MS	Q9NS15	LTBP3	Latent-transforming growth factor beta-binding protein 3	LTBP3	OID21191	Oncology	-0.116292	-0.133086	-0.0167938	28	38	66	-1.77808	0.0806436	0.364583	57.8843	-0.247216	0.0146324	Welch Two Sample t-test	two.sided	NS
MS	P16870	CPE	Carboxypeptidase E	CPE	OID21392	Oncology	0.0132463	-0.355204	-0.36845	7	6	13	0.163186	0.873876	0.945025	9.26375	-0.169586	0.196078	Welch Two Sample t-test	two.sided	NS
MS	P04626	ERBB2	Receptor tyrosine-protein kinase erbB-2	ERBB2	OID21520	Oncology	0.0796803	0.0311746	-0.0485057	31	45	76	1.50996	0.135368	0.446872	73.0323	-0.0254888	0.184849	Welch Two Sample t-test	two.sided	NS
MS	Q92485	SMPDL3B	Acid sphingomyelinase-like phosphodiesterase 3b	SMPDL3B	OID31387	Oncology II	-0.210391	-0.0891971	0.121193	10	13	23	-1.05692	0.302672	0.630306	20.7968	-0.624605	0.203824	Welch Two Sample t-test	two.sided	NS
MS	Q99426	TBCB	Tubulin-folding cofactor B	TBCB	OID20993	Neurology	-0.139309	-0.220513	-0.0812045	24	39	63	-1.31905	0.19234	0.52452	57.9527	-0.350719	0.0721016	Welch Two Sample t-test	two.sided	NS
MS	P06213	INSR	Insulin receptor	INSR	OID30566	Inflammation II	0.125444	0.121092	-0.00435207	27	41	68	1.55887	0.124727	0.42932	55.3386	-0.0358011	0.286689	Welch Two Sample t-test	two.sided	NS
MS	P13224	GP1BB	Platelet glycoprotein Ib beta chain	GP1BB	OID30174	Cardiometabolic II	-0.12006	0.100181	0.220241	16	29	45	-0.774402	0.444248	0.729005	32.7549	-0.435572	0.195452	Welch Two Sample t-test	two.sided	NS
MS	P35609	ACTN2	Alpha-actinin-2	ACTN2	OID30192	Cardiometabolic II	0.403351	0.0337362	-0.369615	4	4	8	0.947522	0.383512	0.687958	5.44357	-0.664638	1.47134	Welch Two Sample t-test	two.sided	NS
MS	P13929	ENO3	Beta-enolase	ENO3	OID30209	Cardiometabolic II	0.053598	-0.0304787	-0.0840767	17	26	43	0.304036	0.762817	0.919349	36.7106	-0.303691	0.410887	Welch Two Sample t-test	two.sided	NS
MS	Q13444	ADAM15	Disintegrin and metalloproteinase domain-containing protein 15	ADAM15	OID20109	Cardiometabolic	0.0691269	0.0578536	-0.0112733	20	33	53	0.640524	0.525591	0.780503	38.8612	-0.149192	0.287446	Welch Two Sample t-test	two.sided	NS
MS	Q9BQS7	HEPH	Hephaestin	HEPH	OID30337	Cardiometabolic II	0.0304171	0.032123	0.00170599	26	39	65	0.43706	0.664413	0.874268	40.1042	-0.110228	0.171062	Welch Two Sample t-test	two.sided	NS
MS	Q9BWV1	BOC	Brother of CDO	BOC	OID20116	Cardiometabolic	-0.0690985	0.0873901	0.156489	7	16	23	-0.871845	0.404751	0.698721	9.51695	-0.246913	0.108716	Welch Two Sample t-test	two.sided	NS
MS	Q13976	PRKG1	cGMP-dependent protein kinase 1	PRKG1	OID30621	Inflammation II	0.0570709	-0.0180074	-0.0750783	20	33	53	0.508187	0.613646	0.839766	48.0776	-0.16872	0.282862	Welch Two Sample t-test	two.sided	NS
MS	P04233	CD74	HLA class II histocompatibility antigen gamma chain	CD74	OID21040	Neurology	-0.0542321	-0.0246748	0.0295573	30	45	75	-0.69626	0.488825	0.755199	63.0438	-0.209882	0.101418	Welch Two Sample t-test	two.sided	NS
MS	Q8N114	SHISA5	Protein shisa-5	SHISA5	OID30387	Cardiometabolic II	-0.277366	-0.225669	0.0516964	30	45	75	-3.24562	0.00177338	0.031964	72.6672	-0.447697	-0.107034	Welch Two Sample t-test	two.sided	S
MS	Q9NQ25	SLAMF7	SLAM family member 7	SLAMF7	OID20602	Inflammation	0.100387	0.193083	0.0926963	15	26	41	0.776583	0.446067	0.730928	20.9944	-0.168444	0.369217	Welch Two Sample t-test	two.sided	NS
MS	P21757	MSR1	Macrophage scavenger receptor types I and II	MSR1	OID21063	Neurology	-0.145501	0.32274	0.468241	17	27	44	-0.924534	0.361812	0.678051	33.5438	-0.465491	0.174489	Welch Two Sample t-test	two.sided	NS
MS	Q05193	DNM1	Dynamin-1	DNM1	OID31458	Oncology II	-0.120138	0.1019	0.222038	3	7	10	-0.981072	0.356432	0.675187	7.68415	-0.404556	0.164279	Welch Two Sample t-test	two.sided	NS
MS	O95379	TNFAIP8	Tumor necrosis factor alpha-induced protein 8	TNFAIP8	OID20433	Inflammation	-0.361357	-0.142942	0.218415	3	7	10	-1.61419	0.153164	0.468623	6.59206	-0.897422	0.174708	Welch Two Sample t-test	two.sided	NS
MS	Q96AT9	RPE	Ribulose-phosphate 3-epimerase	RPE	OID31324	Oncology II	-0.265832	0.112998	0.378829	3	7	10	-1.60308	0.165577	0.481796	5.39158	-0.682954	0.151291	Welch Two Sample t-test	two.sided	NS
MS	P52823	STC1	Stanniocalcin-1	STC1	OID21014	Neurology	-0.176168	-0.194259	-0.0180913	17	27	44	-2.03136	0.0487044	0.269545	41.1909	-0.351286	-0.0010496	Welch Two Sample t-test	two.sided	NS
MS	P05976	MYL1	Myosin light chain 1/3, skeletal muscle isoform	MYL1	OID30120	Cardiometabolic II	-0.554859	-0.289511	0.265348	17	26	43	-3.4627	0.00126856	0.0259252	40.8318	-0.878508	-0.23121	Welch Two Sample t-test	two.sided	S
MS	Q16363	LAMA4	Laminin subunit alpha-4	LAMA4	OID20769	Inflammation	-0.0267394	0.157125	0.183864	12	19	31	-0.275359	0.785744	0.923107	20.9007	-0.228743	0.175265	Welch Two Sample t-test	two.sided	NS
MS	O43399	TPD52L2	Tumor protein D54	TPD52L2	OID30609	Inflammation II	0.0274598	-0.0837147	-0.111174	17	23	40	0.16561	0.869392	0.943761	35.9654	-0.30883	0.36375	Welch Two Sample t-test	two.sided	NS
MS	P16278	GLB1	Beta-galactosidase	GLB1	OID20949	Neurology	0.0238302	0.0221044	-0.00172581	7	17	24	0.249844	0.808085	0.93312	9.39654	-0.190555	0.238215	Welch Two Sample t-test	two.sided	NS
MS	P34896	SHMT1	Serine hydroxymethyltransferase, cytosolic	SHMT1	OID20714	Inflammation	0.271267	0.328954	0.0576863	3	7	10	0.44829	0.691591	0.878991	2.3748	-1.97562	2.51816	Welch Two Sample t-test	two.sided	NS
MS	P35556	FBN2	Fibrillin-2	FBN2	OID30974	Neurology II	-0.0307756	0.0459884	0.076764	13	19	32	-0.378269	0.708581	0.880075	23.8159	-0.198761	0.13721	Welch Two Sample t-test	two.sided	NS
MS	P06870	KLK1	Kallikrein-1	KLK1	OID21499	Oncology	0.278899	0.00403432	-0.274864	10	17	27	0.808351	0.43231	0.716707	14.1073	-0.460572	1.01837	Welch Two Sample t-test	two.sided	NS
MS	Q96I82	KAZALD1	Kazal-type serine protease inhibitor domain-containing protein 1	KAZALD1	OID21339	Oncology	-0.0673932	-0.0384504	0.0289428	4	10	14	-0.39098	0.717107	0.884289	3.72994	-0.559949	0.425162	Welch Two Sample t-test	two.sided	NS
MS	Q9Y2Z0	SUGT1	Protein SGT1 homolog	SUGT1	OID21229	Oncology	0.00517651	0.144358	0.139181	14	27	41	0.0557992	0.956063	0.979488	19.7121	-0.18852	0.198873	Welch Two Sample t-test	two.sided	NS
MS	Q14116	IL18	Interleukin-18	IL18	OID20694	Inflammation	0.214237	0.251075	0.0368377	4	6	10	1.24033	0.255979	0.587993	6.79281	-0.196732	0.625207	Welch Two Sample t-test	two.sided	NS
MS	Q99460	PSMD1	26S proteasome non-ATPase regulatory subunit 1	PSMD1	OID31058	Neurology II	0.0984962	-0.0168927	-0.115389	16	23	39	0.926704	0.361691	0.678051	29.145	-0.118837	0.31583	Welch Two Sample t-test	two.sided	NS
MS	Q9BZZ2	SIGLEC1	Sialoadhesin	SIGLEC1	OID20690	Inflammation	-0.0589395	0.0280804	0.0870199	4	10	14	-0.775393	0.47282	0.74259	5.05245	-0.253727	0.135848	Welch Two Sample t-test	two.sided	NS
MS	P22223	CDH3	Cadherin-3	CDH3	OID21008	Neurology	-0.0988577	0.0802131	0.179071	17	27	44	-0.884069	0.383142	0.687958	32.5547	-0.326478	0.128762	Welch Two Sample t-test	two.sided	NS
MS	Q15389	ANGPT1	Angiopoietin-1	ANGPT1	OID20740	Inflammation	-0.749359	0.334781	1.08414	3	7	10	-2.0963	0.0904232	0.377414	4.97791	-1.66949	0.170769	Welch Two Sample t-test	two.sided	NS
MS	Q9H939	PSTPIP2	Proline-serine-threonine phosphatase-interacting protein 2	PSTPIP2	OID30596	Inflammation II	0.0373515	0.207257	0.169906	4	10	14	0.32522	0.754109	0.914878	7.32334	-0.231813	0.306516	Welch Two Sample t-test	two.sided	NS
MS	Q92832	NELL1	Protein kinase C-binding protein NELL1	NELL1	OID21494	Oncology	0.108897	0.0911971	-0.0176995	3	7	10	0.795334	0.46093	0.739584	5.23716	-0.238325	0.456118	Welch Two Sample t-test	two.sided	NS
MS	Q92783	STAM	Signal transducing adapter molecule 1	STAM	OID31425	Oncology II	0.207008	-0.0638484	-0.270857	6	6	12	2.2757	0.0462099	0.262554	9.9647	0.00422902	0.409787	Welch Two Sample t-test	two.sided	NS
MS	Q9BV20	MRI1	Methylthioribose-1-phosphate isomerase	MRI1	OID30891	Neurology II	0.163873	0.31194	0.148066	3	7	10	0.902741	0.420202	0.708072	3.80045	-0.350741	0.678487	Welch Two Sample t-test	two.sided	NS
MS	Q9UHN6	CEMIP2	Cell surface hyaluronidase	CEMIP2	OID30499	Inflammation II	0.0654835	-0.0960817	-0.161565	13	19	32	0.460676	0.648461	0.866406	29.0496	-0.225217	0.356184	Welch Two Sample t-test	two.sided	NS
MS	P15289	ARSA	Arylsulfatase A	ARSA	OID21138	Neurology	0.0517044	0.0444978	-0.00720662	7	11	18	0.386909	0.705039	0.880047	13.0927	-0.236788	0.340197	Welch Two Sample t-test	two.sided	NS
MS	Q13043	STK4	Serine/threonine-protein kinase 4	STK4	OID20140	Cardiometabolic	-0.465078	-0.246754	0.218324	3	7	10	-2.15631	0.0679549	0.330694	7.00397	-0.975025	0.0448701	Welch Two Sample t-test	two.sided	NS
MS	O14737	PDCD5	Programmed cell death protein 5	PDCD5	OID21021	Neurology	-0.39204	-0.216522	0.175518	3	7	10	-1.6676	0.212887	0.542549	2.47517	-1.23848	0.454396	Welch Two Sample t-test	two.sided	NS
MS	Q8TDX7	NEK7	Serine/threonine-protein kinase Nek7	NEK7	OID31250	Oncology II	-0.134961	0.126119	0.26108	3	7	10	-1.46062	0.20588	0.531695	4.83529	-0.374937	0.105015	Welch Two Sample t-test	two.sided	NS
MS	Q86X76	NIT1	Deaminated glutathione amidase	NIT1	OID30252	Cardiometabolic II	0.0633241	0.101437	0.0381129	26	35	61	0.464454	0.644765	0.864451	41.246	-0.211972	0.33862	Welch Two Sample t-test	two.sided	NS
MS	Q9HB71	CACYBP	Calcyclin-binding protein	CACYBP	OID30649	Inflammation II	-0.406686	-0.0935293	0.313156	3	7	10	-0.611258	0.58881	0.824266	2.68747	-2.6704	1.85703	Welch Two Sample t-test	two.sided	NS
MS	P35520	CBS	Cystathionine beta-synthase	CBS	OID30200	Cardiometabolic II	0.199024	0.265214	0.0661896	3	7	10	0.87578	0.457301	0.737562	2.49303	-0.614957	1.013	Welch Two Sample t-test	two.sided	NS
MS	Q9ULA0	DNPEP	Aspartyl aminopeptidase	DNPEP	OID31118	Neurology II	0.24411	0.279402	0.0352922	13	17	30	2.27297	0.0324624	0.22764	23.5237	0.0222155	0.466005	Welch Two Sample t-test	two.sided	NS
MS	O94979	SEC31A	Protein transport protein Sec31A	SEC31A	OID30269	Cardiometabolic II	-0.604746	0.0884903	0.693236	3	7	10	-2.07009	0.0724718	0.344509	7.94243	-1.27926	0.0697704	Welch Two Sample t-test	two.sided	NS
MS	O14964	HGS	Hepatocyte growth factor-regulated tyrosine kinase substrate	HGS	OID21175	Oncology	0.164935	0.0509448	-0.113991	3	7	10	1.98984	0.0950829	0.388459	5.83543	-0.0392805	0.369151	Welch Two Sample t-test	two.sided	NS
MS	Q8N5J2	MINDY1	Ubiquitin carboxyl-terminal hydrolase MINDY-1	MINDY1	OID31399	Oncology II	0.00899854	0.410701	0.401703	9	13	22	0.0394259	0.96904	0.988667	15.9562	-0.474955	0.492952	Welch Two Sample t-test	two.sided	NS
MS	Q9H446	RWDD1	RWD domain-containing protein 1	RWDD1	OID21015	Neurology	-0.204275	-0.0221615	0.182113	3	7	10	-1.54143	0.161914	0.477925	7.97199	-0.51006	0.101511	Welch Two Sample t-test	two.sided	NS
MS	P01133	EGF	Pro-epidermal growth factor	EGF	OID20698	Inflammation	-0.0679129	-0.0791548	-0.0112418	3	7	10	-0.637381	0.549742	0.799435	5.43929	-0.335287	0.199461	Welch Two Sample t-test	two.sided	NS
MS	O94760	DDAH1	N(G),N(G)-dimethylarginine dimethylaminohydrolase 1	DDAH1	OID21299	Oncology	-0.0365435	0.114423	0.150967	16	23	39	-0.413374	0.682717	0.877427	26.0391	-0.218245	0.145158	Welch Two Sample t-test	two.sided	NS
MS	Q15303	ERBB4	Receptor tyrosine-protein kinase erbB-4	ERBB4	OID21510	Oncology	0.200615	0.132199	-0.0684157	3	7	10	1.56034	0.203601	0.531695	3.50194	-0.177299	0.578529	Welch Two Sample t-test	two.sided	NS
MS	Q8IY22	CMIP	C-Maf-inducing protein	CMIP	OID31406	Oncology II	0.162162	0.241139	0.0789775	13	17	30	1.11808	0.273717	0.600052	26.1088	-0.135904	0.460228	Welch Two Sample t-test	two.sided	NS
MS	Q8WUW1	BRK1	Protein BRICK1	BRK1	OID20883	Neurology	-0.294513	0.194501	0.489014	3	7	10	-1.86385	0.105169	0.403051	6.90965	-0.669147	0.0801207	Welch Two Sample t-test	two.sided	NS
MS	Q13316	DMP1	Dentin matrix acidic phosphoprotein 1	DMP1	OID30213	Cardiometabolic II	-0.174737	-0.42461	-0.249874	3	7	10	-0.346133	0.738206	0.903943	7.96622	-1.33972	0.99025	Welch Two Sample t-test	two.sided	NS
MS	Q9UN19	DAPP1	Dual adapter for phosphotyrosine and 3-phosphotyrosine and 3-phosphoinositide	DAPP1	OID20524	Inflammation	0.168272	0.0597893	-0.108482	13	16	29	1.36036	0.187693	0.518105	21.6803	-0.0884782	0.425022	Welch Two Sample t-test	two.sided	NS
MS	Q15370	ELOB	Elongin-B	ELOB	OID30127	Cardiometabolic II	0.135452	-0.0816865	-0.217138	4	4	8	0.917764	0.401607	0.696487	4.90635	-0.246126	0.51703	Welch Two Sample t-test	two.sided	NS
MS	Q8NBJ7	SUMF2	Inactive C-alpha-formylglycine-generating enzyme 2	SUMF2	OID21032	Neurology	0.0992036	0.0483325	-0.0508711	7	10	17	0.508185	0.619642	0.843879	13.3092	-0.321532	0.519939	Welch Two Sample t-test	two.sided	NS
MS	P36952	SERPINB5	Serpin B5	SERPINB5	OID20064	Cardiometabolic	0.559341	0.305958	-0.253383	4	4	8	0.488013	0.65805	0.870971	3.09315	-3.02689	4.14557	Welch Two Sample t-test	two.sided	NS
MS	Q86UX2	ITIH5	Inter-alpha-trypsin inhibitor heavy chain H5	ITIH5	OID31430	Oncology II	-0.162332	0.110774	0.273106	10	10	20	-0.94157	0.359495	0.677578	17.1407	-0.525848	0.201185	Welch Two Sample t-test	two.sided	NS
MS	Q6H9L7	ISM2	Isthmin-2	ISM2	OID30365	Cardiometabolic II	0.246783	0.0102511	-0.236531	4	4	8	0.609328	0.577668	0.818302	3.70636	-0.91372	1.40729	Welch Two Sample t-test	two.sided	NS
MS	Q16774	GUK1	Guanylate kinase	GUK1	OID30148	Cardiometabolic II	0.0959099	0.11108	0.0151699	7	10	17	0.896513	0.391151	0.693617	9.95122	-0.142617	0.334437	Welch Two Sample t-test	two.sided	NS
MS	P41236	PPP1R2	Protein phosphatase inhibitor 2	PPP1R2	OID20176	Cardiometabolic	0.0684091	0.0626546	-0.0057545	7	10	17	0.754723	0.464451	0.739584	12.4516	-0.12829	0.265108	Welch Two Sample t-test	two.sided	NS
MS	P35611	ADD1	Alpha-adducin	ADD1	OID30655	Inflammation II	0.107104	0.110219	0.00311541	7	10	17	0.900996	0.393107	0.694064	8.25846	-0.165531	0.379738	Welch Two Sample t-test	two.sided	NS
MS	P23588	EIF4B	Eukaryotic translation initiation factor 4B	EIF4B	OID21000	Neurology	0.058881	-0.157147	-0.216028	14	16	30	0.290347	0.77383	0.921304	26.2743	-0.35776	0.475522	Welch Two Sample t-test	two.sided	NS
MS	Q8NHJ6	LILRB4	Leukocyte immunoglobulin-like receptor subfamily B member 4	LILRB4	OID20429	Inflammation	-0.15908	-0.116678	0.0424025	7	10	17	-0.775405	0.456412	0.737202	9.79511	-0.6175	0.299339	Welch Two Sample t-test	two.sided	NS
MS	O75787	ATP6AP2	Renin receptor	ATP6AP2	OID21178	Oncology	-0.0897579	0.057636	0.147394	4	4	8	-0.310479	0.767148	0.919349	5.74642	-0.804785	0.625269	Welch Two Sample t-test	two.sided	NS
MS	Q969P0	IGSF8	Immunoglobulin superfamily member 8	IGSF8	OID20167	Cardiometabolic	-0.207614	0.0887814	0.296396	4	4	8	-1.22219	0.281606	0.607904	4.51275	-0.658851	0.243623	Welch Two Sample t-test	two.sided	NS
MS	Q96J84	KIRREL1	Kin of IRRE-like protein 1	KIRREL1	OID30806	Neurology II	-0.0646685	-0.0166339	0.0480347	10	10	20	-0.560255	0.583279	0.8211	15.5669	-0.309917	0.18058	Welch Two Sample t-test	two.sided	NS
MS	O14579	COPE	Coatomer subunit epsilon	COPE	OID20797	Neurology	0.032283	-0.0405325	-0.0728155	7	10	17	0.109995	0.914075	0.960566	13.1428	-0.601075	0.665641	Welch Two Sample t-test	two.sided	NS
MS	Q9UJ70	NAGK	N-acetyl-D-glucosamine kinase	NAGK	OID30271	Cardiometabolic II	0.34697	0.587141	0.24017	4	4	8	1.34666	0.250475	0.583322	3.93192	-0.373298	1.06724	Welch Two Sample t-test	two.sided	NS
MS	P30405	PPIF	Peptidyl-prolyl cis-trans isomerase F, mitochondrial	PPIF	OID30385	Cardiometabolic II	-0.24826	-0.0686758	0.179584	7	10	17	-0.775628	0.456425	0.737202	9.71991	-0.964229	0.467709	Welch Two Sample t-test	two.sided	NS
MS	Q9NR12	PDLIM7	PDZ and LIM domain protein 7	PDLIM7	OID20729	Inflammation	0.420258	0.119304	-0.300954	10	10	20	1.8498	0.083203	0.365853	15.7439	-0.0620023	0.902518	Welch Two Sample t-test	two.sided	NS
MS	Q6PJW8	CNST	Consortin	CNST	OID20127	Cardiometabolic	0.132359	0.0301742	-0.102185	10	10	20	1.22255	0.240123	0.571875	15.1975	-0.0981419	0.362861	Welch Two Sample t-test	two.sided	NS
MS	Q10589	BST2	Bone marrow stromal antigen 2	BST2	OID21029	Neurology	0.0914452	0.12528	0.0338348	4	4	8	0.311349	0.76608	0.919349	5.99375	-0.627411	0.810301	Welch Two Sample t-test	two.sided	NS
MS	P09341	CXCL1	Growth-regulated alpha protein	CXCL1	OID20762	Inflammation	-0.00173644	0.239618	0.241355	9	12	21	-0.0111497	0.99122	0.994745	18.9968	-0.327705	0.324232	Welch Two Sample t-test	two.sided	NS
MS	O95866	MPIG6B	Megakaryocyte and platelet inhibitory receptor G6b	MPIG6B	OID20779	Inflammation	-0.80622	-0.204311	0.601908	3	6	9	-2.29437	0.0832809	0.365853	4.01052	-1.78083	0.168388	Welch Two Sample t-test	two.sided	NS
MS	Q9H4F8	SMOC1	SPARC-related modular calcium-binding protein 1	SMOC1	OID21461	Oncology	-0.492321	-0.276172	0.216149	4	6	10	-1.36706	0.218003	0.548163	6.35324	-1.36179	0.377146	Welch Two Sample t-test	two.sided	NS
MS	Q6UXG3	CD300LG	CMRF35-like molecule 9	CD300LG	OID21130	Neurology	0.370472	0.351685	-0.0187867	4	6	10	1.05	0.329819	0.657889	6.75575	-0.469989	1.21093	Welch Two Sample t-test	two.sided	NS
MS	Q16643	DBN1	Drebrin	DBN1	OID30549	Inflammation II	0.153209	0.0026048	-0.150605	13	18	31	2.0216	0.0572896	0.292669	19.3203	-0.00523496	0.311654	Welch Two Sample t-test	two.sided	NS
MS	Q9BQT9	CLSTN3	Calsyntenin-3	CLSTN3	OID31092	Neurology II	-0.0705622	0.0152892	0.0858514	6	6	12	-0.678836	0.514065	0.771944	9.13808	-0.305164	0.164039	Welch Two Sample t-test	two.sided	NS
MS	P52564	MAP2K6	Dual specificity mitogen-activated protein kinase kinase 6	MAP2K6	OID20552	Inflammation	-0.564347	-0.509707	0.0546396	4	6	10	-2.25357	0.057875	0.294328	7.19609	-1.15325	0.0245548	Welch Two Sample t-test	two.sided	NS
MS	O15400	STX7	Syntaxin-7	STX7	OID30560	Inflammation II	0.326022	0.192042	-0.133981	6	6	12	2.77157	0.0300956	0.215689	6.43461	0.042837	0.609207	Welch Two Sample t-test	two.sided	NS
MS	Q13190	STX5	Syntaxin-5	STX5	OID30432	Inflammation II	-0.135438	-0.700621	-0.565183	6	6	12	-0.896759	0.390994	0.693617	9.96672	-0.472109	0.201232	Welch Two Sample t-test	two.sided	NS
MS	Q9P2T1	GMPR2	GMP reductase 2	GMPR2	OID30623	Inflammation II	0.250933	0.471483	0.22055	6	6	12	1.60804	0.142369	0.452775	8.9784	-0.102204	0.60407	Welch Two Sample t-test	two.sided	NS
MS	P01732	CD8A	T-cell surface glycoprotein CD8 alpha chain	CD8A	OID21018	Neurology	-0.108484	0.0952668	0.203751	9	12	21	-0.768028	0.460161	0.739584	10.0353	-0.423059	0.206091	Welch Two Sample t-test	two.sided	NS
MS	P32321	DCTD	Deoxycytidylate deaminase	DCTD	OID30657	Inflammation II	0.0279848	-0.153477	-0.181462	4	6	10	0.232896	0.822757	0.936271	6.73936	-0.258392	0.314362	Welch Two Sample t-test	two.sided	NS
MS	Q8NFP4	MDGA1	MAM domain-containing glycosylphosphatidylinositol anchor protein 1	MDGA1	OID20951	Neurology	0.0374021	-0.197785	-0.235187	6	6	12	0.338051	0.742377	0.907082	9.90903	-0.209427	0.284231	Welch Two Sample t-test	two.sided	NS
MS	P50995	ANXA11	Annexin A11	ANXA11	OID20583	Inflammation	-0.0861958	-0.487261	-0.401065	6	6	12	-0.577197	0.577258	0.818302	9.47832	-0.421434	0.249043	Welch Two Sample t-test	two.sided	NS
MS	P06748	NPM1	Nucleophosmin	NPM1	OID20961	Neurology	-0.214913	-0.575573	-0.360659	6	6	12	-1.80618	0.106148	0.403051	8.54245	-0.486297	0.0564701	Welch Two Sample t-test	two.sided	NS
MS	O60243	HS6ST1	Heparan-sulfate 6-O-sulfotransferase 1	HS6ST1	OID21441	Oncology	0.377233	0.25023	-0.127003	3	6	9	2.15466	0.120639	0.422919	2.98473	-0.181558	0.936024	Welch Two Sample t-test	two.sided	NS
MS	P23919	DTYMK	Thymidylate kinase	DTYMK	OID30308	Cardiometabolic II	0.39876	0.243276	-0.155484	3	6	9	0.973924	0.414161	0.704353	2.51711	-1.05774	1.85526	Welch Two Sample t-test	two.sided	NS
MS	Q9Y286	SIGLEC7	Sialic acid-binding Ig-like lectin 7	SIGLEC7	OID20190	Cardiometabolic	0.0573787	0.364781	0.307402	9	12	21	0.425143	0.675639	0.875182	18.4907	-0.22563	0.340387	Welch Two Sample t-test	two.sided	NS
MS	Q07817	BCL2L1	Bcl-2-like protein 1	BCL2L1	OID31152	Neurology II	-0.209316	-0.157631	0.0516857	3	6	9	-1.94943	0.128785	0.433816	3.69937	-0.517233	0.0986005	Welch Two Sample t-test	two.sided	NS
MS	P07954	FH	Fumarate hydratase, mitochondrial	FH	OID30839	Neurology II	0.21634	0.103632	-0.112708	3	6	9	0.624963	0.591676	0.824694	2.15761	-1.17353	1.60621	Welch Two Sample t-test	two.sided	NS
MS	P20333	TNFRSF1B	Tumor necrosis factor receptor superfamily member 1B	TNFRSF1B	OID21145	Neurology	-0.328015	0.104592	0.432607	3	6	9	-0.815392	0.488973	0.755199	2.35931	-1.82927	1.17324	Welch Two Sample t-test	two.sided	NS
MS	Q9H3T2	SEMA6C	Semaphorin-6C	SEMA6C	OID30531	Inflammation II	-0.01734	-0.0590954	-0.0417554	3	6	9	-0.188284	0.856579	0.943761	6.29359	-0.240164	0.205484	Welch Two Sample t-test	two.sided	NS
MS	P49354	FNTA	Protein farnesyltransferase/geranylgeranyltransferase type-1 subunit alpha	FNTA	OID31381	Oncology II	-0.156178	-0.107471	0.0487076	3	6	9	-2.55062	0.0729297	0.344509	3.4569	-0.337254	0.0248973	Welch Two Sample t-test	two.sided	NS
MS	P56159	GFRA1	GDNF family receptor alpha-1	GFRA1	OID21457	Oncology	-0.00355353	0.290268	0.293822	6	6	12	-0.0386901	0.970005	0.988667	8.75988	-0.212195	0.205088	Welch Two Sample t-test	two.sided	NS
MS	O75888	TNFSF13	Tumor necrosis factor ligand superfamily member 13	TNFSF13	OID20733	Inflammation	-0.17286	-0.0738907	0.0989691	6	6	12	-0.76568	0.462372	0.739584	9.54951	-0.679119	0.3334	Welch Two Sample t-test	two.sided	NS
MS	Q96F46	IL17RA	Interleukin-17 receptor A	IL17RA	OID21089	Neurology	0.0541176	-0.193698	-0.247815	3	6	9	0.207275	0.849886	0.943761	2.81248	-0.809028	0.917263	Welch Two Sample t-test	two.sided	NS
MS	P35475	IDUA	Alpha-L-iduronidase	IDUA	OID21468	Oncology	-0.00451986	0.12498	0.1295	3	6	9	-0.0273259	0.979225	0.988859	5.16255	-0.425714	0.416674	Welch Two Sample t-test	two.sided	NS
MS	Q01344	IL5RA	Interleukin-5 receptor subunit alpha	IL5RA	OID20601	Inflammation	-1.49207	-1.40651	0.085561	6	6	12	-1.87636	0.115801	0.415715	5.33282	-3.4984	0.514256	Welch Two Sample t-test	two.sided	NS
MS	P49137	MAPKAPK2	MAP kinase-activated protein kinase 2	MAPKAPK2	OID31293	Oncology II	0.179116	-0.228502	-0.407618	3	6	9	1.15257	0.293429	0.62271	5.92882	-0.202257	0.560489	Welch Two Sample t-test	two.sided	NS
MS	O60749	SNX2	Sorting nexin-2	SNX2	OID31374	Oncology II	-0.341121	-0.111563	0.229558	3	6	9	-2.92396	0.0302008	0.215689	5.36708	-0.63495	-0.0472916	Welch Two Sample t-test	two.sided	NS
MS	Q32MZ4	LRRFIP1	Leucine-rich repeat flightless-interacting protein 1	LRRFIP1	OID31344	Oncology II	0.411564	0.390254	-0.0213099	6	6	12	2.03823	0.0729167	0.344509	8.73562	-0.0473319	0.87046	Welch Two Sample t-test	two.sided	NS
MS	Q9P0K1	ADAM22	Disintegrin and metalloproteinase domain-containing protein 22	ADAM22	OID21001	Neurology	-0.0313467	-3.80945e-06	0.0313429	6	6	12	-0.304224	0.767202	0.919349	9.9862	-0.260973	0.19828	Welch Two Sample t-test	two.sided	NS
MS	Q9NZQ9	TMOD4	Tropomodulin-4	TMOD4	OID31246	Oncology II	0.311451	0.202674	-0.108777	6	6	12	1.6467	0.131346	0.437434	9.77385	-0.111296	0.734197	Welch Two Sample t-test	two.sided	NS
Olink	Q96J84	KIRREL1	Kin of IRRE-like protein 1	KIRREL1	OID30806	Neurology II	-0.0932304	0.130711	0.223941	37	51	88	-0.556836	0.57946	0.70649	68.3018	-0.427303	0.240842	Welch Two Sample t-test	two.sided	NS
Olink	O95372	LYPLA2	Acyl-protein thioesterase 2	LYPLA2	OID30817	Neurology II	-0.235916	0.192441	0.428357	37	51	88	-1.00411	0.318173	0.488067	85.0649	-0.703056	0.231223	Welch Two Sample t-test	two.sided	NS
Olink	Q96GG9	DCUN1D1	DCN1-like protein 1	DCUN1D1	OID30830	Neurology II	-0.00431076	0.209711	0.214022	37	51	88	-0.0251443	0.98	0.987903	83.3445	-0.345279	0.336657	Welch Two Sample t-test	two.sided	NS
Olink	P07954	FH	Fumarate hydratase, mitochondrial	FH	OID30839	Neurology II	-0.387722	0.00175676	0.389478	37	51	88	-1.95067	0.0554093	0.168618	65.0063	-0.784678	0.00923475	Welch Two Sample t-test	two.sided	NS
Olink	P23435	CBLN1	Cerebellin-1	CBLN1	OID30851	Neurology II	0.0648579	0.234232	0.169375	37	51	88	0.281109	0.779382	0.857604	76.824	-0.394584	0.5243	Welch Two Sample t-test	two.sided	NS
Olink	P52788	SMS	Spermine synthase	SMS	OID30853	Neurology II	0.0564739	0.202741	0.146267	37	51	88	0.387016	0.700206	0.808315	56.2065	-0.235818	0.348765	Welch Two Sample t-test	two.sided	NS
Olink	Q9UJC5	SH3BGRL2	SH3 domain-binding glutamic acid-rich-like protein 2	SH3BGRL2	OID30863	Neurology II	-0.286283	0.129489	0.415773	37	51	88	-1.32207	0.189653	0.35627	85.8986	-0.71676	0.144193	Welch Two Sample t-test	two.sided	NS
Olink	P05787	KRT8	Keratin, type II cytoskeletal 8	KRT8	OID30865	Neurology II	-0.201061	-0.0542216	0.146839	37	51	88	-0.992282	0.325519	0.496637	53.5904	-0.60737	0.205248	Welch Two Sample t-test	two.sided	NS
Olink	O43396	TXNL1	Thioredoxin-like protein 1	TXNL1	OID30872	Neurology II	0.289629	0.28617	-0.00345882	37	51	88	1.87738	0.0657442	0.188868	55.3051	-0.019503	0.598761	Welch Two Sample t-test	two.sided	NS
Olink	Q9BV20	MRI1	Methylthioribose-1-phosphate isomerase	MRI1	OID30891	Neurology II	-0.278539	-0.248984	0.0295549	37	51	88	-1.44323	0.153051	0.314172	76.2621	-0.662904	0.105827	Welch Two Sample t-test	two.sided	NS
Olink	Q9Y4C0	NRXN3	Neurexin-3	NRXN3	OID30901	Neurology II	0.0205035	0.021227	0.000723529	37	51	88	0.262763	0.79359	0.865665	63.0169	-0.135427	0.176434	Welch Two Sample t-test	two.sided	NS
Olink	Q96G03	PGM2	Phosphopentomutase	PGM2	OID30904	Neurology II	0.0367692	0.178738	0.141969	37	51	88	0.200235	0.841937	0.902806	63.4761	-0.330133	0.403671	Welch Two Sample t-test	two.sided	NS
Olink	Q16401	PSMD5	26S proteasome non-ATPase regulatory subunit 5	PSMD5	OID30918	Neurology II	0.0943746	0.174822	0.0804471	37	51	88	0.538838	0.592747	0.71839	43.4813	-0.258725	0.447474	Welch Two Sample t-test	two.sided	NS
Olink	P63010	AP2B1	AP-2 complex subunit beta	AP2B1	OID30949	Neurology II	-0.042884	0.121908	0.164792	37	51	88	-0.342685	0.732679	0.8295	85.2819	-0.291687	0.205918	Welch Two Sample t-test	two.sided	NS
Olink	P52799	EFNB2	Ephrin-B2	EFNB2	OID30954	Neurology II	0.0238755	0.0820892	0.0582137	37	51	88	0.18584	0.853273	0.911396	53.4933	-0.233754	0.281505	Welch Two Sample t-test	two.sided	NS
Olink	P10746	UROS	Uroporphyrinogen-III synthase	UROS	OID30964	Neurology II	-0.242847	-0.0844919	0.158355	37	51	88	-1.53548	0.128351	0.283578	85.6906	-0.557269	0.0715756	Welch Two Sample t-test	two.sided	NS
Olink	P04062	GBA1	Lysosomal acid glucosylceramidase	GBA	OID30966	Neurology II	-0.180315	-0.119332	0.0609824	37	51	88	-1.65794	0.102222	0.247552	64.0094	-0.397584	0.036954	Welch Two Sample t-test	two.sided	NS
Olink	P35556	FBN2	Fibrillin-2	FBN2	OID30974	Neurology II	-0.168939	-0.1958	-0.0268608	37	51	88	-1.08796	0.279658	0.446583	85.8806	-0.477634	0.139756	Welch Two Sample t-test	two.sided	NS
Olink	Q15102	PAFAH1B3	Platelet-activating factor acetylhydrolase IB subunit alpha1	PAFAH1B3	OID30998	Neurology II	0.273639	0.523105	0.249467	37	51	88	1.20949	0.231758	0.403789	53.8544	-0.17998	0.727258	Welch Two Sample t-test	two.sided	NS
Olink	O43665	RGS10	Regulator of G-protein signaling 10	RGS10	OID30999	Neurology II	-0.242361	0.00930541	0.251667	37	51	88	-1.17531	0.243911	0.413476	68.9999	-0.65374	0.169017	Welch Two Sample t-test	two.sided	NS
Olink	O95467	GNAS	Neuroendocrine secretory protein 55	GNAS	OID31008	Neurology II	-0.0823122	0.152127	0.234439	37	51	88	-0.421352	0.675012	0.788912	59.6645	-0.473121	0.308496	Welch Two Sample t-test	two.sided	NS
Olink	Q96A00	PPP1R14A	Protein phosphatase 1 regulatory subunit 14A	PPP1R14A	OID31011	Neurology II	-0.239894	-0.216235	0.0236588	37	51	88	-1.25569	0.213231	0.387662	73.0292	-0.620645	0.140857	Welch Two Sample t-test	two.sided	NS
Olink	Q86YD3	TMEM25	Transmembrane protein 25	TMEM25	OID31015	Neurology II	-0.0864545	0.0480514	0.134506	37	51	88	-0.785796	0.434188	0.594901	84.3921	-0.30523	0.132321	Welch Two Sample t-test	two.sided	NS
Olink	Q9NPG4	PCDH12	Protocadherin-12	PCDH12	OID31045	Neurology II	-0.0577669	-0.0242081	0.0335588	37	51	88	-1.17395	0.243709	0.413476	84.6498	-0.15561	0.0400766	Welch Two Sample t-test	two.sided	NS
Olink	P04439	HLA-A	HLA class I histocompatibility antigen, A alpha chain	HLA-A	OID31048	Neurology II	-0.111602	-0.117773	-0.00617059	37	51	88	-1.5162	0.133253	0.289216	83.3453	-0.257994	0.0347893	Welch Two Sample t-test	two.sided	NS
Olink	Q99460	PSMD1	26S proteasome non-ATPase regulatory subunit 1	PSMD1	OID31058	Neurology II	-0.16574	-0.0565676	0.109173	37	51	88	-1.43125	0.156086	0.31924	83.6011	-0.396039	0.0645584	Welch Two Sample t-test	two.sided	NS
Olink	Q9H4X1	RGCC	Regulator of cell cycle RGCC	RGCC	OID31060	Neurology II	-0.270968	-0.195827	0.0751412	37	51	88	-1.50393	0.136862	0.293759	73.8794	-0.629981	0.0880446	Welch Two Sample t-test	two.sided	NS
Olink	Q96HC4	PDLIM5	PDZ and LIM domain protein 5	PDLIM5	OID31063	Neurology II	-0.479916	-0.296465	0.183451	37	51	88	-1.8054	0.0753037	0.204833	70.1306	-1.01006	0.0502321	Welch Two Sample t-test	two.sided	NS
Olink	Q92859	NEO1	Neogenin	NEO1	OID31066	Neurology II	-0.109319	-0.0767676	0.032551	37	51	88	-2.45845	0.0161863	0.0777629	77.4459	-0.197854	-0.0207828	Welch Two Sample t-test	two.sided	NS
Olink	O15240	VGF	Neurosecretory protein VGF	VGF	OID31067	Neurology II	-0.0550737	0.0268459	0.0819196	37	51	88	-0.662015	0.509862	0.654562	80.0801	-0.220626	0.110479	Welch Two Sample t-test	two.sided	NS
Olink	Q9H251	CDH23	Cadherin-23	CDH23	OID31074	Neurology II	0.0088017	0.00929189	0.000490196	37	51	88	0.156301	0.876185	0.927408	80.9779	-0.103243	0.120847	Welch Two Sample t-test	two.sided	NS
Olink	Q9BQT9	CLSTN3	Calsyntenin-3	CLSTN3	OID31092	Neurology II	-0.102872	-0.0274351	0.0754373	37	51	88	-1.41353	0.161117	0.32178	85.796	-0.247553	0.0418079	Welch Two Sample t-test	two.sided	NS
Olink	Q15256	PTPRR	Receptor-type tyrosine-protein phosphatase R	PTPRR	OID31099	Neurology II	-0.0133949	0.0701973	0.0835922	37	51	88	-0.137537	0.890959	0.932245	78.4278	-0.207269	0.180479	Welch Two Sample t-test	two.sided	NS
Olink	Q6UX71	PLXDC2	Plexin domain-containing protein 2	PLXDC2	OID31101	Neurology II	-0.0454279	-0.00297297	0.0424549	37	51	88	-0.596095	0.552678	0.692389	85.9419	-0.196928	0.106072	Welch Two Sample t-test	two.sided	NS
Olink	Q6XQN6	NAPRT	Nicotinate phosphoribosyltransferase	NAPRT	OID31114	Neurology II	-0.214654	-0.0813054	0.133349	37	51	88	-1.99529	0.0493531	0.155642	81.4765	-0.428687	-0.000622186	Welch Two Sample t-test	two.sided	NS
Olink	Q9ULA0	DNPEP	Aspartyl aminopeptidase	DNPEP	OID31118	Neurology II	-0.161133	-0.106335	0.054798	37	51	88	-1.23031	0.222375	0.394208	75.9772	-0.421982	0.0997156	Welch Two Sample t-test	two.sided	NS
Olink	P54819	AK2	Adenylate kinase 2, mitochondrial	AK2	OID31142	Neurology II	-0.397455	-0.194822	0.202633	37	51	88	-1.41511	0.161318	0.32178	72.4902	-0.957284	0.162374	Welch Two Sample t-test	two.sided	NS
Olink	A8MVW5	HEPACAM2	HEPACAM family member 2	HEPACAM2	OID31151	Neurology II	-0.0404531	0.0857351	0.126188	37	51	88	-0.328497	0.743393	0.83678	80.1451	-0.285515	0.204608	Welch Two Sample t-test	two.sided	NS
Olink	Q07817	BCL2L1	Bcl-2-like protein 1	BCL2L1	OID31152	Neurology II	-0.448095	-0.206724	0.241371	37	51	88	-1.75041	0.0842805	0.22278	72.4594	-0.958355	0.0621652	Welch Two Sample t-test	two.sided	NS
Olink	P00167	CYB5A	Cytochrome b5	CYB5A	OID31171	Oncology II	-0.185352	-0.00278108	0.182571	37	51	88	-1.2057	0.231261	0.403789	85.5016	-0.490982	0.120279	Welch Two Sample t-test	two.sided	NS
Olink	Q9H741	SPRING1	SREBP regulating gene protein	SPRING1	OID31197	Oncology II	0.0417476	0.0870162	0.0452686	37	51	88	0.398691	0.691695	0.802593	53.9491	-0.168191	0.251686	Welch Two Sample t-test	two.sided	NS
Olink	P17980	PSMC3	26S proteasome regulatory subunit 6A	PSMC3	OID31200	Oncology II	0.022217	-0.00428108	-0.026498	37	51	88	0.295933	0.768068	0.853493	77.9649	-0.127245	0.171679	Welch Two Sample t-test	two.sided	NS
Olink	Q14554	PDIA5	Protein disulfide-isomerase A5	PDIA5	OID31209	Oncology II	-0.0349486	0.0199514	0.0549	37	51	88	-0.296914	0.767451	0.853493	67.0111	-0.269891	0.199994	Welch Two Sample t-test	two.sided	NS
Olink	Q9NQP4	PFDN4	Prefoldin subunit 4	PFDN4	OID31212	Oncology II	-0.0593206	0.0414108	0.100731	37	51	88	-0.567446	0.5719	0.702207	85.4058	-0.267159	0.148518	Welch Two Sample t-test	two.sided	NS
Olink	Q9GZP4	PITHD1	PITH domain-containing protein 1	PITHD1	OID31215	Oncology II	-0.157307	0.0342757	0.191582	37	51	88	-1.10506	0.272305	0.442987	83.5985	-0.440408	0.125795	Welch Two Sample t-test	two.sided	NS
Olink	Q5VSG8	MANEAL	Glycoprotein endo-alpha-1,2-mannosidase-like protein	MANEAL	OID31244	Oncology II	-0.0521042	0.0159919	0.0680961	37	51	88	-0.39183	0.696253	0.804574	78.0089	-0.31684	0.212632	Welch Two Sample t-test	two.sided	NS
Olink	Q9NZQ9	TMOD4	Tropomodulin-4	TMOD4	OID31246	Oncology II	-0.170747	-0.096827	0.0739196	37	51	88	-1.57555	0.119081	0.272152	79.8973	-0.38642	0.0449264	Welch Two Sample t-test	two.sided	NS
Olink	Q8TDX7	NEK7	Serine/threonine-protein kinase Nek7	NEK7	OID31250	Oncology II	-0.33487	-0.0663757	0.268494	37	51	88	-1.8014	0.0752691	0.204833	83.0618	-0.704602	0.0348628	Welch Two Sample t-test	two.sided	NS
Olink	Q16181	SEPTIN7	Septin-7	SEPTIN7	OID31288	Oncology II	-0.103465	0.0480568	0.151522	37	51	88	-0.714033	0.477145	0.636006	85.7689	-0.391531	0.184602	Welch Two Sample t-test	two.sided	NS
Olink	P49137	MAPKAPK2	MAP kinase-activated protein kinase 2	MAPKAPK2	OID31293	Oncology II	-0.133168	-0.0913324	0.0418353	37	51	88	-0.73286	0.465989	0.626311	73.0657	-0.495309	0.228974	Welch Two Sample t-test	two.sided	NS
Olink	P22528	SPRR1B	Cornifin-B	SPRR1B	OID31296	Oncology II	-0.27111	0.0786216	0.349731	37	51	88	-1.14009	0.257909	0.425079	74.3672	-0.744893	0.202673	Welch Two Sample t-test	two.sided	NS
Olink	Q96AT9	RPE	Ribulose-phosphate 3-epimerase	RPE	OID31324	Oncology II	-0.0952873	0.0406892	0.135976	37	51	88	-0.572577	0.568963	0.701266	63.1784	-0.427829	0.237255	Welch Two Sample t-test	two.sided	NS
Olink	Q92973	TNPO1	Transportin-1	TNPO1	OID31330	Oncology II	-0.0376005	0.0186838	0.0562843	37	51	88	-0.350163	0.727073	0.828512	85.9365	-0.251067	0.175866	Welch Two Sample t-test	two.sided	NS
Olink	P26639	TARS1	Threonine--tRNA ligase 1, cytoplasmic	TARS1	OID31343	Oncology II	-0.0914281	-0.0726811	0.0187471	37	51	88	-0.740202	0.461875	0.623752	64.228	-0.338167	0.15531	Welch Two Sample t-test	two.sided	NS
Olink	Q32MZ4	LRRFIP1	Leucine-rich repeat flightless-interacting protein 1	LRRFIP1	OID31344	Oncology II	-0.173563	-0.0634297	0.110133	37	51	88	-1.33213	0.18765	0.353684	62.5631	-0.433962	0.0868362	Welch Two Sample t-test	two.sided	NS
Olink	Q9UHY7	ENOPH1	Enolase-phosphatase E1	ENOPH1	OID31349	Oncology II	-0.0276154	0.0804297	0.108045	37	51	88	-0.233743	0.815837	0.880574	73.18	-0.263067	0.207836	Welch Two Sample t-test	two.sided	NS
Olink	Q9UMX5	NENF	Neudesin	NENF	OID31354	Oncology II	0.179098	0.3996	0.220502	37	51	88	0.877658	0.3835	0.557235	62.3172	-0.228778	0.586974	Welch Two Sample t-test	two.sided	NS
Olink	O43768	ENSA	Alpha-endosulfine	ENSA	OID31355	Oncology II	-0.174133	-0.0928405	0.0812922	37	51	88	-1.15102	0.253413	0.421982	74.2999	-0.475555	0.127289	Welch Two Sample t-test	two.sided	NS
Olink	P21695	GPD1	Glycerol-3-phosphate dehydrogenase [NAD(+)], cytoplasmic	GPD1	OID31358	Oncology II	0.165297	0.244838	0.0795412	37	51	88	0.970961	0.334929	0.508246	69.607	-0.17427	0.504864	Welch Two Sample t-test	two.sided	NS
Olink	P01266	TG	Thyroglobulin	TG	OID31359	Oncology II	0.58148	0.580997	-0.000482353	37	51	88	2.18317	0.0320278	0.121026	78.0616	0.0512319	1.11173	Welch Two Sample t-test	two.sided	NS
Olink	Q9GZZ8	LACRT	Extracellular glycoprotein lacritin	LACRT	OID31367	Oncology II	0.137598	0.285043	0.147445	37	51	88	0.942108	0.349888	0.521897	60.4399	-0.154509	0.429705	Welch Two Sample t-test	two.sided	NS
Olink	P52848	NDST1	Bifunctional heparan sulfate N-deacetylase/N-sulfotransferase 1	NDST1	OID31369	Oncology II	-0.169253	0.074027	0.24328	37	51	88	-1.21446	0.227985	0.401552	83.715	-0.446409	0.107902	Welch Two Sample t-test	two.sided	NS
Olink	O60749	SNX2	Sorting nexin-2	SNX2	OID31374	Oncology II	-0.129834	-0.0439297	0.0859039	37	51	88	-0.761763	0.448595	0.610198	74.8471	-0.469376	0.209708	Welch Two Sample t-test	two.sided	NS
Olink	Q13287	NMI	N-myc-interactor	NMI	OID31378	Oncology II	-0.55403	-0.144473	0.409557	37	51	88	-2.8887	0.00491131	0.0369658	84.6176	-0.935389	-0.172671	Welch Two Sample t-test	two.sided	S
Olink	P49354	FNTA	Protein farnesyltransferase/geranylgeranyltransferase type-1 subunit alpha	FNTA	OID31381	Oncology II	-0.140733	-0.08	0.0607333	37	51	88	-1.55319	0.125026	0.279753	67.8925	-0.321546	0.0400793	Welch Two Sample t-test	two.sided	NS
Olink	O75351	VPS4B	Vacuolar protein sorting-associated protein 4B	VPS4B	OID31386	Oncology II	-0.400595	-0.0484676	0.352127	37	51	88	-1.55278	0.124537	0.279527	77.7726	-0.91423	0.11304	Welch Two Sample t-test	two.sided	NS
Olink	Q92485	SMPDL3B	Acid sphingomyelinase-like phosphodiesterase 3b	SMPDL3B	OID31387	Oncology II	0.171221	0.349392	0.178171	37	51	88	0.750598	0.455767	0.618462	61.289	-0.284876	0.627318	Welch Two Sample t-test	two.sided	NS
Olink	O43504	LAMTOR5	Ragulator complex protein LAMTOR5	LAMTOR5	OID31396	Oncology II	0.13403	0.166538	0.0325078	37	51	88	1.34539	0.183818	0.349967	57.1202	-0.0654506	0.333511	Welch Two Sample t-test	two.sided	NS
Olink	Q8N5J2	MINDY1	Ubiquitin carboxyl-terminal hydrolase MINDY-1	MINDY1	OID31399	Oncology II	-0.338914	-0.195173	0.143741	37	51	88	-1.24562	0.216942	0.390634	72.0243	-0.881303	0.203475	Welch Two Sample t-test	two.sided	NS
Olink	Q8IY22	CMIP	C-Maf-inducing protein	CMIP	OID31406	Oncology II	-0.250098	-0.0486514	0.201447	37	51	88	-1.19491	0.235974	0.408612	73.313	-0.66721	0.167013	Welch Two Sample t-test	two.sided	NS
Olink	O95166	GABARAP	Gamma-aminobutyric acid receptor-associated protein	GABARAP	OID31414	Oncology II	-0.277993	-0.127481	0.150512	37	51	88	-2.26371	0.026289	0.106764	80.3365	-0.522365	-0.0336203	Welch Two Sample t-test	two.sided	NS
Olink	Q92783	STAM	Signal transducing adapter molecule 1	STAM	OID31425	Oncology II	-0.095467	0.0470486	0.142516	37	51	88	-0.788491	0.433024	0.594901	71.2982	-0.336868	0.145933	Welch Two Sample t-test	two.sided	NS
Olink	Q86UX2	ITIH5	Inter-alpha-trypsin inhibitor heavy chain H5	ITIH5	OID31430	Oncology II	0.0326968	0.0548811	0.0221843	37	51	88	0.301516	0.76376	0.851764	84.7203	-0.182924	0.248317	Welch Two Sample t-test	two.sided	NS
Olink	Q9ULC4	MCTS1	Malignant T-cell-amplified sequence 1	MCTS1	OID31444	Oncology II	-0.046544	-0.00296757	0.0435765	37	51	88	-1.02521	0.309176	0.47882	63.1413	-0.137264	0.0441757	Welch Two Sample t-test	two.sided	NS
Olink	O60245	PCDH7	Protocadherin-7	PCDH7	OID31456	Oncology II	-0.0850356	-0.0559297	0.0291059	37	51	88	-1.16966	0.2454	0.414131	85.2389	-0.22958	0.0595085	Welch Two Sample t-test	two.sided	NS
Olink	Q05193	DNM1	Dynamin-1	DNM1	OID31458	Oncology II	-0.405539	-0.151962	0.253576	37	51	88	-1.35289	0.179792	0.344043	82.3849	-1.00181	0.190733	Welch Two Sample t-test	two.sided	NS
Olink	Q16819	MEP1A	Meprin A subunit alpha	MEP1A	OID31459	Oncology II	-0.0907075	0.0757297	0.166437	37	51	88	-0.44685	0.656347	0.777051	70.8072	-0.495484	0.314069	Welch Two Sample t-test	two.sided	NS
Olink	O75071	EFCAB14	EF-hand calcium-binding domain-containing protein 14	EFCAB14	OID31460	Oncology II	-0.206956	-0.0666838	0.140273	37	51	88	-2.91713	0.00450765	0.0350975	85.8512	-0.347994	-0.0659183	Welch Two Sample t-test	two.sided	S
Olink	Q15262	PTPRK	Receptor-type tyrosine-protein phosphatase kappa	PTPRK	OID31461	Oncology II	-0.150804	-0.0692432	0.0815608	37	51	88	-2.61085	0.0107065	0.0591968	83.4062	-0.265679	-0.035929	Welch Two Sample t-test	two.sided	NS
Olink	Q6PL24	TMED8	Protein TMED8	TMED8	OID31462	Oncology II	-0.474925	-0.226297	0.248627	37	51	88	-1.79599	0.0766794	0.207108	72.2147	-1.00204	0.0521932	Welch Two Sample t-test	two.sided	NS
Olink	Q99733	NAP1L4	Nucleosome assembly protein 1-like 4	NAP1L4	OID31475	Oncology II	-0.212597	-0.129224	0.0833725	37	51	88	-1.93632	0.0573245	0.171215	62.9031	-0.43201	0.00681625	Welch Two Sample t-test	two.sided	NS
Olink	Q93033	CD101	Immunoglobulin superfamily member 2	CD101	OID31480	Oncology II	-0.0571232	-0.10537	-0.0482471	37	51	88	-0.504165	0.615677	0.739468	72.3396	-0.28297	0.168723	Welch Two Sample t-test	two.sided	NS
Olink	Q13443	ADAM9	Disintegrin and metalloproteinase domain-containing protein 9	ADAM9	OID31488	Oncology II	-0.351247	-0.126886	0.224361	37	51	88	-4.03763	0.000116967	0.00293458	85.8572	-0.524189	-0.178306	Welch Two Sample t-test	two.sided	S
Olink	P17181	IFNAR1	Interferon alpha/beta receptor 1	IFNAR1	OID31491	Oncology II	-0.0215601	0.0189595	0.0405196	37	51	88	-0.42838	0.669603	0.786659	74.9469	-0.121823	0.0787025	Welch Two Sample t-test	two.sided	NS
Olink	P54577	YARS1	Tyrosine--tRNA ligase, cytoplasmic	YARS1	OID31494	Oncology II	-0.652247	-0.56033	0.0919176	37	51	88	-1.72039	0.0899035	0.23121	68.0862	-1.40877	0.104272	Welch Two Sample t-test	two.sided	NS
Olink	P20700	LMNB1	Lamin-B1	LMNB1	OID31501	Oncology II	-0.00334679	0.0827081	0.0860549	37	51	88	-0.0172605	0.98628	0.989786	67.7206	-0.390294	0.383601	Welch Two Sample t-test	two.sided	NS
Olink	P13284	IFI30	Gamma-interferon-inducible lysosomal thiol reductase	IFI30	OID31505	Oncology II	-0.402818	-0.168786	0.234031	37	51	88	-3.85934	0.000237837	0.00471084	75.5165	-0.61072	-0.194916	Welch Two Sample t-test	two.sided	S
Olink	Q96BQ1	FAM3D	Protein FAM3D	FAM3D	OID31514	Oncology II	-0.202436	-0.317611	-0.115175	37	51	88	-1.08646	0.280423	0.446799	82.9064	-0.573038	0.168165	Welch Two Sample t-test	two.sided	NS
Olink	Q9HC56	PCDH9	Protocadherin-9	PCDH9	OID31516	Oncology II	0.0263699	0.0160189	-0.010351	37	51	88	0.320416	0.749442	0.84191	84.7272	-0.13727	0.19001	Welch Two Sample t-test	two.sided	NS
Olink	P48060	GLIPR1	Glioma pathogenesis-related protein 1	GLIPR1	OID31517	Oncology II	0.02793	0.00975946	-0.0181706	37	51	88	0.423884	0.672709	0.787035	85.9938	-0.103057	0.158917	Welch Two Sample t-test	two.sided	NS
Olink	Q13190	STX5	Syntaxin-5	STX5	OID30432	Inflammation II	-0.130541	-0.00348649	0.127055	37	51	88	-1.65201	0.102755	0.247886	74.2468	-0.287983	0.0268998	Welch Two Sample t-test	two.sided	NS
Olink	P15531	NME1	Nucleoside diphosphate kinase A	NME1	OID30451	Inflammation II	0.0413922	-0.0185784	-0.0599706	37	51	88	0.748174	0.456989	0.618634	66.5959	-0.0690478	0.151832	Welch Two Sample t-test	two.sided	NS
Olink	Q9Y2I7	PIKFYVE	1-phosphatidylinositol 3-phosphate 5-kinase	PIKFYVE	OID30465	Inflammation II	-0.215156	-0.0521622	0.162994	37	51	88	-1.42824	0.158075	0.319941	64.1245	-0.516091	0.0857789	Welch Two Sample t-test	two.sided	NS
Olink	Q9NS62	THSD1	Thrombospondin type-1 domain-containing protein 1	THSD1	OID30476	Inflammation II	-0.0517816	-0.0228757	0.0289059	37	51	88	-0.596525	0.552532	0.692389	78.8899	-0.224567	0.121004	Welch Two Sample t-test	two.sided	NS
Olink	P16671	CD36	Platelet glycoprotein 4	CD36	OID30485	Inflammation II	0.0650806	-0.00713514	-0.0722157	37	51	88	0.684651	0.495621	0.64453	76.952	-0.124203	0.254364	Welch Two Sample t-test	two.sided	NS
Olink	O43583	DENR	Density-regulated protein	DENR	OID30493	Inflammation II	-0.246013	-0.00375405	0.242259	37	51	88	-1.28202	0.204108	0.376532	69.2856	-0.628803	0.136777	Welch Two Sample t-test	two.sided	NS
Olink	Q9UHN6	CEMIP2	Cell surface hyaluronidase	CEMIP2	OID30499	Inflammation II	-0.0324314	-0.0077	0.0247314	37	51	88	-0.44144	0.66005	0.779494	82.4557	-0.178569	0.113706	Welch Two Sample t-test	two.sided	NS
Olink	Q8WVV4	POF1B	Protein POF1B	POF1B	OID30504	Inflammation II	-0.0755664	0.123608	0.199175	37	51	88	-0.553362	0.581455	0.707726	85.7978	-0.347045	0.195913	Welch Two Sample t-test	two.sided	NS
Olink	P17050	NAGA	Alpha-N-acetylgalactosaminidase	NAGA	OID30509	Inflammation II	-0.210782	-0.166762	0.0440196	37	51	88	-2.14212	0.0364754	0.128933	56.9225	-0.407828	-0.0137356	Welch Two Sample t-test	two.sided	NS
Olink	Q15465	SHH	Sonic hedgehog protein	SHH	OID30516	Inflammation II	0.0988843	0.0695784	-0.0293059	37	51	88	0.933382	0.353238	0.523368	85.9283	-0.111724	0.309492	Welch Two Sample t-test	two.sided	NS
Olink	P24666	ACP1	Low molecular weight phosphotyrosine protein phosphatase	ACP1	OID30524	Inflammation II	-0.0550289	0.0445162	0.0995451	37	51	88	-0.56559	0.573145	0.702207	85.9999	-0.248444	0.138386	Welch Two Sample t-test	two.sided	NS
Olink	Q9UHI8	ADAMTS1	A disintegrin and metalloproteinase with thrombospondin motifs 1	ADAMTS1	OID30528	Inflammation II	-0.26618	-0.0691189	0.197061	37	51	88	-2.87368	0.00511877	0.0377718	85.3748	-0.450335	-0.0820245	Welch Two Sample t-test	two.sided	S
Olink	Q9H3T2	SEMA6C	Semaphorin-6C	SEMA6C	OID30531	Inflammation II	-0.162849	-0.0659135	0.0969353	37	51	88	-1.80192	0.0770945	0.207732	54.4537	-0.344006	0.0183079	Welch Two Sample t-test	two.sided	NS
Olink	P20701	ITGAL	Integrin alpha-L	ITGAL	OID30537	Inflammation II	-0.0343595	0.0109405	0.0453	37	51	88	-0.277194	0.782368	0.857604	77.6948	-0.28115	0.212431	Welch Two Sample t-test	two.sided	NS
Olink	Q15223	NECTIN1	Nectin-1	NECTIN1	OID30545	Inflammation II	-0.0627592	-0.013173	0.0495863	37	51	88	-1.15937	0.249738	0.418952	80.3484	-0.170478	0.0449599	Welch Two Sample t-test	two.sided	NS
Olink	Q16643	DBN1	Drebrin	DBN1	OID30549	Inflammation II	-0.184176	-0.107127	0.077049	37	51	88	-1.41216	0.162832	0.324059	62.8959	-0.444812	0.0764594	Welch Two Sample t-test	two.sided	NS
Olink	Q15762	CD226	CD226 antigen	CD226	OID30556	Inflammation II	-0.0706407	0.0353946	0.106035	37	51	88	-0.693964	0.489619	0.642161	84.0191	-0.273067	0.131785	Welch Two Sample t-test	two.sided	NS
Olink	P06730	EIF4E	Eukaryotic translation initiation factor 4E	EIF4E	OID30557	Inflammation II	-0.51601	-0.1807	0.33531	37	51	88	-1.9462	0.0559499	0.168897	65.0847	-1.04551	0.0134917	Welch Two Sample t-test	two.sided	NS
Olink	O15400	STX7	Syntaxin-7	STX7	OID30560	Inflammation II	-0.0456282	-0.0452027	0.00042549	37	51	88	-0.346626	0.729979	0.829122	65.7517	-0.308465	0.217209	Welch Two Sample t-test	two.sided	NS
Olink	P06213	INSR	Insulin receptor	INSR	OID30566	Inflammation II	-0.027487	-0.0373027	-0.00981569	37	51	88	-0.575059	0.56698	0.701253	74.661	-0.122714	0.0677397	Welch Two Sample t-test	two.sided	NS
Olink	P17301	ITGA2	Integrin alpha-2	ITGA2	OID30570	Inflammation II	0.15462	0.0274811	-0.127139	37	51	88	1.42997	0.156369	0.319242	85.5363	-0.0603489	0.369589	Welch Two Sample t-test	two.sided	NS
Olink	Q02952	AKAP12	A-kinase anchor protein 12	AKAP12	OID30571	Inflammation II	0.00703275	-0.00333784	-0.0103706	37	51	88	0.112028	0.911064	0.945467	85.2872	-0.117778	0.131844	Welch Two Sample t-test	two.sided	NS
Olink	P30101	PDIA3	Protein disulfide-isomerase A3	PDIA3	OID30573	Inflammation II	-0.129813	-0.0404459	0.0893667	37	51	88	-1.39036	0.168138	0.329562	82.9895	-0.315515	0.0558897	Welch Two Sample t-test	two.sided	NS
Olink	P10912	GHR	Growth hormone receptor	GHR	OID30574	Inflammation II	0.350472	0.147376	-0.203096	37	51	88	4.37823	3.35767e-05	0.00129006	85.8742	0.191337	0.509607	Welch Two Sample t-test	two.sided	S
Olink	O95393	BMP10	Bone morphogenetic protein 10	BMP10	OID30575	Inflammation II	0.079208	0.0200649	-0.0591431	37	51	88	1.0725	0.286566	0.452788	84.0654	-0.0676567	0.226073	Welch Two Sample t-test	two.sided	NS
Olink	Q96QR1	SCGB3A1	Secretoglobin family 3A member 1	SCGB3A1	OID30577	Inflammation II	-0.0869995	-0.0565054	0.0304941	37	51	88	-0.798887	0.426826	0.591998	76.6224	-0.303866	0.129867	Welch Two Sample t-test	two.sided	NS
Olink	P30040	ERP29	Endoplasmic reticulum resident protein 29	ERP29	OID30578	Inflammation II	-0.266828	-0.127416	0.139412	37	51	88	-0.901152	0.370454	0.544587	73.4138	-0.856892	0.323236	Welch Two Sample t-test	two.sided	NS
Olink	Q9ULI3	HEG1	Protein HEG homolog 1	HEG1	OID30579	Inflammation II	-0.00979534	0.0334027	0.043198	37	51	88	-0.152254	0.879364	0.928157	81.2189	-0.137797	0.118207	Welch Two Sample t-test	two.sided	NS
Olink	Q8TEA8	DTD1	D-aminoacyl-tRNA deacylase 1	DTD1	OID30580	Inflammation II	-0.178459	-0.0942	0.0842588	37	51	88	-0.653965	0.515155	0.657568	74.2527	-0.722168	0.365251	Welch Two Sample t-test	two.sided	NS
Olink	Q9BRK3	MXRA8	Matrix remodeling-associated protein 8	MXRA8	OID30583	Inflammation II	-0.0565304	-0.0788892	-0.0223588	37	51	88	-0.81787	0.415872	0.581238	79.6098	-0.194092	0.0810312	Welch Two Sample t-test	two.sided	NS
Olink	O76074	PDE5A	cGMP-specific 3',5'-cyclic phosphodiesterase	PDE5A	OID30584	Inflammation II	-0.467497	-0.258454	0.209043	37	51	88	-2.06284	0.0427409	0.141868	71.8975	-0.919283	-0.0157113	Welch Two Sample t-test	two.sided	NS
Olink	P22303	ACHE	Acetylcholinesterase	ACHE	OID30585	Inflammation II	-0.16463	-0.0927378	0.0718922	37	51	88	-1.71044	0.090814	0.231895	85.4259	-0.355987	0.0267271	Welch Two Sample t-test	two.sided	NS
Olink	P20908	COL5A1	Collagen alpha-1(V) chain	COL5A1	OID30587	Inflammation II	-0.248312	-0.0115946	0.236718	37	51	88	-2.07777	0.0407123	0.138367	85.9991	-0.485888	-0.0107363	Welch Two Sample t-test	two.sided	NS
Olink	Q6QNK2	ADGRD1	Adhesion G-protein coupled receptor D1	ADGRD1	OID30588	Inflammation II	-0.272209	-0.134205	0.138004	37	51	88	-2.30818	0.0234869	0.099788	82.683	-0.506785	-0.0376334	Welch Two Sample t-test	two.sided	NS
Olink	Q8NEU8	APPL2	DCC-interacting protein 13-beta	APPL2	OID30590	Inflammation II	-0.147468	0.0350243	0.182492	37	51	88	-0.553165	0.581727	0.707726	78.292	-0.678175	0.383239	Welch Two Sample t-test	two.sided	NS
Olink	Q9BUH6	PAXX	Protein PAXX	PAXX	OID30591	Inflammation II	-0.142432	-0.0728081	0.0696235	37	51	88	-1.2461	0.216906	0.390634	69.616	-0.370422	0.085559	Welch Two Sample t-test	two.sided	NS
Olink	Q8NDA2	HMCN2	Hemicentin-2	HMCN2	OID30592	Inflammation II	-0.220374	-0.160132	0.0602412	37	51	88	-1.85359	0.0676519	0.191907	76.5322	-0.457138	0.0163904	Welch Two Sample t-test	two.sided	NS
Olink	Q9HCU4	CELSR2	Cadherin EGF LAG seven-pass G-type receptor 2	CELSR2	OID30593	Inflammation II	-0.141218	-0.022873	0.118345	37	51	88	-1.65129	0.102398	0.247552	84.3393	-0.311273	0.0288372	Welch Two Sample t-test	two.sided	NS
Olink	P06280	GLA	Alpha-galactosidase A	GLA	OID30594	Inflammation II	-0.119877	-0.0439243	0.0759529	37	51	88	-1.41559	0.160694	0.32178	81.7584	-0.288348	0.0485931	Welch Two Sample t-test	two.sided	NS
Olink	Q9BUN1	MENT	Protein MENT	MENT	OID30595	Inflammation II	0.276164	0.093527	-0.182637	37	51	88	3.61193	0.000510911	0.0072173	85.8583	0.124166	0.428163	Welch Two Sample t-test	two.sided	S
Olink	Q9H939	PSTPIP2	Proline-serine-threonine phosphatase-interacting protein 2	PSTPIP2	OID30596	Inflammation II	-0.379276	-0.357919	0.0213569	37	51	88	-1.51885	0.132991	0.289216	75.2588	-0.876701	0.11815	Welch Two Sample t-test	two.sided	NS
Olink	P55083	MFAP4	Microfibril-associated glycoprotein 4	MFAP4	OID30598	Inflammation II	-0.250447	-0.141292	0.109155	37	51	88	-2.86759	0.00521619	0.037994	84.8653	-0.4241	-0.0767933	Welch Two Sample t-test	two.sided	S
Olink	Q9NS98	SEMA3G	Semaphorin-3G	SEMA3G	OID30599	Inflammation II	-0.0658808	0.0162486	0.0821294	37	51	88	-0.620006	0.536973	0.678124	81.9793	-0.277263	0.145501	Welch Two Sample t-test	two.sided	NS
Olink	P04406	GAPDH	Glyceraldehyde-3-phosphate dehydrogenase	GAPDH	OID30600	Inflammation II	-0.0326263	-0.0638243	-0.031198	37	51	88	-0.67549	0.501288	0.647545	81.0034	-0.128728	0.0634758	Welch Two Sample t-test	two.sided	NS
Olink	Q5TDH0	DDI2	Protein DDI1 homolog 2	DDI2	OID30602	Inflammation II	-0.215786	0.0513595	0.267145	37	51	88	-1.09652	0.276507	0.446133	71.9404	-0.608087	0.176515	Welch Two Sample t-test	two.sided	NS
Olink	P06132	UROD	Uroporphyrinogen decarboxylase	UROD	OID30603	Inflammation II	-0.0740508	-0.0384351	0.0356157	37	51	88	-0.400842	0.689773	0.801187	69.1122	-0.442583	0.294481	Welch Two Sample t-test	two.sided	NS
Olink	Q99574	SERPINI1	Neuroserpin	SERPINI1	OID30604	Inflammation II	0.0494853	0.0137892	-0.0356961	37	51	88	0.843451	0.401353	0.56783	84.6503	-0.0671734	0.166144	Welch Two Sample t-test	two.sided	NS
Olink	P27348	YWHAQ	14-3-3 protein theta	YWHAQ	OID30605	Inflammation II	-0.356926	-0.172968	0.183959	37	51	88	-1.81213	0.0743024	0.204106	69.2463	-0.749837	0.0359844	Welch Two Sample t-test	two.sided	NS
Olink	Q9UI42	CPA4	Carboxypeptidase A4	CPA4	OID30606	Inflammation II	-0.0121839	0.010273	0.0224569	37	51	88	-0.11194	0.911132	0.945467	85.954	-0.228558	0.20419	Welch Two Sample t-test	two.sided	NS
Olink	Q16378	PRR4	Proline-rich protein 4	PRR4	OID30607	Inflammation II	-0.0387289	0.0194162	0.0581451	37	51	88	-0.392891	0.695443	0.804463	80.1401	-0.234893	0.157435	Welch Two Sample t-test	two.sided	NS
Olink	Q6P5S2	LEG1	Protein LEG1 homolog	LEG1	OID30608	Inflammation II	-0.0640755	-0.0863892	-0.0223137	37	51	88	-0.508429	0.612491	0.736424	83.6603	-0.314708	0.186557	Welch Two Sample t-test	two.sided	NS
Olink	O43399	TPD52L2	Tumor protein D54	TPD52L2	OID30609	Inflammation II	-0.36633	-0.323068	0.0432627	37	51	88	-1.33649	0.185748	0.352452	69.5183	-0.913071	0.18041	Welch Two Sample t-test	two.sided	NS
Olink	P61457	PCBD1	Pterin-4-alpha-carbinolamine dehydratase	PCBD1	OID30610	Inflammation II	-0.0429918	0.13743	0.180422	37	51	88	-0.294874	0.769053	0.853689	63.453	-0.334304	0.24832	Welch Two Sample t-test	two.sided	NS
Olink	P40197	GP5	Platelet glycoprotein V	GP5	OID30611	Inflammation II	-0.109112	-0.0157811	0.0933314	37	51	88	-0.871719	0.386084	0.55781	76.6576	-0.358374	0.140149	Welch Two Sample t-test	two.sided	NS
Olink	P00325	ADH1B	All-trans-retinol dehydrogenase [NAD(+)] ADH1B	ADH1B	OID30612	Inflammation II	0.159478	0.252841	0.0933627	37	51	88	0.687215	0.494349	0.644481	66.1616	-0.303832	0.622787	Welch Two Sample t-test	two.sided	NS
Olink	Q5JS37	NHLRC3	NHL repeat-containing protein 3	NHLRC3	OID30614	Inflammation II	-0.0712262	-0.0172027	0.0540235	37	51	88	-0.866914	0.388702	0.558327	76.4372	-0.234848	0.0923957	Welch Two Sample t-test	two.sided	NS
Olink	O75347	TBCA	Tubulin-specific chaperone A	TBCA	OID30616	Inflammation II	-0.418765	-0.213922	0.204843	37	51	88	-1.77813	0.079828	0.214112	68.3795	-0.888667	0.0511375	Welch Two Sample t-test	two.sided	NS
Olink	P04083	ANXA1	Annexin A1	ANXA1	OID30617	Inflammation II	-0.164108	-0.0660162	0.0980922	37	51	88	-2.71417	0.00827853	0.0505214	73.2888	-0.284604	-0.0436126	Welch Two Sample t-test	two.sided	NS
Olink	Q9BXJ0	C1QTNF5	Complement C1q tumor necrosis factor-related protein 5	C1QTNF5	OID30618	Inflammation II	-0.104771	-0.00149459	0.103276	37	51	88	-1.17503	0.243335	0.413476	83.1417	-0.282111	0.0725685	Welch Two Sample t-test	two.sided	NS
Olink	Q13976	PRKG1	cGMP-dependent protein kinase 1	PRKG1	OID30621	Inflammation II	-0.133177	-0.0572892	0.0758882	37	51	88	-0.432404	0.666679	0.784993	75.6061	-0.746651	0.480296	Welch Two Sample t-test	two.sided	NS
Olink	P54764	EPHA4	Ephrin type-A receptor 4	EPHA4	OID30622	Inflammation II	-0.0500727	0.0282351	0.0783078	37	51	88	-0.599229	0.550621	0.691492	84.6565	-0.216226	0.116081	Welch Two Sample t-test	two.sided	NS
Olink	Q9P2T1	GMPR2	GMP reductase 2	GMPR2	OID30623	Inflammation II	-0.255253	-0.123886	0.131367	37	51	88	-1.41712	0.160921	0.32178	69.434	-0.614546	0.10404	Welch Two Sample t-test	two.sided	NS
Olink	P50502	ST13	Hsc70-interacting protein	ST13	OID30624	Inflammation II	-0.251974	-0.189011	0.0629627	37	51	88	-1.52974	0.13077	0.286176	67.2658	-0.580725	0.0767781	Welch Two Sample t-test	two.sided	NS
Olink	P09529	INHBB	Inhibin beta B chain	INHBB	OID30625	Inflammation II	-0.404213	-0.272627	0.131586	37	51	88	-2.61315	0.0107012	0.0591968	80.5631	-0.712012	-0.096415	Welch Two Sample t-test	two.sided	NS
Olink	A2VDF0	FUOM	Fucose mutarotase	FUOM	OID30626	Inflammation II	-0.142483	0.0784757	0.220959	37	51	88	-0.869654	0.387255	0.55781	75.2602	-0.468848	0.183882	Welch Two Sample t-test	two.sided	NS
Olink	O14745	SLC9A3R1	Na(+)/H(+) exchange regulatory cofactor NHE-RF1	SLC9A3R1	OID30630	Inflammation II	-0.299923	-0.118811	0.181112	37	51	88	-1.40273	0.165065	0.325802	70.8131	-0.726273	0.126428	Welch Two Sample t-test	two.sided	NS
Olink	Q5VTT5	MYOM3	Myomesin-3	MYOM3	OID30633	Inflammation II	-0.640126	-0.254165	0.385961	37	51	88	-2.88172	0.00500683	0.0373941	84.9553	-1.08179	-0.198462	Welch Two Sample t-test	two.sided	S
Olink	Q9UK23	NAGPA	N-acetylglucosamine-1-phosphodiester alpha-N-acetylglucosaminidase	NAGPA	OID30643	Inflammation II	0.0712891	0.0743459	0.00305686	37	51	88	1.34754	0.181388	0.346509	84.9772	-0.0338968	0.176475	Welch Two Sample t-test	two.sided	NS
Olink	P37840	SNCA	Alpha-synuclein	SNCA	OID30645	Inflammation II	-0.575292	-0.3487	0.226592	37	51	88	-1.73757	0.086737	0.225636	69.1693	-1.23577	0.085185	Welch Two Sample t-test	two.sided	NS
Olink	P22455	FGFR4	Fibroblast growth factor receptor 4	FGFR4	OID30646	Inflammation II	0.138752	0.0992243	-0.0395275	37	51	88	1.2113	0.229511	0.402982	76.4888	-0.089367	0.366871	Welch Two Sample t-test	two.sided	NS
Olink	Q6FHJ7	SFRP4	Secreted frizzled-related protein 4	SFRP4	OID30648	Inflammation II	-0.00853747	-0.0389865	-0.030449	37	51	88	-0.0714635	0.943256	0.966366	62.8414	-0.247283	0.230208	Welch Two Sample t-test	two.sided	NS
Olink	Q9HB71	CACYBP	Calcyclin-binding protein	CACYBP	OID30649	Inflammation II	-0.360659	-0.160786	0.199873	37	51	88	-1.47152	0.145388	0.30388	74.063	-0.849012	0.127694	Welch Two Sample t-test	two.sided	NS
Olink	O60279	SUSD5	Sushi domain-containing protein 5	SUSD5	OID30650	Inflammation II	-0.397508	-0.184822	0.212686	37	51	88	-4.21654	6.40504e-05	0.00225978	81.1411	-0.585078	-0.209938	Welch Two Sample t-test	two.sided	S
Olink	Q92619	ARHGAP45	Rho GTPase-activating protein 45	ARHGAP45	OID30653	Inflammation II	-0.2425	-0.083527	0.158973	37	51	88	-1.14408	0.256325	0.424182	73.0437	-0.664931	0.179932	Welch Two Sample t-test	two.sided	NS
Olink	P35611	ADD1	Alpha-adducin	ADD1	OID30655	Inflammation II	-0.299922	-0.0860649	0.213857	37	51	88	-1.4624	0.148116	0.307522	69.8502	-0.708973	0.109129	Welch Two Sample t-test	two.sided	NS
Olink	P32321	DCTD	Deoxycytidylate deaminase	DCTD	OID30657	Inflammation II	-0.26054	-0.108397	0.152143	37	51	88	-1.17726	0.242947	0.413476	72.4166	-0.701673	0.180592	Welch Two Sample t-test	two.sided	NS
Olink	Q6GMV3	PTRHD1	Putative peptidyl-tRNA hydrolase PTRHD1	PTRHD1	OID30659	Inflammation II	-0.226863	-0.12223	0.104633	37	51	88	-1.27908	0.205362	0.377674	65.7971	-0.581003	0.127277	Welch Two Sample t-test	two.sided	NS
Olink	O15335	CHAD	Chondroadherin	CHAD	OID30660	Inflammation II	0.26451	0.0325946	-0.231916	37	51	88	1.59357	0.11487	0.267397	82.2372	-0.065675	0.594696	Welch Two Sample t-test	two.sided	NS
Olink	Q6UX06	OLFM4	Olfactomedin-4	OLFM4	OID30665	Inflammation II	0.0332979	0.0385568	0.00525882	37	51	88	0.135084	0.892862	0.933313	85.7019	-0.456749	0.523345	Welch Two Sample t-test	two.sided	NS
Olink	P32119	PRDX2	Peroxiredoxin-2	PRDX2	OID30668	Inflammation II	-0.203258	0.0183108	0.221569	37	51	88	-1.75971	0.0824471	0.219018	76.6527	-0.433277	0.0267617	Welch Two Sample t-test	two.sided	NS
Olink	P40925	MDH1	Malate dehydrogenase, cytoplasmic	MDH1	OID30669	Inflammation II	-0.107818	-0.0147595	0.0930588	37	51	88	-1.28976	0.201545	0.373024	67.3649	-0.27466	0.059023	Welch Two Sample t-test	two.sided	NS
Olink	P10599	TXN	Thioredoxin	TXN	OID30670	Inflammation II	-0.0221199	0.0420703	0.0641902	37	51	88	-0.404833	0.686921	0.798696	65.3896	-0.13123	0.0869905	Welch Two Sample t-test	two.sided	NS
Olink	P07998	RNASE1	Ribonuclease pancreatic	RNASE1	OID30672	Inflammation II	-0.336365	-0.147881	0.188484	37	51	88	-3.66337	0.000430842	0.00653198	85.4598	-0.518911	-0.153819	Welch Two Sample t-test	two.sided	S
Olink	P04114	APOB	Apolipoprotein B-100	APOB	OID30673	Inflammation II	0.0655337	0.0208514	-0.0446824	37	51	88	1.09577	0.276687	0.446133	74.946	-0.0536072	0.184675	Welch Two Sample t-test	two.sided	NS
Olink	Q6UXB8	PI16	Peptidase inhibitor 16	PI16	OID30676	Inflammation II	0.126126	0.0429811	-0.0831451	37	51	88	1.32868	0.188561	0.35481	65.5293	-0.0634247	0.315677	Welch Two Sample t-test	two.sided	NS
Olink	P04180	LCAT	Phosphatidylcholine-sterol acyltransferase	LCAT	OID30677	Inflammation II	0.176605	0.0948459	-0.0817588	37	51	88	2.47168	0.015441	0.0751418	85.0771	0.0345421	0.318667	Welch Two Sample t-test	two.sided	NS
Olink	Q0ZGT2	NEXN	Nexilin	NEXN	OID30678	Inflammation II	-0.199216	0.0270649	0.22628	37	51	88	-0.904388	0.368829	0.542904	71.4633	-0.638385	0.239954	Welch Two Sample t-test	two.sided	NS
Olink	P07307	ASGR2	Asialoglycoprotein receptor 2	ASGR2	OID30679	Inflammation II	-0.0745746	0.0341568	0.108731	37	51	88	-0.771256	0.442769	0.603728	82.0963	-0.266923	0.117774	Welch Two Sample t-test	two.sided	NS
Olink	P06744	GPI	Glucose-6-phosphate isomerase	GPI	OID30680	Inflammation II	-0.1641	-0.0799081	0.0841922	37	51	88	-1.28523	0.202731	0.374605	73.7607	-0.418524	0.0903237	Welch Two Sample t-test	two.sided	NS
Olink	P07333	CSF1R	Macrophage colony-stimulating factor 1 receptor	CSF1R	OID30681	Inflammation II	-0.0831618	0.00108919	0.084251	37	51	88	-0.790714	0.431373	0.594901	82.6682	-0.292359	0.126035	Welch Two Sample t-test	two.sided	NS
Olink	Q86YW5	TREML1	Trem-like transcript 1 protein	TREML1	OID30682	Inflammation II	-0.206088	-0.0516865	0.154402	37	51	88	-1.09447	0.27735	0.446133	72.9831	-0.581372	0.169195	Welch Two Sample t-test	two.sided	NS
Olink	P08294	SOD3	Extracellular superoxide dismutase [Cu-Zn]	SOD3	OID30683	Inflammation II	0.130324	0.138995	0.00867059	37	51	88	0.816178	0.418224	0.582214	50.5968	-0.190301	0.450949	Welch Two Sample t-test	two.sided	NS
Olink	P00742	F10	Coagulation factor X	F10	OID30684	Inflammation II	0.0908743	0.0323135	-0.0585608	37	51	88	1.09914	0.275463	0.446133	70.1667	-0.0740139	0.255762	Welch Two Sample t-test	two.sided	NS
Olink	P04278	SHBG	Sex hormone-binding globulin	SHBG	OID30685	Inflammation II	-0.0412265	-0.0600108	-0.0187843	37	51	88	-0.306321	0.760495	0.850098	56.0469	-0.31083	0.228377	Welch Two Sample t-test	two.sided	NS
Olink	P02652	APOA2	Apolipoprotein A-II	APOA2	OID30686	Inflammation II	-0.0146251	0.0259514	0.0405765	37	51	88	-0.138287	0.890337	0.932245	85.9155	-0.22487	0.19562	Welch Two Sample t-test	two.sided	NS
Olink	P20061	TCN1	Transcobalamin-1	TCN1	OID30687	Inflammation II	-0.0815888	-0.00161622	0.0799725	37	51	88	-1.36194	0.178599	0.342339	56.7685	-0.20156	0.0383825	Welch Two Sample t-test	two.sided	NS
Olink	P12955	PEPD	Xaa-Pro dipeptidase	PEPD	OID30688	Inflammation II	-0.0332875	0.0461811	0.0794686	37	51	88	-0.522322	0.602796	0.727091	85.542	-0.159988	0.0934131	Welch Two Sample t-test	two.sided	NS
Olink	Q93091	RNASE6	Ribonuclease K6	RNASE6	OID30689	Inflammation II	-0.29531	-0.0864297	0.20888	37	51	88	-3.54599	0.000637793	0.00809066	85.3754	-0.460883	-0.129738	Welch Two Sample t-test	two.sided	S
Olink	O00602	FCN1	Ficolin-1	FCN1	OID30690	Inflammation II	0.106681	-0.013027	-0.119708	37	51	88	0.784041	0.435171	0.595524	85.9979	-0.163808	0.37717	Welch Two Sample t-test	two.sided	NS
Olink	O43493	TGOLN2	Trans-Golgi network integral membrane protein 2	TGOLN2	OID30691	Inflammation II	-0.167378	-0.0760703	0.0913078	37	51	88	-2.39909	0.0186013	0.085089	85.7923	-0.306075	-0.0286807	Welch Two Sample t-test	two.sided	NS
Olink	P50552	VASP	Vasodilator-stimulated phosphoprotein	VASP	OID30692	Inflammation II	-0.284	-0.13507	0.148929	37	51	88	-1.42618	0.158129	0.319941	72.166	-0.680949	0.11295	Welch Two Sample t-test	two.sided	NS
Olink	P16233	PNLIP	Pancreatic triacylglycerol lipase	PNLIP	OID30693	Inflammation II	-0.0308276	-0.00604324	0.0247843	37	51	88	-0.175136	0.861388	0.916595	85.2749	-0.380787	0.319132	Welch Two Sample t-test	two.sided	NS
Olink	P22897	MRC1	Macrophage mannose receptor 1	MRC1	OID30694	Inflammation II	-0.166116	0.0233973	0.189514	37	51	88	-1.50763	0.135491	0.292484	82.04	-0.385306	0.0530727	Welch Two Sample t-test	two.sided	NS
Olink	P12821	ACE	Angiotensin-converting enzyme	ACE	OID30696	Inflammation II	-0.202983	-0.118608	0.0843745	37	51	88	-2.17041	0.0328615	0.122072	82.196	-0.389023	-0.0169426	Welch Two Sample t-test	two.sided	NS
Olink	P17927	CR1	Complement receptor type 1	CR1	OID30697	Inflammation II	-0.0359645	0.00698649	0.042951	37	51	88	-0.323797	0.746889	0.839878	84.8355	-0.25681	0.184881	Welch Two Sample t-test	two.sided	NS
Olink	P02748	C9	Complement component C9	C9	OID30698	Inflammation II	-0.126886	0.0267568	0.153643	37	51	88	-1.22665	0.223373	0.394661	84.2128	-0.332583	0.0788107	Welch Two Sample t-test	two.sided	NS
Olink	P0DJD7	PGA4	Pepsin A-4	PGA4	OID30699	Inflammation II	-0.333437	-0.208435	0.125002	37	51	88	-1.48769	0.140612	0.298405	83.2426	-0.779206	0.112332	Welch Two Sample t-test	two.sided	NS
Olink	P00390	GSR	Glutathione reductase, mitochondrial	GSR	OID30700	Inflammation II	-0.0157289	-0.0214838	-0.0057549	37	51	88	-0.236107	0.813935	0.880474	82.523	-0.14824	0.116782	Welch Two Sample t-test	two.sided	NS
Olink	Q13790	APOF	Apolipoprotein F	APOF	OID30701	Inflammation II	0.0646519	-0.0274108	-0.0920627	37	51	88	1.11163	0.269663	0.441231	79.118	-0.0511089	0.180413	Welch Two Sample t-test	two.sided	NS
Olink	Q08830	FGL1	Fibrinogen-like protein 1	FGL1	OID30702	Inflammation II	-0.142706	0.0716568	0.214363	37	51	88	-0.590832	0.556235	0.695448	83.1738	-0.623092	0.33768	Welch Two Sample t-test	two.sided	NS
Olink	P09172	DBH	Dopamine beta-hydroxylase	DBH	OID30703	Inflammation II	-0.166165	-0.388508	-0.222343	37	51	88	-0.659828	0.511527	0.655101	70.0697	-0.668417	0.336087	Welch Two Sample t-test	two.sided	NS
Olink	P27169	PON1	Serum paraoxonase/arylesterase 1	PON1	OID30704	Inflammation II	0.165964	0.0880757	-0.0778882	37	51	88	2.82193	0.0060559	0.0414543	77.8386	0.0488739	0.283054	Welch Two Sample t-test	two.sided	S
Olink	P34096	RNASE4	Ribonuclease 4	RNASE4	OID30705	Inflammation II	-0.119951	-0.00199189	0.117959	37	51	88	-1.32912	0.187328	0.353668	85.9243	-0.299361	0.0594596	Welch Two Sample t-test	two.sided	NS
Olink	P02765	AHSG	Alpha-2-HS-glycoprotein	AHSG	OID30706	Inflammation II	0.0602154	0.00379189	-0.0564235	37	51	88	0.665196	0.508224	0.654221	66.5377	-0.120492	0.240923	Welch Two Sample t-test	two.sided	NS
Olink	O14791	APOL1	Apolipoprotein L1	APOL1	OID30708	Inflammation II	0.359658	0.225603	-0.134055	37	51	88	2.57298	0.0118345	0.0616439	84.2378	0.0816965	0.637619	Welch Two Sample t-test	two.sided	NS
Olink	P01019	AGT	Angiotensinogen	AGT	OID30709	Inflammation II	-0.012195	0.239854	0.252049	37	51	88	-0.0841076	0.933199	0.957802	73.5734	-0.301126	0.276736	Welch Two Sample t-test	two.sided	NS
Olink	Q01459	CTBS	Di-N-acetylchitobiase	CTBS	OID30710	Inflammation II	0.0216641	0.0248405	0.00317647	37	51	88	0.316847	0.752276	0.842579	71.9917	-0.114637	0.157965	Welch Two Sample t-test	two.sided	NS
Olink	O95497	VNN1	Pantetheinase	VNN1	OID30711	Inflammation II	0.321271	0.0194027	-0.301869	37	51	88	1.6629	0.0999736	0.245905	85.9997	-0.0627972	0.70534	Welch Two Sample t-test	two.sided	NS
Olink	P04040	CAT	Catalase	CAT	OID30712	Inflammation II	-0.301344	-0.0674892	0.233855	37	51	88	-2.21696	0.0297342	0.115758	73.1456	-0.572237	-0.0304515	Welch Two Sample t-test	two.sided	NS
Olink	P26927	MST1	Hepatocyte growth factor-like protein	MST1	OID30713	Inflammation II	0.0218452	-0.109978	-0.131824	37	51	88	0.188429	0.851027	0.909858	78.47	-0.208938	0.252629	Welch Two Sample t-test	two.sided	NS
Olink	P06396	GSN	Gelsolin	GSN	OID30714	Inflammation II	0.0524435	-0.0126703	-0.0651137	37	51	88	1.02126	0.310077	0.479415	83.6728	-0.0496813	0.154568	Welch Two Sample t-test	two.sided	NS
Olink	P54108	CRISP3	Cysteine-rich secretory protein 3	CRISP3	OID30715	Inflammation II	0.058353	0.0133432	-0.0450098	37	51	88	1.16369	0.247955	0.41658	81.3032	-0.0414142	0.15812	Welch Two Sample t-test	two.sided	NS
Olink	Q9BXR6	CFHR5	Complement factor H-related protein 5	CFHR5	OID30716	Inflammation II	0.121805	0.0382892	-0.0835157	37	51	88	0.871166	0.386171	0.55781	83.1764	-0.156279	0.399889	Welch Two Sample t-test	two.sided	NS
Olink	P06276	BCHE	Cholinesterase	BCHE	OID30717	Inflammation II	0.211341	0.0806784	-0.130663	37	51	88	2.35697	0.0207074	0.0925573	85.581	0.0330777	0.389605	Welch Two Sample t-test	two.sided	NS
Olink	Q04756	HGFAC	Hepatocyte growth factor activator	HGFAC	OID30718	Inflammation II	0.119126	0.0373108	-0.0818157	37	51	88	1.47851	0.142978	0.300601	84.7282	-0.0410792	0.279332	Welch Two Sample t-test	two.sided	NS
Olink	P07358	C8B	Complement component C8 beta chain	C8B	OID30719	Inflammation II	0.134709	0.0314108	-0.103298	37	51	88	2.07758	0.0407735	0.138367	84.7906	0.00578615	0.263632	Welch Two Sample t-test	two.sided	NS
Olink	P36980	CFHR2	Complement factor H-related protein 2	CFHR2	OID30720	Inflammation II	0.0501756	-0.103268	-0.153443	37	51	88	0.415403	0.678956	0.791882	80.2349	-0.190189	0.29054	Welch Two Sample t-test	two.sided	NS
Olink	Q9NZP8	C1RL	Complement C1r subcomponent-like protein	C1RL	OID30721	Inflammation II	0.0690758	0.0420189	-0.0270569	37	51	88	1.3676	0.175152	0.33818	82.4737	-0.0313935	0.169545	Welch Two Sample t-test	two.sided	NS
Olink	P19827	ITIH1	Inter-alpha-trypsin inhibitor heavy chain H1	ITIH1	OID30722	Inflammation II	0.0453143	0.0167162	-0.028598	37	51	88	1.37838	0.171744	0.336046	84.0274	-0.0200608	0.110689	Welch Two Sample t-test	two.sided	NS
Olink	P00734	F2	Prothrombin	F2	OID30723	Inflammation II	0.147719	0.0655703	-0.082149	37	51	88	3.27121	0.00155429	0.0159526	84.0308	0.0579193	0.237519	Welch Two Sample t-test	two.sided	S
Olink	P05543	SERPINA7	Thyroxine-binding globulin	SERPINA7	OID30724	Inflammation II	0.125902	0.0728216	-0.0530804	37	51	88	2.8092	0.00620263	0.0419328	82.2934	0.0367498	0.215054	Welch Two Sample t-test	two.sided	S
Olink	P61769	B2M	Beta-2-microglobulin	B2M	OID30725	Inflammation II	-0.366511	-0.0995973	0.266914	37	51	88	-4.0998	9.58272e-05	0.00280352	83.0899	-0.544316	-0.188706	Welch Two Sample t-test	two.sided	S
Olink	P35542	SAA4	Serum amyloid A-4 protein	SAA4	OID30726	Inflammation II	-0.00058177	0.0521378	0.0527196	37	51	88	-0.00678747	0.9946	0.99725	85.9611	-0.170973	0.16981	Welch Two Sample t-test	two.sided	NS
Olink	P02649	APOE	Apolipoprotein E	APOE	OID30727	Inflammation II	-0.188934	0.0629973	0.251931	37	51	88	-0.724345	0.470873	0.629876	83.7488	-0.707655	0.329787	Welch Two Sample t-test	two.sided	NS
Olink	Q9Y5Y7	LYVE1	Lymphatic vessel endothelial hyaluronic acid receptor 1	LYVE1	OID30728	Inflammation II	-0.0409573	0.026527	0.0674843	37	51	88	-0.580818	0.562885	0.699912	85.8099	-0.181144	0.0992294	Welch Two Sample t-test	two.sided	NS
Olink	O00391	QSOX1	Sulfhydryl oxidase 1	QSOX1	OID30729	Inflammation II	-0.148378	0.00888108	0.157259	37	51	88	-1.29749	0.197963	0.369421	85.2612	-0.375741	0.0789858	Welch Two Sample t-test	two.sided	NS
Olink	P20742	PZP	Pregnancy zone protein	PZP	OID30730	Inflammation II	1.03026	0.681886	-0.348369	37	51	88	8.14195	1.889e-11	1.06634e-08	63.6062	0.777439	1.28307	Welch Two Sample t-test	two.sided	S
Olink	P09871	C1S	Complement C1s subcomponent	C1S	OID30731	Inflammation II	0.0508019	-0.0247432	-0.0755451	37	51	88	1.02113	0.310409	0.479415	76.5938	-0.0482731	0.149877	Welch Two Sample t-test	two.sided	NS
Olink	P10909	CLU	Clusterin	CLU	OID30732	Inflammation II	0.0734633	0.138016	0.0645529	37	51	88	0.676087	0.5008	0.647545	85.9577	-0.142546	0.289473	Welch Two Sample t-test	two.sided	NS
Olink	P06727	APOA4	Apolipoprotein A-IV	APOA4	OID30733	Inflammation II	-0.141011	-0.0543405	0.0866706	37	51	88	-1.32925	0.187315	0.353668	85.156	-0.351927	0.0699048	Welch Two Sample t-test	two.sided	NS
Olink	Q96IY4	CPB2	Carboxypeptidase B2	CPB2	OID30734	Inflammation II	0.156627	0.0894703	-0.0671569	37	51	88	2.45082	0.0164099	0.0785035	80.8713	0.0294669	0.283787	Welch Two Sample t-test	two.sided	NS
Olink	Q16610	ECM1	Extracellular matrix protein 1	ECM1	OID30736	Inflammation II	0.123522	0.0319514	-0.0915706	37	51	88	1.48292	0.141828	0.299329	84.2546	-0.0421153	0.289159	Welch Two Sample t-test	two.sided	NS
Olink	P07225	PROS1	Vitamin K-dependent protein S	PROS1	OID30737	Inflammation II	-0.020986	-0.0403919	-0.0194059	37	51	88	-0.27499	0.784133	0.858667	70.109	-0.173188	0.131216	Welch Two Sample t-test	two.sided	NS
Olink	P00746	CFD	Complement factor D	CFD	OID30738	Inflammation II	-0.198419	-0.0629351	0.135484	37	51	88	-2.80021	0.0063065	0.0420869	85.9229	-0.339284	-0.0575553	Welch Two Sample t-test	two.sided	S
Olink	P00748	F12	Coagulation factor XII	F12	OID30739	Inflammation II	0.0885379	-0.0679189	-0.156457	37	51	88	0.794361	0.429915	0.594093	64.1304	-0.134116	0.311192	Welch Two Sample t-test	two.sided	NS
Olink	P0DOY2	IGLC2	Immunoglobulin lambda constant 2	IGLC2	OID30740	Inflammation II	-0.211135	-0.0739622	0.137173	37	51	88	-3.6182	0.00051403	0.0072173	81.2299	-0.327235	-0.0950344	Welch Two Sample t-test	two.sided	S
Olink	P43652	AFM	Afamin	AFM	OID30741	Inflammation II	0.105587	0.0660676	-0.0395196	37	51	88	1.66018	0.10113	0.247135	73.6382	-0.0211484	0.232323	Welch Two Sample t-test	two.sided	NS
Olink	Q96PD5	PGLYRP2	N-acetylmuramoyl-L-alanine amidase	PGLYRP2	OID30742	Inflammation II	0.17371	0.062973	-0.110737	37	51	88	2.17877	0.0328071	0.122072	68.2152	0.0146233	0.332797	Welch Two Sample t-test	two.sided	NS
Olink	P08185	SERPINA6	Corticosteroid-binding globulin	SERPINA6	OID30743	Inflammation II	0.233821	0.121268	-0.112553	37	51	88	4.67558	1.39462e-05	0.000959572	69.553	0.13407	0.333571	Welch Two Sample t-test	two.sided	S
Olink	P01031	C5	Complement C5	C5	OID30744	Inflammation II	0.0400166	0.0501892	0.0101725	37	51	88	0.94854	0.345551	0.520864	84.7592	-0.0438671	0.1239	Welch Two Sample t-test	two.sided	NS
Olink	P49908	SELENOP	Selenoprotein P	SELENOP	OID30745	Inflammation II	0.176383	0.0891811	-0.087202	37	51	88	2.28764	0.0246353	0.102254	85.2332	0.0230881	0.329678	Welch Two Sample t-test	two.sided	NS
Olink	P05090	APOD	Apolipoprotein D	APOD	OID30746	Inflammation II	-0.10529	-0.0226189	0.0826706	37	51	88	-1.36584	0.175553	0.33818	85.9687	-0.258536	0.047957	Welch Two Sample t-test	two.sided	NS
Olink	P08519	LPA	Apolipoprotein(a)	LPA	OID30747	Inflammation II	0.0967189	-0.166281	-0.263	37	51	88	0.248035	0.804703	0.872728	85.4192	-0.678533	0.871971	Welch Two Sample t-test	two.sided	NS
Olink	Q15848	ADIPOQ	Adiponectin	ADIPOQ	OID30748	Inflammation II	0.351193	0.139832	-0.211361	37	51	88	2.07848	0.0406454	0.138367	85.9961	0.0152992	0.687087	Welch Two Sample t-test	two.sided	NS
Olink	P02654	APOC1	Apolipoprotein C-I	APOC1	OID30749	Inflammation II	0.288695	0.115076	-0.17362	37	51	88	2.68716	0.0087262	0.051852	81.8381	0.0749667	0.502424	Welch Two Sample t-test	two.sided	NS
Olink	P01009	SERPINA1	Alpha-1-antitrypsin	SERPINA1	OID30750	Inflammation II	-0.0190321	-0.00438108	0.014651	37	51	88	-1.18583	0.238965	0.411268	85.7712	-0.0509388	0.0128747	Welch Two Sample t-test	two.sided	NS
Olink	P02750	LRG1	Leucine-rich alpha-2-glycoprotein	LRG1	OID30751	Inflammation II	-0.0605703	0.0346297	0.0952	37	51	88	-0.502327	0.616815	0.740047	80.1204	-0.300525	0.179385	Welch Two Sample t-test	two.sided	NS
Olink	P14151	SELL	L-selectin	SELL	OID30752	Inflammation II	0.103272	0.0403757	-0.0628961	37	51	88	1.58123	0.117637	0.271046	82.7949	-0.0266337	0.233177	Welch Two Sample t-test	two.sided	NS
Olink	P00736	C1R	Complement C1r subcomponent	C1R	OID30753	Inflammation II	0.0863167	0.0317108	-0.0546059	37	51	88	1.74053	0.085453	0.224105	83.417	-0.0123127	0.184946	Welch Two Sample t-test	two.sided	NS
Olink	P43251	BTD	Biotinidase	BTD	OID30754	Inflammation II	0.185455	0.0905514	-0.0949039	37	51	88	3.98493	0.000140981	0.00338655	85.9999	0.0929385	0.277972	Welch Two Sample t-test	two.sided	S
Olink	P00751	CFB	Complement factor B	CFB	OID30755	Inflammation II	0.141976	0.0790973	-0.0628784	37	51	88	1.40699	0.163034	0.324059	85.9965	-0.0586216	0.342573	Welch Two Sample t-test	two.sided	NS
Olink	P05452	CLEC3B	Tetranectin	CLEC3B	OID30756	Inflammation II	0.198873	0.0813811	-0.117492	37	51	88	3.17402	0.00220175	0.0205436	72.9715	0.0739979	0.323749	Welch Two Sample t-test	two.sided	S
Olink	P36955	SERPINF1	Pigment epithelium-derived factor	SERPINF1	OID30757	Inflammation II	-0.016188	-0.00889189	0.00729608	37	51	88	-0.409977	0.682864	0.795617	84.2475	-0.0947051	0.0623291	Welch Two Sample t-test	two.sided	NS
Olink	Q92496	CFHR4	Complement factor H-related protein 4	CFHR4	OID30758	Inflammation II	0.0814406	0.0385838	-0.0428569	37	51	88	0.546913	0.585984	0.712137	78.8003	-0.214968	0.377849	Welch Two Sample t-test	two.sided	NS
Olink	P11226	MBL2	Mannose-binding protein C	MBL2	OID30759	Inflammation II	-0.220018	-0.189438	0.0305804	37	51	88	-0.865072	0.389836	0.558534	72.9287	-0.726916	0.286879	Welch Two Sample t-test	two.sided	NS
Olink	P03952	KLKB1	Plasma kallikrein	KLKB1	OID30760	Inflammation II	0.33406	0.156989	-0.177071	37	51	88	5.78622	1.14169e-07	1.84139e-05	85.9949	0.219289	0.448831	Welch Two Sample t-test	two.sided	S
Olink	P02775	PPBP	Platelet basic protein	PPBP	OID30761	Inflammation II	-0.00838309	0.0310973	0.0394804	37	51	88	-0.0374118	0.970264	0.985984	69.6387	-0.45533	0.438564	Welch Two Sample t-test	two.sided	NS
Olink	Q14624	ITIH4	Inter-alpha-trypsin inhibitor heavy chain H4	ITIH4	OID30762	Inflammation II	0.120254	0.117297	-0.00295686	37	51	88	1.72666	0.0879147	0.226814	83.7525	-0.0182492	0.258758	Welch Two Sample t-test	two.sided	NS
Olink	P05154	SERPINA5	Plasma serine protease inhibitor	SERPINA5	OID30763	Inflammation II	0.201174	0.0810568	-0.120118	37	51	88	2.16074	0.0335841	0.122177	83.3938	0.0160063	0.386342	Welch Two Sample t-test	two.sided	NS
Olink	P02776	PF4	Platelet factor 4	PF4	OID30764	Inflammation II	-0.0665808	0.0588486	0.125429	37	51	88	-0.288061	0.77406	0.855939	78.4219	-0.526695	0.393534	Welch Two Sample t-test	two.sided	NS
Olink	Q08380	LGALS3BP	Galectin-3-binding protein	LGALS3BP	OID30765	Inflammation II	-0.119614	0.0436189	0.163233	37	51	88	-0.931898	0.354127	0.523997	81.9318	-0.374958	0.135729	Welch Two Sample t-test	two.sided	NS
Olink	P10643	C7	Complement component C7	C7	OID30766	Inflammation II	-0.158946	-0.0829189	0.0760275	37	51	88	-1.76601	0.0812226	0.216786	79.7065	-0.338068	0.0201752	Welch Two Sample t-test	two.sided	NS
Olink	P05546	SERPIND1	Heparin cofactor 2	SERPIND1	OID30767	Inflammation II	0.313229	0.154357	-0.158873	37	51	88	3.90237	0.000190182	0.00434221	84.8986	0.153635	0.472823	Welch Two Sample t-test	two.sided	S
Olink	P02763	ORM1	Alpha-1-acid glycoprotein 1	ORM1	OID30768	Inflammation II	-0.00180821	0.0214486	0.0232569	37	51	88	-0.0251179	0.980028	0.987903	75.1655	-0.145213	0.141596	Welch Two Sample t-test	two.sided	NS
Olink	P02647	APOA1	Apolipoprotein A-I	APOA1	OID30769	Inflammation II	0.186643	0.0966703	-0.0899725	37	51	88	2.33319	0.0219756	0.0957933	85.8811	0.0276154	0.34567	Welch Two Sample t-test	two.sided	NS
Olink	P04196	HRG	Histidine-rich glycoprotein	HRG	OID30770	Inflammation II	0.178747	0.0704351	-0.108312	37	51	88	2.09975	0.0388279	0.135299	81.9127	0.00939829	0.348096	Welch Two Sample t-test	two.sided	NS
Olink	P04217	A1BG	Alpha-1B-glycoprotein	A1BG	OID30771	Inflammation II	0.103801	0.0395541	-0.0642471	37	51	88	2.42258	0.0182355	0.0844148	64.3598	0.0182129	0.189389	Welch Two Sample t-test	two.sided	NS
Olink	P05156	CFI	Complement factor I	CFI	OID30772	Inflammation II	0.126886	0.0819216	-0.0449647	37	51	88	2.08362	0.0402697	0.138367	83.0231	0.00576531	0.248007	Welch Two Sample t-test	two.sided	NS
Olink	P03951	F11	Coagulation factor XI	F11	OID30773	Inflammation II	0.30287	0.121389	-0.18148	37	51	88	3.74695	0.000337752	0.00567979	79.462	0.141994	0.463745	Welch Two Sample t-test	two.sided	S
Olink	P29622	SERPINA4	Kallistatin	SERPINA4	OID30774	Inflammation II	0.257758	0.0638054	-0.193953	37	51	88	2.82239	0.0059488	0.0414543	84.0187	0.0761468	0.43937	Welch Two Sample t-test	two.sided	S
Olink	O43866	CD5L	CD5 antigen-like	CD5L	OID30775	Inflammation II	-0.113652	-0.0129811	0.100671	37	51	88	-0.868448	0.387849	0.55781	76.9759	-0.374244	0.14694	Welch Two Sample t-test	two.sided	NS
Olink	P01024	C3	Complement C3	C3	OID30776	Inflammation II	0.0979384	0.214654	0.116716	37	51	88	0.59989	0.550252	0.691492	81.0841	-0.226894	0.42277	Welch Two Sample t-test	two.sided	NS
Olink	P05155	SERPING1	Plasma protease C1 inhibitor	SERPING1	OID30777	Inflammation II	0.145482	0.0846784	-0.0608039	37	51	88	3.23776	0.00190546	0.0187066	64.4159	0.0557294	0.235235	Welch Two Sample t-test	two.sided	S
Olink	P02743	APCS	Serum amyloid P-component	APCS	OID30778	Inflammation II	-0.170725	-0.261576	-0.090851	37	51	88	-1.37522	0.17268	0.336416	84.9167	-0.417558	0.076109	Welch Two Sample t-test	two.sided	NS
Olink	P08697	SERPINF2	Alpha-2-antiplasmin	SERPINF2	OID30779	Inflammation II	0.11686	0.0498892	-0.0669706	37	51	88	3.58356	0.000569092	0.00738512	83.4669	0.0520053	0.181714	Welch Two Sample t-test	two.sided	S
Olink	P02774	GC	Vitamin D-binding protein	GC	OID30780	Inflammation II	0.0952524	0.113784	0.0185314	37	51	88	1.45799	0.148602	0.30764	83.3616	-0.0346811	0.225186	Welch Two Sample t-test	two.sided	NS
Olink	P05160	F13B	Coagulation factor XIII B chain	F13B	OID30781	Inflammation II	0.0664608	0.0327216	-0.0337392	37	51	88	1.1879	0.238206	0.411214	84.3598	-0.0447911	0.177713	Welch Two Sample t-test	two.sided	NS
Olink	P02766	TTR	Transthyretin	TTR	OID30782	Inflammation II	0.142151	0.0462297	-0.0959216	37	51	88	1.34228	0.183154	0.349292	83.2613	-0.0684756	0.352778	Welch Two Sample t-test	two.sided	NS
Olink	P02787	TF	Serotransferrin	TF	OID30783	Inflammation II	0.15838	0.0959054	-0.0624745	37	51	88	2.91777	0.00455237	0.035203	81.6581	0.0503907	0.266369	Welch Two Sample t-test	two.sided	S
Olink	P27918	CFP	Properdin	CFP	OID30784	Inflammation II	0.15008	0.109341	-0.0407392	37	51	88	2.75857	0.00725164	0.045995	76.8776	0.0417429	0.258417	Welch Two Sample t-test	two.sided	S
Olink	P00747	PLG	Plasminogen	PLG	OID30785	Inflammation II	0.0870177	0.0194216	-0.0675961	37	51	88	1.55025	0.125133	0.279753	77.917	-0.0247329	0.198768	Welch Two Sample t-test	two.sided	NS
Olink	P01011	SERPINA3	Alpha-1-antichymotrypsin	SERPINA3	OID30786	Inflammation II	-0.0290117	0.0292216	0.0582333	37	51	88	-0.42737	0.670297	0.786659	77.352	-0.164177	0.106153	Welch Two Sample t-test	two.sided	NS
Olink	P02671	FGA	Fibrinogen alpha chain	FGA	OID30788	Inflammation II	-0.0467831	-0.0318243	0.0149588	37	51	88	-0.435067	0.664604	0.784052	85.9754	-0.260548	0.166982	Welch Two Sample t-test	two.sided	NS
Olink	P01008	SERPINC1	Antithrombin-III	SERPINC1	OID30789	Inflammation II	0.183106	0.132986	-0.0501196	37	51	88	4.1593	8.45004e-05	0.00272574	74.5325	0.0953981	0.270814	Welch Two Sample t-test	two.sided	S
Olink	P08603	CFH	Complement factor H	CFH	OID30790	Inflammation II	0.0926346	0.00751892	-0.0851157	37	51	88	1.48739	0.140573	0.298405	85.9006	-0.0311758	0.216445	Welch Two Sample t-test	two.sided	NS
Olink	P25391	LAMA1	Laminin subunit alpha-1	LAMA1	OID30057	Cardiometabolic II	-0.242924	0.132754	0.375678	37	51	88	-1.41874	0.159651	0.32076	84.518	-0.583394	0.0975452	Welch Two Sample t-test	two.sided	NS
Olink	P48507	GCLM	Glutamate--cysteine ligase regulatory subunit	GCLM	OID30059	Cardiometabolic II	-0.113892	0.00814324	0.122035	37	51	88	-0.735171	0.465132	0.625904	59.3313	-0.423848	0.196064	Welch Two Sample t-test	two.sided	NS
Olink	P46783	RPS10	40S ribosomal protein S10	RPS10	OID30070	Cardiometabolic II	0.130611	0.223776	0.0931647	37	51	88	0.855546	0.395566	0.564595	61.5698	-0.174602	0.435824	Welch Two Sample t-test	two.sided	NS
Olink	Q9Y3B8	REXO2	Oligoribonuclease, mitochondrial	REXO2	OID30075	Cardiometabolic II	-0.122652	0.00799459	0.130647	37	51	88	-1.09044	0.279158	0.446415	71.9532	-0.346879	0.101574	Welch Two Sample t-test	two.sided	NS
Olink	Q9BY32	ITPA	Inosine triphosphate pyrophosphatase	ITPA	OID30082	Cardiometabolic II	-0.40418	-0.341462	0.0627176	37	51	88	-2.05974	0.0431459	0.142432	69.9627	-0.795549	-0.0128102	Welch Two Sample t-test	two.sided	NS
Olink	Q04695	KRT17	Keratin, type I cytoskeletal 17	KRT17	OID30092	Cardiometabolic II	0.00240567	0.0613135	0.0589078	37	51	88	0.021821	0.982654	0.988647	68.3723	-0.217565	0.222376	Welch Two Sample t-test	two.sided	NS
Olink	Q8WZ42	TTN	Titin	TTN	OID30108	Cardiometabolic II	-0.448525	-0.0792351	0.36929	37	51	88	-2.86033	0.00538825	0.0384696	80.5503	-0.760553	-0.136498	Welch Two Sample t-test	two.sided	S
Olink	Q9UFP1	GASK1A	Golgi-associated kinase 1A	GASK1A	OID30109	Cardiometabolic II	0.16815	0.0675378	-0.100612	37	51	88	1.26722	0.209164	0.382733	71.9184	-0.0963712	0.43267	Welch Two Sample t-test	two.sided	NS
Olink	P14415	ATP1B2	Sodium/potassium-transporting ATPase subunit beta-2	ATP1B2	OID30118	Cardiometabolic II	0.00757038	0.0625135	0.0549431	37	51	88	0.106329	0.915577	0.947467	83.2088	-0.134034	0.149174	Welch Two Sample t-test	two.sided	NS
Olink	P05976	MYL1	Myosin light chain 1/3, skeletal muscle isoform	MYL1	OID30120	Cardiometabolic II	-0.435533	-0.11567	0.319863	37	51	88	-2.83582	0.00576844	0.0404508	81.1606	-0.741105	-0.129961	Welch Two Sample t-test	two.sided	S
Olink	P05026	ATP1B1	Sodium/potassium-transporting ATPase subunit beta-1	ATP1B1	OID30124	Cardiometabolic II	-0.167529	-0.0429189	0.12461	37	51	88	-1.72631	0.0879869	0.226814	83.5846	-0.360527	0.0254691	Welch Two Sample t-test	two.sided	NS
Olink	Q15370	ELOB	Elongin-B	ELOB	OID30127	Cardiometabolic II	-0.182794	-0.078327	0.104467	37	51	88	-1.70577	0.0918841	0.233117	80.9678	-0.396013	0.0304261	Welch Two Sample t-test	two.sided	NS
Olink	Q07075	ENPEP	Glutamyl aminopeptidase	ENPEP	OID30135	Cardiometabolic II	0.05326	0.0691757	0.0159157	37	51	88	0.653929	0.515454	0.657568	65.2861	-0.109386	0.215906	Welch Two Sample t-test	two.sided	NS
Olink	Q16774	GUK1	Guanylate kinase	GUK1	OID30148	Cardiometabolic II	-0.4	-0.107557	0.292443	37	51	88	-3.1452	0.00246615	0.0224539	67.6629	-0.653802	-0.146198	Welch Two Sample t-test	two.sided	S
Olink	Q9UNN8	PROCR	Endothelial protein C receptor	PROCR	OID30149	Cardiometabolic II	-0.0681119	-0.00806486	0.0600471	37	51	88	-1.0117	0.314727	0.484756	80.0926	-0.202089	0.0658647	Welch Two Sample t-test	two.sided	NS
Olink	P55010	EIF5	Eukaryotic translation initiation factor 5	EIF5	OID30156	Cardiometabolic II	-0.192395	0.0470676	0.239463	37	51	88	-1.09212	0.278303	0.446133	74.3931	-0.543383	0.158593	Welch Two Sample t-test	two.sided	NS
Olink	Q12986	NFX1	Transcriptional repressor NF-X1	NFX1	OID30158	Cardiometabolic II	-0.436754	-0.282805	0.153949	37	51	88	-2.59461	0.0116259	0.0616227	66.9005	-0.772755	-0.100754	Welch Two Sample t-test	two.sided	NS
Olink	Q03013	GSTM4	Glutathione S-transferase Mu 4	GSTM4	OID30164	Cardiometabolic II	-0.170369	0.17377	0.344139	37	51	88	-0.700901	0.485325	0.640857	82.979	-0.65383	0.313092	Welch Two Sample t-test	two.sided	NS
Olink	P48668	KRT6C	Keratin, type II cytoskeletal 6C	KRT6C	OID30169	Cardiometabolic II	-0.261373	0.0398973	0.301271	37	51	88	-1.97434	0.0517152	0.160402	81.8591	-0.524736	0.00198962	Welch Two Sample t-test	two.sided	NS
Olink	P00966	ASS1	Argininosuccinate synthase	ASS1	OID30170	Cardiometabolic II	-0.071303	-0.0207324	0.0505706	37	51	88	-0.329912	0.742376	0.836469	75.8611	-0.50177	0.359164	Welch Two Sample t-test	two.sided	NS
Olink	P35606	COPB2	Coatomer subunit beta'	COPB2	OID30173	Cardiometabolic II	-0.0132334	0.0469784	0.0602118	37	51	88	-0.0902938	0.928356	0.953698	59.601	-0.306436	0.279969	Welch Two Sample t-test	two.sided	NS
Olink	P13224	GP1BB	Platelet glycoprotein Ib beta chain	GP1BB	OID30174	Cardiometabolic II	-0.288718	-0.205624	0.0830941	37	51	88	-1.61455	0.110297	0.260372	81.0148	-0.64452	0.0670827	Welch Two Sample t-test	two.sided	NS
Olink	Q5VVQ6	YOD1	Ubiquitin thioesterase OTU1	YOD1	OID30181	Cardiometabolic II	-0.333033	-0.138676	0.194357	37	51	88	-1.73669	0.0866023	0.225636	74.0193	-0.715127	0.0490618	Welch Two Sample t-test	two.sided	NS
Olink	Q99598	TSNAX	Translin-associated protein X	TSNAX	OID30185	Cardiometabolic II	-0.0461373	0.0288	0.0749373	37	51	88	-0.300837	0.764584	0.851764	59.7055	-0.35294	0.260665	Welch Two Sample t-test	two.sided	NS
Olink	Q93052	LPP	Lipoma-preferred partner	LPP	OID30190	Cardiometabolic II	-0.280903	-0.0715108	0.209392	37	51	88	-1.66302	0.100978	0.247135	67.0351	-0.618048	0.0562425	Welch Two Sample t-test	two.sided	NS
Olink	P35609	ACTN2	Alpha-actinin-2	ACTN2	OID30192	Cardiometabolic II	-0.449968	-0.173511	0.276457	37	51	88	-3.0074	0.00347183	0.0290348	84.3478	-0.747486	-0.152449	Welch Two Sample t-test	two.sided	S
Olink	P46926	GNPDA1	Glucosamine-6-phosphate isomerase 1	GNPDA1	OID30197	Cardiometabolic II	-0.0621235	-0.0298784	0.0322451	37	51	88	-0.997909	0.321373	0.491639	78.942	-0.186038	0.0617907	Welch Two Sample t-test	two.sided	NS
Olink	P35520	CBS	Cystathionine beta-synthase	CBS	OID30200	Cardiometabolic II	-0.204967	0.0503486	0.255316	37	51	88	-1.10875	0.271404	0.442797	68.7304	-0.573786	0.163852	Welch Two Sample t-test	two.sided	NS
Olink	Q8TER0	SNED1	Sushi, nidogen and EGF-like domain-containing protein 1	SNED1	OID30205	Cardiometabolic II	-0.107277	-0.0762027	0.0310745	37	51	88	-1.51498	0.133464	0.289216	85.5297	-0.248056	0.0335014	Welch Two Sample t-test	two.sided	NS
Olink	Q9H173	SIL1	Nucleotide exchange factor SIL1	SIL1	OID30207	Cardiometabolic II	-0.0909939	-0.0286135	0.0623804	37	51	88	-2.0924	0.0393906	0.136837	84.8395	-0.177462	-0.00452619	Welch Two Sample t-test	two.sided	NS
Olink	P13929	ENO3	Beta-enolase	ENO3	OID30209	Cardiometabolic II	-0.0862337	-0.00142973	0.0848039	37	51	88	-0.478719	0.633372	0.756668	84.6651	-0.444409	0.271942	Welch Two Sample t-test	two.sided	NS
Olink	Q13316	DMP1	Dentin matrix acidic phosphoprotein 1	DMP1	OID30213	Cardiometabolic II	-0.0489817	0.00615946	0.0551412	37	51	88	-0.27725	0.78226	0.857604	85.2701	-0.400233	0.30227	Welch Two Sample t-test	two.sided	NS
Olink	Q8WZ75	ROBO4	Roundabout homolog 4	ROBO4	OID30226	Cardiometabolic II	-0.0837984	-0.0624297	0.0213686	37	51	88	-2.29042	0.0248763	0.102501	73.2751	-0.156711	-0.0108862	Welch Two Sample t-test	two.sided	NS
Olink	Q9NZN3	EHD3	EH domain-containing protein 3	EHD3	OID30229	Cardiometabolic II	-0.258688	-0.0177405	0.240947	37	51	88	-0.981715	0.329055	0.500004	84.1227	-0.782686	0.265311	Welch Two Sample t-test	two.sided	NS
Olink	P01225	FSHB	Follitropin subunit beta	FSHB	OID30233	Cardiometabolic II	1.44815	1.05048	-0.397671	37	51	88	8.35341	3.60844e-12	4.07393e-09	71.2485	1.1025	1.79381	Welch Two Sample t-test	two.sided	S
Olink	O95980	RECK	Reversion-inducing cysteine-rich protein with Kazal motifs	RECK	OID30234	Cardiometabolic II	0.0789822	0.0520568	-0.0269255	37	51	88	1.75874	0.0827543	0.219318	74.0336	-0.0104992	0.168464	Welch Two Sample t-test	two.sided	NS
Olink	P50053	KHK	Ketohexokinase	KHK	OID30241	Cardiometabolic II	-0.0133763	0.0497649	0.0631412	37	51	88	-0.0769538	0.938877	0.962754	70.8753	-0.35998	0.333227	Welch Two Sample t-test	two.sided	NS
Olink	O75348	ATP6V1G1	V-type proton ATPase subunit G 1	ATP6V1G1	OID30242	Cardiometabolic II	-0.440224	-0.1458	0.294424	37	51	88	-1.95777	0.0548539	0.168288	60.7562	-0.889894	0.00944725	Welch Two Sample t-test	two.sided	NS
Olink	Q0VD83	APOBR	Apolipoprotein B receptor	APOBR	OID30246	Cardiometabolic II	-0.195079	-0.172924	0.0221549	37	51	88	-1.85779	0.0671932	0.191086	73.687	-0.404323	0.0141642	Welch Two Sample t-test	two.sided	NS
Olink	P58107	EPPK1	Epiplakin	EPPK1	OID30250	Cardiometabolic II	-0.156806	-0.0663784	0.0904275	37	51	88	-0.818002	0.416494	0.581238	61.9013	-0.540008	0.226397	Welch Two Sample t-test	two.sided	NS
Olink	P08590	MYL3	Myosin light chain 3	MYL3	OID30251	Cardiometabolic II	-0.782421	-0.465762	0.316659	37	51	88	-3.76206	0.000307073	0.00525838	85.9486	-1.19587	-0.368974	Welch Two Sample t-test	two.sided	S
Olink	Q86X76	NIT1	Deaminated glutathione amidase	NIT1	OID30252	Cardiometabolic II	-0.171174	-0.12777	0.0434039	37	51	88	-1.52316	0.13304	0.289216	59.2378	-0.396029	0.0536807	Welch Two Sample t-test	two.sided	NS
Olink	Q12841	FSTL1	Follistatin-related protein 1	FSTL1	OID30254	Cardiometabolic II	-0.13235	-0.0356108	0.0967392	37	51	88	-2.77829	0.00686469	0.0442871	76.8398	-0.227211	-0.0374891	Welch Two Sample t-test	two.sided	S
Olink	P43487	RANBP1	Ran-specific GTPase-activating protein	RANBP1	OID30258	Cardiometabolic II	-0.197393	-0.131668	0.0657255	37	51	88	-1.58058	0.118939	0.272152	63.5595	-0.446916	0.05213	Welch Two Sample t-test	two.sided	NS
Olink	Q09666	AHNAK	Neuroblast differentiation-associated protein AHNAK	AHNAK	OID30260	Cardiometabolic II	-0.207391	-0.142719	0.0646725	37	51	88	-2.66608	0.00938842	0.0540792	75.2567	-0.362346	-0.0524365	Welch Two Sample t-test	two.sided	NS
Olink	O60476	MAN1A2	Mannosyl-oligosaccharide 1,2-alpha-mannosidase IB	MAN1A2	OID30262	Cardiometabolic II	-0.00231388	0.0170351	0.019349	37	51	88	-0.032999	0.97376	0.986669	77.9816	-0.141912	0.137285	Welch Two Sample t-test	two.sided	NS
Olink	P07355	ANXA2	Annexin A2	ANXA2	OID30263	Cardiometabolic II	-0.388357	-0.270314	0.118043	37	51	88	-2.00562	0.0482984	0.153171	79.4996	-0.773737	-0.00297595	Welch Two Sample t-test	two.sided	NS
Olink	Q9H3K6	BOLA2B	BolA-like protein 2	BOLA2_BOLA2B	OID30267	Cardiometabolic II	-0.273871	-0.121773	0.152098	37	51	88	-1.8136	0.0741567	0.204106	67.9295	-0.575212	0.0274698	Welch Two Sample t-test	two.sided	NS
Olink	O94979	SEC31A	Protein transport protein Sec31A	SEC31A	OID30269	Cardiometabolic II	-0.281687	-0.169208	0.112478	37	51	88	-1.54993	0.12604	0.280117	64.6422	-0.644687	0.0813137	Welch Two Sample t-test	two.sided	NS
Olink	Q9UJ70	NAGK	N-acetyl-D-glucosamine kinase	NAGK	OID30271	Cardiometabolic II	-0.315884	-0.2169	0.0989843	37	51	88	-2.17396	0.0331047	0.122072	69.7352	-0.605702	-0.0260661	Welch Two Sample t-test	two.sided	NS
Olink	Q6UY14	ADAMTSL4	ADAMTS-like protein 4	ADAMTSL4	OID30275	Cardiometabolic II	-0.0144751	0.0553405	0.0698157	37	51	88	-0.162258	0.871545	0.924788	73.9963	-0.192232	0.163281	Welch Two Sample t-test	two.sided	NS
Olink	P07942	LAMB1	Laminin subunit beta-1	LAMB1	OID30280	Cardiometabolic II	-0.0101737	-0.0216757	-0.011502	37	51	88	-0.142885	0.886752	0.930431	77.3371	-0.151945	0.131598	Welch Two Sample t-test	two.sided	NS
Olink	Q8NFL0	B3GNT7	UDP-GlcNAc:betaGal beta-1,3-N-acetylglucosaminyltransferase 7	B3GNT7	OID30281	Cardiometabolic II	-0.183079	-0.136524	0.0465549	37	51	88	-1.92179	0.0580304	0.172411	83.8179	-0.37253	0.00637168	Welch Two Sample t-test	two.sided	NS
Olink	Q24JP5	TMEM132A	Transmembrane protein 132A	TMEM132A	OID30287	Cardiometabolic II	-0.0552079	-0.0603216	-0.00511373	37	51	88	-0.29276	0.770513	0.853689	75.163	-0.43086	0.320444	Welch Two Sample t-test	two.sided	NS
Olink	P09681	GIP	Gastric inhibitory polypeptide	GIP	OID30288	Cardiometabolic II	-0.133108	-0.0325568	0.100551	37	51	88	-0.857196	0.39373	0.562686	85.5886	-0.441821	0.175605	Welch Two Sample t-test	two.sided	NS
Olink	Q9UBQ7	GRHPR	Glyoxylate reductase/hydroxypyruvate reductase	GRHPR	OID30289	Cardiometabolic II	-0.184714	-0.119608	0.0651059	37	51	88	-1.10263	0.274205	0.445196	65.7856	-0.519201	0.149773	Welch Two Sample t-test	two.sided	NS
Olink	Q8TCD5	NT5C	5'(3')-deoxyribonucleotidase, cytosolic type	NT5C	OID30294	Cardiometabolic II	-0.232163	-0.0723162	0.159847	37	51	88	-1.31631	0.19203	0.360136	75.9157	-0.583449	0.119122	Welch Two Sample t-test	two.sided	NS
Olink	Q7Z7M9	GALNT5	Polypeptide N-acetylgalactosaminyltransferase 5	GALNT5	OID30295	Cardiometabolic II	-0.251243	-0.161586	0.0896569	37	51	88	-2.39571	0.0190947	0.0862315	74.6634	-0.460175	-0.0423114	Welch Two Sample t-test	two.sided	NS
Olink	Q14914	PTGR1	Prostaglandin reductase 1	PTGR1	OID30297	Cardiometabolic II	-0.237072	-0.0719784	0.165094	37	51	88	-1.09541	0.277424	0.446133	64.2709	-0.669393	0.195248	Welch Two Sample t-test	two.sided	NS
Olink	Q6UW49	SPESP1	Sperm equatorial segment protein 1	SPESP1	OID30298	Cardiometabolic II	-0.666846	-0.206646	0.4602	37	51	88	-5.52342	3.4946e-07	4.93175e-05	85.8089	-0.906858	-0.426834	Welch Two Sample t-test	two.sided	S
Olink	P08138	NGFR	Tumor necrosis factor receptor superfamily member 16	NGFR	OID30300	Cardiometabolic II	-0.172973	-0.0408865	0.132086	37	51	88	-1.77324	0.0798417	0.214112	83.3697	-0.366976	0.0210303	Welch Two Sample t-test	two.sided	NS
Olink	O43681	GET3	ATPase GET3	GET3	OID30303	Cardiometabolic II	-0.0172014	0.0615378	0.0787392	37	51	88	-0.10926	0.913348	0.946027	62.3169	-0.331879	0.297476	Welch Two Sample t-test	two.sided	NS
Olink	O75223	GGCT	Gamma-glutamylcyclotransferase	GGCT	OID30304	Cardiometabolic II	-0.118516	-0.0178784	0.100637	37	51	88	-1.15894	0.250268	0.419217	72.7824	-0.322333	0.0853022	Welch Two Sample t-test	two.sided	NS
Olink	Q9Y2E5	MAN2B2	Epididymis-specific alpha-mannosidase	MAN2B2	OID30306	Cardiometabolic II	-0.240187	-0.0636973	0.17649	37	51	88	-1.65517	0.101688	0.247552	82.5403	-0.528837	0.0484618	Welch Two Sample t-test	two.sided	NS
Olink	P23919	DTYMK	Thymidylate kinase	DTYMK	OID30308	Cardiometabolic II	-0.368374	-0.24207	0.126304	37	51	88	-1.94793	0.0555965	0.168729	67.2877	-0.745811	0.00906239	Welch Two Sample t-test	two.sided	NS
Olink	Q8N4F0	BPIFB2	BPI fold-containing family B member 2	BPIFB2	OID30311	Cardiometabolic II	0.129022	0.132186	0.00316471	37	51	88	0.565192	0.57356	0.702207	78.27	-0.325424	0.583467	Welch Two Sample t-test	two.sided	NS
Olink	P54687	BCAT1	Branched-chain-amino-acid aminotransferase, cytosolic	BCAT1	OID30312	Cardiometabolic II	-0.216445	-0.0587486	0.157696	37	51	88	-1.56454	0.122366	0.277705	67.502	-0.492542	0.0596525	Welch Two Sample t-test	two.sided	NS
Olink	Q969H8	MYDGF	Myeloid-derived growth factor	MYDGF	OID30313	Cardiometabolic II	-0.544942	-0.336959	0.207982	37	51	88	-2.15812	0.0343658	0.124108	69.7005	-1.04859	-0.0412923	Welch Two Sample t-test	two.sided	NS
Olink	Q9BXN1	ASPN	Asporin	ASPN	OID30315	Cardiometabolic II	0.099185	0.0407811	-0.0584039	37	51	88	1.24689	0.216023	0.390634	81.1845	-0.0590808	0.257451	Welch Two Sample t-test	two.sided	NS
Olink	P16035	TIMP2	Metalloproteinase inhibitor 2	TIMP2	OID30318	Cardiometabolic II	-0.15083	-0.116095	0.0347353	37	51	88	-2.70953	0.00846936	0.0508612	69.8477	-0.261857	-0.0398026	Welch Two Sample t-test	two.sided	NS
Olink	O14960	LECT2	Leukocyte cell-derived chemotaxin-2	LECT2	OID30320	Cardiometabolic II	0.0675781	0.0917486	0.0241706	37	51	88	0.318037	0.751251	0.842266	83.4816	-0.355009	0.490166	Welch Two Sample t-test	two.sided	NS
Olink	Q6NUS6	TCTN3	Tectonic-3	TCTN3	OID30326	Cardiometabolic II	-0.0249389	-0.0227703	0.00216863	37	51	88	-0.341977	0.733251	0.8295	81.2197	-0.170032	0.120154	Welch Two Sample t-test	two.sided	NS
Olink	P98161	PKD1	Polycystin-1	PKD1	OID30328	Cardiometabolic II	-0.0984836	-0.0363973	0.0620863	37	51	88	-1.3746	0.172827	0.336416	85.9931	-0.24091	0.0439425	Welch Two Sample t-test	two.sided	NS
Olink	Q9BXD5	NPL	N-acetylneuraminate lyase	NPL	OID30329	Cardiometabolic II	-0.584488	-0.390057	0.194431	37	51	88	-4.1039	0.000116912	0.00293458	64.1734	-0.868995	-0.299981	Welch Two Sample t-test	two.sided	S
Olink	Q8WWV6	FCAMR	High affinity immunoglobulin alpha and immunoglobulin mu Fc receptor	FCAMR	OID30332	Cardiometabolic II	0.183321	0.11587	-0.067451	37	51	88	0.982814	0.328602	0.499989	81.6671	-0.187763	0.554405	Welch Two Sample t-test	two.sided	NS
Olink	O75711	SCRG1	Scrapie-responsive protein 1	SCRG1	OID30333	Cardiometabolic II	-0.40092	-0.167265	0.233655	37	51	88	-4.53267	1.86985e-05	0.000959572	85.9718	-0.576756	-0.225084	Welch Two Sample t-test	two.sided	S
Olink	Q6UXI7	VIT	Vitrin	VIT	OID30334	Cardiometabolic II	-0.496312	-0.254995	0.241318	37	51	88	-4.68383	1.19037e-05	0.00089595	76.9263	-0.707314	-0.28531	Welch Two Sample t-test	two.sided	S
Olink	P29692	EEF1D	Elongation factor 1-delta	EEF1D	OID30335	Cardiometabolic II	-0.308387	-0.225951	0.0824353	37	51	88	-1.39733	0.16652	0.327598	73.4897	-0.748187	0.131414	Welch Two Sample t-test	two.sided	NS
Olink	Q9NQR4	NIT2	Omega-amidase NIT2	NIT2	OID30336	Cardiometabolic II	-0.233505	-0.129554	0.103951	37	51	88	-1.30692	0.196336	0.366992	58.7032	-0.591057	0.124046	Welch Two Sample t-test	two.sided	NS
Olink	Q9BQS7	HEPH	Hephaestin	HEPH	OID30337	Cardiometabolic II	-0.0719091	-0.0229973	0.0489118	37	51	88	-1.19523	0.235282	0.408038	85.9844	-0.19151	0.0476916	Welch Two Sample t-test	two.sided	NS
Olink	Q96C24	SYTL4	Synaptotagmin-like protein 4	SYTL4	OID30339	Cardiometabolic II	-0.159918	0.155249	0.315167	37	51	88	-0.564488	0.574027	0.702207	78.7205	-0.723839	0.404003	Welch Two Sample t-test	two.sided	NS
Olink	O60234	GMFG	Glia maturation factor gamma	GMFG	OID30340	Cardiometabolic II	-0.320457	-0.200895	0.119563	37	51	88	-1.46036	0.148779	0.30764	68.2621	-0.758307	0.117393	Welch Two Sample t-test	two.sided	NS
Olink	P23471	PTPRZ1	Receptor-type tyrosine-protein phosphatase zeta	PTPRZ1	OID30343	Cardiometabolic II	-0.0726536	-0.0216595	0.0509941	37	51	88	-0.689099	0.492724	0.644481	81.2667	-0.282421	0.137114	Welch Two Sample t-test	two.sided	NS
Olink	P52209	PGD	6-phosphogluconate dehydrogenase, decarboxylating	PGD	OID30344	Cardiometabolic II	-0.401769	-0.164078	0.23769	37	51	88	-2.73595	0.00794595	0.0498388	67.3073	-0.694854	-0.108683	Welch Two Sample t-test	two.sided	S
Olink	P32320	CDA	Cytidine deaminase	CDA	OID30345	Cardiometabolic II	-0.0176209	0.0159595	0.0335804	37	51	88	-0.145352	0.884937	0.929814	57.9783	-0.260289	0.225048	Welch Two Sample t-test	two.sided	NS
Olink	Q6PI73	LILRA6	Leukocyte immunoglobulin-like receptor subfamily A member 6	LILRA6	OID30346	Cardiometabolic II	-0.176573	-0.0389162	0.137657	37	51	88	-0.865842	0.389246	0.558398	77.5861	-0.582605	0.229459	Welch Two Sample t-test	two.sided	NS
Olink	P08582	MELTF	Melanotransferrin	MELTF	OID30347	Cardiometabolic II	-0.10907	-0.0518189	0.057251	37	51	88	-1.48186	0.142108	0.299329	84.2392	-0.255432	0.0372922	Welch Two Sample t-test	two.sided	NS
Olink	Q96MK3	FAM20A	Pseudokinase FAM20A	FAM20A	OID30348	Cardiometabolic II	0.000203551	0.0697486	0.0695451	37	51	88	0.00182005	0.998553	0.998553	72.5335	-0.222713	0.22312	Welch Two Sample t-test	two.sided	NS
Olink	Q8IZF2	ADGRF5	Adhesion G protein-coupled receptor F5	ADGRF5	OID30349	Cardiometabolic II	-0.305405	-0.225462	0.0799431	37	51	88	-4.50167	2.41062e-05	0.00108864	75.4514	-0.440541	-0.170269	Welch Two Sample t-test	two.sided	S
Olink	P49593	PPM1F	Protein phosphatase 1F	PPM1F	OID30350	Cardiometabolic II	-0.265138	-0.126251	0.138886	37	51	88	-2.03628	0.0452163	0.147969	75.7924	-0.524479	-0.00579635	Welch Two Sample t-test	two.sided	NS
Olink	P05413	FABP3	Fatty acid-binding protein, heart	FABP3	OID30351	Cardiometabolic II	-0.625772	-0.250014	0.375759	37	51	88	-4.54303	1.8087e-05	0.000959572	85.4396	-0.899623	-0.351922	Welch Two Sample t-test	two.sided	S
Olink	Q9UBR1	UPB1	Beta-ureidopropionase	UPB1	OID30352	Cardiometabolic II	0.237162	0.302119	0.0649569	37	51	88	0.937273	0.351528	0.521897	77.5485	-0.266636	0.74096	Welch Two Sample t-test	two.sided	NS
Olink	O00194	RAB27B	Ras-related protein Rab-27B	RAB27B	OID30354	Cardiometabolic II	-0.167078	-0.263378	-0.0963	37	51	88	-0.796453	0.428185	0.593154	78.0581	-0.58471	0.250553	Welch Two Sample t-test	two.sided	NS
Olink	P61026	RAB10	Ras-related protein Rab-10	RAB10	OID30357	Cardiometabolic II	-0.0901098	0.0325216	0.122631	37	51	88	-0.583994	0.560876	0.699701	79.572	-0.3972	0.216981	Welch Two Sample t-test	two.sided	NS
Olink	P07093	SERPINE2	Glia-derived nexin	SERPINE2	OID30359	Cardiometabolic II	-0.0352889	-0.0500595	-0.0147706	37	51	88	-0.153255	0.878618	0.928157	73.3616	-0.494162	0.423584	Welch Two Sample t-test	two.sided	NS
Olink	P40199	CEACAM6	Carcinoembryonic antigen-related cell adhesion molecule 6	CEACAM6	OID30362	Cardiometabolic II	-0.170723	0.165216	0.335939	37	51	88	-0.743027	0.459491	0.621275	85.9897	-0.627485	0.286039	Welch Two Sample t-test	two.sided	NS
Olink	Q6H9L7	ISM2	Isthmin-2	ISM2	OID30365	Cardiometabolic II	-0.13269	-0.0237054	0.108984	37	51	88	-1.09105	0.278464	0.446133	81.5809	-0.374643	0.109263	Welch Two Sample t-test	two.sided	NS
Olink	P13796	LCP1	Plastin-2	LCP1	OID30367	Cardiometabolic II	0.00256497	0.0661081	0.0635431	37	51	88	0.0219258	0.982574	0.988647	65.5662	-0.23103	0.23616	Welch Two Sample t-test	two.sided	NS
Olink	P02730	SLC4A1	Band 3 anion transport protein	SLC4A1	OID30369	Cardiometabolic II	-0.197487	0.290427	0.487914	37	51	88	-0.724758	0.470732	0.629876	79.3639	-0.739819	0.344845	Welch Two Sample t-test	two.sided	NS
Olink	Q86TH1	ADAMTSL2	ADAMTS-like protein 2	ADAMTSL2	OID30370	Cardiometabolic II	-0.13559	0.0160216	0.151612	37	51	88	-1.26055	0.210987	0.384946	83.3436	-0.349517	0.0783371	Welch Two Sample t-test	two.sided	NS
Olink	P30046	DDT	D-dopachrome decarboxylase	DDT	OID30372	Cardiometabolic II	-0.0812778	0.0319378	0.113216	37	51	88	-0.596167	0.553175	0.692389	63.7378	-0.353658	0.191102	Welch Two Sample t-test	two.sided	NS
Olink	Q9NRR1	CYTL1	Cytokine-like protein 1	CYTL1	OID30374	Cardiometabolic II	-0.597993	-0.255738	0.342255	37	51	88	-6.95763	6.54353e-10	1.85323e-07	85.5971	-0.768863	-0.427123	Welch Two Sample t-test	two.sided	S
Olink	P13667	PDIA4	Protein disulfide-isomerase A4	PDIA4	OID30375	Cardiometabolic II	-0.309748	-0.113438	0.19631	37	51	88	-1.68933	0.0955031	0.239925	71.674	-0.675289	0.0557939	Welch Two Sample t-test	two.sided	NS
Olink	Q8N6C8	LILRA3	Leukocyte immunoglobulin-like receptor subfamily A member 3	LILRA3	OID30376	Cardiometabolic II	-0.266988	-0.808722	-0.541733	37	51	88	-0.570772	0.569909	0.701666	72.9062	-1.19927	0.66529	Welch Two Sample t-test	two.sided	NS
Olink	Q02817	MUC2	Mucin-2	MUC2	OID30377	Cardiometabolic II	-0.101958	0.223024	0.324982	37	51	88	-0.365076	0.716027	0.819873	79.2704	-0.657819	0.453903	Welch Two Sample t-test	two.sided	NS
Olink	P98095	FBLN2	Fibulin-2	FBLN2	OID30378	Cardiometabolic II	-0.460141	-0.178949	0.281192	37	51	88	-5.12435	1.85111e-06	0.000189991	84.7713	-0.638684	-0.281597	Welch Two Sample t-test	two.sided	S
Olink	P02461	COL3A1	Collagen alpha-1(III) chain	COL3A1	OID30379	Cardiometabolic II	-0.210555	-0.0880568	0.122498	37	51	88	-3.00868	0.00344689	0.0290348	85.4709	-0.349688	-0.0714219	Welch Two Sample t-test	two.sided	S
Olink	P08575	PTPRC	Receptor-type tyrosine-protein phosphatase C	PTPRC	OID30380	Cardiometabolic II	-0.0810469	-0.0226351	0.0584118	37	51	88	-1.2937	0.199313	0.369701	84.0829	-0.205627	0.0435329	Welch Two Sample t-test	two.sided	NS
Olink	P13727	PRG2	Bone marrow proteoglycan	PRG2	OID30381	Cardiometabolic II	-0.41353	0.0171973	0.430727	37	51	88	-2.018	0.0467889	0.15007	83.8267	-0.821049	-0.00601131	Welch Two Sample t-test	two.sided	NS
Olink	P35579	MYH9	Myosin-9	MYH9	OID30382	Cardiometabolic II	-0.162622	-0.010673	0.151949	37	51	88	-0.835479	0.406201	0.573251	72.2905	-0.550614	0.22537	Welch Two Sample t-test	two.sided	NS
Olink	Q9Y2Y8	PRG3	Proteoglycan 3	PRG3	OID30383	Cardiometabolic II	-0.129776	-0.00934054	0.120435	37	51	88	-0.702399	0.484338	0.640301	85.5386	-0.497097	0.237545	Welch Two Sample t-test	two.sided	NS
Olink	P30405	PPIF	Peptidyl-prolyl cis-trans isomerase F, mitochondrial	PPIF	OID30385	Cardiometabolic II	-0.24949	0.0567351	0.306225	37	51	88	-1.50729	0.135453	0.292484	84.8158	-0.578604	0.0796233	Welch Two Sample t-test	two.sided	NS
Olink	Q6IBS0	TWF2	Twinfilin-2	TWF2	OID30386	Cardiometabolic II	-0.384749	-0.201492	0.183257	37	51	88	-1.67857	0.0974286	0.241751	74.4555	-0.841418	0.0719203	Welch Two Sample t-test	two.sided	NS
Olink	Q8N114	SHISA5	Protein shisa-5	SHISA5	OID30387	Cardiometabolic II	-0.428617	-0.135041	0.293576	37	51	88	-4.40313	3.0765e-05	0.00129006	85.3199	-0.622152	-0.235082	Welch Two Sample t-test	two.sided	S
Olink	O43280	TREH	Trehalase	TREH	OID30388	Cardiometabolic II	-0.0517747	-0.0940865	-0.0423118	37	51	88	-0.207042	0.836644	0.899592	63.0579	-0.551488	0.447938	Welch Two Sample t-test	two.sided	NS
Olink	P47972	NPTX2	Neuronal pentraxin-2	NPTX2	OID30390	Cardiometabolic II	-0.528339	-0.294157	0.234182	37	51	88	-5.29611	9.09388e-07	0.00010267	85.2732	-0.726679	-0.329999	Welch Two Sample t-test	two.sided	S
Olink	Q96NZ9	PRAP1	Proline-rich acidic protein 1	PRAP1	OID30391	Cardiometabolic II	-0.269652	-0.133024	0.136627	37	51	88	-2.54924	0.0128283	0.0655347	75.3663	-0.480354	-0.0589491	Welch Two Sample t-test	two.sided	NS
Olink	Q9HCU0	CD248	Endosialin	CD248	OID30394	Cardiometabolic II	-0.253593	-0.0879378	0.165655	37	51	88	-2.46414	0.0159269	0.0768439	78.2602	-0.458467	-0.0487186	Welch Two Sample t-test	two.sided	NS
Olink	Q9BYJ0	FGFBP2	Fibroblast growth factor-binding protein 2	FGFBP2	OID30395	Cardiometabolic II	0.132111	0.0856486	-0.0464627	37	51	88	1.01903	0.31108	0.479794	85.0479	-0.125655	0.389877	Welch Two Sample t-test	two.sided	NS
Olink	P39059	COL15A1	Collagen alpha-1(XV) chain	COL15A1	OID30396	Cardiometabolic II	-0.265873	-0.10863	0.157243	37	51	88	-3.33895	0.00124621	0.0133998	85.7175	-0.424175	-0.107571	Welch Two Sample t-test	two.sided	S
Olink	Q6UVK1	CSPG4	Chondroitin sulfate proteoglycan 4	CSPG4	OID30397	Cardiometabolic II	-0.302902	-0.111016	0.191886	37	51	88	-3.36083	0.00116169	0.0128583	85.8251	-0.482075	-0.12373	Welch Two Sample t-test	two.sided	S
Olink	Q6UWP8	SBSN	Suprabasin	SBSN	OID30398	Cardiometabolic II	-0.19072	-0.0681081	0.122612	37	51	88	-2.8961	0.00484419	0.0369533	81.8484	-0.321728	-0.0597118	Welch Two Sample t-test	two.sided	S
Olink	O75339	CILP	Cartilage intermediate layer protein 1	CILP	OID30399	Cardiometabolic II	-0.5014	-0.359014	0.142386	37	51	88	-3.71536	0.000375968	0.00603975	79.3788	-0.769998	-0.232802	Welch Two Sample t-test	two.sided	S
Olink	Q8WWQ8	STAB2	Stabilin-2	STAB2	OID30401	Cardiometabolic II	-0.0176684	-0.0406919	-0.0230235	37	51	88	-0.282601	0.778298	0.857347	71.6218	-0.142312	0.106975	Welch Two Sample t-test	two.sided	NS
Olink	Q8TDY8	IGDCC4	Immunoglobulin superfamily DCC subclass member 4	IGDCC4	OID30402	Cardiometabolic II	-0.01246	-0.0585757	-0.0461157	37	51	88	-0.171103	0.864597	0.919143	76.0579	-0.157495	0.132575	Welch Two Sample t-test	two.sided	NS
Olink	P10645	CHGA	Chromogranin-A	CHGA	OID30403	Cardiometabolic II	-0.513452	0.0200189	0.533471	37	51	88	-1.87641	0.0648323	0.186724	68.9324	-1.05935	0.0324442	Welch Two Sample t-test	two.sided	NS
Olink	P55000	SLURP1	Secreted Ly-6/uPAR-related protein 1	SLURP1	OID30404	Cardiometabolic II	-0.172265	-0.0659514	0.106314	37	51	88	-2.7813	0.00665674	0.0436945	85.6849	-0.295398	-0.049132	Welch Two Sample t-test	two.sided	S
Olink	Q9H2X3	CLEC4M	C-type lectin domain family 4 member M	CLEC4M	OID30405	Cardiometabolic II	0.0128744	0.00753514	-0.00533922	37	51	88	0.132162	0.895176	0.933313	83.0423	-0.180876	0.206624	Welch Two Sample t-test	two.sided	NS
Olink	Q9Y646	CPQ	Carboxypeptidase Q	CPQ	OID30406	Cardiometabolic II	0.0784214	0.0441351	-0.0342863	37	51	88	0.78261	0.436028	0.595975	85.1216	-0.120809	0.277652	Welch Two Sample t-test	two.sided	NS
Olink	Q04721	NOTCH2	Neurogenic locus notch homolog protein 2	NOTCH2	OID30407	Cardiometabolic II	-0.029499	0.0288108	0.0583098	37	51	88	-0.474013	0.636693	0.759056	85.9479	-0.153214	0.0942161	Welch Two Sample t-test	two.sided	NS
Olink	Q9Y251	HPSE	Heparanase	HPSE	OID30409	Cardiometabolic II	-0.357742	-0.164903	0.192839	37	51	88	-1.66647	0.0995947	0.245507	78.7117	-0.785057	0.0695733	Welch Two Sample t-test	two.sided	NS
Olink	P08217	CELA2A	Chymotrypsin-like elastase family member 2A	CELA2A	OID30411	Cardiometabolic II	0.0808682	-0.072373	-0.153241	37	51	88	0.444928	0.657689	0.777519	72.9833	-0.281372	0.443108	Welch Two Sample t-test	two.sided	NS
Olink	Q9UQP3	TNN	Tenascin-N	TNN	OID30412	Cardiometabolic II	-0.00313715	0.00744324	0.0105804	37	51	88	-0.0324907	0.974156	0.986669	85.9468	-0.195084	0.18881	Welch Two Sample t-test	two.sided	NS
Olink	P17900	GM2A	Ganglioside GM2 activator	GM2A	OID30413	Cardiometabolic II	-0.296464	-0.109497	0.186967	37	51	88	-3.32104	0.00133594	0.0142291	82.7727	-0.474022	-0.118906	Welch Two Sample t-test	two.sided	S
Olink	P37837	TALDO1	Transaldolase	TALDO1	OID30414	Cardiometabolic II	-0.256006	-0.150695	0.105312	37	51	88	-2.15638	0.0349689	0.125333	61.5668	-0.493359	-0.018654	Welch Two Sample t-test	two.sided	NS
Olink	Q13510	ASAH1	Acid ceramidase	ASAH1	OID30415	Cardiometabolic II	-0.097982	0.0167514	0.114733	37	51	88	-0.938519	0.350638	0.521897	84.9728	-0.305559	0.109595	Welch Two Sample t-test	two.sided	NS
Olink	P11279	LAMP1	Lysosome-associated membrane glycoprotein 1	LAMP1	OID30416	Cardiometabolic II	-0.0162249	0.0421378	0.0583627	37	51	88	-0.257811	0.797173	0.867896	85.3702	-0.141345	0.108895	Welch Two Sample t-test	two.sided	NS
Olink	P17174	GOT1	Aspartate aminotransferase, cytoplasmic	GOT1	OID30417	Cardiometabolic II	-0.290113	-0.149576	0.140537	37	51	88	-2.58438	0.011779	0.0616439	72.128	-0.513885	-0.0663409	Welch Two Sample t-test	two.sided	NS
Olink	P61916	NPC2	NPC intracellular cholesterol transporter 2	NPC2	OID30418	Cardiometabolic II	-0.345238	-0.110903	0.234335	37	51	88	-3.8583	0.000221254	0.00454174	85.2437	-0.52314	-0.167336	Welch Two Sample t-test	two.sided	S
Olink	P07602	PSAP	Prosaposin	PSAP	OID30419	Cardiometabolic II	-0.268388	-0.123619	0.144769	37	51	88	-4.1698	7.56819e-05	0.00251308	81.381	-0.396444	-0.140331	Welch Two Sample t-test	two.sided	S
Olink	P61978	HNRNPK	Heterogeneous nuclear ribonucleoprotein K	HNRNPK	OID20051	Cardiometabolic	-0.428682	-0.122184	0.306498	37	51	88	-2.40246	0.0186156	0.085089	79.5371	-0.78381	-0.0735536	Welch Two Sample t-test	two.sided	NS
Olink	P08670	VIM	Vimentin	VIM	OID20053	Cardiometabolic	0.230387	0.232803	0.00241569	37	51	88	0.937319	0.351784	0.521897	70.7368	-0.259743	0.720517	Welch Two Sample t-test	two.sided	NS
Olink	Q9NRV9	HEBP1	Heme-binding protein 1	HEBP1	OID20063	Cardiometabolic	-0.0214516	0.0702405	0.0916922	37	51	88	-0.155902	0.876479	0.927408	85.2471	-0.29502	0.252117	Welch Two Sample t-test	two.sided	NS
Olink	P36952	SERPINB5	Serpin B5	SERPINB5	OID20064	Cardiometabolic	0.0191551	0.115565	0.0964098	37	51	88	0.0976429	0.92249	0.950266	71.2725	-0.37198	0.41029	Welch Two Sample t-test	two.sided	NS
Olink	Q9Y2B0	CNPY2	Protein canopy homolog 2	CNPY2	OID20069	Cardiometabolic	-0.0777363	0.158289	0.236025	37	51	88	-0.536447	0.593037	0.71839	85.8325	-0.365815	0.210342	Welch Two Sample t-test	two.sided	NS
Olink	Q6UWL2	SUSD1	Sushi domain-containing protein 1	SUSD1	OID20072	Cardiometabolic	-0.0569446	-0.0565054	0.000439216	37	51	88	-0.354926	0.723566	0.826827	81.1476	-0.376162	0.262273	Welch Two Sample t-test	two.sided	NS
Olink	P51161	FABP6	Gastrotropin	FABP6	OID20076	Cardiometabolic	-0.116631	0.0433811	0.160012	37	51	88	-0.836429	0.405232	0.572599	85.9966	-0.393826	0.160565	Welch Two Sample t-test	two.sided	NS
Olink	P58546	MTPN	Myotrophin	MTPN	OID20080	Cardiometabolic	-0.0669119	-0.0489432	0.0179686	37	51	88	-1.79821	0.0756559	0.204833	85.9307	-0.140884	0.00706064	Welch Two Sample t-test	two.sided	NS
Olink	P09237	MMP7	Matrilysin	MMP7	OID20087	Cardiometabolic	-0.264214	-0.190695	0.0735196	37	51	88	-2.30679	0.0241528	0.10137	67.2771	-0.492815	-0.0356133	Welch Two Sample t-test	two.sided	NS
Olink	Q15165	PON2	Serum paraoxonase/arylesterase 2	PON2	OID20088	Cardiometabolic	-0.0472865	-0.0123865	0.0349	37	51	88	-0.446223	0.656604	0.777051	82.5266	-0.258075	0.163502	Welch Two Sample t-test	two.sided	NS
Olink	P25815	S100P	Protein S100-P	S100P	OID20103	Cardiometabolic	-0.0759453	0.159035	0.23498	37	51	88	-0.425219	0.671828	0.787001	79.3351	-0.431421	0.279531	Welch Two Sample t-test	two.sided	NS
Olink	O75356	ENTPD5	Nucleoside diphosphate phosphatase ENTPD5	ENTPD5	OID20104	Cardiometabolic	-0.0623312	-0.0587351	0.00359608	37	51	88	-1.18283	0.240673	0.412947	73.8498	-0.167336	0.0426732	Welch Two Sample t-test	two.sided	NS
Olink	P07585	DCN	Decorin	DCN	OID20106	Cardiometabolic	-0.275157	-0.0681649	0.206992	37	51	88	-3.85041	0.000234226	0.00471084	81.1722	-0.417339	-0.132975	Welch Two Sample t-test	two.sided	S
Olink	Q04760	GLO1	Lactoylglutathione lyase	GLO1	OID20107	Cardiometabolic	-0.418476	-0.251297	0.167178	37	51	88	-2.6221	0.0107698	0.0591968	68.1704	-0.736929	-0.100023	Welch Two Sample t-test	two.sided	NS
Olink	Q13444	ADAM15	Disintegrin and metalloproteinase domain-containing protein 15	ADAM15	OID20109	Cardiometabolic	-0.133222	-0.0231027	0.11012	37	51	88	-1.86046	0.0662502	0.189839	85.7121	-0.27558	0.00913511	Welch Two Sample t-test	two.sided	NS
Olink	P09668	CTSH	Pro-cathepsin H	CTSH	OID20113	Cardiometabolic	-0.410469	-0.265022	0.145447	37	51	88	-2.03012	0.0459936	0.148371	72.8985	-0.81344	-0.00749687	Welch Two Sample t-test	two.sided	NS
Olink	O14793	MSTN	Growth/differentiation factor 8	MSTN	OID20115	Cardiometabolic	-0.356622	-0.150186	0.206435	37	51	88	-2.51939	0.0138302	0.0690899	76.9061	-0.638491	-0.0747521	Welch Two Sample t-test	two.sided	NS
Olink	Q9BWV1	BOC	Brother of CDO	BOC	OID20116	Cardiometabolic	-0.148825	-0.0427189	0.106106	37	51	88	-1.90241	0.0607515	0.176774	79.2262	-0.30453	0.00688054	Welch Two Sample t-test	two.sided	NS
Olink	P08319	ADH4	All-trans-retinol dehydrogenase [NAD(+)] ADH4	ADH4	OID20117	Cardiometabolic	-0.0886126	-0.00652432	0.0820882	37	51	88	-0.415819	0.678698	0.791882	77.0952	-0.512948	0.335723	Welch Two Sample t-test	two.sided	NS
Olink	P34913	EPHX2	Bifunctional epoxide hydrolase 2	EPHX2	OID20119	Cardiometabolic	0.134961	0.247522	0.112561	37	51	88	0.81492	0.418091	0.582214	65.0717	-0.195783	0.465705	Welch Two Sample t-test	two.sided	NS
Olink	P00568	AK1	Adenylate kinase isoenzyme 1	AK1	OID20122	Cardiometabolic	-0.409406	-0.13257	0.276835	37	51	88	-2.08715	0.0404209	0.138367	71.8787	-0.800445	-0.0183661	Welch Two Sample t-test	two.sided	NS
Olink	P09525	ANXA4	Annexin A4	ANXA4	OID20123	Cardiometabolic	-0.208424	-0.0688243	0.1396	37	51	88	-1.23761	0.220236	0.392806	66.1704	-0.544648	0.1278	Welch Two Sample t-test	two.sided	NS
Olink	Q15067	ACOX1	Peroxisomal acyl-coenzyme A oxidase 1	ACOX1	OID20124	Cardiometabolic	0.13185	0.0840189	-0.0478314	37	51	88	0.900981	0.371772	0.545814	51.7491	-0.161838	0.425538	Welch Two Sample t-test	two.sided	NS
Olink	Q05315	CLC	Galectin-10	CLC	OID20126	Cardiometabolic	-0.267086	-0.0104838	0.256602	37	51	88	-1.24007	0.218502	0.390949	81.6184	-0.695574	0.161402	Welch Two Sample t-test	two.sided	NS
Olink	Q6PJW8	CNST	Consortin	CNST	OID20127	Cardiometabolic	-0.462436	-0.296676	0.165761	37	51	88	-2.07985	0.0408116	0.138367	78.2877	-0.905058	-0.0198152	Welch Two Sample t-test	two.sided	NS
Olink	P48357	LEPR	Leptin receptor	LEPR	OID20128	Cardiometabolic	0.0862482	0.0968757	0.0106275	37	51	88	1.12448	0.264188	0.433529	79.6666	-0.066401	0.238897	Welch Two Sample t-test	two.sided	NS
Olink	P31949	S100A11	Protein S100-A11	S100A11	OID20130	Cardiometabolic	-0.164233	-0.037527	0.126706	37	51	88	-2.28099	0.0254361	0.104048	73.804	-0.307704	-0.0207619	Welch Two Sample t-test	two.sided	NS
Olink	O14917	PCDH17	Protocadherin-17	PCDH17	OID20132	Cardiometabolic	-0.273243	-0.140184	0.133059	37	51	88	-2.61843	0.010446	0.0589675	85.5858	-0.480705	-0.0657801	Welch Two Sample t-test	two.sided	NS
Olink	P16234	PDGFRA	Platelet-derived growth factor receptor alpha	PDGFRA	OID20133	Cardiometabolic	-0.244998	-0.121578	0.12342	37	51	88	-2.97157	0.00385474	0.0310962	84.7729	-0.408931	-0.0810645	Welch Two Sample t-test	two.sided	S
Olink	Q12864	CDH17	Cadherin-17	CDH17	OID20134	Cardiometabolic	0.0938764	0.0886568	-0.00521961	37	51	88	0.57451	0.567512	0.701253	68.2407	-0.232167	0.41992	Welch Two Sample t-test	two.sided	NS
Olink	Q16620	NTRK2	BDNF/NT-3 growth factors receptor	NTRK2	OID20136	Cardiometabolic	-0.012767	0.0179703	0.0307373	37	51	88	-0.180542	0.857269	0.913072	67.4699	-0.153896	0.128363	Welch Two Sample t-test	two.sided	NS
Olink	Q03154	ACY1	Aminoacylase-1	ACY1	OID20137	Cardiometabolic	-0.264139	-0.157605	0.106533	37	51	88	-1.66064	0.10091	0.247135	75.9172	-0.580936	0.0526586	Welch Two Sample t-test	two.sided	NS
Olink	Q13043	STK4	Serine/threonine-protein kinase 4	STK4	OID20140	Cardiometabolic	-0.275783	-0.0735324	0.202251	37	51	88	-1.20835	0.230777	0.403789	73.7006	-0.730577	0.17901	Welch Two Sample t-test	two.sided	NS
Olink	P21980	TGM2	Protein-glutamine gamma-glutamyltransferase 2	TGM2	OID20141	Cardiometabolic	-0.409261	-0.0848135	0.324447	37	51	88	-2.33317	0.0222371	0.0961904	77.4076	-0.758516	-0.0600054	Welch Two Sample t-test	two.sided	NS
Olink	Q9UHL4	DPP7	Dipeptidyl peptidase 2	DPP7	OID20142	Cardiometabolic	-0.435935	-0.277392	0.158543	37	51	88	-2.75852	0.00710353	0.0455675	85.2938	-0.75013	-0.12174	Welch Two Sample t-test	two.sided	S
Olink	O60664	PLIN3	Perilipin-3	PLIN3	OID20143	Cardiometabolic	-0.206628	-0.0507676	0.155861	37	51	88	-2.01132	0.0482619	0.153171	67.921	-0.411632	-0.00162436	Welch Two Sample t-test	two.sided	NS
Olink	O94903	PLPBP	Pyridoxal phosphate homeostasis protein	PLPBP	OID20144	Cardiometabolic	-0.357416	-0.117916	0.2395	37	51	88	-2.03709	0.0454999	0.148037	68.6381	-0.707472	-0.00736068	Welch Two Sample t-test	two.sided	NS
Olink	Q9UMF0	ICAM5	Intercellular adhesion molecule 5	ICAM5	OID20145	Cardiometabolic	-0.199305	-0.0917459	0.107559	37	51	88	-1.57792	0.118614	0.272152	78.3568	-0.450748	0.0521387	Welch Two Sample t-test	two.sided	NS
Olink	P10644	PRKAR1A	cAMP-dependent protein kinase type I-alpha regulatory subunit	PRKAR1A	OID20146	Cardiometabolic	-0.290544	-0.217238	0.0733059	37	51	88	-1.46888	0.145884	0.30388	78.0461	-0.684328	0.10324	Welch Two Sample t-test	two.sided	NS
Olink	P40189	IL6ST	Interleukin-6 receptor subunit beta	IL6ST	OID20147	Cardiometabolic	-0.106768	-0.0241703	0.082598	37	51	88	-2.20868	0.0299295	0.116118	83.7206	-0.202903	-0.0106336	Welch Two Sample t-test	two.sided	NS
Olink	Q6GTS8	PM20D1	N-fatty-acyl-amino acid synthase/hydrolase PM20D1	PM20D1	OID20149	Cardiometabolic	-0.66455	-0.767484	-0.102933	37	51	88	-1.43092	0.156876	0.319699	70.3954	-1.59072	0.261615	Welch Two Sample t-test	two.sided	NS
Olink	Q53H82	LACTB2	Endoribonuclease LACTB2	LACTB2	OID20150	Cardiometabolic	-0.297385	-0.17023	0.127155	37	51	88	-1.94853	0.0553853	0.168618	69.5798	-0.601808	0.00703867	Welch Two Sample t-test	two.sided	NS
Olink	Q99674	CGREF1	Cell growth regulator with EF hand domain protein 1	CGREF1	OID20152	Cardiometabolic	-0.245073	-0.0825378	0.162535	37	51	88	-2.16098	0.0335591	0.122177	83.5523	-0.470615	-0.019531	Welch Two Sample t-test	two.sided	NS
Olink	P09382	LGALS1	Galectin-1	LGALS1	OID20154	Cardiometabolic	-0.205932	-0.13053	0.075402	37	51	88	-2.40019	0.0189749	0.0860349	71.9634	-0.376968	-0.0348951	Welch Two Sample t-test	two.sided	NS
Olink	P55285	CDH6	Cadherin-6	CDH6	OID20157	Cardiometabolic	-0.139716	-0.0325946	0.107122	37	51	88	-1.31361	0.192735	0.360858	79.937	-0.351382	0.0719501	Welch Two Sample t-test	two.sided	NS
Olink	P16112	ACAN	Aggrecan core protein	ACAN	OID20159	Cardiometabolic	-0.263422	-0.126865	0.136557	37	51	88	-3.29454	0.00146181	0.0151585	81.283	-0.422503	-0.104341	Welch Two Sample t-test	two.sided	S
Olink	Q06418	TYRO3	Tyrosine-protein kinase receptor TYRO3	TYRO3	OID20161	Cardiometabolic	-0.0325267	0.00382432	0.036351	37	51	88	-0.528043	0.59891	0.723175	81.1936	-0.155084	0.0900306	Welch Two Sample t-test	two.sided	NS
Olink	O75340	PDCD6	Programmed cell death protein 6	PDCD6	OID20163	Cardiometabolic	-0.197957	-0.331778	-0.133822	37	51	88	-1.41963	0.15967	0.32076	78.5912	-0.475532	0.0796188	Welch Two Sample t-test	two.sided	NS
Olink	P51693	APLP1	Amyloid beta precursor like protein 1	APLP1	OID20164	Cardiometabolic	0.0819968	-0.0141973	-0.0961941	37	51	88	0.542709	0.588862	0.714866	78.8131	-0.218748	0.382741	Welch Two Sample t-test	two.sided	NS
Olink	Q969P0	IGSF8	Immunoglobulin superfamily member 8	IGSF8	OID20167	Cardiometabolic	-0.0906486	0.0285514	0.1192	37	51	88	-1.074	0.285972	0.452788	82.025	-0.258552	0.0772546	Welch Two Sample t-test	two.sided	NS
Olink	Q16820	MEP1B	Meprin A subunit beta	MEP1B	OID20168	Cardiometabolic	0.753416	0.253322	-0.500094	37	51	88	2.50612	0.0140955	0.0693786	85.7184	0.155754	1.35108	Welch Two Sample t-test	two.sided	NS
Olink	P18827	SDC1	Syndecan-1	SDC1	OID20169	Cardiometabolic	-0.760118	-0.176273	0.583845	37	51	88	-3.79031	0.000278659	0.00515748	85.945	-1.15879	-0.361449	Welch Two Sample t-test	two.sided	S
Olink	P19022	CDH2	Cadherin-2	CDH2	OID20170	Cardiometabolic	-0.347829	-0.169305	0.178524	37	51	88	-3.80257	0.000269322	0.00515364	84.7107	-0.529709	-0.165949	Welch Two Sample t-test	two.sided	S
Olink	Q8NI22	MCFD2	Multiple coagulation factor deficiency protein 2	MCFD2	OID20171	Cardiometabolic	-0.191677	-0.0914108	0.100267	37	51	88	-1.81584	0.0734711	0.202809	73.5497	-0.402029	0.0186744	Welch Two Sample t-test	two.sided	NS
Olink	Q14956	GPNMB	Transmembrane glycoprotein NMB	GPNMB	OID20173	Cardiometabolic	-0.176454	-0.0637838	0.112671	37	51	88	-2.51852	0.0136365	0.0684251	85.9767	-0.315735	-0.0371737	Welch Two Sample t-test	two.sided	NS
Olink	P09417	QDPR	Dihydropteridine reductase	QDPR	OID20174	Cardiometabolic	-0.203586	-0.0703919	0.133194	37	51	88	-1.6792	0.0982727	0.243118	60.4913	-0.446062	0.0388901	Welch Two Sample t-test	two.sided	NS
Olink	P41236	PPP1R2	Protein phosphatase inhibitor 2	PPP1R2	OID20176	Cardiometabolic	-0.317378	-0.241835	0.0755431	37	51	88	-1.76379	0.082151	0.218747	69.6835	-0.676289	0.0415321	Welch Two Sample t-test	two.sided	NS
Olink	Q9GZM7	TINAGL1	Tubulointerstitial nephritis antigen-like	TINAGL1	OID20180	Cardiometabolic	-0.24126	-0.120732	0.120527	37	51	88	-4.18833	6.77428e-05	0.00231762	85.9811	-0.355771	-0.126749	Welch Two Sample t-test	two.sided	S
Olink	Q8WVQ1	CANT1	Soluble calcium-activated nucleotidase 1	CANT1	OID20181	Cardiometabolic	-0.138252	-0.0908108	0.0474412	37	51	88	-3.18121	0.00210134	0.0198181	78.4709	-0.224764	-0.05174	Welch Two Sample t-test	two.sided	S
Olink	Q8WTU2	SSC4D	Scavenger receptor cysteine-rich domain-containing group B protein	SSC4D	OID20182	Cardiometabolic	-0.607662	-0.0935838	0.514078	37	51	88	-1.83215	0.0704105	0.198238	85.5085	-1.26705	0.0517227	Welch Two Sample t-test	two.sided	NS
Olink	Q86VZ4	LRP11	Low-density lipoprotein receptor-related protein 11	LRP11	OID20185	Cardiometabolic	-0.218323	-0.110811	0.107512	37	51	88	-2.53043	0.0132658	0.0668619	83.6553	-0.389908	-0.0467373	Welch Two Sample t-test	two.sided	NS
Olink	P41159	LEP	Leptin	LEP	OID20187	Cardiometabolic	1.10252	0.608078	-0.494437	37	51	88	4.40666	3.25263e-05	0.00129006	79.3772	0.604556	1.60048	Welch Two Sample t-test	two.sided	S
Olink	P06858	LPL	Lipoprotein lipase	LPL	OID20188	Cardiometabolic	0.264238	0.173011	-0.0912275	37	51	88	2.12612	0.0365445	0.128933	80.8359	0.0169485	0.511528	Welch Two Sample t-test	two.sided	NS
Olink	Q8IZP9	ADGRG2	Adhesion G-protein coupled receptor G2	ADGRG2	OID20189	Cardiometabolic	0.254698	0.196292	-0.0584059	37	51	88	3.77574	0.00029328	0.00525577	85.7914	0.120594	0.388801	Welch Two Sample t-test	two.sided	S
Olink	Q9Y286	SIGLEC7	Sialic acid-binding Ig-like lectin 7	SIGLEC7	OID20190	Cardiometabolic	-0.101695	-0.00525946	0.0964353	37	51	88	-1.18124	0.241362	0.413476	72.5699	-0.273291	0.0699019	Welch Two Sample t-test	two.sided	NS
Olink	O75791	GRAP2	GRB2-related adapter protein 2	GRAP2	OID20192	Cardiometabolic	-0.565686	-0.277914	0.287773	37	51	88	-1.93241	0.0570811	0.17094	75.0875	-1.14884	0.0174636	Welch Two Sample t-test	two.sided	NS
Olink	Q9HBB8	CDHR5	Cadherin-related family member 5	CDHR5	OID20193	Cardiometabolic	0.228518	0.0879216	-0.140596	37	51	88	2.34961	0.0210872	0.0933624	85.8746	0.0351718	0.421864	Welch Two Sample t-test	two.sided	NS
Olink	P52888	THOP1	Thimet oligopeptidase	THOP1	OID20194	Cardiometabolic	-0.0843819	0.00339459	0.0877765	37	51	88	-0.97069	0.335408	0.508289	63.1208	-0.258091	0.089327	Welch Two Sample t-test	two.sided	NS
Olink	P35754	GLRX	Glutaredoxin-1	GLRX	OID20195	Cardiometabolic	-0.134493	0.0518595	0.186353	37	51	88	-1.00753	0.316871	0.486987	76.1157	-0.400351	0.131364	Welch Two Sample t-test	two.sided	NS
Olink	P21583	KITLG	Kit ligand	KITLG	OID20196	Cardiometabolic	0.158911	-0.0478541	-0.206765	37	51	88	1.29355	0.199423	0.369701	82.7103	-0.0854431	0.403264	Welch Two Sample t-test	two.sided	NS
Olink	Q15846	CLUL1	Clusterin-like protein 1	CLUL1	OID20198	Cardiometabolic	0.111571	0.0256811	-0.0858902	37	51	88	0.80215	0.425508	0.590896	62.4537	-0.166426	0.389568	Welch Two Sample t-test	two.sided	NS
Olink	P23526	AHCY	Adenosylhomocysteinase	AHCY	OID20199	Cardiometabolic	-0.415611	-0.293089	0.122522	37	51	88	-2.3281	0.0228486	0.0977122	68.9156	-0.771755	-0.0594664	Welch Two Sample t-test	two.sided	NS
Olink	P12104	FABP2	Fatty acid-binding protein, intestinal	FABP2	OID20200	Cardiometabolic	-0.0748636	-0.0377459	0.0371176	37	51	88	-0.34727	0.729596	0.829122	60.3815	-0.506027	0.356299	Welch Two Sample t-test	two.sided	NS
Olink	Q9UK05	GDF2	Growth/differentiation factor 2	GDF2	OID20202	Cardiometabolic	0.296007	0.116103	-0.179904	37	51	88	2.86961	0.00518103	0.037983	85.2377	0.0909203	0.501093	Welch Two Sample t-test	two.sided	S
Olink	Q9NQX5	NPDC1	Neural proliferation differentiation and control protein 1	NPDC1	OID20205	Cardiometabolic	-0.391751	-0.0562486	0.335502	37	51	88	-3.88599	0.000200666	0.00444219	85.3986	-0.592176	-0.191325	Welch Two Sample t-test	two.sided	S
Olink	P02462	COL4A1	Collagen alpha-1(IV) chain	COL4A1	OID20208	Cardiometabolic	-0.544862	-0.307468	0.237394	37	51	88	-4.38247	3.30084e-05	0.00129006	85.9844	-0.792017	-0.297706	Welch Two Sample t-test	two.sided	S
Olink	A6NI73	LILRA5	Leukocyte immunoglobulin-like receptor subfamily A member 5	LILRA5	OID20209	Cardiometabolic	-0.186515	-0.142792	0.0437235	37	51	88	-2.03076	0.0456307	0.148037	79.3122	-0.369318	-0.00371315	Welch Two Sample t-test	two.sided	NS
Olink	Q9UEW3	MARCO	Macrophage receptor MARCO	MARCO	OID20210	Cardiometabolic	-0.10272	-0.0667243	0.0359961	37	51	88	-1.46835	0.14587	0.30388	81.2513	-0.241905	0.0364644	Welch Two Sample t-test	two.sided	NS
Olink	Q99523	SORT1	Sortilin	SORT1	OID20213	Cardiometabolic	-0.135073	-0.047373	0.0877	37	51	88	-1.5911	0.115513	0.268341	80.3574	-0.304003	0.0338572	Welch Two Sample t-test	two.sided	NS
Olink	P35247	SFTPD	Pulmonary surfactant-associated protein D	SFTPD	OID20214	Cardiometabolic	-0.502017	-0.355762	0.146255	37	51	88	-2.57564	0.0119408	0.0618404	76.2156	-0.890196	-0.113838	Welch Two Sample t-test	two.sided	NS
Olink	P31431	SDC4	Syndecan-4	SDC4	OID20216	Cardiometabolic	0.00975533	-0.011227	-0.0209824	37	51	88	0.048794	0.961212	0.978547	75.4834	-0.388482	0.407992	Welch Two Sample t-test	two.sided	NS
Olink	P09601	HMOX1	Heme oxygenase 1	HMOX1	OID20217	Cardiometabolic	-0.229392	0.0939919	0.323384	37	51	88	-1.5817	0.11739	0.271028	85.991	-0.517701	0.0589163	Welch Two Sample t-test	two.sided	NS
Olink	O00161	SNAP23	Synaptosomal-associated protein 23	SNAP23	OID20218	Cardiometabolic	-0.380094	-0.277192	0.102902	37	51	88	-1.55618	0.123845	0.278528	75.5283	-0.866604	0.106416	Welch Two Sample t-test	two.sided	NS
Olink	Q9BUD6	SPON2	Spondin-2	SPON2	OID20221	Cardiometabolic	-0.260597	-0.122197	0.1384	37	51	88	-2.6109	0.0106682	0.0591968	85.2273	-0.459042	-0.0621531	Welch Two Sample t-test	two.sided	NS
Olink	Q92692	NECTIN2	Nectin-2	NECTIN2	OID20222	Cardiometabolic	-0.347149	-0.147343	0.199806	37	51	88	-4.1104	9.38413e-05	0.00280352	81.2366	-0.515183	-0.179115	Welch Two Sample t-test	two.sided	S
Olink	Q01973	ROR1	Inactive tyrosine-protein kinase transmembrane receptor ROR1	ROR1	OID20224	Cardiometabolic	-0.124522	-0.0690459	0.0554765	37	51	88	-1.68427	0.0960086	0.239925	80.3779	-0.271642	0.0225972	Welch Two Sample t-test	two.sided	NS
Olink	Q8N1Q1	CA13	Carbonic anhydrase 13	CA13	OID20225	Cardiometabolic	-0.271105	-0.163441	0.107665	37	51	88	-1.07549	0.285697	0.452788	73.0318	-0.77349	0.231279	Welch Two Sample t-test	two.sided	NS
Olink	P09467	FBP1	Fructose-1,6-bisphosphatase 1	FBP1	OID20227	Cardiometabolic	-0.135083	0.0570676	0.192151	37	51	88	-0.726499	0.469696	0.629795	78.4045	-0.505226	0.23506	Welch Two Sample t-test	two.sided	NS
Olink	P07711	CTSL	Procathepsin L	CTSL	OID20228	Cardiometabolic	-0.193333	-0.0487054	0.144627	37	51	88	-1.86592	0.0664546	0.189942	66.6267	-0.400165	0.0134995	Welch Two Sample t-test	two.sided	NS
Olink	Q92823	NRCAM	Neuronal cell adhesion molecule	NRCAM	OID20229	Cardiometabolic	-0.232632	-0.173389	0.0592431	37	51	88	-2.50772	0.0141082	0.0693786	82.6504	-0.417153	-0.0481117	Welch Two Sample t-test	two.sided	NS
Olink	P04792	HSPB1	Heat shock protein beta-1	HSPB1	OID20230	Cardiometabolic	-0.161437	-0.11687	0.0445667	37	51	88	-0.993013	0.3242	0.495293	68.4744	-0.485805	0.162931	Welch Two Sample t-test	two.sided	NS
Olink	P07204	THBD	Thrombomodulin	THBD	OID20231	Cardiometabolic	-0.263846	-0.0735892	0.190257	37	51	88	-3.44135	0.000896141	0.0105024	85.8824	-0.416263	-0.11143	Welch Two Sample t-test	two.sided	S
Olink	Q92520	FAM3C	Protein FAM3C	FAM3C	OID20233	Cardiometabolic	-0.316844	-0.164495	0.152349	37	51	88	-3.3564	0.00120294	0.0131856	81.2501	-0.504661	-0.129026	Welch Two Sample t-test	two.sided	S
Olink	P19971	TYMP	Thymidine phosphorylase	TYMP	OID20234	Cardiometabolic	-0.226726	-0.124981	0.101745	37	51	88	-1.53143	0.130307	0.286176	67.9546	-0.522157	0.0687047	Welch Two Sample t-test	two.sided	NS
Olink	Q8NBP7	PCSK9	Proprotein convertase subtilisin/kexin type 9	PCSK9	OID20235	Cardiometabolic	-0.0394659	-0.0137973	0.0256686	37	51	88	-0.448229	0.655208	0.777027	79.4458	-0.214707	0.135775	Welch Two Sample t-test	two.sided	NS
Olink	Q16270	IGFBP7	Insulin-like growth factor-binding protein 7	IGFBP7	OID20236	Cardiometabolic	-0.362747	-0.183686	0.179061	37	51	88	-4.56807	1.63449e-05	0.000959572	85.8913	-0.520611	-0.204884	Welch Two Sample t-test	two.sided	S
Olink	P07911	UMOD	Uromodulin	UMOD	OID20237	Cardiometabolic	0.361125	0.0826838	-0.278441	37	51	88	2.58605	0.0114293	0.061155	84.1496	0.0834356	0.638814	Welch Two Sample t-test	two.sided	NS
Olink	P55058	PLTP	Phospholipid transfer protein	PLTP	OID20238	Cardiometabolic	-0.0137348	-0.0375054	-0.0237706	37	51	88	-0.123124	0.902326	0.938621	77.772	-0.235829	0.208359	Welch Two Sample t-test	two.sided	NS
Olink	P01130	LDLR	Low-density lipoprotein receptor	LDLR	OID20240	Cardiometabolic	0.33614	0.213068	-0.123073	37	51	88	2.86463	0.00539016	0.0384696	76.3015	0.102449	0.569831	Welch Two Sample t-test	two.sided	S
Olink	P22748	CA4	Carbonic anhydrase 4	CA4	OID20241	Cardiometabolic	-0.0846412	-0.0156216	0.0690196	37	51	88	-1.48425	0.141596	0.299329	81.5981	-0.198093	0.0288107	Welch Two Sample t-test	two.sided	NS
Olink	P54760	EPHB4	Ephrin type-B receptor 4	EPHB4	OID20242	Cardiometabolic	-0.347644	-0.114411	0.233233	37	51	88	-4.76705	7.75317e-06	0.000625238	84.0759	-0.492665	-0.202624	Welch Two Sample t-test	two.sided	S
Olink	P33151	CDH5	Cadherin-5	CDH5	OID20243	Cardiometabolic	-0.111719	-0.0703108	0.0414078	37	51	88	-1.64671	0.103276	0.248612	85.7817	-0.246592	0.0231547	Welch Two Sample t-test	two.sided	NS
Olink	P23141	CES1	Liver carboxylesterase 1	CES1	OID20244	Cardiometabolic	0.0464471	0.151	0.104553	37	51	88	0.223356	0.823923	0.888452	68.4825	-0.36846	0.461354	Welch Two Sample t-test	two.sided	NS
Olink	P15090	FABP4	Fatty acid-binding protein, adipocyte	FABP4	OID20245	Cardiometabolic	0.122397	0.211362	0.0889647	37	51	88	0.677109	0.500185	0.647545	84.5733	-0.237038	0.481832	Welch Two Sample t-test	two.sided	NS
Olink	P08833	IGFBP1	Insulin-like growth factor-binding protein 1	IGFBP1	OID20246	Cardiometabolic	-0.459535	-0.205641	0.253894	37	51	88	-1.61013	0.111134	0.260852	83.7023	-1.02712	0.108047	Welch Two Sample t-test	two.sided	NS
Olink	P13598	ICAM2	Intercellular adhesion molecule 2	ICAM2	OID20248	Cardiometabolic	-0.195269	-0.162546	0.0327235	37	51	88	-2.28233	0.0251165	0.103115	80.2811	-0.365524	-0.0250145	Welch Two Sample t-test	two.sided	NS
Olink	Q76LX8	ADAMTS13	A disintegrin and metalloproteinase with thrombospondin motifs 13	ADAMTS13	OID20249	Cardiometabolic	0.0836851	-0.0164973	-0.100182	37	51	88	1.20601	0.23152	0.403789	76.7416	-0.054496	0.221866	Welch Two Sample t-test	two.sided	NS
Olink	Q01638	IL1RL1	Interleukin-1 receptor-like 1	IL1RL1	OID20250	Cardiometabolic	-0.604153	-0.234235	0.369918	37	51	88	-3.76423	0.000307399	0.00525838	84.6277	-0.923287	-0.285019	Welch Two Sample t-test	two.sided	S
Olink	P04054	PLA2G1B	Phospholipase A2	PLA2G1B	OID20252	Cardiometabolic	0.00831394	-0.0876135	-0.0959275	37	51	88	0.0599934	0.952326	0.972168	72.4849	-0.267911	0.284538	Welch Two Sample t-test	two.sided	NS
Olink	Q9UM47	NOTCH3	Neurogenic locus notch homolog protein 3	NOTCH3	OID20253	Cardiometabolic	-0.25911	-0.178095	0.0810157	37	51	88	-2.53468	0.0132028	0.0668428	80.0972	-0.462543	-0.0556778	Welch Two Sample t-test	two.sided	NS
Olink	Q14767	LTBP2	Latent-transforming growth factor beta-binding protein 2	LTBP2	OID20254	Cardiometabolic	-0.445681	-0.220468	0.225214	37	51	88	-4.10553	9.1522e-05	0.00280352	85.9963	-0.661484	-0.229878	Welch Two Sample t-test	two.sided	S
Olink	Q03167	TGFBR3	Transforming growth factor beta receptor type 3	TGFBR3	OID20255	Cardiometabolic	-0.17838	-0.0990541	0.0793255	37	51	88	-2.29279	0.0244675	0.101933	80.577	-0.33319	-0.0235693	Welch Two Sample t-test	two.sided	NS
Olink	P04275	VWF	von Willebrand factor	VWF	OID20256	Cardiometabolic	-0.367129	-0.204449	0.16268	37	51	88	-2.68167	0.00898138	0.0528124	76.0178	-0.639794	-0.0944637	Welch Two Sample t-test	two.sided	NS
Olink	Q5VY43	PEAR1	Platelet endothelial aggregation receptor 1	PEAR1	OID20257	Cardiometabolic	0.0167696	-0.00231081	-0.0190804	37	51	88	0.277066	0.782402	0.857604	84.9898	-0.103572	0.137111	Welch Two Sample t-test	two.sided	NS
Olink	Q06141	REG3A	Regenerating islet-derived protein 3-alpha	REG3A	OID20258	Cardiometabolic	-0.385352	-0.125446	0.259906	37	51	88	-2.28484	0.0248253	0.102501	84.5918	-0.720709	-0.0499951	Welch Two Sample t-test	two.sided	NS
Olink	P48960	ADGRE5	Adhesion G protein-coupled receptor E5	ADGRE5	OID20260	Cardiometabolic	-0.241588	-0.129243	0.112345	37	51	88	-2.67459	0.00896732	0.0528124	85.2844	-0.421175	-0.0620021	Welch Two Sample t-test	two.sided	NS
Olink	P04066	FUCA1	Tissue alpha-L-fucosidase	FUCA1	OID20261	Cardiometabolic	-0.124411	-0.247619	-0.123208	37	51	88	-0.635017	0.527559	0.669229	67.6634	-0.515394	0.266572	Welch Two Sample t-test	two.sided	NS
Olink	Q9NNX6	CD209	CD209 antigen	CD209	OID20262	Cardiometabolic	0.0313583	0.0323838	0.00102549	37	51	88	0.3706	0.711932	0.816052	78.6612	-0.137075	0.199791	Welch Two Sample t-test	two.sided	NS
Olink	P02144	MB	Myoglobin	MB	OID20263	Cardiometabolic	-0.616215	-0.353446	0.262769	37	51	88	-4.50337	2.14124e-05	0.00103841	83.9506	-0.888327	-0.344103	Welch Two Sample t-test	two.sided	S
Olink	Q9UBP4	DKK3	Dickkopf-related protein 3	DKK3	OID20264	Cardiometabolic	-0.257486	-0.0635135	0.193973	37	51	88	-2.80694	0.00619044	0.0419328	85.7097	-0.439852	-0.0751201	Welch Two Sample t-test	two.sided	S
Olink	O14798	TNFRSF10C	Tumor necrosis factor receptor superfamily member 10C	TNFRSF10C	OID20265	Cardiometabolic	-0.103527	-0.0318568	0.0716706	37	51	88	-0.919306	0.360529	0.532075	85.2631	-0.327425	0.120371	Welch Two Sample t-test	two.sided	NS
Olink	P48304	REG1B	Lithostathine-1-beta	REG1B	OID20266	Cardiometabolic	-0.380818	-0.132295	0.248524	37	51	88	-2.60195	0.0109185	0.0591968	85.745	-0.671782	-0.0898547	Welch Two Sample t-test	two.sided	NS
Olink	P09619	PDGFRB	Platelet-derived growth factor receptor beta	PDGFRB	OID20268	Cardiometabolic	0.0566888	0.0387378	-0.017951	37	51	88	0.751279	0.454601	0.617623	83.327	-0.0933822	0.20676	Welch Two Sample t-test	two.sided	NS
Olink	P08581	MET	Hepatocyte growth factor receptor	MET	OID20269	Cardiometabolic	0.0330249	0.0191622	-0.0138627	37	51	88	0.563305	0.574702	0.702207	85.4553	-0.0835324	0.149582	Welch Two Sample t-test	two.sided	NS
Olink	Q96AP7	ESAM	Endothelial cell-selective adhesion molecule	ESAM	OID20270	Cardiometabolic	-0.29649	-0.128943	0.167547	37	51	88	-4.07842	0.000104556	0.00283566	81.9131	-0.441111	-0.15187	Welch Two Sample t-test	two.sided	S
Olink	P07451	CA3	Carbonic anhydrase 3	CA3	OID20271	Cardiometabolic	-0.382671	-0.142386	0.240284	37	51	88	-2.25421	0.0269161	0.108918	80.0474	-0.720497	-0.0448446	Welch Two Sample t-test	two.sided	NS
Olink	Q9Y275	TNFSF13B	Tumor necrosis factor ligand superfamily member 13B	TNFSF13B	OID20272	Cardiometabolic	0.0226112	0.0138838	-0.00872745	37	51	88	0.14698	0.883689	0.929809	54.6079	-0.285738	0.330961	Welch Two Sample t-test	two.sided	NS
Olink	Q13740	ALCAM	CD166 antigen	ALCAM	OID20273	Cardiometabolic	-0.0436695	0.0127541	0.0564235	37	51	88	-0.693728	0.489726	0.642161	85.8313	-0.168811	0.0814725	Welch Two Sample t-test	two.sided	NS
Olink	P14555	PLA2G2A	Phospholipase A2, membrane associated	PLA2G2A	OID20274	Cardiometabolic	-0.000934393	0.262768	0.263702	37	51	88	-0.00382633	0.996956	0.998553	85.9383	-0.486394	0.484525	Welch Two Sample t-test	two.sided	NS
Olink	P07858	CTSB	Cathepsin B	CTSB	OID20276	Cardiometabolic	-0.174975	0.0232919	0.198267	37	51	88	-1.2414	0.218216	0.390949	77.1976	-0.455629	0.10568	Welch Two Sample t-test	two.sided	NS
Olink	P32942	ICAM3	Intercellular adhesion molecule 3	ICAM3	OID20277	Cardiometabolic	-0.126442	-0.0660189	0.0604235	37	51	88	-1.63126	0.106594	0.255508	83.6773	-0.280593	0.0277076	Welch Two Sample t-test	two.sided	NS
Olink	Q07507	DPT	Dermatopontin	DPT	OID20278	Cardiometabolic	-0.177398	-0.132914	0.0444843	37	51	88	-2.24022	0.0279824	0.112029	76.4173	-0.3351	-0.019696	Welch Two Sample t-test	two.sided	NS
Olink	Q9NQ79	CRTAC1	Cartilage acidic protein 1	CRTAC1	OID20279	Cardiometabolic	0.0509877	0.00738378	-0.0436039	37	51	88	0.64467	0.520939	0.662361	82.0479	-0.106348	0.208324	Welch Two Sample t-test	two.sided	NS
Olink	P15085	CPA1	Carboxypeptidase A1	CPA1	OID20280	Cardiometabolic	-0.115516	-0.0104	0.105116	37	51	88	-0.688648	0.493074	0.644481	78.5469	-0.449429	0.218398	Welch Two Sample t-test	two.sided	NS
Olink	Q86U17	SERPINA11	Serpin A11	SERPINA11	OID20281	Cardiometabolic	0.0728812	0.0738459	0.000964706	37	51	88	0.747409	0.456948	0.618634	82.2675	-0.121091	0.266854	Welch Two Sample t-test	two.sided	NS
Olink	Q9H2A7	CXCL16	C-X-C motif chemokine 16	CXCL16	OID20282	Cardiometabolic	-0.103092	-0.0316297	0.0714627	37	51	88	-1.39591	0.166555	0.327598	80.9817	-0.250037	0.0438523	Welch Two Sample t-test	two.sided	NS
Olink	O75326	SEMA7A	Semaphorin-7A	SEMA7A	OID20283	Cardiometabolic	-0.237859	-0.0761568	0.161702	37	51	88	-2.86502	0.005329	0.0384696	79.7254	-0.403086	-0.0726315	Welch Two Sample t-test	two.sided	S
Olink	P17931	LGALS3	Galectin-3	LGALS3	OID20284	Cardiometabolic	0.066935	0.0700703	0.00313529	37	51	88	0.884164	0.379207	0.552697	81.5635	-0.083677	0.217547	Welch Two Sample t-test	two.sided	NS
Olink	Q9H1U4	MEGF9	Multiple epidermal growth factor-like domains protein 9	MEGF9	OID20285	Cardiometabolic	0.0334977	0.00904865	-0.024449	37	51	88	0.614568	0.540578	0.681153	80.272	-0.0749672	0.141963	Welch Two Sample t-test	two.sided	NS
Olink	P31146	CORO1A	Coronin-1A	CORO1A	OID20286	Cardiometabolic	-0.153366	-0.0433243	0.110041	37	51	88	-0.659211	0.51178	0.655101	74.9914	-0.616829	0.310098	Welch Two Sample t-test	two.sided	NS
Olink	P17813	ENG	Endoglin	ENG	OID20287	Cardiometabolic	-0.0439376	-0.0368297	0.00710784	37	51	88	-0.890983	0.37576	0.55051	75.7203	-0.14216	0.0542848	Welch Two Sample t-test	two.sided	NS
Olink	P15086	CPB1	Carboxypeptidase B	CPB1	OID20289	Cardiometabolic	-0.14588	0.0371162	0.182996	37	51	88	-0.936875	0.351468	0.521897	85.2932	-0.455456	0.163696	Welch Two Sample t-test	two.sided	NS
Olink	P16581	SELE	E-selectin	SELE	OID20290	Cardiometabolic	-0.185907	-0.160649	0.0252588	37	51	88	-1.37123	0.174091	0.33818	81.0027	-0.455664	0.083849	Welch Two Sample t-test	two.sided	NS
Olink	P19021	PAM	Peptidyl-glycine alpha-amidating monooxygenase	PAM	OID20291	Cardiometabolic	-0.165604	-0.0855649	0.0800392	37	51	88	-2.86122	0.00547258	0.0386159	74.591	-0.280915	-0.050293	Welch Two Sample t-test	two.sided	S
Olink	P12111	COL6A3	Collagen alpha-3(VI) chain	COL6A3	OID20292	Cardiometabolic	-0.431043	-0.191343	0.2397	37	51	88	-3.59647	0.000542477	0.0072173	84.3599	-0.669367	-0.19272	Welch Two Sample t-test	two.sided	S
Olink	Q15828	CST6	Cystatin-M	CST6	OID20293	Cardiometabolic	-0.340191	-0.248795	0.0913961	37	51	88	-2.71203	0.00812413	0.0503964	83.1661	-0.589674	-0.0907075	Welch Two Sample t-test	two.sided	NS
Olink	P04080	CSTB	Cystatin-B	CSTB	OID20294	Cardiometabolic	-0.287187	-0.0706892	0.216498	37	51	88	-2.16202	0.0336554	0.122177	78.6876	-0.551601	-0.0227735	Welch Two Sample t-test	two.sided	NS
Olink	P80370	DLK1	Protein delta homolog 1	DLK1	OID20295	Cardiometabolic	-0.132432	-0.139316	-0.00688431	37	51	88	-1.00751	0.317038	0.486987	72.5202	-0.394429	0.129565	Welch Two Sample t-test	two.sided	NS
Olink	P08236	GUSB	Beta-glucuronidase	GUSB	OID20296	Cardiometabolic	-0.372926	-0.163368	0.209559	37	51	88	-2.71043	0.00826756	0.0505214	77.6293	-0.646866	-0.0989865	Welch Two Sample t-test	two.sided	NS
Olink	P09093	CELA3A	Chymotrypsin-like elastase family member 3A	CELA3A	OID20298	Cardiometabolic	-0.0333824	-0.0189216	0.0144608	37	51	88	-0.191963	0.848256	0.908615	80.2563	-0.379437	0.312672	Welch Two Sample t-test	two.sided	NS
Olink	P48745	CCN3	CCN family member 3	CCN3	OID20299	Cardiometabolic	-0.315993	-0.151138	0.164855	37	51	88	-3.63918	0.000466297	0.00692696	85.8665	-0.488611	-0.143375	Welch Two Sample t-test	two.sided	S
Olink	Q9Y4L1	HYOU1	Hypoxia up-regulated protein 1	HYOU1	OID20300	Cardiometabolic	-0.0341942	-0.00814324	0.026051	37	51	88	-0.663558	0.508774	0.654221	84.7464	-0.136657	0.0682689	Welch Two Sample t-test	two.sided	NS
Olink	Q8N423	LILRB2	Leukocyte immunoglobulin-like receptor subfamily B member 2	LILRB2	OID20301	Cardiometabolic	-0.195204	-0.170392	0.0248118	37	51	88	-1.91882	0.0585356	0.173456	80.8708	-0.397622	0.00721448	Welch Two Sample t-test	two.sided	NS
Olink	P15907	ST6GAL1	Beta-galactoside alpha-2,6-sialyltransferase 1	ST6GAL1	OID20302	Cardiometabolic	-0.194336	-0.0418162	0.15252	37	51	88	-1.84832	0.0680926	0.192673	83.591	-0.403437	0.0147656	Welch Two Sample t-test	two.sided	NS
Olink	P35590	TIE1	Tyrosine-protein kinase receptor Tie-1	TIE1	OID20303	Cardiometabolic	-0.109281	-0.0796946	0.0295863	37	51	88	-1.07305	0.286526	0.452788	78.6962	-0.312002	0.0934407	Welch Two Sample t-test	two.sided	NS
Olink	P78324	SIRPA	Tyrosine-protein phosphatase non-receptor type substrate 1	SIRPA	OID20304	Cardiometabolic	-0.278079	-0.181565	0.0965137	37	51	88	-2.07174	0.0417501	0.140062	74.539	-0.545495	-0.0106621	Welch Two Sample t-test	two.sided	NS
Olink	P42574	CASP3	Caspase-3	CASP3	OID20305	Cardiometabolic	-0.391465	-0.227438	0.164027	37	51	88	-1.82415	0.0724651	0.200522	68.9193	-0.819593	0.0366628	Welch Two Sample t-test	two.sided	NS
Olink	Q12860	CNTN1	Contactin-1	CNTN1	OID20307	Cardiometabolic	0.19193	0.185603	-0.00632745	37	51	88	2.04325	0.0446719	0.14704	72.3158	0.00469086	0.379169	Welch Two Sample t-test	two.sided	NS
Olink	Q8TDL5	BPIFB1	BPI fold-containing family B member 1	BPIFB1	OID20308	Cardiometabolic	0.198328	0.0886649	-0.109663	37	51	88	1.18261	0.240286	0.412912	84.3915	-0.135147	0.531802	Welch Two Sample t-test	two.sided	NS
Olink	P10586	PTPRF	Receptor-type tyrosine-protein phosphatase F	PTPRF	OID20310	Cardiometabolic	-0.156359	-0.0719162	0.0844431	37	51	88	-2.0028	0.0487421	0.154145	76.4833	-0.311834	-0.000884966	Welch Two Sample t-test	two.sided	NS
Olink	P46531	NOTCH1	Neurogenic locus notch homolog protein 1	NOTCH1	OID20311	Cardiometabolic	-0.0290601	-0.0118405	0.0172196	37	51	88	-0.572816	0.568332	0.701253	82.2466	-0.129978	0.0718575	Welch Two Sample t-test	two.sided	NS
Olink	Q13231	CHIT1	Chitotriosidase-1	CHIT1	OID20312	Cardiometabolic	-0.437178	-0.232022	0.205157	37	51	88	-1.65318	0.102225	0.247552	79.7872	-0.963467	0.0891105	Welch Two Sample t-test	two.sided	NS
Olink	P04085	PDGFA	Platelet-derived growth factor subunit A	PDGFA	OID20313	Cardiometabolic	-0.127816	-0.00345135	0.124365	37	51	88	-0.67015	0.504664	0.650417	81.182	-0.507291	0.251659	Welch Two Sample t-test	two.sided	NS
Olink	P13686	ACP5	Tartrate-resistant acid phosphatase type 5	ACP5	OID20314	Cardiometabolic	-0.0575537	-0.0497243	0.00782941	37	51	88	-0.66133	0.510199	0.654562	84.5523	-0.2306	0.115493	Welch Two Sample t-test	two.sided	NS
Olink	P05107	ITGB2	Integrin beta-2	ITGB2	OID20315	Cardiometabolic	-0.0086601	-0.00711892	0.00154118	37	51	88	-0.110596	0.912221	0.945727	77.9747	-0.164552	0.147232	Welch Two Sample t-test	two.sided	NS
Olink	P25445	FAS	Tumor necrosis factor receptor superfamily member 6	FAS	OID20316	Cardiometabolic	-0.13071	-0.0494	0.0813098	37	51	88	-1.50825	0.13643	0.29339	63.7477	-0.303852	0.0424328	Welch Two Sample t-test	two.sided	NS
Olink	O15031	PLXNB2	Plexin-B2	PLXNB2	OID20317	Cardiometabolic	-0.17475	-0.107303	0.0674471	37	51	88	-2.41653	0.0180419	0.0844148	76.8363	-0.318751	-0.0307487	Welch Two Sample t-test	two.sided	NS
Olink	Q14393	GAS6	Growth arrest-specific protein 6	GAS6	OID20318	Cardiometabolic	-0.137874	-0.0249838	0.11289	37	51	88	-1.76754	0.0807288	0.215978	84.9373	-0.292967	0.0172189	Welch Two Sample t-test	two.sided	NS
Olink	P00533	EGFR	Epidermal growth factor receptor	EGFR	OID20319	Cardiometabolic	0.157336	0.0525108	-0.104825	37	51	88	2.78523	0.00681668	0.0442301	72.6717	0.0447443	0.269928	Welch Two Sample t-test	two.sided	S
Olink	Q16769	QPCT	Glutaminyl-peptide cyclotransferase	QPCT	OID20320	Cardiometabolic	-0.316293	-0.219276	0.0970176	37	51	88	-3.63358	0.000476701	0.00698954	85.2886	-0.489358	-0.143229	Welch Two Sample t-test	two.sided	S
Olink	O00584	RNASET2	Ribonuclease T2	RNASET2	OID20321	Cardiometabolic	-0.33612	-0.1558	0.18032	37	51	88	-4.80658	7.33531e-06	0.000625238	77.8283	-0.475342	-0.196897	Welch Two Sample t-test	two.sided	S
Olink	P10451	SPP1	Osteopontin	SPP1	OID20322	Cardiometabolic	-0.429325	-0.144632	0.284692	37	51	88	-2.71367	0.00804369	0.0501731	85.6739	-0.743849	-0.1148	Welch Two Sample t-test	two.sided	NS
Olink	Q8NHL6	LILRB1	Leukocyte immunoglobulin-like receptor subfamily B member 1	LILRB1	OID20323	Cardiometabolic	-0.099494	-0.102435	-0.00294118	37	51	88	-1.23068	0.221838	0.394208	84.9597	-0.260236	0.0612477	Welch Two Sample t-test	two.sided	NS
Olink	O75023	LILRB5	Leukocyte immunoglobulin-like receptor subfamily B member 5	LILRB5	OID20324	Cardiometabolic	-0.395288	-0.298914	0.0963745	37	51	88	-2.1693	0.0344074	0.124108	54.8919	-0.760479	-0.0300973	Welch Two Sample t-test	two.sided	NS
Olink	P18065	IGFBP2	Insulin-like growth factor-binding protein 2	IGFBP2	OID20325	Cardiometabolic	-0.370413	-0.202589	0.167824	37	51	88	-2.22905	0.0289187	0.11376	72.2977	-0.701653	-0.0391723	Welch Two Sample t-test	two.sided	NS
Olink	Q16663	CCL15	C-C motif chemokine 15	CCL15	OID20328	Cardiometabolic	-0.27183	-0.0698243	0.202006	37	51	88	-2.18723	0.0314598	0.119946	85.3713	-0.518917	-0.0247429	Welch Two Sample t-test	two.sided	NS
Olink	P24158	PRTN3	Myeloblastin	PRTN3	OID20329	Cardiometabolic	-0.105844	-0.0233973	0.0824471	37	51	88	-0.817563	0.416308	0.581238	71.8871	-0.363931	0.152243	Welch Two Sample t-test	two.sided	NS
Olink	Q12884	FAP	Prolyl endopeptidase FAP	FAP	OID20330	Cardiometabolic	-0.0717409	-0.121392	-0.049651	37	51	88	-0.940437	0.350169	0.521897	71.294	-0.223837	0.0803555	Welch Two Sample t-test	two.sided	NS
Olink	P23284	PPIB	Peptidyl-prolyl cis-trans isomerase B	PPIB	OID20331	Cardiometabolic	-0.372936	-0.157638	0.215298	37	51	88	-1.4968	0.138574	0.296307	76.2239	-0.869148	0.123276	Welch Two Sample t-test	two.sided	NS
Olink	P39060	COL18A1	Collagen alpha-1(XVIII) chain	COL18A1	OID20332	Cardiometabolic	-0.146134	0.000297297	0.146431	37	51	88	-2.05654	0.0428493	0.141868	83.5816	-0.287451	-0.00481691	Welch Two Sample t-test	two.sided	NS
Olink	P04746	AMY2A	Pancreatic alpha-amylase	AMY2A	OID20333	Cardiometabolic	-0.040135	0.0496297	0.0897647	37	51	88	-0.348028	0.728689	0.829122	84.1302	-0.269459	0.189189	Welch Two Sample t-test	two.sided	NS
Olink	O15467	CCL16	C-C motif chemokine 16	CCL16	OID20334	Cardiometabolic	-0.138849	-0.111227	0.0276216	37	51	88	-1.04133	0.300933	0.467979	78.1589	-0.404295	0.126598	Welch Two Sample t-test	two.sided	NS
Olink	P02452	COL1A1	Collagen alpha-1(I) chain	COL1A1	OID20335	Cardiometabolic	-0.105629	-0.0974486	0.00818039	37	51	88	-1.06915	0.288144	0.454351	81.8955	-0.302172	0.0909143	Welch Two Sample t-test	two.sided	NS
Olink	Q13867	BLMH	Bleomycin hydrolase	BLMH	OID20336	Cardiometabolic	-0.172351	-0.124608	0.0477431	37	51	88	-1.96017	0.054028	0.16666	68.7862	-0.34777	0.00306752	Welch Two Sample t-test	two.sided	NS
Olink	P42785	PRCP	Lysosomal Pro-X carboxypeptidase	PRCP	OID20337	Cardiometabolic	-0.0995335	-0.0772649	0.0222686	37	51	88	-1.24292	0.217553	0.390789	79.4604	-0.258915	0.0598482	Welch Two Sample t-test	two.sided	NS
Olink	O75594	PGLYRP1	Peptidoglycan recognition protein 1	PGLYRP1	OID20338	Cardiometabolic	-0.323047	-0.124414	0.198633	37	51	88	-3.15094	0.00223977	0.0207271	85.9861	-0.526858	-0.119235	Welch Two Sample t-test	two.sided	S
Olink	P13987	CD59	CD59 glycoprotein	CD59	OID20339	Cardiometabolic	-0.328661	-0.129838	0.198824	37	51	88	-4.37441	3.54107e-05	0.00129006	82.309	-0.478116	-0.179207	Welch Two Sample t-test	two.sided	S
Olink	P19961	AMY2B	Alpha-amylase 2B	AMY2B	OID20340	Cardiometabolic	-0.0307734	0.0357541	0.0665275	37	51	88	-0.277828	0.781815	0.857604	85.4542	-0.250985	0.189439	Welch Two Sample t-test	two.sided	NS
Olink	P20062	TCN2	Transcobalamin-2	TCN2	OID20341	Cardiometabolic	-0.0165733	0.0133973	0.0299706	37	51	88	-0.208284	0.835569	0.899292	75.3339	-0.175075	0.141928	Welch Two Sample t-test	two.sided	NS
Olink	P05121	SERPINE1	Plasminogen activator inhibitor 1	SERPINE1	OID20342	Cardiometabolic	-0.213749	-0.135014	0.0787353	37	51	88	-1.16963	0.245764	0.414131	76.8357	-0.57766	0.150163	Welch Two Sample t-test	two.sided	NS
Olink	P43121	MCAM	Cell surface glycoprotein MUC18	MCAM	OID20343	Cardiometabolic	-0.123048	-0.0136378	0.10941	37	51	88	-1.14326	0.256613	0.424182	74.0695	-0.3375	0.0914044	Welch Two Sample t-test	two.sided	NS
Olink	Q6EMK4	VASN	Vasorin	VASN	OID20345	Cardiometabolic	-0.0397518	0.000975676	0.0407275	37	51	88	-0.670678	0.504292	0.650417	82.817	-0.157643	0.0781398	Welch Two Sample t-test	two.sided	NS
Olink	Q13508	ART3	Ecto-ADP-ribosyltransferase 3	ART3	OID20346	Cardiometabolic	-0.510233	-0.297349	0.212884	37	51	88	-5.98014	5.0772e-08	9.55361e-06	85.1317	-0.679871	-0.340595	Welch Two Sample t-test	two.sided	S
Olink	Q96KN2	CNDP1	Beta-Ala-His dipeptidase	CNDP1	OID20347	Cardiometabolic	0.433019	0.118792	-0.314227	37	51	88	2.72468	0.00780145	0.0492058	85.6649	0.117069	0.748969	Welch Two Sample t-test	two.sided	S
Olink	O95998	IL18BP	Interleukin-18-binding protein	IL18BP	OID20348	Cardiometabolic	-0.326387	-0.139459	0.186927	37	51	88	-3.66877	0.000422649	0.00653198	85.6226	-0.503252	-0.149522	Welch Two Sample t-test	two.sided	S
Olink	P00740	F9	Coagulation factor IX	F9	OID20349	Cardiometabolic	0.144153	0.102857	-0.0412961	37	51	88	2.35872	0.0207458	0.0925573	81.0553	0.0225547	0.265751	Welch Two Sample t-test	two.sided	NS
Olink	P15144	ANPEP	Aminopeptidase N	ANPEP	OID20350	Cardiometabolic	0.0204477	0.0308811	0.0104333	37	51	88	0.252696	0.801162	0.87056	78.6857	-0.140626	0.181522	Welch Two Sample t-test	two.sided	NS
Olink	A1L4H1	SSC5D	Soluble scavenger receptor cysteine-rich domain-containing protein SSC5D	SSC5D	OID20351	Cardiometabolic	-0.269945	-0.181535	0.0884098	37	51	88	-2.16715	0.0332726	0.122072	78.0606	-0.517926	-0.0219636	Welch Two Sample t-test	two.sided	NS
Olink	Q06033	ITIH3	Inter-alpha-trypsin inhibitor heavy chain H3	ITIH3	OID20352	Cardiometabolic	0.0159651	0.035273	0.0193078	37	51	88	0.159265	0.873856	0.926369	81.123	-0.183481	0.215411	Welch Two Sample t-test	two.sided	NS
Olink	P12830	CDH1	Cadherin-1	CDH1	OID20353	Cardiometabolic	-0.188851	-0.0673703	0.12148	37	51	88	-2.58415	0.011539	0.0614508	81.789	-0.334236	-0.0434651	Welch Two Sample t-test	two.sided	NS
Olink	P13591	NCAM1	Neural cell adhesion molecule 1	NCAM1	OID20354	Cardiometabolic	-0.118937	-0.0819703	0.0369667	37	51	88	-1.67135	0.0984099	0.243118	83.1985	-0.260471	0.0225967	Welch Two Sample t-test	two.sided	NS
Olink	P18428	LBP	Lipopolysaccharide-binding protein	LBP	OID20355	Cardiometabolic	-0.215077	-0.0592946	0.155782	37	51	88	-1.13656	0.259309	0.426144	75.6737	-0.591998	0.161844	Welch Two Sample t-test	two.sided	NS
Olink	Q99650	OSMR	Oncostatin-M-specific receptor subunit beta	OSMR	OID20356	Cardiometabolic	-0.0455839	-0.0149486	0.0306353	37	51	88	-0.79428	0.429267	0.593924	84.1549	-0.159708	0.0685398	Welch Two Sample t-test	two.sided	NS
Olink	Q12794	HYAL1	Hyaluronidase-1	HYAL1	OID20357	Cardiometabolic	-0.0300248	0.00598108	0.0360059	37	51	88	-0.465882	0.642541	0.763609	81.6244	-0.15824	0.0981902	Welch Two Sample t-test	two.sided	NS
Olink	P07339	CTSD	Cathepsin D	CTSD	OID20358	Cardiometabolic	-0.121403	-0.0910541	0.030349	37	51	88	-1.4018	0.164656	0.325562	84.1119	-0.293624	0.0508178	Welch Two Sample t-test	two.sided	NS
Olink	P24821	TNC	Tenascin	TNC	OID20359	Cardiometabolic	-0.462504	-0.208949	0.253555	37	51	88	-2.93164	0.004472	0.0350617	74.7369	-0.776801	-0.148206	Welch Two Sample t-test	two.sided	S
Olink	Q86VB7	CD163	Scavenger receptor cysteine-rich type 1 protein M130	CD163	OID20360	Cardiometabolic	-0.208565	0.0321568	0.240722	37	51	88	-1.71137	0.09069	0.231895	84.311	-0.450904	0.0337745	Welch Two Sample t-test	two.sided	NS
Olink	Q14515	SPARCL1	SPARC-like protein 1	SPARCL1	OID20361	Cardiometabolic	0.00186571	0.0352108	0.0333451	37	51	88	0.0254534	0.979759	0.987903	77.7021	-0.14407	0.147802	Welch Two Sample t-test	two.sided	NS
Olink	P14543	NID1	Nidogen-1	NID1	OID20362	Cardiometabolic	-0.355376	-0.216984	0.138392	37	51	88	-4.00467	0.000132856	0.00326074	84.6294	-0.531827	-0.178925	Welch Two Sample t-test	two.sided	S
Olink	P30530	AXL	Tyrosine-protein kinase receptor UFO	AXL	OID20363	Cardiometabolic	-0.0762817	0.00305946	0.0793412	37	51	88	-0.708335	0.480811	0.639382	79.4132	-0.290619	0.138056	Welch Two Sample t-test	two.sided	NS
Olink	P07478	PRSS2	Trypsin-2	PRSS2	OID20364	Cardiometabolic	-0.190429	-0.0154	0.175029	37	51	88	-1.17119	0.244944	0.414131	81.2715	-0.513925	0.133066	Welch Two Sample t-test	two.sided	NS
Olink	Q9UBR2	CTSZ	Cathepsin Z	CTSZ	OID20365	Cardiometabolic	-0.211556	-0.161476	0.0500804	37	51	88	-2.34226	0.0216505	0.0954822	80.1126	-0.391297	-0.0318147	Welch Two Sample t-test	two.sided	NS
Olink	Q9BXJ1	C1QTNF1	Complement C1q tumor necrosis factor-related protein 1	C1QTNF1	OID20367	Cardiometabolic	-0.268093	-0.165951	0.102141	37	51	88	-3.11259	0.00259011	0.0232725	78.2021	-0.439561	-0.0966245	Welch Two Sample t-test	two.sided	S
Olink	P35443	THBS4	Thrombospondin-4	THBS4	OID20368	Cardiometabolic	-0.165299	-0.0644189	0.10088	37	51	88	-1.15369	0.252526	0.421126	70.464	-0.451027	0.120429	Welch Two Sample t-test	two.sided	NS
Olink	P02786	TFRC	Transferrin receptor protein 1	TFRC	OID20369	Cardiometabolic	-0.118361	-0.0575216	0.0608392	37	51	88	-1.22432	0.22533	0.397496	63.8446	-0.3115	0.0747781	Welch Two Sample t-test	two.sided	NS
Olink	P10721	KIT	Mast/stem cell growth factor receptor Kit	KIT	OID20370	Cardiometabolic	0.156572	-0.00198108	-0.158553	37	51	88	1.60137	0.113147	0.264417	81.8788	-0.0379358	0.35108	Welch Two Sample t-test	two.sided	NS
Olink	Q07654	TFF3	Trefoil factor 3	TFF3	OID20371	Cardiometabolic	-0.15564	0.0355108	0.191151	37	51	88	-1.45893	0.149568	0.308143	62.817	-0.368838	0.0575577	Welch Two Sample t-test	two.sided	NS
Olink	P08709	F7	Coagulation factor VII	F7	OID20372	Cardiometabolic	0.132999	0.0735324	-0.0594667	37	51	88	1.68276	0.0960551	0.239925	85.8547	-0.0241237	0.290122	Welch Two Sample t-test	two.sided	NS
Olink	Q99969	RARRES2	Retinoic acid receptor responder protein 2	RARRES2	OID20373	Cardiometabolic	0.000369634	0.0152108	0.0148412	37	51	88	0.00288065	0.997708	0.998553	84.9106	-0.254761	0.2555	Welch Two Sample t-test	two.sided	NS
Olink	O95445	APOM	Apolipoprotein M	APOM	OID20374	Cardiometabolic	0.297356	0.062427	-0.234929	37	51	88	3.39151	0.00107778	0.0120477	80.874	0.122903	0.47181	Welch Two Sample t-test	two.sided	S
Olink	Q96H15	TIMD4	T-cell immunoglobulin and mucin domain-containing protein 4	TIMD4	OID20375	Cardiometabolic	-0.105458	0.0652243	0.170682	37	51	88	-0.68355	0.4961	0.64453	85.8472	-0.412164	0.201248	Welch Two Sample t-test	two.sided	NS
Olink	P05556	ITGB1	Integrin beta-1	ITGB1	OID20376	Cardiometabolic	-0.0143189	0.0045027	0.0188216	37	51	88	-0.260368	0.795249	0.866637	80.0078	-0.123762	0.0951241	Welch Two Sample t-test	two.sided	NS
Olink	P08174	CD55	Complement decay-accelerating factor	CD55	OID20377	Cardiometabolic	-0.165212	-0.0967514	0.0684608	37	51	88	-2.63665	0.0100012	0.0572894	82.5684	-0.28985	-0.0405745	Welch Two Sample t-test	two.sided	NS
Olink	P08571	CD14	Monocyte differentiation antigen CD14	CD14	OID20378	Cardiometabolic	-0.0762305	-0.0687324	0.00749804	37	51	88	-0.686621	0.494302	0.644481	80.1969	-0.297164	0.144703	Welch Two Sample t-test	two.sided	NS
Olink	P16109	SELP	P-selectin	SELP	OID20379	Cardiometabolic	-0.199418	-0.101578	0.0978392	37	51	88	-1.64492	0.104275	0.250481	73.1938	-0.441023	0.0421876	Welch Two Sample t-test	two.sided	NS
Olink	P15529	CD46	Membrane cofactor protein	CD46	OID20380	Cardiometabolic	-0.242008	-0.0748946	0.167114	37	51	88	-3.73045	0.000342095	0.00567979	85.9728	-0.370974	-0.113043	Welch Two Sample t-test	two.sided	S
Olink	P07359	GP1BA	Platelet glycoprotein Ib alpha chain	GP1BA	OID20381	Cardiometabolic	0.0207818	0.0482838	0.027502	37	51	88	0.319063	0.750564	0.842266	75.1649	-0.108967	0.15053	Welch Two Sample t-test	two.sided	NS
Olink	Q15485	FCN2	Ficolin-2	FCN2	OID20382	Cardiometabolic	0.220203	0.0529459	-0.167257	37	51	88	2.33946	0.0218473	0.0957849	78.7204	0.0328407	0.407565	Welch Two Sample t-test	two.sided	NS
Olink	P98160	HSPG2	Basement membrane-specific heparan sulfate proteoglycan core protein	HSPG2	OID20383	Cardiometabolic	-0.318371	-0.1252	0.193171	37	51	88	-3.81283	0.000258528	0.00503237	85.5293	-0.484376	-0.152366	Welch Two Sample t-test	two.sided	S
Olink	Q15113	PCOLCE	Procollagen C-endopeptidase enhancer 1	PCOLCE	OID20384	Cardiometabolic	-0.0615643	0.034273	0.0958373	37	51	88	-0.49921	0.618912	0.741774	85.6031	-0.306739	0.183611	Welch Two Sample t-test	two.sided	NS
Olink	P08887	IL6R	Interleukin-6 receptor subunit alpha	IL6R	OID20385	Cardiometabolic	-0.0495986	-0.0629378	-0.0133392	37	51	88	-0.574688	0.567236	0.701253	74.4148	-0.22155	0.122352	Welch Two Sample t-test	two.sided	NS
Olink	P00441	SOD1	Superoxide dismutase [Cu-Zn]	SOD1	OID20386	Cardiometabolic	-0.221762	-0.0835108	0.138251	37	51	88	-2.17238	0.0330732	0.122072	73.0381	-0.42521	-0.0183132	Welch Two Sample t-test	two.sided	NS
Olink	O75015	FCGR3B	Low affinity immunoglobulin gamma Fc region receptor III-B	FCGR3B	OID20387	Cardiometabolic	0.150723	0.0382919	-0.112431	37	51	88	1.40538	0.163567	0.324548	84.6598	-0.0625256	0.363972	Welch Two Sample t-test	two.sided	NS
Olink	P10646	TFPI	Tissue factor pathway inhibitor	TFPI	OID20388	Cardiometabolic	-0.0911578	-0.0767676	0.0143902	37	51	88	-1.05569	0.294191	0.460567	82.5378	-0.262917	0.0806013	Welch Two Sample t-test	two.sided	NS
Olink	Q16853	AOC3	Membrane primary amine oxidase	AOC3	OID20389	Cardiometabolic	0.0211151	0.0188622	-0.00225294	37	51	88	0.266053	0.79085	0.86351	84.0741	-0.136707	0.178938	Welch Two Sample t-test	two.sided	NS
Olink	O14786	NRP1	Neuropilin-1	NRP1	OID20390	Cardiometabolic	-0.218347	-0.143335	0.0750118	37	51	88	-2.87977	0.00503445	0.0373941	85.0019	-0.369099	-0.0675948	Welch Two Sample t-test	two.sided	S
Olink	P12318	FCGR2A	Low affinity immunoglobulin gamma Fc region receptor II-a	FCGR2A	OID20391	Cardiometabolic	0.205889	-0.0567108	-0.2626	37	51	88	1.24987	0.21543	0.390402	71.3892	-0.12254	0.534318	Welch Two Sample t-test	two.sided	NS
Olink	P80188	LCN2	Neutrophil gelatinase-associated lipocalin	LCN2	OID20392	Cardiometabolic	-0.31737	-0.142219	0.175151	37	51	88	-3.52526	0.000681816	0.008553	85.6908	-0.496348	-0.138392	Welch Two Sample t-test	two.sided	S
Olink	P20023	CR2	Complement receptor type 2	CR2	OID20393	Cardiometabolic	0.00879057	-0.0436486	-0.0524392	37	51	88	0.065498	0.947935	0.97028	82.9897	-0.258151	0.275732	Welch Two Sample t-test	two.sided	NS
Olink	Q9NZK5	ADA2	Adenosine deaminase 2	ADA2	OID20394	Cardiometabolic	-0.478568	-0.21177	0.266798	37	51	88	-3.62462	0.000492104	0.00712289	84.9789	-0.741086	-0.216051	Welch Two Sample t-test	two.sided	S
Olink	P55774	CCL18	C-C motif chemokine 18	CCL18	OID20395	Cardiometabolic	-0.189721	-0.188627	0.00109412	37	51	88	-1.06761	0.289233	0.455432	72.6502	-0.54392	0.164477	Welch Two Sample t-test	two.sided	NS
Olink	P19320	VCAM1	Vascular cell adhesion protein 1	VCAM1	OID20396	Cardiometabolic	-0.275996	-0.0818054	0.19419	37	51	88	-3.24924	0.00166487	0.016634	84.0157	-0.444911	-0.10708	Welch Two Sample t-test	two.sided	S
Olink	Q9NPY3	CD93	Complement component C1q receptor	CD93	OID20397	Cardiometabolic	-0.218737	-0.115492	0.103245	37	51	88	-2.96025	0.00397816	0.0318535	85.4022	-0.365643	-0.0718311	Welch Two Sample t-test	two.sided	S
Olink	P17936	IGFBP3	Insulin-like growth factor-binding protein 3	IGFBP3	OID20398	Cardiometabolic	0.337418	0.0748784	-0.262539	37	51	88	2.76412	0.00718414	0.0458243	74.7151	0.0942257	0.58061	Welch Two Sample t-test	two.sided	S
Olink	P36222	CHI3L1	Chitinase-3-like protein 1	CHI3L1	OID20399	Cardiometabolic	-0.68048	-0.350362	0.330118	37	51	88	-3.06651	0.00291357	0.0248267	83.9736	-1.12177	-0.239192	Welch Two Sample t-test	two.sided	S
Olink	P01034	CST3	Cystatin-C	CST3	OID20400	Cardiometabolic	-0.306578	-0.0820973	0.22448	37	51	88	-3.0833	0.00281079	0.0244106	79.8273	-0.504459	-0.108696	Welch Two Sample t-test	two.sided	S
Olink	Q16627	CCL14	C-C motif chemokine 14	CCL14	OID20401	Cardiometabolic	-0.140506	-0.0325514	0.107955	37	51	88	-1.42009	0.159277	0.32076	84.104	-0.337259	0.0562465	Welch Two Sample t-test	two.sided	NS
Olink	P04070	PROC	Vitamin K-dependent protein C	PROC	OID20402	Cardiometabolic	0.361647	0.207114	-0.154533	37	51	88	4.36919	3.54223e-05	0.00129006	84.0315	0.197046	0.526247	Welch Two Sample t-test	two.sided	S
Olink	P03950	ANG	Angiogenin	ANG	OID20403	Cardiometabolic	-0.0976287	-0.142497	-0.0448686	37	51	88	-0.967201	0.33619	0.508792	84.9283	-0.298326	0.103068	Welch Two Sample t-test	two.sided	NS
Olink	Q9UGM5	FETUB	Fetuin-B	FETUB	OID20404	Cardiometabolic	0.305046	0.120332	-0.184714	37	51	88	3.29853	0.00146349	0.0151585	78.3424	0.120946	0.489146	Welch Two Sample t-test	two.sided	S
Olink	P49747	COMP	Cartilage oligomeric matrix protein	COMP	OID20405	Cardiometabolic	-0.264417	-0.17677	0.0876471	37	51	88	-2.66749	0.00914576	0.0532245	85.1808	-0.4615	-0.0673342	Welch Two Sample t-test	two.sided	NS
Olink	P27487	DPP4	Dipeptidyl peptidase 4	DPP4	OID20406	Cardiometabolic	0.19354	0.108076	-0.0854647	37	51	88	2.23622	0.0281873	0.112104	78.2121	0.0212436	0.365837	Welch Two Sample t-test	two.sided	NS
Olink	Q9Y5C1	ANGPTL3	Angiopoietin-related protein 3	ANGPTL3	OID20407	Cardiometabolic	0.219021	0.103462	-0.115559	37	51	88	2.35894	0.0208234	0.0925573	78.2149	0.0341845	0.403857	Welch Two Sample t-test	two.sided	NS
Olink	P41222	PTGDS	Prostaglandin-H2 D-isomerase	PTGDS	OID20408	Cardiometabolic	-0.297096	-0.140143	0.156953	37	51	88	-3.76391	0.000305085	0.00525838	85.974	-0.45401	-0.140182	Welch Two Sample t-test	two.sided	S
Olink	P00915	CA1	Carbonic anhydrase 1	CA1	OID20409	Cardiometabolic	-0.382702	-0.0856946	0.297008	37	51	88	-2.02791	0.0459964	0.148371	77.7225	-0.758432	-0.00697314	Welch Two Sample t-test	two.sided	NS
Olink	P06681	C2	Complement C2	C2	OID20410	Cardiometabolic	0.00318755	-0.00448108	-0.00766863	37	51	88	0.057773	0.954085	0.972168	73.9718	-0.106749	0.113124	Welch Two Sample t-test	two.sided	NS
Olink	P05362	ICAM1	Intercellular adhesion molecule 1	ICAM1	OID20411	Cardiometabolic	-0.0686129	-0.0131541	0.0554588	37	51	88	-0.785934	0.434092	0.594901	84.9775	-0.242192	0.104966	Welch Two Sample t-test	two.sided	NS
Olink	P13501	CCL5	C-C motif chemokine 5	CCL5	OID20412	Cardiometabolic	-0.0685176	-0.0736	-0.00508235	37	51	88	-0.308279	0.758753	0.848991	72.6367	-0.511516	0.374481	Welch Two Sample t-test	two.sided	NS
Olink	P24592	IGFBP6	Insulin-like growth factor-binding protein 6	IGFBP6	OID20413	Cardiometabolic	-0.39478	-0.169597	0.225182	37	51	88	-4.07446	0.000105985	0.00283566	81.9752	-0.587528	-0.202031	Welch Two Sample t-test	two.sided	S
Olink	Q12805	EFEMP1	EGF-containing fibulin-like extracellular matrix protein 1	EFEMP1	OID20414	Cardiometabolic	-0.316455	-0.168992	0.147463	37	51	88	-2.78922	0.00653781	0.0431649	83.8395	-0.542082	-0.0908277	Welch Two Sample t-test	two.sided	S
Olink	P05451	REG1A	Lithostathine-1-alpha	REG1A	OID20415	Cardiometabolic	-0.379937	-0.11737	0.262567	37	51	88	-2.97113	0.00385605	0.0310962	85.1102	-0.634185	-0.125689	Welch Two Sample t-test	two.sided	S
Olink	Q92820	GGH	Gamma-glutamyl hydrolase	GGH	OID20416	Cardiometabolic	0.0867555	0.0131595	-0.0735961	37	51	88	0.947238	0.346389	0.52143	79.4837	-0.0955284	0.269039	Welch Two Sample t-test	two.sided	NS
Olink	Q15582	TGFBI	Transforming growth factor-beta-induced protein ig-h3	TGFBI	OID20417	Cardiometabolic	-0.0708751	-0.0633595	0.00751569	37	51	88	-1.24222	0.21772	0.390789	81.4778	-0.184387	0.0426371	Welch Two Sample t-test	two.sided	NS
Olink	P01033	TIMP1	Metalloproteinase inhibitor 1	TIMP1	OID20418	Cardiometabolic	-0.372661	-0.15953	0.213131	37	51	88	-3.89693	0.000192303	0.00434221	85.9999	-0.562766	-0.182556	Welch Two Sample t-test	two.sided	S
Olink	O14579	COPE	Coatomer subunit epsilon	COPE	OID20797	Neurology	0.182021	0.237711	0.0556902	37	51	88	0.987458	0.326997	0.498218	66.5132	-0.185958	0.549999	Welch Two Sample t-test	two.sided	NS
Olink	P02533	KRT14	Keratin, type I cytoskeletal 14	KRT14	OID20800	Neurology	-0.087179	-0.0221162	0.0650627	37	51	88	-0.789867	0.433326	0.594901	50.1358	-0.308852	0.134494	Welch Two Sample t-test	two.sided	NS
Olink	P08758	ANXA5	Annexin A5	ANXA5	OID20810	Neurology	-0.125698	-0.0218838	0.103814	37	51	88	-1.02962	0.306138	0.475419	84.1333	-0.368463	0.117068	Welch Two Sample t-test	two.sided	NS
Olink	P20936	RASA1	Ras GTPase-activating protein 1	RASA1	OID20826	Neurology	0.167868	0.21117	0.043302	37	51	88	1.19171	0.237489	0.410605	68.4695	-0.113185	0.448922	Welch Two Sample t-test	two.sided	NS
Olink	P51452	DUSP3	Dual specificity protein phosphatase 3	DUSP3	OID20827	Neurology	-0.269056	0.130838	0.399894	37	51	88	-0.870243	0.386954	0.55781	74.7383	-0.884997	0.346885	Welch Two Sample t-test	two.sided	NS
Olink	P14625	HSP90B1	Endoplasmin	HSP90B1	OID20829	Neurology	0.24273	0.347138	0.104408	37	51	88	1.05664	0.294535	0.460567	65.8944	-0.215932	0.701392	Welch Two Sample t-test	two.sided	NS
Olink	Q9Y6E0	STK24	Serine/threonine-protein kinase 24	STK24	OID20837	Neurology	-0.0567038	0.0588432	0.115547	37	51	88	-0.396285	0.693172	0.803481	66.0773	-0.342383	0.228975	Welch Two Sample t-test	two.sided	NS
Olink	Q15126	PMVK	Phosphomevalonate kinase	PMVK	OID20850	Neurology	-0.442284	-0.611835	-0.169551	37	51	88	-1.47896	0.14332	0.300759	75.3261	-1.03798	0.153412	Welch Two Sample t-test	two.sided	NS
Olink	Q15043	SLC39A14	Metal cation symporter ZIP14	SLC39A14	OID20852	Neurology	0.086802	0.127622	0.0408196	37	51	88	0.705349	0.482531	0.639775	84.5776	-0.157897	0.331501	Welch Two Sample t-test	two.sided	NS
Olink	Q07812	BAX	Apoptosis regulator BAX	BAX	OID20856	Neurology	-0.388306	-0.12727	0.261035	37	51	88	-1.68268	0.0967381	0.240568	72.5282	-0.848273	0.0716618	Welch Two Sample t-test	two.sided	NS
Olink	Q9Y2V2	CARHSP1	Calcium-regulated heat-stable protein 1	CARHSP1	OID20859	Neurology	-0.203807	-0.118489	0.0853176	37	51	88	-1.1434	0.256586	0.424182	73.4716	-0.559014	0.151401	Welch Two Sample t-test	two.sided	NS
Olink	P13647	KRT5	Keratin, type II cytoskeletal 5	KRT5	OID20860	Neurology	-0.150999	-0.0108757	0.140124	37	51	88	-0.888372	0.376921	0.55051	82.5714	-0.489094	0.187096	Welch Two Sample t-test	two.sided	NS
Olink	Q16762	TST	Thiosulfate sulfurtransferase	TST	OID20868	Neurology	-0.0636596	0.0521757	0.115835	37	51	88	-0.372707	0.7104	0.816052	76.3196	-0.403821	0.276502	Welch Two Sample t-test	two.sided	NS
Olink	O94985	CLSTN1	Calsyntenin-1	CLSTN1	OID20874	Neurology	0.257658	0.214019	-0.0436392	37	51	88	1.75035	0.0849967	0.223686	62.0984	-0.0365883	0.551905	Welch Two Sample t-test	two.sided	NS
Olink	P09211	GSTP1	Glutathione S-transferase P	GSTP1	OID20876	Neurology	-0.0158322	0.0981541	0.113986	37	51	88	-0.0987697	0.92161	0.950266	68.4183	-0.335659	0.303995	Welch Two Sample t-test	two.sided	NS
Olink	Q96FQ6	S100A16	Protein S100-A16	S100A16	OID20878	Neurology	0.201322	0.299903	0.0985804	37	51	88	0.938045	0.35115	0.521897	77.1161	-0.226028	0.628673	Welch Two Sample t-test	two.sided	NS
Olink	Q13308	PTK7	Inactive tyrosine-protein kinase 7	PTK7	OID20880	Neurology	-0.0391439	0.0048973	0.0440412	37	51	88	-0.344727	0.731277	0.8295	74.0639	-0.265395	0.187107	Welch Two Sample t-test	two.sided	NS
Olink	Q8WUW1	BRK1	Protein BRICK1	BRK1	OID20883	Neurology	-0.133166	0.0554081	0.188575	37	51	88	-0.888493	0.376902	0.55051	81.1231	-0.431372	0.165039	Welch Two Sample t-test	two.sided	NS
Olink	Q9NS71	GKN1	Gastrokine-1	GKN1	OID20885	Neurology	-0.024649	-0.0144	0.010249	37	51	88	-0.30502	0.761321	0.850179	65.3172	-0.186025	0.136727	Welch Two Sample t-test	two.sided	NS
Olink	P42892	ECE1	Endothelin-converting enzyme 1	ECE1	OID20891	Neurology	0.0721129	0.0665757	-0.00553725	37	51	88	0.557857	0.57911	0.70649	57.4246	-0.1867	0.330926	Welch Two Sample t-test	two.sided	NS
Olink	Q9UHV9	PFDN2	Prefoldin subunit 2	PFDN2	OID20892	Neurology	-0.0285111	0.000481081	0.0289922	37	51	88	-0.218071	0.827942	0.891934	78.1639	-0.28879	0.231768	Welch Two Sample t-test	two.sided	NS
Olink	O95994	AGR2	Anterior gradient protein 2 homolog	AGR2	OID20896	Neurology	-0.176972	0.0447432	0.221716	37	51	88	-0.468004	0.640987	0.762565	84.4885	-0.928887	0.574943	Welch Two Sample t-test	two.sided	NS
Olink	P16444	DPEP1	Dipeptidase 1	DPEP1	OID20897	Neurology	-0.169249	-0.103357	0.0658922	37	51	88	-1.548	0.125956	0.280117	72.8484	-0.387159	0.048661	Welch Two Sample t-test	two.sided	NS
Olink	P63098	PPP3R1	Calcineurin subunit B type 1	PPP3R1	OID20902	Neurology	-0.260572	-0.137311	0.123261	37	51	88	-2.58009	0.0120562	0.062153	67.5738	-0.462124	-0.0590195	Welch Two Sample t-test	two.sided	NS
Olink	P14868	DARS1	Aspartate--tRNA ligase, cytoplasmic	DARS1	OID20903	Neurology	-0.339652	-0.123076	0.216576	37	51	88	-1.80266	0.0756289	0.204833	71.96	-0.715259	0.0359544	Welch Two Sample t-test	two.sided	NS
Olink	P36269	GGT5	Glutathione hydrolase 5 proenzyme	GGT5	OID20909	Neurology	-0.229535	-0.0876135	0.141922	37	51	88	-3.42079	0.000975556	0.011014	82.0555	-0.363017	-0.096053	Welch Two Sample t-test	two.sided	S
Olink	O95727	CRTAM	Cytotoxic and regulatory T-cell molecule	CRTAM	OID20914	Neurology	-0.0113492	-0.0400649	-0.0287157	37	51	88	-0.0981401	0.922049	0.950266	85.9975	-0.241239	0.218541	Welch Two Sample t-test	two.sided	NS
Olink	P15509	CSF2RA	Granulocyte-macrophage colony-stimulating factor receptor subunit alpha	CSF2RA	OID20915	Neurology	-0.179868	-0.0341703	0.145698	37	51	88	-0.943788	0.348529	0.521897	69.8891	-0.559981	0.200245	Welch Two Sample t-test	two.sided	NS
Olink	Q96IU4	ABHD14B	Putative protein-lysine deacylase ABHD14B	ABHD14B	OID20921	Neurology	-0.229256	-0.111403	0.117853	37	51	88	-1.74259	0.085643	0.224105	72.5518	-0.491483	0.0329714	Welch Two Sample t-test	two.sided	NS
Olink	P09466	PAEP	Glycodelin	PAEP	OID20925	Neurology	0.21807	0.640749	0.422678	37	51	88	0.511075	0.610758	0.735123	77.1657	-0.631547	1.06769	Welch Two Sample t-test	two.sided	NS
Olink	P07741	APRT	Adenine phosphoribosyltransferase	APRT	OID20927	Neurology	-0.277426	-0.203516	0.0739098	37	51	88	-2.31796	0.0235107	0.099788	67.0495	-0.516316	-0.0385363	Welch Two Sample t-test	two.sided	NS
Olink	P50453	SERPINB9	Serpin B9	SERPINB9	OID20932	Neurology	-0.120697	-0.0473811	0.0733157	37	51	88	-1.23359	0.221467	0.394208	70.278	-0.315823	0.0744298	Welch Two Sample t-test	two.sided	NS
Olink	Q9Y6Y9	LY96	Lymphocyte antigen 96	LY96	OID20945	Neurology	-0.224139	-0.0932865	0.130853	37	51	88	-2.59987	0.0110109	0.0591968	84.2269	-0.395574	-0.0527045	Welch Two Sample t-test	two.sided	NS
Olink	P16278	GLB1	Beta-galactosidase	GLB1	OID20949	Neurology	-0.244924	-0.0745162	0.170408	37	51	88	-2.33101	0.0223312	0.0962286	78.1814	-0.454099	-0.035749	Welch Two Sample t-test	two.sided	NS
Olink	Q8NFP4	MDGA1	MAM domain-containing glycosylphosphatidylinositol anchor protein 1	MDGA1	OID20951	Neurology	0.322821	0.0597622	-0.263059	37	51	88	1.60504	0.11282	0.264261	72.6961	-0.078057	0.723699	Welch Two Sample t-test	two.sided	NS
Olink	P48740	MASP1	Mannan-binding lectin serine protease 1	MASP1	OID20954	Neurology	-0.0400008	-0.0708243	-0.0308235	37	51	88	-0.677723	0.500031	0.647545	75.0703	-0.157577	0.0775759	Welch Two Sample t-test	two.sided	NS
Olink	Q02790	FKBP4	Peptidyl-prolyl cis-trans isomerase FKBP4	FKBP4	OID20960	Neurology	-0.405815	-0.246424	0.15939	37	51	88	-3.12122	0.00263666	0.0232725	68.5127	-0.665226	-0.146403	Welch Two Sample t-test	two.sided	S
Olink	P06748	NPM1	Nucleophosmin	NPM1	OID20961	Neurology	-0.44977	-0.170411	0.279359	37	51	88	-2.38888	0.019357	0.0870679	76.7358	-0.824697	-0.0748427	Welch Two Sample t-test	two.sided	NS
Olink	Q06830	PRDX1	Peroxiredoxin-1	PRDX1	OID20962	Neurology	-0.215517	-0.0549838	0.160533	37	51	88	-1.80348	0.0753584	0.204833	74.4527	-0.453603	0.0225691	Welch Two Sample t-test	two.sided	NS
Olink	Q06323	PSME1	Proteasome activator complex subunit 1	PSME1	OID20969	Neurology	-0.252685	-0.179116	0.0735686	37	51	88	-2.42375	0.0180662	0.0844148	67.0289	-0.460774	-0.0445956	Welch Two Sample t-test	two.sided	NS
Olink	O76070	SNCG	Gamma-synuclein	SNCG	OID20971	Neurology	-0.109483	-0.0294243	0.0800588	37	51	88	-0.613501	0.541302	0.681304	79.2637	-0.464673	0.245707	Welch Two Sample t-test	two.sided	NS
Olink	O95817	BAG3	BAG family molecular chaperone regulator 3	BAG3	OID20972	Neurology	-0.0638489	-0.00365676	0.0601922	37	51	88	-0.883797	0.379398	0.552697	81.7488	-0.207572	0.0798738	Welch Two Sample t-test	two.sided	NS
Olink	O14618	CCS	Copper chaperone for superoxide dismutase	CCS	OID20973	Neurology	-0.15623	-0.0601649	0.0960647	37	51	88	-1.17243	0.245077	0.414131	68.6469	-0.422086	0.109627	Welch Two Sample t-test	two.sided	NS
Olink	O60242	ADGRB3	Adhesion G protein-coupled receptor B3	ADGRB3	OID20974	Neurology	-0.277279	-0.109438	0.167841	37	51	88	-2.99303	0.00365289	0.030103	81.6821	-0.461583	-0.0929747	Welch Two Sample t-test	two.sided	S
Olink	P78423	CX3CL1	Fractalkine	CX3CL1	OID20976	Neurology	-0.0829941	-0.0879784	-0.00498431	37	51	88	-0.870539	0.386501	0.55781	83.5335	-0.272596	0.106608	Welch Two Sample t-test	two.sided	NS
Olink	P02771	AFP	Alpha-fetoprotein	AFP	OID20978	Neurology	0.189243	0.142378	-0.0468647	37	51	88	1.06062	0.291907	0.459001	83.8582	-0.165586	0.544073	Welch Two Sample t-test	two.sided	NS
Olink	Q9UL46	PSME2	Proteasome activator complex subunit 2	PSME2	OID20989	Neurology	-0.296438	-0.174768	0.121671	37	51	88	-2.59721	0.0117776	0.0616439	60.6555	-0.524696	-0.0681804	Welch Two Sample t-test	two.sided	NS
Olink	Q99426	TBCB	Tubulin-folding cofactor B	TBCB	OID20993	Neurology	-0.433057	-0.280859	0.152198	37	51	88	-1.63235	0.106887	0.255669	73.422	-0.961742	0.0956272	Welch Two Sample t-test	two.sided	NS
Olink	P12644	BMP4	Bone morphogenetic protein 4	BMP4	OID20994	Neurology	-0.113826	0.0802541	0.19408	37	51	88	-0.737599	0.462878	0.62436	81.4405	-0.42085	0.193197	Welch Two Sample t-test	two.sided	NS
Olink	Q9NR71	ASAH2	Neutral ceramidase	ASAH2	OID20996	Neurology	0.268759	0.0503649	-0.218394	37	51	88	2.01442	0.0470905	0.150184	85.9835	0.00353325	0.533985	Welch Two Sample t-test	two.sided	NS
Olink	P23588	EIF4B	Eukaryotic translation initiation factor 4B	EIF4B	OID21000	Neurology	-0.378076	-0.233435	0.144641	37	51	88	-2.19848	0.0313087	0.119822	68.2448	-0.721218	-0.0349351	Welch Two Sample t-test	two.sided	NS
Olink	Q9P0K1	ADAM22	Disintegrin and metalloproteinase domain-containing protein 22	ADAM22	OID21001	Neurology	-0.258215	-0.160341	0.0978745	37	51	88	-2.92346	0.00443414	0.035008	85.1102	-0.433826	-0.0826041	Welch Two Sample t-test	two.sided	S
Olink	Q9BS40	LXN	Latexin	LXN	OID21003	Neurology	-0.157738	0.0187757	0.176514	37	51	88	-1.6129	0.110578	0.260372	82.6681	-0.352266	0.0367898	Welch Two Sample t-test	two.sided	NS
Olink	P55291	CDH15	Cadherin-15	CDH15	OID21005	Neurology	-0.838361	-0.341486	0.496875	37	51	88	-4.85446	5.34707e-06	0.00050307	85.9925	-1.18168	-0.495046	Welch Two Sample t-test	two.sided	S
Olink	Q9HCK4	ROBO2	Roundabout homolog 2	ROBO2	OID21007	Neurology	0.0358837	-0.00393784	-0.0398216	37	51	88	0.579879	0.563525	0.699912	85.2568	-0.0871477	0.158915	Welch Two Sample t-test	two.sided	NS
Olink	P22223	CDH3	Cadherin-3	CDH3	OID21008	Neurology	-0.221934	-0.0898865	0.132047	37	51	88	-1.82146	0.0722404	0.200392	80.7356	-0.464376	0.0205089	Welch Two Sample t-test	two.sided	NS
Olink	Q08345	DDR1	Epithelial discoidin domain-containing receptor 1	DDR1	OID21009	Neurology	-0.160915	-0.0238243	0.13709	37	51	88	-2.24846	0.0271613	0.109386	84.1285	-0.30323	-0.0185995	Welch Two Sample t-test	two.sided	NS
Olink	Q8NBS9	TXNDC5	Thioredoxin domain-containing protein 5	TXNDC5	OID21012	Neurology	-0.451974	-0.186178	0.265796	37	51	88	-2.99669	0.00370669	0.030325	74.4365	-0.75247	-0.151479	Welch Two Sample t-test	two.sided	S
Olink	P52823	STC1	Stanniocalcin-1	STC1	OID21014	Neurology	-0.346915	-0.156311	0.190604	37	51	88	-2.10202	0.038827	0.135299	76.8539	-0.675559	-0.0182709	Welch Two Sample t-test	two.sided	NS
Olink	Q9H446	RWDD1	RWD domain-containing protein 1	RWDD1	OID21015	Neurology	-0.398989	-0.209424	0.189565	37	51	88	-2.40425	0.0189712	0.0860349	67.1474	-0.730217	-0.0677615	Welch Two Sample t-test	two.sided	NS
Olink	Q9NP79	VTA1	Vacuolar protein sorting-associated protein VTA1 homolog	VTA1	OID21016	Neurology	-0.307347	-0.1498	0.157547	37	51	88	-1.62841	0.107723	0.257124	73.4056	-0.683472	0.0687779	Welch Two Sample t-test	two.sided	NS
Olink	P15311	EZR	Ezrin	EZR	OID21017	Neurology	-0.0495634	0.0199405	0.0695039	37	51	88	-0.652169	0.516583	0.658264	65.2478	-0.20133	0.102204	Welch Two Sample t-test	two.sided	NS
Olink	P01732	CD8A	T-cell surface glycoprotein CD8 alpha chain	CD8A	OID21018	Neurology	-0.0114393	0.0399568	0.0513961	37	51	88	-0.0922287	0.926783	0.952949	69.2358	-0.258862	0.235983	Welch Two Sample t-test	two.sided	NS
Olink	P22894	MMP8	Neutrophil collagenase	MMP8	OID21019	Neurology	-0.355678	-0.128419	0.227259	37	51	88	-2.24679	0.0272253	0.109386	85.6312	-0.670396	-0.0409593	Welch Two Sample t-test	two.sided	NS
Olink	Q92854	SEMA4D	Semaphorin-4D	SEMA4D	OID21020	Neurology	-0.106364	-0.0347703	0.0715941	37	51	88	-1.5644	0.121767	0.277705	78.0814	-0.241721	0.028992	Welch Two Sample t-test	two.sided	NS
Olink	O14737	PDCD5	Programmed cell death protein 5	PDCD5	OID21021	Neurology	-0.354484	-0.1432	0.211284	37	51	88	-2.16874	0.0333023	0.122072	74.3167	-0.680146	-0.0288227	Welch Two Sample t-test	two.sided	NS
Olink	Q9UNZ2	NSFL1C	NSFL1 cofactor p47	NSFL1C	OID21022	Neurology	-0.445695	-0.335919	0.109776	37	51	88	-2.24145	0.0281999	0.112104	69.3416	-0.842339	-0.0490513	Welch Two Sample t-test	two.sided	NS
Olink	P35237	SERPINB6	Serpin B6	SERPINB6	OID21023	Neurology	-0.279699	-0.138684	0.141016	37	51	88	-2.22306	0.0295316	0.115368	68.1484	-0.530754	-0.0286448	Welch Two Sample t-test	two.sided	NS
Olink	P28906	CD34	Hematopoietic progenitor cell antigen CD34	CD34	OID21025	Neurology	0.00659253	-0.0521486	-0.0587412	37	51	88	0.0961997	0.923594	0.950536	82.791	-0.129715	0.1429	Welch Two Sample t-test	two.sided	NS
Olink	P13611	VCAN	Versican core protein	VCAN	OID21026	Neurology	-0.0184904	0.0733351	0.0918255	37	51	88	-0.183502	0.854869	0.912237	79.9651	-0.219018	0.182038	Welch Two Sample t-test	two.sided	NS
Olink	P17405	SMPD1	Sphingomyelin phosphodiesterase	SMPD1	OID21028	Neurology	-0.314657	-0.0846	0.230057	37	51	88	-2.41651	0.0177958	0.0840648	85.5528	-0.573527	-0.0557865	Welch Two Sample t-test	two.sided	NS
Olink	Q10589	BST2	Bone marrow stromal antigen 2	BST2	OID21029	Neurology	-0.300076	0.0483676	0.348443	37	51	88	-1.51958	0.132376	0.289076	83.8839	-0.692778	0.0926272	Welch Two Sample t-test	two.sided	NS
Olink	P50225	SULT1A1	Sulfotransferase 1A1	SULT1A1	OID21031	Neurology	-0.4852	-0.285557	0.199643	37	51	88	-1.48952	0.140512	0.298405	75.556	-1.13403	0.163632	Welch Two Sample t-test	two.sided	NS
Olink	Q8NBJ7	SUMF2	Inactive C-alpha-formylglycine-generating enzyme 2	SUMF2	OID21032	Neurology	-0.176663	-0.152857	0.0238059	37	51	88	-1.49705	0.138526	0.296307	75.9168	-0.411698	0.0583729	Welch Two Sample t-test	two.sided	NS
Olink	P01236	PRL	Prolactin	PRL	OID21033	Neurology	0.191057	0.329357	0.1383	37	51	88	0.925914	0.358073	0.529142	62.1385	-0.221401	0.603514	Welch Two Sample t-test	two.sided	NS
Olink	P13473	LAMP2	Lysosome-associated membrane glycoprotein 2	LAMP2	OID21035	Neurology	0.192386	0.104597	-0.0877882	37	51	88	3.10695	0.00263852	0.0232725	77.8101	0.0691055	0.315666	Welch Two Sample t-test	two.sided	S
Olink	P12429	ANXA3	Annexin A3	ANXA3	OID21036	Neurology	-0.313946	-0.151646	0.1623	37	51	88	-1.82949	0.0714707	0.199236	71.9263	-0.656036	0.0281444	Welch Two Sample t-test	two.sided	NS
Olink	P06733	ENO1	Alpha-enolase	ENO1	OID21037	Neurology	-0.240646	-0.135868	0.104778	37	51	88	-1.23106	0.222454	0.394208	69.4453	-0.630571	0.149279	Welch Two Sample t-test	two.sided	NS
Olink	P05060	CHGB	Secretogranin-1	CHGB	OID21038	Neurology	-0.253812	-0.130922	0.12289	37	51	88	-2.07417	0.0412921	0.139577	79.7017	-0.497346	-0.0102777	Welch Two Sample t-test	two.sided	NS
Olink	P04233	CD74	HLA class II histocompatibility antigen gamma chain	CD74	OID21040	Neurology	-0.329706	-0.133692	0.196014	37	51	88	-2.79847	0.00633726	0.0420869	85.9591	-0.563919	-0.0954926	Welch Two Sample t-test	two.sided	S
Olink	Q01469	FABP5	Fatty acid-binding protein 5	FABP5	OID21043	Neurology	-0.312968	-0.17647	0.136498	37	51	88	-1.91844	0.0590234	0.174397	71.9402	-0.63818	0.0122432	Welch Two Sample t-test	two.sided	NS
Olink	Q6P4E1	GOLM2	Protein GOLM2	GOLM2	OID21044	Neurology	-0.0374644	0.0114297	0.0488941	37	51	88	-0.497571	0.620104	0.742415	82.8741	-0.187226	0.112297	Welch Two Sample t-test	two.sided	NS
Olink	P09104	ENO2	Gamma-enolase	ENO2	OID21046	Neurology	-0.228959	-0.165986	0.0629725	37	51	88	-1.42542	0.158425	0.319968	70.8694	-0.549248	0.0913295	Welch Two Sample t-test	two.sided	NS
Olink	Q96GP6	SCARF2	Scavenger receptor class F member 2	SCARF2	OID21048	Neurology	-0.259692	-0.127608	0.132084	37	51	88	-3.29684	0.00143714	0.0151585	83.5225	-0.416348	-0.103036	Welch Two Sample t-test	two.sided	S
Olink	P04216	THY1	Thy-1 membrane glycoprotein	THY1	OID21050	Neurology	-0.151435	-0.0554838	0.095951	37	51	88	-1.92232	0.0579107	0.172411	85.1202	-0.308062	0.00519216	Welch Two Sample t-test	two.sided	NS
Olink	Q10588	BST1	ADP-ribosyl cyclase/cyclic ADP-ribose hydrolase 2	BST1	OID21051	Neurology	0.0618508	-0.0835649	-0.145416	37	51	88	0.425236	0.671983	0.787001	69.2597	-0.228296	0.351997	Welch Two Sample t-test	two.sided	NS
Olink	O75509	TNFRSF21	Tumor necrosis factor receptor superfamily member 21	TNFRSF21	OID21052	Neurology	-0.194793	-0.0716757	0.123118	37	51	88	-2.69901	0.008458	0.0508612	81.2397	-0.338387	-0.0511997	Welch Two Sample t-test	two.sided	NS
Olink	Q9BRF8	CPPED1	Serine/threonine-protein phosphatase CPPED1	CPPED1	OID21053	Neurology	-0.360072	-0.135392	0.22468	37	51	88	-2.20918	0.0302114	0.116626	75.0904	-0.684756	-0.0353881	Welch Two Sample t-test	two.sided	NS
Olink	P14384	CPM	Carboxypeptidase M	CPM	OID21054	Neurology	-0.0733136	-0.0419351	0.0313784	37	51	88	-0.684641	0.49568	0.64453	75.025	-0.286633	0.140006	Welch Two Sample t-test	two.sided	NS
Olink	O14594	NCAN	Neurocan core protein	NCAN	OID21055	Neurology	0.15188	0.0309405	-0.120939	37	51	88	1.48374	0.14203	0.299329	75.6947	-0.0520065	0.355766	Welch Two Sample t-test	two.sided	NS
Olink	P25774	CTSS	Cathepsin S	CTSS	OID21056	Neurology	-0.0452304	-0.00111081	0.0441196	37	51	88	-0.851627	0.39688	0.56504	82.7345	-0.15087	0.0604094	Welch Two Sample t-test	two.sided	NS
Olink	Q16288	NTRK3	NT-3 growth factor receptor	NTRK3	OID21057	Neurology	-0.0159366	-0.0445405	-0.0286039	37	51	88	-0.233887	0.815782	0.880574	67.4038	-0.151926	0.120053	Welch Two Sample t-test	two.sided	NS
Olink	Q6ZMJ2	SCARA5	Scavenger receptor class A member 5	SCARA5	OID21058	Neurology	-0.127383	-0.0127081	0.114675	37	51	88	-1.33091	0.187025	0.353668	79.4235	-0.317874	0.0631088	Welch Two Sample t-test	two.sided	NS
Olink	P48052	CPA2	Carboxypeptidase A2	CPA2	OID21060	Neurology	-0.00493153	-0.132365	-0.127433	37	51	88	-0.032145	0.974434	0.986669	82.2377	-0.31011	0.300247	Welch Two Sample t-test	two.sided	NS
Olink	P14207	FOLR2	Folate receptor beta	FOLR2	OID21062	Neurology	-0.0963803	-0.00967838	0.086702	37	51	88	-1.13913	0.257834	0.425079	85.3991	-0.264594	0.071833	Welch Two Sample t-test	two.sided	NS
Olink	P21757	MSR1	Macrophage scavenger receptor types I and II	MSR1	OID21063	Neurology	-0.43692	-0.298465	0.138455	37	51	88	-3.26371	0.00160538	0.0161828	81.902	-0.703239	-0.170601	Welch Two Sample t-test	two.sided	S
Olink	Q96B86	RGMA	Repulsive guidance molecule A	RGMA	OID21065	Neurology	-0.151668	-0.076027	0.0756412	37	51	88	-1.88251	0.06316	0.18284	85.7085	-0.311838	0.00850167	Welch Two Sample t-test	two.sided	NS
Olink	Q9UBW5	BIN2	Bridging integrator 2	BIN2	OID21067	Neurology	-0.0418219	0.0335486	0.0753706	37	51	88	-0.180865	0.856958	0.913072	75.5903	-0.502403	0.418759	Welch Two Sample t-test	two.sided	NS
Olink	O76076	CCN5	CCN family member 5	CCN5	OID21068	Neurology	-0.578123	-0.304235	0.273888	37	51	88	-6.1121	2.78863e-08	6.29672e-06	85.9987	-0.766155	-0.390091	Welch Two Sample t-test	two.sided	S
Olink	P05067	APP	Amyloid-beta precursor protein	APP	OID21070	Neurology	-0.11302	0.0614757	0.174496	37	51	88	-0.808667	0.421078	0.585465	80.8974	-0.391107	0.165066	Welch Two Sample t-test	two.sided	NS
Olink	P11215	ITGAM	Integrin alpha-M	ITGAM	OID21071	Neurology	0.0115951	-0.00798919	-0.0195843	37	51	88	0.131029	0.896113	0.933313	73.028	-0.16477	0.18796	Welch Two Sample t-test	two.sided	NS
Olink	P02749	APOH	Beta-2-glycoprotein 1	APOH	OID21072	Neurology	0.0390083	0.013573	-0.0254353	37	51	88	0.824348	0.412029	0.578583	85.741	-0.0550651	0.133082	Welch Two Sample t-test	two.sided	NS
Olink	P14174	MIF	Macrophage migration inhibitory factor	MIF	OID21073	Neurology	-0.313293	-0.185341	0.127953	37	51	88	-1.62023	0.1097	0.260192	69.6633	-0.698977	0.0723896	Welch Two Sample t-test	two.sided	NS
Olink	Q15818	NPTX1	Neuronal pentraxin-1	NPTX1	OID21074	Neurology	0.102933	0.114697	0.0117647	37	51	88	0.777542	0.439605	0.600137	66.305	-0.161354	0.367219	Welch Two Sample t-test	two.sided	NS
Olink	P19440	GGT1	Glutathione hydrolase 1 proenzyme	GGT1	OID21075	Neurology	-0.259214	0.00987838	0.269092	37	51	88	-1.54754	0.125739	0.280117	78.8195	-0.592627	0.0741994	Welch Two Sample t-test	two.sided	NS
[truncated: 335 more rows]
