# Supplementary material for: Comparative evaluation of Olink Explore 3072 and mass spectrometry with peptide fractionation for plasma proteomics
Source: Commun Chem. 2025 Nov 4;8:327. doi: 10.1038/s42004-025-01753-2 (PMC12586489; doi:10.1038/s42004-025-01753-2)
Supplement: Supplementary file 10 — Supplementary Data 7 [file 42004_2025_1753_MOESM10_ESM.xlsx]

## Sheet: SD7 DAA no missing values
Platform	UniProt	Gene.Name	Description	Assay	OlinkID	Panel	log2FC	mean.testGrp	mean.refGrp	n.testGrp	n.refGrp	n.total	statistic	p.value	adj.p	parameter	conf.low	conf.high	method	alternative	Significance
MS	P05156	CFI	Complement factor I	CFI	OID30772	Inflammation II	0.150443	0.14389	-0.00655251	37	51	88	3.41408	0.0010221	0.0136248	77.2723	0.0627022	0.238183	Welch Two Sample t-test	two.sided	S
MS	P01024	C3	Complement C3	C3	OID30776	Inflammation II	0.117204	0.169563	0.0523594	37	51	88	2.74277	0.00745345	0.0510965	83.4989	0.0322194	0.202188	Welch Two Sample t-test	two.sided	NS
MS	P02647	APOA1	Apolipoprotein A-I	APOA1	OID30769	Inflammation II	0.228949	0.177112	-0.0518368	37	51	88	3.883	0.00020193	0.00576394	85.9908	0.111736	0.346161	Welch Two Sample t-test	two.sided	S
MS	P07225	PROS1	Vitamin K-dependent protein S	PROS1	OID30737	Inflammation II	0.0946375	0.16809	0.0734523	37	51	88	1.73064	0.0878196	0.270461	71.6849	-0.0143806	0.203656	Welch Two Sample t-test	two.sided	NS
MS	P00352	ALDH1A1	Aldehyde dehydrogenase 1A1	ALDH1A1	OID21128	Neurology	-0.0658502	-0.148879	-0.0830285	37	51	88	-0.542391	0.589474	0.794003	62.6369	-0.30849	0.17679	Welch Two Sample t-test	two.sided	NS
MS	P08603	CFH	Complement factor H	CFH	OID30790	Inflammation II	0.10832	0.181441	0.0731209	37	51	88	2.72742	0.00780259	0.0522314	82.1602	0.0293163	0.187324	Welch Two Sample t-test	two.sided	NS
MS	P02787	TF	Serotransferrin	TF	OID30783	Inflammation II	0.128134	0.127294	-0.000839661	37	51	88	2.34433	0.0214326	0.106975	83.6208	0.0194354	0.236832	Welch Two Sample t-test	two.sided	NS
MS	P02760	AMBP	Protein AMBP	AMBP	OID21413	Oncology	0.0446455	0.049018	0.00437252	37	51	88	1.09454	0.276919	0.516613	82.1279	-0.0364956	0.125787	Welch Two Sample t-test	two.sided	NS
MS	P00734	F2	Prothrombin	F2	OID30723	Inflammation II	0.111976	0.0649221	-0.0470536	37	51	88	1.98289	0.0513012	0.185926	70.0722	-0.000650288	0.224602	Welch Two Sample t-test	two.sided	NS
MS	P02765	AHSG	Alpha-2-HS-glycoprotein	AHSG	OID30706	Inflammation II	0.101534	0.111995	0.0104616	37	51	88	1.83874	0.069793	0.228231	77.309	-0.0084144	0.211482	Welch Two Sample t-test	two.sided	NS
MS	P01011	SERPINA3	Alpha-1-antichymotrypsin	SERPINA3	OID30786	Inflammation II	0.0145042	0.0182594	0.00375527	37	51	88	0.189528	0.850255	0.944912	66.6397	-0.138261	0.167269	Welch Two Sample t-test	two.sided	NS
MS	P01008	SERPINC1	Antithrombin-III	SERPINC1	OID30789	Inflammation II	0.192288	0.138917	-0.0533714	37	51	88	4.98662	3.30094e-06	0.000375647	83.3241	0.115597	0.26898	Welch Two Sample t-test	two.sided	S
MS	P04275	VWF	von Willebrand factor	VWF	OID20256	Cardiometabolic	-0.344546	-0.273419	0.0711265	37	51	88	-2.87701	0.00509307	0.0386395	83.6382	-0.582714	-0.106378	Welch Two Sample t-test	two.sided	S
MS	P00747	PLG	Plasminogen	PLG	OID30785	Inflammation II	0.123111	0.197598	0.0744871	37	51	88	2.93981	0.00434809	0.0349644	76.0262	0.0397058	0.206516	Welch Two Sample t-test	two.sided	S
MS	P00751	CFB	Complement factor B	CFB	OID30755	Inflammation II	0.122375	0.161116	0.0387404	37	51	88	2.03625	0.0449569	0.174571	81.907	0.00281835	0.241933	Welch Two Sample t-test	two.sided	NS
MS	P05546	SERPIND1	Heparin cofactor 2	SERPIND1	OID30767	Inflammation II	0.25936	0.229203	-0.0301578	37	51	88	4.80569	7.03625e-06	0.000667271	80.566	0.151969	0.366751	Welch Two Sample t-test	two.sided	S
MS	P06727	APOA4	Apolipoprotein A-IV	APOA4	OID30733	Inflammation II	-0.0300988	-0.0234756	0.00662318	37	51	88	-0.39081	0.696905	0.86448	85.9038	-0.183205	0.123007	Welch Two Sample t-test	two.sided	NS
MS	P02766	TTR	Transthyretin	TTR	OID30782	Inflammation II	0.286585	-0.0156903	-0.302276	37	51	88	2.3719	0.0200802	0.102015	80.6431	0.0461646	0.527006	Welch Two Sample t-test	two.sided	NS
MS	P02652	APOA2	Apolipoprotein A-II	APOA2	OID30686	Inflammation II	0.213564	0.121956	-0.0916089	37	51	88	2.80602	0.00620245	0.0435703	85.9962	0.0622639	0.364865	Welch Two Sample t-test	two.sided	S
MS	P06396	GSN	Gelsolin	GSN	OID30714	Inflammation II	0.0667753	0.104607	0.0378317	37	51	88	1.30642	0.195191	0.423186	79.2032	-0.0349591	0.16851	Welch Two Sample t-test	two.sided	NS
MS	P07358	C8B	Complement component C8 beta chain	C8B	OID30719	Inflammation II	0.136451	0.213438	0.0769875	37	51	88	2.2372	0.0287397	0.137419	64.4265	0.0146212	0.25828	Welch Two Sample t-test	two.sided	NS
MS	P02748	C9	Complement component C9	C9	OID30698	Inflammation II	-0.0414406	0.0378084	0.079249	37	51	88	-0.486573	0.627912	0.828373	78.796	-0.210971	0.12809	Welch Two Sample t-test	two.sided	NS
MS	P00746	CFD	Complement factor D	CFD	OID30738	Inflammation II	-0.17966	-0.0218696	0.15779	37	51	88	-3.07298	0.00283891	0.0269224	85.9768	-0.295883	-0.063436	Welch Two Sample t-test	two.sided	S
MS	P02786	TFRC	Transferrin receptor protein 1	TFRC	OID20369	Cardiometabolic	0.0516129	0.146839	0.095226	37	51	88	0.861531	0.391964	0.624727	68.2179	-0.0679254	0.171151	Welch Two Sample t-test	two.sided	NS
MS	P02749	APOH	Beta-2-glycoprotein 1	APOH	OID21072	Neurology	0.0682446	0.219299	0.151054	37	51	88	1.41523	0.160879	0.385992	80.0611	-0.0277182	0.164207	Welch Two Sample t-test	two.sided	NS
MS	P08185	SERPINA6	Corticosteroid-binding globulin	SERPINA6	OID30743	Inflammation II	0.218546	0.170356	-0.0481901	37	51	88	4.53271	3.28576e-05	0.00207733	53.7989	0.121872	0.31522	Welch Two Sample t-test	two.sided	S
MS	P36955	SERPINF1	Pigment epithelium-derived factor	SERPINF1	OID30757	Inflammation II	0.0161078	0.0857694	0.0696616	37	51	88	0.388882	0.698366	0.86448	82.4053	-0.0662852	0.0985007	Welch Two Sample t-test	two.sided	NS
MS	P19827	ITIH1	Inter-alpha-trypsin inhibitor heavy chain H1	ITIH1	OID30722	Inflammation II	0.184795	0.165542	-0.0192526	37	51	88	3.63812	0.000471597	0.00865609	84.5188	0.0837942	0.285795	Welch Two Sample t-test	two.sided	S
MS	P10643	C7	Complement component C7	C7	OID30766	Inflammation II	-0.086672	0.014022	0.100694	37	51	88	-1.29481	0.198873	0.425489	85.4808	-0.219752	0.0464082	Welch Two Sample t-test	two.sided	NS
MS	P07451	CA3	Carbonic anhydrase 3	CA3	OID20271	Cardiometabolic	-0.160291	-0.0976229	0.0626685	37	51	88	-1.53033	0.129819	0.337291	81.2914	-0.368686	0.0481037	Welch Two Sample t-test	two.sided	NS
MS	P29622	SERPINA4	Kallistatin	SERPINA4	OID30774	Inflammation II	0.231939	0.193974	-0.0379646	37	51	88	3.38631	0.0010717	0.0136248	85.6072	0.0957699	0.368107	Welch Two Sample t-test	two.sided	S
MS	Q04756	HGFAC	Hepatocyte growth factor activator	HGFAC	OID30718	Inflammation II	0.142704	0.134605	-0.00809884	37	51	88	2.48581	0.0148655	0.0805567	85.7798	0.0285774	0.25683	Welch Two Sample t-test	two.sided	NS
MS	P01019	AGT	Angiotensinogen	AGT	OID30709	Inflammation II	0.263299	0.220709	-0.0425904	37	51	88	4.02772	0.000163827	0.00576394	58.7536	0.132479	0.39412	Welch Two Sample t-test	two.sided	S
MS	P43652	AFM	Afamin	AFM	OID30741	Inflammation II	0.145594	0.0714832	-0.0741106	37	51	88	2.487	0.0148159	0.0805567	85.9179	0.0292148	0.261973	Welch Two Sample t-test	two.sided	NS
MS	P01031	C5	Complement C5	C5	OID30744	Inflammation II	0.0890545	0.150474	0.0614196	37	51	88	2.15798	0.0341349	0.154857	74.9068	0.00684353	0.171265	Welch Two Sample t-test	two.sided	NS
MS	P61769	B2M	Beta-2-microglobulin	B2M	OID30725	Inflammation II	-0.275002	-0.0921624	0.18284	37	51	88	-3.68997	0.000396287	0.00751624	84.4206	-0.423196	-0.126808	Welch Two Sample t-test	two.sided	S
MS	P05451	REG1A	Lithostathine-1-alpha	REG1A	OID20415	Cardiometabolic	-0.239216	-0.200063	0.0391532	37	51	88	-2.72595	0.00777683	0.0522314	85.4863	-0.413682	-0.0647497	Welch Two Sample t-test	two.sided	NS
MS	P27169	PON1	Serum paraoxonase/arylesterase 1	PON1	OID30704	Inflammation II	0.260598	0.158014	-0.102584	37	51	88	3.70633	0.000374301	0.00739514	84.6909	0.120792	0.400404	Welch Two Sample t-test	two.sided	S
MS	P02649	APOE	Apolipoprotein E	APOE	OID30727	Inflammation II	0.184747	0.318505	0.133759	37	51	88	1.95012	0.0548409	0.195028	76.1931	-0.00392916	0.373423	Welch Two Sample t-test	two.sided	NS
MS	Q15848	ADIPOQ	Adiponectin	ADIPOQ	OID30748	Inflammation II	0.204026	0.0802152	-0.123811	37	51	88	1.87958	0.0635919	0.21538	84.9907	-0.0117982	0.419851	Welch Two Sample t-test	two.sided	NS
MS	P04217	A1BG	Alpha-1B-glycoprotein	A1BG	OID30771	Inflammation II	0.112761	0.0789752	-0.0337853	37	51	88	2.72202	0.00873595	0.0561897	53.5654	0.0296925	0.195829	Welch Two Sample t-test	two.sided	NS
MS	Q08380	LGALS3BP	Galectin-3-binding protein	LGALS3BP	OID30765	Inflammation II	-0.131029	-0.108046	0.0229824	37	51	88	-1.22811	0.222767	0.455952	85.7491	-0.343134	0.0810762	Welch Two Sample t-test	two.sided	NS
MS	Q9P232	CNTN3	Contactin-3	CNTN3	OID21092	Neurology	-0.00356559	0.00852048	0.0120861	37	51	88	-0.0668317	0.946888	0.979599	77.4557	-0.109793	0.102662	Welch Two Sample t-test	two.sided	NS
MS	P09871	C1S	Complement C1s subcomponent	C1S	OID30731	Inflammation II	0.0801957	0.111021	0.0308249	37	51	88	2.16192	0.0341738	0.154857	67.4928	0.00616427	0.154227	Welch Two Sample t-test	two.sided	NS
MS	P15121	AKR1B1	Aldo-keto reductase family 1 member B1	AKR1B1	OID21244	Oncology	-0.0307955	-0.0127293	0.0180662	37	51	88	-0.488088	0.626731	0.828373	85.9184	-0.156224	0.094633	Welch Two Sample t-test	two.sided	NS
MS	O43866	CD5L	CD5 antigen-like	CD5L	OID30775	Inflammation II	-0.222554	-0.191825	0.0307298	37	51	88	-2.16617	0.0332721	0.153917	80.076	-0.427012	-0.0180967	Welch Two Sample t-test	two.sided	NS
MS	P05362	ICAM1	Intercellular adhesion molecule 1	ICAM1	OID20411	Cardiometabolic	-0.0218267	-0.0179276	0.00389906	37	51	88	-0.381663	0.703654	0.86448	85.8526	-0.135516	0.0918628	Welch Two Sample t-test	two.sided	NS
MS	P05543	SERPINA7	Thyroxine-binding globulin	SERPINA7	OID30724	Inflammation II	0.185413	0.101697	-0.083716	37	51	88	3.54029	0.000686292	0.0108472	75.9815	0.0811042	0.289722	Welch Two Sample t-test	two.sided	S
MS	P00736	C1R	Complement C1r subcomponent	C1R	OID30753	Inflammation II	0.110338	0.158619	0.0482808	37	51	88	2.89797	0.00504179	0.0386395	68.4245	0.0343708	0.186306	Welch Two Sample t-test	two.sided	S
MS	P01034	CST3	Cystatin-C	CST3	OID20400	Cardiometabolic	-0.132846	0.170155	0.303001	37	51	88	-2.62256	0.0103366	0.0612659	85.2269	-0.233558	-0.0321341	Welch Two Sample t-test	two.sided	NS
MS	Q9HCU0	CD248	Endosialin	CD248	OID30394	Cardiometabolic II	-0.0389294	0.00932458	0.048254	37	51	88	-0.817285	0.416148	0.639969	81.5002	-0.133695	0.0558357	Welch Two Sample t-test	two.sided	NS
MS	P03952	KLKB1	Plasma kallikrein	KLKB1	OID30760	Inflammation II	0.323796	0.248973	-0.0748231	37	51	88	6.51205	6.0593e-09	3.44774e-06	79.9281	0.224844	0.422749	Welch Two Sample t-test	two.sided	S
MS	P05060	CHGB	Secretogranin-1	CHGB	OID21038	Neurology	-0.0847163	0.0246181	0.109334	37	51	88	-1.11507	0.267935	0.506495	85.7997	-0.235753	0.0663203	Welch Two Sample t-test	two.sided	NS
MS	P00742	F10	Coagulation factor X	F10	OID30684	Inflammation II	0.0756083	0.0195646	-0.0560437	37	51	88	1.15783	0.251102	0.482694	66.0905	-0.054768	0.205985	Welch Two Sample t-test	two.sided	NS
MS	P05160	F13B	Coagulation factor XIII B chain	F13B	OID30781	Inflammation II	0.0815303	0.119527	0.0379968	37	51	88	1.7669	0.081284	0.257429	75.5362	-0.0103807	0.173441	Welch Two Sample t-test	two.sided	NS
MS	P18065	IGFBP2	Insulin-like growth factor-binding protein 2	IGFBP2	OID20325	Cardiometabolic	-0.0996097	-0.00344842	0.0961613	37	51	88	-1.06439	0.290541	0.535008	75.5515	-0.286015	0.086796	Welch Two Sample t-test	two.sided	NS
MS	Q9UM47	NOTCH3	Neurogenic locus notch homolog protein 3	NOTCH3	OID20253	Cardiometabolic	-0.0200556	0.11081	0.130865	37	51	88	-0.408386	0.684112	0.8574	77.8449	-0.117828	0.0777169	Welch Two Sample t-test	two.sided	NS
MS	P98160	HSPG2	Basement membrane-specific heparan sulfate proteoglycan core protein	HSPG2	OID20383	Cardiometabolic	-0.0501111	0.0699857	0.120097	37	51	88	-1.47571	0.14368	0.361742	85.8698	-0.117618	0.0173952	Welch Two Sample t-test	two.sided	NS
MS	P04196	HRG	Histidine-rich glycoprotein	HRG	OID30770	Inflammation II	0.128364	0.122757	-0.00560674	37	51	88	2.15539	0.0342918	0.154857	76.1332	0.00975335	0.246974	Welch Two Sample t-test	two.sided	NS
MS	P02750	LRG1	Leucine-rich alpha-2-glycoprotein	LRG1	OID30751	Inflammation II	-0.0230963	-0.0638107	-0.0407144	37	51	88	-0.223791	0.823562	0.933996	71.0735	-0.228877	0.182685	Welch Two Sample t-test	two.sided	NS
MS	P50552	VASP	Vasodilator-stimulated phosphoprotein	VASP	OID30692	Inflammation II	-0.0961386	-0.203003	-0.106864	37	51	88	-0.555246	0.580633	0.788497	64.9625	-0.441938	0.249661	Welch Two Sample t-test	two.sided	NS
MS	P07942	LAMB1	Laminin subunit beta-1	LAMB1	OID30280	Cardiometabolic II	0.0340255	0.0497111	0.0156857	37	51	88	0.719261	0.473943	0.700451	85.4329	-0.060025	0.128076	Welch Two Sample t-test	two.sided	NS
MS	P02763	ORM1	Alpha-1-acid glycoprotein 1	ORM1	OID30768	Inflammation II	0.0194983	-0.142543	-0.162042	37	51	88	0.162141	0.871614	0.948276	77.9621	-0.219913	0.25891	Welch Two Sample t-test	two.sided	NS
MS	P05107	ITGB2	Integrin beta-2	ITGB2	OID20315	Cardiometabolic	0.0772491	0.166313	0.0890638	37	51	88	1.54627	0.125718	0.332715	85.8508	-0.0220674	0.176566	Welch Two Sample t-test	two.sided	NS
MS	P04066	FUCA1	Tissue alpha-L-fucosidase	FUCA1	OID20261	Cardiometabolic	0.056353	-0.0791661	-0.135519	37	51	88	0.418494	0.676735	0.851907	78.0924	-0.211723	0.324429	Welch Two Sample t-test	two.sided	NS
MS	P26927	MST1	Hepatocyte growth factor-like protein	MST1	OID30713	Inflammation II	0.0491201	0.095623	0.046503	37	51	88	0.820678	0.414252	0.638779	80.5472	-0.0699789	0.168219	Welch Two Sample t-test	two.sided	NS
MS	Q96IY4	CPB2	Carboxypeptidase B2	CPB2	OID30734	Inflammation II	0.174927	0.198191	0.0232645	37	51	88	4.14081	8.48136e-05	0.00438718	80.4153	0.090864	0.258989	Welch Two Sample t-test	two.sided	S
MS	P08519	LPA	Apolipoprotein(a)	LPA	OID30747	Inflammation II	0.22875	0.310418	0.0816681	37	51	88	1.43093	0.15654	0.380647	76.1448	-0.0896299	0.547129	Welch Two Sample t-test	two.sided	NS
MS	P00748	F12	Coagulation factor XII	F12	OID30739	Inflammation II	0.151686	0.255941	0.104255	37	51	88	2.14091	0.0357966	0.159274	69.3814	0.0103559	0.293015	Welch Two Sample t-test	two.sided	NS
MS	P02452	COL1A1	Collagen alpha-1(I) chain	COL1A1	OID20335	Cardiometabolic	-0.077059	-0.0817805	-0.00472157	37	51	88	-0.942855	0.348418	0.583087	85.31	-0.23955	0.0854325	Welch Two Sample t-test	two.sided	NS
MS	P05452	CLEC3B	Tetranectin	CLEC3B	OID30756	Inflammation II	0.170302	0.140804	-0.0294978	37	51	88	3.03824	0.00322414	0.0287634	79.0594	0.058733	0.281871	Welch Two Sample t-test	two.sided	S
MS	O95445	APOM	Apolipoprotein M	APOM	OID20374	Cardiometabolic	0.198646	0.123705	-0.0749407	37	51	88	3.75762	0.000312788	0.00711905	85.4401	0.0935444	0.303747	Welch Two Sample t-test	two.sided	S
MS	P07998	RNASE1	Ribonuclease pancreatic	RNASE1	OID30672	Inflammation II	-0.151298	0.0123632	0.163661	37	51	88	-2.56133	0.0121907	0.0686097	85.0624	-0.268744	-0.0338522	Welch Two Sample t-test	two.sided	NS
MS	Q07954	LRP1	Prolow-density lipoprotein receptor-related protein 1	LRP1	OID21293	Oncology	0.0684305	0.102333	0.0339025	37	51	88	2.08405	0.0401547	0.167025	85.1006	0.00314601	0.133715	Welch Two Sample t-test	two.sided	NS
MS	P02775	PPBP	Platelet basic protein	PPBP	OID30761	Inflammation II	0.00410036	0.000755072	-0.00334529	37	51	88	0.0319347	0.97461	0.987494	74.1327	-0.251731	0.259932	Welch Two Sample t-test	two.sided	NS
MS	Q8WWQ8	STAB2	Stabilin-2	STAB2	OID30401	Cardiometabolic II	0.0811931	0.148677	0.0674835	37	51	88	2.094	0.0402153	0.167025	64.1688	0.00373675	0.15865	Welch Two Sample t-test	two.sided	NS
MS	P04180	LCAT	Phosphatidylcholine-sterol acyltransferase	LCAT	OID30677	Inflammation II	0.179136	0.177874	-0.00126263	37	51	88	3.54198	0.000654115	0.0108472	83.1259	0.0785467	0.279726	Welch Two Sample t-test	two.sided	S
MS	P12429	ANXA3	Annexin A3	ANXA3	OID21036	Neurology	-0.171702	-0.239513	-0.0678101	37	51	88	-1.70663	0.0918442	0.277975	78.5117	-0.37198	0.0285747	Welch Two Sample t-test	two.sided	NS
MS	P02144	MB	Myoglobin	MB	OID20263	Cardiometabolic	-0.355357	0.072391	0.427748	37	51	88	-3.7662	0.000303105	0.00711905	85.7593	-0.542935	-0.16778	Welch Two Sample t-test	two.sided	S
MS	P02743	APCS	Serum amyloid P-component	APCS	OID30778	Inflammation II	-0.0713888	-0.0546717	0.016717	37	51	88	-0.953924	0.342884	0.580658	83.2394	-0.22023	0.0774525	Welch Two Sample t-test	two.sided	NS
MS	P13796	LCP1	Plastin-2	LCP1	OID30367	Cardiometabolic II	0.117029	0.122882	0.00585271	37	51	88	1.66061	0.102629	0.301011	53.6103	-0.0242851	0.258344	Welch Two Sample t-test	two.sided	NS
MS	P35443	THBS4	Thrombospondin-4	THBS4	OID20368	Cardiometabolic	0.0177607	0.175489	0.157728	37	51	88	0.200403	0.841734	0.941094	71.5594	-0.158929	0.19445	Welch Two Sample t-test	two.sided	NS
MS	P11717	IGF2R	Cation-independent mannose-6-phosphate receptor	IGF2R	OID21146	Neurology	0.00105258	0.0604626	0.05941	37	51	88	0.0269953	0.978526	0.987494	85.8999	-0.0764609	0.078566	Welch Two Sample t-test	two.sided	NS
MS	Q9NZP8	C1RL	Complement C1r subcomponent-like protein	C1RL	OID30721	Inflammation II	0.113088	0.086311	-0.0267772	37	51	88	3.0349	0.00323525	0.0287634	80.9167	0.0389462	0.18723	Welch Two Sample t-test	two.sided	S
MS	P09172	DBH	Dopamine beta-hydroxylase	DBH	OID30703	Inflammation II	-0.098908	-0.0886582	0.0102498	37	51	88	-0.701539	0.485162	0.713325	74.1888	-0.379819	0.182003	Welch Two Sample t-test	two.sided	NS
MS	Q15582	TGFBI	Transforming growth factor-beta-induced protein ig-h3	TGFBI	OID20417	Cardiometabolic	0.0808795	0.112563	0.0316832	37	51	88	1.40681	0.164322	0.389273	63.9803	-0.0339734	0.195732	Welch Two Sample t-test	two.sided	NS
MS	Q6UXB8	PI16	Peptidase inhibitor 16	PI16	OID30676	Inflammation II	0.111943	0.0576938	-0.0542494	37	51	88	1.35152	0.181679	0.415162	59.1069	-0.0537883	0.277675	Welch Two Sample t-test	two.sided	NS
MS	P30041	PRDX6	Peroxiredoxin-6	PRDX6	OID21404	Oncology	-0.0093475	0.119481	0.128829	37	51	88	-0.0883642	0.929811	0.977311	79.0258	-0.219904	0.201209	Welch Two Sample t-test	two.sided	NS
MS	Q13093	PLA2G7	Platelet-activating factor acetylhydrolase	PLA2G7	OID21105	Neurology	-0.0147633	0.192129	0.206893	37	51	88	-0.231195	0.817745	0.932458	81.2399	-0.141812	0.112285	Welch Two Sample t-test	two.sided	NS
MS	P48740	MASP1	Mannan-binding lectin serine protease 1	MASP1	OID20954	Neurology	0.00792642	0.0941316	0.0862052	37	51	88	0.143689	0.886143	0.954954	72.8319	-0.102019	0.117872	Welch Two Sample t-test	two.sided	NS
MS	P24592	IGFBP6	Insulin-like growth factor-binding protein 6	IGFBP6	OID20413	Cardiometabolic	-0.16439	-0.0481883	0.116202	37	51	88	-2.83815	0.00568717	0.040962	84.0461	-0.279572	-0.0492077	Welch Two Sample t-test	two.sided	S
MS	P02654	APOC1	Apolipoprotein C-I	APOC1	OID30749	Inflammation II	0.401192	0.430353	0.0291615	37	51	88	3.28004	0.00150197	0.016435	85.6403	0.158027	0.644357	Welch Two Sample t-test	two.sided	S
MS	P06681	C2	Complement C2	C2	OID20410	Cardiometabolic	0.0478202	0.0910122	0.0431921	37	51	88	1.10793	0.27137	0.510662	76.3767	-0.0381371	0.133777	Welch Two Sample t-test	two.sided	NS
MS	P01033	TIMP1	Metalloproteinase inhibitor 1	TIMP1	OID20418	Cardiometabolic	-0.124605	-0.00619602	0.118409	37	51	88	-2.55746	0.0122991	0.0686097	85.9102	-0.221463	-0.0277471	Welch Two Sample t-test	two.sided	NS
MS	P05090	APOD	Apolipoprotein D	APOD	OID30746	Inflammation II	-0.00463637	0.0228951	0.0275314	37	51	88	-0.0719675	0.942799	0.979082	83.786	-0.132753	0.123481	Welch Two Sample t-test	two.sided	NS
MS	P08648	ITGA5	Integrin alpha-5	ITGA5	OID21139	Neurology	-0.00442105	0.0622416	0.0666627	37	51	88	-0.121397	0.903661	0.960711	85.5406	-0.0768231	0.067981	Welch Two Sample t-test	two.sided	NS
MS	Q96KN2	CNDP1	Beta-Ala-His dipeptidase	CNDP1	OID20347	Cardiometabolic	0.319345	0.189983	-0.129362	37	51	88	3.11947	0.00247982	0.0239155	84.3214	0.115779	0.52291	Welch Two Sample t-test	two.sided	S
MS	P09619	PDGFRB	Platelet-derived growth factor receptor beta	PDGFRB	OID20268	Cardiometabolic	0.0612087	0.032223	-0.0289858	37	51	88	0.949904	0.344846	0.581357	85.2552	-0.0669032	0.189321	Welch Two Sample t-test	two.sided	NS
MS	Q92820	GGH	Gamma-glutamyl hydrolase	GGH	OID20416	Cardiometabolic	0.104652	0.0979605	-0.00669125	37	51	88	1.45401	0.150003	0.371094	77.0915	-0.0386653	0.247969	Welch Two Sample t-test	two.sided	NS
MS	P30046	DDT	D-dopachrome decarboxylase	DDT	OID30372	Cardiometabolic II	0.0340392	0.192879	0.15884	37	51	88	0.376134	0.707992	0.86448	67.7713	-0.146557	0.214635	Welch Two Sample t-test	two.sided	NS
MS	P07858	CTSB	Cathepsin B	CTSB	OID20276	Cardiometabolic	-0.0643483	-0.0669271	-0.00257876	37	51	88	-0.919733	0.360732	0.598416	73.2169	-0.20378	0.075083	Welch Two Sample t-test	two.sided	NS
MS	P06276	BCHE	Cholinesterase	BCHE	OID30717	Inflammation II	0.183933	0.0944637	-0.0894693	37	51	88	2.9229	0.00446444	0.0352815	83.256	0.0587768	0.309089	Welch Two Sample t-test	two.sided	S
MS	Q9Y5C1	ANGPTL3	Angiopoietin-related protein 3	ANGPTL3	OID20407	Cardiometabolic	0.252816	0.238723	-0.0140924	37	51	88	3.89775	0.000209383	0.00576394	75.0666	0.123606	0.382025	Welch Two Sample t-test	two.sided	S
MS	P41222	PTGDS	Prostaglandin-H2 D-isomerase	PTGDS	OID20408	Cardiometabolic	-0.171419	-0.0938875	0.0775319	37	51	88	-3.04372	0.00310872	0.02853	85.0596	-0.283396	-0.0594434	Welch Two Sample t-test	two.sided	S
MS	P04040	CAT	Catalase	CAT	OID30712	Inflammation II	-0.131959	-0.166628	-0.0346692	37	51	88	-1.38166	0.171047	0.400516	77.4841	-0.32212	0.0582018	Welch Two Sample t-test	two.sided	NS
MS	P43121	MCAM	Cell surface glycoprotein MUC18	MCAM	OID20343	Cardiometabolic	-0.0731239	-0.0143208	0.058803	37	51	88	-1.32032	0.190458	0.423186	80.7327	-0.183325	0.0370771	Welch Two Sample t-test	two.sided	NS
MS	P11226	MBL2	Mannose-binding protein C	MBL2	OID30759	Inflammation II	-0.0858732	-0.105691	-0.0198183	37	51	88	-0.557964	0.578593	0.787606	72.2869	-0.392655	0.220909	Welch Two Sample t-test	two.sided	NS
MS	P15144	ANPEP	Aminopeptidase N	ANPEP	OID20350	Cardiometabolic	0.0348524	0.00978215	-0.0250702	37	51	88	0.535018	0.594219	0.79743	75.0887	-0.0949156	0.16462	Welch Two Sample t-test	two.sided	NS
MS	Q12866	MERTK	Tyrosine-protein kinase Mer	MERTK	OID20657	Inflammation	-0.0848834	-0.000624888	0.0842585	37	51	88	-1.30528	0.195693	0.423186	76.8646	-0.21438	0.0446136	Welch Two Sample t-test	two.sided	NS
MS	Q86SF2	GALNT7	N-acetylgalactosaminyltransferase 7	GALNT7	OID21377	Oncology	0.109402	0.162345	0.0529432	37	51	88	1.93187	0.0572065	0.198479	73.9657	-0.00343702	0.222241	Welch Two Sample t-test	two.sided	NS
MS	O75339	CILP	Cartilage intermediate layer protein 1	CILP	OID30399	Cardiometabolic II	-0.0946551	0.0529995	0.147655	37	51	88	-1.85922	0.0669336	0.224031	74.7219	-0.196082	0.00677161	Welch Two Sample t-test	two.sided	NS
MS	Q9BXR6	CFHR5	Complement factor H-related protein 5	CFHR5	OID30716	Inflammation II	0.101126	0.159162	0.0580356	37	51	88	1.18801	0.23811	0.468804	85.7416	-0.0680986	0.270351	Welch Two Sample t-test	two.sided	NS
MS	O75356	ENTPD5	Nucleoside diphosphate phosphatase ENTPD5	ENTPD5	OID20104	Cardiometabolic	0.0641254	0.116952	0.0528269	37	51	88	1.4576	0.148615	0.370885	85.4626	-0.0233391	0.15159	Welch Two Sample t-test	two.sided	NS
MS	P30043	BLVRB	Flavin reductase (NADPH)	BLVRB	OID21141	Neurology	-0.119745	-0.107232	0.0125131	37	51	88	-1.21732	0.227132	0.456588	78.4409	-0.315562	0.0760726	Welch Two Sample t-test	two.sided	NS
MS	O95497	VNN1	Pantetheinase	VNN1	OID30711	Inflammation II	0.208112	-0.0343199	-0.242432	37	51	88	1.58521	0.116732	0.316288	82.7823	-0.0530162	0.46924	Welch Two Sample t-test	two.sided	NS
MS	P00915	CA1	Carbonic anhydrase 1	CA1	OID20409	Cardiometabolic	-0.177522	-0.282082	-0.10456	37	51	88	-1.48804	0.140742	0.355921	78.6102	-0.415	0.059956	Welch Two Sample t-test	two.sided	NS
MS	Q86TH1	ADAMTSL2	ADAMTS-like protein 2	ADAMTSL2	OID30370	Cardiometabolic II	-0.0218567	0.00682794	0.0286846	37	51	88	-0.379256	0.705441	0.86448	85.2628	-0.136436	0.0927229	Welch Two Sample t-test	two.sided	NS
MS	Q13790	APOF	Apolipoprotein F	APOF	OID30701	Inflammation II	0.124895	0.262659	0.137765	37	51	88	2.0093	0.0477045	0.179761	84.3078	0.0012926	0.248497	Welch Two Sample t-test	two.sided	NS
MS	P23284	PPIB	Peptidyl-prolyl cis-trans isomerase B	PPIB	OID20331	Cardiometabolic	-0.130966	-0.0799364	0.0510295	37	51	88	-1.49234	0.139941	0.355476	72.6169	-0.305884	0.0439523	Welch Two Sample t-test	two.sided	NS
MS	Q9Y646	CPQ	Carboxypeptidase Q	CPQ	OID30406	Cardiometabolic II	0.0828238	0.0579132	-0.0249106	37	51	88	1.30818	0.194385	0.423186	83.8593	-0.0430822	0.20873	Welch Two Sample t-test	two.sided	NS
MS	P07359	GP1BA	Platelet glycoprotein Ib alpha chain	GP1BA	OID20381	Cardiometabolic	0.0536568	0.0229209	-0.0307359	37	51	88	0.983197	0.328828	0.580171	71.464	-0.0551481	0.162462	Welch Two Sample t-test	two.sided	NS
MS	Q13867	BLMH	Bleomycin hydrolase	BLMH	OID20336	Cardiometabolic	-0.00969178	0.0215201	0.0312118	37	51	88	-0.187038	0.852123	0.945142	76.9515	-0.112874	0.0934904	Welch Two Sample t-test	two.sided	NS
MS	P16109	SELP	P-selectin	SELP	OID20379	Cardiometabolic	-0.0511025	-0.0220176	0.0290849	37	51	88	-0.835984	0.405622	0.631639	81.0324	-0.172728	0.0705233	Welch Two Sample t-test	two.sided	NS
MS	Q6EMK4	VASN	Vasorin	VASN	OID20345	Cardiometabolic	0.0131434	0.115524	0.10238	37	51	88	0.323807	0.746879	0.894047	85.016	-0.0675608	0.0938477	Welch Two Sample t-test	two.sided	NS
MS	P08571	CD14	Monocyte differentiation antigen CD14	CD14	OID20378	Cardiometabolic	0.0360821	0.156233	0.120151	37	51	88	0.846835	0.39997	0.62695	70.077	-0.0488957	0.12106	Welch Two Sample t-test	two.sided	NS
MS	Q9UGM5	FETUB	Fetuin-B	FETUB	OID20404	Cardiometabolic	0.266555	0.240974	-0.0255806	37	51	88	3.84049	0.000253013	0.00625932	75.7992	0.128314	0.404796	Welch Two Sample t-test	two.sided	S
MS	P09486	SPARC	SPARC	SPARC	OID21511	Oncology	-0.0149749	-0.112359	-0.0973846	37	51	88	-0.16328	0.870695	0.948276	82.9744	-0.197389	0.167439	Welch Two Sample t-test	two.sided	NS
MS	P27487	DPP4	Dipeptidyl peptidase 4	DPP4	OID20406	Cardiometabolic	0.166719	0.0494118	-0.117307	37	51	88	2.70897	0.00838713	0.0554916	73.7121	0.0440834	0.289354	Welch Two Sample t-test	two.sided	NS
MS	P20827	EFNA1	Ephrin-A1	EFNA1	OID21125	Neurology	-0.0210905	0.171156	0.192246	37	51	88	-0.200198	0.841857	0.941094	76.3817	-0.230892	0.188711	Welch Two Sample t-test	two.sided	NS
MS	P00918	CA2	Carbonic anhydrase 2	CA2	OID21149	Neurology	-0.193264	-0.231243	-0.0379785	37	51	88	-1.77664	0.0794879	0.25645	78.7805	-0.409797	0.0232678	Welch Two Sample t-test	two.sided	NS
MS	Q01469	FABP5	Fatty acid-binding protein 5	FABP5	OID21043	Neurology	0.124527	-0.172154	-0.296681	37	51	88	0.999099	0.322827	0.577717	47.3337	-0.126168	0.375222	Welch Two Sample t-test	two.sided	NS
MS	Q06830	PRDX1	Peroxiredoxin-1	PRDX1	OID20962	Neurology	-0.0593221	0.0204086	0.0797306	37	51	88	-0.649294	0.518275	0.737246	69.9254	-0.241545	0.122901	Welch Two Sample t-test	two.sided	NS
MS	Q8NFL0	B3GNT7	UDP-GlcNAc:betaGal beta-1,3-N-acetylglucosaminyltransferase 7	B3GNT7	OID30281	Cardiometabolic II	-0.0198795	-0.0368185	-0.0169389	37	51	88	-0.32259	0.747919	0.894047	73.6711	-0.142679	0.10292	Welch Two Sample t-test	two.sided	NS
MS	Q9BYE9	CDHR2	Cadherin-related family member 2	CDHR2	OID21282	Oncology	-0.570647	-0.613181	-0.0425336	37	51	88	-3.88331	0.000206875	0.00576394	82.5274	-0.862947	-0.278347	Welch Two Sample t-test	two.sided	S
MS	P05154	SERPINA5	Plasma serine protease inhibitor	SERPINA5	OID30763	Inflammation II	0.205788	0.226276	0.0204871	37	51	88	2.87331	0.00518853	0.0388457	80.7567	0.0632795	0.348298	Welch Two Sample t-test	two.sided	S
MS	P30101	PDIA3	Protein disulfide-isomerase A3	PDIA3	OID30573	Inflammation II	-0.00871067	-0.064014	-0.0553033	37	51	88	-0.137599	0.89098	0.957642	65.5379	-0.13512	0.117698	Welch Two Sample t-test	two.sided	NS
MS	P53634	CTSC	Dipeptidyl peptidase 1	CTSC	OID20679	Inflammation	-0.054632	-0.0301307	0.0245013	37	51	88	-0.914173	0.363349	0.599262	80.7257	-0.173544	0.06428	Welch Two Sample t-test	two.sided	NS
MS	O60279	SUSD5	Sushi domain-containing protein 5	SUSD5	OID30650	Inflammation II	-0.22272	-0.154927	0.0677932	37	51	88	-2.93046	0.00436287	0.0349644	83.605	-0.373869	-0.0715719	Welch Two Sample t-test	two.sided	S
MS	P07237	P4HB	Protein disulfide-isomerase	P4HB	OID21509	Oncology	-0.00736333	-0.0246871	-0.0173238	37	51	88	-0.177821	0.859421	0.948276	64.4643	-0.0900752	0.0753485	Welch Two Sample t-test	two.sided	NS
MS	P18428	LBP	Lipopolysaccharide-binding protein	LBP	OID20355	Cardiometabolic	-0.0858911	0.0691154	0.155007	37	51	88	-0.827639	0.410509	0.634727	74.7752	-0.292639	0.120856	Welch Two Sample t-test	two.sided	NS
MS	P36980	CFHR2	Complement factor H-related protein 2	CFHR2	OID30720	Inflammation II	0.0433491	0.11156	0.0682111	37	51	88	0.436982	0.66335	0.851907	76.8489	-0.154191	0.24089	Welch Two Sample t-test	two.sided	NS
MS	P13598	ICAM2	Intercellular adhesion molecule 2	ICAM2	OID20248	Cardiometabolic	-0.00337581	0.0115318	0.0149076	37	51	88	-0.0560482	0.955459	0.983103	71.904	-0.123446	0.116694	Welch Two Sample t-test	two.sided	NS
MS	Q15113	PCOLCE	Procollagen C-endopeptidase enhancer 1	PCOLCE	OID20384	Cardiometabolic	-0.0309049	0.226557	0.257461	37	51	88	-0.403216	0.687797	0.858238	85.403	-0.183287	0.121478	Welch Two Sample t-test	two.sided	NS
MS	Q86U17	SERPINA11	Serpin A11	SERPINA11	OID20281	Cardiometabolic	0.111966	0.106394	-0.00557177	37	51	88	1.87719	0.0640063	0.215501	82.9634	-0.00666713	0.230599	Welch Two Sample t-test	two.sided	NS
MS	Q9Y5Y7	LYVE1	Lymphatic vessel endothelial hyaluronic acid receptor 1	LYVE1	OID30728	Inflammation II	-0.0128883	0.0243928	0.0372811	37	51	88	-0.168599	0.866516	0.948276	84.2976	-0.164897	0.13912	Welch Two Sample t-test	two.sided	NS
MS	P28906	CD34	Hematopoietic progenitor cell antigen CD34	CD34	OID21025	Neurology	0.151422	0.134176	-0.0172462	37	51	88	2.01034	0.0481859	0.18038	71.1592	0.00124118	0.301603	Welch Two Sample t-test	two.sided	NS
MS	P49908	SELENOP	Selenoprotein P	SELENOP	OID30745	Inflammation II	0.160489	0.238968	0.0784793	37	51	88	2.57231	0.0118395	0.067902	85.0137	0.0364391	0.284539	Welch Two Sample t-test	two.sided	NS
MS	P33151	CDH5	Cadherin-5	CDH5	OID20243	Cardiometabolic	-0.00413077	0.0440987	0.0482295	37	51	88	-0.0867467	0.931109	0.977311	73.5781	-0.0990223	0.0907607	Welch Two Sample t-test	two.sided	NS
MS	P07339	CTSD	Cathepsin D	CTSD	OID20358	Cardiometabolic	-0.118957	-0.0745586	0.0443985	37	51	88	-1.40107	0.164877	0.389273	83.9922	-0.287799	0.0498848	Welch Two Sample t-test	two.sided	NS
MS	P01833	PIGR	Polymeric immunoglobulin receptor	PIGR	OID21102	Neurology	-0.182621	-0.575937	-0.393316	37	51	88	-1.10573	0.271934	0.510662	85.8548	-0.510955	0.145713	Welch Two Sample t-test	two.sided	NS
MS	Q06323	PSME1	Proteasome activator complex subunit 1	PSME1	OID20969	Neurology	-0.0858467	0.108119	0.193966	37	51	88	-1.18551	0.239484	0.469885	76.5246	-0.230054	0.058361	Welch Two Sample t-test	two.sided	NS
MS	P15907	ST6GAL1	Beta-galactoside alpha-2,6-sialyltransferase 1	ST6GAL1	OID20302	Cardiometabolic	0.0492655	0.186849	0.137584	37	51	88	0.899734	0.371302	0.60885	71.0376	-0.0599132	0.158444	Welch Two Sample t-test	two.sided	NS
MS	Q10471	GALNT2	Polypeptide N-acetylgalactosaminyltransferase 2	GALNT2	OID21423	Oncology	-0.0331086	0.14959	0.182699	37	51	88	-0.901683	0.370073	0.608589	76.0194	-0.10624	0.0400227	Welch Two Sample t-test	two.sided	NS
MS	P35237	SERPINB6	Serpin B6	SERPINB6	OID21023	Neurology	-0.0852744	-0.0224923	0.062782	37	51	88	-1.15878	0.250594	0.482694	68.0734	-0.232117	0.0615687	Welch Two Sample t-test	two.sided	NS
MS	Q9BS26	ERP44	Endoplasmic reticulum resident protein 44	ERP44	OID21338	Oncology	0.107099	0.0587922	-0.0483065	37	51	88	1.64753	0.103968	0.301161	69.4415	-0.0225696	0.236767	Welch Two Sample t-test	two.sided	NS
MS	P14778	IL1R1	Interleukin-1 receptor type 1	IL1R1	OID21116	Neurology	-0.0520894	-0.0314599	0.0206295	37	51	88	-0.847181	0.399255	0.62695	85.6876	-0.174325	0.0701463	Welch Two Sample t-test	two.sided	NS
MS	Q99983	OMD	Osteomodulin	OMD	OID20725	Inflammation	0.00325642	-0.0263235	-0.0295799	37	51	88	0.031736	0.974756	0.987494	85.775	-0.200733	0.207246	Welch Two Sample t-test	two.sided	NS
MS	Q15166	PON3	Serum paraoxonase/lactonase 3	PON3	OID20777	Inflammation	0.310757	0.219459	-0.0912984	37	51	88	3.72222	0.000361556	0.00739514	81.7065	0.144666	0.476849	Welch Two Sample t-test	two.sided	S
MS	P55145	MANF	Mesencephalic astrocyte-derived neurotrophic factor	MANF	OID20707	Inflammation	-0.165445	0.0318841	0.197329	37	51	88	-1.30288	0.196346	0.423186	80.1596	-0.418143	0.0872536	Welch Two Sample t-test	two.sided	NS
MS	Q8TDL5	BPIFB1	BPI fold-containing family B member 1	BPIFB1	OID20308	Cardiometabolic	0.121742	0.0751068	-0.0466348	37	51	88	0.885546	0.378332	0.611565	85.979	-0.151553	0.395036	Welch Two Sample t-test	two.sided	NS
MS	P08697	SERPINF2	Alpha-2-antiplasmin	SERPINF2	OID30779	Inflammation II	0.204486	0.209294	0.00480851	37	51	88	5.3627	7.37783e-07	0.000209899	82.1882	0.128633	0.280338	Welch Two Sample t-test	two.sided	S
MS	P42574	CASP3	Caspase-3	CASP3	OID20305	Cardiometabolic	-0.206793	-0.220911	-0.0141174	37	51	88	-1.61007	0.111786	0.312874	71.539	-0.462856	0.0492695	Welch Two Sample t-test	two.sided	NS
MS	P20774	OGN	Mimecan	OGN	OID21123	Neurology	0.0253321	0.0872576	0.0619255	37	51	88	0.428761	0.669238	0.851907	80.8148	-0.0922268	0.142891	Welch Two Sample t-test	two.sided	NS
MS	O15394	NCAM2	Neural cell adhesion molecule 2	NCAM2	OID21095	Neurology	0.00701694	0.0409366	0.0339197	37	51	88	0.130526	0.896531	0.957642	68.7221	-0.100237	0.114271	Welch Two Sample t-test	two.sided	NS
MS	Q6UVK1	CSPG4	Chondroitin sulfate proteoglycan 4	CSPG4	OID30397	Cardiometabolic II	-0.087854	-0.0311147	0.0567393	37	51	88	-1.59027	0.115552	0.316285	83.5436	-0.197723	0.0220151	Welch Two Sample t-test	two.sided	NS
MS	O43895	XPNPEP2	Xaa-Pro aminopeptidase 2	XPNPEP2	OID21508	Oncology	0.348445	0.114265	-0.23418	37	51	88	2.25752	0.0267583	0.130132	78.3927	0.0411843	0.655705	Welch Two Sample t-test	two.sided	NS
MS	P13667	PDIA4	Protein disulfide-isomerase A4	PDIA4	OID30375	Cardiometabolic II	-0.0801612	-0.0979382	-0.0177771	37	51	88	-1.59933	0.114052	0.316285	73.2354	-0.180048	0.0197256	Welch Two Sample t-test	two.sided	NS
MS	O00391	QSOX1	Sulfhydryl oxidase 1	QSOX1	OID30729	Inflammation II	-0.0493507	0.0601712	0.109522	37	51	88	-1.23635	0.219744	0.451388	84.7681	-0.128719	0.0300172	Welch Two Sample t-test	two.sided	NS
MS	Q99497	PARK7	Parkinson disease protein 7	PARK7	OID21160	Neurology	-0.105528	0.00226937	0.107797	37	51	88	-1.43483	0.155955	0.380647	67.4438	-0.252311	0.0412549	Welch Two Sample t-test	two.sided	NS
MS	Q9NPG4	PCDH12	Protocadherin-12	PCDH12	OID31045	Neurology II	-0.0120378	0.0482205	0.0602583	37	51	88	-0.247546	0.805092	0.921725	83.7613	-0.108745	0.0846695	Welch Two Sample t-test	two.sided	NS
MS	Q8NBP7	PCSK9	Proprotein convertase subtilisin/kexin type 9	PCSK9	OID20235	Cardiometabolic	-0.00253059	0.080695	0.0832256	37	51	88	-0.0429069	0.965882	0.987494	80.3192	-0.119895	0.114834	Welch Two Sample t-test	two.sided	NS
MS	Q9UGT4	SUSD2	Sushi domain-containing protein 2	SUSD2	OID21098	Neurology	0.0671232	0.0468522	-0.020271	37	51	88	0.965042	0.337817	0.580658	70.6186	-0.0715779	0.205824	Welch Two Sample t-test	two.sided	NS
MS	P32942	ICAM3	Intercellular adhesion molecule 3	ICAM3	OID20277	Cardiometabolic	0.017687	0.0833779	0.0656909	37	51	88	0.281958	0.778779	0.908824	72.4817	-0.107347	0.142721	Welch Two Sample t-test	two.sided	NS
MS	P27918	CFP	Properdin	CFP	OID30784	Inflammation II	0.190767	0.747041	0.556274	37	51	88	1.98327	0.0508158	0.185347	78.9104	-0.000693764	0.382228	Welch Two Sample t-test	two.sided	NS
MS	P06132	UROD	Uroporphyrinogen decarboxylase	UROD	OID30603	Inflammation II	-0.0284297	-0.125012	-0.0965819	37	51	88	-0.427515	0.670192	0.851907	77.3606	-0.160838	0.103979	Welch Two Sample t-test	two.sided	NS
MS	P26447	S100A4	Protein S100-A4	S100A4	OID21519	Oncology	-0.0541829	-0.0786839	-0.024501	37	51	88	-0.578033	0.565391	0.77535	60.401	-0.241659	0.133293	Welch Two Sample t-test	two.sided	NS
MS	P06744	GPI	Glucose-6-phosphate isomerase	GPI	OID30680	Inflammation II	-0.0584899	-0.0403322	0.0181577	37	51	88	-0.79088	0.431645	0.655727	71.087	-0.20595	0.0889699	Welch Two Sample t-test	two.sided	NS
MS	Q14126	DSG2	Desmoglein-2	DSG2	OID21113	Neurology	0.0518151	0.0962381	0.044423	37	51	88	0.971959	0.333867	0.580658	83.8258	-0.0542008	0.157831	Welch Two Sample t-test	two.sided	NS
MS	P03950	ANG	Angiogenin	ANG	OID20403	Cardiometabolic	-0.00663537	0.517717	0.524353	37	51	88	-0.0674321	0.946405	0.979599	80.5875	-0.202437	0.189167	Welch Two Sample t-test	two.sided	NS
MS	O43505	B4GAT1	Beta-1,4-glucuronyltransferase 1	B4GAT1	OID21127	Neurology	0.112289	0.160019	0.0477305	37	51	88	3.33958	0.00128593	0.0146338	78.4707	0.0453555	0.179222	Welch Two Sample t-test	two.sided	S
MS	Q08830	FGL1	Fibrinogen-like protein 1	FGL1	OID30702	Inflammation II	-0.0295547	-0.0828645	-0.0533098	37	51	88	-0.191274	0.848787	0.944912	81.409	-0.336967	0.277858	Welch Two Sample t-test	two.sided	NS
MS	P10645	CHGA	Chromogranin-A	CHGA	OID30403	Cardiometabolic II	-0.10549	-0.1521	-0.0466096	37	51	88	-0.72407	0.471565	0.698751	66.4325	-0.396335	0.185355	Welch Two Sample t-test	two.sided	NS
MS	P34096	RNASE4	Ribonuclease 4	RNASE4	OID30705	Inflammation II	-0.0727205	0.319288	0.392009	37	51	88	-1.05416	0.29477	0.538824	85.7262	-0.209863	0.0644217	Welch Two Sample t-test	two.sided	NS
MS	P02745	C1QA	Complement C1q subcomponent subunit A	C1QA	OID20654	Inflammation	0.094864	0.429274	0.33441	37	51	88	1.63178	0.106386	0.301161	85.926	-0.0207065	0.210435	Welch Two Sample t-test	two.sided	NS
MS	P17900	GM2A	Ganglioside GM2 activator	GM2A	OID30413	Cardiometabolic II	-0.158267	-0.043742	0.114525	37	51	88	-2.38796	0.019132	0.0980732	85.9915	-0.290021	-0.0265123	Welch Two Sample t-test	two.sided	NS
MS	P14780	MMP9	Matrix metalloproteinase-9	MMP9	OID21103	Neurology	-0.238911	-0.1719	0.0670104	37	51	88	-2.46597	0.0156528	0.0830339	85.8827	-0.431512	-0.0463099	Welch Two Sample t-test	two.sided	NS
MS	Q6UX71	PLXDC2	Plexin domain-containing protein 2	PLXDC2	OID31101	Neurology II	0.00129584	-0.00391063	-0.00520648	37	51	88	0.0307641	0.975532	0.987494	82.6669	-0.082488	0.0850797	Welch Two Sample t-test	two.sided	NS
MS	P36222	CHI3L1	Chitinase-3-like protein 1	CHI3L1	OID20399	Cardiometabolic	-0.504545	-0.411323	0.0932222	37	51	88	-3.19278	0.00196901	0.0196556	85.9944	-0.818693	-0.190398	Welch Two Sample t-test	two.sided	S
MS	Q9BYJ0	FGFBP2	Fibroblast growth factor-binding protein 2	FGFBP2	OID30395	Cardiometabolic II	0.0764019	0.218594	0.142192	37	51	88	1.07702	0.28454	0.527373	84.3317	-0.0646578	0.217462	Welch Two Sample t-test	two.sided	NS
MS	P55774	CCL18	C-C motif chemokine 18	CCL18	OID20395	Cardiometabolic	-0.105001	0.308396	0.413397	37	51	88	-0.838481	0.404327	0.631639	77.8582	-0.354317	0.144315	Welch Two Sample t-test	two.sided	NS
MS	P11684	SCGB1A1	Uteroglobin	SCGB1A1	OID20688	Inflammation	-0.335759	-0.371026	-0.035267	37	51	88	-2.58679	0.0119336	0.067902	65.0243	-0.594981	-0.0765368	Welch Two Sample t-test	two.sided	NS
MS	Q14118	DAG1	Dystroglycan 1	DAG1	OID20774	Inflammation	-0.164139	-0.0296784	0.134461	37	51	88	-3.53937	0.000679059	0.0108472	78.1451	-0.256462	-0.0718156	Welch Two Sample t-test	two.sided	S
MS	Q99972	MYOC	Myocilin	MYOC	OID21121	Neurology	-0.160008	-0.0264263	0.133581	37	51	88	-2.12884	0.0361516	0.159459	85.2883	-0.309443	-0.0105727	Welch Two Sample t-test	two.sided	NS
MS	O60234	GMFG	Glia maturation factor gamma	GMFG	OID30340	Cardiometabolic II	-0.0332548	-0.086222	-0.0529672	37	51	88	-0.33103	0.741672	0.894047	65.9378	-0.233831	0.167321	Welch Two Sample t-test	two.sided	NS
MS	P22897	MRC1	Macrophage mannose receptor 1	MRC1	OID30694	Inflammation II	-0.0591969	-0.0280161	0.0311808	37	51	88	-0.832556	0.407402	0.631639	85.9723	-0.200545	0.0821509	Welch Two Sample t-test	two.sided	NS
MS	P40197	GP5	Platelet glycoprotein V	GP5	OID30611	Inflammation II	-0.00225137	-0.0173854	-0.0151341	37	51	88	-0.0350307	0.972138	0.987494	83.9423	-0.130058	0.125555	Welch Two Sample t-test	two.sided	NS
MS	Q9UBP4	DKK3	Dickkopf-related protein 3	DKK3	OID20264	Cardiometabolic	-0.114638	-0.0676	0.0470377	37	51	88	-1.98489	0.0503446	0.185016	85.9744	-0.229452	0.000176096	Welch Two Sample t-test	two.sided	NS
MS	Q99969	RARRES2	Retinoic acid receptor responder protein 2	RARRES2	OID20373	Cardiometabolic	0.0346514	0.389395	0.354744	37	51	88	0.414693	0.679412	0.853389	84.936	-0.131488	0.200791	Welch Two Sample t-test	two.sided	NS
MS	P07602	PSAP	Prosaposin	PSAP	OID30419	Cardiometabolic II	-0.050941	0.117138	0.168079	37	51	88	-0.974786	0.332401	0.580171	85.9989	-0.154828	0.0529458	Welch Two Sample t-test	two.sided	NS
MS	Q8NCC3	PLA2G15	Phospholipase A2 group XV	PLA2G15	OID21473	Oncology	-0.0150236	0.00166032	0.016684	37	51	88	-0.296692	0.767424	0.905943	85.1483	-0.115701	0.0856541	Welch Two Sample t-test	two.sided	NS
MS	P35590	TIE1	Tyrosine-protein kinase receptor Tie-1	TIE1	OID20303	Cardiometabolic	0.0134074	0.115959	0.102552	37	51	88	0.277228	0.782378	0.908824	73.9934	-0.0829565	0.109771	Welch Two Sample t-test	two.sided	NS
MS	Q96J42	TXNDC15	Thioredoxin domain-containing protein 15	TXNDC15	OID21495	Oncology	-0.0777465	0.0599395	0.137686	37	51	88	-1.29494	0.198911	0.425489	83.5256	-0.19715	0.0416574	Welch Two Sample t-test	two.sided	NS
MS	P08294	SOD3	Extracellular superoxide dismutase [Cu-Zn]	SOD3	OID30683	Inflammation II	0.184218	0.0132978	-0.17092	37	51	88	1.68463	0.0979526	0.290387	52.8845	-0.0351253	0.403562	Welch Two Sample t-test	two.sided	NS
MS	O15031	PLXNB2	Plexin-B2	PLXNB2	OID20317	Cardiometabolic	-0.0150676	0.0375331	0.0526007	37	51	88	-0.382782	0.702828	0.86448	85.7654	-0.0933224	0.0631872	Welch Two Sample t-test	two.sided	NS
MS	Q8TDY8	IGDCC4	Immunoglobulin superfamily DCC subclass member 4	IGDCC4	OID30402	Cardiometabolic II	0.0228202	0.0448291	0.0220089	37	51	88	0.439995	0.661102	0.851056	81.7543	-0.0803598	0.126	Welch Two Sample t-test	two.sided	NS
MS	Q07960	ARHGAP1	Rho GTPase-activating protein 1	ARHGAP1	OID21202	Oncology	0.0113017	0.0591214	0.0478197	37	51	88	0.151138	0.880268	0.950422	75.8414	-0.137635	0.160238	Welch Two Sample t-test	two.sided	NS
MS	P16035	TIMP2	Metalloproteinase inhibitor 2	TIMP2	OID30318	Cardiometabolic II	-0.0609887	0.0648353	0.125824	37	51	88	-1.17821	0.242225	0.473629	79.6002	-0.16401	0.042033	Welch Two Sample t-test	two.sided	NS
MS	P16581	SELE	E-selectin	SELE	OID20290	Cardiometabolic	-0.0951463	-0.0461996	0.0489468	37	51	88	-1.25132	0.214836	0.447448	72.552	-0.246703	0.05641	Welch Two Sample t-test	two.sided	NS
MS	P27930	IL1R2	Interleukin-1 receptor type 2	IL1R2	OID20757	Inflammation	0.0465299	-0.0463235	-0.0928534	37	51	88	0.581925	0.562161	0.774502	84.8088	-0.112454	0.205514	Welch Two Sample t-test	two.sided	NS
MS	Q92484	SMPDL3A	Acid sphingomyelinase-like phosphodiesterase 3a	SMPDL3A	OID20676	Inflammation	-0.147943	-0.164149	-0.0162066	37	51	88	-1.30278	0.196201	0.423186	84.2304	-0.373759	0.0778737	Welch Two Sample t-test	two.sided	NS
MS	Q9Y4L1	HYOU1	Hypoxia up-regulated protein 1	HYOU1	OID20300	Cardiometabolic	0.0412381	0.0672726	0.0260345	37	51	88	1.19369	0.236023	0.46631	82.4312	-0.0274809	0.109957	Welch Two Sample t-test	two.sided	NS
MS	Q96MK3	FAM20A	Pseudokinase FAM20A	FAM20A	OID30348	Cardiometabolic II	0.110324	0.15481	0.0444859	37	51	88	2.03904	0.0451001	0.174571	72.3407	0.0024748	0.218174	Welch Two Sample t-test	two.sided	NS
MS	O75629	CREG1	Protein CREG1	CREG1	OID21515	Oncology	-0.0653391	0.0273782	0.0927174	37	51	88	-1.0013	0.319508	0.575317	85.4455	-0.195072	0.0643939	Welch Two Sample t-test	two.sided	NS
MS	O14960	LECT2	Leukocyte cell-derived chemotaxin-2	LECT2	OID30320	Cardiometabolic II	0.176384	0.490543	0.314159	37	51	88	2.07248	0.0417282	0.1684	73.504	0.00678413	0.345984	Welch Two Sample t-test	two.sided	NS
MS	P35247	SFTPD	Pulmonary surfactant-associated protein D	SFTPD	OID20214	Cardiometabolic	-0.15428	0.129536	0.283816	37	51	88	-1.62087	0.109041	0.307152	78.7934	-0.343747	0.035186	Welch Two Sample t-test	two.sided	NS
MS	Q04721	NOTCH2	Neurogenic locus notch homolog protein 2	NOTCH2	OID30407	Cardiometabolic II	0.0255731	0.105946	0.0803734	37	51	88	0.630022	0.53042	0.74423	82.5645	-0.0551667	0.106313	Welch Two Sample t-test	two.sided	NS
MS	P24387	CRHBP	Corticotropin-releasing factor-binding protein	CRHBP	OID20747	Inflammation	-0.0169071	0.093576	0.110483	37	51	88	-0.300314	0.764712	0.904618	80.4712	-0.128934	0.0951193	Welch Two Sample t-test	two.sided	NS
MS	P17301	ITGA2	Integrin alpha-2	ITGA2	OID30570	Inflammation II	0.087338	0.100136	0.012798	37	51	88	1.32907	0.187417	0.421502	84.1832	-0.0433368	0.218013	Welch Two Sample t-test	two.sided	NS
MS	P30086	PEBP1	Phosphatidylethanolamine-binding protein 1	PEBP1	OID21087	Neurology	-0.0676877	-0.0983459	-0.0306583	37	51	88	-1.31111	0.193902	0.423186	73.5001	-0.170567	0.0351915	Welch Two Sample t-test	two.sided	NS
MS	Q9NZN3	EHD3	EH domain-containing protein 3	EHD3	OID30229	Cardiometabolic II	-0.0154799	-0.0220146	-0.0065347	37	51	88	-0.125305	0.90065	0.959681	68.3558	-0.261973	0.231013	Welch Two Sample t-test	two.sided	NS
MS	P17174	GOT1	Aspartate aminotransferase, cytoplasmic	GOT1	OID30417	Cardiometabolic II	-0.0866076	-0.00285135	0.0837563	37	51	88	-1.22372	0.224816	0.456588	76.43	-0.227553	0.0543381	Welch Two Sample t-test	two.sided	NS
MS	P55103	INHBC	Inhibin beta C chain	INHBC	OID21093	Neurology	0.203971	0.237115	0.0331441	37	51	88	3.35083	0.00125379	0.0145594	76.5041	0.0827473	0.325194	Welch Two Sample t-test	two.sided	S
MS	Q8NBS9	TXNDC5	Thioredoxin domain-containing protein 5	TXNDC5	OID21012	Neurology	-0.1431	-0.0859197	0.0571798	37	51	88	-3.51028	0.000715351	0.0110009	85.9411	-0.22414	-0.0620589	Welch Two Sample t-test	two.sided	S
MS	P61916	NPC2	NPC intracellular cholesterol transporter 2	NPC2	OID30418	Cardiometabolic II	-0.123252	-0.0436106	0.0796409	37	51	88	-2.6713	0.00904682	0.0561897	85.3867	-0.214983	-0.0315205	Welch Two Sample t-test	two.sided	NS
MS	Q96AP7	ESAM	Endothelial cell-selective adhesion molecule	ESAM	OID20270	Cardiometabolic	-0.152082	-0.0770056	0.0750767	37	51	88	-3.37126	0.00112543	0.0136248	85.4491	-0.241769	-0.0623956	Welch Two Sample t-test	two.sided	S
MS	O95274	LYPD3	Ly6/PLAUR domain-containing protein 3	LYPD3	OID21530	Oncology	-0.107787	-0.0425434	0.0652431	37	51	88	-1.34776	0.181318	0.415162	84.9442	-0.266799	0.0512255	Welch Two Sample t-test	two.sided	NS
MS	Q8IWV2	CNTN4	Contactin-4	CNTN4	OID21117	Neurology	0.0436028	0.0999212	0.0563184	37	51	88	0.887083	0.377733	0.611565	78.8293	-0.0542371	0.141443	Welch Two Sample t-test	two.sided	NS
MS	Q9BUN1	MENT	Protein MENT	MENT	OID30595	Inflammation II	0.269313	0.223474	-0.0458392	37	51	88	3.34396	0.0012511	0.0145594	81.2777	0.109078	0.429548	Welch Two Sample t-test	two.sided	S
MS	Q9NPY3	CD93	Complement component C1q receptor	CD93	OID20397	Cardiometabolic	-0.165284	-0.0945522	0.0707322	37	51	88	-2.68122	0.00886689	0.0561897	81.9888	-0.287917	-0.042652	Welch Two Sample t-test	two.sided	NS
MS	P08254	MMP3	Stromelysin-1	MMP3	OID21083	Neurology	-0.631711	-0.395138	0.236573	37	51	88	-5.12226	1.99807e-06	0.000367003	81.1376	-0.877086	-0.386336	Welch Two Sample t-test	two.sided	S
MS	P00740	F9	Coagulation factor IX	F9	OID20349	Cardiometabolic	0.106035	0.0731099	-0.0329249	37	51	88	2.17729	0.0328272	0.153104	70.1064	0.0089076	0.203162	Welch Two Sample t-test	two.sided	NS
MS	O00584	RNASET2	Ribonuclease T2	RNASET2	OID20321	Cardiometabolic	-0.158837	-0.0874287	0.0714085	37	51	88	-3.42598	0.000941632	0.013068	85.9435	-0.251004	-0.0666707	Welch Two Sample t-test	two.sided	S
MS	Q14515	SPARCL1	SPARC-like protein 1	SPARCL1	OID20361	Cardiometabolic	0.0231154	0.0432318	0.0201165	37	51	88	0.450971	0.653182	0.845387	83.2897	-0.0788272	0.125058	Welch Two Sample t-test	two.sided	NS
MS	P00568	AK1	Adenylate kinase isoenzyme 1	AK1	OID20122	Cardiometabolic	-0.107898	-0.035512	0.0723864	37	51	88	-1.21653	0.227516	0.456588	76.6695	-0.284522	0.0687256	Welch Two Sample t-test	two.sided	NS
MS	Q02747	GUCA2A	Guanylin	GUCA2A	OID21101	Neurology	-0.142939	-0.100221	0.0427188	37	51	88	-1.9483	0.054727	0.195028	83.7843	-0.288842	0.00296302	Welch Two Sample t-test	two.sided	NS
MS	Q969H8	MYDGF	Myeloid-derived growth factor	MYDGF	OID30313	Cardiometabolic II	-0.124966	-0.141328	-0.0163621	37	51	88	-1.58964	0.116356	0.316288	71.0713	-0.281713	0.0317811	Welch Two Sample t-test	two.sided	NS
MS	Q9NS98	SEMA3G	Semaphorin-3G	SEMA3G	OID30599	Inflammation II	-0.0441784	0.0906588	0.134837	37	51	88	-0.873378	0.385106	0.616104	78.9508	-0.144863	0.0565063	Welch Two Sample t-test	two.sided	NS
MS	Q9NS71	GKN1	Gastrokine-1	GKN1	OID20885	Neurology	-0.0737834	0.0348359	0.108619	37	51	88	-0.990184	0.324902	0.577717	84.7625	-0.221945	0.074378	Welch Two Sample t-test	two.sided	NS
MS	P00441	SOD1	Superoxide dismutase [Cu-Zn]	SOD1	OID20386	Cardiometabolic	-0.136495	-0.143743	-0.0072478	37	51	88	-1.93631	0.0564751	0.197143	77.5051	-0.276848	0.00385841	Welch Two Sample t-test	two.sided	NS
MS	Q9UBR2	CTSZ	Cathepsin Z	CTSZ	OID20365	Cardiometabolic	-0.113547	-0.074868	0.0386792	37	51	88	-2.08562	0.0401095	0.167025	82.3281	-0.221845	-0.00524949	Welch Two Sample t-test	two.sided	NS
MS	P01137	TGFB1	Transforming growth factor beta-1 proprotein	TGFB1	OID20621	Inflammation	0.10426	0.0502304	-0.0540296	37	51	88	1.17145	0.244877	0.473928	80.3978	-0.0728432	0.281363	Welch Two Sample t-test	two.sided	NS
MS	O75347	TBCA	Tubulin-specific chaperone A	TBCA	OID30616	Inflammation II	-0.154623	-0.155398	-0.00077497	37	51	88	-1.9618	0.0533216	0.192025	78.7079	-0.311514	0.00226745	Welch Two Sample t-test	two.sided	NS
MS	Q01459	CTBS	Di-N-acetylchitobiase	CTBS	OID30710	Inflammation II	0.0508574	0.00393796	-0.0469195	37	51	88	0.992145	0.32407	0.577717	81.3272	-0.0511278	0.152843	Welch Two Sample t-test	two.sided	NS
MS	P04216	THY1	Thy-1 membrane glycoprotein	THY1	OID21050	Neurology	-0.0926778	-0.0533805	0.0392973	37	51	88	-1.63715	0.105873	0.301161	73.517	-0.205486	0.0201307	Welch Two Sample t-test	two.sided	NS
MS	Q9UQP3	TNN	Tenascin-N	TNN	OID30412	Cardiometabolic II	0.100103	0.13192	0.0318176	37	51	88	1.63276	0.10631	0.301161	82.9711	-0.0218391	0.222045	Welch Two Sample t-test	two.sided	NS
MS	P15085	CPA1	Carboxypeptidase A1	CPA1	OID20280	Cardiometabolic	-0.0452726	-0.149732	-0.10446	37	51	88	-0.450199	0.653726	0.845387	84.0247	-0.245249	0.154704	Welch Two Sample t-test	two.sided	NS
MS	Q96KG7	MEGF10	Multiple epidermal growth factor-like domains protein 10	MEGF10	OID20746	Inflammation	0.00596877	0.0672813	0.0613126	37	51	88	0.0795102	0.936819	0.978074	82.5161	-0.143354	0.155291	Welch Two Sample t-test	two.sided	NS
MS	P06733	ENO1	Alpha-enolase	ENO1	OID21037	Neurology	-0.0182264	-0.0281698	-0.00994333	37	51	88	-0.170673	0.86498	0.948276	69.0209	-0.231269	0.194816	Welch Two Sample t-test	two.sided	NS
MS	P14174	MIF	Macrophage migration inhibitory factor	MIF	OID21073	Neurology	-0.102495	-0.182068	-0.0795737	37	51	88	-0.959039	0.340821	0.580658	70.3984	-0.315623	0.110634	Welch Two Sample t-test	two.sided	NS
MS	Q8WXD2	SCG3	Secretogranin-3	SCG3	OID20728	Inflammation	0.0140459	0.0775321	0.0634863	37	51	88	0.276365	0.782945	0.908824	84.2349	-0.0870182	0.11511	Welch Two Sample t-test	two.sided	NS
MS	Q12884	FAP	Prolyl endopeptidase FAP	FAP	OID20330	Cardiometabolic	0.014066	-0.04054	-0.054606	37	51	88	0.218594	0.827601	0.934335	70.1475	-0.114267	0.142399	Welch Two Sample t-test	two.sided	NS
MS	P31146	CORO1A	Coronin-1A	CORO1A	OID20286	Cardiometabolic	-0.0260352	0.0536676	0.0797028	37	51	88	-0.274957	0.78424	0.908824	63.6697	-0.215215	0.163145	Welch Two Sample t-test	two.sided	NS
MS	P50895	BCAM	Basal cell adhesion molecule	BCAM	OID21076	Neurology	-0.0150613	-0.0267974	-0.0117361	37	51	88	-0.262518	0.793714	0.914536	68.1098	-0.129543	0.0994202	Welch Two Sample t-test	two.sided	NS
MS	P03951	F11	Coagulation factor XI	F11	OID30773	Inflammation II	0.234544	0.340363	0.10582	37	51	88	3.59745	0.000566275	0.0100691	76.8177	0.104714	0.364373	Welch Two Sample t-test	two.sided	S
MS	Q15485	FCN2	Ficolin-2	FCN2	OID20382	Cardiometabolic	0.254146	0.118866	-0.13528	37	51	88	3.20968	0.0018721	0.0190219	85.4869	0.0967258	0.411566	Welch Two Sample t-test	two.sided	S
MS	O14786	NRP1	Neuropilin-1	NRP1	OID20390	Cardiometabolic	-0.120532	-0.0474457	0.0730863	37	51	88	-1.9104	0.0595277	0.204044	83.1888	-0.246017	0.00495261	Welch Two Sample t-test	two.sided	NS
MS	P07333	CSF1R	Macrophage colony-stimulating factor 1 receptor	CSF1R	OID30681	Inflammation II	-0.0563798	-0.0632236	-0.0068438	37	51	88	-0.70559	0.482468	0.711203	80.9568	-0.215366	0.102606	Welch Two Sample t-test	two.sided	NS
MS	P14384	CPM	Carboxypeptidase M	CPM	OID21054	Neurology	-0.0110298	-0.00143291	0.00959693	37	51	88	-0.219543	0.826771	0.934335	82.2022	-0.110969	0.0889096	Welch Two Sample t-test	two.sided	NS
MS	P04406	GAPDH	Glyceraldehyde-3-phosphate dehydrogenase	GAPDH	OID30600	Inflammation II	-0.0124667	0.0483989	0.0608655	37	51	88	-0.130613	0.89648	0.957642	65.9244	-0.203039	0.178105	Welch Two Sample t-test	two.sided	NS
MS	P17927	CR1	Complement receptor type 1	CR1	OID30697	Inflammation II	0.0504573	0.12855	0.0780929	37	51	88	0.922324	0.358965	0.597856	85.1686	-0.0583111	0.159226	Welch Two Sample t-test	two.sided	NS
MS	P04792	HSPB1	Heat shock protein beta-1	HSPB1	OID20230	Cardiometabolic	0.136121	-0.0594	-0.195521	37	51	88	0.96967	0.336514	0.580658	54.2487	-0.145292	0.417533	Welch Two Sample t-test	two.sided	NS
MS	Q9UBX1	CTSF	Cathepsin F	CTSF	OID21500	Oncology	0.142984	0.115643	-0.027341	37	51	88	1.84449	0.0686475	0.228231	83.7291	-0.011179	0.297146	Welch Two Sample t-test	two.sided	NS
MS	O00602	FCN1	Ficolin-1	FCN1	OID30690	Inflammation II	0.0244024	0.0845101	0.0601076	37	51	88	0.259989	0.795598	0.914536	73.6257	-0.162633	0.211437	Welch Two Sample t-test	two.sided	NS
MS	P02776	PF4	Platelet factor 4	PF4	OID30764	Inflammation II	-0.0650119	0.133066	0.198078	37	51	88	-0.428322	0.669687	0.851907	72.4746	-0.367551	0.237528	Welch Two Sample t-test	two.sided	NS
MS	P46109	CRKL	Crk-like protein	CRKL	OID20742	Inflammation	0.0370316	0.0152622	-0.0217695	37	51	88	0.355185	0.723716	0.874299	59.0662	-0.171588	0.245651	Welch Two Sample t-test	two.sided	NS
MS	A1L4H1	SSC5D	Soluble scavenger receptor cysteine-rich domain-containing protein SSC5D	SSC5D	OID20351	Cardiometabolic	-0.104346	-0.0238644	0.0804814	37	51	88	-1.50343	0.137212	0.35488	70.211	-0.242762	0.0340707	Welch Two Sample t-test	two.sided	NS
MS	P30740	SERPINB1	Leukocyte elastase inhibitor	SERPINB1	OID21088	Neurology	-0.109158	-0.138467	-0.0293082	37	51	88	-1.14009	0.257975	0.493257	73.022	-0.299978	0.0816613	Welch Two Sample t-test	two.sided	NS
MS	Q9H3G5	CPVL	Probable serine carboxypeptidase CPVL	CPVL	OID21435	Oncology	0.017881	0.0587975	0.0409165	37	51	88	0.223088	0.824018	0.933996	82.5544	-0.141551	0.177313	Welch Two Sample t-test	two.sided	NS
MS	P37235	HPCAL1	Hippocalcin-like protein 1	HPCAL1	OID20615	Inflammation	-0.216933	-0.0186858	0.198248	37	51	88	-2.07154	0.04173	0.1684	75.3851	-0.425531	-0.00833629	Welch Two Sample t-test	two.sided	NS
MS	P61026	RAB10	Ras-related protein Rab-10	RAB10	OID30357	Cardiometabolic II	0.0254979	0.0148671	-0.0106308	37	51	88	0.368959	0.713304	0.868312	68.0153	-0.112404	0.1634	Welch Two Sample t-test	two.sided	NS
MS	Q96PL1	SCGB3A2	Secretoglobin family 3A member 2	SCGB3A2	OID20723	Inflammation	-0.280722	-0.881779	-0.601057	37	51	88	-1.21792	0.226678	0.456588	83.7017	-0.739108	0.177664	Welch Two Sample t-test	two.sided	NS
MS	Q16627	CCL14	C-C motif chemokine 14	CCL14	OID20401	Cardiometabolic	-0.150651	0.2036	0.354251	37	51	88	-1.76044	0.0818887	0.257429	85.9948	-0.320771	0.0194682	Welch Two Sample t-test	two.sided	NS
MS	Q9BUD6	SPON2	Spondin-2	SPON2	OID20221	Cardiometabolic	-0.0428065	0.110271	0.153077	37	51	88	-0.682002	0.497532	0.722183	68.6705	-0.168032	0.082419	Welch Two Sample t-test	two.sided	NS
MS	P42785	PRCP	Lysosomal Pro-X carboxypeptidase	PRCP	OID20337	Cardiometabolic	-0.0316263	0.00190604	0.0335323	37	51	88	-0.651625	0.516444	0.737236	82.9368	-0.12816	0.0649078	Welch Two Sample t-test	two.sided	NS
MS	P36959	GMPR	GMP reductase 1	GMPR	OID20641	Inflammation	-0.0927164	-0.0732687	0.0194477	37	51	88	-0.956227	0.341795	0.580658	81.2395	-0.285629	0.100196	Welch Two Sample t-test	two.sided	NS
MS	Q9NZK5	ADA2	Adenosine deaminase 2	ADA2	OID20394	Cardiometabolic	-0.22675	-0.0191309	0.207619	37	51	88	-2.43913	0.016802	0.0877095	85.042	-0.411586	-0.0419148	Welch Two Sample t-test	two.sided	NS
MS	Q9UHI8	ADAMTS1	A disintegrin and metalloproteinase with thrombospondin motifs 1	ADAMTS1	OID30528	Inflammation II	-0.236374	-0.0731982	0.163176	37	51	88	-3.85682	0.000222859	0.00576394	84.948	-0.358231	-0.114517	Welch Two Sample t-test	two.sided	S
MS	Q6IBS0	TWF2	Twinfilin-2	TWF2	OID30386	Cardiometabolic II	-0.062872	-0.0934389	-0.0305669	37	51	88	-0.565854	0.573447	0.782473	64.8042	-0.284786	0.159042	Welch Two Sample t-test	two.sided	NS
MS	Q7Z7M9	GALNT5	Polypeptide N-acetylgalactosaminyltransferase 5	GALNT5	OID30295	Cardiometabolic II	0.00166585	0.00949121	0.00782537	37	51	88	0.0237217	0.981131	0.987494	83.9581	-0.137985	0.141316	Welch Two Sample t-test	two.sided	NS
MS	P54764	EPHA4	Ephrin type-A receptor 4	EPHA4	OID30622	Inflammation II	-0.0290451	-0.00919447	0.0198507	37	51	88	-0.576687	0.565657	0.77535	85.9902	-0.129169	0.0710784	Welch Two Sample t-test	two.sided	NS
MS	Q9HCB6	SPON1	Spondin-1	SPON1	OID20759	Inflammation	-0.0647985	-0.0226081	0.0421905	37	51	88	-1.26139	0.210581	0.440516	86	-0.16692	0.0373234	Welch Two Sample t-test	two.sided	NS
MS	Q13508	ART3	Ecto-ADP-ribosyltransferase 3	ART3	OID20346	Cardiometabolic	-0.3785	-0.233042	0.145458	37	51	88	-5.04406	2.57999e-06	0.000367003	84.302	-0.527715	-0.229285	Welch Two Sample t-test	two.sided	S
MS	Q12841	FSTL1	Follistatin-related protein 1	FSTL1	OID30254	Cardiometabolic II	-0.0638344	0.00634309	0.0701775	37	51	88	-1.56721	0.120995	0.32322	80.3695	-0.144886	0.0172176	Welch Two Sample t-test	two.sided	NS
MS	P54577	YARS1	Tyrosine--tRNA ligase, cytoplasmic	YARS1	OID31494	Oncology II	-0.110761	-0.136619	-0.025858	37	51	88	-1.05397	0.295454	0.538824	71.3364	-0.320287	0.0987645	Welch Two Sample t-test	two.sided	NS
MS	Q07654	TFF3	Trefoil factor 3	TFF3	OID20371	Cardiometabolic	-0.145087	-0.123116	0.0219705	37	51	88	-1.65055	0.103895	0.301161	61.9018	-0.320805	0.0306322	Welch Two Sample t-test	two.sided	NS
MS	Q9UK05	GDF2	Growth/differentiation factor 2	GDF2	OID20202	Cardiometabolic	-0.0649224	0.156845	0.221767	37	51	88	-1.31989	0.190501	0.423186	82.9775	-0.162755	0.0329103	Welch Two Sample t-test	two.sided	NS
MS	P35579	MYH9	Myosin-9	MYH9	OID30382	Cardiometabolic II	0.0046519	-0.00546575	-0.0101176	37	51	88	0.0621585	0.950662	0.981718	55.0575	-0.145326	0.15463	Welch Two Sample t-test	two.sided	NS
MS	Q9ULI3	HEG1	Protein HEG homolog 1	HEG1	OID30579	Inflammation II	0.00691551	0.101696	0.0947804	37	51	88	0.130266	0.896686	0.957642	79.4155	-0.0987443	0.112575	Welch Two Sample t-test	two.sided	NS
MS	O75326	SEMA7A	Semaphorin-7A	SEMA7A	OID20283	Cardiometabolic	-0.0842768	-0.0405808	0.043696	37	51	88	-1.33374	0.186329	0.421502	74.967	-0.210156	0.0416022	Welch Two Sample t-test	two.sided	NS
MS	Q9UL46	PSME2	Proteasome activator complex subunit 2	PSME2	OID20989	Neurology	-0.0539224	0.0337919	0.0877143	37	51	88	-0.789622	0.432157	0.655727	77.5102	-0.189889	0.0820438	Welch Two Sample t-test	two.sided	NS
MS	Q92520	FAM3C	Protein FAM3C	FAM3C	OID20233	Cardiometabolic	-0.12244	0.0185679	0.141008	37	51	88	-2.35639	0.0207265	0.104366	85.9938	-0.225735	-0.0191452	Welch Two Sample t-test	two.sided	NS
MS	P31949	S100A11	Protein S100-A11	S100A11	OID20130	Cardiometabolic	0.0080072	0.0603621	0.0523549	37	51	88	0.0757106	0.939957	0.979082	49.0723	-0.204519	0.220533	Welch Two Sample t-test	two.sided	NS
MS	P22692	IGFBP4	Insulin-like growth factor-binding protein 4	IGFBP4	OID21158	Neurology	-0.0728388	0.126971	0.19981	37	51	88	-1.44348	0.15252	0.375687	85.9684	-0.173152	0.027474	Welch Two Sample t-test	two.sided	NS
MS	Q6UWP8	SBSN	Suprabasin	SBSN	OID30398	Cardiometabolic II	0.00120302	0.141921	0.140718	37	51	88	0.0218401	0.982627	0.987494	84.2784	-0.108331	0.110737	Welch Two Sample t-test	two.sided	NS
MS	O95980	RECK	Reversion-inducing cysteine-rich protein with Kazal motifs	RECK	OID30234	Cardiometabolic II	0.0713399	0.0883009	0.016961	37	51	88	1.57037	0.120383	0.323104	77.8941	-0.0191038	0.161784	Welch Two Sample t-test	two.sided	NS
MS	Q9H1U4	MEGF9	Multiple epidermal growth factor-like domains protein 9	MEGF9	OID20285	Cardiometabolic	0.0583689	0.0038431	-0.0545258	37	51	88	1.17199	0.24444	0.473928	85.9506	-0.0406376	0.157375	Welch Two Sample t-test	two.sided	NS
MS	P35754	GLRX	Glutaredoxin-1	GLRX	OID20195	Cardiometabolic	-0.0399933	0.0284074	0.0684006	37	51	88	-0.629208	0.531033	0.74423	78.814	-0.166513	0.0865269	Welch Two Sample t-test	two.sided	NS
MS	Q92876	KLK6	Kallikrein-6	KLK6	OID21526	Oncology	-0.00147593	0.00628178	0.00775771	37	51	88	-0.023102	0.981626	0.987494	81.0893	-0.12859	0.125638	Welch Two Sample t-test	two.sided	NS
MS	Q14624	ITIH4	Inter-alpha-trypsin inhibitor heavy chain H4	ITIH4	OID30762	Inflammation II	0.015471	0.0936683	0.0781973	37	51	88	0.261012	0.794735	0.914536	82.254	-0.102437	0.133378	Welch Two Sample t-test	two.sided	NS
MS	P19022	CDH2	Cadherin-2	CDH2	OID20170	Cardiometabolic	-0.14585	-0.0405724	0.105278	37	51	88	-2.81238	0.00609207	0.0433299	85.9502	-0.248946	-0.0427549	Welch Two Sample t-test	two.sided	S
MS	P13501	CCL5	C-C motif chemokine 5	CCL5	OID20412	Cardiometabolic	0.027172	0.232732	0.20556	37	51	88	0.170912	0.864831	0.948276	64.1051	-0.290422	0.344766	Welch Two Sample t-test	two.sided	NS
MS	P09382	LGALS1	Galectin-1	LGALS1	OID20154	Cardiometabolic	0.0239674	0.153962	0.129995	37	51	88	0.544101	0.588008	0.794003	73.9526	-0.063804	0.111739	Welch Two Sample t-test	two.sided	NS
MS	P17931	LGALS3	Galectin-3	LGALS3	OID20284	Cardiometabolic	0.156565	0.229791	0.0732259	37	51	88	3.7133	0.000376905	0.00739514	80.0163	0.0726576	0.240472	Welch Two Sample t-test	two.sided	S
MS	Q15762	CD226	CD226 antigen	CD226	OID30556	Inflammation II	0.0900882	0.0393913	-0.050697	37	51	88	2.10816	0.0383881	0.163482	74.3302	0.00494693	0.17523	Welch Two Sample t-test	two.sided	NS
MS	Q14767	LTBP2	Latent-transforming growth factor beta-binding protein 2	LTBP2	OID20254	Cardiometabolic	-0.222792	0.0218003	0.244593	37	51	88	-2.0459	0.0440832	0.173123	79.2481	-0.439536	-0.00604898	Welch Two Sample t-test	two.sided	NS
MS	P11279	LAMP1	Lysosome-associated membrane glycoprotein 1	LAMP1	OID30416	Cardiometabolic II	0.0743987	0.0827685	0.00836983	37	51	88	1.67537	0.098199	0.290387	72.0258	-0.0141254	0.162923	Welch Two Sample t-test	two.sided	NS
MS	P15090	FABP4	Fatty acid-binding protein, adipocyte	FABP4	OID20245	Cardiometabolic	0.12111	0.113376	-0.00773448	37	51	88	1.17481	0.243336	0.473928	85.4382	-0.0838443	0.326064	Welch Two Sample t-test	two.sided	NS
MS	P12111	COL6A3	Collagen alpha-3(VI) chain	COL6A3	OID20292	Cardiometabolic	-0.0312693	0.03373	0.0649993	37	51	88	-0.584728	0.560386	0.774502	79.5347	-0.137701	0.0751623	Welch Two Sample t-test	two.sided	NS
MS	Q8IUK5	PLXDC1	Plexin domain-containing protein 1	PLXDC1	OID21258	Oncology	0.119391	0.0902639	-0.029127	37	51	88	3.06199	0.00300678	0.0280469	78.8284	0.0417781	0.197004	Welch Two Sample t-test	two.sided	S
MS	Q15828	CST6	Cystatin-M	CST6	OID20293	Cardiometabolic	-0.169982	-0.0255453	0.144437	37	51	88	-2.10444	0.0382972	0.163482	84.8935	-0.330583	-0.00938064	Welch Two Sample t-test	two.sided	NS
MS	P04080	CSTB	Cystatin-B	CSTB	OID20294	Cardiometabolic	-0.0403975	-0.0875155	-0.047118	37	51	88	-0.42309	0.673411	0.851907	76.8497	-0.230532	0.149738	Welch Two Sample t-test	two.sided	NS
MS	P39059	COL15A1	Collagen alpha-1(XV) chain	COL15A1	OID30396	Cardiometabolic II	-0.0750463	0.0974168	0.172463	37	51	88	-1.46922	0.145502	0.364718	84.1372	-0.17662	0.0265275	Welch Two Sample t-test	two.sided	NS
MS	Q9NZD4	AHSP	Alpha-hemoglobin-stabilizing protein	AHSP	OID21078	Neurology	-0.244267	-0.335843	-0.0915761	37	51	88	-1.72752	0.0880993	0.270461	76.6901	-0.525842	0.0373091	Welch Two Sample t-test	two.sided	NS
MS	P40189	IL6ST	Interleukin-6 receptor subunit beta	IL6ST	OID20147	Cardiometabolic	-0.00335056	0.0436115	0.0469621	37	51	88	-0.0847872	0.932654	0.977311	75.872	-0.0820583	0.0753572	Welch Two Sample t-test	two.sided	NS
MS	Q6UXK5	LRRN1	Leucine-rich repeat neuronal protein 1	LRRN1	OID20438	Inflammation	0.0605569	-0.010324	-0.0708808	37	51	88	0.834801	0.406673	0.631639	69.9204	-0.0841235	0.205237	Welch Two Sample t-test	two.sided	NS
MS	P12830	CDH1	Cadherin-1	CDH1	OID20353	Cardiometabolic	-0.0851811	-0.0452463	0.0399348	37	51	88	-1.539	0.127697	0.334836	81.0865	-0.195305	0.0249426	Welch Two Sample t-test	two.sided	NS
MS	Q9NTU7	CBLN4	Cerebellin-4	CBLN4	OID21386	Oncology	0.147185	-0.0756612	-0.222846	37	51	88	1.56071	0.122788	0.326479	75.267	-0.0406726	0.335043	Welch Two Sample t-test	two.sided	NS
MS	P15086	CPB1	Carboxypeptidase B	CPB1	OID20289	Cardiometabolic	0.0105736	0.0280947	0.0175211	37	51	88	0.129777	0.897053	0.957642	84.1357	-0.151445	0.172593	Welch Two Sample t-test	two.sided	NS
MS	Q86VB7	CD163	Scavenger receptor cysteine-rich type 1 protein M130	CD163	OID20360	Cardiometabolic	-0.112325	-0.150905	-0.0385794	37	51	88	-1.24009	0.218525	0.450509	80.9871	-0.292548	0.0678981	Welch Two Sample t-test	two.sided	NS
MS	P41159	LEP	Leptin	LEP	OID20187	Cardiometabolic	0.806012	0.656822	-0.14919	37	51	88	4.39155	4.04747e-05	0.00230301	67.7557	0.439746	1.17228	Welch Two Sample t-test	two.sided	S
MS	O00194	RAB27B	Ras-related protein Rab-27B	RAB27B	OID30354	Cardiometabolic II	0.0305247	-0.0856892	-0.116214	37	51	88	0.227442	0.820669	0.933921	78.7977	-0.236621	0.29767	Welch Two Sample t-test	two.sided	NS
MS	Q96IU4	ABHD14B	Putative protein-lysine deacylase ABHD14B	ABHD14B	OID20921	Neurology	-0.0436074	-0.00420613	0.0394013	37	51	88	-0.68392	0.496208	0.722183	72.4363	-0.1707	0.0834848	Welch Two Sample t-test	two.sided	NS
MS	Q99536	VAT1	Synaptic vesicle membrane protein VAT-1 homolog	VAT1	OID21382	Oncology	0.139817	0.225807	0.0859898	37	51	88	3.17622	0.00216507	0.0212401	75.1283	0.0521274	0.227507	Welch Two Sample t-test	two.sided	S
MS	P10646	TFPI	Tissue factor pathway inhibitor	TFPI	OID20388	Cardiometabolic	-0.0309953	0.0509858	0.0819811	37	51	88	-0.38109	0.704124	0.86448	81.8521	-0.192797	0.130807	Welch Two Sample t-test	two.sided	NS
MS	P49747	COMP	Cartilage oligomeric matrix protein	COMP	OID20405	Cardiometabolic	-0.0919661	0.0116573	0.103623	37	51	88	-1.45282	0.149976	0.371094	84.5255	-0.217837	0.0339049	Welch Two Sample t-test	two.sided	NS
MS	Q9H8J5	MANSC1	MANSC domain-containing protein 1	MANSC1	OID21492	Oncology	-0.0971676	-0.0359052	0.0612624	37	51	88	-2.04701	0.0437327	0.173123	85.3546	-0.191541	-0.00279412	Welch Two Sample t-test	two.sided	NS
MS	P15311	EZR	Ezrin	EZR	OID21017	Neurology	0.00316685	0.168993	0.165826	37	51	88	0.0343919	0.972674	0.987494	62.6991	-0.180861	0.187194	Welch Two Sample t-test	two.sided	NS
MS	O15335	CHAD	Chondroadherin	CHAD	OID30660	Inflammation II	0.135251	0.58453	0.449279	37	51	88	1.35299	0.180118	0.415162	75.0766	-0.0638844	0.334386	Welch Two Sample t-test	two.sided	NS
MS	Q10588	BST1	ADP-ribosyl cyclase/cyclic ADP-ribose hydrolase 2	BST1	OID21051	Neurology	0.0907589	0.0269315	-0.0638274	37	51	88	0.893451	0.374552	0.61066	72.9901	-0.111695	0.293213	Welch Two Sample t-test	two.sided	NS
MS	P23381	WARS1	Tryptophan--tRNA ligase, cytoplasmic	WARS	OID21084	Neurology	-0.0658556	0.0237273	0.089583	37	51	88	-1.27767	0.205048	0.43212	80.249	-0.168425	0.036714	Welch Two Sample t-test	two.sided	NS
MS	P20062	TCN2	Transcobalamin-2	TCN2	OID20341	Cardiometabolic	-0.0173861	0.22143	0.238816	37	51	88	-0.281765	0.778862	0.908824	78.9077	-0.140208	0.105436	Welch Two Sample t-test	two.sided	NS
MS	O75015	FCGR3B	Low affinity immunoglobulin gamma Fc region receptor III-B	FCGR3B	OID20387	Cardiometabolic	0.407546	0.393569	-0.0139777	37	51	88	2.13504	0.0358296	0.159274	79.6799	0.0276512	0.787441	Welch Two Sample t-test	two.sided	NS
MS	O76061	STC2	Stanniocalcin-2	STC2	OID21157	Neurology	-0.116351	-0.0196737	0.0966774	37	51	88	-1.94509	0.055426	0.195414	76.7736	-0.235469	0.00276719	Welch Two Sample t-test	two.sided	NS
MS	O15467	CCL16	C-C motif chemokine 16	CCL16	OID20334	Cardiometabolic	-0.0300057	0.198005	0.22801	37	51	88	-0.404334	0.686989	0.858238	84.505	-0.177568	0.117556	Welch Two Sample t-test	two.sided	NS
MS	P28845	HSD11B1	11-beta-hydroxysteroid dehydrogenase 1	HSD11B1	OID20575	Inflammation	-0.0920337	-0.0479692	0.0440645	37	51	88	-1.28867	0.200985	0.426719	85.626	-0.234017	0.0499491	Welch Two Sample t-test	two.sided	NS
MS	Q96SB3	PPP1R9B	Neurabin-2	PPP1R9B	OID20643	Inflammation	-0.0195246	0.109665	0.12919	37	51	88	-0.291973	0.771021	0.906668	84.778	-0.152488	0.113438	Welch Two Sample t-test	two.sided	NS
MS	P23526	AHCY	Adenosylhomocysteinase	AHCY	OID20199	Cardiometabolic	-0.0437799	0.0231914	0.0669713	37	51	88	-0.672531	0.50329	0.728682	75.836	-0.173437	0.085877	Welch Two Sample t-test	two.sided	NS
MS	P25774	CTSS	Cathepsin S	CTSS	OID21056	Neurology	0.122151	0.0660274	-0.056124	37	51	88	2.11296	0.0376767	0.163482	81.1521	0.00713001	0.237173	Welch Two Sample t-test	two.sided	NS
MS	P27348	YWHAQ	14-3-3 protein theta	YWHAQ	OID30605	Inflammation II	-0.116304	-0.235074	-0.11877	37	51	88	-1.24712	0.216379	0.447708	72.2583	-0.302197	0.0695902	Welch Two Sample t-test	two.sided	NS
MS	P09104	ENO2	Gamma-enolase	ENO2	OID21046	Neurology	-0.0985996	-0.137368	-0.0387687	37	51	88	-1.0386	0.302435	0.548044	72.668	-0.28782	0.0906207	Welch Two Sample t-test	two.sided	NS
MS	P14207	FOLR2	Folate receptor beta	FOLR2	OID21062	Neurology	-0.0397334	-0.0291209	0.0106125	37	51	88	-0.644156	0.521297	0.737855	80.8964	-0.162466	0.0829987	Welch Two Sample t-test	two.sided	NS
MS	P43487	RANBP1	Ran-specific GTPase-activating protein	RANBP1	OID30258	Cardiometabolic II	-0.105524	-0.140601	-0.0350772	37	51	88	-1.13339	0.260802	0.494655	72.118	-0.291118	0.0800708	Welch Two Sample t-test	two.sided	NS
MS	P46531	NOTCH1	Neurogenic locus notch homolog protein 1	NOTCH1	OID20311	Cardiometabolic	0.0326275	0.0554325	0.022805	37	51	88	0.773208	0.441664	0.666596	80.4962	-0.0513403	0.116595	Welch Two Sample t-test	two.sided	NS
MS	P02671	FGA	Fibrinogen alpha chain	FGA	OID30788	Inflammation II	-0.0764194	-0.0670235	0.00939596	37	51	88	-0.527766	0.599197	0.80222	76.0879	-0.364804	0.211965	Welch Two Sample t-test	two.sided	NS
MS	P35052	GPC1	Glypican-1	GPC1	OID21438	Oncology	0.0365103	0.0327631	-0.00374726	37	51	88	0.501469	0.617446	0.820858	78.3841	-0.108426	0.181446	Welch Two Sample t-test	two.sided	NS
MS	P21695	GPD1	Glycerol-3-phosphate dehydrogenase [NAD(+)], cytoplasmic	GPD1	OID31358	Oncology II	0.11087	0.258804	0.147934	37	51	88	1.20784	0.230724	0.459028	78.7147	-0.0718473	0.293588	Welch Two Sample t-test	two.sided	NS
MS	P48507	GCLM	Glutamate--cysteine ligase regulatory subunit	GCLM	OID30059	Cardiometabolic II	-0.0760475	-0.0458344	0.0302131	37	51	88	-0.977431	0.331746	0.580171	69.502	-0.231241	0.079146	Welch Two Sample t-test	two.sided	NS
MS	Q9H3K6	BOLA2B	BolA-like protein 2	BOLA2_BOLA2B	OID30267	Cardiometabolic II	-0.0513793	-0.0494514	0.00192784	37	51	88	-0.692672	0.490472	0.719274	82.0458	-0.198937	0.0961782	Welch Two Sample t-test	two.sided	NS
MS	Q5VY43	PEAR1	Platelet endothelial aggregation receptor 1	PEAR1	OID20257	Cardiometabolic	0.0544971	-0.0321713	-0.0866684	37	51	88	0.540592	0.59027	0.794003	81.1535	-0.146078	0.255072	Welch Two Sample t-test	two.sided	NS
MS	P09603	CSF1	Macrophage colony-stimulating factor 1	CSF1	OID20719	Inflammation	-0.104277	-0.0398876	0.0643895	37	51	88	-1.49513	0.138928	0.355476	77.772	-0.243134	0.03458	Welch Two Sample t-test	two.sided	NS
MS	Q9HAT2	SIAE	Sialate O-acetylesterase	SIAE	OID21503	Oncology	-0.199617	-0.0963035	0.103314	37	51	88	-3.86082	0.000219918	0.00576394	84.8593	-0.30242	-0.0968147	Welch Two Sample t-test	two.sided	S
MS	Q16663	CCL15	C-C motif chemokine 15	CCL15	OID20328	Cardiometabolic	-0.140319	0.135917	0.276236	37	51	88	-1.77303	0.0797745	0.25645	85.7549	-0.297652	0.0170141	Welch Two Sample t-test	two.sided	NS
MS	Q9BS40	LXN	Latexin	LXN	OID21003	Neurology	-0.149213	-0.268326	-0.119113	37	51	88	-1.77821	0.0789778	0.25645	84.2458	-0.316074	0.0176482	Welch Two Sample t-test	two.sided	NS
MS	P22304	IDS	Iduronate 2-sulfatase	IDS	OID20619	Inflammation	0.0906369	0.102588	0.0119514	37	51	88	2.01486	0.0473203	0.179502	79.0152	0.00109853	0.180175	Welch Two Sample t-test	two.sided	NS
MS	Q9Y2E5	MAN2B2	Epididymis-specific alpha-mannosidase	MAN2B2	OID30306	Cardiometabolic II	-0.145659	-0.121915	0.0237443	37	51	88	-1.59119	0.115254	0.316285	85.5769	-0.32765	0.0363309	Welch Two Sample t-test	two.sided	NS
MS	P18827	SDC1	Syndecan-1	SDC1	OID20169	Cardiometabolic	-0.266215	-0.325462	-0.0592477	37	51	88	-2.65459	0.00951968	0.0581262	82.8292	-0.465683	-0.0667462	Welch Two Sample t-test	two.sided	NS
MS	P80188	LCN2	Neutrophil gelatinase-associated lipocalin	LCN2	OID20392	Cardiometabolic	-0.153332	-0.0941274	0.0592049	37	51	88	-2.46571	0.0157604	0.0830339	81.9776	-0.27704	-0.0296245	Welch Two Sample t-test	two.sided	NS
MS	P05556	ITGB1	Integrin beta-1	ITGB1	OID20376	Cardiometabolic	0.0181196	0.0810941	0.0629745	37	51	88	0.39238	0.695764	0.86448	84.6208	-0.0737021	0.109941	Welch Two Sample t-test	two.sided	NS
MS	P07741	APRT	Adenine phosphoribosyltransferase	APRT	OID20927	Neurology	-0.0749266	0.0717068	0.146633	37	51	88	-0.655827	0.514174	0.736939	67.2235	-0.302952	0.153098	Welch Two Sample t-test	two.sided	NS
MS	P07478	PRSS2	Trypsin-2	PRSS2	OID20364	Cardiometabolic	-0.135487	-0.114169	0.0213186	37	51	88	-1.21456	0.227951	0.456588	83.6907	-0.357335	0.0863598	Welch Two Sample t-test	two.sided	NS
MS	Q86SJ2	AMIGO2	Amphoterin-induced protein 2	AMIGO2	OID21370	Oncology	0.0527265	0.0323066	-0.0204199	37	51	88	0.885006	0.379518	0.611745	63.0079	-0.0663295	0.171782	Welch Two Sample t-test	two.sided	NS
MS	O94985	CLSTN1	Calsyntenin-1	CLSTN1	OID20874	Neurology	0.0781274	0.0924488	0.0143214	37	51	88	1.83965	0.0693749	0.228231	83.4567	-0.00633408	0.162589	Welch Two Sample t-test	two.sided	NS
MS	Q02763	TEK	Angiopoietin-1 receptor	TEK	OID21496	Oncology	0.0254713	0.0777979	0.0523265	37	51	88	0.582838	0.561689	0.774502	77.7803	-0.0615371	0.11248	Welch Two Sample t-test	two.sided	NS
MS	Q13232	NME3	Nucleoside diphosphate kinase 3	NME3	OID20789	Inflammation	0.171577	0.0604059	-0.111171	37	51	88	1.8432	0.0695326	0.228231	70.0053	-0.0140775	0.357231	Welch Two Sample t-test	two.sided	NS
MS	P04746	AMY2A	Pancreatic alpha-amylase	AMY2A	OID20333	Cardiometabolic	0.00866714	-0.0334886	-0.0421557	37	51	88	0.0592904	0.952875	0.982221	76.8096	-0.282428	0.299763	Welch Two Sample t-test	two.sided	NS
MS	P19971	TYMP	Thymidine phosphorylase	TYMP	OID20234	Cardiometabolic	-0.0461934	-0.0275754	0.018618	37	51	88	-0.575231	0.566864	0.77535	74.695	-0.206178	0.113791	Welch Two Sample t-test	two.sided	NS
MS	P07711	CTSL	Procathepsin L	CTSL	OID20228	Cardiometabolic	0.0202385	0.0100889	-0.0101496	37	51	88	0.520348	0.604213	0.805146	82.5896	-0.057126	0.097603	Welch Two Sample t-test	two.sided	NS
MS	Q96PD5	PGLYRP2	N-acetylmuramoyl-L-alanine amidase	PGLYRP2	OID30742	Inflammation II	0.136253	0.219412	0.0831584	37	51	88	2.96832	0.00402244	0.0336583	74.6773	0.0448043	0.227702	Welch Two Sample t-test	two.sided	S
MS	O75594	PGLYRP1	Peptidoglycan recognition protein 1	PGLYRP1	OID20338	Cardiometabolic	-0.211414	-0.0163166	0.195097	37	51	88	-3.24051	0.00169764	0.0178881	85.9984	-0.341109	-0.0817191	Welch Two Sample t-test	two.sided	S
MS	Q14696	MESD	LRP chaperone MESD	MESD	OID21099	Neurology	-0.166488	-0.128907	0.0375807	37	51	88	-1.49416	0.13977	0.355476	67.8698	-0.388842	0.0558668	Welch Two Sample t-test	two.sided	NS
MS	O60462	NRP2	Neuropilin-2	NRP2	OID21081	Neurology	-0.0438668	-0.00892171	0.0349451	37	51	88	-0.954082	0.342738	0.580658	85.3156	-0.135278	0.0475449	Welch Two Sample t-test	two.sided	NS
MS	Q9Y275	TNFSF13B	Tumor necrosis factor ligand superfamily member 13B	TNFSF13B	OID20272	Cardiometabolic	0.00940222	0.102179	0.0927768	37	51	88	0.15299	0.878826	0.950422	73.4116	-0.113069	0.131873	Welch Two Sample t-test	two.sided	NS
MS	O00233	PSMD9	26S proteasome non-ATPase regulatory subunit 9	PSMD9	OID21304	Oncology	-0.106575	-0.0177887	0.0887865	37	51	88	-1.09979	0.274667	0.514097	81.3678	-0.299373	0.0862224	Welch Two Sample t-test	two.sided	NS
MS	Q9Y240	CLEC11A	C-type lectin domain family 11 member A	CLEC11A	OID21112	Neurology	-0.0965388	-0.0244066	0.0721322	37	51	88	-1.544	0.126437	0.333068	82.052	-0.22092	0.0278426	Welch Two Sample t-test	two.sided	NS
MS	Q04760	GLO1	Lactoylglutathione lyase	GLO1	OID20107	Cardiometabolic	-0.0532626	0.0312997	0.0845623	37	51	88	-0.738304	0.462515	0.688929	79.1141	-0.196854	0.090329	Welch Two Sample t-test	two.sided	NS
MS	P14543	NID1	Nidogen-1	NID1	OID20362	Cardiometabolic	-0.160148	-0.0342705	0.125877	37	51	88	-3.97183	0.000149583	0.00576394	84.3482	-0.240326	-0.0799701	Welch Two Sample t-test	two.sided	S
MS	P00325	ADH1B	All-trans-retinol dehydrogenase [NAD(+)] ADH1B	ADH1B	OID30612	Inflammation II	0.229142	0.141765	-0.087377	37	51	88	1.49849	0.138689	0.355476	67.208	-0.0760612	0.534345	Welch Two Sample t-test	two.sided	NS
MS	Q92854	SEMA4D	Semaphorin-4D	SEMA4D	OID21020	Neurology	-0.0375967	0.0527611	0.0903578	37	51	88	-0.872373	0.385471	0.616104	84.6975	-0.12329	0.0480962	Welch Two Sample t-test	two.sided	NS
MS	P78552	IL13RA1	Interleukin-13 receptor subunit alpha-1	IL13RA1	OID21504	Oncology	0.0765129	0.0808135	0.00430057	37	51	88	1.94039	0.0556363	0.195414	85.2749	-0.00188412	0.15491	Welch Two Sample t-test	two.sided	NS
MS	Q99650	OSMR	Oncostatin-M-specific receptor subunit beta	OSMR	OID20356	Cardiometabolic	-0.0104205	0.0044912	0.0149117	37	51	88	-0.2012	0.841029	0.941094	83.9848	-0.113415	0.0925738	Welch Two Sample t-test	two.sided	NS
MS	Q76LX8	ADAMTS13	A disintegrin and metalloproteinase with thrombospondin motifs 13	ADAMTS13	OID20249	Cardiometabolic	0.125342	0.134318	0.00897665	37	51	88	2.60784	0.0108812	0.0638291	79.4281	0.0296817	0.221002	Welch Two Sample t-test	two.sided	NS
MS	O43280	TREH	Trehalase	TREH	OID30388	Cardiometabolic II	0.0607858	-0.0894518	-0.150238	37	51	88	0.442229	0.659766	0.851056	66.1785	-0.213635	0.335206	Welch Two Sample t-test	two.sided	NS
MS	P20851	C4BPB	C4b-binding protein beta chain	C4BPB	OID21481	Oncology	0.174833	0.269825	0.094992	37	51	88	2.33941	0.0216509	0.107125	85.3106	0.0262501	0.323417	Welch Two Sample t-test	two.sided	NS
MS	O00451	GFRA2	GDNF family receptor alpha-2	GFRA2	OID21330	Oncology	-0.0181739	0.0696535	0.0878274	37	51	88	-0.30099	0.764151	0.904618	85.6697	-0.138213	0.101865	Welch Two Sample t-test	two.sided	NS
MS	Q6YHK3	CD109	CD109 antigen	CD109	OID21108	Neurology	-0.0108246	0.00218573	0.0130104	37	51	88	-0.172338	0.863587	0.948276	83.8755	-0.135733	0.114083	Welch Two Sample t-test	two.sided	NS
MS	P02774	GC	Vitamin D-binding protein	GC	OID30780	Inflammation II	0.129592	0.0761762	-0.0534161	37	51	88	3.01302	0.0036269	0.0313532	68.2632	0.0437716	0.215413	Welch Two Sample t-test	two.sided	S
MS	P05155	SERPING1	Plasma protease C1 inhibitor	SERPING1	OID30777	Inflammation II	0.077708	0.0793309	0.0016229	37	51	88	1.35363	0.180667	0.415162	63.3027	-0.0370001	0.192416	Welch Two Sample t-test	two.sided	NS
MS	Q9NQ79	CRTAC1	Cartilage acidic protein 1	CRTAC1	OID20279	Cardiometabolic	0.157428	0.146412	-0.0110154	37	51	88	2.6936	0.00857123	0.0560578	81.9413	0.0411605	0.273695	Welch Two Sample t-test	two.sided	NS
MS	Q16610	ECM1	Extracellular matrix protein 1	ECM1	OID30736	Inflammation II	0.137502	0.101845	-0.0356568	37	51	88	2.556	0.012466	0.0688657	80.6257	0.0304579	0.244547	Welch Two Sample t-test	two.sided	NS
MS	Q06033	ITIH3	Inter-alpha-trypsin inhibitor heavy chain H3	ITIH3	OID20352	Cardiometabolic	0.0362191	0.0724096	0.0361906	37	51	88	0.484617	0.629424	0.828373	71.7362	-0.112777	0.185215	Welch Two Sample t-test	two.sided	NS
MS	P55058	PLTP	Phospholipid transfer protein	PLTP	OID20238	Cardiometabolic	0.051389	0.125873	0.0744844	37	51	88	1.01219	0.31436	0.567843	83.8136	-0.049576	0.152354	Welch Two Sample t-test	two.sided	NS
MS	P10909	CLU	Clusterin	CLU	OID30732	Inflammation II	0.169462	0.187884	0.0184215	37	51	88	3.92139	0.000180967	0.00576394	82.6655	0.0835047	0.25542	Welch Two Sample t-test	two.sided	S
MS	P13727	PRG2	Bone marrow proteoglycan	PRG2	OID30381	Cardiometabolic II	-0.0475793	-0.0758015	-0.0282223	37	51	88	-0.480968	0.631834	0.828373	81.0681	-0.244404	0.149246	Welch Two Sample t-test	two.sided	NS
MS	P04070	PROC	Vitamin K-dependent protein C	PROC	OID20402	Cardiometabolic	0.205238	0.0948253	-0.110412	37	51	88	3.5752	0.000605523	0.0104407	77.735	0.0909453	0.31953	Welch Two Sample t-test	two.sided	S
MS	P04278	SHBG	Sex hormone-binding globulin	SHBG	OID30685	Inflammation II	0.0551709	0.115879	0.0607086	37	51	88	0.482789	0.630944	0.828373	62.086	-0.173256	0.283598	Welch Two Sample t-test	two.sided	NS
MS	P08709	F7	Coagulation factor VII	F7	OID20372	Cardiometabolic	0.121531	0.127097	0.00556593	37	51	88	2.07639	0.0410603	0.1684	80.2002	0.00505726	0.238006	Welch Two Sample t-test	two.sided	NS
MS	P43251	BTD	Biotinidase	BTD	OID30754	Inflammation II	0.18139	0.11234	-0.0690495	37	51	88	4.00326	0.000134315	0.00576394	83.8964	0.0912833	0.271496	Welch Two Sample t-test	two.sided	S
MS	P17936	IGFBP3	Insulin-like growth factor-binding protein 3	IGFBP3	OID20398	Cardiometabolic	0.236854	0.148203	-0.0886515	37	51	88	2.8919	0.00485865	0.0378708	85.1956	0.0740151	0.399693	Welch Two Sample t-test	two.sided	S
MS	P0DMV8	HSPA1A	Heat shock 70 kDa protein 1A	HSPA1A	OID20718	Inflammation	0.0214663	-0.0126051	-0.0340713	37	51	88	0.289895	0.772819	0.906668	64.9897	-0.126419	0.169351	Welch Two Sample t-test	two.sided	NS
MS	P02461	COL3A1	Collagen alpha-1(III) chain	COL3A1	OID30379	Cardiometabolic II	-0.0786961	-0.069852	0.00884411	37	51	88	-1.21239	0.228695	0.456588	85.6948	-0.207739	0.0503471	Welch Two Sample t-test	two.sided	NS
MS	P15291	B4GALT1	Beta-1,4-galactosyltransferase 1	B4GALT1	OID20780	Inflammation	-0.0491845	0.183572	0.232757	37	51	88	-1.07995	0.283258	0.526712	83.9724	-0.139753	0.0413841	Welch Two Sample t-test	two.sided	NS
MS	P22105	TNXB	Tenascin-X	TNXB	OID21107	Neurology	0.0862652	0.0807868	-0.00547832	37	51	88	1.76303	0.0816755	0.257429	80.8252	-0.0110936	0.183624	Welch Two Sample t-test	two.sided	NS
MS	Q9HCN6	GP6	Platelet glycoprotein VI	GP6	OID21091	Neurology	-0.0891385	-0.0948572	-0.00571865	37	51	88	-0.982297	0.329059	0.580171	76.2917	-0.269862	0.0915847	Welch Two Sample t-test	two.sided	NS
MS	Q8IZF2	ADGRF5	Adhesion G protein-coupled receptor F5	ADGRF5	OID30349	Cardiometabolic II	-0.0508875	0.00629996	0.0571874	37	51	88	-0.964748	0.337377	0.580658	85.9746	-0.155745	0.0539703	Welch Two Sample t-test	two.sided	NS
MS	Q14508	WFDC2	WAP four-disulfide core domain protein 2	WFDC2	OID21505	Oncology	-0.44479	-0.624724	-0.179935	37	51	88	-2.9472	0.00414082	0.0341468	84.7714	-0.744869	-0.14471	Welch Two Sample t-test	two.sided	S
MS	P19320	VCAM1	Vascular cell adhesion protein 1	VCAM1	OID20396	Cardiometabolic	-0.154006	-0.0734183	0.0805881	37	51	88	-2.20427	0.030376	0.142843	80.079	-0.293045	-0.0149681	Welch Two Sample t-test	two.sided	NS
MS	P40925	MDH1	Malate dehydrogenase, cytoplasmic	MDH1	OID30669	Inflammation II	-0.00238469	-0.0284403	-0.0260556	37	51	88	-0.0373399	0.97032	0.987494	70.2111	-0.129751	0.124982	Welch Two Sample t-test	two.sided	NS
MS	O14791	APOL1	Apolipoprotein L1	APOL1	OID30708	Inflammation II	0.32549	0.277086	-0.0484033	37	51	88	3.77519	0.000367392	0.00739514	60.3595	0.153049	0.497931	Welch Two Sample t-test	two.sided	S
MS	Q8NHL6	LILRB1	Leukocyte immunoglobulin-like receptor subfamily B member 1	LILRB1	OID20323	Cardiometabolic	-0.0316421	-0.0314072	0.000234869	37	51	88	-0.688069	0.493293	0.721551	84.5741	-0.123083	0.0597987	Welch Two Sample t-test	two.sided	NS
MS	Q12860	CNTN1	Contactin-1	CNTN1	OID20307	Cardiometabolic	0.175093	0.140557	-0.0345358	37	51	88	2.40491	0.0186785	0.0966188	73.9791	0.0300221	0.320163	Welch Two Sample t-test	two.sided	NS
MS	Q92496	CFHR4	Complement factor H-related protein 4	CFHR4	OID30758	Inflammation II	0.0992286	-0.0662245	-0.165453	37	51	88	0.636045	0.526788	0.743777	71.1584	-0.211832	0.410289	Welch Two Sample t-test	two.sided	NS
MS	P10586	PTPRF	Receptor-type tyrosine-protein phosphatase F	PTPRF	OID20310	Cardiometabolic	-0.00411677	0.0916115	0.0957283	37	51	88	-0.105846	0.915973	0.966955	78.9838	-0.0815335	0.0733	Welch Two Sample t-test	two.sided	NS
MS	Q86YW5	TREML1	Trem-like transcript 1 protein	TREML1	OID30682	Inflammation II	-0.0489126	-0.0625722	-0.0136596	37	51	88	-0.454838	0.650607	0.845195	71.3463	-0.26332	0.165495	Welch Two Sample t-test	two.sided	NS
MS	O76074	PDE5A	cGMP-specific 3',5'-cyclic phosphodiesterase	PDE5A	OID30584	Inflammation II	-0.190596	-0.198802	-0.00820658	37	51	88	-1.72513	0.0884109	0.270461	79.0812	-0.410502	0.0293101	Welch Two Sample t-test	two.sided	NS
MS	O75023	LILRB5	Leukocyte immunoglobulin-like receptor subfamily B member 5	LILRB5	OID20324	Cardiometabolic	-0.12817	-0.0268501	0.10132	37	51	88	-1.33559	0.186222	0.421502	66.7342	-0.319732	0.0633917	Welch Two Sample t-test	two.sided	NS
MS	P10912	GHR	Growth hormone receptor	GHR	OID30574	Inflammation II	0.365306	0.209135	-0.156171	37	51	88	4.49268	2.27709e-05	0.00185095	82.2206	0.203558	0.527053	Welch Two Sample t-test	two.sided	S
MS	Q92859	NEO1	Neogenin	NEO1	OID31066	Neurology II	-0.0562463	0.0362081	0.0924544	37	51	88	-1.13853	0.258331	0.493257	79.1671	-0.154576	0.0420835	Welch Two Sample t-test	two.sided	NS
MS	O43278	SPINT1	Kunitz-type protease inhibitor 1	SPINT1	OID21109	Neurology	-0.113671	-0.186985	-0.0733136	37	51	88	-1.41035	0.162125	0.385992	84.108	-0.273946	0.0466039	Welch Two Sample t-test	two.sided	NS
MS	P07108	DBI	Acyl-CoA-binding protein	DBI	OID21143	Neurology	-0.0630712	-0.00443731	0.0586339	37	51	88	-0.969189	0.33599	0.580658	65.9758	-0.193001	0.0668586	Welch Two Sample t-test	two.sided	NS
MS	P14151	SELL	L-selectin	SELL	OID30752	Inflammation II	0.114092	0.0512315	-0.06286	37	51	88	1.607	0.112173	0.312874	76.534	-0.0272946	0.255478	Welch Two Sample t-test	two.sided	NS
MS	O75144	ICOSLG	ICOS ligand	ICOSLG	OID21351	Oncology	0.0474695	-0.0227417	-0.0702111	37	51	88	0.85471	0.395087	0.62695	85.9719	-0.0629383	0.157877	Welch Two Sample t-test	two.sided	NS
MS	P54108	CRISP3	Cysteine-rich secretory protein 3	CRISP3	OID30715	Inflammation II	0.101779	0.040632	-0.0611467	37	51	88	1.59392	0.115619	0.316285	67.5917	-0.0256544	0.229212	Welch Two Sample t-test	two.sided	NS
MS	Q6P4E1	GOLM2	Protein GOLM2	GOLM2	OID21044	Neurology	0.0428854	0.0948648	0.0519794	37	51	88	0.789759	0.431922	0.655727	82.8935	-0.065121	0.150892	Welch Two Sample t-test	two.sided	NS
MS	P48357	LEPR	Leptin receptor	LEPR	OID20128	Cardiometabolic	0.0238539	0.0541877	0.0303338	37	51	88	0.419246	0.676082	0.851907	85.988	-0.0892541	0.136962	Welch Two Sample t-test	two.sided	NS
MS	Q02487	DSC2	Desmocollin-2	DSC2	OID21079	Neurology	-0.0740521	-0.0269145	0.0471376	37	51	88	-1.28498	0.202366	0.428052	83.1645	-0.18867	0.040566	Welch Two Sample t-test	two.sided	NS
MS	P19961	AMY2B	Alpha-amylase 2B	AMY2B	OID20340	Cardiometabolic	-0.0347454	-0.0907544	-0.056009	37	51	88	-0.301449	0.763806	0.904618	85.1988	-0.263907	0.194417	Welch Two Sample t-test	two.sided	NS
MS	P35916	FLT4	Vascular endothelial growth factor receptor 3	FLT4	OID21491	Oncology	0.0162185	0.00836816	-0.00785035	37	51	88	0.324121	0.746824	0.894047	69.236	-0.0835994	0.116036	Welch Two Sample t-test	two.sided	NS
MS	Q16288	NTRK3	NT-3 growth factor receptor	NTRK3	OID21057	Neurology	0.0933227	0.249656	0.156334	37	51	88	0.7815	0.436991	0.661298	74.3098	-0.1446	0.331245	Welch Two Sample t-test	two.sided	NS
MS	P24821	TNC	Tenascin	TNC	OID20359	Cardiometabolic	-0.198384	-0.0525581	0.145826	37	51	88	-3.26695	0.00156455	0.0167967	85.7114	-0.319106	-0.0776618	Welch Two Sample t-test	two.sided	S
MS	P13473	LAMP2	Lysosome-associated membrane glycoprotein 2	LAMP2	OID21035	Neurology	0.195656	0.145813	-0.0498435	37	51	88	3.94919	0.000168699	0.00576394	79.3829	0.0970501	0.294263	Welch Two Sample t-test	two.sided	S
MS	Q6UY14	ADAMTSL4	ADAMTS-like protein 4	ADAMTSL4	OID30275	Cardiometabolic II	0.0728154	0.155005	0.08219	37	51	88	1.43725	0.154316	0.378473	85.0695	-0.0279153	0.173546	Welch Two Sample t-test	two.sided	NS
MS	P98095	FBLN2	Fibulin-2	FBLN2	OID30378	Cardiometabolic II	-0.132844	-0.000736364	0.132107	37	51	88	-2.66992	0.00908515	0.0561897	85.1645	-0.231769	-0.0339189	Welch Two Sample t-test	two.sided	NS
MS	P17813	ENG	Endoglin	ENG	OID20287	Cardiometabolic	0.0774365	0.08867	0.0112335	37	51	88	1.41059	0.16213	0.385992	82.3777	-0.0317626	0.186636	Welch Two Sample t-test	two.sided	NS
MS	Q13740	ALCAM	CD166 antigen	ALCAM	OID20273	Cardiometabolic	-0.00745607	0.0257195	0.0331756	37	51	88	-0.15359	0.878295	0.950422	85.438	-0.10397	0.0890577	Welch Two Sample t-test	two.sided	NS
MS	P10721	KIT	Mast/stem cell growth factor receptor Kit	KIT	OID20370	Cardiometabolic	0.147717	0.0415865	-0.10613	37	51	88	1.89254	0.0620071	0.21127	80.6406	-0.00759282	0.303027	Welch Two Sample t-test	two.sided	NS
MS	Q99435	NELL2	Protein kinase C-binding protein NELL2	NELL2	OID20706	Inflammation	-0.0687682	-0.00507792	0.0636903	37	51	88	-1.06107	0.29168	0.535374	84.5874	-0.197638	0.0601014	Welch Two Sample t-test	two.sided	NS
MS	P19021	PAM	Peptidyl-glycine alpha-amidating monooxygenase	PAM	OID20291	Cardiometabolic	0.0968901	0.202704	0.105813	37	51	88	1.7489	0.0839202	0.262366	84.9416	-0.013262	0.207042	Welch Two Sample t-test	two.sided	NS
MS	Q8N149	LILRA2	Leukocyte immunoglobulin-like receptor subfamily A member 2	LILRA2	OID21152	Neurology	0.0667442	0.0596493	-0.00709497	37	51	88	0.99186	0.324049	0.577717	85.9668	-0.0670285	0.200517	Welch Two Sample t-test	two.sided	NS
MS	Q8TER0	SNED1	Sushi, nidogen and EGF-like domain-containing protein 1	SNED1	OID30205	Cardiometabolic II	-0.0151655	0.163313	0.178479	37	51	88	-0.367457	0.714183	0.868312	85.8504	-0.0972126	0.0668816	Welch Two Sample t-test	two.sided	NS
MS	P30044	PRDX5	Peroxiredoxin-5, mitochondrial	PRDX5	OID20644	Inflammation	-0.0562321	0.144313	0.200545	37	51	88	-0.458453	0.64818	0.843969	63.983	-0.301267	0.188803	Welch Two Sample t-test	two.sided	NS
MS	P32004	L1CAM	Neural cell adhesion molecule L1	L1CAM	OID21484	Oncology	-0.0215389	0.0733555	0.0948944	37	51	88	-0.41971	0.675957	0.851907	71.4091	-0.123855	0.0807771	Welch Two Sample t-test	two.sided	NS
MS	O43493	TGOLN2	Trans-Golgi network integral membrane protein 2	TGOLN2	OID30691	Inflammation II	-0.121916	-0.0989432	0.0229724	37	51	88	-2.02825	0.0456661	0.175568	84.9994	-0.241428	-0.0024031	Welch Two Sample t-test	two.sided	NS
MS	P37840	SNCA	Alpha-synuclein	SNCA	OID30645	Inflammation II	0.0801324	0.237919	0.157787	37	51	88	0.651087	0.516972	0.737236	75.2952	-0.165029	0.325294	Welch Two Sample t-test	two.sided	NS
MS	P05164	MPO	Myeloperoxidase	MPO	OID21100	Neurology	0.000708325	0.059136	0.0584277	37	51	88	0.00894007	0.992895	0.992895	63.3492	-0.157604	0.159021	Welch Two Sample t-test	two.sided	NS
MS	P13591	NCAM1	Neural cell adhesion molecule 1	NCAM1	OID20354	Cardiometabolic	-0.181104	-0.0257609	0.155343	37	51	88	-2.84846	0.00554043	0.0407056	82.7689	-0.307566	-0.0546415	Welch Two Sample t-test	two.sided	S
MS	P28827	PTPRM	Receptor-type tyrosine-protein phosphatase mu	PTPRM	OID20598	Inflammation	-0.0992741	-0.0285954	0.0706787	37	51	88	-1.99004	0.0497951	0.185016	85.1536	-0.198457	-9.08936e-05	Welch Two Sample t-test	two.sided	NS
MS	Q8IWL1	SFTPA2	Pulmonary surfactant-associated protein A2	SFTPA2	OID21218	Oncology	-0.125638	-0.324123	-0.198484	37	51	88	-1.04128	0.300678	0.5466	85.5794	-0.365514	0.114238	Welch Two Sample t-test	two.sided	NS
MS	P00533	EGFR	Epidermal growth factor receptor	EGFR	OID20319	Cardiometabolic	0.134736	0.10577	-0.0289656	37	51	88	2.68182	0.00960257	0.0581262	56.0413	0.0340935	0.235378	Welch Two Sample t-test	two.sided	NS
MS	Q9H4A9	DPEP2	Dipeptidase 2	DPEP2	OID21305	Oncology	0.0499142	0.0738635	0.0239493	37	51	88	0.915928	0.363192	0.599262	63.1061	-0.0589833	0.158812	Welch Two Sample t-test	two.sided	NS
MS	P08581	MET	Hepatocyte growth factor receptor	MET	OID20269	Cardiometabolic	0.108545	0.149678	0.0411325	37	51	88	2.96196	0.00396972	0.0336583	84.388	0.0356748	0.181416	Welch Two Sample t-test	two.sided	S
MS	P12931	SRC	Proto-oncogene tyrosine-protein kinase Src	SRC	OID21521	Oncology	0.108937	0.0104415	-0.0984952	37	51	88	0.802285	0.425107	0.651984	69.9056	-0.16188	0.379754	Welch Two Sample t-test	two.sided	NS
MS	P12821	ACE	Angiotensin-converting enzyme	ACE	OID30696	Inflammation II	-0.141194	-0.139049	0.00214495	37	51	88	-1.91066	0.0594152	0.204044	85.0962	-0.28812	0.00573235	Welch Two Sample t-test	two.sided	NS
MS	Q9NPH3	IL1RAP	Interleukin-1 receptor accessory protein	IL1RAP	OID21126	Neurology	0.30209	0.143821	-0.158269	37	51	88	3.50132	0.000737226	0.011039	85.795	0.130567	0.473612	Welch Two Sample t-test	two.sided	S
MS	P07307	ASGR2	Asialoglycoprotein receptor 2	ASGR2	OID30679	Inflammation II	0.00202076	0.0686862	0.0666654	37	51	88	0.0276845	0.977992	0.987494	70.8303	-0.143529	0.14757	Welch Two Sample t-test	two.sided	NS
MS	P05121	SERPINE1	Plasminogen activator inhibitor 1	SERPINE1	OID20342	Cardiometabolic	-0.0651302	-0.0231994	0.0419308	37	51	88	-0.793677	0.429568	0.655727	85.9964	-0.228263	0.0980025	Welch Two Sample t-test	two.sided	NS
MS	Q16853	AOC3	Membrane primary amine oxidase	AOC3	OID20389	Cardiometabolic	0.0722043	0.0865039	0.0142996	37	51	88	1.20226	0.23269	0.461325	82.8231	-0.0472509	0.191659	Welch Two Sample t-test	two.sided	NS
MS	P08174	CD55	Complement decay-accelerating factor	CD55	OID20377	Cardiometabolic	0.0687564	0.0904338	0.0216774	37	51	88	1.7659	0.0813918	0.257429	76.6983	-0.00877908	0.146292	Welch Two Sample t-test	two.sided	NS
MS	Q9Y6N7	ROBO1	Roundabout homolog 1	ROBO1	OID20734	Inflammation	0.015592	0.0528457	0.0372537	37	51	88	0.326159	0.745168	0.894047	78.8032	-0.079565	0.110749	Welch Two Sample t-test	two.sided	NS
MS	P09525	ANXA4	Annexin A4	ANXA4	OID20123	Cardiometabolic	-0.194523	-0.278143	-0.0836205	37	51	88	-1.64216	0.105163	0.301161	68.1515	-0.430888	0.0418417	Welch Two Sample t-test	two.sided	NS
MS	P08236	GUSB	Beta-glucuronidase	GUSB	OID20296	Cardiometabolic	-0.188199	-0.104678	0.0835215	37	51	88	-1.98447	0.0503999	0.185016	85.7856	-0.376734	0.000335427	Welch Two Sample t-test	two.sided	NS
MS	Q9HC56	PCDH9	Protocadherin-9	PCDH9	OID31516	Oncology II	0.0843973	0.131963	0.0475661	37	51	88	1.27388	0.206273	0.433097	82.7738	-0.0473814	0.216176	Welch Two Sample t-test	two.sided	NS
MS	P21583	KITLG	Kit ligand	KITLG	OID20196	Cardiometabolic	0.0618749	0.0408492	-0.0210257	37	51	88	0.852976	0.396163	0.62695	81.8193	-0.0824352	0.206185	Welch Two Sample t-test	two.sided	NS
MS	P12955	PEPD	Xaa-Pro dipeptidase	PEPD	OID30688	Inflammation II	0.056962	0.0724862	0.0155242	37	51	88	1.32365	0.189171	0.423186	84.9763	-0.0286018	0.142526	Welch Two Sample t-test	two.sided	NS
MS	Q16881	TXNRD1	Thioredoxin reductase 1, cytoplasmic	TXNRD1	OID21135	Neurology	0.000927687	-0.0554432	-0.0563709	37	51	88	0.0179019	0.985759	0.987494	85.971	-0.102088	0.103944	Welch Two Sample t-test	two.sided	NS
MS	P21709	EPHA1	Ephrin type-A receptor 1	EPHA1	OID20677	Inflammation	-0.0125565	0.168393	0.18095	37	51	88	-0.168355	0.866764	0.948276	73.866	-0.161172	0.136059	Welch Two Sample t-test	two.sided	NS
MS	P08575	PTPRC	Receptor-type tyrosine-protein phosphatase C	PTPRC	OID30380	Cardiometabolic II	0.0057267	0.0239568	0.0182301	37	51	88	0.119712	0.904993	0.960711	85.3132	-0.0893818	0.100835	Welch Two Sample t-test	two.sided	NS
MS	P04179	SOD2	Superoxide dismutase [Mn], mitochondrial	SOD2	OID21114	Neurology	0.0265167	0.174434	0.147917	37	51	88	0.359691	0.720052	0.871722	77.9057	-0.120253	0.173287	Welch Two Sample t-test	two.sided	NS
MS	P06756	ITGAV	Integrin alpha-V	ITGAV	OID21416	Oncology	0.101531	0.124335	0.0228042	37	51	88	1.68588	0.0956525	0.286454	81.3127	-0.0182894	0.221351	Welch Two Sample t-test	two.sided	NS
MS	P00390	GSR	Glutathione reductase, mitochondrial	GSR	OID30700	Inflammation II	0.0399445	0.0585676	0.0186232	37	51	88	0.921717	0.359344	0.597856	83.1097	-0.0462495	0.126138	Welch Two Sample t-test	two.sided	NS
MS	Q96RD9	FCRL5	Fc receptor-like protein 5	FCRL5	OID21111	Neurology	-0.164428	0.0223847	0.186813	37	51	88	-2.21939	0.0290991	0.137978	85.7654	-0.311714	-0.0171424	Welch Two Sample t-test	two.sided	NS
MS	Q16270	IGFBP7	Insulin-like growth factor-binding protein 7	IGFBP7	OID20236	Cardiometabolic	-0.274584	-0.116584	0.158	37	51	88	-4.3873	3.25273e-05	0.00207733	85.6629	-0.399008	-0.15016	Welch Two Sample t-test	two.sided	S
MS	P19256	CD58	Lymphocyte function-associated antigen 3	CD58	OID20716	Inflammation	0.0154703	0.0103707	-0.00509954	37	51	88	0.291636	0.771267	0.906668	85.9617	-0.0899833	0.120924	Welch Two Sample t-test	two.sided	NS
MS	Q5TDH0	DDI2	Protein DDI1 homolog 2	DDI2	OID30602	Inflammation II	-0.0721821	-0.102053	-0.029871	37	51	88	-0.588562	0.557918	0.774282	75.2282	-0.316484	0.17212	Welch Two Sample t-test	two.sided	NS
MS	P35968	KDR	Vascular endothelial growth factor receptor 2	KDR	OID21497	Oncology	0.113262	0.0901212	-0.0231403	37	51	88	3.2512	0.00174509	0.0180538	72.4776	0.0438233	0.1827	Welch Two Sample t-test	two.sided	S
MS	P52209	PGD	6-phosphogluconate dehydrogenase, decarboxylating	PGD	OID30344	Cardiometabolic II	-0.0798705	-0.0999276	-0.0200571	37	51	88	-1.07556	0.285705	0.527813	72.1572	-0.227898	0.0681569	Welch Two Sample t-test	two.sided	NS
MS	Q9Y251	HPSE	Heparanase	HPSE	OID30409	Cardiometabolic II	-0.154718	-0.191795	-0.037077	37	51	88	-1.31213	0.193356	0.423186	77.374	-0.389496	0.0800603	Welch Two Sample t-test	two.sided	NS
MS	Q13231	CHIT1	Chitotriosidase-1	CHIT1	OID20312	Cardiometabolic	-0.318988	-0.315546	0.00344143	37	51	88	-2.32833	0.0222957	0.109364	84.0869	-0.591428	-0.046547	Welch Two Sample t-test	two.sided	NS
MS	P28799	GRN	Progranulin	GRN	OID21159	Neurology	-0.0368857	-0.00254905	0.0343366	37	51	88	-0.727463	0.469313	0.69723	71.6338	-0.137972	0.0642007	Welch Two Sample t-test	two.sided	NS
MS	P48960	ADGRE5	Adhesion G protein-coupled receptor E5	ADGRE5	OID20260	Cardiometabolic	-0.0784833	0.0265479	0.105031	37	51	88	-1.63782	0.105153	0.301161	85.0599	-0.173759	0.016792	Welch Two Sample t-test	two.sided	NS
MS	Q9UNZ2	NSFL1C	NSFL1 cofactor p47	NSFL1C	OID21022	Neurology	-0.0696201	-0.0985467	-0.0289266	37	51	88	-0.946461	0.346742	0.581995	80.6142	-0.215989	0.0767485	Welch Two Sample t-test	two.sided	NS
MS	Q96H15	TIMD4	T-cell immunoglobulin and mucin domain-containing protein 4	TIMD4	OID20375	Cardiometabolic	-0.0350279	-0.03098	0.00404789	37	51	88	-0.252535	0.80124	0.919165	84.5851	-0.31083	0.240774	Welch Two Sample t-test	two.sided	NS
MS	Q5VTT5	MYOM3	Myomesin-3	MYOM3	OID30633	Inflammation II	-0.432982	-0.311092	0.12189	37	51	88	-3.37506	0.00111605	0.0136248	84.6014	-0.688072	-0.177892	Welch Two Sample t-test	two.sided	S
MS	P39060	COL18A1	Collagen alpha-1(XVIII) chain	COL18A1	OID20332	Cardiometabolic	-0.0653306	0.119463	0.184793	37	51	88	-1.30459	0.19569	0.423186	81.7826	-0.164954	0.0342931	Welch Two Sample t-test	two.sided	NS
MS	Q9NNX6	CD209	CD209 antigen	CD209	OID20262	Cardiometabolic	0.126661	0.120634	-0.00602724	37	51	88	2.04867	0.0441175	0.173123	72.4491	0.00342638	0.249896	Welch Two Sample t-test	two.sided	NS
MS	Q96NZ9	PRAP1	Proline-rich acidic protein 1	PRAP1	OID30391	Cardiometabolic II	-0.107689	0.06759	0.175279	37	51	88	-0.890844	0.375784	0.610918	77.1024	-0.348394	0.133017	Welch Two Sample t-test	two.sided	NS
MS	P23471	PTPRZ1	Receptor-type tyrosine-protein phosphatase zeta	PTPRZ1	OID30343	Cardiometabolic II	-0.00651381	-0.047865	-0.0413512	37	51	88	-0.107813	0.914409	0.966955	81.3673	-0.126718	0.11369	Welch Two Sample t-test	two.sided	NS
MS	P12318	FCGR2A	Low affinity immunoglobulin gamma Fc region receptor II-a	FCGR2A	OID20391	Cardiometabolic	0.0795898	0.0252203	-0.0543694	37	51	88	0.949143	0.34534	0.581357	81.9017	-0.0872263	0.246406	Welch Two Sample t-test	two.sided	NS
MS	P80303	NUCB2	Nucleobindin-2	NUCB2	OID21448	Oncology	-0.0749468	-0.101291	-0.0263446	37	51	88	-1.38307	0.170524	0.400516	79.3005	-0.1828	0.0329066	Welch Two Sample t-test	two.sided	NS
MS	P37837	TALDO1	Transaldolase	TALDO1	OID30414	Cardiometabolic II	-0.103492	-0.118949	-0.0154572	37	51	88	-1.67739	0.0984967	0.290387	62.0526	-0.226823	0.0198389	Welch Two Sample t-test	two.sided	NS
MS	P36269	GGT5	Glutathione hydrolase 5 proenzyme	GGT5	OID20909	Neurology	0.0624164	0.120738	0.0583216	37	51	88	0.955087	0.342341	0.580658	81.9833	-0.0675889	0.192422	Welch Two Sample t-test	two.sided	NS
MS	Q6UXD5	SEZ6L2	Seizure 6-like protein 2	SEZ6L2	OID21289	Oncology	-0.0126168	-0.0319546	-0.0193378	37	51	88	-0.205945	0.837323	0.941094	85.6553	-0.134411	0.109177	Welch Two Sample t-test	two.sided	NS
MS	Q8WZ75	ROBO4	Roundabout homolog 4	ROBO4	OID30226	Cardiometabolic II	-0.0438633	0.0319233	0.0757866	37	51	88	-0.846329	0.399791	0.62695	83.4256	-0.146939	0.0592122	Welch Two Sample t-test	two.sided	NS
MS	P20023	CR2	Complement receptor type 2	CR2	OID20393	Cardiometabolic	0.0771261	0.0707044	-0.00642172	37	51	88	0.874816	0.384345	0.616104	78.4488	-0.0983765	0.252629	Welch Two Sample t-test	two.sided	NS
MS	P23280	CA6	Carbonic anhydrase 6	CA6	OID21096	Neurology	0.0255928	-0.0710687	-0.0966615	37	51	88	0.196655	0.844603	0.942312	78.8858	-0.233452	0.284638	Welch Two Sample t-test	two.sided	NS
MS	Q9UIB8	CD84	SLAM family member 5	CD84	OID20607	Inflammation	0.00289929	-0.0563717	-0.059271	37	51	88	0.0717767	0.942947	0.979082	85.7668	-0.0774029	0.0832015	Welch Two Sample t-test	two.sided	NS
MS	Q8NDA2	HMCN2	Hemicentin-2	HMCN2	OID30592	Inflammation II	-0.0469914	0.0448741	0.0918655	37	51	88	-0.757378	0.451412	0.677713	68.7444	-0.170776	0.0767929	Welch Two Sample t-test	two.sided	NS
MS	Q14956	GPNMB	Transmembrane glycoprotein NMB	GPNMB	OID20173	Cardiometabolic	-0.0562673	-0.0280527	0.0282146	37	51	88	-0.892928	0.374391	0.61066	85.8752	-0.181538	0.0690038	Welch Two Sample t-test	two.sided	NS
MS	Q12805	EFEMP1	EGF-containing fibulin-like extracellular matrix protein 1	EFEMP1	OID20414	Cardiometabolic	-0.074208	0.0344042	0.108612	37	51	88	-1.57732	0.118586	0.319789	81.6939	-0.167804	0.0193883	Welch Two Sample t-test	two.sided	NS
MS	P16284	PECAM1	Platelet endothelial cell adhesion molecule	PECAM1	OID21131	Neurology	-0.0203359	0.0216692	0.0420051	37	51	88	-0.433041	0.666127	0.851907	81.6695	-0.113761	0.0730895	Welch Two Sample t-test	two.sided	NS
MS	P0DOY2	IGLC2	Immunoglobulin lambda constant 2	IGLC2	OID30740	Inflammation II	-0.256694	-0.102639	0.154055	37	51	88	-1.74619	0.0844361	0.262536	83.9418	-0.549026	0.0356389	Welch Two Sample t-test	two.sided	NS
MS	P07911	UMOD	Uromodulin	UMOD	OID20237	Cardiometabolic	0.298488	0.117436	-0.181052	37	51	88	2.79887	0.00640542	0.0444474	81.1283	0.0863009	0.510676	Welch Two Sample t-test	two.sided	S
MS	P13688	CEACAM1	Carcinoembryonic antigen-related cell adhesion molecule 1	CEACAM1	OID21528	Oncology	0.0131453	-0.00605955	-0.0192048	37	51	88	0.201406	0.840874	0.941094	83.0216	-0.116669	0.142959	Welch Two Sample t-test	two.sided	NS
MS	P08397	HMBS	Porphobilinogen deaminase	HMBS	OID21385	Oncology	-0.127512	0.0736657	0.201178	37	51	88	-0.976132	0.33223	0.580171	72.84	-0.387868	0.132843	Welch Two Sample t-test	two.sided	NS
MS	Q92823	NRCAM	Neuronal cell adhesion molecule	NRCAM	OID20229	Cardiometabolic	-0.200082	-0.255745	-0.0556632	37	51	88	-2.4784	0.0154654	0.0830168	74.364	-0.360927	-0.0392365	Welch Two Sample t-test	two.sided	NS
MS	Q4KMG0	CDON	Cell adhesion molecule-related/down-regulated by oncogenes	CDON	OID20754	Inflammation	0.0421729	0.168586	0.126413	37	51	88	0.852044	0.396694	0.62695	81.2791	-0.0563038	0.14065	Welch Two Sample t-test	two.sided	NS
MS	Q8WVQ1	CANT1	Soluble calcium-activated nucleotidase 1	CANT1	OID20181	Cardiometabolic	-0.0260956	0.0103458	0.0364414	37	51	88	-0.646917	0.519615	0.73731	76.7567	-0.106424	0.0542325	Welch Two Sample t-test	two.sided	NS
MS	P10451	SPP1	Osteopontin	SPP1	OID20322	Cardiometabolic	-0.189534	-0.31299	-0.123456	37	51	88	-2.10188	0.0385002	0.163482	85.6665	-0.368803	-0.0102648	Welch Two Sample t-test	two.sided	NS
MS	Q9Y279	VSIG4	V-set and immunoglobulin domain-containing protein 4	VSIG4	OID21144	Neurology	-0.277907	-0.131056	0.146851	37	51	88	-2.84371	0.00558004	0.0407056	85.301	-0.472205	-0.0836093	Welch Two Sample t-test	two.sided	S
MS	P16112	ACAN	Aggrecan core protein	ACAN	OID20159	Cardiometabolic	-0.0459785	0.0592896	0.105268	37	51	88	-0.523532	0.602104	0.804219	77.1749	-0.220851	0.128894	Welch Two Sample t-test	two.sided	NS
MS	P23141	CES1	Liver carboxylesterase 1	CES1	OID20244	Cardiometabolic	0.0978002	-0.0217079	-0.119508	37	51	88	0.744003	0.459615	0.686407	63.5973	-0.164836	0.360437	Welch Two Sample t-test	two.sided	NS
MS	P29350	PTPN6	Tyrosine-protein phosphatase non-receptor type 6	PTPN6	OID20717	Inflammation	-0.0697282	-0.0371722	0.0325561	37	51	88	-0.596526	0.552749	0.770869	69.963	-0.302861	0.163405	Welch Two Sample t-test	two.sided	NS
MS	Q96B86	RGMA	Repulsive guidance molecule A	RGMA	OID21065	Neurology	-0.0313506	-0.0324814	-0.00113075	37	51	88	-0.681995	0.497105	0.722183	84.5903	-0.122756	0.0600544	Welch Two Sample t-test	two.sided	NS
MS	Q9HBB8	CDHR5	Cadherin-related family member 5	CDHR5	OID20193	Cardiometabolic	0.216738	0.188018	-0.0287199	37	51	88	3.3032	0.0014046	0.0156709	84.198	0.0862608	0.347215	Welch Two Sample t-test	two.sided	S
MS	Q15262	PTPRK	Receptor-type tyrosine-protein phosphatase kappa	PTPRK	OID31461	Oncology II	0.0268	0.303873	0.277073	37	51	88	0.232795	0.816508	0.932458	81.0506	-0.202256	0.255856	Welch Two Sample t-test	two.sided	NS
MS	Q14242	SELPLG	P-selectin glycoprotein ligand 1	SELPLG	OID20560	Inflammation	0.119211	0.199607	0.0803962	37	51	88	1.21493	0.22813	0.456588	76.5336	-0.0761938	0.314615	Welch Two Sample t-test	two.sided	NS
MS	Q9UEW3	MARCO	Macrophage receptor MARCO	MARCO	OID20210	Cardiometabolic	-0.0823949	0.619097	0.701491	37	51	88	-0.598833	0.550895	0.77017	84.049	-0.35601	0.191221	Welch Two Sample t-test	two.sided	NS
MS	P14209	CD99	CD99 antigen	CD99	OID21110	Neurology	-0.163115	-0.0319433	0.131172	37	51	88	-4.03016	0.000129605	0.00576394	77.2162	-0.243704	-0.0825255	Welch Two Sample t-test	two.sided	S
MS	Q08174	PCDH1	Protocadherin-1	PCDH1	OID20614	Inflammation	-0.112023	0.0131713	0.125194	37	51	88	-2.62712	0.0102782	0.0612659	81.8303	-0.196852	-0.027194	Welch Two Sample t-test	two.sided	NS
MS	P55083	MFAP4	Microfibril-associated glycoprotein 4	MFAP4	OID30598	Inflammation II	-0.175682	-0.164528	0.0111545	37	51	88	-2.06756	0.0416869	0.1684	85.9977	-0.344599	-0.00676591	Welch Two Sample t-test	two.sided	NS
MS	P13987	CD59	CD59 glycoprotein	CD59	OID20339	Cardiometabolic	-0.209378	-0.117652	0.0917267	37	51	88	-3.45543	0.000868406	0.0126698	82.9644	-0.329898	-0.0888586	Welch Two Sample t-test	two.sided	S
MS	O00748	CES2	Cocaine esterase	CES2	OID21366	Oncology	-0.0384895	0.0722999	0.110789	37	51	88	-0.764694	0.446761	0.672505	78.0037	-0.138695	0.0617161	Welch Two Sample t-test	two.sided	NS
MS	P22455	FGFR4	Fibroblast growth factor receptor 4	FGFR4	OID30646	Inflammation II	0.151896	-0.0144044	-0.1663	37	51	88	1.71659	0.0902638	0.274653	73.5505	-0.0244365	0.328228	Welch Two Sample t-test	two.sided	NS
MS	Q96PD2	DCBLD2	Discoidin, CUB and LCCL domain-containing protein 2	DCBLD2	OID21474	Oncology	0.0747262	0.15098	0.0762542	37	51	88	1.29143	0.200538	0.426719	74.6607	-0.0405517	0.190004	Welch Two Sample t-test	two.sided	NS
MS	P13611	VCAN	Versican core protein	VCAN	OID21026	Neurology	-0.0188619	-0.0231856	-0.00432373	37	51	88	-0.276055	0.783214	0.908824	80.423	-0.154825	0.117102	Welch Two Sample t-test	two.sided	NS
MS	P55285	CDH6	Cadherin-6	CDH6	OID20157	Cardiometabolic	0.00975216	0.026491	0.0167388	37	51	88	0.156717	0.875862	0.950422	80.1339	-0.114082	0.133586	Welch Two Sample t-test	two.sided	NS
MS	P50502	ST13	Hsc70-interacting protein	ST13	OID30624	Inflammation II	-0.0412917	-0.11085	-0.0695587	37	51	88	-0.425842	0.671392	0.851907	78.2755	-0.234323	0.15174	Welch Two Sample t-test	two.sided	NS
MS	Q14393	GAS6	Growth arrest-specific protein 6	GAS6	OID20318	Cardiometabolic	-0.0285472	0.0279003	0.0564475	37	51	88	-0.461742	0.645467	0.842364	83.4753	-0.151504	0.0944097	Welch Two Sample t-test	two.sided	NS
MS	Q14112	NID2	Nidogen-2	NID2	OID21085	Neurology	0.00117313	-0.029151	-0.0303242	37	51	88	0.0187804	0.98506	0.987494	85.9586	-0.123006	0.125352	Welch Two Sample t-test	two.sided	NS
MS	O43665	RGS10	Regulator of G-protein signaling 10	RGS10	OID30999	Neurology II	0.0665552	0.19017	0.123615	37	51	88	0.661945	0.510257	0.734775	67.5917	-0.134101	0.267211	Welch Two Sample t-test	two.sided	NS
MS	P17405	SMPD1	Sphingomyelin phosphodiesterase	SMPD1	OID21028	Neurology	-0.117026	-0.0279094	0.0891165	37	51	88	-1.53428	0.128643	0.33577	85.709	-0.268661	0.034609	Welch Two Sample t-test	two.sided	NS
MS	Q16769	QPCT	Glutaminyl-peptide cyclotransferase	QPCT	OID20320	Cardiometabolic	-0.147768	0.0139533	0.161721	37	51	88	-2.24879	0.0272064	0.13119	82.0539	-0.278484	-0.0170509	Welch Two Sample t-test	two.sided	NS
MS	P07355	ANXA2	Annexin A2	ANXA2	OID30263	Cardiometabolic II	-0.0422611	-0.194771	-0.15251	37	51	88	-0.270734	0.787552	0.910807	58.2689	-0.354694	0.270172	Welch Two Sample t-test	two.sided	NS
MS	P30530	AXL	Tyrosine-protein kinase receptor UFO	AXL	OID20363	Cardiometabolic	-0.0313058	-0.046959	-0.0156532	37	51	88	-0.487076	0.627467	0.828373	84.3932	-0.159111	0.0964991	Welch Two Sample t-test	two.sided	NS
MS	P31948	STIP1	Stress-induced-phosphoprotein 1	STIP1	OID21077	Neurology	-0.0948455	-0.112342	-0.0174968	37	51	88	-0.98225	0.329486	0.580171	67.4717	-0.287554	0.0978631	Welch Two Sample t-test	two.sided	NS
MS	Q8TCZ2	CD99L2	CD99 antigen-like protein 2	CD99L2	OID21122	Neurology	0.0176414	0.0210145	0.00337311	37	51	88	0.377859	0.706583	0.86448	76.3931	-0.0753377	0.110621	Welch Two Sample t-test	two.sided	NS
MS	Q6ZMJ2	SCARA5	Scavenger receptor class A member 5	SCARA5	OID21058	Neurology	-0.025397	-0.035925	-0.010528	37	51	88	-0.315367	0.753248	0.898529	85.8084	-0.185493	0.134699	Welch Two Sample t-test	two.sided	NS
MS	P08887	IL6R	Interleukin-6 receptor subunit alpha	IL6R	OID20385	Cardiometabolic	0.0569	0.0190367	-0.0378633	37	51	88	0.754214	0.452855	0.678091	83.0024	-0.0931525	0.206952	Welch Two Sample t-test	two.sided	NS
MS	Q86SR1	GALNT10	Polypeptide N-acetylgalactosaminyltransferase 10	GALNT10	OID21371	Oncology	-0.0150329	0.0104239	0.0254568	37	51	88	-0.382692	0.702989	0.86448	78.0252	-0.0932373	0.0631714	Welch Two Sample t-test	two.sided	NS
MS	P01130	LDLR	Low-density lipoprotein receptor	LDLR	OID20240	Cardiometabolic	0.204669	0.102175	-0.102493	37	51	88	3.39604	0.00107794	0.0136248	78.046	0.0846876	0.32465	Welch Two Sample t-test	two.sided	S
MS	Q8IYS5	OSCAR	Osteoclast-associated immunoglobulin-like receptor	OSCAR	OID20776	Inflammation	-0.0305303	-0.00171904	0.0288113	37	51	88	-0.466158	0.64246	0.840367	74.6495	-0.16101	0.0999494	Welch Two Sample t-test	two.sided	NS
MS	Q9UBW5	BIN2	Bridging integrator 2	BIN2	OID21067	Neurology	-0.0665934	0.00534778	0.0719412	37	51	88	-0.544569	0.587817	0.794003	68.5377	-0.310578	0.177391	Welch Two Sample t-test	two.sided	NS
MS	Q9NR71	ASAH2	Neutral ceramidase	ASAH2	OID20996	Neurology	0.237977	0.165443	-0.072534	37	51	88	3.40287	0.00104382	0.0136248	80.0326	0.0988045	0.37715	Welch Two Sample t-test	two.sided	S
MS	Q03167	TGFBR3	Transforming growth factor beta receptor type 3	TGFBR3	OID20255	Cardiometabolic	-0.00610875	0.184209	0.190318	37	51	88	-0.107539	0.914622	0.966955	82.6736	-0.119098	0.106881	Welch Two Sample t-test	two.sided	NS
MS	P51693	APLP1	Amyloid beta precursor like protein 1	APLP1	OID20164	Cardiometabolic	0.111495	0.127947	0.0164525	37	51	88	1.37377	0.173404	0.404372	78.886	-0.0500528	0.273042	Welch Two Sample t-test	two.sided	NS
MS	Q12794	HYAL1	Hyaluronidase-1	HYAL1	OID20357	Cardiometabolic	0.0732725	0.225438	0.152166	37	51	88	1.24787	0.215467	0.447448	85.9253	-0.0434562	0.190001	Welch Two Sample t-test	two.sided	NS
MS	Q9BXD5	NPL	N-acetylneuraminate lyase	NPL	OID30329	Cardiometabolic II	-0.155718	0.07824	0.233958	37	51	88	-2.07026	0.0424049	0.169918	64.9993	-0.305936	-0.0055002	Welch Two Sample t-test	two.sided	NS
MS	O75223	GGCT	Gamma-glutamylcyclotransferase	GGCT	OID30304	Cardiometabolic II	-0.0326078	-0.328431	-0.295824	37	51	88	-0.307861	0.759333	0.903892	55.8657	-0.244797	0.179581	Welch Two Sample t-test	two.sided	NS
MS	O14745	SLC9A3R1	Na(+)/H(+) exchange regulatory cofactor NHE-RF1	SLC9A3R1	OID30630	Inflammation II	-0.0664449	-0.100817	-0.034372	37	51	88	-0.589041	0.557822	0.774282	66.7498	-0.291614	0.158724	Welch Two Sample t-test	two.sided	NS
MS	P54760	EPHB4	Ephrin type-B receptor 4	EPHB4	OID20242	Cardiometabolic	-0.16614	-0.0392741	0.126866	37	51	88	-2.99106	0.00363675	0.0313532	85.0066	-0.27658	-0.0557009	Welch Two Sample t-test	two.sided	S
MS	P16671	CD36	Platelet glycoprotein 4	CD36	OID30485	Inflammation II	0.108222	0.298716	0.190494	37	51	88	1.42832	0.157673	0.381769	69.5979	-0.0429095	0.259353	Welch Two Sample t-test	two.sided	NS
MS	Q16620	NTRK2	BDNF/NT-3 growth factors receptor	NTRK2	OID20136	Cardiometabolic	0.0621378	0.122943	0.0608055	37	51	88	1.41706	0.160305	0.385992	80.9272	-0.0251109	0.149386	Welch Two Sample t-test	two.sided	NS
MS	Q9UK23	NAGPA	N-acetylglucosamine-1-phosphodiester alpha-N-acetylglucosaminidase	NAGPA	OID30643	Inflammation II	0.0636072	0.0123584	-0.0512488	37	51	88	1.32955	0.187283	0.421502	83.5846	-0.0315369	0.158751	Welch Two Sample t-test	two.sided	NS
MS	P19440	GGT1	Glutathione hydrolase 1 proenzyme	GGT1	OID21075	Neurology	-0.0791748	-0.150101	-0.070926	37	51	88	-0.632343	0.529262	0.74423	68.6848	-0.328979	0.17063	Welch Two Sample t-test	two.sided	NS
MS	Q8IZP9	ADGRG2	Adhesion G-protein coupled receptor G2	ADGRG2	OID20189	Cardiometabolic	0.184202	0.0642927	-0.119909	37	51	88	3.44559	0.00090211	0.0128325	81.7401	0.0778474	0.290556	Welch Two Sample t-test	two.sided	S
MS	O60664	PLIN3	Perilipin-3	PLIN3	OID20143	Cardiometabolic	-0.00286063	0.167835	0.170696	37	51	88	-0.0464352	0.963134	0.987494	54.3826	-0.126351	0.12063	Welch Two Sample t-test	two.sided	NS
MS	P54819	AK2	Adenylate kinase 2, mitochondrial	AK2	OID31142	Neurology II	-0.247008	-0.169009	0.0779986	37	51	88	-1.69668	0.094337	0.284009	67.9111	-0.537522	0.0435058	Welch Two Sample t-test	two.sided	NS
MS	Q0VD83	APOBR	Apolipoprotein B receptor	APOBR	OID30246	Cardiometabolic II	0.116489	0.0910689	-0.0254204	37	51	88	1.3603	0.179716	0.415162	51.0163	-0.0554289	0.288407	Welch Two Sample t-test	two.sided	NS
MS	Q5ZPR3	CD276	CD276 antigen	CD276	OID20680	Inflammation	-0.131277	-0.116751	0.0145265	37	51	88	-2.12732	0.0364826	0.159682	79.776	-0.25409	-0.00846468	Welch Two Sample t-test	two.sided	NS
MS	Q03154	ACY1	Aminoacylase-1	ACY1	OID20137	Cardiometabolic	-0.0690572	-0.0704712	-0.00141395	37	51	88	-0.659698	0.511372	0.734775	78.7701	-0.277427	0.139313	Welch Two Sample t-test	two.sided	NS
MS	O00592	PODXL	Podocalyxin	PODXL	OID21358	Oncology	-0.00939458	0.0387028	0.0480974	37	51	88	-0.164731	0.869549	0.948276	84.4089	-0.122796	0.104007	Welch Two Sample t-test	two.sided	NS
MS	Q9NZC2	TREM2	Triggering receptor expressed on myeloid cells 2	TREM2	OID20731	Inflammation	0.0427365	0.26736	0.224623	37	51	88	0.363223	0.717457	0.870433	75.23	-0.191641	0.277114	Welch Two Sample t-test	two.sided	NS
MS	Q9UJU6	DBNL	Drebrin-like protein	DBNL	OID20681	Inflammation	-0.0179591	0.046679	0.0646381	37	51	88	-0.162512	0.871383	0.948276	68.2891	-0.238461	0.202542	Welch Two Sample t-test	two.sided	NS
MS	Q9UKX5	ITGA11	Integrin alpha-11	ITGA11	OID20581	Inflammation	0.0914824	0.0847893	-0.00669319	37	51	88	1.13629	0.25926	0.493374	79.2077	-0.0687612	0.251726	Welch Two Sample t-test	two.sided	NS
MS	P23229	ITGA6	Integrin alpha-6	ITGA6	OID20528	Inflammation	-0.04326	0.102703	0.145963	37	51	88	-0.670586	0.504624	0.728759	72.1888	-0.171854	0.0853341	Welch Two Sample t-test	two.sided	NS
MS	P98161	PKD1	Polycystin-1	PKD1	OID30328	Cardiometabolic II	0.00514635	0.112285	0.107139	37	51	88	0.0802556	0.936249	0.978074	74.4888	-0.122611	0.132903	Welch Two Sample t-test	two.sided	NS
MS	P20908	COL5A1	Collagen alpha-1(V) chain	COL5A1	OID30587	Inflammation II	-0.179909	-0.137663	0.0422458	37	51	88	-2.02248	0.0462783	0.176727	84.7943	-0.35678	-0.00303712	Welch Two Sample t-test	two.sided	NS
MS	Q9NRA1	PDGFC	Platelet-derived growth factor C	PDGFC	OID21183	Oncology	0.129096	0.158148	0.0290513	37	51	88	2.6738	0.00897407	0.0561897	85.9894	0.0331148	0.225078	Welch Two Sample t-test	two.sided	NS
MS	P15529	CD46	Membrane cofactor protein	CD46	OID20380	Cardiometabolic	-0.132532	-0.12556	0.00697262	37	51	88	-2.58994	0.0113421	0.0658533	82.6732	-0.234317	-0.0307474	Welch Two Sample t-test	two.sided	NS
MS	P05089	ARG1	Arginase-1	ARG1	OID21445	Oncology	0.0158542	-0.263096	-0.27895	37	51	88	0.102129	0.918977	0.96833	63.3235	-0.294333	0.326041	Welch Two Sample t-test	two.sided	NS
Olink	O43665	RGS10	Regulator of G-protein signaling 10	RGS10	OID30999	Neurology II	-0.242361	0.00930541	0.251667	37	51	88	-1.17531	0.243911	0.385514	68.9999	-0.65374	0.169017	Welch Two Sample t-test	two.sided	NS
Olink	Q9NPG4	PCDH12	Protocadherin-12	PCDH12	OID31045	Neurology II	-0.0577669	-0.0242081	0.0335588	37	51	88	-1.17395	0.243709	0.385514	84.6498	-0.15561	0.0400766	Welch Two Sample t-test	two.sided	NS
Olink	Q92859	NEO1	Neogenin	NEO1	OID31066	Neurology II	-0.109319	-0.0767676	0.032551	37	51	88	-2.45845	0.0161863	0.066739	77.4459	-0.197854	-0.0207828	Welch Two Sample t-test	two.sided	NS
Olink	Q6UX71	PLXDC2	Plexin domain-containing protein 2	PLXDC2	OID31101	Neurology II	-0.0454279	-0.00297297	0.0424549	37	51	88	-0.596095	0.552678	0.668273	85.9419	-0.196928	0.106072	Welch Two Sample t-test	two.sided	NS
Olink	P54819	AK2	Adenylate kinase 2, mitochondrial	AK2	OID31142	Neurology II	-0.397455	-0.194822	0.202633	37	51	88	-1.41511	0.161318	0.298019	72.4902	-0.957284	0.162374	Welch Two Sample t-test	two.sided	NS
Olink	P21695	GPD1	Glycerol-3-phosphate dehydrogenase [NAD(+)], cytoplasmic	GPD1	OID31358	Oncology II	0.165297	0.244838	0.0795412	37	51	88	0.970961	0.334929	0.483693	69.607	-0.17427	0.504864	Welch Two Sample t-test	two.sided	NS
Olink	Q15262	PTPRK	Receptor-type tyrosine-protein phosphatase kappa	PTPRK	OID31461	Oncology II	-0.150804	-0.0692432	0.0815608	37	51	88	-2.61085	0.0107065	0.0506447	83.4062	-0.265679	-0.035929	Welch Two Sample t-test	two.sided	NS
Olink	P54577	YARS1	Tyrosine--tRNA ligase, cytoplasmic	YARS1	OID31494	Oncology II	-0.652247	-0.56033	0.0919176	37	51	88	-1.72039	0.0899035	0.202996	68.0862	-1.40877	0.104272	Welch Two Sample t-test	two.sided	NS
Olink	Q9HC56	PCDH9	Protocadherin-9	PCDH9	OID31516	Oncology II	0.0263699	0.0160189	-0.010351	37	51	88	0.320416	0.749442	0.839304	84.7272	-0.13727	0.19001	Welch Two Sample t-test	two.sided	NS
Olink	P16671	CD36	Platelet glycoprotein 4	CD36	OID30485	Inflammation II	0.0650806	-0.00713514	-0.0722157	37	51	88	0.684651	0.495621	0.624515	76.952	-0.124203	0.254364	Welch Two Sample t-test	two.sided	NS
Olink	Q9UHI8	ADAMTS1	A disintegrin and metalloproteinase with thrombospondin motifs 1	ADAMTS1	OID30528	Inflammation II	-0.26618	-0.0691189	0.197061	37	51	88	-2.87368	0.00511877	0.0337274	85.3748	-0.450335	-0.0820245	Welch Two Sample t-test	two.sided	S
Olink	Q15762	CD226	CD226 antigen	CD226	OID30556	Inflammation II	-0.0706407	0.0353946	0.106035	37	51	88	-0.693964	0.489619	0.624515	84.0191	-0.273067	0.131785	Welch Two Sample t-test	two.sided	NS
Olink	P17301	ITGA2	Integrin alpha-2	ITGA2	OID30570	Inflammation II	0.15462	0.0274811	-0.127139	37	51	88	1.42997	0.156369	0.292678	85.5363	-0.0603489	0.369589	Welch Two Sample t-test	two.sided	NS
Olink	P30101	PDIA3	Protein disulfide-isomerase A3	PDIA3	OID30573	Inflammation II	-0.129813	-0.0404459	0.0893667	37	51	88	-1.39036	0.168138	0.303716	82.9895	-0.315515	0.0558897	Welch Two Sample t-test	two.sided	NS
Olink	P10912	GHR	Growth hormone receptor	GHR	OID30574	Inflammation II	0.350472	0.147376	-0.203096	37	51	88	4.37823	3.35767e-05	0.00134368	85.8742	0.191337	0.509607	Welch Two Sample t-test	two.sided	S
Olink	Q9ULI3	HEG1	Protein HEG homolog 1	HEG1	OID30579	Inflammation II	-0.00979534	0.0334027	0.043198	37	51	88	-0.152254	0.879364	0.920571	81.2189	-0.137797	0.118207	Welch Two Sample t-test	two.sided	NS
Olink	O76074	PDE5A	cGMP-specific 3',5'-cyclic phosphodiesterase	PDE5A	OID30584	Inflammation II	-0.467497	-0.258454	0.209043	37	51	88	-2.06284	0.0427409	0.118933	71.8975	-0.919283	-0.0157113	Welch Two Sample t-test	two.sided	NS
Olink	P20908	COL5A1	Collagen alpha-1(V) chain	COL5A1	OID30587	Inflammation II	-0.248312	-0.0115946	0.236718	37	51	88	-2.07777	0.0407123	0.117172	85.9991	-0.485888	-0.0107363	Welch Two Sample t-test	two.sided	NS
Olink	Q8NDA2	HMCN2	Hemicentin-2	HMCN2	OID30592	Inflammation II	-0.220374	-0.160132	0.0602412	37	51	88	-1.85359	0.0676519	0.165922	76.5322	-0.457138	0.0163904	Welch Two Sample t-test	two.sided	NS
Olink	Q9BUN1	MENT	Protein MENT	MENT	OID30595	Inflammation II	0.276164	0.093527	-0.182637	37	51	88	3.61193	0.000510911	0.00649963	85.8583	0.124166	0.428163	Welch Two Sample t-test	two.sided	S
Olink	P55083	MFAP4	Microfibril-associated glycoprotein 4	MFAP4	OID30598	Inflammation II	-0.250447	-0.141292	0.109155	37	51	88	-2.86759	0.00521619	0.0337274	84.8653	-0.4241	-0.0767933	Welch Two Sample t-test	two.sided	S
Olink	Q9NS98	SEMA3G	Semaphorin-3G	SEMA3G	OID30599	Inflammation II	-0.0658808	0.0162486	0.0821294	37	51	88	-0.620006	0.536973	0.65707	81.9793	-0.277263	0.145501	Welch Two Sample t-test	two.sided	NS
Olink	P04406	GAPDH	Glyceraldehyde-3-phosphate dehydrogenase	GAPDH	OID30600	Inflammation II	-0.0326263	-0.0638243	-0.031198	37	51	88	-0.67549	0.501288	0.625511	81.0034	-0.128728	0.0634758	Welch Two Sample t-test	two.sided	NS
Olink	Q5TDH0	DDI2	Protein DDI1 homolog 2	DDI2	OID30602	Inflammation II	-0.215786	0.0513595	0.267145	37	51	88	-1.09652	0.276507	0.418438	71.9404	-0.608087	0.176515	Welch Two Sample t-test	two.sided	NS
Olink	P06132	UROD	Uroporphyrinogen decarboxylase	UROD	OID30603	Inflammation II	-0.0740508	-0.0384351	0.0356157	37	51	88	-0.400842	0.689773	0.786535	69.1122	-0.442583	0.294481	Welch Two Sample t-test	two.sided	NS
Olink	P27348	YWHAQ	14-3-3 protein theta	YWHAQ	OID30605	Inflammation II	-0.356926	-0.172968	0.183959	37	51	88	-1.81213	0.0743024	0.176896	69.2463	-0.749837	0.0359844	Welch Two Sample t-test	two.sided	NS
Olink	P40197	GP5	Platelet glycoprotein V	GP5	OID30611	Inflammation II	-0.109112	-0.0157811	0.0933314	37	51	88	-0.871719	0.386084	0.534349	76.6576	-0.358374	0.140149	Welch Two Sample t-test	two.sided	NS
Olink	P00325	ADH1B	All-trans-retinol dehydrogenase [NAD(+)] ADH1B	ADH1B	OID30612	Inflammation II	0.159478	0.252841	0.0933627	37	51	88	0.687215	0.494349	0.624515	66.1616	-0.303832	0.622787	Welch Two Sample t-test	two.sided	NS
Olink	O75347	TBCA	Tubulin-specific chaperone A	TBCA	OID30616	Inflammation II	-0.418765	-0.213922	0.204843	37	51	88	-1.77813	0.079828	0.187695	68.3795	-0.888667	0.0511375	Welch Two Sample t-test	two.sided	NS
Olink	P54764	EPHA4	Ephrin type-A receptor 4	EPHA4	OID30622	Inflammation II	-0.0500727	0.0282351	0.0783078	37	51	88	-0.599229	0.550621	0.668024	84.6565	-0.216226	0.116081	Welch Two Sample t-test	two.sided	NS
Olink	P50502	ST13	Hsc70-interacting protein	ST13	OID30624	Inflammation II	-0.251974	-0.189011	0.0629627	37	51	88	-1.52974	0.13077	0.257515	67.2658	-0.580725	0.0767781	Welch Two Sample t-test	two.sided	NS
Olink	O14745	SLC9A3R1	Na(+)/H(+) exchange regulatory cofactor NHE-RF1	SLC9A3R1	OID30630	Inflammation II	-0.299923	-0.118811	0.181112	37	51	88	-1.40273	0.165065	0.300071	70.8131	-0.726273	0.126428	Welch Two Sample t-test	two.sided	NS
Olink	Q5VTT5	MYOM3	Myomesin-3	MYOM3	OID30633	Inflammation II	-0.640126	-0.254165	0.385961	37	51	88	-2.88172	0.00500683	0.0337012	84.9553	-1.08179	-0.198462	Welch Two Sample t-test	two.sided	S
Olink	Q9UK23	NAGPA	N-acetylglucosamine-1-phosphodiester alpha-N-acetylglucosaminidase	NAGPA	OID30643	Inflammation II	0.0712891	0.0743459	0.00305686	37	51	88	1.34754	0.181388	0.317568	84.9772	-0.0338968	0.176475	Welch Two Sample t-test	two.sided	NS
Olink	P37840	SNCA	Alpha-synuclein	SNCA	OID30645	Inflammation II	-0.575292	-0.3487	0.226592	37	51	88	-1.73757	0.086737	0.198206	69.1693	-1.23577	0.085185	Welch Two Sample t-test	two.sided	NS
Olink	P22455	FGFR4	Fibroblast growth factor receptor 4	FGFR4	OID30646	Inflammation II	0.138752	0.0992243	-0.0395275	37	51	88	1.2113	0.229511	0.368903	76.4888	-0.089367	0.366871	Welch Two Sample t-test	two.sided	NS
Olink	O60279	SUSD5	Sushi domain-containing protein 5	SUSD5	OID30650	Inflammation II	-0.397508	-0.184822	0.212686	37	51	88	-4.21654	6.40504e-05	0.00227779	81.1411	-0.585078	-0.209938	Welch Two Sample t-test	two.sided	S
Olink	O15335	CHAD	Chondroadherin	CHAD	OID30660	Inflammation II	0.26451	0.0325946	-0.231916	37	51	88	1.59357	0.11487	0.237675	82.2372	-0.065675	0.594696	Welch Two Sample t-test	two.sided	NS
Olink	P40925	MDH1	Malate dehydrogenase, cytoplasmic	MDH1	OID30669	Inflammation II	-0.107818	-0.0147595	0.0930588	37	51	88	-1.28976	0.201545	0.340295	67.3649	-0.27466	0.059023	Welch Two Sample t-test	two.sided	NS
Olink	P07998	RNASE1	Ribonuclease pancreatic	RNASE1	OID30672	Inflammation II	-0.336365	-0.147881	0.188484	37	51	88	-3.66337	0.000430842	0.00597924	85.4598	-0.518911	-0.153819	Welch Two Sample t-test	two.sided	S
Olink	Q6UXB8	PI16	Peptidase inhibitor 16	PI16	OID30676	Inflammation II	0.126126	0.0429811	-0.0831451	37	51	88	1.32868	0.188561	0.324143	65.5293	-0.0634247	0.315677	Welch Two Sample t-test	two.sided	NS
Olink	P04180	LCAT	Phosphatidylcholine-sterol acyltransferase	LCAT	OID30677	Inflammation II	0.176605	0.0948459	-0.0817588	37	51	88	2.47168	0.015441	0.065081	85.0771	0.0345421	0.318667	Welch Two Sample t-test	two.sided	NS
Olink	P07307	ASGR2	Asialoglycoprotein receptor 2	ASGR2	OID30679	Inflammation II	-0.0745746	0.0341568	0.108731	37	51	88	-0.771256	0.442769	0.581838	82.0963	-0.266923	0.117774	Welch Two Sample t-test	two.sided	NS
Olink	P06744	GPI	Glucose-6-phosphate isomerase	GPI	OID30680	Inflammation II	-0.1641	-0.0799081	0.0841922	37	51	88	-1.28523	0.202731	0.341284	73.7607	-0.418524	0.0903237	Welch Two Sample t-test	two.sided	NS
Olink	P07333	CSF1R	Macrophage colony-stimulating factor 1 receptor	CSF1R	OID30681	Inflammation II	-0.0831618	0.00108919	0.084251	37	51	88	-0.790714	0.431373	0.573485	82.6682	-0.292359	0.126035	Welch Two Sample t-test	two.sided	NS
Olink	Q86YW5	TREML1	Trem-like transcript 1 protein	TREML1	OID30682	Inflammation II	-0.206088	-0.0516865	0.154402	37	51	88	-1.09447	0.27735	0.4186	72.9831	-0.581372	0.169195	Welch Two Sample t-test	two.sided	NS
Olink	P08294	SOD3	Extracellular superoxide dismutase [Cu-Zn]	SOD3	OID30683	Inflammation II	0.130324	0.138995	0.00867059	37	51	88	0.816178	0.418224	0.561249	50.5968	-0.190301	0.450949	Welch Two Sample t-test	two.sided	NS
Olink	P00742	F10	Coagulation factor X	F10	OID30684	Inflammation II	0.0908743	0.0323135	-0.0585608	37	51	88	1.09914	0.275463	0.418438	70.1667	-0.0740139	0.255762	Welch Two Sample t-test	two.sided	NS
Olink	P04278	SHBG	Sex hormone-binding globulin	SHBG	OID30685	Inflammation II	-0.0412265	-0.0600108	-0.0187843	37	51	88	-0.306321	0.760495	0.844428	56.0469	-0.31083	0.228377	Welch Two Sample t-test	two.sided	NS
Olink	P02652	APOA2	Apolipoprotein A-II	APOA2	OID30686	Inflammation II	-0.0146251	0.0259514	0.0405765	37	51	88	-0.138287	0.890337	0.924456	85.9155	-0.22487	0.19562	Welch Two Sample t-test	two.sided	NS
Olink	P12955	PEPD	Xaa-Pro dipeptidase	PEPD	OID30688	Inflammation II	-0.0332875	0.0461811	0.0794686	37	51	88	-0.522322	0.602796	0.708659	85.542	-0.159988	0.0934131	Welch Two Sample t-test	two.sided	NS
Olink	O00602	FCN1	Ficolin-1	FCN1	OID30690	Inflammation II	0.106681	-0.013027	-0.119708	37	51	88	0.784041	0.435171	0.574305	85.9979	-0.163808	0.37717	Welch Two Sample t-test	two.sided	NS
Olink	O43493	TGOLN2	Trans-Golgi network integral membrane protein 2	TGOLN2	OID30691	Inflammation II	-0.167378	-0.0760703	0.0913078	37	51	88	-2.39909	0.0186013	0.0729941	85.7923	-0.306075	-0.0286807	Welch Two Sample t-test	two.sided	NS
Olink	P50552	VASP	Vasodilator-stimulated phosphoprotein	VASP	OID30692	Inflammation II	-0.284	-0.13507	0.148929	37	51	88	-1.42618	0.158129	0.294588	72.166	-0.680949	0.11295	Welch Two Sample t-test	two.sided	NS
Olink	P22897	MRC1	Macrophage mannose receptor 1	MRC1	OID30694	Inflammation II	-0.166116	0.0233973	0.189514	37	51	88	-1.50763	0.135491	0.264928	82.04	-0.385306	0.0530727	Welch Two Sample t-test	two.sided	NS
Olink	P12821	ACE	Angiotensin-converting enzyme	ACE	OID30696	Inflammation II	-0.202983	-0.118608	0.0843745	37	51	88	-2.17041	0.0328615	0.103399	82.196	-0.389023	-0.0169426	Welch Two Sample t-test	two.sided	NS
Olink	P17927	CR1	Complement receptor type 1	CR1	OID30697	Inflammation II	-0.0359645	0.00698649	0.042951	37	51	88	-0.323797	0.746889	0.839304	84.8355	-0.25681	0.184881	Welch Two Sample t-test	two.sided	NS
Olink	P02748	C9	Complement component C9	C9	OID30698	Inflammation II	-0.126886	0.0267568	0.153643	37	51	88	-1.22665	0.223373	0.362106	84.2128	-0.332583	0.0788107	Welch Two Sample t-test	two.sided	NS
Olink	P00390	GSR	Glutathione reductase, mitochondrial	GSR	OID30700	Inflammation II	-0.0157289	-0.0214838	-0.0057549	37	51	88	-0.236107	0.813935	0.875749	82.523	-0.14824	0.116782	Welch Two Sample t-test	two.sided	NS
Olink	Q13790	APOF	Apolipoprotein F	APOF	OID30701	Inflammation II	0.0646519	-0.0274108	-0.0920627	37	51	88	1.11163	0.269663	0.411363	79.118	-0.0511089	0.180413	Welch Two Sample t-test	two.sided	NS
Olink	Q08830	FGL1	Fibrinogen-like protein 1	FGL1	OID30702	Inflammation II	-0.142706	0.0716568	0.214363	37	51	88	-0.590832	0.556235	0.670546	83.1738	-0.623092	0.33768	Welch Two Sample t-test	two.sided	NS
Olink	P09172	DBH	Dopamine beta-hydroxylase	DBH	OID30703	Inflammation II	-0.166165	-0.388508	-0.222343	37	51	88	-0.659828	0.511527	0.631676	70.0697	-0.668417	0.336087	Welch Two Sample t-test	two.sided	NS
Olink	P27169	PON1	Serum paraoxonase/arylesterase 1	PON1	OID30704	Inflammation II	0.165964	0.0880757	-0.0778882	37	51	88	2.82193	0.0060559	0.0362868	77.8386	0.0488739	0.283054	Welch Two Sample t-test	two.sided	S
Olink	P34096	RNASE4	Ribonuclease 4	RNASE4	OID30705	Inflammation II	-0.119951	-0.00199189	0.117959	37	51	88	-1.32912	0.187328	0.322999	85.9243	-0.299361	0.0594596	Welch Two Sample t-test	two.sided	NS
Olink	P02765	AHSG	Alpha-2-HS-glycoprotein	AHSG	OID30706	Inflammation II	0.0602154	0.00379189	-0.0564235	37	51	88	0.665196	0.508224	0.630703	66.5377	-0.120492	0.240923	Welch Two Sample t-test	two.sided	NS
Olink	O14791	APOL1	Apolipoprotein L1	APOL1	OID30708	Inflammation II	0.359658	0.225603	-0.134055	37	51	88	2.57298	0.0118345	0.0530223	84.2378	0.0816965	0.637619	Welch Two Sample t-test	two.sided	NS
Olink	P01019	AGT	Angiotensinogen	AGT	OID30709	Inflammation II	-0.012195	0.239854	0.252049	37	51	88	-0.0841076	0.933199	0.956739	73.5734	-0.301126	0.276736	Welch Two Sample t-test	two.sided	NS
Olink	Q01459	CTBS	Di-N-acetylchitobiase	CTBS	OID30710	Inflammation II	0.0216641	0.0248405	0.00317647	37	51	88	0.316847	0.752276	0.839304	71.9917	-0.114637	0.157965	Welch Two Sample t-test	two.sided	NS
Olink	O95497	VNN1	Pantetheinase	VNN1	OID30711	Inflammation II	0.321271	0.0194027	-0.301869	37	51	88	1.6629	0.0999736	0.216293	85.9997	-0.0627972	0.70534	Welch Two Sample t-test	two.sided	NS
Olink	P04040	CAT	Catalase	CAT	OID30712	Inflammation II	-0.301344	-0.0674892	0.233855	37	51	88	-2.21696	0.0297342	0.09894	73.1456	-0.572237	-0.0304515	Welch Two Sample t-test	two.sided	NS
Olink	P26927	MST1	Hepatocyte growth factor-like protein	MST1	OID30713	Inflammation II	0.0218452	-0.109978	-0.131824	37	51	88	0.188429	0.851027	0.905111	78.47	-0.208938	0.252629	Welch Two Sample t-test	two.sided	NS
Olink	P06396	GSN	Gelsolin	GSN	OID30714	Inflammation II	0.0524435	-0.0126703	-0.0651137	37	51	88	1.02126	0.310077	0.453857	83.6728	-0.0496813	0.154568	Welch Two Sample t-test	two.sided	NS
Olink	P54108	CRISP3	Cysteine-rich secretory protein 3	CRISP3	OID30715	Inflammation II	0.058353	0.0133432	-0.0450098	37	51	88	1.16369	0.247955	0.388668	81.3032	-0.0414142	0.15812	Welch Two Sample t-test	two.sided	NS
Olink	Q9BXR6	CFHR5	Complement factor H-related protein 5	CFHR5	OID30716	Inflammation II	0.121805	0.0382892	-0.0835157	37	51	88	0.871166	0.386171	0.534349	83.1764	-0.156279	0.399889	Welch Two Sample t-test	two.sided	NS
Olink	P06276	BCHE	Cholinesterase	BCHE	OID30717	Inflammation II	0.211341	0.0806784	-0.130663	37	51	88	2.35697	0.0207074	0.0789899	85.581	0.0330777	0.389605	Welch Two Sample t-test	two.sided	NS
Olink	Q04756	HGFAC	Hepatocyte growth factor activator	HGFAC	OID30718	Inflammation II	0.119126	0.0373108	-0.0818157	37	51	88	1.47851	0.142978	0.274847	84.7282	-0.0410792	0.279332	Welch Two Sample t-test	two.sided	NS
Olink	P07358	C8B	Complement component C8 beta chain	C8B	OID30719	Inflammation II	0.134709	0.0314108	-0.103298	37	51	88	2.07758	0.0407735	0.117172	84.7906	0.00578615	0.263632	Welch Two Sample t-test	two.sided	NS
Olink	P36980	CFHR2	Complement factor H-related protein 2	CFHR2	OID30720	Inflammation II	0.0501756	-0.103268	-0.153443	37	51	88	0.415403	0.678956	0.778883	80.2349	-0.190189	0.29054	Welch Two Sample t-test	two.sided	NS
Olink	Q9NZP8	C1RL	Complement C1r subcomponent-like protein	C1RL	OID30721	Inflammation II	0.0690758	0.0420189	-0.0270569	37	51	88	1.3676	0.175152	0.309256	82.4737	-0.0313935	0.169545	Welch Two Sample t-test	two.sided	NS
Olink	P19827	ITIH1	Inter-alpha-trypsin inhibitor heavy chain H1	ITIH1	OID30722	Inflammation II	0.0453143	0.0167162	-0.028598	37	51	88	1.37838	0.171744	0.30924	84.0274	-0.0200608	0.110689	Welch Two Sample t-test	two.sided	NS
Olink	P00734	F2	Prothrombin	F2	OID30723	Inflammation II	0.147719	0.0655703	-0.082149	37	51	88	3.27121	0.00155429	0.0142643	84.0308	0.0579193	0.237519	Welch Two Sample t-test	two.sided	S
Olink	P05543	SERPINA7	Thyroxine-binding globulin	SERPINA7	OID30724	Inflammation II	0.125902	0.0728216	-0.0530804	37	51	88	2.8092	0.00620263	0.0363845	82.2934	0.0367498	0.215054	Welch Two Sample t-test	two.sided	S
Olink	P61769	B2M	Beta-2-microglobulin	B2M	OID30725	Inflammation II	-0.366511	-0.0995973	0.266914	37	51	88	-4.0998	9.58272e-05	0.00272628	83.0899	-0.544316	-0.188706	Welch Two Sample t-test	two.sided	S
Olink	P02649	APOE	Apolipoprotein E	APOE	OID30727	Inflammation II	-0.188934	0.0629973	0.251931	37	51	88	-0.724345	0.470873	0.611705	83.7488	-0.707655	0.329787	Welch Two Sample t-test	two.sided	NS
Olink	Q9Y5Y7	LYVE1	Lymphatic vessel endothelial hyaluronic acid receptor 1	LYVE1	OID30728	Inflammation II	-0.0409573	0.026527	0.0674843	37	51	88	-0.580818	0.562885	0.672904	85.8099	-0.181144	0.0992294	Welch Two Sample t-test	two.sided	NS
Olink	O00391	QSOX1	Sulfhydryl oxidase 1	QSOX1	OID30729	Inflammation II	-0.148378	0.00888108	0.157259	37	51	88	-1.29749	0.197963	0.337713	85.2612	-0.375741	0.0789858	Welch Two Sample t-test	two.sided	NS
Olink	P09871	C1S	Complement C1s subcomponent	C1S	OID30731	Inflammation II	0.0508019	-0.0247432	-0.0755451	37	51	88	1.02113	0.310409	0.453857	76.5938	-0.0482731	0.149877	Welch Two Sample t-test	two.sided	NS
Olink	P10909	CLU	Clusterin	CLU	OID30732	Inflammation II	0.0734633	0.138016	0.0645529	37	51	88	0.676087	0.5008	0.625511	85.9577	-0.142546	0.289473	Welch Two Sample t-test	two.sided	NS
Olink	P06727	APOA4	Apolipoprotein A-IV	APOA4	OID30733	Inflammation II	-0.141011	-0.0543405	0.0866706	37	51	88	-1.32925	0.187315	0.322999	85.156	-0.351927	0.0699048	Welch Two Sample t-test	two.sided	NS
Olink	Q96IY4	CPB2	Carboxypeptidase B2	CPB2	OID30734	Inflammation II	0.156627	0.0894703	-0.0671569	37	51	88	2.45082	0.0164099	0.0671745	80.8713	0.0294669	0.283787	Welch Two Sample t-test	two.sided	NS
Olink	Q16610	ECM1	Extracellular matrix protein 1	ECM1	OID30736	Inflammation II	0.123522	0.0319514	-0.0915706	37	51	88	1.48292	0.141828	0.273559	84.2546	-0.0421153	0.289159	Welch Two Sample t-test	two.sided	NS
Olink	P07225	PROS1	Vitamin K-dependent protein S	PROS1	OID30737	Inflammation II	-0.020986	-0.0403919	-0.0194059	37	51	88	-0.27499	0.784133	0.858022	70.109	-0.173188	0.131216	Welch Two Sample t-test	two.sided	NS
Olink	P00746	CFD	Complement factor D	CFD	OID30738	Inflammation II	-0.198419	-0.0629351	0.135484	37	51	88	-2.80021	0.0063065	0.0366163	85.9229	-0.339284	-0.0575553	Welch Two Sample t-test	two.sided	S
Olink	P00748	F12	Coagulation factor XII	F12	OID30739	Inflammation II	0.0885379	-0.0679189	-0.156457	37	51	88	0.794361	0.429915	0.572885	64.1304	-0.134116	0.311192	Welch Two Sample t-test	two.sided	NS
Olink	P0DOY2	IGLC2	Immunoglobulin lambda constant 2	IGLC2	OID30740	Inflammation II	-0.211135	-0.0739622	0.137173	37	51	88	-3.6182	0.00051403	0.00649963	81.2299	-0.327235	-0.0950344	Welch Two Sample t-test	two.sided	S
Olink	P43652	AFM	Afamin	AFM	OID30741	Inflammation II	0.105587	0.0660676	-0.0395196	37	51	88	1.66018	0.10113	0.217144	73.6382	-0.0211484	0.232323	Welch Two Sample t-test	two.sided	NS
Olink	Q96PD5	PGLYRP2	N-acetylmuramoyl-L-alanine amidase	PGLYRP2	OID30742	Inflammation II	0.17371	0.062973	-0.110737	37	51	88	2.17877	0.0328071	0.103399	68.2152	0.0146233	0.332797	Welch Two Sample t-test	two.sided	NS
Olink	P08185	SERPINA6	Corticosteroid-binding globulin	SERPINA6	OID30743	Inflammation II	0.233821	0.121268	-0.112553	37	51	88	4.67558	1.39462e-05	0.000991927	69.553	0.13407	0.333571	Welch Two Sample t-test	two.sided	S
Olink	P01031	C5	Complement C5	C5	OID30744	Inflammation II	0.0400166	0.0501892	0.0101725	37	51	88	0.94854	0.345551	0.495214	84.7592	-0.0438671	0.1239	Welch Two Sample t-test	two.sided	NS
Olink	P49908	SELENOP	Selenoprotein P	SELENOP	OID30745	Inflammation II	0.176383	0.0891811	-0.087202	37	51	88	2.28764	0.0246353	0.0881602	85.2332	0.0230881	0.329678	Welch Two Sample t-test	two.sided	NS
Olink	P05090	APOD	Apolipoprotein D	APOD	OID30746	Inflammation II	-0.10529	-0.0226189	0.0826706	37	51	88	-1.36584	0.175553	0.309256	85.9687	-0.258536	0.047957	Welch Two Sample t-test	two.sided	NS
Olink	P08519	LPA	Apolipoprotein(a)	LPA	OID30747	Inflammation II	0.0967189	-0.166281	-0.263	37	51	88	0.248035	0.804703	0.868835	85.4192	-0.678533	0.871971	Welch Two Sample t-test	two.sided	NS
Olink	Q15848	ADIPOQ	Adiponectin	ADIPOQ	OID30748	Inflammation II	0.351193	0.139832	-0.211361	37	51	88	2.07848	0.0406454	0.117172	85.9961	0.0152992	0.687087	Welch Two Sample t-test	two.sided	NS
Olink	P02654	APOC1	Apolipoprotein C-I	APOC1	OID30749	Inflammation II	0.288695	0.115076	-0.17362	37	51	88	2.68716	0.0087262	0.0443322	81.8381	0.0749667	0.502424	Welch Two Sample t-test	two.sided	S
Olink	P02750	LRG1	Leucine-rich alpha-2-glycoprotein	LRG1	OID30751	Inflammation II	-0.0605703	0.0346297	0.0952	37	51	88	-0.502327	0.616815	0.722156	80.1204	-0.300525	0.179385	Welch Two Sample t-test	two.sided	NS
Olink	P14151	SELL	L-selectin	SELL	OID30752	Inflammation II	0.103272	0.0403757	-0.0628961	37	51	88	1.58123	0.117637	0.241645	82.7949	-0.0266337	0.233177	Welch Two Sample t-test	two.sided	NS
Olink	P00736	C1R	Complement C1r subcomponent	C1R	OID30753	Inflammation II	0.0863167	0.0317108	-0.0546059	37	51	88	1.74053	0.085453	0.196495	83.417	-0.0123127	0.184946	Welch Two Sample t-test	two.sided	NS
Olink	P43251	BTD	Biotinidase	BTD	OID30754	Inflammation II	0.185455	0.0905514	-0.0949039	37	51	88	3.98493	0.000140981	0.00320873	85.9999	0.0929385	0.277972	Welch Two Sample t-test	two.sided	S
Olink	P00751	CFB	Complement factor B	CFB	OID30755	Inflammation II	0.141976	0.0790973	-0.0628784	37	51	88	1.40699	0.163034	0.300071	85.9965	-0.0586216	0.342573	Welch Two Sample t-test	two.sided	NS
Olink	P05452	CLEC3B	Tetranectin	CLEC3B	OID30756	Inflammation II	0.198873	0.0813811	-0.117492	37	51	88	3.17402	0.00220175	0.0181564	72.9715	0.0739979	0.323749	Welch Two Sample t-test	two.sided	S
Olink	P36955	SERPINF1	Pigment epithelium-derived factor	SERPINF1	OID30757	Inflammation II	-0.016188	-0.00889189	0.00729608	37	51	88	-0.409977	0.682864	0.781094	84.2475	-0.0947051	0.0623291	Welch Two Sample t-test	two.sided	NS
Olink	Q92496	CFHR4	Complement factor H-related protein 4	CFHR4	OID30758	Inflammation II	0.0814406	0.0385838	-0.0428569	37	51	88	0.546913	0.585984	0.693191	78.8003	-0.214968	0.377849	Welch Two Sample t-test	two.sided	NS
Olink	P11226	MBL2	Mannose-binding protein C	MBL2	OID30759	Inflammation II	-0.220018	-0.189438	0.0305804	37	51	88	-0.865072	0.389836	0.535789	72.9287	-0.726916	0.286879	Welch Two Sample t-test	two.sided	NS
Olink	P03952	KLKB1	Plasma kallikrein	KLKB1	OID30760	Inflammation II	0.33406	0.156989	-0.177071	37	51	88	5.78622	1.14169e-07	2.16541e-05	85.9949	0.219289	0.448831	Welch Two Sample t-test	two.sided	S
Olink	P02775	PPBP	Platelet basic protein	PPBP	OID30761	Inflammation II	-0.00838309	0.0310973	0.0394804	37	51	88	-0.0374118	0.970264	0.982349	69.6387	-0.45533	0.438564	Welch Two Sample t-test	two.sided	NS
Olink	Q14624	ITIH4	Inter-alpha-trypsin inhibitor heavy chain H4	ITIH4	OID30762	Inflammation II	0.120254	0.117297	-0.00295686	37	51	88	1.72666	0.0879147	0.199475	83.7525	-0.0182492	0.258758	Welch Two Sample t-test	two.sided	NS
Olink	P05154	SERPINA5	Plasma serine protease inhibitor	SERPINA5	OID30763	Inflammation II	0.201174	0.0810568	-0.120118	37	51	88	2.16074	0.0335841	0.103513	83.3938	0.0160063	0.386342	Welch Two Sample t-test	two.sided	NS
Olink	P02776	PF4	Platelet factor 4	PF4	OID30764	Inflammation II	-0.0665808	0.0588486	0.125429	37	51	88	-0.288061	0.77406	0.855224	78.4219	-0.526695	0.393534	Welch Two Sample t-test	two.sided	NS
Olink	Q08380	LGALS3BP	Galectin-3-binding protein	LGALS3BP	OID30765	Inflammation II	-0.119614	0.0436189	0.163233	37	51	88	-0.931898	0.354127	0.499996	81.9318	-0.374958	0.135729	Welch Two Sample t-test	two.sided	NS
Olink	P10643	C7	Complement component C7	C7	OID30766	Inflammation II	-0.158946	-0.0829189	0.0760275	37	51	88	-1.76601	0.0812226	0.189408	79.7065	-0.338068	0.0201752	Welch Two Sample t-test	two.sided	NS
Olink	P05546	SERPIND1	Heparin cofactor 2	SERPIND1	OID30767	Inflammation II	0.313229	0.154357	-0.158873	37	51	88	3.90237	0.000190182	0.00405262	84.8986	0.153635	0.472823	Welch Two Sample t-test	two.sided	S
Olink	P02763	ORM1	Alpha-1-acid glycoprotein 1	ORM1	OID30768	Inflammation II	-0.00180821	0.0214486	0.0232569	37	51	88	-0.0251179	0.980028	0.986862	75.1655	-0.145213	0.141596	Welch Two Sample t-test	two.sided	NS
Olink	P02647	APOA1	Apolipoprotein A-I	APOA1	OID30769	Inflammation II	0.186643	0.0966703	-0.0899725	37	51	88	2.33319	0.0219756	0.0811956	85.8811	0.0276154	0.34567	Welch Two Sample t-test	two.sided	NS
Olink	P04196	HRG	Histidine-rich glycoprotein	HRG	OID30770	Inflammation II	0.178747	0.0704351	-0.108312	37	51	88	2.09975	0.0388279	0.114472	81.9127	0.00939829	0.348096	Welch Two Sample t-test	two.sided	NS
Olink	P04217	A1BG	Alpha-1B-glycoprotein	A1BG	OID30771	Inflammation II	0.103801	0.0395541	-0.0642471	37	51	88	2.42258	0.0182355	0.0725595	64.3598	0.0182129	0.189389	Welch Two Sample t-test	two.sided	NS
Olink	P05156	CFI	Complement factor I	CFI	OID30772	Inflammation II	0.126886	0.0819216	-0.0449647	37	51	88	2.08362	0.0402697	0.117172	83.0231	0.00576531	0.248007	Welch Two Sample t-test	two.sided	NS
Olink	P03951	F11	Coagulation factor XI	F11	OID30773	Inflammation II	0.30287	0.121389	-0.18148	37	51	88	3.74695	0.000337752	0.00526087	79.462	0.141994	0.463745	Welch Two Sample t-test	two.sided	S
Olink	P29622	SERPINA4	Kallistatin	SERPINA4	OID30774	Inflammation II	0.257758	0.0638054	-0.193953	37	51	88	2.82239	0.0059488	0.0362868	84.0187	0.0761468	0.43937	Welch Two Sample t-test	two.sided	S
Olink	O43866	CD5L	CD5 antigen-like	CD5L	OID30775	Inflammation II	-0.113652	-0.0129811	0.100671	37	51	88	-0.868448	0.387849	0.534349	76.9759	-0.374244	0.14694	Welch Two Sample t-test	two.sided	NS
Olink	P01024	C3	Complement C3	C3	OID30776	Inflammation II	0.0979384	0.214654	0.116716	37	51	88	0.59989	0.550252	0.668024	81.0841	-0.226894	0.42277	Welch Two Sample t-test	two.sided	NS
Olink	P05155	SERPING1	Plasma protease C1 inhibitor	SERPING1	OID30777	Inflammation II	0.145482	0.0846784	-0.0608039	37	51	88	3.23776	0.00190546	0.0169407	64.4159	0.0557294	0.235235	Welch Two Sample t-test	two.sided	S
Olink	P02743	APCS	Serum amyloid P-component	APCS	OID30778	Inflammation II	-0.170725	-0.261576	-0.090851	37	51	88	-1.37522	0.17268	0.30924	84.9167	-0.417558	0.076109	Welch Two Sample t-test	two.sided	NS
Olink	P08697	SERPINF2	Alpha-2-antiplasmin	SERPINF2	OID30779	Inflammation II	0.11686	0.0498892	-0.0669706	37	51	88	3.58356	0.000569092	0.00674612	83.4669	0.0520053	0.181714	Welch Two Sample t-test	two.sided	S
Olink	P02774	GC	Vitamin D-binding protein	GC	OID30780	Inflammation II	0.0952524	0.113784	0.0185314	37	51	88	1.45799	0.148602	0.282184	83.3616	-0.0346811	0.225186	Welch Two Sample t-test	two.sided	NS
Olink	P05160	F13B	Coagulation factor XIII B chain	F13B	OID30781	Inflammation II	0.0664608	0.0327216	-0.0337392	37	51	88	1.1879	0.238206	0.380728	84.3598	-0.0447911	0.177713	Welch Two Sample t-test	two.sided	NS
Olink	P02766	TTR	Transthyretin	TTR	OID30782	Inflammation II	0.142151	0.0462297	-0.0959216	37	51	88	1.34228	0.183154	0.319677	83.2613	-0.0684756	0.352778	Welch Two Sample t-test	two.sided	NS
Olink	P02787	TF	Serotransferrin	TF	OID30783	Inflammation II	0.15838	0.0959054	-0.0624745	37	51	88	2.91777	0.00455237	0.031979	81.6581	0.0503907	0.266369	Welch Two Sample t-test	two.sided	S
Olink	P27918	CFP	Properdin	CFP	OID30784	Inflammation II	0.15008	0.109341	-0.0407392	37	51	88	2.75857	0.00725164	0.0396749	76.8776	0.0417429	0.258417	Welch Two Sample t-test	two.sided	S
Olink	P00747	PLG	Plasminogen	PLG	OID30785	Inflammation II	0.0870177	0.0194216	-0.0675961	37	51	88	1.55025	0.125133	0.251592	77.917	-0.0247329	0.198768	Welch Two Sample t-test	two.sided	NS
Olink	P01011	SERPINA3	Alpha-1-antichymotrypsin	SERPINA3	OID30786	Inflammation II	-0.0290117	0.0292216	0.0582333	37	51	88	-0.42737	0.670297	0.772063	77.352	-0.164177	0.106153	Welch Two Sample t-test	two.sided	NS
Olink	P02671	FGA	Fibrinogen alpha chain	FGA	OID30788	Inflammation II	-0.0467831	-0.0318243	0.0149588	37	51	88	-0.435067	0.664604	0.767058	85.9754	-0.260548	0.166982	Welch Two Sample t-test	two.sided	NS
Olink	P01008	SERPINC1	Antithrombin-III	SERPINC1	OID30789	Inflammation II	0.183106	0.132986	-0.0501196	37	51	88	4.1593	8.45004e-05	0.00267115	74.5325	0.0953981	0.270814	Welch Two Sample t-test	two.sided	S
Olink	P08603	CFH	Complement factor H	CFH	OID30790	Inflammation II	0.0926346	0.00751892	-0.0851157	37	51	88	1.48739	0.140573	0.272062	85.9006	-0.0311758	0.216445	Welch Two Sample t-test	two.sided	NS
Olink	P48507	GCLM	Glutamate--cysteine ligase regulatory subunit	GCLM	OID30059	Cardiometabolic II	-0.113892	0.00814324	0.122035	37	51	88	-0.735171	0.465132	0.605629	59.3313	-0.423848	0.196064	Welch Two Sample t-test	two.sided	NS
Olink	Q8TER0	SNED1	Sushi, nidogen and EGF-like domain-containing protein 1	SNED1	OID30205	Cardiometabolic II	-0.107277	-0.0762027	0.0310745	37	51	88	-1.51498	0.133464	0.261867	85.5297	-0.248056	0.0335014	Welch Two Sample t-test	two.sided	NS
Olink	Q8WZ75	ROBO4	Roundabout homolog 4	ROBO4	OID30226	Cardiometabolic II	-0.0837984	-0.0624297	0.0213686	37	51	88	-2.29042	0.0248763	0.0884663	73.2751	-0.156711	-0.0108862	Welch Two Sample t-test	two.sided	NS
Olink	Q9NZN3	EHD3	EH domain-containing protein 3	EHD3	OID30229	Cardiometabolic II	-0.258688	-0.0177405	0.240947	37	51	88	-0.981715	0.329055	0.476418	84.1227	-0.782686	0.265311	Welch Two Sample t-test	two.sided	NS
Olink	O95980	RECK	Reversion-inducing cysteine-rich protein with Kazal motifs	RECK	OID30234	Cardiometabolic II	0.0789822	0.0520568	-0.0269255	37	51	88	1.75874	0.0827543	0.192193	74.0336	-0.0104992	0.168464	Welch Two Sample t-test	two.sided	NS
Olink	Q0VD83	APOBR	Apolipoprotein B receptor	APOBR	OID30246	Cardiometabolic II	-0.195079	-0.172924	0.0221549	37	51	88	-1.85779	0.0671932	0.165511	73.687	-0.404323	0.0141642	Welch Two Sample t-test	two.sided	NS
Olink	Q12841	FSTL1	Follistatin-related protein 1	FSTL1	OID30254	Cardiometabolic II	-0.13235	-0.0356108	0.0967392	37	51	88	-2.77829	0.00686469	0.0382942	76.8398	-0.227211	-0.0374891	Welch Two Sample t-test	two.sided	S
Olink	P43487	RANBP1	Ran-specific GTPase-activating protein	RANBP1	OID30258	Cardiometabolic II	-0.197393	-0.131668	0.0657255	37	51	88	-1.58058	0.118939	0.242567	63.5595	-0.446916	0.05213	Welch Two Sample t-test	two.sided	NS
Olink	P07355	ANXA2	Annexin A2	ANXA2	OID30263	Cardiometabolic II	-0.388357	-0.270314	0.118043	37	51	88	-2.00562	0.0482984	0.129023	79.4996	-0.773737	-0.00297595	Welch Two Sample t-test	two.sided	NS
Olink	Q9H3K6	BOLA2B	BolA-like protein 2	BOLA2_BOLA2B	OID30267	Cardiometabolic II	-0.273871	-0.121773	0.152098	37	51	88	-1.8136	0.0741567	0.176896	67.9295	-0.575212	0.0274698	Welch Two Sample t-test	two.sided	NS
Olink	Q6UY14	ADAMTSL4	ADAMTS-like protein 4	ADAMTSL4	OID30275	Cardiometabolic II	-0.0144751	0.0553405	0.0698157	37	51	88	-0.162258	0.871545	0.916653	73.9963	-0.192232	0.163281	Welch Two Sample t-test	two.sided	NS
Olink	P07942	LAMB1	Laminin subunit beta-1	LAMB1	OID30280	Cardiometabolic II	-0.0101737	-0.0216757	-0.011502	37	51	88	-0.142885	0.886752	0.922417	77.3371	-0.151945	0.131598	Welch Two Sample t-test	two.sided	NS
Olink	Q8NFL0	B3GNT7	UDP-GlcNAc:betaGal beta-1,3-N-acetylglucosaminyltransferase 7	B3GNT7	OID30281	Cardiometabolic II	-0.183079	-0.136524	0.0465549	37	51	88	-1.92179	0.0580304	0.148069	83.8179	-0.37253	0.00637168	Welch Two Sample t-test	two.sided	NS
Olink	Q7Z7M9	GALNT5	Polypeptide N-acetylgalactosaminyltransferase 5	GALNT5	OID30295	Cardiometabolic II	-0.251243	-0.161586	0.0896569	37	51	88	-2.39571	0.0190947	0.0739106	74.6634	-0.460175	-0.0423114	Welch Two Sample t-test	two.sided	NS
Olink	O75223	GGCT	Gamma-glutamylcyclotransferase	GGCT	OID30304	Cardiometabolic II	-0.118516	-0.0178784	0.100637	37	51	88	-1.15894	0.250268	0.391215	72.7824	-0.322333	0.0853022	Welch Two Sample t-test	two.sided	NS
Olink	Q9Y2E5	MAN2B2	Epididymis-specific alpha-mannosidase	MAN2B2	OID30306	Cardiometabolic II	-0.240187	-0.0636973	0.17649	37	51	88	-1.65517	0.101688	0.217522	82.5403	-0.528837	0.0484618	Welch Two Sample t-test	two.sided	NS
Olink	Q969H8	MYDGF	Myeloid-derived growth factor	MYDGF	OID30313	Cardiometabolic II	-0.544942	-0.336959	0.207982	37	51	88	-2.15812	0.0343658	0.104694	69.7005	-1.04859	-0.0412923	Welch Two Sample t-test	two.sided	NS
Olink	P16035	TIMP2	Metalloproteinase inhibitor 2	TIMP2	OID30318	Cardiometabolic II	-0.15083	-0.116095	0.0347353	37	51	88	-2.70953	0.00846936	0.0438097	69.8477	-0.261857	-0.0398026	Welch Two Sample t-test	two.sided	S
Olink	O14960	LECT2	Leukocyte cell-derived chemotaxin-2	LECT2	OID30320	Cardiometabolic II	0.0675781	0.0917486	0.0241706	37	51	88	0.318037	0.751251	0.839304	83.4816	-0.355009	0.490166	Welch Two Sample t-test	two.sided	NS
Olink	P98161	PKD1	Polycystin-1	PKD1	OID30328	Cardiometabolic II	-0.0984836	-0.0363973	0.0620863	37	51	88	-1.3746	0.172827	0.30924	85.9931	-0.24091	0.0439425	Welch Two Sample t-test	two.sided	NS
Olink	Q9BXD5	NPL	N-acetylneuraminate lyase	NPL	OID30329	Cardiometabolic II	-0.584488	-0.390057	0.194431	37	51	88	-4.1039	0.000116912	0.00289229	64.1734	-0.868995	-0.299981	Welch Two Sample t-test	two.sided	S
Olink	O60234	GMFG	Glia maturation factor gamma	GMFG	OID30340	Cardiometabolic II	-0.320457	-0.200895	0.119563	37	51	88	-1.46036	0.148779	0.282184	68.2621	-0.758307	0.117393	Welch Two Sample t-test	two.sided	NS
Olink	P23471	PTPRZ1	Receptor-type tyrosine-protein phosphatase zeta	PTPRZ1	OID30343	Cardiometabolic II	-0.0726536	-0.0216595	0.0509941	37	51	88	-0.689099	0.492724	0.624515	81.2667	-0.282421	0.137114	Welch Two Sample t-test	two.sided	NS
Olink	P52209	PGD	6-phosphogluconate dehydrogenase, decarboxylating	PGD	OID30344	Cardiometabolic II	-0.401769	-0.164078	0.23769	37	51	88	-2.73595	0.00794595	0.0426533	67.3073	-0.694854	-0.108683	Welch Two Sample t-test	two.sided	S
Olink	Q96MK3	FAM20A	Pseudokinase FAM20A	FAM20A	OID30348	Cardiometabolic II	0.000203551	0.0697486	0.0695451	37	51	88	0.00182005	0.998553	0.998553	72.5335	-0.222713	0.22312	Welch Two Sample t-test	two.sided	NS
Olink	Q8IZF2	ADGRF5	Adhesion G protein-coupled receptor F5	ADGRF5	OID30349	Cardiometabolic II	-0.305405	-0.225462	0.0799431	37	51	88	-4.50167	2.41062e-05	0.00124695	75.4514	-0.440541	-0.170269	Welch Two Sample t-test	two.sided	S
Olink	O00194	RAB27B	Ras-related protein Rab-27B	RAB27B	OID30354	Cardiometabolic II	-0.167078	-0.263378	-0.0963	37	51	88	-0.796453	0.428185	0.572885	78.0581	-0.58471	0.250553	Welch Two Sample t-test	two.sided	NS
Olink	P61026	RAB10	Ras-related protein Rab-10	RAB10	OID30357	Cardiometabolic II	-0.0901098	0.0325216	0.122631	37	51	88	-0.583994	0.560876	0.672904	79.572	-0.3972	0.216981	Welch Two Sample t-test	two.sided	NS
Olink	P13796	LCP1	Plastin-2	LCP1	OID30367	Cardiometabolic II	0.00256497	0.0661081	0.0635431	37	51	88	0.0219258	0.982574	0.986862	65.5662	-0.23103	0.23616	Welch Two Sample t-test	two.sided	NS
Olink	Q86TH1	ADAMTSL2	ADAMTS-like protein 2	ADAMTSL2	OID30370	Cardiometabolic II	-0.13559	0.0160216	0.151612	37	51	88	-1.26055	0.210987	0.352172	83.3436	-0.349517	0.0783371	Welch Two Sample t-test	two.sided	NS
Olink	P30046	DDT	D-dopachrome decarboxylase	DDT	OID30372	Cardiometabolic II	-0.0812778	0.0319378	0.113216	37	51	88	-0.596167	0.553175	0.668273	63.7378	-0.353658	0.191102	Welch Two Sample t-test	two.sided	NS
Olink	P13667	PDIA4	Protein disulfide-isomerase A4	PDIA4	OID30375	Cardiometabolic II	-0.309748	-0.113438	0.19631	37	51	88	-1.68933	0.0955031	0.211746	71.674	-0.675289	0.0557939	Welch Two Sample t-test	two.sided	NS
Olink	P98095	FBLN2	Fibulin-2	FBLN2	OID30378	Cardiometabolic II	-0.460141	-0.178949	0.281192	37	51	88	-5.12435	1.85111e-06	0.000210656	84.7713	-0.638684	-0.281597	Welch Two Sample t-test	two.sided	S
Olink	P02461	COL3A1	Collagen alpha-1(III) chain	COL3A1	OID30379	Cardiometabolic II	-0.210555	-0.0880568	0.122498	37	51	88	-3.00868	0.00344689	0.0258063	85.4709	-0.349688	-0.0714219	Welch Two Sample t-test	two.sided	S
Olink	P08575	PTPRC	Receptor-type tyrosine-protein phosphatase C	PTPRC	OID30380	Cardiometabolic II	-0.0810469	-0.0226351	0.0584118	37	51	88	-1.2937	0.199313	0.337713	84.0829	-0.205627	0.0435329	Welch Two Sample t-test	two.sided	NS
Olink	P13727	PRG2	Bone marrow proteoglycan	PRG2	OID30381	Cardiometabolic II	-0.41353	0.0171973	0.430727	37	51	88	-2.018	0.0467889	0.126988	83.8267	-0.821049	-0.00601131	Welch Two Sample t-test	two.sided	NS
Olink	P35579	MYH9	Myosin-9	MYH9	OID30382	Cardiometabolic II	-0.162622	-0.010673	0.151949	37	51	88	-0.835479	0.406201	0.548999	72.2905	-0.550614	0.22537	Welch Two Sample t-test	two.sided	NS
Olink	Q6IBS0	TWF2	Twinfilin-2	TWF2	OID30386	Cardiometabolic II	-0.384749	-0.201492	0.183257	37	51	88	-1.67857	0.0974286	0.213219	74.4555	-0.841418	0.0719203	Welch Two Sample t-test	two.sided	NS
Olink	O43280	TREH	Trehalase	TREH	OID30388	Cardiometabolic II	-0.0517747	-0.0940865	-0.0423118	37	51	88	-0.207042	0.836644	0.893153	63.0579	-0.551488	0.447938	Welch Two Sample t-test	two.sided	NS
Olink	Q96NZ9	PRAP1	Proline-rich acidic protein 1	PRAP1	OID30391	Cardiometabolic II	-0.269652	-0.133024	0.136627	37	51	88	-2.54924	0.0128283	0.0560278	75.3663	-0.480354	-0.0589491	Welch Two Sample t-test	two.sided	NS
Olink	Q9HCU0	CD248	Endosialin	CD248	OID30394	Cardiometabolic II	-0.253593	-0.0879378	0.165655	37	51	88	-2.46414	0.0159269	0.066149	78.2602	-0.458467	-0.0487186	Welch Two Sample t-test	two.sided	NS
Olink	Q9BYJ0	FGFBP2	Fibroblast growth factor-binding protein 2	FGFBP2	OID30395	Cardiometabolic II	0.132111	0.0856486	-0.0464627	37	51	88	1.01903	0.31108	0.453857	85.0479	-0.125655	0.389877	Welch Two Sample t-test	two.sided	NS
Olink	P39059	COL15A1	Collagen alpha-1(XV) chain	COL15A1	OID30396	Cardiometabolic II	-0.265873	-0.10863	0.157243	37	51	88	-3.33895	0.00124621	0.0122258	85.7175	-0.424175	-0.107571	Welch Two Sample t-test	two.sided	S
Olink	Q6UVK1	CSPG4	Chondroitin sulfate proteoglycan 4	CSPG4	OID30397	Cardiometabolic II	-0.302902	-0.111016	0.191886	37	51	88	-3.36083	0.00116169	0.0120182	85.8251	-0.482075	-0.12373	Welch Two Sample t-test	two.sided	S
Olink	Q6UWP8	SBSN	Suprabasin	SBSN	OID30398	Cardiometabolic II	-0.19072	-0.0681081	0.122612	37	51	88	-2.8961	0.00484419	0.0332089	81.8484	-0.321728	-0.0597118	Welch Two Sample t-test	two.sided	S
Olink	O75339	CILP	Cartilage intermediate layer protein 1	CILP	OID30399	Cardiometabolic II	-0.5014	-0.359014	0.142386	37	51	88	-3.71536	0.000375968	0.00548528	79.3788	-0.769998	-0.232802	Welch Two Sample t-test	two.sided	S
Olink	Q8WWQ8	STAB2	Stabilin-2	STAB2	OID30401	Cardiometabolic II	-0.0176684	-0.0406919	-0.0230235	37	51	88	-0.282601	0.778298	0.856579	71.6218	-0.142312	0.106975	Welch Two Sample t-test	two.sided	NS
Olink	Q8TDY8	IGDCC4	Immunoglobulin superfamily DCC subclass member 4	IGDCC4	OID30402	Cardiometabolic II	-0.01246	-0.0585757	-0.0461157	37	51	88	-0.171103	0.864597	0.912719	76.0579	-0.157495	0.132575	Welch Two Sample t-test	two.sided	NS
Olink	P10645	CHGA	Chromogranin-A	CHGA	OID30403	Cardiometabolic II	-0.513452	0.0200189	0.533471	37	51	88	-1.87641	0.0648323	0.161796	68.9324	-1.05935	0.0324442	Welch Two Sample t-test	two.sided	NS
Olink	Q9Y646	CPQ	Carboxypeptidase Q	CPQ	OID30406	Cardiometabolic II	0.0784214	0.0441351	-0.0342863	37	51	88	0.78261	0.436028	0.574305	85.1216	-0.120809	0.277652	Welch Two Sample t-test	two.sided	NS
Olink	Q04721	NOTCH2	Neurogenic locus notch homolog protein 2	NOTCH2	OID30407	Cardiometabolic II	-0.029499	0.0288108	0.0583098	37	51	88	-0.474013	0.636693	0.740855	85.9479	-0.153214	0.0942161	Welch Two Sample t-test	two.sided	NS
Olink	Q9Y251	HPSE	Heparanase	HPSE	OID30409	Cardiometabolic II	-0.357742	-0.164903	0.192839	37	51	88	-1.66647	0.0995947	0.216293	78.7117	-0.785057	0.0695733	Welch Two Sample t-test	two.sided	NS
Olink	Q9UQP3	TNN	Tenascin-N	TNN	OID30412	Cardiometabolic II	-0.00313715	0.00744324	0.0105804	37	51	88	-0.0324907	0.974156	0.984538	85.9468	-0.195084	0.18881	Welch Two Sample t-test	two.sided	NS
Olink	P17900	GM2A	Ganglioside GM2 activator	GM2A	OID30413	Cardiometabolic II	-0.296464	-0.109497	0.186967	37	51	88	-3.32104	0.00133594	0.0128839	82.7727	-0.474022	-0.118906	Welch Two Sample t-test	two.sided	S
Olink	P37837	TALDO1	Transaldolase	TALDO1	OID30414	Cardiometabolic II	-0.256006	-0.150695	0.105312	37	51	88	-2.15638	0.0349689	0.105837	61.5668	-0.493359	-0.018654	Welch Two Sample t-test	two.sided	NS
Olink	P11279	LAMP1	Lysosome-associated membrane glycoprotein 1	LAMP1	OID30416	Cardiometabolic II	-0.0162249	0.0421378	0.0583627	37	51	88	-0.257811	0.797173	0.865633	85.3702	-0.141345	0.108895	Welch Two Sample t-test	two.sided	NS
Olink	P17174	GOT1	Aspartate aminotransferase, cytoplasmic	GOT1	OID30417	Cardiometabolic II	-0.290113	-0.149576	0.140537	37	51	88	-2.58438	0.011779	0.0530223	72.128	-0.513885	-0.0663409	Welch Two Sample t-test	two.sided	NS
Olink	P61916	NPC2	NPC intracellular cholesterol transporter 2	NPC2	OID30418	Cardiometabolic II	-0.345238	-0.110903	0.234335	37	51	88	-3.8583	0.000221254	0.00419645	85.2437	-0.52314	-0.167336	Welch Two Sample t-test	two.sided	S
Olink	P07602	PSAP	Prosaposin	PSAP	OID30419	Cardiometabolic II	-0.268388	-0.123619	0.144769	37	51	88	-4.1698	7.56819e-05	0.00253312	81.381	-0.396444	-0.140331	Welch Two Sample t-test	two.sided	S
Olink	O75356	ENTPD5	Nucleoside diphosphate phosphatase ENTPD5	ENTPD5	OID20104	Cardiometabolic	-0.0623312	-0.0587351	0.00359608	37	51	88	-1.18283	0.240673	0.382521	73.8498	-0.167336	0.0426732	Welch Two Sample t-test	two.sided	NS
Olink	Q04760	GLO1	Lactoylglutathione lyase	GLO1	OID20107	Cardiometabolic	-0.418476	-0.251297	0.167178	37	51	88	-2.6221	0.0107698	0.0506447	68.1704	-0.736929	-0.100023	Welch Two Sample t-test	two.sided	NS
Olink	P00568	AK1	Adenylate kinase isoenzyme 1	AK1	OID20122	Cardiometabolic	-0.409406	-0.13257	0.276835	37	51	88	-2.08715	0.0404209	0.117172	71.8787	-0.800445	-0.0183661	Welch Two Sample t-test	two.sided	NS
Olink	P09525	ANXA4	Annexin A4	ANXA4	OID20123	Cardiometabolic	-0.208424	-0.0688243	0.1396	37	51	88	-1.23761	0.220236	0.360099	66.1704	-0.544648	0.1278	Welch Two Sample t-test	two.sided	NS
Olink	P48357	LEPR	Leptin receptor	LEPR	OID20128	Cardiometabolic	0.0862482	0.0968757	0.0106275	37	51	88	1.12448	0.264188	0.404967	79.6666	-0.066401	0.238897	Welch Two Sample t-test	two.sided	NS
Olink	P31949	S100A11	Protein S100-A11	S100A11	OID20130	Cardiometabolic	-0.164233	-0.037527	0.126706	37	51	88	-2.28099	0.0254361	0.0893403	73.804	-0.307704	-0.0207619	Welch Two Sample t-test	two.sided	NS
Olink	Q16620	NTRK2	BDNF/NT-3 growth factors receptor	NTRK2	OID20136	Cardiometabolic	-0.012767	0.0179703	0.0307373	37	51	88	-0.180542	0.857269	0.906665	67.4699	-0.153896	0.128363	Welch Two Sample t-test	two.sided	NS
Olink	Q03154	ACY1	Aminoacylase-1	ACY1	OID20137	Cardiometabolic	-0.264139	-0.157605	0.106533	37	51	88	-1.66064	0.10091	0.217144	75.9172	-0.580936	0.0526586	Welch Two Sample t-test	two.sided	NS
Olink	O60664	PLIN3	Perilipin-3	PLIN3	OID20143	Cardiometabolic	-0.206628	-0.0507676	0.155861	37	51	88	-2.01132	0.0482619	0.129023	67.921	-0.411632	-0.00162436	Welch Two Sample t-test	two.sided	NS
Olink	P40189	IL6ST	Interleukin-6 receptor subunit beta	IL6ST	OID20147	Cardiometabolic	-0.106768	-0.0241703	0.082598	37	51	88	-2.20868	0.0299295	0.099011	83.7206	-0.202903	-0.0106336	Welch Two Sample t-test	two.sided	NS
Olink	P09382	LGALS1	Galectin-1	LGALS1	OID20154	Cardiometabolic	-0.205932	-0.13053	0.075402	37	51	88	-2.40019	0.0189749	0.0739106	71.9634	-0.376968	-0.0348951	Welch Two Sample t-test	two.sided	NS
Olink	P55285	CDH6	Cadherin-6	CDH6	OID20157	Cardiometabolic	-0.139716	-0.0325946	0.107122	37	51	88	-1.31361	0.192735	0.330319	79.937	-0.351382	0.0719501	Welch Two Sample t-test	two.sided	NS
Olink	P16112	ACAN	Aggrecan core protein	ACAN	OID20159	Cardiometabolic	-0.263422	-0.126865	0.136557	37	51	88	-3.29454	0.00146181	0.0136512	81.283	-0.422503	-0.104341	Welch Two Sample t-test	two.sided	S
Olink	P51693	APLP1	Amyloid beta precursor like protein 1	APLP1	OID20164	Cardiometabolic	0.0819968	-0.0141973	-0.0961941	37	51	88	0.542709	0.588862	0.69515	78.8131	-0.218748	0.382741	Welch Two Sample t-test	two.sided	NS
Olink	P18827	SDC1	Syndecan-1	SDC1	OID20169	Cardiometabolic	-0.760118	-0.176273	0.583845	37	51	88	-3.79031	0.000278659	0.00480476	85.945	-1.15879	-0.361449	Welch Two Sample t-test	two.sided	S
Olink	P19022	CDH2	Cadherin-2	CDH2	OID20170	Cardiometabolic	-0.347829	-0.169305	0.178524	37	51	88	-3.80257	0.000269322	0.00478889	84.7107	-0.529709	-0.165949	Welch Two Sample t-test	two.sided	S
Olink	Q14956	GPNMB	Transmembrane glycoprotein NMB	GPNMB	OID20173	Cardiometabolic	-0.176454	-0.0637838	0.112671	37	51	88	-2.51852	0.0136365	0.0583398	85.9767	-0.315735	-0.0371737	Welch Two Sample t-test	two.sided	NS
Olink	Q8WVQ1	CANT1	Soluble calcium-activated nucleotidase 1	CANT1	OID20181	Cardiometabolic	-0.138252	-0.0908108	0.0474412	37	51	88	-3.18121	0.00210134	0.017626	78.4709	-0.224764	-0.05174	Welch Two Sample t-test	two.sided	S
Olink	P41159	LEP	Leptin	LEP	OID20187	Cardiometabolic	1.10252	0.608078	-0.494437	37	51	88	4.40666	3.25263e-05	0.00134368	79.3772	0.604556	1.60048	Welch Two Sample t-test	two.sided	S
Olink	Q8IZP9	ADGRG2	Adhesion G-protein coupled receptor G2	ADGRG2	OID20189	Cardiometabolic	0.254698	0.196292	-0.0584059	37	51	88	3.77574	0.00029328	0.00490813	85.7914	0.120594	0.388801	Welch Two Sample t-test	two.sided	S
Olink	Q9HBB8	CDHR5	Cadherin-related family member 5	CDHR5	OID20193	Cardiometabolic	0.228518	0.0879216	-0.140596	37	51	88	2.34961	0.0210872	0.0794609	85.8746	0.0351718	0.421864	Welch Two Sample t-test	two.sided	NS
Olink	P35754	GLRX	Glutaredoxin-1	GLRX	OID20195	Cardiometabolic	-0.134493	0.0518595	0.186353	37	51	88	-1.00753	0.316871	0.461124	76.1157	-0.400351	0.131364	Welch Two Sample t-test	two.sided	NS
Olink	P21583	KITLG	Kit ligand	KITLG	OID20196	Cardiometabolic	0.158911	-0.0478541	-0.206765	37	51	88	1.29355	0.199423	0.337713	82.7103	-0.0854431	0.403264	Welch Two Sample t-test	two.sided	NS
Olink	P23526	AHCY	Adenosylhomocysteinase	AHCY	OID20199	Cardiometabolic	-0.415611	-0.293089	0.122522	37	51	88	-2.3281	0.0228486	0.0833386	68.9156	-0.771755	-0.0594664	Welch Two Sample t-test	two.sided	NS
Olink	Q9UK05	GDF2	Growth/differentiation factor 2	GDF2	OID20202	Cardiometabolic	0.296007	0.116103	-0.179904	37	51	88	2.86961	0.00518103	0.0337274	85.2377	0.0909203	0.501093	Welch Two Sample t-test	two.sided	S
Olink	Q9UEW3	MARCO	Macrophage receptor MARCO	MARCO	OID20210	Cardiometabolic	-0.10272	-0.0667243	0.0359961	37	51	88	-1.46835	0.14587	0.278524	81.2513	-0.241905	0.0364644	Welch Two Sample t-test	two.sided	NS
Olink	P35247	SFTPD	Pulmonary surfactant-associated protein D	SFTPD	OID20214	Cardiometabolic	-0.502017	-0.355762	0.146255	37	51	88	-2.57564	0.0119408	0.0530808	76.2156	-0.890196	-0.113838	Welch Two Sample t-test	two.sided	NS
Olink	Q9BUD6	SPON2	Spondin-2	SPON2	OID20221	Cardiometabolic	-0.260597	-0.122197	0.1384	37	51	88	-2.6109	0.0106682	0.0506447	85.2273	-0.459042	-0.0621531	Welch Two Sample t-test	two.sided	NS
Olink	P07711	CTSL	Procathepsin L	CTSL	OID20228	Cardiometabolic	-0.193333	-0.0487054	0.144627	37	51	88	-1.86592	0.0664546	0.165121	66.6267	-0.400165	0.0134995	Welch Two Sample t-test	two.sided	NS
Olink	Q92823	NRCAM	Neuronal cell adhesion molecule	NRCAM	OID20229	Cardiometabolic	-0.232632	-0.173389	0.0592431	37	51	88	-2.50772	0.0141082	0.0599074	82.6504	-0.417153	-0.0481117	Welch Two Sample t-test	two.sided	NS
Olink	P04792	HSPB1	Heat shock protein beta-1	HSPB1	OID20230	Cardiometabolic	-0.161437	-0.11687	0.0445667	37	51	88	-0.993013	0.3242	0.470586	68.4744	-0.485805	0.162931	Welch Two Sample t-test	two.sided	NS
Olink	Q92520	FAM3C	Protein FAM3C	FAM3C	OID20233	Cardiometabolic	-0.316844	-0.164495	0.152349	37	51	88	-3.3564	0.00120294	0.0122227	81.2501	-0.504661	-0.129026	Welch Two Sample t-test	two.sided	S
Olink	P19971	TYMP	Thymidine phosphorylase	TYMP	OID20234	Cardiometabolic	-0.226726	-0.124981	0.101745	37	51	88	-1.53143	0.130307	0.257515	67.9546	-0.522157	0.0687047	Welch Two Sample t-test	two.sided	NS
Olink	Q8NBP7	PCSK9	Proprotein convertase subtilisin/kexin type 9	PCSK9	OID20235	Cardiometabolic	-0.0394659	-0.0137973	0.0256686	37	51	88	-0.448229	0.655208	0.757751	79.4458	-0.214707	0.135775	Welch Two Sample t-test	two.sided	NS
Olink	Q16270	IGFBP7	Insulin-like growth factor-binding protein 7	IGFBP7	OID20236	Cardiometabolic	-0.362747	-0.183686	0.179061	37	51	88	-4.56807	1.63449e-05	0.00103336	85.8913	-0.520611	-0.204884	Welch Two Sample t-test	two.sided	S
Olink	P07911	UMOD	Uromodulin	UMOD	OID20237	Cardiometabolic	0.361125	0.0826838	-0.278441	37	51	88	2.58605	0.0114293	0.0528723	84.1496	0.0834356	0.638814	Welch Two Sample t-test	two.sided	NS
Olink	P55058	PLTP	Phospholipid transfer protein	PLTP	OID20238	Cardiometabolic	-0.0137348	-0.0375054	-0.0237706	37	51	88	-0.123124	0.902326	0.930677	77.772	-0.235829	0.208359	Welch Two Sample t-test	two.sided	NS
Olink	P01130	LDLR	Low-density lipoprotein receptor	LDLR	OID20240	Cardiometabolic	0.33614	0.213068	-0.123073	37	51	88	2.86463	0.00539016	0.0338467	76.3015	0.102449	0.569831	Welch Two Sample t-test	two.sided	S
Olink	P54760	EPHB4	Ephrin type-B receptor 4	EPHB4	OID20242	Cardiometabolic	-0.347644	-0.114411	0.233233	37	51	88	-4.76705	7.75317e-06	0.000630222	84.0759	-0.492665	-0.202624	Welch Two Sample t-test	two.sided	S
Olink	P33151	CDH5	Cadherin-5	CDH5	OID20243	Cardiometabolic	-0.111719	-0.0703108	0.0414078	37	51	88	-1.64671	0.103276	0.21927	85.7817	-0.246592	0.0231547	Welch Two Sample t-test	two.sided	NS
Olink	P23141	CES1	Liver carboxylesterase 1	CES1	OID20244	Cardiometabolic	0.0464471	0.151	0.104553	37	51	88	0.223356	0.823923	0.882886	68.4825	-0.36846	0.461354	Welch Two Sample t-test	two.sided	NS
Olink	P15090	FABP4	Fatty acid-binding protein, adipocyte	FABP4	OID20245	Cardiometabolic	0.122397	0.211362	0.0889647	37	51	88	0.677109	0.500185	0.625511	84.5733	-0.237038	0.481832	Welch Two Sample t-test	two.sided	NS
Olink	P13598	ICAM2	Intercellular adhesion molecule 2	ICAM2	OID20248	Cardiometabolic	-0.195269	-0.162546	0.0327235	37	51	88	-2.28233	0.0251165	0.0887659	80.2811	-0.365524	-0.0250145	Welch Two Sample t-test	two.sided	NS
Olink	Q76LX8	ADAMTS13	A disintegrin and metalloproteinase with thrombospondin motifs 13	ADAMTS13	OID20249	Cardiometabolic	0.0836851	-0.0164973	-0.100182	37	51	88	1.20601	0.23152	0.371085	76.7416	-0.054496	0.221866	Welch Two Sample t-test	two.sided	NS
Olink	Q9UM47	NOTCH3	Neurogenic locus notch homolog protein 3	NOTCH3	OID20253	Cardiometabolic	-0.25911	-0.178095	0.0810157	37	51	88	-2.53468	0.0132028	0.056912	80.0972	-0.462543	-0.0556778	Welch Two Sample t-test	two.sided	NS
Olink	Q14767	LTBP2	Latent-transforming growth factor beta-binding protein 2	LTBP2	OID20254	Cardiometabolic	-0.445681	-0.220468	0.225214	37	51	88	-4.10553	9.1522e-05	0.00272628	85.9963	-0.661484	-0.229878	Welch Two Sample t-test	two.sided	S
Olink	Q03167	TGFBR3	Transforming growth factor beta receptor type 3	TGFBR3	OID20255	Cardiometabolic	-0.17838	-0.0990541	0.0793255	37	51	88	-2.29279	0.0244675	0.088114	80.577	-0.33319	-0.0235693	Welch Two Sample t-test	two.sided	NS
Olink	P04275	VWF	von Willebrand factor	VWF	OID20256	Cardiometabolic	-0.367129	-0.204449	0.16268	37	51	88	-2.68167	0.00898138	0.0448281	76.0178	-0.639794	-0.0944637	Welch Two Sample t-test	two.sided	S
Olink	Q5VY43	PEAR1	Platelet endothelial aggregation receptor 1	PEAR1	OID20257	Cardiometabolic	0.0167696	-0.00231081	-0.0190804	37	51	88	0.277066	0.782402	0.857778	84.9898	-0.103572	0.137111	Welch Two Sample t-test	two.sided	NS
Olink	P48960	ADGRE5	Adhesion G protein-coupled receptor E5	ADGRE5	OID20260	Cardiometabolic	-0.241588	-0.129243	0.112345	37	51	88	-2.67459	0.00896732	0.0448281	85.2844	-0.421175	-0.0620021	Welch Two Sample t-test	two.sided	S
Olink	P04066	FUCA1	Tissue alpha-L-fucosidase	FUCA1	OID20261	Cardiometabolic	-0.124411	-0.247619	-0.123208	37	51	88	-0.635017	0.527559	0.646942	67.6634	-0.515394	0.266572	Welch Two Sample t-test	two.sided	NS
Olink	Q9NNX6	CD209	CD209 antigen	CD209	OID20262	Cardiometabolic	0.0313583	0.0323838	0.00102549	37	51	88	0.3706	0.711932	0.806991	78.6612	-0.137075	0.199791	Welch Two Sample t-test	two.sided	NS
Olink	P02144	MB	Myoglobin	MB	OID20263	Cardiometabolic	-0.616215	-0.353446	0.262769	37	51	88	-4.50337	2.14124e-05	0.00121836	83.9506	-0.888327	-0.344103	Welch Two Sample t-test	two.sided	S
Olink	Q9UBP4	DKK3	Dickkopf-related protein 3	DKK3	OID20264	Cardiometabolic	-0.257486	-0.0635135	0.193973	37	51	88	-2.80694	0.00619044	0.0363845	85.7097	-0.439852	-0.0751201	Welch Two Sample t-test	two.sided	S
Olink	P09619	PDGFRB	Platelet-derived growth factor receptor beta	PDGFRB	OID20268	Cardiometabolic	0.0566888	0.0387378	-0.017951	37	51	88	0.751279	0.454601	0.596009	83.327	-0.0933822	0.20676	Welch Two Sample t-test	two.sided	NS
Olink	P08581	MET	Hepatocyte growth factor receptor	MET	OID20269	Cardiometabolic	0.0330249	0.0191622	-0.0138627	37	51	88	0.563305	0.574702	0.681262	85.4553	-0.0835324	0.149582	Welch Two Sample t-test	two.sided	NS
Olink	Q96AP7	ESAM	Endothelial cell-selective adhesion molecule	ESAM	OID20270	Cardiometabolic	-0.29649	-0.128943	0.167547	37	51	88	-4.07842	0.000104556	0.00274115	81.9131	-0.441111	-0.15187	Welch Two Sample t-test	two.sided	S
Olink	P07451	CA3	Carbonic anhydrase 3	CA3	OID20271	Cardiometabolic	-0.382671	-0.142386	0.240284	37	51	88	-2.25421	0.0269161	0.0933856	80.0474	-0.720497	-0.0448446	Welch Two Sample t-test	two.sided	NS
Olink	Q9Y275	TNFSF13B	Tumor necrosis factor ligand superfamily member 13B	TNFSF13B	OID20272	Cardiometabolic	0.0226112	0.0138838	-0.00872745	37	51	88	0.14698	0.883689	0.920914	54.6079	-0.285738	0.330961	Welch Two Sample t-test	two.sided	NS
Olink	Q13740	ALCAM	CD166 antigen	ALCAM	OID20273	Cardiometabolic	-0.0436695	0.0127541	0.0564235	37	51	88	-0.693728	0.489726	0.624515	85.8313	-0.168811	0.0814725	Welch Two Sample t-test	two.sided	NS
Olink	P07858	CTSB	Cathepsin B	CTSB	OID20276	Cardiometabolic	-0.174975	0.0232919	0.198267	37	51	88	-1.2414	0.218216	0.358858	77.1976	-0.455629	0.10568	Welch Two Sample t-test	two.sided	NS
Olink	P32942	ICAM3	Intercellular adhesion molecule 3	ICAM3	OID20277	Cardiometabolic	-0.126442	-0.0660189	0.0604235	37	51	88	-1.63126	0.106594	0.224636	83.6773	-0.280593	0.0277076	Welch Two Sample t-test	two.sided	NS
Olink	Q9NQ79	CRTAC1	Cartilage acidic protein 1	CRTAC1	OID20279	Cardiometabolic	0.0509877	0.00738378	-0.0436039	37	51	88	0.64467	0.520939	0.640204	82.0479	-0.106348	0.208324	Welch Two Sample t-test	two.sided	NS
Olink	P15085	CPA1	Carboxypeptidase A1	CPA1	OID20280	Cardiometabolic	-0.115516	-0.0104	0.105116	37	51	88	-0.688648	0.493074	0.624515	78.5469	-0.449429	0.218398	Welch Two Sample t-test	two.sided	NS
Olink	Q86U17	SERPINA11	Serpin A11	SERPINA11	OID20281	Cardiometabolic	0.0728812	0.0738459	0.000964706	37	51	88	0.747409	0.456948	0.597708	82.2675	-0.121091	0.266854	Welch Two Sample t-test	two.sided	NS
Olink	O75326	SEMA7A	Semaphorin-7A	SEMA7A	OID20283	Cardiometabolic	-0.237859	-0.0761568	0.161702	37	51	88	-2.86502	0.005329	0.0338467	79.7254	-0.403086	-0.0726315	Welch Two Sample t-test	two.sided	S
Olink	P17931	LGALS3	Galectin-3	LGALS3	OID20284	Cardiometabolic	0.066935	0.0700703	0.00313529	37	51	88	0.884164	0.379207	0.530144	81.5635	-0.083677	0.217547	Welch Two Sample t-test	two.sided	NS
Olink	Q9H1U4	MEGF9	Multiple epidermal growth factor-like domains protein 9	MEGF9	OID20285	Cardiometabolic	0.0334977	0.00904865	-0.024449	37	51	88	0.614568	0.540578	0.658649	80.272	-0.0749672	0.141963	Welch Two Sample t-test	two.sided	NS
Olink	P31146	CORO1A	Coronin-1A	CORO1A	OID20286	Cardiometabolic	-0.153366	-0.0433243	0.110041	37	51	88	-0.659211	0.51178	0.631676	74.9914	-0.616829	0.310098	Welch Two Sample t-test	two.sided	NS
Olink	P17813	ENG	Endoglin	ENG	OID20287	Cardiometabolic	-0.0439376	-0.0368297	0.00710784	37	51	88	-0.890983	0.37576	0.527919	75.7203	-0.14216	0.0542848	Welch Two Sample t-test	two.sided	NS
Olink	P15086	CPB1	Carboxypeptidase B	CPB1	OID20289	Cardiometabolic	-0.14588	0.0371162	0.182996	37	51	88	-0.936875	0.351468	0.497476	85.2932	-0.455456	0.163696	Welch Two Sample t-test	two.sided	NS
Olink	P16581	SELE	E-selectin	SELE	OID20290	Cardiometabolic	-0.185907	-0.160649	0.0252588	37	51	88	-1.37123	0.174091	0.309256	81.0027	-0.455664	0.083849	Welch Two Sample t-test	two.sided	NS
Olink	P19021	PAM	Peptidyl-glycine alpha-amidating monooxygenase	PAM	OID20291	Cardiometabolic	-0.165604	-0.0855649	0.0800392	37	51	88	-2.86122	0.00547258	0.0338467	74.591	-0.280915	-0.050293	Welch Two Sample t-test	two.sided	S
Olink	P12111	COL6A3	Collagen alpha-3(VI) chain	COL6A3	OID20292	Cardiometabolic	-0.431043	-0.191343	0.2397	37	51	88	-3.59647	0.000542477	0.00656744	84.3599	-0.669367	-0.19272	Welch Two Sample t-test	two.sided	S
Olink	Q15828	CST6	Cystatin-M	CST6	OID20293	Cardiometabolic	-0.340191	-0.248795	0.0913961	37	51	88	-2.71203	0.00812413	0.0428021	83.1661	-0.589674	-0.0907075	Welch Two Sample t-test	two.sided	S
Olink	P04080	CSTB	Cystatin-B	CSTB	OID20294	Cardiometabolic	-0.287187	-0.0706892	0.216498	37	51	88	-2.16202	0.0336554	0.103513	78.6876	-0.551601	-0.0227735	Welch Two Sample t-test	two.sided	NS
Olink	P08236	GUSB	Beta-glucuronidase	GUSB	OID20296	Cardiometabolic	-0.372926	-0.163368	0.209559	37	51	88	-2.71043	0.00826756	0.0431582	77.6293	-0.646866	-0.0989865	Welch Two Sample t-test	two.sided	S
Olink	Q9Y4L1	HYOU1	Hypoxia up-regulated protein 1	HYOU1	OID20300	Cardiometabolic	-0.0341942	-0.00814324	0.026051	37	51	88	-0.663558	0.508774	0.630703	84.7464	-0.136657	0.0682689	Welch Two Sample t-test	two.sided	NS
Olink	P15907	ST6GAL1	Beta-galactoside alpha-2,6-sialyltransferase 1	ST6GAL1	OID20302	Cardiometabolic	-0.194336	-0.0418162	0.15252	37	51	88	-1.84832	0.0680926	0.16625	83.591	-0.403437	0.0147656	Welch Two Sample t-test	two.sided	NS
Olink	P35590	TIE1	Tyrosine-protein kinase receptor Tie-1	TIE1	OID20303	Cardiometabolic	-0.109281	-0.0796946	0.0295863	37	51	88	-1.07305	0.286526	0.429374	78.6962	-0.312002	0.0934407	Welch Two Sample t-test	two.sided	NS
Olink	P42574	CASP3	Caspase-3	CASP3	OID20305	Cardiometabolic	-0.391465	-0.227438	0.164027	37	51	88	-1.82415	0.0724651	0.173977	68.9193	-0.819593	0.0366628	Welch Two Sample t-test	two.sided	NS
Olink	Q12860	CNTN1	Contactin-1	CNTN1	OID20307	Cardiometabolic	0.19193	0.185603	-0.00632745	37	51	88	2.04325	0.0446719	0.12339	72.3158	0.00469086	0.379169	Welch Two Sample t-test	two.sided	NS
Olink	Q8TDL5	BPIFB1	BPI fold-containing family B member 1	BPIFB1	OID20308	Cardiometabolic	0.198328	0.0886649	-0.109663	37	51	88	1.18261	0.240286	0.382521	84.3915	-0.135147	0.531802	Welch Two Sample t-test	two.sided	NS
Olink	P10586	PTPRF	Receptor-type tyrosine-protein phosphatase F	PTPRF	OID20310	Cardiometabolic	-0.156359	-0.0719162	0.0844431	37	51	88	-2.0028	0.0487421	0.129599	76.4833	-0.311834	-0.000884966	Welch Two Sample t-test	two.sided	NS
Olink	P46531	NOTCH1	Neurogenic locus notch homolog protein 1	NOTCH1	OID20311	Cardiometabolic	-0.0290601	-0.0118405	0.0172196	37	51	88	-0.572816	0.568332	0.676529	82.2466	-0.129978	0.0718575	Welch Two Sample t-test	two.sided	NS
Olink	Q13231	CHIT1	Chitotriosidase-1	CHIT1	OID20312	Cardiometabolic	-0.437178	-0.232022	0.205157	37	51	88	-1.65318	0.102225	0.21785	79.7872	-0.963467	0.0891105	Welch Two Sample t-test	two.sided	NS
Olink	P05107	ITGB2	Integrin beta-2	ITGB2	OID20315	Cardiometabolic	-0.0086601	-0.00711892	0.00154118	37	51	88	-0.110596	0.912221	0.938614	77.9747	-0.164552	0.147232	Welch Two Sample t-test	two.sided	NS
Olink	O15031	PLXNB2	Plexin-B2	PLXNB2	OID20317	Cardiometabolic	-0.17475	-0.107303	0.0674471	37	51	88	-2.41653	0.0180419	0.0723922	76.8363	-0.318751	-0.0307487	Welch Two Sample t-test	two.sided	NS
Olink	Q14393	GAS6	Growth arrest-specific protein 6	GAS6	OID20318	Cardiometabolic	-0.137874	-0.0249838	0.11289	37	51	88	-1.76754	0.0807288	0.189032	84.9373	-0.292967	0.0172189	Welch Two Sample t-test	two.sided	NS
Olink	P00533	EGFR	Epidermal growth factor receptor	EGFR	OID20319	Cardiometabolic	0.157336	0.0525108	-0.104825	37	51	88	2.78523	0.00681668	0.0382942	72.6717	0.0447443	0.269928	Welch Two Sample t-test	two.sided	S
Olink	Q16769	QPCT	Glutaminyl-peptide cyclotransferase	QPCT	OID20320	Cardiometabolic	-0.316293	-0.219276	0.0970176	37	51	88	-3.63358	0.000476701	0.00645816	85.2886	-0.489358	-0.143229	Welch Two Sample t-test	two.sided	S
Olink	O00584	RNASET2	Ribonuclease T2	RNASET2	OID20321	Cardiometabolic	-0.33612	-0.1558	0.18032	37	51	88	-4.80658	7.33531e-06	0.000630222	77.8283	-0.475342	-0.196897	Welch Two Sample t-test	two.sided	S
Olink	P10451	SPP1	Osteopontin	SPP1	OID20322	Cardiometabolic	-0.429325	-0.144632	0.284692	37	51	88	-2.71367	0.00804369	0.0427744	85.6739	-0.743849	-0.1148	Welch Two Sample t-test	two.sided	S
Olink	Q8NHL6	LILRB1	Leukocyte immunoglobulin-like receptor subfamily B member 1	LILRB1	OID20323	Cardiometabolic	-0.099494	-0.102435	-0.00294118	37	51	88	-1.23068	0.221838	0.361647	84.9597	-0.260236	0.0612477	Welch Two Sample t-test	two.sided	NS
Olink	O75023	LILRB5	Leukocyte immunoglobulin-like receptor subfamily B member 5	LILRB5	OID20324	Cardiometabolic	-0.395288	-0.298914	0.0963745	37	51	88	-2.1693	0.0344074	0.104694	54.8919	-0.760479	-0.0300973	Welch Two Sample t-test	two.sided	NS
Olink	P18065	IGFBP2	Insulin-like growth factor-binding protein 2	IGFBP2	OID20325	Cardiometabolic	-0.370413	-0.202589	0.167824	37	51	88	-2.22905	0.0289187	0.097945	72.2977	-0.701653	-0.0391723	Welch Two Sample t-test	two.sided	NS
Olink	Q16663	CCL15	C-C motif chemokine 15	CCL15	OID20328	Cardiometabolic	-0.27183	-0.0698243	0.202006	37	51	88	-2.18723	0.0314598	0.102594	85.3713	-0.518917	-0.0247429	Welch Two Sample t-test	two.sided	NS
Olink	Q12884	FAP	Prolyl endopeptidase FAP	FAP	OID20330	Cardiometabolic	-0.0717409	-0.121392	-0.049651	37	51	88	-0.940437	0.350169	0.497329	71.294	-0.223837	0.0803555	Welch Two Sample t-test	two.sided	NS
Olink	P23284	PPIB	Peptidyl-prolyl cis-trans isomerase B	PPIB	OID20331	Cardiometabolic	-0.372936	-0.157638	0.215298	37	51	88	-1.4968	0.138574	0.269108	76.2239	-0.869148	0.123276	Welch Two Sample t-test	two.sided	NS
Olink	P39060	COL18A1	Collagen alpha-1(XVIII) chain	COL18A1	OID20332	Cardiometabolic	-0.146134	0.000297297	0.146431	37	51	88	-2.05654	0.0428493	0.118933	83.5816	-0.287451	-0.00481691	Welch Two Sample t-test	two.sided	NS
Olink	P04746	AMY2A	Pancreatic alpha-amylase	AMY2A	OID20333	Cardiometabolic	-0.040135	0.0496297	0.0897647	37	51	88	-0.348028	0.728689	0.822666	84.1302	-0.269459	0.189189	Welch Two Sample t-test	two.sided	NS
Olink	O15467	CCL16	C-C motif chemokine 16	CCL16	OID20334	Cardiometabolic	-0.138849	-0.111227	0.0276216	37	51	88	-1.04133	0.300933	0.443603	78.1589	-0.404295	0.126598	Welch Two Sample t-test	two.sided	NS
Olink	P02452	COL1A1	Collagen alpha-1(I) chain	COL1A1	OID20335	Cardiometabolic	-0.105629	-0.0974486	0.00818039	37	51	88	-1.06915	0.288144	0.430326	81.8955	-0.302172	0.0909143	Welch Two Sample t-test	two.sided	NS
Olink	Q13867	BLMH	Bleomycin hydrolase	BLMH	OID20336	Cardiometabolic	-0.172351	-0.124608	0.0477431	37	51	88	-1.96017	0.054028	0.140374	68.7862	-0.34777	0.00306752	Welch Two Sample t-test	two.sided	NS
Olink	P42785	PRCP	Lysosomal Pro-X carboxypeptidase	PRCP	OID20337	Cardiometabolic	-0.0995335	-0.0772649	0.0222686	37	51	88	-1.24292	0.217553	0.358858	79.4604	-0.258915	0.0598482	Welch Two Sample t-test	two.sided	NS
Olink	O75594	PGLYRP1	Peptidoglycan recognition protein 1	PGLYRP1	OID20338	Cardiometabolic	-0.323047	-0.124414	0.198633	37	51	88	-3.15094	0.00223977	0.0182061	85.9861	-0.526858	-0.119235	Welch Two Sample t-test	two.sided	S
Olink	P13987	CD59	CD59 glycoprotein	CD59	OID20339	Cardiometabolic	-0.328661	-0.129838	0.198824	37	51	88	-4.37441	3.54107e-05	0.00134368	82.309	-0.478116	-0.179207	Welch Two Sample t-test	two.sided	S
Olink	P19961	AMY2B	Alpha-amylase 2B	AMY2B	OID20340	Cardiometabolic	-0.0307734	0.0357541	0.0665275	37	51	88	-0.277828	0.781815	0.857778	85.4542	-0.250985	0.189439	Welch Two Sample t-test	two.sided	NS
Olink	P20062	TCN2	Transcobalamin-2	TCN2	OID20341	Cardiometabolic	-0.0165733	0.0133973	0.0299706	37	51	88	-0.208284	0.835569	0.893153	75.3339	-0.175075	0.141928	Welch Two Sample t-test	two.sided	NS
Olink	P05121	SERPINE1	Plasminogen activator inhibitor 1	SERPINE1	OID20342	Cardiometabolic	-0.213749	-0.135014	0.0787353	37	51	88	-1.16963	0.245764	0.386298	76.8357	-0.57766	0.150163	Welch Two Sample t-test	two.sided	NS
Olink	P43121	MCAM	Cell surface glycoprotein MUC18	MCAM	OID20343	Cardiometabolic	-0.123048	-0.0136378	0.10941	37	51	88	-1.14326	0.256613	0.396775	74.0695	-0.3375	0.0914044	Welch Two Sample t-test	two.sided	NS
Olink	Q6EMK4	VASN	Vasorin	VASN	OID20345	Cardiometabolic	-0.0397518	0.000975676	0.0407275	37	51	88	-0.670678	0.504292	0.627882	82.817	-0.157643	0.0781398	Welch Two Sample t-test	two.sided	NS
Olink	Q13508	ART3	Ecto-ADP-ribosyltransferase 3	ART3	OID20346	Cardiometabolic	-0.510233	-0.297349	0.212884	37	51	88	-5.98014	5.0772e-08	1.44446e-05	85.1317	-0.679871	-0.340595	Welch Two Sample t-test	two.sided	S
Olink	Q96KN2	CNDP1	Beta-Ala-His dipeptidase	CNDP1	OID20347	Cardiometabolic	0.433019	0.118792	-0.314227	37	51	88	2.72468	0.00780145	0.0422764	85.6649	0.117069	0.748969	Welch Two Sample t-test	two.sided	S
Olink	P00740	F9	Coagulation factor IX	F9	OID20349	Cardiometabolic	0.144153	0.102857	-0.0412961	37	51	88	2.35872	0.0207458	0.0789899	81.0553	0.0225547	0.265751	Welch Two Sample t-test	two.sided	NS
Olink	P15144	ANPEP	Aminopeptidase N	ANPEP	OID20350	Cardiometabolic	0.0204477	0.0308811	0.0104333	37	51	88	0.252696	0.801162	0.868307	78.6857	-0.140626	0.181522	Welch Two Sample t-test	two.sided	NS
Olink	A1L4H1	SSC5D	Soluble scavenger receptor cysteine-rich domain-containing protein SSC5D	SSC5D	OID20351	Cardiometabolic	-0.269945	-0.181535	0.0884098	37	51	88	-2.16715	0.0332726	0.103454	78.0606	-0.517926	-0.0219636	Welch Two Sample t-test	two.sided	NS
Olink	Q06033	ITIH3	Inter-alpha-trypsin inhibitor heavy chain H3	ITIH3	OID20352	Cardiometabolic	0.0159651	0.035273	0.0193078	37	51	88	0.159265	0.873856	0.917387	81.123	-0.183481	0.215411	Welch Two Sample t-test	two.sided	NS
Olink	P12830	CDH1	Cadherin-1	CDH1	OID20353	Cardiometabolic	-0.188851	-0.0673703	0.12148	37	51	88	-2.58415	0.011539	0.0529493	81.789	-0.334236	-0.0434651	Welch Two Sample t-test	two.sided	NS
Olink	P13591	NCAM1	Neural cell adhesion molecule 1	NCAM1	OID20354	Cardiometabolic	-0.118937	-0.0819703	0.0369667	37	51	88	-1.67135	0.0984099	0.214541	83.1985	-0.260471	0.0225967	Welch Two Sample t-test	two.sided	NS
Olink	P18428	LBP	Lipopolysaccharide-binding protein	LBP	OID20355	Cardiometabolic	-0.215077	-0.0592946	0.155782	37	51	88	-1.13656	0.259309	0.398775	75.6737	-0.591998	0.161844	Welch Two Sample t-test	two.sided	NS
Olink	Q99650	OSMR	Oncostatin-M-specific receptor subunit beta	OSMR	OID20356	Cardiometabolic	-0.0455839	-0.0149486	0.0306353	37	51	88	-0.79428	0.429267	0.572885	84.1549	-0.159708	0.0685398	Welch Two Sample t-test	two.sided	NS
Olink	Q12794	HYAL1	Hyaluronidase-1	HYAL1	OID20357	Cardiometabolic	-0.0300248	0.00598108	0.0360059	37	51	88	-0.465882	0.642541	0.746134	81.6244	-0.15824	0.0981902	Welch Two Sample t-test	two.sided	NS
Olink	P07339	CTSD	Cathepsin D	CTSD	OID20358	Cardiometabolic	-0.121403	-0.0910541	0.030349	37	51	88	-1.4018	0.164656	0.300071	84.1119	-0.293624	0.0508178	Welch Two Sample t-test	two.sided	NS
Olink	P24821	TNC	Tenascin	TNC	OID20359	Cardiometabolic	-0.462504	-0.208949	0.253555	37	51	88	-2.93164	0.004472	0.0318071	74.7369	-0.776801	-0.148206	Welch Two Sample t-test	two.sided	S
Olink	Q86VB7	CD163	Scavenger receptor cysteine-rich type 1 protein M130	CD163	OID20360	Cardiometabolic	-0.208565	0.0321568	0.240722	37	51	88	-1.71137	0.09069	0.203963	84.311	-0.450904	0.0337745	Welch Two Sample t-test	two.sided	NS
Olink	Q14515	SPARCL1	SPARC-like protein 1	SPARCL1	OID20361	Cardiometabolic	0.00186571	0.0352108	0.0333451	37	51	88	0.0254534	0.979759	0.986862	77.7021	-0.14407	0.147802	Welch Two Sample t-test	two.sided	NS
Olink	P14543	NID1	Nidogen-1	NID1	OID20362	Cardiometabolic	-0.355376	-0.216984	0.138392	37	51	88	-4.00467	0.000132856	0.00314979	84.6294	-0.531827	-0.178925	Welch Two Sample t-test	two.sided	S
Olink	P30530	AXL	Tyrosine-protein kinase receptor UFO	AXL	OID20363	Cardiometabolic	-0.0762817	0.00305946	0.0793412	37	51	88	-0.708335	0.480811	0.623192	79.4132	-0.290619	0.138056	Welch Two Sample t-test	two.sided	NS
Olink	P07478	PRSS2	Trypsin-2	PRSS2	OID20364	Cardiometabolic	-0.190429	-0.0154	0.175029	37	51	88	-1.17119	0.244944	0.386075	81.2715	-0.513925	0.133066	Welch Two Sample t-test	two.sided	NS
Olink	Q9UBR2	CTSZ	Cathepsin Z	CTSZ	OID20365	Cardiometabolic	-0.211556	-0.161476	0.0500804	37	51	88	-2.34226	0.0216505	0.081047	80.1126	-0.391297	-0.0318147	Welch Two Sample t-test	two.sided	NS
Olink	P35443	THBS4	Thrombospondin-4	THBS4	OID20368	Cardiometabolic	-0.165299	-0.0644189	0.10088	37	51	88	-1.15369	0.252526	0.392589	70.464	-0.451027	0.120429	Welch Two Sample t-test	two.sided	NS
Olink	P02786	TFRC	Transferrin receptor protein 1	TFRC	OID20369	Cardiometabolic	-0.118361	-0.0575216	0.0608392	37	51	88	-1.22432	0.22533	0.364241	63.8446	-0.3115	0.0747781	Welch Two Sample t-test	two.sided	NS
Olink	P10721	KIT	Mast/stem cell growth factor receptor Kit	KIT	OID20370	Cardiometabolic	0.156572	-0.00198108	-0.158553	37	51	88	1.60137	0.113147	0.234966	81.8788	-0.0379358	0.35108	Welch Two Sample t-test	two.sided	NS
Olink	Q07654	TFF3	Trefoil factor 3	TFF3	OID20371	Cardiometabolic	-0.15564	0.0355108	0.191151	37	51	88	-1.45893	0.149568	0.282738	62.817	-0.368838	0.0575577	Welch Two Sample t-test	two.sided	NS
Olink	P08709	F7	Coagulation factor VII	F7	OID20372	Cardiometabolic	0.132999	0.0735324	-0.0594667	37	51	88	1.68276	0.0960551	0.211843	85.8547	-0.0241237	0.290122	Welch Two Sample t-test	two.sided	NS
Olink	Q99969	RARRES2	Retinoic acid receptor responder protein 2	RARRES2	OID20373	Cardiometabolic	0.000369634	0.0152108	0.0148412	37	51	88	0.00288065	0.997708	0.998553	84.9106	-0.254761	0.2555	Welch Two Sample t-test	two.sided	NS
Olink	O95445	APOM	Apolipoprotein M	APOM	OID20374	Cardiometabolic	0.297356	0.062427	-0.234929	37	51	88	3.39151	0.00107778	0.0113566	80.874	0.122903	0.47181	Welch Two Sample t-test	two.sided	S
Olink	Q96H15	TIMD4	T-cell immunoglobulin and mucin domain-containing protein 4	TIMD4	OID20375	Cardiometabolic	-0.105458	0.0652243	0.170682	37	51	88	-0.68355	0.4961	0.624515	85.8472	-0.412164	0.201248	Welch Two Sample t-test	two.sided	NS
Olink	P05556	ITGB1	Integrin beta-1	ITGB1	OID20376	Cardiometabolic	-0.0143189	0.0045027	0.0188216	37	51	88	-0.260368	0.795249	0.865194	80.0078	-0.123762	0.0951241	Welch Two Sample t-test	two.sided	NS
Olink	P08174	CD55	Complement decay-accelerating factor	CD55	OID20377	Cardiometabolic	-0.165212	-0.0967514	0.0684608	37	51	88	-2.63665	0.0100012	0.0486382	82.5684	-0.28985	-0.0405745	Welch Two Sample t-test	two.sided	S
Olink	P08571	CD14	Monocyte differentiation antigen CD14	CD14	OID20378	Cardiometabolic	-0.0762305	-0.0687324	0.00749804	37	51	88	-0.686621	0.494302	0.624515	80.1969	-0.297164	0.144703	Welch Two Sample t-test	two.sided	NS
Olink	P16109	SELP	P-selectin	SELP	OID20379	Cardiometabolic	-0.199418	-0.101578	0.0978392	37	51	88	-1.64492	0.104275	0.220566	73.1938	-0.441023	0.0421876	Welch Two Sample t-test	two.sided	NS
Olink	P15529	CD46	Membrane cofactor protein	CD46	OID20380	Cardiometabolic	-0.242008	-0.0748946	0.167114	37	51	88	-3.73045	0.000342095	0.00526087	85.9728	-0.370974	-0.113043	Welch Two Sample t-test	two.sided	S
Olink	P07359	GP1BA	Platelet glycoprotein Ib alpha chain	GP1BA	OID20381	Cardiometabolic	0.0207818	0.0482838	0.027502	37	51	88	0.319063	0.750564	0.839304	75.1649	-0.108967	0.15053	Welch Two Sample t-test	two.sided	NS
Olink	Q15485	FCN2	Ficolin-2	FCN2	OID20382	Cardiometabolic	0.220203	0.0529459	-0.167257	37	51	88	2.33946	0.0218473	0.0811956	78.7204	0.0328407	0.407565	Welch Two Sample t-test	two.sided	NS
Olink	P98160	HSPG2	Basement membrane-specific heparan sulfate proteoglycan core protein	HSPG2	OID20383	Cardiometabolic	-0.318371	-0.1252	0.193171	37	51	88	-3.81283	0.000258528	0.00474523	85.5293	-0.484376	-0.152366	Welch Two Sample t-test	two.sided	S
Olink	Q15113	PCOLCE	Procollagen C-endopeptidase enhancer 1	PCOLCE	OID20384	Cardiometabolic	-0.0615643	0.034273	0.0958373	37	51	88	-0.49921	0.618912	0.723031	85.6031	-0.306739	0.183611	Welch Two Sample t-test	two.sided	NS
Olink	P08887	IL6R	Interleukin-6 receptor subunit alpha	IL6R	OID20385	Cardiometabolic	-0.0495986	-0.0629378	-0.0133392	37	51	88	-0.574688	0.567236	0.676529	74.4148	-0.22155	0.122352	Welch Two Sample t-test	two.sided	NS
Olink	P00441	SOD1	Superoxide dismutase [Cu-Zn]	SOD1	OID20386	Cardiometabolic	-0.221762	-0.0835108	0.138251	37	51	88	-2.17238	0.0330732	0.103399	73.0381	-0.42521	-0.0183132	Welch Two Sample t-test	two.sided	NS
Olink	O75015	FCGR3B	Low affinity immunoglobulin gamma Fc region receptor III-B	FCGR3B	OID20387	Cardiometabolic	0.150723	0.0382919	-0.112431	37	51	88	1.40538	0.163567	0.300071	84.6598	-0.0625256	0.363972	Welch Two Sample t-test	two.sided	NS
Olink	P10646	TFPI	Tissue factor pathway inhibitor	TFPI	OID20388	Cardiometabolic	-0.0911578	-0.0767676	0.0143902	37	51	88	-1.05569	0.294191	0.437061	82.5378	-0.262917	0.0806013	Welch Two Sample t-test	two.sided	NS
Olink	Q16853	AOC3	Membrane primary amine oxidase	AOC3	OID20389	Cardiometabolic	0.0211151	0.0188622	-0.00225294	37	51	88	0.266053	0.79085	0.862056	84.0741	-0.136707	0.178938	Welch Two Sample t-test	two.sided	NS
Olink	O14786	NRP1	Neuropilin-1	NRP1	OID20390	Cardiometabolic	-0.218347	-0.143335	0.0750118	37	51	88	-2.87977	0.00503445	0.0337012	85.0019	-0.369099	-0.0675948	Welch Two Sample t-test	two.sided	S
Olink	P12318	FCGR2A	Low affinity immunoglobulin gamma Fc region receptor II-a	FCGR2A	OID20391	Cardiometabolic	0.205889	-0.0567108	-0.2626	37	51	88	1.24987	0.21543	0.357375	71.3892	-0.12254	0.534318	Welch Two Sample t-test	two.sided	NS
Olink	P80188	LCN2	Neutrophil gelatinase-associated lipocalin	LCN2	OID20392	Cardiometabolic	-0.31737	-0.142219	0.175151	37	51	88	-3.52526	0.000681816	0.00775906	85.6908	-0.496348	-0.138392	Welch Two Sample t-test	two.sided	S
Olink	P20023	CR2	Complement receptor type 2	CR2	OID20393	Cardiometabolic	0.00879057	-0.0436486	-0.0524392	37	51	88	0.065498	0.947935	0.969419	82.9897	-0.258151	0.275732	Welch Two Sample t-test	two.sided	NS
Olink	Q9NZK5	ADA2	Adenosine deaminase 2	ADA2	OID20394	Cardiometabolic	-0.478568	-0.21177	0.266798	37	51	88	-3.62462	0.000492104	0.00649963	84.9789	-0.741086	-0.216051	Welch Two Sample t-test	two.sided	S
Olink	P55774	CCL18	C-C motif chemokine 18	CCL18	OID20395	Cardiometabolic	-0.189721	-0.188627	0.00109412	37	51	88	-1.06761	0.289233	0.430821	72.6502	-0.54392	0.164477	Welch Two Sample t-test	two.sided	NS
Olink	P19320	VCAM1	Vascular cell adhesion protein 1	VCAM1	OID20396	Cardiometabolic	-0.275996	-0.0818054	0.19419	37	51	88	-3.24924	0.00166487	0.0150367	84.0157	-0.444911	-0.10708	Welch Two Sample t-test	two.sided	S
Olink	Q9NPY3	CD93	Complement component C1q receptor	CD93	OID20397	Cardiometabolic	-0.218737	-0.115492	0.103245	37	51	88	-2.96025	0.00397816	0.0286528	85.4022	-0.365643	-0.0718311	Welch Two Sample t-test	two.sided	S
Olink	P17936	IGFBP3	Insulin-like growth factor-binding protein 3	IGFBP3	OID20398	Cardiometabolic	0.337418	0.0748784	-0.262539	37	51	88	2.76412	0.00718414	0.0396749	74.7151	0.0942257	0.58061	Welch Two Sample t-test	two.sided	S
Olink	P36222	CHI3L1	Chitinase-3-like protein 1	CHI3L1	OID20399	Cardiometabolic	-0.68048	-0.350362	0.330118	37	51	88	-3.06651	0.00291357	0.0221885	83.9736	-1.12177	-0.239192	Welch Two Sample t-test	two.sided	S
Olink	P01034	CST3	Cystatin-C	CST3	OID20400	Cardiometabolic	-0.306578	-0.0820973	0.22448	37	51	88	-3.0833	0.00281079	0.0219088	79.8273	-0.504459	-0.108696	Welch Two Sample t-test	two.sided	S
Olink	Q16627	CCL14	C-C motif chemokine 14	CCL14	OID20401	Cardiometabolic	-0.140506	-0.0325514	0.107955	37	51	88	-1.42009	0.159277	0.295208	84.104	-0.337259	0.0562465	Welch Two Sample t-test	two.sided	NS
Olink	P04070	PROC	Vitamin K-dependent protein C	PROC	OID20402	Cardiometabolic	0.361647	0.207114	-0.154533	37	51	88	4.36919	3.54223e-05	0.00134368	84.0315	0.197046	0.526247	Welch Two Sample t-test	two.sided	S
Olink	P03950	ANG	Angiogenin	ANG	OID20403	Cardiometabolic	-0.0976287	-0.142497	-0.0448686	37	51	88	-0.967201	0.33619	0.484284	84.9283	-0.298326	0.103068	Welch Two Sample t-test	two.sided	NS
Olink	Q9UGM5	FETUB	Fetuin-B	FETUB	OID20404	Cardiometabolic	0.305046	0.120332	-0.184714	37	51	88	3.29853	0.00146349	0.0136512	78.3424	0.120946	0.489146	Welch Two Sample t-test	two.sided	S
Olink	P49747	COMP	Cartilage oligomeric matrix protein	COMP	OID20405	Cardiometabolic	-0.264417	-0.17677	0.0876471	37	51	88	-2.66749	0.00914576	0.0452516	85.1808	-0.4615	-0.0673342	Welch Two Sample t-test	two.sided	S
Olink	P27487	DPP4	Dipeptidyl peptidase 4	DPP4	OID20406	Cardiometabolic	0.19354	0.108076	-0.0854647	37	51	88	2.23622	0.0281873	0.0966611	78.2121	0.0212436	0.365837	Welch Two Sample t-test	two.sided	NS
Olink	Q9Y5C1	ANGPTL3	Angiopoietin-related protein 3	ANGPTL3	OID20407	Cardiometabolic	0.219021	0.103462	-0.115559	37	51	88	2.35894	0.0208234	0.0789899	78.2149	0.0341845	0.403857	Welch Two Sample t-test	two.sided	NS
Olink	P41222	PTGDS	Prostaglandin-H2 D-isomerase	PTGDS	OID20408	Cardiometabolic	-0.297096	-0.140143	0.156953	37	51	88	-3.76391	0.000305085	0.00495981	85.974	-0.45401	-0.140182	Welch Two Sample t-test	two.sided	S
Olink	P00915	CA1	Carbonic anhydrase 1	CA1	OID20409	Cardiometabolic	-0.382702	-0.0856946	0.297008	37	51	88	-2.02791	0.0459964	0.125827	77.7225	-0.758432	-0.00697314	Welch Two Sample t-test	two.sided	NS
Olink	P06681	C2	Complement C2	C2	OID20410	Cardiometabolic	0.00318755	-0.00448108	-0.00766863	37	51	88	0.057773	0.954085	0.969419	73.9718	-0.106749	0.113124	Welch Two Sample t-test	two.sided	NS
Olink	P05362	ICAM1	Intercellular adhesion molecule 1	ICAM1	OID20411	Cardiometabolic	-0.0686129	-0.0131541	0.0554588	37	51	88	-0.785934	0.434092	0.574305	84.9775	-0.242192	0.104966	Welch Two Sample t-test	two.sided	NS
Olink	P13501	CCL5	C-C motif chemokine 5	CCL5	OID20412	Cardiometabolic	-0.0685176	-0.0736	-0.00508235	37	51	88	-0.308279	0.758753	0.844428	72.6367	-0.511516	0.374481	Welch Two Sample t-test	two.sided	NS
Olink	P24592	IGFBP6	Insulin-like growth factor-binding protein 6	IGFBP6	OID20413	Cardiometabolic	-0.39478	-0.169597	0.225182	37	51	88	-4.07446	0.000105985	0.00274115	81.9752	-0.587528	-0.202031	Welch Two Sample t-test	two.sided	S
Olink	Q12805	EFEMP1	EGF-containing fibulin-like extracellular matrix protein 1	EFEMP1	OID20414	Cardiometabolic	-0.316455	-0.168992	0.147463	37	51	88	-2.78922	0.00653781	0.0375759	83.8395	-0.542082	-0.0908277	Welch Two Sample t-test	two.sided	S
Olink	P05451	REG1A	Lithostathine-1-alpha	REG1A	OID20415	Cardiometabolic	-0.379937	-0.11737	0.262567	37	51	88	-2.97113	0.00385605	0.0281294	85.1102	-0.634185	-0.125689	Welch Two Sample t-test	two.sided	S
Olink	Q92820	GGH	Gamma-glutamyl hydrolase	GGH	OID20416	Cardiometabolic	0.0867555	0.0131595	-0.0735961	37	51	88	0.947238	0.346389	0.495214	79.4837	-0.0955284	0.269039	Welch Two Sample t-test	two.sided	NS
Olink	Q15582	TGFBI	Transforming growth factor-beta-induced protein ig-h3	TGFBI	OID20417	Cardiometabolic	-0.0708751	-0.0633595	0.00751569	37	51	88	-1.24222	0.21772	0.358858	81.4778	-0.184387	0.0426371	Welch Two Sample t-test	two.sided	NS
Olink	P01033	TIMP1	Metalloproteinase inhibitor 1	TIMP1	OID20418	Cardiometabolic	-0.372661	-0.15953	0.213131	37	51	88	-3.89693	0.000192303	0.00405262	85.9999	-0.562766	-0.182556	Welch Two Sample t-test	two.sided	S
Olink	O94985	CLSTN1	Calsyntenin-1	CLSTN1	OID20874	Neurology	0.257658	0.214019	-0.0436392	37	51	88	1.75035	0.0849967	0.196495	62.0984	-0.0365883	0.551905	Welch Two Sample t-test	two.sided	NS
Olink	Q9NS71	GKN1	Gastrokine-1	GKN1	OID20885	Neurology	-0.024649	-0.0144	0.010249	37	51	88	-0.30502	0.761321	0.844428	65.3172	-0.186025	0.136727	Welch Two Sample t-test	two.sided	NS
Olink	P36269	GGT5	Glutathione hydrolase 5 proenzyme	GGT5	OID20909	Neurology	-0.229535	-0.0876135	0.141922	37	51	88	-3.42079	0.000975556	0.0104734	82.0555	-0.363017	-0.096053	Welch Two Sample t-test	two.sided	S
Olink	Q96IU4	ABHD14B	Putative protein-lysine deacylase ABHD14B	ABHD14B	OID20921	Neurology	-0.229256	-0.111403	0.117853	37	51	88	-1.74259	0.085643	0.196495	72.5518	-0.491483	0.0329714	Welch Two Sample t-test	two.sided	NS
Olink	P07741	APRT	Adenine phosphoribosyltransferase	APRT	OID20927	Neurology	-0.277426	-0.203516	0.0739098	37	51	88	-2.31796	0.0235107	0.0852077	67.0495	-0.516316	-0.0385363	Welch Two Sample t-test	two.sided	NS
Olink	P48740	MASP1	Mannan-binding lectin serine protease 1	MASP1	OID20954	Neurology	-0.0400008	-0.0708243	-0.0308235	37	51	88	-0.677723	0.500031	0.625511	75.0703	-0.157577	0.0775759	Welch Two Sample t-test	two.sided	NS
Olink	Q06830	PRDX1	Peroxiredoxin-1	PRDX1	OID20962	Neurology	-0.215517	-0.0549838	0.160533	37	51	88	-1.80348	0.0753584	0.177921	74.4527	-0.453603	0.0225691	Welch Two Sample t-test	two.sided	NS
Olink	Q06323	PSME1	Proteasome activator complex subunit 1	PSME1	OID20969	Neurology	-0.252685	-0.179116	0.0735686	37	51	88	-2.42375	0.0180662	0.0723922	67.0289	-0.460774	-0.0445956	Welch Two Sample t-test	two.sided	NS
Olink	Q9UL46	PSME2	Proteasome activator complex subunit 2	PSME2	OID20989	Neurology	-0.296438	-0.174768	0.121671	37	51	88	-2.59721	0.0117776	0.0530223	60.6555	-0.524696	-0.0681804	Welch Two Sample t-test	two.sided	NS
Olink	Q9NR71	ASAH2	Neutral ceramidase	ASAH2	OID20996	Neurology	0.268759	0.0503649	-0.218394	37	51	88	2.01442	0.0470905	0.126988	85.9835	0.00353325	0.533985	Welch Two Sample t-test	two.sided	NS
Olink	Q9BS40	LXN	Latexin	LXN	OID21003	Neurology	-0.157738	0.0187757	0.176514	37	51	88	-1.6129	0.110578	0.230472	82.6681	-0.352266	0.0367898	Welch Two Sample t-test	two.sided	NS
Olink	Q8NBS9	TXNDC5	Thioredoxin domain-containing protein 5	TXNDC5	OID21012	Neurology	-0.451974	-0.186178	0.265796	37	51	88	-2.99669	0.00370669	0.027391	74.4365	-0.75247	-0.151479	Welch Two Sample t-test	two.sided	S
Olink	P15311	EZR	Ezrin	EZR	OID21017	Neurology	-0.0495634	0.0199405	0.0695039	37	51	88	-0.652169	0.516583	0.636224	65.2478	-0.20133	0.102204	Welch Two Sample t-test	two.sided	NS
Olink	Q92854	SEMA4D	Semaphorin-4D	SEMA4D	OID21020	Neurology	-0.106364	-0.0347703	0.0715941	37	51	88	-1.5644	0.121767	0.247449	78.0814	-0.241721	0.028992	Welch Two Sample t-test	two.sided	NS
Olink	Q9UNZ2	NSFL1C	NSFL1 cofactor p47	NSFL1C	OID21022	Neurology	-0.445695	-0.335919	0.109776	37	51	88	-2.24145	0.0281999	0.0966611	69.3416	-0.842339	-0.0490513	Welch Two Sample t-test	two.sided	NS
Olink	P35237	SERPINB6	Serpin B6	SERPINB6	OID21023	Neurology	-0.279699	-0.138684	0.141016	37	51	88	-2.22306	0.0295316	0.0988442	68.1484	-0.530754	-0.0286448	Welch Two Sample t-test	two.sided	NS
Olink	P28906	CD34	Hematopoietic progenitor cell antigen CD34	CD34	OID21025	Neurology	0.00659253	-0.0521486	-0.0587412	37	51	88	0.0961997	0.923594	0.948602	82.791	-0.129715	0.1429	Welch Two Sample t-test	two.sided	NS
Olink	P13611	VCAN	Versican core protein	VCAN	OID21026	Neurology	-0.0184904	0.0733351	0.0918255	37	51	88	-0.183502	0.854869	0.906665	79.9651	-0.219018	0.182038	Welch Two Sample t-test	two.sided	NS
Olink	P17405	SMPD1	Sphingomyelin phosphodiesterase	SMPD1	OID21028	Neurology	-0.314657	-0.0846	0.230057	37	51	88	-2.41651	0.0177958	0.0723273	85.5528	-0.573527	-0.0557865	Welch Two Sample t-test	two.sided	NS
Olink	P13473	LAMP2	Lysosome-associated membrane glycoprotein 2	LAMP2	OID21035	Neurology	0.192386	0.104597	-0.0877882	37	51	88	3.10695	0.00263852	0.0211453	77.8101	0.0691055	0.315666	Welch Two Sample t-test	two.sided	S
Olink	P12429	ANXA3	Annexin A3	ANXA3	OID21036	Neurology	-0.313946	-0.151646	0.1623	37	51	88	-1.82949	0.0714707	0.17305	71.9263	-0.656036	0.0281444	Welch Two Sample t-test	two.sided	NS
Olink	P06733	ENO1	Alpha-enolase	ENO1	OID21037	Neurology	-0.240646	-0.135868	0.104778	37	51	88	-1.23106	0.222454	0.361647	69.4453	-0.630571	0.149279	Welch Two Sample t-test	two.sided	NS
Olink	P05060	CHGB	Secretogranin-1	CHGB	OID21038	Neurology	-0.253812	-0.130922	0.12289	37	51	88	-2.07417	0.0412921	0.118066	79.7017	-0.497346	-0.0102777	Welch Two Sample t-test	two.sided	NS
Olink	Q01469	FABP5	Fatty acid-binding protein 5	FABP5	OID21043	Neurology	-0.312968	-0.17647	0.136498	37	51	88	-1.91844	0.0590234	0.14993	71.9402	-0.63818	0.0122432	Welch Two Sample t-test	two.sided	NS
Olink	Q6P4E1	GOLM2	Protein GOLM2	GOLM2	OID21044	Neurology	-0.0374644	0.0114297	0.0488941	37	51	88	-0.497571	0.620104	0.723031	82.8741	-0.187226	0.112297	Welch Two Sample t-test	two.sided	NS
Olink	P09104	ENO2	Gamma-enolase	ENO2	OID21046	Neurology	-0.228959	-0.165986	0.0629725	37	51	88	-1.42542	0.158425	0.294588	70.8694	-0.549248	0.0913295	Welch Two Sample t-test	two.sided	NS
Olink	P04216	THY1	Thy-1 membrane glycoprotein	THY1	OID21050	Neurology	-0.151435	-0.0554838	0.095951	37	51	88	-1.92232	0.0579107	0.148069	85.1202	-0.308062	0.00519216	Welch Two Sample t-test	two.sided	NS
Olink	Q10588	BST1	ADP-ribosyl cyclase/cyclic ADP-ribose hydrolase 2	BST1	OID21051	Neurology	0.0618508	-0.0835649	-0.145416	37	51	88	0.425236	0.671983	0.772441	69.2597	-0.228296	0.351997	Welch Two Sample t-test	two.sided	NS
Olink	P14384	CPM	Carboxypeptidase M	CPM	OID21054	Neurology	-0.0733136	-0.0419351	0.0313784	37	51	88	-0.684641	0.49568	0.624515	75.025	-0.286633	0.140006	Welch Two Sample t-test	two.sided	NS
Olink	P25774	CTSS	Cathepsin S	CTSS	OID21056	Neurology	-0.0452304	-0.00111081	0.0441196	37	51	88	-0.851627	0.39688	0.54065	82.7345	-0.15087	0.0604094	Welch Two Sample t-test	two.sided	NS
Olink	Q16288	NTRK3	NT-3 growth factor receptor	NTRK3	OID21057	Neurology	-0.0159366	-0.0445405	-0.0286039	37	51	88	-0.233887	0.815782	0.875811	67.4038	-0.151926	0.120053	Welch Two Sample t-test	two.sided	NS
Olink	Q6ZMJ2	SCARA5	Scavenger receptor class A member 5	SCARA5	OID21058	Neurology	-0.127383	-0.0127081	0.114675	37	51	88	-1.33091	0.187025	0.322999	79.4235	-0.317874	0.0631088	Welch Two Sample t-test	two.sided	NS
Olink	P14207	FOLR2	Folate receptor beta	FOLR2	OID21062	Neurology	-0.0963803	-0.00967838	0.086702	37	51	88	-1.13913	0.257834	0.397581	85.3991	-0.264594	0.071833	Welch Two Sample t-test	two.sided	NS
Olink	Q96B86	RGMA	Repulsive guidance molecule A	RGMA	OID21065	Neurology	-0.151668	-0.076027	0.0756412	37	51	88	-1.88251	0.06316	0.158317	85.7085	-0.311838	0.00850167	Welch Two Sample t-test	two.sided	NS
Olink	Q9UBW5	BIN2	Bridging integrator 2	BIN2	OID21067	Neurology	-0.0418219	0.0335486	0.0753706	37	51	88	-0.180865	0.856958	0.906665	75.5903	-0.502403	0.418759	Welch Two Sample t-test	two.sided	NS
Olink	P02749	APOH	Beta-2-glycoprotein 1	APOH	OID21072	Neurology	0.0390083	0.013573	-0.0254353	37	51	88	0.824348	0.412029	0.554243	85.741	-0.0550651	0.133082	Welch Two Sample t-test	two.sided	NS
Olink	P14174	MIF	Macrophage migration inhibitory factor	MIF	OID21073	Neurology	-0.313293	-0.185341	0.127953	37	51	88	-1.62023	0.1097	0.229483	69.6633	-0.698977	0.0723896	Welch Two Sample t-test	two.sided	NS
Olink	P19440	GGT1	Glutathione hydrolase 1 proenzyme	GGT1	OID21075	Neurology	-0.259214	0.00987838	0.269092	37	51	88	-1.54754	0.125739	0.251921	78.8195	-0.592627	0.0741994	Welch Two Sample t-test	two.sided	NS
Olink	P50895	BCAM	Basal cell adhesion molecule	BCAM	OID21076	Neurology	-0.179369	0.00204324	0.181412	37	51	88	-2.27862	0.0256346	0.0894852	72.5558	-0.33627	-0.0224673	Welch Two Sample t-test	two.sided	NS
Olink	P31948	STIP1	Stress-induced-phosphoprotein 1	STIP1	OID21077	Neurology	-0.344121	-0.186514	0.157608	37	51	88	-1.99595	0.0498006	0.131693	70.5495	-0.687935	-0.000308043	Welch Two Sample t-test	two.sided	NS
Olink	Q9NZD4	AHSP	Alpha-hemoglobin-stabilizing protein	AHSP	OID21078	Neurology	-0.645059	-0.288792	0.356267	37	51	88	-2.78303	0.00680942	0.0382942	75.0486	-1.10679	-0.183328	Welch Two Sample t-test	two.sided	S
Olink	Q02487	DSC2	Desmocollin-2	DSC2	OID21079	Neurology	-0.26636	-0.0638243	0.202535	37	51	88	-2.4655	0.0157428	0.0658649	83.0047	-0.481236	-0.0514829	Welch Two Sample t-test	two.sided	NS
Olink	O60462	NRP2	Neuropilin-2	NRP2	OID21081	Neurology	-0.162404	-0.0394432	0.122961	37	51	88	-2.06171	0.042281	0.118512	85.2669	-0.319016	-0.00579187	Welch Two Sample t-test	two.sided	NS
Olink	P08254	MMP3	Stromelysin-1	MMP3	OID21083	Neurology	-1.0297	-0.517608	0.512094	37	51	88	-5.44084	4.93203e-07	7.01581e-05	85.858	-1.40594	-0.653469	Welch Two Sample t-test	two.sided	S
Olink	P23381	WARS1	Tryptophan--tRNA ligase, cytoplasmic	WARS	OID21084	Neurology	-0.201118	-0.122438	0.0786804	37	51	88	-2.17049	0.0328523	0.103399	82.2809	-0.38544	-0.0167966	Welch Two Sample t-test	two.sided	NS
Olink	Q14112	NID2	Nidogen-2	NID2	OID21085	Neurology	-0.0979289	0.0815162	0.179445	37	51	88	-0.696132	0.488336	0.624515	81.1187	-0.377823	0.181966	Welch Two Sample t-test	two.sided	NS
Olink	P30086	PEBP1	Phosphatidylethanolamine-binding protein 1	PEBP1	OID21087	Neurology	-0.281244	-0.147532	0.133712	37	51	88	-1.99228	0.0502844	0.131852	69.248	-0.562847	0.000358537	Welch Two Sample t-test	two.sided	NS
Olink	P30740	SERPINB1	Leukocyte elastase inhibitor	SERPINB1	OID21088	Neurology	-0.327997	-0.153546	0.174451	37	51	88	-1.70215	0.093204	0.207973	69.3762	-0.712376	0.0563825	Welch Two Sample t-test	two.sided	NS
Olink	Q9HCN6	GP6	Platelet glycoprotein VI	GP6	OID21091	Neurology	-0.299954	-0.0890027	0.210951	37	51	88	-1.55886	0.123427	0.249043	71.8024	-0.683552	0.0836444	Welch Two Sample t-test	two.sided	NS
Olink	Q9P232	CNTN3	Contactin-3	CNTN3	OID21092	Neurology	-0.0566376	-0.0666297	-0.00999216	37	51	88	-0.698869	0.486873	0.624515	72.3927	-0.218176	0.104901	Welch Two Sample t-test	two.sided	NS
Olink	P55103	INHBC	Inhibin beta C chain	INHBC	OID21093	Neurology	0.0398477	0.0466811	0.00683333	37	51	88	0.409005	0.683629	0.781094	79.9804	-0.154037	0.233732	Welch Two Sample t-test	two.sided	NS
Olink	O15394	NCAM2	Neural cell adhesion molecule 2	NCAM2	OID21095	Neurology	-0.0682976	-0.0524054	0.0158922	37	51	88	-1.02703	0.3075	0.452112	80.1007	-0.200635	0.0640398	Welch Two Sample t-test	two.sided	NS
Olink	P23280	CA6	Carbonic anhydrase 6	CA6	OID21096	Neurology	-0.163665	-0.279057	-0.115392	37	51	88	-0.84832	0.399074	0.54065	71.935	-0.548265	0.220936	Welch Two Sample t-test	two.sided	NS
Olink	Q9UGT4	SUSD2	Sushi domain-containing protein 2	SUSD2	OID21098	Neurology	-0.0503612	-0.0303514	0.0200098	37	51	88	-0.452531	0.65209	0.75568	81.4422	-0.271771	0.171048	Welch Two Sample t-test	two.sided	NS
Olink	Q14696	MESD	LRP chaperone MESD	MESD	OID21099	Neurology	-0.43596	-0.0533027	0.382657	37	51	88	-1.50614	0.13626	0.26552	74.4821	-1.01265	0.140728	Welch Two Sample t-test	two.sided	NS
Olink	P05164	MPO	Myeloperoxidase	MPO	OID21100	Neurology	-0.123537	-0.00422162	0.119316	37	51	88	-0.888939	0.376687	0.527919	80.4256	-0.400077	0.153003	Welch Two Sample t-test	two.sided	NS
Olink	Q02747	GUCA2A	Guanylin	GUCA2A	OID21101	Neurology	-0.276641	-0.0861	0.190541	37	51	88	-2.62832	0.0101666	0.0490238	85.7315	-0.485889	-0.0673938	Welch Two Sample t-test	two.sided	S
Olink	P01833	PIGR	Polymeric immunoglobulin receptor	PIGR	OID21102	Neurology	-0.19611	-0.112895	0.0832157	37	51	88	-1.68629	0.0956393	0.211746	79.9379	-0.427551	0.0353306	Welch Two Sample t-test	two.sided	NS
Olink	P14780	MMP9	Matrix metalloproteinase-9	MMP9	OID21103	Neurology	-0.450522	-0.230881	0.219641	37	51	88	-2.69467	0.00854907	0.0438236	81.7851	-0.78313	-0.117914	Welch Two Sample t-test	two.sided	S
Olink	Q13093	PLA2G7	Platelet-activating factor acetylhydrolase	PLA2G7	OID21105	Neurology	-0.0772582	-0.0615405	0.0157176	37	51	88	-1.07202	0.286752	0.429374	84.7711	-0.220554	0.0660372	Welch Two Sample t-test	two.sided	NS
Olink	P22105	TNXB	Tenascin-X	TNXB	OID21107	Neurology	0.0103257	-0.0181135	-0.0284392	37	51	88	0.149273	0.881742	0.920571	74.3621	-0.127494	0.148145	Welch Two Sample t-test	two.sided	NS
Olink	Q6YHK3	CD109	CD109 antigen	CD109	OID21108	Neurology	-0.140201	-0.0246162	0.115584	37	51	88	-1.53307	0.129207	0.25706	79.9227	-0.322196	0.041795	Welch Two Sample t-test	two.sided	NS
Olink	O43278	SPINT1	Kunitz-type protease inhibitor 1	SPINT1	OID21109	Neurology	-0.245338	0.0229054	0.268243	37	51	88	-1.97163	0.0519504	0.135595	83.8146	-0.492796	0.00212059	Welch Two Sample t-test	two.sided	NS
Olink	P14209	CD99	CD99 antigen	CD99	OID21110	Neurology	-0.358828	-0.200116	0.158712	37	51	88	-6.95286	6.56592e-10	3.73601e-07	85.9987	-0.461423	-0.256233	Welch Two Sample t-test	two.sided	S
Olink	Q96RD9	FCRL5	Fc receptor-like protein 5	FCRL5	OID21111	Neurology	-0.530804	-0.226686	0.304118	37	51	88	-3.60213	0.000527788	0.0065285	85.9045	-0.823747	-0.237861	Welch Two Sample t-test	two.sided	S
Olink	Q9Y240	CLEC11A	C-type lectin domain family 11 member A	CLEC11A	OID21112	Neurology	-0.30114	-0.0721108	0.229029	37	51	88	-2.66025	0.00936904	0.0459568	83.074	-0.526288	-0.0759926	Welch Two Sample t-test	two.sided	S
Olink	Q14126	DSG2	Desmoglein-2	DSG2	OID21113	Neurology	-0.00855935	-0.0110162	-0.00245686	37	51	88	-0.132076	0.895236	0.926823	85.196	-0.137408	0.120289	Welch Two Sample t-test	two.sided	NS
Olink	P04179	SOD2	Superoxide dismutase [Mn], mitochondrial	SOD2	OID21114	Neurology	-0.156993	-0.0520892	0.104904	37	51	88	-1.5283	0.130794	0.257515	72.435	-0.361749	0.0477629	Welch Two Sample t-test	two.sided	NS
Olink	P14778	IL1R1	Interleukin-1 receptor type 1	IL1R1	OID21116	Neurology	-0.0995501	-0.0354324	0.0641176	37	51	88	-1.44276	0.152767	0.28783	84.938	-0.236742	0.0376418	Welch Two Sample t-test	two.sided	NS
Olink	Q8IWV2	CNTN4	Contactin-4	CNTN4	OID21117	Neurology	0.0229203	0.0464811	0.0235608	37	51	88	0.370674	0.711967	0.806991	72.1033	-0.100341	0.146181	Welch Two Sample t-test	two.sided	NS
Olink	Q99972	MYOC	Myocilin	MYOC	OID21121	Neurology	-0.393352	-0.300276	0.0930765	37	51	88	-2.86406	0.00541777	0.0338467	75.2069	-0.666937	-0.119768	Welch Two Sample t-test	two.sided	S
Olink	Q8TCZ2	CD99L2	CD99 antigen-like protein 2	CD99L2	OID21122	Neurology	-0.00889343	-0.0162189	-0.00732549	37	51	88	-0.150235	0.880976	0.920571	76.1464	-0.12679	0.109003	Welch Two Sample t-test	two.sided	NS
Olink	P20774	OGN	Mimecan	OGN	OID21123	Neurology	-0.241193	-0.0726757	0.168518	37	51	88	-1.93412	0.0563874	0.145179	85.999	-0.489098	0.00671155	Welch Two Sample t-test	two.sided	NS
Olink	P20827	EFNA1	Ephrin-A1	EFNA1	OID21125	Neurology	-0.223774	-0.0438838	0.17989	37	51	88	-2.16708	0.0329963	0.103399	85.9294	-0.429052	-0.0184959	Welch Two Sample t-test	two.sided	NS
Olink	Q9NPH3	IL1RAP	Interleukin-1 receptor accessory protein	IL1RAP	OID21126	Neurology	0.35256	0.279005	-0.0735549	37	51	88	3.17944	0.00205573	0.017626	85.4617	0.132104	0.573017	Welch Two Sample t-test	two.sided	S
Olink	O43505	B4GAT1	Beta-1,4-glucuronyltransferase 1	B4GAT1	OID21127	Neurology	0.0921925	0.0271514	-0.0650412	37	51	88	1.67958	0.0967385	0.212526	84.3596	-0.0169557	0.201341	Welch Two Sample t-test	two.sided	NS
Olink	P00352	ALDH1A1	Aldehyde dehydrogenase 1A1	ALDH1A1	OID21128	Neurology	-0.233665	-0.0755351	0.158129	37	51	88	-1.36773	0.176129	0.309314	64.6784	-0.574889	0.10756	Welch Two Sample t-test	two.sided	NS
Olink	P16284	PECAM1	Platelet endothelial cell adhesion molecule	PECAM1	OID21131	Neurology	-0.1191	-0.105114	0.0139863	37	51	88	-1.80646	0.0746434	0.176967	79.2497	-0.250324	0.0121244	Welch Two Sample t-test	two.sided	NS
Olink	Q16881	TXNRD1	Thioredoxin reductase 1, cytoplasmic	TXNRD1	OID21135	Neurology	-0.108782	-0.0503486	0.0584333	37	51	88	-1.08741	0.280585	0.422362	70.0292	-0.3083	0.0907357	Welch Two Sample t-test	two.sided	NS
Olink	P08648	ITGA5	Integrin alpha-5	ITGA5	OID21139	Neurology	-0.146315	-0.0723838	0.0739314	37	51	88	-2.22902	0.0285485	0.0972699	82.0008	-0.276896	-0.0157342	Welch Two Sample t-test	two.sided	NS
Olink	P30043	BLVRB	Flavin reductase (NADPH)	BLVRB	OID21141	Neurology	-0.323848	0.0186595	0.342508	37	51	88	-2.06458	0.042274	0.118512	78.2926	-0.636113	-0.011584	Welch Two Sample t-test	two.sided	NS
Olink	P07108	DBI	Acyl-CoA-binding protein	DBI	OID21143	Neurology	-0.376233	-0.146243	0.22999	37	51	88	-2.20298	0.0310797	0.102222	66.242	-0.717192	-0.0352752	Welch Two Sample t-test	two.sided	NS
Olink	Q9Y279	VSIG4	V-set and immunoglobulin domain-containing protein 4	VSIG4	OID21144	Neurology	-0.521981	-0.152089	0.369892	37	51	88	-3.19446	0.00199287	0.0174453	81.4746	-0.847071	-0.196891	Welch Two Sample t-test	two.sided	S
Olink	P11717	IGF2R	Cation-independent mannose-6-phosphate receptor	IGF2R	OID21146	Neurology	-0.0747441	-0.0366892	0.0380549	37	51	88	-1.12345	0.264759	0.404967	76.5492	-0.207237	0.0577486	Welch Two Sample t-test	two.sided	NS
Olink	P00918	CA2	Carbonic anhydrase 2	CA2	OID21149	Neurology	-0.475816	-0.0796514	0.396165	37	51	88	-2.17243	0.0329438	0.103399	75.9246	-0.912048	-0.0395841	Welch Two Sample t-test	two.sided	NS
Olink	Q8N149	LILRA2	Leukocyte immunoglobulin-like receptor subfamily A member 2	LILRA2	OID21152	Neurology	0.00526216	-0.0100378	-0.0153	37	51	88	0.0598037	0.952451	0.969419	85.6658	-0.169667	0.180191	Welch Two Sample t-test	two.sided	NS
Olink	O76061	STC2	Stanniocalcin-2	STC2	OID21157	Neurology	-0.197981	-0.0716892	0.126292	37	51	88	-3.17105	0.00210644	0.017626	85.8724	-0.322099	-0.0738641	Welch Two Sample t-test	two.sided	S
Olink	P22692	IGFBP4	Insulin-like growth factor-binding protein 4	IGFBP4	OID21158	Neurology	-0.494286	-0.122765	0.371522	37	51	88	-3.87547	0.000208278	0.00419645	85.3289	-0.74786	-0.240712	Welch Two Sample t-test	two.sided	S
Olink	P28799	GRN	Progranulin	GRN	OID21159	Neurology	-0.0751957	0.00285135	0.0780471	37	51	88	-0.938777	0.35049	0.497329	85.4812	-0.234442	0.0840509	Welch Two Sample t-test	two.sided	NS
Olink	Q99497	PARK7	Parkinson disease protein 7	PARK7	OID21160	Neurology	-0.305364	-0.147732	0.157631	37	51	88	-2.14144	0.035846	0.107662	67.6098	-0.589943	-0.020785	Welch Two Sample t-test	two.sided	NS
Olink	Q9NRA1	PDGFC	Platelet-derived growth factor C	PDGFC	OID21183	Oncology	0.166328	0.149822	-0.0165059	37	51	88	1.54619	0.127998	0.255548	53.0943	-0.0494263	0.382081	Welch Two Sample t-test	two.sided	NS
Olink	Q07960	ARHGAP1	Rho GTPase-activating protein 1	ARHGAP1	OID21202	Oncology	-0.162316	-0.0402514	0.122065	37	51	88	-1.36698	0.175549	0.309256	78.1689	-0.398702	0.0740697	Welch Two Sample t-test	two.sided	NS
Olink	Q8IWL1	SFTPA2	Pulmonary surfactant-associated protein A2	SFTPA2	OID21218	Oncology	-0.014247	0.188643	0.20289	37	51	88	-0.0630239	0.94992	0.969419	72.764	-0.464801	0.436307	Welch Two Sample t-test	two.sided	NS
Olink	P15121	AKR1B1	Aldo-keto reductase family 1 member B1	AKR1B1	OID21244	Oncology	-0.258527	-0.0904919	0.168035	37	51	88	-1.24245	0.219308	0.359614	55.3475	-0.675466	0.158411	Welch Two Sample t-test	two.sided	NS
Olink	Q8IUK5	PLXDC1	Plexin domain-containing protein 1	PLXDC1	OID21258	Oncology	0.0404718	-0.0264027	-0.0668745	37	51	88	0.580783	0.562921	0.672904	85.101	-0.098078	0.179022	Welch Two Sample t-test	two.sided	NS
Olink	Q9BYE9	CDHR2	Cadherin-related family member 2	CDHR2	OID21282	Oncology	-0.721174	-0.407135	0.314039	37	51	88	-3.86979	0.000220287	0.00419645	80.4529	-1.09201	-0.350338	Welch Two Sample t-test	two.sided	S
Olink	Q6UXD5	SEZ6L2	Seizure 6-like protein 2	SEZ6L2	OID21289	Oncology	-0.00965713	0.0652919	0.074949	37	51	88	-0.122396	0.902871	0.930677	85.9384	-0.166509	0.147194	Welch Two Sample t-test	two.sided	NS
Olink	Q07954	LRP1	Prolow-density lipoprotein receptor-related protein 1	LRP1	OID21293	Oncology	0.0670439	0.0431027	-0.0239412	37	51	88	1.14545	0.255573	0.396243	76.9517	-0.0495068	0.183595	Welch Two Sample t-test	two.sided	NS
Olink	O00233	PSMD9	26S proteasome non-ATPase regulatory subunit 9	PSMD9	OID21304	Oncology	-0.28045	-0.0109541	0.269496	37	51	88	-1.9115	0.059677	0.150249	76.6757	-0.572621	0.0117209	Welch Two Sample t-test	two.sided	NS
Olink	Q9H4A9	DPEP2	Dipeptidase 2	DPEP2	OID21305	Oncology	-0.0571463	0.0143027	0.071449	37	51	88	-0.618559	0.538511	0.657538	60.9811	-0.241885	0.127592	Welch Two Sample t-test	two.sided	NS
Olink	O00451	GFRA2	GDNF family receptor alpha-2	GFRA2	OID21330	Oncology	-0.0148084	0.00526216	0.0200706	37	51	88	-0.249291	0.803782	0.868835	79.0583	-0.133044	0.103427	Welch Two Sample t-test	two.sided	NS
Olink	Q9BS26	ERP44	Endoplasmic reticulum resident protein 44	ERP44	OID21338	Oncology	-0.0542818	0.00973784	0.0640196	37	51	88	-0.827965	0.410394	0.553352	72.859	-0.184948	0.0763843	Welch Two Sample t-test	two.sided	NS
Olink	O75144	ICOSLG	ICOS ligand	ICOSLG	OID21351	Oncology	-0.00662925	-0.0185351	-0.0119059	37	51	88	-0.131273	0.895875	0.926823	83.5984	-0.107061	0.0938021	Welch Two Sample t-test	two.sided	NS
Olink	O00592	PODXL	Podocalyxin	PODXL	OID21358	Oncology	0.0124405	-0.000481081	-0.0129216	37	51	88	0.270667	0.787346	0.859885	79.7098	-0.0790325	0.103913	Welch Two Sample t-test	two.sided	NS
Olink	O00748	CES2	Cocaine esterase	CES2	OID21366	Oncology	-0.0460689	-0.0553081	-0.00923922	37	51	88	-0.350328	0.727241	0.822664	64.1178	-0.308766	0.216628	Welch Two Sample t-test	two.sided	NS
Olink	Q86SJ2	AMIGO2	Amphoterin-induced protein 2	AMIGO2	OID21370	Oncology	0.0451922	0.0596216	0.0144294	37	51	88	0.58327	0.562115	0.672904	54.5574	-0.110111	0.200495	Welch Two Sample t-test	two.sided	NS
Olink	Q86SR1	GALNT10	Polypeptide N-acetylgalactosaminyltransferase 10	GALNT10	OID21371	Oncology	0.00444854	0.0363054	0.0318569	37	51	88	0.0578282	0.954057	0.969419	67.3298	-0.149084	0.157981	Welch Two Sample t-test	two.sided	NS
Olink	Q86SF2	GALNT7	N-acetylgalactosaminyltransferase 7	GALNT7	OID21377	Oncology	0.092302	2.16216e-05	-0.0922804	37	51	88	1.26107	0.211055	0.352172	77.6946	-0.0534233	0.238027	Welch Two Sample t-test	two.sided	NS
Olink	Q99536	VAT1	Synaptic vesicle membrane protein VAT-1 homolog	VAT1	OID21382	Oncology	0.0636767	0.0520081	-0.0116686	37	51	88	1.39428	0.166887	0.302417	84.5342	-0.0271347	0.154488	Welch Two Sample t-test	two.sided	NS
Olink	P08397	HMBS	Porphobilinogen deaminase	HMBS	OID21385	Oncology	-0.295991	-0.131046	0.164945	37	51	88	-2.12573	0.0372795	0.110479	65.8605	-0.574007	-0.0179746	Welch Two Sample t-test	two.sided	NS
Olink	Q9NTU7	CBLN4	Cerebellin-4	CBLN4	OID21386	Oncology	0.105836	0.00498108	-0.100855	37	51	88	0.848795	0.398613	0.54065	77.4038	-0.142432	0.354104	Welch Two Sample t-test	two.sided	NS
Olink	P30041	PRDX6	Peroxiredoxin-6	PRDX6	OID21404	Oncology	0.0283183	0.0918595	0.0635412	37	51	88	0.236143	0.814185	0.875749	55.8695	-0.211923	0.268559	Welch Two Sample t-test	two.sided	NS
Olink	P02760	AMBP	Protein AMBP	AMBP	OID21413	Oncology	-0.0846586	-0.0604919	0.0241667	37	51	88	-1.25303	0.21413	0.356258	74.1964	-0.219275	0.0499582	Welch Two Sample t-test	two.sided	NS
Olink	P06756	ITGAV	Integrin alpha-V	ITGAV	OID21416	Oncology	0.0198489	-0.0442432	-0.0640922	37	51	88	0.334573	0.738836	0.832471	78.7943	-0.0982414	0.137939	Welch Two Sample t-test	two.sided	NS
Olink	Q10471	GALNT2	Polypeptide N-acetylgalactosaminyltransferase 2	GALNT2	OID21423	Oncology	-0.170862	-0.144497	0.0263647	37	51	88	-1.99249	0.0499926	0.131693	74.2615	-0.341718	-5.664e-06	Welch Two Sample t-test	two.sided	NS
Olink	Q9H3G5	CPVL	Probable serine carboxypeptidase CPVL	CPVL	OID21435	Oncology	0.0164076	-0.00758649	-0.0239941	37	51	88	0.164111	0.870082	0.916653	75.4947	-0.182739	0.215555	Welch Two Sample t-test	two.sided	NS
Olink	P35052	GPC1	Glypican-1	GPC1	OID21438	Oncology	-0.142744	-0.0939189	0.0488255	37	51	88	-2.01539	0.0470204	0.126988	85.0792	-0.283566	-0.00192283	Welch Two Sample t-test	two.sided	NS
Olink	P05089	ARG1	Arginase-1	ARG1	OID21445	Oncology	0.0854816	0.105076	0.0195941	37	51	88	0.533781	0.595015	0.70096	77.8003	-0.233353	0.404316	Welch Two Sample t-test	two.sided	NS
Olink	P80303	NUCB2	Nucleobindin-2	NUCB2	OID21448	Oncology	-0.291946	-0.157762	0.134184	37	51	88	-3.34202	0.00123789	0.0122258	85.0017	-0.465634	-0.118259	Welch Two Sample t-test	two.sided	S
Olink	Q8NCC3	PLA2G15	Phospholipase A2 group XV	PLA2G15	OID21473	Oncology	-0.0783899	0.0111081	0.089498	37	51	88	-1.21151	0.22902	0.368903	85.9892	-0.207018	0.0502385	Welch Two Sample t-test	two.sided	NS
Olink	Q96PD2	DCBLD2	Discoidin, CUB and LCCL domain-containing protein 2	DCBLD2	OID21474	Oncology	0.0750494	0.082873	0.00782353	37	51	88	0.706739	0.481911	0.623199	75.2493	-0.136483	0.286582	Welch Two Sample t-test	two.sided	NS
Olink	P20851	C4BPB	C4b-binding protein beta chain	C4BPB	OID21481	Oncology	0.0736356	0.0952081	0.0215725	37	51	88	0.514693	0.608202	0.71354	79.1682	-0.211123	0.358394	Welch Two Sample t-test	two.sided	NS
Olink	P32004	L1CAM	Neural cell adhesion molecule L1	L1CAM	OID21484	Oncology	-0.14881	-0.0893162	0.0594941	37	51	88	-1.56184	0.122368	0.247784	78.1326	-0.338491	0.0408707	Welch Two Sample t-test	two.sided	NS
Olink	P35916	FLT4	Vascular endothelial growth factor receptor 3	FLT4	OID21491	Oncology	-0.0252657	-0.0555892	-0.0303235	37	51	88	-0.299979	0.765003	0.846861	76.8293	-0.192984	0.142453	Welch Two Sample t-test	two.sided	NS
Olink	Q9H8J5	MANSC1	MANSC domain-containing protein 1	MANSC1	OID21492	Oncology	-0.164693	-0.0643459	0.100347	37	51	88	-2.40147	0.0184894	0.0729941	85.7737	-0.301031	-0.0283549	Welch Two Sample t-test	two.sided	NS
Olink	Q96J42	TXNDC15	Thioredoxin domain-containing protein 15	TXNDC15	OID21495	Oncology	-0.161619	-0.061927	0.0996922	37	51	88	-2.06741	0.0418078	0.118352	83.0691	-0.317103	-0.00613506	Welch Two Sample t-test	two.sided	NS
Olink	Q02763	TEK	Angiopoietin-1 receptor	TEK	OID21496	Oncology	-0.0386968	-0.0140027	0.0246941	37	51	88	-0.734267	0.464803	0.605629	85.1787	-0.143478	0.0660843	Welch Two Sample t-test	two.sided	NS
Olink	P35968	KDR	Vascular endothelial growth factor receptor 2	KDR	OID21497	Oncology	0.192892	0.0671351	-0.125757	37	51	88	3.66706	0.000428683	0.00597924	84.2056	0.0882925	0.297492	Welch Two Sample t-test	two.sided	S
Olink	Q9UBX1	CTSF	Cathepsin F	CTSF	OID21500	Oncology	0.113323	0.0978703	-0.0154529	37	51	88	0.861778	0.391973	0.537428	65.0935	-0.149292	0.375938	Welch Two Sample t-test	two.sided	NS
Olink	Q9HAT2	SIAE	Sialate O-acetylesterase	SIAE	OID21503	Oncology	-0.344534	-0.235973	0.108561	37	51	88	-3.44829	0.000911637	0.00997541	78.1645	-0.543441	-0.145626	Welch Two Sample t-test	two.sided	S
Olink	P78552	IL13RA1	Interleukin-13 receptor subunit alpha-1	IL13RA1	OID21504	Oncology	0.0387053	0.0807622	0.0420569	37	51	88	0.696397	0.48817	0.624515	81.1437	-0.0718772	0.149288	Welch Two Sample t-test	two.sided	NS
Olink	Q14508	WFDC2	WAP four-disulfide core domain protein 2	WFDC2	OID21505	Oncology	-0.653317	-0.200989	0.452327	37	51	88	-3.54651	0.000635618	0.00738095	85.7002	-1.01954	-0.287093	Welch Two Sample t-test	two.sided	S
Olink	O43895	XPNPEP2	Xaa-Pro aminopeptidase 2	XPNPEP2	OID21508	Oncology	0.539066	-0.000372973	-0.539439	37	51	88	2.12902	0.0361397	0.107662	85.1731	0.0356534	1.04248	Welch Two Sample t-test	two.sided	NS
Olink	P07237	P4HB	Protein disulfide-isomerase	P4HB	OID21509	Oncology	-0.158757	-0.0892216	0.0695353	37	51	88	-1.82985	0.0717936	0.173096	65.9337	-0.331981	0.0144674	Welch Two Sample t-test	two.sided	NS
Olink	P09486	SPARC	SPARC	SPARC	OID21511	Oncology	-0.169553	-0.0384162	0.131137	37	51	88	-0.850137	0.397718	0.54065	82.2124	-0.566293	0.227186	Welch Two Sample t-test	two.sided	NS
Olink	O75629	CREG1	Protein CREG1	CREG1	OID21515	Oncology	-0.247561	-0.0554568	0.192104	37	51	88	-3.06336	0.00292467	0.0221885	85.7327	-0.40822	-0.0869015	Welch Two Sample t-test	two.sided	S
Olink	P26447	S100A4	Protein S100-A4	S100A4	OID21519	Oncology	-0.179924	-0.0445892	0.135335	37	51	88	-1.15716	0.251241	0.39166	68.2821	-0.490174	0.130325	Welch Two Sample t-test	two.sided	NS
Olink	P12931	SRC	Proto-oncogene tyrosine-protein kinase Src	SRC	OID21521	Oncology	-0.238852	-0.0536459	0.185206	37	51	88	-0.789741	0.432501	0.573643	66.1535	-0.842673	0.364969	Welch Two Sample t-test	two.sided	NS
Olink	Q92876	KLK6	Kallikrein-6	KLK6	OID21526	Oncology	-0.185356	-0.0849459	0.10041	37	51	88	-2.18605	0.0315535	0.102594	85.2494	-0.353935	-0.0167768	Welch Two Sample t-test	two.sided	NS
Olink	P13688	CEACAM1	Carcinoembryonic antigen-related cell adhesion molecule 1	CEACAM1	OID21528	Oncology	-0.0162632	0.014327	0.0305902	37	51	88	-0.283398	0.777553	0.856579	85.9697	-0.130344	0.0978178	Welch Two Sample t-test	two.sided	NS
Olink	O95274	LYPD3	Ly6/PLAUR domain-containing protein 3	LYPD3	OID21530	Oncology	-0.225459	-0.0771784	0.14828	37	51	88	-2.07028	0.0415577	0.118232	82.3895	-0.442085	-0.00883229	Welch Two Sample t-test	two.sided	NS
Olink	Q6UXK5	LRRN1	Leucine-rich repeat neuronal protein 1	LRRN1	OID20438	Inflammation	0.0669016	0.0216486	-0.0452529	37	51	88	0.564204	0.574384	0.681262	71.3866	-0.169512	0.303315	Welch Two Sample t-test	two.sided	NS
Olink	P23229	ITGA6	Integrin alpha-6	ITGA6	OID20528	Inflammation	-0.132178	0.00358108	0.135759	37	51	88	-1.3373	0.185023	0.321952	77.7967	-0.32896	0.0646049	Welch Two Sample t-test	two.sided	NS
Olink	Q14242	SELPLG	P-selectin glycoprotein ligand 1	SELPLG	OID20560	Inflammation	0.105339	0.0172838	-0.0880549	37	51	88	1.91384	0.0595088	0.150249	73.9847	-0.00433223	0.21501	Welch Two Sample t-test	two.sided	NS
Olink	P28845	HSD11B1	11-beta-hydroxysteroid dehydrogenase 1	HSD11B1	OID20575	Inflammation	-0.127241	-0.0978865	0.0293549	37	51	88	-0.945366	0.347286	0.495252	80.9282	-0.395046	0.140564	Welch Two Sample t-test	two.sided	NS
Olink	Q9UKX5	ITGA11	Integrin alpha-11	ITGA11	OID20581	Inflammation	0.107173	0.0463676	-0.0608059	37	51	88	0.87378	0.385168	0.534349	71.3979	-0.13737	0.351717	Welch Two Sample t-test	two.sided	NS
Olink	P28827	PTPRM	Receptor-type tyrosine-protein phosphatase mu	PTPRM	OID20598	Inflammation	-0.118702	-0.0610297	0.0576725	37	51	88	-2.03151	0.045359	0.124682	84.1513	-0.234895	-0.00250962	Welch Two Sample t-test	two.sided	NS
Olink	Q9UIB8	CD84	SLAM family member 5	CD84	OID20607	Inflammation	-0.128198	-0.0495865	0.0786118	37	51	88	-1.43444	0.155741	0.292465	72.6049	-0.306333	0.049936	Welch Two Sample t-test	two.sided	NS
Olink	Q08174	PCDH1	Protocadherin-1	PCDH1	OID20614	Inflammation	-0.127603	-0.0520811	0.0755216	37	51	88	-3.46026	0.000851858	0.00950406	83.6764	-0.20094	-0.0542654	Welch Two Sample t-test	two.sided	S
Olink	P37235	HPCAL1	Hippocalcin-like protein 1	HPCAL1	OID20615	Inflammation	-0.380863	-0.241651	0.139212	37	51	88	-2.13475	0.0361021	0.107662	73.7995	-0.736371	-0.0253549	Welch Two Sample t-test	two.sided	NS
Olink	P22304	IDS	Iduronate 2-sulfatase	IDS	OID20619	Inflammation	0.0191313	-0.00852162	-0.0276529	37	51	88	0.869397	0.38747	0.534349	73.2479	-0.0247226	0.0629853	Welch Two Sample t-test	two.sided	NS
Olink	P01137	TGFB1	Transforming growth factor beta-1 proprotein	TGFB1	OID20621	Inflammation	-0.12166	-0.0472459	0.0744137	37	51	88	-1.36986	0.174395	0.309256	83.684	-0.298281	0.054962	Welch Two Sample t-test	two.sided	NS
Olink	P36959	GMPR	GMP reductase 1	GMPR	OID20641	Inflammation	-0.254774	-0.276384	-0.0216098	37	51	88	-1.58232	0.118114	0.241751	69.5478	-0.575941	0.0663931	Welch Two Sample t-test	two.sided	NS
Olink	Q96SB3	PPP1R9B	Neurabin-2	PPP1R9B	OID20643	Inflammation	-0.229297	-0.192881	0.0364157	37	51	88	-0.965655	0.337822	0.485405	64.537	-0.703586	0.244992	Welch Two Sample t-test	two.sided	NS
Olink	P30044	PRDX5	Peroxiredoxin-5, mitochondrial	PRDX5	OID20644	Inflammation	-0.337495	-0.0844892	0.253006	37	51	88	-1.47631	0.14465	0.277125	65.5308	-0.793985	0.118995	Welch Two Sample t-test	two.sided	NS
Olink	P02745	C1QA	Complement C1q subcomponent subunit A	C1QA	OID20654	Inflammation	-0.0524064	-0.00909459	0.0433118	37	51	88	-0.878525	0.382108	0.532891	85.9491	-0.170993	0.0661802	Welch Two Sample t-test	two.sided	NS
Olink	Q12866	MERTK	Tyrosine-protein kinase Mer	MERTK	OID20657	Inflammation	-0.0753559	-0.0651892	0.0101667	37	51	88	-1.04141	0.300623	0.443603	85.4893	-0.219214	0.0685026	Welch Two Sample t-test	two.sided	NS
Olink	Q92484	SMPDL3A	Acid sphingomyelinase-like phosphodiesterase 3a	SMPDL3A	OID20676	Inflammation	-0.228738	-0.147051	0.0816863	37	51	88	-1.29368	0.199241	0.337713	85.9188	-0.580231	0.122756	Welch Two Sample t-test	two.sided	NS
Olink	P21709	EPHA1	Ephrin type-A receptor 1	EPHA1	OID20677	Inflammation	-0.190334	-0.117995	0.0723392	37	51	88	-2.18018	0.032052	0.103399	83.6982	-0.363952	-0.0167153	Welch Two Sample t-test	two.sided	NS
Olink	P53634	CTSC	Dipeptidyl peptidase 1	CTSC	OID20679	Inflammation	-0.158208	-0.142738	0.0154706	37	51	88	-1.59344	0.115777	0.238686	66.8758	-0.356393	0.0399766	Welch Two Sample t-test	two.sided	NS
Olink	Q5ZPR3	CD276	CD276 antigen	CD276	OID20680	Inflammation	-0.299092	-0.105757	0.193335	37	51	88	-2.5534	0.012488	0.0550828	83.3957	-0.532053	-0.0661315	Welch Two Sample t-test	two.sided	NS
Olink	Q9UJU6	DBNL	Drebrin-like protein	DBNL	OID20681	Inflammation	-0.415165	-0.213465	0.2017	37	51	88	-1.73007	0.0879934	0.199475	70.4996	-0.89371	0.0633804	Welch Two Sample t-test	two.sided	NS
Olink	P11684	SCGB1A1	Uteroglobin	SCGB1A1	OID20688	Inflammation	-0.480353	-0.356865	0.123488	37	51	88	-2.60648	0.0109796	0.0512084	76.965	-0.847327	-0.113379	Welch Two Sample t-test	two.sided	NS
Olink	Q99435	NELL2	Protein kinase C-binding protein NELL2	NELL2	OID20706	Inflammation	-0.16695	-0.0244811	0.142469	37	51	88	-1.85617	0.0668581	0.165401	85.8875	-0.345754	0.0118544	Welch Two Sample t-test	two.sided	NS
Olink	P55145	MANF	Mesencephalic astrocyte-derived neurotrophic factor	MANF	OID20707	Inflammation	-0.531525	-0.466549	0.0649765	37	51	88	-1.62371	0.108598	0.228016	75.6293	-1.18355	0.120504	Welch Two Sample t-test	two.sided	NS
Olink	P19256	CD58	Lymphocyte function-associated antigen 3	CD58	OID20716	Inflammation	-0.054775	-0.0693946	-0.0146196	37	51	88	-0.851906	0.396689	0.54065	84.0054	-0.182637	0.0730866	Welch Two Sample t-test	two.sided	NS
Olink	P29350	PTPN6	Tyrosine-protein phosphatase non-receptor type 6	PTPN6	OID20717	Inflammation	-0.365839	-0.329443	0.0363961	37	51	88	-1.70441	0.0924699	0.207147	74.5515	-0.793473	0.0617942	Welch Two Sample t-test	two.sided	NS
Olink	P0DMV8	HSPA1A	Heat shock 70 kDa protein 1A	HSPA1A	OID20718	Inflammation	-0.168697	-0.0554595	0.113237	37	51	88	-1.09776	0.276309	0.418438	65.808	-0.475532	0.138139	Welch Two Sample t-test	two.sided	NS
Olink	P09603	CSF1	Macrophage colony-stimulating factor 1	CSF1	OID20719	Inflammation	-0.278281	-0.0978865	0.180394	37	51	88	-2.81832	0.00605842	0.0362868	81.3948	-0.474727	-0.0818339	Welch Two Sample t-test	two.sided	S
Olink	Q96PL1	SCGB3A2	Secretoglobin family 3A member 2	SCGB3A2	OID20723	Inflammation	-0.655575	-0.312003	0.343573	37	51	88	-2.91212	0.00462594	0.0320995	81.7756	-1.10343	-0.207723	Welch Two Sample t-test	two.sided	S
Olink	Q99983	OMD	Osteomodulin	OMD	OID20725	Inflammation	-0.00267769	-0.0369973	-0.0343196	37	51	88	-0.020879	0.983393	0.986862	81.947	-0.257806	0.252451	Welch Two Sample t-test	two.sided	NS
Olink	Q8WXD2	SCG3	Secretogranin-3	SCG3	OID20728	Inflammation	-0.14308	-0.0274054	0.115675	37	51	88	-1.40318	0.164582	0.300071	77.0168	-0.346124	0.0599641	Welch Two Sample t-test	two.sided	NS
Olink	Q9NZC2	TREM2	Triggering receptor expressed on myeloid cells 2	TREM2	OID20731	Inflammation	-0.17118	-0.0460054	0.125175	37	51	88	-1.27207	0.207303	0.347951	74.5289	-0.439281	0.096921	Welch Two Sample t-test	two.sided	NS
Olink	Q9Y6N7	ROBO1	Roundabout homolog 1	ROBO1	OID20734	Inflammation	-0.0676261	-0.0216595	0.0459667	37	51	88	-1.0465	0.298278	0.44198	85.5208	-0.196099	0.0608467	Welch Two Sample t-test	two.sided	NS
Olink	P46109	CRKL	Crk-like protein	CRKL	OID20742	Inflammation	-0.478216	-0.353751	0.124465	37	51	88	-1.9465	0.0557448	0.144176	67.7102	-0.9685	0.0120677	Welch Two Sample t-test	two.sided	NS
Olink	Q96KG7	MEGF10	Multiple epidermal growth factor-like domains protein 10	MEGF10	OID20746	Inflammation	-0.0917745	-0.0151784	0.0765961	37	51	88	-0.914849	0.36283	0.511015	85.9652	-0.291198	0.107649	Welch Two Sample t-test	two.sided	NS
Olink	P24387	CRHBP	Corticotropin-releasing factor-binding protein	CRHBP	OID20747	Inflammation	-0.167333	-0.105957	0.0613765	37	51	88	-2.21723	0.0293061	0.0986696	84.0604	-0.317411	-0.0172557	Welch Two Sample t-test	two.sided	NS
Olink	Q4KMG0	CDON	Cell adhesion molecule-related/down-regulated by oncogenes	CDON	OID20754	Inflammation	-0.0155344	-0.0417541	-0.0262196	37	51	88	-0.201751	0.840603	0.895699	83.3323	-0.168672	0.137603	Welch Two Sample t-test	two.sided	NS
Olink	P27930	IL1R2	Interleukin-1 receptor type 2	IL1R2	OID20757	Inflammation	0.0253607	0.0638568	0.0384961	37	51	88	0.371798	0.711101	0.806991	74.3267	-0.110542	0.161264	Welch Two Sample t-test	two.sided	NS
Olink	Q9HCB6	SPON1	Spondin-1	SPON1	OID20759	Inflammation	-0.295645	-0.123149	0.172496	37	51	88	-3.08312	0.00276079	0.0218179	85.1442	-0.486298	-0.104992	Welch Two Sample t-test	two.sided	S
Olink	Q14118	DAG1	Dystroglycan 1	DAG1	OID20774	Inflammation	-0.376923	-0.205184	0.171739	37	51	88	-3.73661	0.000366984	0.00548528	73.2	-0.577954	-0.175892	Welch Two Sample t-test	two.sided	S
Olink	Q8IYS5	OSCAR	Osteoclast-associated immunoglobulin-like receptor	OSCAR	OID20776	Inflammation	-0.243538	-0.0878892	0.155649	37	51	88	-2.53983	0.0128992	0.0560278	85.4743	-0.434173	-0.0529036	Welch Two Sample t-test	two.sided	NS
Olink	Q15166	PON3	Serum paraoxonase/lactonase 3	PON3	OID20777	Inflammation	0.171645	0.00825135	-0.163394	37	51	88	1.84637	0.0683698	0.16625	83.7824	-0.0132302	0.356521	Welch Two Sample t-test	two.sided	NS
Olink	P15291	B4GALT1	Beta-1,4-galactosyltransferase 1	B4GALT1	OID20780	Inflammation	-0.181543	-0.0569622	0.12458	37	51	88	-2.32179	0.0226131	0.0830121	85.8302	-0.336985	-0.0261001	Welch Two Sample t-test	two.sided	NS
Olink	Q13232	NME3	Nucleoside diphosphate kinase 3	NME3	OID20789	Inflammation	-0.00296884	0.0601135	0.0630824	37	51	88	-0.0375038	0.970173	0.982349	83.3763	-0.160406	0.154469	Welch Two Sample t-test	two.sided	NS
