# Supplementary material for: Comparative evaluation of Olink Explore 3072 and mass spectrometry with peptide fractionation for plasma proteomics
Source: Commun Chem. 2025 Nov 4;8:327. doi: 10.1038/s42004-025-01753-2 (PMC12586489; doi:10.1038/s42004-025-01753-2)
Supplement: Supplementary file 11 — Supplementary Data 8 [file 42004_2025_1753_MOESM11_ESM.xlsx]

## Sheet: SD8 MS-Olink corr. table
UniProt	Gene.Name	Description	OlinkID	Assay	Panel	N	Correlation_Spearman	Correlation_Pearson	P.value_Spearman	P.value_Pearson	Adj.p.value_Spearman	Adj.p.value_Pearson	Cor.interval_Spearman	Cor.interval_Pearson	N.cleanData	Correlation_Spearman.cleanData	Correlation_Pearson.cleanData	P.value_Spearman.cleanData	P.value_Pearson.cleanData	Adj.p.value_Spearman.cleanData	Adj.p.value_Pearson.cleanData	Cor.interval_Spearman.cleanData	Cor.interval_Pearson.cleanData	No.missing.or.QCwarn	N.Missing.MS	Perc.Missing.MS	N.below.LOD	Perc.below.LOD	N.Missing.values	Perc.Missing.values	Median.Dist.LOD	Panel.type	Panel.version	N.sample.QC.warning	Assay.QC.warning	Blood.conc.ngmL	Sequence.coverage.MS	Protein.count.MS	min.PSMs	median.PSMs	max.PSMs	min.Unique.peptides	median.Unique.peptides	max.Unique.peptides	Abs.precursor.error	MSGF.score	Percolator.SVM.score	Precursor.ion.fraction	IQR.MS
P11226	MBL2	Mannose-binding protein C	OID30759	MBL2	Inflammation II	88	0.970972	0.965574	3.29761e-55	4.51311e-52	1.06371e-54	2.54765e-49	Strong correlation	Strong correlation	88	0.970972	0.965574	3.29761e-55	4.51311e-52	1.06224e-54	4.91478e-49	Strong correlation	Strong correlation	TRUE	0	0	0	0	0	0	4.0556	Inflammation	II	0	PASS	1400	0.556452	1	46	65	85	10	11.5	14	1.25018	142	1.367	0.510164	1.12704
P20742	PZP	Pregnancy zone protein	OID30730	PZP	Inflammation II	88	0.964196	0.96677	0	1.01134e-52	0	1.1418e-49	Strong correlation	Strong correlation	67	0.973861	0.966089	0	6.11766e-40	0	5.55177e-38	Strong correlation	Strong correlation	FALSE	0	0	21	23.8636	21	23.86	0.8952	Inflammation	II	0	PASS	26000	0.705128	2	323	507.5	678	82	88.5	99	1.06241	146	1.746	0.47228	1.72564
Q15389	ANGPT1	Angiopoietin-1	OID20740	ANGPT1	Inflammation	10	0.963636	0.950525	0	2.46886e-05	0	4.19149e-05	Strong correlation	Strong correlation	NA	NA	NA	NA	NA	NA	NA	NA	NA	FALSE	78	88.6364	0	0	78	88.64	3.7661	Inflammation	I	0	WARN	0.15	0.0180723	2	1	1	1	1	1	1	1.02495	100	0.933	0.963442	0.907189
P08590	MYL3	Myosin light chain 3	OID30251	MYL3	Cardiometabolic II	8	0.952381	0.923461	0.00114087	0.00105759	0.00175483	0.0015794	Strong correlation	Strong correlation	8	0.952381	0.923461	0.00114087	0.00105759	0.00177976	0.00160407	Strong correlation	Strong correlation	FALSE	80	90.9091	0	0	80	90.91	3.3908	Cardiometabolic	II	1	PASS	5.3	0.128205	1	2	2	2	2	2	2	1.04502	132	1.87	0.708589	0.729881
Q07507	DPT	Dermatopontin	OID20278	DPT	Cardiometabolic	8	0.952381	0.9309	0.00114087	0.000782682	0.00175483	0.00118135	Strong correlation	Strong correlation	8	0.952381	0.9309	0.00114087	0.000782682	0.00177976	0.00119711	Strong correlation	Strong correlation	FALSE	80	90.9091	0	0	80	90.91	8.0783	Cardiometabolic	I	0	PASS	4	0.039801	1	1	1	1	1	1	1	1.09831	121	0.763	0.290397	0.805926
P34896	SHMT1	Serine hydroxymethyltransferase, cytosolic	OID20714	SHMT1	Inflammation	10	0.951515	0.903519	0	0.000336944	0	0.00052678	Strong correlation	Strong correlation	10	0.951515	0.903519	0	0.000336944	0	0.000531647	Strong correlation	Strong correlation	FALSE	78	88.6364	0	0	78	88.64	8.1496	Inflammation	I	0	PASS	0.95	0.0227743	3	1	1	1	1	1	1	0.51288	197	1.297	0.400305	0.565668
O43895	XPNPEP2	Xaa-Pro aminopeptidase 2	OID21508	XPNPEP2	Oncology	88	0.947448	0.916655	0	5.21719e-36	0	2.45425e-34	Strong correlation	Strong correlation	88	0.947448	0.916655	0	5.21719e-36	0	2.3673e-34	Strong correlation	Strong correlation	TRUE	0	0	0	0	0	0	7.1818	Oncology	I	0	PASS	10	0.44362	1	8	12.5	19	6	10.5	16	1.10608	159	1.692	0.462139	1.19858
Q9NZD4	AHSP	Alpha-hemoglobin-stabilizing protein	OID21078	AHSP	Neurology	88	0.944225	0.944684	0	2.09201e-43	0	4.72375e-41	Strong correlation	Strong correlation	88	0.944225	0.944684	0	2.09201e-43	0	5.69549e-41	Strong correlation	Strong correlation	TRUE	0	0	0	0	0	0	5.5203	Neurology	I	0	PASS	3.7	0.323529	1	1	3	6	1	2	3	1.02731	154	1.7345	0.564963	0.790315
O43280	TREH	Trehalase	OID30388	TREH	Cardiometabolic II	88	0.942992	0.896533	0	3.70217e-32	0	9.28834e-31	Strong correlation	Strong correlation	88	0.942992	0.896533	0	3.70217e-32	0	9.16287e-31	Strong correlation	Strong correlation	TRUE	0	0	0	0	0	0	3.5852	Cardiometabolic	II	0	PASS	7.3	0.320755	2	5	9.5	14	5	8.5	12	0.926684	150.5	1.644	0.487634	0.954245
Q92496	CFHR4	Complement factor H-related protein 4	OID30758	CFHR4	Inflammation II	88	0.94213	0.945026	0	1.61364e-43	0	4.5545e-41	Strong correlation	Strong correlation	88	0.94213	0.945026	0	1.61364e-43	0	5.69549e-41	Strong correlation	Strong correlation	TRUE	0	0	0	0	0	0	1.8206	Inflammation	II	0	PASS	270	0.567474	3	31	43.5	50	10	11	12	1.2463	120	1.412	0.487648	0.921917
O95497	VNN1	Pantetheinase	OID30711	VNN1	Inflammation II	88	0.933377	0.927841	0	1.34784e-38	0	8.95126e-37	Strong correlation	Strong correlation	88	0.933377	0.927841	0	1.34784e-38	0	8.63412e-37	Strong correlation	Strong correlation	TRUE	0	0	0	0	0	0	5.1971	Inflammation	II	0	PASS	550	0.42885	1	38	44	58	16	18	18	1.09052	124	1.49	0.474436	0.753895
Q9HCN6	GP6	Platelet glycoprotein VI	OID21091	GP6	Neurology	88	0.932157	0.937748	1.04175e-39	2.90502e-41	3.35083e-39	4.68538e-39	Strong correlation	Strong correlation	88	0.932157	0.937748	1.04175e-39	2.90502e-41	3.34587e-39	5.19258e-39	Strong correlation	Strong correlation	TRUE	0	0	0	0	0	0	5.4026	Neurology	I	0	PASS	30	0.168142	3	5	6.5	9	3	4	5	1.14186	163	1.4665	0.518841	0.422446
Q15848	ADIPOQ	Adiponectin	OID30748	ADIPOQ	Inflammation II	88	0.930629	0.90897	0	1.96443e-34	0	6.33668e-33	Strong correlation	Strong correlation	88	0.930629	0.90897	0	1.96443e-34	0	6.29195e-33	Strong correlation	Strong correlation	TRUE	0	0	0	0	0	0	3.6437	Inflammation	II	0	PASS	810	0.536885	1	53	71.5	108	8	10.5	13	1.87015	149	2.203	0.528499	0.65888
P00915	CA1	Carbonic anhydrase 1	OID20409	CA1	Cardiometabolic	88	0.928551	0.93534	0	1.41183e-40	0	1.44905e-38	Strong correlation	Strong correlation	88	0.928551	0.93534	0	1.41183e-40	0	1.53748e-38	Strong correlation	Strong correlation	TRUE	0	0	0	0	0	0	9.0076	Cardiometabolic	I	0	PASS	3400	0.888889	1	127	157	220	19	23	28	1.16504	158	1.652	0.492587	0.673107
P04066	FUCA1	Tissue alpha-L-fucosidase	OID20261	FUCA1	Cardiometabolic	88	0.928221	0.937044	1.08312e-38	4.64142e-41	3.47397e-38	5.82241e-39	Strong correlation	Strong correlation	88	0.928221	0.937044	1.08312e-38	4.64142e-41	3.46851e-38	6.31814e-39	Strong correlation	Strong correlation	TRUE	0	0	0	0	0	0	5.7552	Cardiometabolic	I	0	PASS	51	0.555794	1	20	28	34	15	18	21	1.14607	133	1.188	0.539382	0.783788
Q92484	SMPDL3A	Acid sphingomyelinase-like phosphodiesterase 3a	OID20676	SMPDL3A	Inflammation	88	0.926596	0.929736	0	4.46869e-39	0	3.60368e-37	Strong correlation	Strong correlation	88	0.926596	0.929736	0	4.46869e-39	0	3.476e-37	Strong correlation	Strong correlation	TRUE	0	0	0	0	0	0	5.4434	Inflammation	I	0	PASS	16	0.309051	2	7	9.5	13	5	7.5	11	0.985802	143	0.844	0.510744	0.637036
Q9BYE9	CDHR2	Cadherin-related family member 2	OID21282	CDHR2	Oncology	88	0.926473	0.881832	0	8.15025e-30	0	1.46058e-28	Strong correlation	Strong correlation	86	0.922845	0.876603	0	2.04481e-28	0	2.93e-27	Strong correlation	Strong correlation	FALSE	0	0	0	0	0	0	3.9427	Oncology	I	2	PASS	15	0.242748	1	20	30.5	45	14	19.5	24	1.06643	140	1.364	0.460508	0.866475
P14780	MMP9	Matrix metalloproteinase-9	OID21103	MMP9	Neurology	88	0.924941	0.922718	0	2.30768e-37	0	1.30269e-35	Strong correlation	Strong correlation	88	0.924941	0.922718	0	2.30768e-37	0	1.25653e-35	Strong correlation	Strong correlation	TRUE	0	0	0	0	0	0	5.1303	Neurology	I	0	PASS	61	0.489392	1	19	29	43	15	20	23	1.13047	138	1.123	0.462398	0.578699
P02750	LRG1	Leucine-rich alpha-2-glycoprotein	OID30751	LRG1	Inflammation II	88	0.922528	0.927494	0	1.6445e-38	0	1.03147e-36	Strong correlation	Strong correlation	88	0.922528	0.927494	0	1.6445e-38	0	9.94922e-37	Strong correlation	Strong correlation	TRUE	0	0	0	0	0	0	1.9813	Inflammation	II	0	PASS	26000	0.677233	1	252	336	501	18	23	25	1.18951	130	1.1155	0.500666	0.635751
P41159	LEP	Leptin	OID20187	LEP	Cardiometabolic	88	0.922317	0.910206	0	1.12024e-34	0	3.95235e-33	Strong correlation	Strong correlation	88	0.922317	0.910206	0	1.12024e-34	0	3.9353e-33	Strong correlation	Strong correlation	TRUE	0	0	0	0	0	0	4.7334	Cardiometabolic	I	0	PASS	9.2	0.353293	1	2	4	6	1	3	4	1.17483	168	2.301	0.530257	1.29913
Q16820	MEP1B	Meprin A subunit beta	OID20168	MEP1B	Cardiometabolic	22	0.920949	0.871638	4.05467e-06	1.27697e-07	7.59157e-06	2.46024e-07	Strong correlation	Strong correlation	22	0.920949	0.871638	4.05467e-06	1.27697e-07	7.71375e-06	2.47442e-07	Strong correlation	Strong correlation	FALSE	66	75	1	1.13636	66	75	3.3939	Cardiometabolic	I	0	PASS	0.22	0.0713267	1	1	2	3	1	2	3	0.884366	139.5	1.1195	0.58958	0.603785
P20023	CR2	Complement receptor type 2	OID20393	CR2	Cardiometabolic	88	0.919059	0.918461	0	2.11471e-36	0	1.08523e-34	Strong correlation	Strong correlation	88	0.919059	0.918461	0	2.11471e-36	0	1.04678e-34	Strong correlation	Strong correlation	TRUE	0	0	0	0	0	0	6.9105	Cardiometabolic	I	0	PASS	150	0.270087	4	12	16.5	24	9	12.5	16	1.33255	142.5	1.4825	0.481459	0.554603
P20333	TNFRSF1B	Tumor necrosis factor receptor superfamily member 1B	OID21145	TNFRSF1B	Neurology	9	0.916667	0.892041	0.00131173	0.00122307	0.00201489	0.00181929	Strong correlation	Strong correlation	9	0.916667	0.892041	0.00131173	0.00122307	0.00204338	0.00185246	Strong correlation	Strong correlation	FALSE	79	89.7727	0	0	79	89.77	6.9143	Neurology	I	0	PASS	6.4	0.0281996	2	1	1	1	1	1	1	0.824218	201	2.089	1	0.477571
Q13231	CHIT1	Chitotriosidase-1	OID20312	CHIT1	Cardiometabolic	88	0.916047	0.812396	0	7.50645e-22	0	4.87057e-21	Strong correlation	Strong correlation	88	0.916047	0.812396	0	7.50645e-22	0	4.80855e-21	Strong correlation	Strong correlation	TRUE	0	0	0	0	0	0	8.3451	Cardiometabolic	I	0	PASS	30	0.560086	4	9	14.5	20	5	9	12	0.927472	199	2.755	0.503547	0.780528
Q12864	CDH17	Cadherin-17	OID20134	CDH17	Cardiometabolic	76	0.914688	0.90985	7.73396e-31	5.4498e-30	2.45271e-30	1.06083e-28	Strong correlation	Strong correlation	76	0.914688	0.90985	7.73396e-31	5.4498e-30	2.44797e-30	1.05979e-28	Strong correlation	Strong correlation	FALSE	12	13.6364	0	0	12	13.64	2.2258	Cardiometabolic	I	0	PASS	7	0.245192	1	5	8	9	5	6	9	1.15043	163	1.8055	0.458081	0.557348
P04155	TFF1	Trefoil factor 1	OID21154	TFF1	Neurology	26	0.91453	0.945123	1.29508e-06	3.71448e-13	2.51227e-06	1.09781e-12	Strong correlation	Strong correlation	26	0.91453	0.945123	1.29508e-06	3.71448e-13	2.54815e-06	1.10824e-12	Strong correlation	Strong correlation	FALSE	62	70.4545	0	0	62	70.45	3.9627	Neurology	I	0	PASS	1.4	0.107143	1	1	1	1	1	1	1	1.82937	85.5	0.8325	0.454089	0.657875
P15085	CPA1	Carboxypeptidase A1	OID20280	CPA1	Cardiometabolic	88	0.91444	0.929949	1.53732e-35	3.93903e-39	4.9168e-35	3.42089e-37	Strong correlation	Strong correlation	88	0.91444	0.929949	1.53732e-35	3.93903e-39	4.90863e-35	3.29969e-37	Strong correlation	Strong correlation	TRUE	0	0	0	0	0	0	7.9997	Cardiometabolic	I	0	PASS	92	0.513126	1	5	9	15	6	8.5	12	1.1928	171	2.023	0.521267	0.554148
P30740	SERPINB1	Leukocyte elastase inhibitor	OID21088	SERPINB1	Neurology	88	0.911719	0.93754	5.57312e-35	3.33774e-41	1.77741e-34	4.71039e-39	Strong correlation	Strong correlation	88	0.911719	0.93754	5.57312e-35	3.33774e-41	1.7743e-34	5.19258e-39	Strong correlation	Strong correlation	TRUE	0	0	0	0	0	0	4.1665	Neurology	I	0	PASS	35	0.509235	5	15	17	19	10	12	16	1.00842	171.5	1.453	0.492765	0.419478
Q08830	FGL1	Fibrinogen-like protein 1	OID30702	FGL1	Inflammation II	88	0.910641	0.928135	0	1.13832e-38	0	8.03224e-37	Strong correlation	Strong correlation	88	0.910641	0.928135	0	1.13832e-38	0	7.74766e-37	Strong correlation	Strong correlation	TRUE	0	0	0	0	0	0	6.9127	Inflammation	II	0	PASS	81	0.727564	1	28	38	52	12	16	17	1.25706	144	1.818	0.476465	0.760242
P23141	CES1	Liver carboxylesterase 1	OID20244	CES1	Cardiometabolic	88	0.909901	0.948967	0	7.15639e-45	0	2.69319e-42	Strong correlation	Strong correlation	88	0.909901	0.948967	0	7.15639e-45	0	3.89666e-42	Strong correlation	Strong correlation	TRUE	0	0	0	0	0	0	5.5939	Cardiometabolic	I	0	PASS	35	0.507937	4	14	20.5	24	9	13.5	17	1.03878	157	1.367	0.498258	0.531335
P09172	DBH	Dopamine beta-hydroxylase	OID30703	DBH	Inflammation II	88	0.90888	0.876609	0	4.67161e-29	0	7.22499e-28	Strong correlation	Strong correlation	88	0.90888	0.876609	0	4.67161e-29	0	7.26769e-28	Strong correlation	Strong correlation	TRUE	0	0	0	0	0	0	7.9018	Inflammation	II	0	PASS	1000	0.675851	1	76	87	138	27	29	30	1.13091	166	2.003	0.463817	0.862424
P00352	ALDH1A1	Aldehyde dehydrogenase 1A1	OID21128	ALDH1A1	Neurology	88	0.908651	0.933644	0	4.14567e-40	0	3.90038e-38	Strong correlation	Strong correlation	88	0.908651	0.933644	0	4.14567e-40	0	4.10421e-38	Strong correlation	Strong correlation	TRUE	0	0	0	0	0	0	3.9448	Neurology	I	0	PASS	58	0.552894	2	27	32.5	35	16	18	22	1.2537	151.5	1.58	0.53149	0.578701
Q8N6C8	LILRA3	Leukocyte immunoglobulin-like receptor subfamily A member 3	OID30376	LILRA3	Cardiometabolic II	88	0.907576	0.73662	0	2.8478e-16	0	1.08867e-15	Strong correlation	Strong correlation	80	0.883357	0.87737	0	1.35954e-26	0	1.55846e-25	Strong correlation	Strong correlation	FALSE	0	0	8	9.09091	8	9.09	7.1197	Cardiometabolic	II	0	PASS	NA	0.47836	8	12	13.5	20	7	7.5	10	0.986261	147	1.9425	0.534082	0.629794
Q6UWN8	SPINK6	Serine protease inhibitor Kazal-type 6	OID21450	SPINK6	Oncology	36	0.906821	0.918624	0	2.86393e-15	0	9.85784e-15	Strong correlation	Strong correlation	36	0.906821	0.918624	0	2.86393e-15	0	9.901e-15	Strong correlation	Strong correlation	FALSE	52	59.0909	0	0	52	59.09	6.6293	Oncology	I	0	PASS	NA	0.2	1	1	1	1	1	1	1	1.21405	201	3.26	0.584399	0.85711
Q8TDL5	BPIFB1	BPI fold-containing family B member 1	OID20308	BPIFB1	Cardiometabolic	88	0.906185	0.811151	0	9.70063e-22	0	6.22274e-21	Strong correlation	Strong correlation	88	0.906185	0.811151	0	9.70063e-22	0	6.14185e-21	Strong correlation	Strong correlation	TRUE	0	0	0	0	0	0	7.7402	Cardiometabolic	I	0	PASS	2.3	0.440083	2	8	13.5	19	8	11.5	15	1.27822	170	2.042	0.49687	0.696049
Q6GTS8	PM20D1	N-fatty-acyl-amino acid synthase/hydrolase PM20D1	OID20149	PM20D1	Cardiometabolic	88	0.904428	0.857457	1.44568e-33	1.51917e-26	4.59768e-33	1.76819e-25	Strong correlation	Strong correlation	85	0.895881	0.850456	5.54971e-31	7.15361e-25	1.76171e-30	6.18277e-24	Strong correlation	Strong correlation	FALSE	0	0	3	3.40909	3	3.41	4.5264	Cardiometabolic	I	0	PASS	2.8	0.332669	2	7	11	16	4	8.5	11	0.841623	172.5	1.475	0.490489	1.23459
P07911	UMOD	Uromodulin	OID20237	UMOD	Cardiometabolic	88	0.904318	0.915835	0	7.81051e-36	0	3.52722e-34	Strong correlation	Strong correlation	88	0.904318	0.915835	0	7.81051e-36	0	3.40226e-34	Strong correlation	Strong correlation	TRUE	0	0	0	0	0	0	5.6373	Cardiometabolic	I	0	PASS	80	0.248438	5	9	11.5	15	7	8.5	10	0.872125	124	1.257	0.463513	0.707226
P00918	CA2	Carbonic anhydrase 2	OID21149	CA2	Neurology	88	0.904195	0.929355	0	5.59399e-39	0	4.21041e-37	Strong correlation	Strong correlation	88	0.904195	0.929355	0	5.59399e-39	0	4.06124e-37	Strong correlation	Strong correlation	TRUE	0	0	0	0	0	0	6.4147	Neurology	I	0	PASS	450	0.826923	1	49	57	70	15	16	18	1.28839	148.5	1.6555	0.497125	0.671089
P16562	CRISP2	Cysteine-rich secretory protein 2	OID21456	CRISP2	Oncology	22	0.904009	0.869656	3.66016e-06	1.47577e-07	6.91024e-06	2.82878e-07	Strong correlation	Strong correlation	22	0.904009	0.869656	3.66016e-06	1.47577e-07	6.99982e-06	2.84446e-07	Strong correlation	Strong correlation	FALSE	66	75	0	0	66	75	7.3988	Oncology	I	0	PASS	2.9	0.0493827	2	1	1	1	1	1	1	1.71816	110.5	1.0255	0.758472	0.579813
P12931	SRC	Proto-oncogene tyrosine-protein kinase Src	OID21521	SRC	Oncology	88	0.903931	0.911178	0	7.16407e-35	0	2.69608e-33	Strong correlation	Strong correlation	88	0.903931	0.911178	0	7.16407e-35	0	2.69023e-33	Strong correlation	Strong correlation	TRUE	0	0	0	0	0	0	5.4849	Oncology	I	0	PASS	2	0.113806	21	2	3.5	4	2	3.5	4	0.798469	114	0.708	0.507976	0.669381
P36222	CHI3L1	Chitinase-3-like protein 1	OID20399	CHI3L1	Cardiometabolic	88	0.902786	0.912956	0	3.11942e-35	0	1.30438e-33	Strong correlation	Strong correlation	88	0.902786	0.912956	0	3.11942e-35	0	1.30656e-33	Strong correlation	Strong correlation	TRUE	0	0	0	0	0	0	3.6738	Cardiometabolic	I	0	PASS	110	0.37859	1	11	13	19	9	10	13	0.985538	164	1.701	0.509964	1.03698
P42574	CASP3	Caspase-3	OID20305	CASP3	Cardiometabolic	88	0.900743	0.910513	0	9.73203e-35	0	3.54434e-33	Strong correlation	Strong correlation	88	0.900743	0.910513	0	9.73203e-35	0	3.53273e-33	Strong correlation	Strong correlation	TRUE	0	0	0	0	0	0	6.6653	Cardiometabolic	I	0	PASS	0.19	0.361011	1	1	2.5	6	1	2.5	5	1.24914	129	1.129	0.474789	0.790896
Q99497	PARK7	Parkinson disease protein 7	OID21160	PARK7	Neurology	88	0.900655	0.906338	0	6.32283e-34	0	1.92932e-32	Strong correlation	Strong correlation	88	0.900655	0.906338	0	6.32283e-34	0	1.91266e-32	Strong correlation	Strong correlation	TRUE	0	0	0	0	0	0	5.1532	Neurology	I	0	PASS	36	0.767196	1	10	17	24	6	10.5	13	1.27922	120	1.572	0.490865	0.425853
P23280	CA6	Carbonic anhydrase 6	OID21096	CA6	Neurology	88	0.900004	0.907945	0	3.10927e-34	0	9.75101e-33	Strong correlation	Strong correlation	88	0.900004	0.907945	0	3.10927e-34	0	9.67426e-33	Strong correlation	Strong correlation	TRUE	0	0	0	0	0	0	3.733	Neurology	I	0	PASS	11	0.314935	3	7	8	9	5	6	7	1.01353	141	1.38	0.511854	0.662323
P29350	PTPN6	Tyrosine-protein phosphatase non-receptor type 6	OID20717	PTPN6	Inflammation	88	0.897732	0.835133	0	4.83047e-24	0	3.89543e-23	Strong correlation	Strong correlation	88	0.897732	0.835133	0	4.83047e-24	0	3.86793e-23	Strong correlation	Strong correlation	TRUE	0	0	0	0	0	0	6.5974	Inflammation	I	0	PASS	5.7	0.388235	4	6	10	19	5	9.5	17	1.10142	139	1.353	0.519824	0.546166
Q15828	CST6	Cystatin-M	OID20293	CST6	Cardiometabolic	88	0.89671	0.887225	0	1.22906e-30	0	2.66848e-29	Strong correlation	Strong correlation	88	0.89671	0.887225	0	1.22906e-30	0	2.62441e-29	Strong correlation	Strong correlation	TRUE	0	0	0	0	0	0	5.019	Cardiometabolic	I	0	PASS	45	0.637584	1	4	6	10	3	4.5	8	0.955726	179	2.016	0.486679	0.529552
P09486	SPARC	SPARC	OID21511	SPARC	Oncology	88	0.896622	0.870339	0	3.43155e-28	0	4.78299e-27	Strong correlation	Strong correlation	88	0.896622	0.870339	0	3.43155e-28	0	4.79097e-27	Strong correlation	Strong correlation	TRUE	0	0	0	0	0	0	6.1641	Oncology	I	0	PASS	250	0.590759	1	24	29	34	11	12.5	15	1.01045	121	1.3945	0.439511	0.486367
Q5VTT5	MYOM3	Myomesin-3	OID30633	MYOM3	Inflammation II	88	0.896393	0.903049	0	2.59875e-33	0	7.33497e-32	Strong correlation	Strong correlation	87	0.895823	0.901773	0	1.03237e-32	0	2.67678e-31	Strong correlation	Strong correlation	FALSE	0	0	0	0	0	0	4.0256	Inflammation	II	1	PASS	1.9	0.158664	3	2	4	6	2	4	6	1.30278	137	1.4515	0.371835	0.803337
P16581	SELE	E-selectin	OID20290	SELE	Cardiometabolic	88	0.895565	0.879955	0	1.54079e-29	0	2.59635e-28	Strong correlation	Strong correlation	88	0.895565	0.879955	0	1.54079e-29	0	2.62176e-28	Strong correlation	Strong correlation	TRUE	0	0	0	0	0	0	6.7343	Cardiometabolic	I	0	PASS	120	0.222951	1	6	9.5	14	6	8.5	11	0.975521	118.5	1.382	0.463567	0.526346
P02144	MB	Myoglobin	OID20263	MB	Cardiometabolic	88	0.895442	0.909163	0	1.79987e-34	0	5.97664e-33	Strong correlation	Strong correlation	88	0.895442	0.909163	0	1.79987e-34	0	5.93958e-33	Strong correlation	Strong correlation	TRUE	0	0	0	0	0	0	5.9309	Cardiometabolic	I	0	PASS	87	0.538961	1	5	7	9	4	5.5	7	0.895718	143	2.361	0.502375	0.67539
Q06141	REG3A	Regenerating islet-derived protein 3-alpha	OID20258	REG3A	Cardiometabolic	64	0.895238	0.901612	0	3.02935e-24	0	2.51481e-23	Strong correlation	Strong correlation	64	0.895238	0.901612	0	3.02935e-24	0	2.46191e-23	Strong correlation	Strong correlation	FALSE	24	27.2727	0	0	24	27.27	6.3512	Cardiometabolic	I	0	PASS	14	0.0628571	1	1	1	1	1	1	1	0.70524	204.5	1.6615	0.494618	0.798077
P10645	CHGA	Chromogranin-A	OID30403	CHGA	Cardiometabolic II	88	0.894949	0.938476	0	1.77826e-41	0	3.3461e-39	Strong correlation	Strong correlation	88	0.894949	0.938476	0	1.77826e-41	0	3.87306e-39	Strong correlation	Strong correlation	TRUE	0	0	0	0	0	0	5.4964	Cardiometabolic	II	0	PASS	74	0.673961	1	14	21	26	13	16	20	1.10494	151.5	1.6025	0.55815	0.815343
P02775	PPBP	Platelet basic protein	OID30761	PPBP	Inflammation II	88	0.894896	0.890794	0	3.3314e-31	0	7.52229e-30	Strong correlation	Strong correlation	88	0.894896	0.890794	0	3.3314e-31	0	7.40386e-30	Strong correlation	Strong correlation	TRUE	0	0	0	0	0	0	6.6647	Inflammation	II	0	PASS	4600	0.476562	1	45	61.5	93	5	6	8	1.00781	162	1.521	0.498303	0.801552
P12429	ANXA3	Annexin A3	OID21036	ANXA3	Neurology	88	0.892149	0.917372	0	3.65468e-36	0	1.79397e-34	Strong correlation	Strong correlation	88	0.892149	0.917372	0	3.65468e-36	0	1.73041e-34	Strong correlation	Strong correlation	TRUE	0	0	0	0	0	0	3.8475	Neurology	I	0	PASS	6.7	0.606811	1	3	10	13	4	10	13	1.27789	138.5	0.8325	0.519723	0.592308
O14737	PDCD5	Programmed cell death protein 5	OID21021	PDCD5	Neurology	10	0.890909	0.88036	0.00138027	0.000773973	0.00210584	0.00116977	Strong correlation	Strong correlation	10	0.890909	0.88036	0.00138027	0.000773973	0.00213492	0.00118545	Strong correlation	Strong correlation	FALSE	78	88.6364	0	0	78	88.64	4.0678	Neurology	I	0	PASS	0.031	0.104	2	1	1	1	1	1	1	4.07107	41	1.071	0.309841	0.398364
P31948	STIP1	Stress-induced-phosphoprotein 1	OID21077	STIP1	Neurology	88	0.890141	0.881869	0	8.04627e-30	0	1.46058e-28	Strong correlation	Strong correlation	88	0.890141	0.881869	0	8.04627e-30	0	1.43646e-28	Strong correlation	Strong correlation	TRUE	0	0	0	0	0	0	3.2582	Neurology	I	0	PASS	4.3	0.458564	3	7	17.5	23	8	14	19	1.00069	108	0.865	0.510325	0.558181
P15090	FABP4	Fatty acid-binding protein, adipocyte	OID20245	FABP4	Cardiometabolic	88	0.888274	0.912604	0	3.68233e-35	0	1.48477e-33	Strong correlation	Strong correlation	88	0.888274	0.912604	0	3.68233e-35	0	1.48521e-33	Strong correlation	Strong correlation	TRUE	0	0	0	0	0	0	5.5109	Cardiometabolic	I	0	PASS	18	0.606061	1	4	7	11	2	5.5	7	1.31584	163	1.773	0.521097	0.553224
P04278	SHBG	Sex hormone-binding globulin	OID30685	SHBG	Inflammation II	88	0.887993	0.902778	0	2.9132e-33	0	8.02195e-32	Strong correlation	Strong correlation	88	0.887993	0.902778	0	2.9132e-33	0	8.13454e-32	Strong correlation	Strong correlation	TRUE	0	0	0	0	0	0	6.5353	Inflammation	II	0	PASS	6100	0.748756	5	92	123	219	20	21	23	1.00097	142	1.89	0.499469	0.584076
P30043	BLVRB	Flavin reductase (NADPH)	OID21141	BLVRB	Neurology	88	0.887957	0.924522	0	8.68829e-38	0	5.16267e-36	Strong correlation	Strong correlation	88	0.887957	0.924522	0	8.68829e-38	0	4.97976e-36	Strong correlation	Strong correlation	TRUE	0	0	0	0	0	0	2.3213	Neurology	I	0	PASS	310	0.708738	1	24	28	50	13	13	14	0.868807	127	1.71	0.475955	0.505448
Q96H15	TIMD4	T-cell immunoglobulin and mucin domain-containing protein 4	OID20375	TIMD4	Cardiometabolic	88	0.887046	0.909166	1.31111e-30	1.79772e-34	4.14633e-30	5.97664e-33	Strong correlation	Strong correlation	88	0.887046	0.909166	1.31111e-30	1.79772e-34	4.13794e-30	5.93958e-33	Strong correlation	Strong correlation	TRUE	0	0	0	0	0	0	5.9218	Cardiometabolic	I	0	PASS	19	0.0793651	2	1	2	4	1	2	2	1.27463	162	1.272	0.514915	0.764883
P07148	FABP1	Fatty acid-binding protein, liver	OID20778	FABP1	Inflammation	61	0.884453	0.902065	0	3.37014e-23	0	2.45476e-22	Strong correlation	Strong correlation	61	0.884453	0.902065	0	3.37014e-23	0	2.39874e-22	Strong correlation	Strong correlation	FALSE	27	30.6818	0	0	27	30.68	8.7393	Inflammation	I	0	PASS	35	0.19685	1	1	2	3	1	2	2	1.0812	176	1.55	0.514132	0.595871
Q9Y2E5	MAN2B2	Epididymis-specific alpha-mannosidase	OID30306	MAN2B2	Cardiometabolic II	88	0.88296	0.898001	5.52946e-30	2.06736e-32	1.74379e-29	5.30467e-31	Strong correlation	Strong correlation	87	0.883251	0.898779	1.0723e-29	3.46943e-32	3.36482e-29	8.78652e-31	Strong correlation	Strong correlation	FALSE	0	0	0	0	0	0	3.9144	Cardiometabolic	II	1	PASS	8.9	0.222993	2	5	7.5	9	5	6.5	9	1.15098	129	1.518	0.422256	0.507624
P18065	IGFBP2	Insulin-like growth factor-binding protein 2	OID20325	IGFBP2	Cardiometabolic	88	0.882709	0.871498	0	2.39249e-28	0	3.46297e-27	Strong correlation	Strong correlation	NA	NA	NA	NA	NA	NA	NA	NA	NA	FALSE	0	0	0	0	0	0	6.0291	Cardiometabolic	I	0	WARN	480	0.544615	1	13	25	34	9	13	14	0.825042	133	1.77	0.449139	0.649886
Q03154	ACY1	Aminoacylase-1	OID20137	ACY1	Cardiometabolic	88	0.882463	0.890172	0	4.19618e-31	0	9.28919e-30	Strong correlation	Strong correlation	88	0.882463	0.890172	0	4.19618e-31	0	9.13928e-30	Strong correlation	Strong correlation	TRUE	0	0	0	0	0	0	5.5674	Cardiometabolic	I	0	PASS	23	0.47549	4	6	7	10	4	7	9	1.29527	111	1.072	0.428795	0.51079
P01225	FSHB	Follitropin subunit beta	OID30233	FSHB	Cardiometabolic II	25	0.881538	0.901438	2.2265e-06	7.84485e-10	4.26053e-06	1.77492e-09	Strong correlation	Strong correlation	20	0.810526	0.839597	1.46396e-05	3.67208e-06	2.63367e-05	6.55556e-06	Strong correlation	Strong correlation	FALSE	63	71.5909	33	37.5	68	77.27	1.4688	Cardiometabolic	II	1	PASS	0.062	0.248062	1	1	1	1	1	1	1	2.68245	109.5	2.2325	0.40302	1.12847
P05451	REG1A	Lithostathine-1-alpha	OID20415	REG1A	Cardiometabolic	88	0.881044	0.893423	1.06607e-29	1.23666e-31	3.35264e-29	2.97062e-30	Strong correlation	Strong correlation	88	0.881044	0.893423	1.06607e-29	1.23666e-31	3.35491e-29	2.92766e-30	Strong correlation	Strong correlation	TRUE	0	0	0	0	0	0	8.8943	Cardiometabolic	I	0	PASS	48	0.277108	1	4	6	8	2	3	4	0.69594	149	2.657	0.461261	0.612047
Q86VB7	CD163	Scavenger receptor cysteine-rich type 1 protein M130	OID20360	CD163	Cardiometabolic	88	0.880966	0.904008	0	1.73007e-33	0	5.14013e-32	Strong correlation	Strong correlation	88	0.880966	0.904008	0	1.73007e-33	0	5.09201e-32	Strong correlation	Strong correlation	TRUE	0	0	0	0	0	0	5.6927	Cardiometabolic	I	0	PASS	970	0.408304	4	64	74	92	28	32.5	36	0.992308	155.5	2.037	0.483108	0.533194
O75347	TBCA	Tubulin-specific chaperone A	OID30616	TBCA	Inflammation II	88	0.879821	0.883208	0	5.07506e-30	0	1.00522e-28	Strong correlation	Strong correlation	87	0.880367	0.883375	0	1.02781e-29	0	1.8053e-28	Strong correlation	Strong correlation	FALSE	0	0	0	0	0	0	5.8961	Inflammation	II	1	PASS	3.2	0.518519	2	4	5	7	3	4	5	0.889889	129.5	0.83	0.586931	0.460374
Q13043	STK4	Serine/threonine-protein kinase 4	OID20140	STK4	Cardiometabolic	10	0.878788	0.851585	0.00197706	0.00176751	0.00297613	0.00258488	Strong correlation	Strong correlation	10	0.878788	0.851585	0.00197706	0.00176751	0.00302798	0.00261881	Strong correlation	Strong correlation	FALSE	78	88.6364	0	0	78	88.64	2.3663	Cardiometabolic	I	0	PASS	0.024	0.026694	4	1	1	1	1	1	1	1.31585	99	1.253	NA	0.358819
P32119	PRDX2	Peroxiredoxin-2	OID30668	PRDX2	Inflammation II	88	0.87843	0.913924	0	1.96906e-35	0	8.55025e-34	Strong correlation	Strong correlation	NA	NA	NA	NA	NA	NA	NA	NA	NA	FALSE	0	0	2	2.27273	2	2.27	0.73255	Inflammation	II	0	WARN	670	0.767677	2	46	51.5	65	18	21.5	24	0.866545	138	1.368	0.490954	0.602805
Q9NPH3	IL1RAP	Interleukin-1 receptor accessory protein	OID21126	IL1RAP	Neurology	88	0.878205	0.920118	2.76337e-29	9.05913e-37	8.66622e-29	4.87036e-35	Strong correlation	Strong correlation	88	0.878205	0.920118	2.76337e-29	9.05913e-37	8.64641e-29	4.69781e-35	Strong correlation	Strong correlation	TRUE	0	0	0	0	0	0	5.308	Neurology	I	0	PASS	240	0.331579	4	38	48	61	18	19.5	21	1.06324	134	1.2345	0.502179	0.528265
Q96KN2	CNDP1	Beta-Ala-His dipeptidase	OID20347	CNDP1	Cardiometabolic	88	0.878183	0.935466	0	1.30091e-40	0	1.44905e-38	Strong correlation	Strong correlation	88	0.878183	0.935466	0	1.30091e-40	0	1.53748e-38	Strong correlation	Strong correlation	TRUE	0	0	0	0	0	0	5.5542	Cardiometabolic	I	0	PASS	2200	0.678501	1	188	216	277	40	43	44	1.1553	144	1.542	0.471011	0.552315
Q969H8	MYDGF	Myeloid-derived growth factor	OID30313	MYDGF	Cardiometabolic II	88	0.876915	0.880569	0	1.2522e-29	0	2.17498e-28	Strong correlation	Strong correlation	87	0.875319	0.880717	0	2.52968e-29	0	4.05121e-28	Strong correlation	Strong correlation	FALSE	0	0	0	0	0	0	4.5551	Cardiometabolic	II	1	PASS	2.7	0.208092	1	1	3	5	1	3	3	0.975365	167	1.107	0.55615	0.489309
P10912	GHR	Growth hormone receptor	OID30574	GHR	Inflammation II	88	0.876708	0.870693	4.52267e-29	3.07541e-28	1.41443e-28	4.39511e-27	Strong correlation	Strong correlation	87	0.879241	0.872307	4.13201e-29	3.81783e-28	1.28919e-28	5.19702e-27	Strong correlation	Strong correlation	FALSE	0	0	0	0	0	0	2.9742	Inflammation	II	1	PASS	14	0.122257	4	4	5	8	3	5	7	1.30854	154	1.602	0.440113	0.636012
P00568	AK1	Adenylate kinase isoenzyme 1	OID20122	AK1	Cardiometabolic	88	0.876316	0.891794	0	2.29206e-31	0	5.39111e-30	Strong correlation	Strong correlation	88	0.876316	0.891794	0	2.29206e-31	0	5.31074e-30	Strong correlation	Strong correlation	TRUE	0	0	0	0	0	0	2.9348	Cardiometabolic	I	0	PASS	20	0.664948	4	7	11	16	6	9.5	12	0.956743	119	1.065	0.452738	0.55151
Q9Y279	VSIG4	V-set and immunoglobulin domain-containing protein 4	OID21144	VSIG4	Neurology	88	0.875048	0.903475	0	2.16956e-33	0	6.2806e-32	Strong correlation	Strong correlation	88	0.875048	0.903475	0	2.16956e-33	0	6.2175e-32	Strong correlation	Strong correlation	TRUE	0	0	0	0	0	0	5.8161	Neurology	I	0	PASS	36	0.265664	3	8	9	14	5	6	9	1.01953	123	1.322	0.482738	0.516217
Q8NEU8	APPL2	DCC-interacting protein 13-beta	OID30590	APPL2	Inflammation II	52	0.874669	0.905321	0	3.14201e-20	0	1.78258e-19	Strong correlation	Strong correlation	52	0.874669	0.905321	0	3.14201e-20	0	1.77287e-19	Strong correlation	Strong correlation	FALSE	36	40.9091	0	0	36	40.91	5.657	Inflammation	II	1	PASS	0.092	0.0421687	3	1	1	2	1	1	2	0.996803	186.5	2.135	0.526782	0.838275
Q86YW5	TREML1	Trem-like transcript 1 protein	OID30682	TREML1	Inflammation II	88	0.87408	0.867191	0	8.98578e-28	0	1.20773e-26	Strong correlation	Strong correlation	88	0.87408	0.867191	0	8.98578e-28	0	1.17898e-26	Strong correlation	Strong correlation	TRUE	0	0	0	0	0	0	1.7091	Inflammation	II	0	PASS	53	0.102894	2	2	2	4	2	2	2	1.33202	116	0.956	0.468826	0.504939
O60234	GMFG	Glia maturation factor gamma	OID30340	GMFG	Cardiometabolic II	88	0.873851	0.884414	0	3.33336e-30	0	6.84247e-29	Strong correlation	Strong correlation	87	0.877287	0.885679	0	4.62455e-30	0	9.15661e-29	Strong correlation	Strong correlation	FALSE	0	0	0	0	0	0	3.7771	Cardiometabolic	II	1	PASS	2.5	0.471831	2	2	3	5	1	2.5	4	1.36388	200	1.949	0.516831	0.452364
P07858	CTSB	Cathepsin B	OID20276	CTSB	Cardiometabolic	88	0.872847	0.886245	0	1.74592e-30	0	3.71913e-29	Strong correlation	Strong correlation	88	0.872847	0.886245	0	1.74592e-30	0	3.65635e-29	Strong correlation	Strong correlation	TRUE	0	0	0	0	0	0	5.6105	Cardiometabolic	I	0	PASS	77	0.507375	1	26	29	37	14	16	17	1.03388	133	1.657	0.476482	0.375748
P27348	YWHAQ	14-3-3 protein theta	OID30605	YWHAQ	Inflammation II	88	0.872671	0.875915	0	5.85521e-29	0	8.93315e-28	Strong correlation	Strong correlation	87	0.873114	0.875931	0	1.21437e-28	0	1.78709e-27	Strong correlation	Strong correlation	FALSE	0	0	0	0	0	0	3.006	Inflammation	II	1	PASS	78	0.559184	1	4	7	8	3	4	5	1.07517	186	1.533	0.494652	0.526009
P06744	GPI	Glucose-6-phosphate isomerase	OID30680	GPI	Inflammation II	88	0.872319	0.883606	0	4.41948e-30	0	8.90999e-29	Strong correlation	Strong correlation	88	0.872319	0.883606	0	4.41948e-30	0	8.91262e-29	Strong correlation	Strong correlation	TRUE	0	0	0	0	0	0	1.6778	Inflammation	II	0	PASS	67	0.469534	3	16	22	25	10	14	20	1.2731	144	2.142	0.512663	0.486383
P07451	CA3	Carbonic anhydrase 3	OID20271	CA3	Cardiometabolic	88	0.87172	0.899917	0	9.53038e-33	0	2.50228e-31	Strong correlation	Strong correlation	88	0.87172	0.899917	0	9.53038e-33	0	2.53136e-31	Strong correlation	Strong correlation	TRUE	0	0	0	0	0	0	7.761	Cardiometabolic	I	0	PASS	40	0.619231	1	6	10.5	13	5	6.5	10	1.1761	125	1.295	0.469397	0.603503
O14745	SLC9A3R1	Na(+)/H(+) exchange regulatory cofactor NHE-RF1	OID30630	SLC9A3R1	Inflammation II	88	0.868726	0.876616	0	4.65987e-29	0	7.22499e-28	Strong correlation	Strong correlation	87	0.872767	0.878013	0	6.18629e-29	0	9.48855e-28	Strong correlation	Strong correlation	FALSE	0	0	0	0	0	0	3.6691	Inflammation	II	1	PASS	2.3	0.120112	2	2	3	4	2	3	4	1.18521	109	1.231	0.48814	0.540536
P08833	IGFBP1	Insulin-like growth factor-binding protein 1	OID20246	IGFBP1	Cardiometabolic	78	0.868486	0.818332	0	5.81574e-20	0	3.21861e-19	Strong correlation	Strong correlation	78	0.868486	0.818332	0	5.81574e-20	0	3.18258e-19	Strong correlation	Strong correlation	FALSE	10	11.3636	0	0	10	11.36	7.11	Cardiometabolic	I	0	PASS	28	0.111969	1	2	3	4	2	2	3	0.849181	93	0.359	0.417835	0.697335
Q9H0P0	NT5C3A	Cytosolic 5'-nucleotidase 3A	OID20553	NT5C3A	Inflammation	43	0.868167	0.878042	0	1.05855e-14	0	3.47415e-14	Strong correlation	Strong correlation	43	0.868167	0.878042	0	1.05855e-14	0	3.48267e-14	Strong correlation	Strong correlation	FALSE	45	51.1364	0	0	45	51.14	4.6106	Inflammation	I	0	PASS	0.025	0.208333	4	1	1.5	4	1	1.5	4	1.06266	185	0.9815	0.522115	0.565138
O75023	LILRB5	Leukocyte immunoglobulin-like receptor subfamily B member 5	OID20324	LILRB5	Cardiometabolic	88	0.867423	0.896265	0	4.1131e-32	0	1.0095e-30	Strong correlation	Strong correlation	88	0.867423	0.896265	0	4.1131e-32	0	9.95371e-31	Strong correlation	Strong correlation	TRUE	0	0	0	0	0	0	8.5337	Cardiometabolic	I	0	PASS	55	0.255932	3	10	11	16	7	8	10	1.04694	163	2.436	0.502132	0.552931
Q02817	MUC2	Mucin-2	OID30377	MUC2	Cardiometabolic II	9	0.866667	0.92436	0.00450838	0.000363747	0.00652559	0.000565661	Strong correlation	Strong correlation	9	0.866667	0.92436	0.00450838	0.000363747	0.00668906	0.000570778	Strong correlation	Strong correlation	FALSE	79	89.7727	0	0	79	89.77	2.3693	Cardiometabolic	II	0	PASS	NA	0.00289631	1	1	1	1	1	1	1	0.0629704	84	0.467	0.508943	1.57696
P36980	CFHR2	Complement factor H-related protein 2	OID30720	CFHR2	Inflammation II	88	0.866401	0.879987	0	1.52382e-29	0	2.59635e-28	Strong correlation	Strong correlation	88	0.866401	0.879987	0	1.52382e-29	0	2.62176e-28	Strong correlation	Strong correlation	TRUE	0	0	0	0	0	0	3.8375	Inflammation	II	0	PASS	4900	0.622222	2	18	26.5	50	6	7	8	1.08926	144.5	1.1295	0.535967	0.630043
Q08380	LGALS3BP	Galectin-3-binding protein	OID30765	LGALS3BP	Inflammation II	88	0.866278	0.81494	0	4.41971e-22	0	2.91222e-21	Strong correlation	Strong correlation	88	0.866278	0.81494	0	4.41971e-22	0	2.88208e-21	Strong correlation	Strong correlation	TRUE	0	0	0	0	0	0	1.2519	Inflammation	II	0	PASS	4600	0.560684	1	144	185.5	225	24	25.5	28	1.09541	155	1.7945	0.48201	0.659645
Q99426	TBCB	Tubulin-folding cofactor B	OID20993	TBCB	Neurology	63	0.864151	0.838896	0	9.26046e-18	0	4.06812e-17	Strong correlation	Strong correlation	62	0.863615	0.839635	0	1.51129e-17	0	6.50511e-17	Strong correlation	Strong correlation	FALSE	25	28.4091	0	0	25	28.41	6.5344	Neurology	I	1	PASS	0.23	0.155738	2	1	1	3	1	1	3	1.06711	122	1.35	0.565829	0.601439
Q86TH1	ADAMTSL2	ADAMTS-like protein 2	OID30370	ADAMTSL2	Cardiometabolic II	88	0.863143	0.861401	0	4.95864e-27	0	6.15198e-26	Strong correlation	Strong correlation	88	0.863143	0.861401	0	4.95864e-27	0	5.99995e-26	Strong correlation	Strong correlation	TRUE	0	0	0	0	0	0	3.5456	Cardiometabolic	II	0	PASS	120	0.396425	1	27	34.5	41	17	20	23	1.09759	116.5	1.4555	0.456127	0.313931
P22455	FGFR4	Fibroblast growth factor receptor 4	OID30646	FGFR4	Inflammation II	88	0.860642	0.819081	0	1.83295e-22	0	1.26183e-21	Strong correlation	Strong correlation	87	0.865277	0.822671	0	1.48473e-22	0	1.0169e-21	Strong correlation	Strong correlation	FALSE	0	0	0	0	0	0	7.4579	Inflammation	II	1	PASS	4.6	0.0660848	2	2	2	4	1	2	4	1.29064	150	1.294	0.488878	0.543144
Q13508	ART3	Ecto-ADP-ribosyltransferase 3	OID20346	ART3	Cardiometabolic	88	0.860202	0.87714	0	3.92554e-29	0	6.24216e-28	Strong correlation	Strong correlation	88	0.860202	0.87714	0	3.92554e-29	0	6.19552e-28	Strong correlation	Strong correlation	TRUE	0	0	0	0	0	0	4.7944	Cardiometabolic	I	0	PASS	33	0.318766	3	7	11	16	6	8	10	1.22645	111	0.677	0.495443	0.516255
O75888	TNFSF13	Tumor necrosis factor ligand superfamily member 13	OID20733	TNFSF13	Inflammation	12	0.86014	0.892534	0.000597084	9.40149e-05	0.000934963	0.000153164	Strong correlation	Strong correlation	12	0.86014	0.892534	0.000597084	9.40149e-05	0.000954635	0.00015419	Strong correlation	Strong correlation	FALSE	76	86.3636	0	0	76	86.36	5.9526	Inflammation	I	0	PASS	0.45	0.06	5	1	1	1	1	1	1	1.77168	143	1.625	0.195688	0.512822
P08254	MMP3	Stromelysin-1	OID21083	MMP3	Neurology	88	0.8601	0.9124	7.20022e-27	4.05247e-35	2.24559e-26	1.57767e-33	Strong correlation	Strong correlation	88	0.8601	0.9124	7.20022e-27	4.05247e-35	2.24007e-26	1.57612e-33	Strong correlation	Strong correlation	TRUE	0	0	0	0	0	0	4.1578	Neurology	I	0	PASS	0.31	0.192872	2	4	4.5	7	4	4.5	7	0.900625	135	0.81	0.493076	0.664535
O76074	PDE5A	cGMP-specific 3',5'-cyclic phosphodiesterase	OID30584	PDE5A	Inflammation II	88	0.858582	0.836013	0	3.91389e-24	0	3.20202e-23	Strong correlation	Strong correlation	87	0.857257	0.836071	0	7.07558e-24	0	5.54338e-23	Strong correlation	Strong correlation	FALSE	0	0	0	0	0	0	4.7306	Inflammation	II	1	PASS	1.1	0.178286	2	1	5.5	7	1	5.5	7	1.15201	154	1.616	0.499057	0.628591
P08236	GUSB	Beta-glucuronidase	OID20296	GUSB	Cardiometabolic	88	0.858177	0.857081	0	1.68735e-26	0	1.89846e-25	Strong correlation	Strong correlation	88	0.858177	0.857081	0	1.68735e-26	0	1.8682e-25	Strong correlation	Strong correlation	TRUE	0	0	0	0	0	0	3.6081	Cardiometabolic	I	0	PASS	0.32	0.196621	3	4	7	8	4	6	7	0.97429	119	1.0035	0.519652	0.624088
P16233	PNLIP	Pancreatic triacylglycerol lipase	OID30693	PNLIP	Inflammation II	76	0.857983	0.886618	4.1834e-23	1.7182e-26	1.28344e-22	1.90181e-25	Strong correlation	Strong correlation	76	0.857983	0.886618	4.1834e-23	1.7182e-26	1.27963e-22	1.87112e-25	Strong correlation	Strong correlation	FALSE	12	13.6364	0	0	12	13.64	4.8704	Inflammation	II	0	PASS	8	0.232258	4	2	3	5	2	3	5	0.759369	163	1.761	0.424713	0.608586
P50120	RBP2	Retinol-binding protein 2	OID21365	RBP2	Oncology	53	0.857523	0.86233	0	1.08248e-16	0	4.30323e-16	Strong correlation	Strong correlation	50	0.872941	0.889541	0	5.98465e-18	0	2.67102e-17	Strong correlation	Strong correlation	FALSE	35	39.7727	2	2.27273	37	42.05	1.3529	Oncology	I	2	PASS	0.39	0.119403	1	1	1	2	1	1	2	0.737977	131	0.994	0.617025	0.838405
P14174	MIF	Macrophage migration inhibitory factor	OID21073	MIF	Neurology	88	0.856733	0.863168	0	2.96869e-27	0	3.8087e-26	Strong correlation	Strong correlation	88	0.856733	0.863168	0	2.96869e-27	0	3.71599e-26	Strong correlation	Strong correlation	TRUE	0	0	0	0	0	0	6.7351	Neurology	I	0	PASS	3.4	0.0782609	1	2	3	4	1	1	1	0.904358	120	0.676	0.51766	0.601325
A1L4H1	SSC5D	Soluble scavenger receptor cysteine-rich domain-containing protein SSC5D	OID20351	SSC5D	Cardiometabolic	88	0.856715	0.832247	0	9.55235e-24	0	7.38672e-23	Strong correlation	Strong correlation	88	0.856715	0.832247	0	9.55235e-24	0	7.32571e-23	Strong correlation	Strong correlation	TRUE	0	0	0	0	0	0	5.3982	Cardiometabolic	I	0	PASS	88	0.24857	2	25	34.5	40	18	21	24	0.886993	153.5	1.8035	0.465711	0.366144
Q99983	OMD	Osteomodulin	OID20725	OMD	Inflammation	88	0.856381	0.833178	0	7.67849e-24	0	6.02015e-23	Strong correlation	Strong correlation	88	0.856381	0.833178	0	7.67849e-24	0	5.97277e-23	Strong correlation	Strong correlation	TRUE	0	0	0	0	0	0	5.9393	Inflammation	I	0	PASS	23	0.258907	1	7	9	14	4	6	6	0.962384	161.5	2.263	0.48528	0.570368
P05121	SERPINE1	Plasminogen activator inhibitor 1	OID20342	SERPINE1	Cardiometabolic	88	0.856187	0.858672	0	1.07989e-26	0	1.28337e-25	Strong correlation	Strong correlation	88	0.856187	0.858672	0	1.07989e-26	0	1.25107e-25	Strong correlation	Strong correlation	TRUE	0	0	0	0	0	0	8.8622	Cardiometabolic	I	0	PASS	20	0.422886	2	7	14	28	6	9	13	1.90597	103.5	0.778	0.440958	0.494839
P50502	ST13	Hsc70-interacting protein	OID30624	ST13	Inflammation II	88	0.854672	0.830813	0	1.33428e-23	0	1.01784e-22	Strong correlation	Strong correlation	87	0.8521	0.830994	0	2.31288e-23	0	1.70184e-22	Strong correlation	Strong correlation	FALSE	0	0	0	0	0	0	7.5135	Inflammation	II	1	PASS	NA	0.254743	3	5	6	9	4	5.5	8	0.898057	194.5	1.637	0.472827	0.603581
P12081	HARS1	Histidine--tRNA ligase, cytoplasmic	OID21086	HARS1	Neurology	63	0.854551	0.898577	0	1.70415e-23	0	1.28266e-22	Strong correlation	Strong correlation	63	0.854551	0.898577	0	1.70415e-23	0	1.27111e-22	Strong correlation	Strong correlation	FALSE	25	28.4091	0	0	25	28.41	2.8499	Neurology	I	0	PASS	0.24	0.19057	6	1	2.5	6	1	2.5	6	0.96409	111	0.711	0.551083	0.440135
P27487	DPP4	Dipeptidyl peptidase 4	OID20406	DPP4	Cardiometabolic	88	0.853668	0.8569	0	1.77452e-26	0	1.94508e-25	Strong correlation	Strong correlation	88	0.853668	0.8569	0	1.77452e-26	0	1.91332e-25	Strong correlation	Strong correlation	TRUE	0	0	0	0	0	0	5.5101	Cardiometabolic	I	0	PASS	160	0.472585	1	54	62.5	75	29	32	34	1.03519	135	1.3845	0.520777	0.389023
Q12860	CNTN1	Contactin-1	OID20307	CNTN1	Cardiometabolic	88	0.851814	0.868656	7.12213e-26	5.7604e-28	2.21512e-25	7.83553e-27	Strong correlation	Strong correlation	88	0.851814	0.868656	7.12213e-26	5.7604e-28	2.20948e-25	7.65009e-27	Strong correlation	Strong correlation	TRUE	0	0	0	0	0	0	4.6046	Cardiometabolic	I	0	PASS	320	0.528487	3	57	73	87	35	41	42	1.21072	128	1.309	0.483191	0.399834
Q10588	BST1	ADP-ribosyl cyclase/cyclic ADP-ribose hydrolase 2	OID21051	BST1	Neurology	88	0.851573	0.861599	0	4.68235e-27	0	5.87375e-26	Strong correlation	Strong correlation	88	0.851573	0.861599	0	4.68235e-27	0	5.72931e-26	Strong correlation	Strong correlation	TRUE	0	0	0	0	0	0	4.9387	Neurology	I	0	PASS	130	0.446541	2	20	26	31	11	13	14	1.14236	116.5	1.464	0.47711	0.534255
P09104	ENO2	Gamma-enolase	OID21046	ENO2	Neurology	88	0.851203	0.878719	0	2.32961e-29	0	3.75732e-28	Strong correlation	Strong correlation	88	0.851203	0.878719	0	2.32961e-29	0	3.78648e-28	Strong correlation	Strong correlation	TRUE	0	0	0	0	0	0	4.3325	Neurology	I	0	PASS	61	0.460829	2	4	6	9	4	6	8	0.950954	175	1.623	0.45106	0.549366
Q96RD9	FCRL5	Fc receptor-like protein 5	OID21111	FCRL5	Neurology	88	0.850234	0.891699	0	2.37535e-31	0	5.473e-30	Strong correlation	Strong correlation	88	0.850234	0.891699	0	2.37535e-31	0	5.38908e-30	Strong correlation	Strong correlation	TRUE	0	0	0	0	0	0	5.0236	Neurology	I	0	PASS	59	0.29478	5	13	13.5	17	9	11	13	1.26692	168.5	2.0615	0.421547	0.450868
P02748	C9	Complement component C9	OID30698	C9	Inflammation II	88	0.850164	0.870557	0	3.20731e-28	0	4.52631e-27	Strong correlation	Strong correlation	88	0.850164	0.870557	0	3.20731e-28	0	4.53605e-27	Strong correlation	Strong correlation	TRUE	0	0	0	0	0	0	4.8064	Inflammation	II	0	PASS	48000	0.830054	4	359	517	670	47	58.5	66	1.15009	147	1.505	0.483649	0.538276
Q6IBS0	TWF2	Twinfilin-2	OID30386	TWF2	Cardiometabolic II	88	0.849882	0.854415	0	3.52258e-26	0	3.6824e-25	Strong correlation	Strong correlation	88	0.849882	0.854415	0	3.52258e-26	0	3.58513e-25	Strong correlation	Strong correlation	TRUE	0	0	0	0	0	0	4.241	Cardiometabolic	II	0	PASS	4	0.535817	5	4	11	13	4	8.5	10	0.90528	168	1.66	0.499736	0.536675
P01130	LDLR	Low-density lipoprotein receptor	OID20240	LDLR	Cardiometabolic	88	0.848138	0.837519	0	2.722e-24	0	2.29338e-23	Strong correlation	Strong correlation	88	0.848138	0.837519	0	2.722e-24	0	2.24565e-23	Strong correlation	Strong correlation	TRUE	0	0	0	0	0	0	5.5075	Cardiometabolic	I	0	PASS	17	0.22907	6	6	9	11	5	7.5	11	1.12341	139	1.179	0.46767	0.406891
O43278	SPINT1	Kunitz-type protease inhibitor 1	OID21109	SPINT1	Neurology	88	0.846818	0.901447	0	5.07971e-33	0	1.36548e-31	Strong correlation	Strong correlation	88	0.846818	0.901447	0	5.07971e-33	0	1.38295e-31	Strong correlation	Strong correlation	TRUE	0	0	0	0	0	0	4.5402	Neurology	I	0	PASS	9.8	0.241966	2	5	10	13	5	7.5	10	1.07079	128	1.343	0.537898	0.299147
Q9UGM5	FETUB	Fetuin-B	OID20404	FETUB	Cardiometabolic	88	0.846518	0.88211	0	7.40979e-30	0	1.39427e-28	Strong correlation	Strong correlation	88	0.846518	0.88211	0	7.40979e-30	0	1.36767e-28	Strong correlation	Strong correlation	TRUE	0	0	0	0	0	0	5.9877	Cardiometabolic	I	0	PASS	3000	0.748691	2	66	78	112	19	22	28	1.01153	141	1.6975	0.514235	0.418751
Q8TEA8	DTD1	D-aminoacyl-tRNA deacylase 1	OID30580	DTD1	Inflammation II	78	0.846204	0.868324	0	7.51715e-25	0	6.52836e-24	Strong correlation	Strong correlation	78	0.846204	0.868324	0	7.51715e-25	0	6.44581e-24	Strong correlation	Strong correlation	FALSE	10	11.3636	0	0	10	11.36	4.7299	Inflammation	II	1	PASS	0.24	0.0382775	1	1	1	2	1	1	1	0.944429	121.5	0.664	0.507569	0.751464
P06132	UROD	Uroporphyrinogen decarboxylase	OID30603	UROD	Inflammation II	88	0.846008	0.857522	0	1.492e-26	0	1.75465e-25	Strong correlation	Strong correlation	87	0.847744	0.857471	0	2.95784e-26	0	3.0677e-25	Strong correlation	Strong correlation	FALSE	0	0	0	0	0	0	6.1839	Inflammation	II	1	PASS	3.1	0.414169	1	4	5.5	8	3	4.5	7	0.867929	161	2.142	0.413366	0.306928
Q9UBW5	BIN2	Bridging integrator 2	OID21067	BIN2	Neurology	88	0.845567	0.823717	0	6.6611e-23	0	4.70024e-22	Strong correlation	Strong correlation	88	0.845567	0.823717	0	6.6611e-23	0	4.64996e-22	Strong correlation	Strong correlation	TRUE	0	0	0	0	0	0	2.876	Neurology	I	0	PASS	21	0.258407	16	1	5	10	1	3.5	9	1.17784	144	1.264	0.446237	0.657449
P30086	PEBP1	Phosphatidylethanolamine-binding protein 1	OID21087	PEBP1	Neurology	88	0.845532	0.820213	0	1.43532e-22	0	9.9416e-22	Strong correlation	Strong correlation	88	0.845532	0.820213	0	1.43532e-22	0	9.89283e-22	Strong correlation	Strong correlation	TRUE	0	0	0	0	0	0	5.6728	Neurology	I	0	PASS	39	0.705882	1	8	13	15	6	7	9	0.926032	133	1.53	0.465962	0.225282
Q9UJU6	DBNL	Drebrin-like protein	OID20681	DBNL	Inflammation	88	0.845479	0.854152	0	3.78488e-26	0	3.91666e-25	Strong correlation	Strong correlation	88	0.845479	0.854152	0	3.78488e-26	0	3.81255e-25	Strong correlation	Strong correlation	TRUE	0	0	0	0	0	0	5.9772	Inflammation	I	0	PASS	5.6	0.223256	6	1	3.5	6	1	3.5	6	1.86698	139	1.6	0.630728	0.490946
Q9Y251	HPSE	Heparanase	OID30409	HPSE	Cardiometabolic II	88	0.843753	0.84428	0	5.08497e-25	0	4.52042e-24	Strong correlation	Strong correlation	NA	NA	NA	NA	NA	NA	NA	NA	NA	FALSE	0	0	0	0	0	0	4.4415	Cardiometabolic	II	0	WARN	11	0.128913	4	1	3	4	1	3	4	0.774298	138.5	1.174	0.570462	0.606041
Q96A00	PPP1R14A	Protein phosphatase 1 regulatory subunit 14A	OID31011	PPP1R14A	Neurology II	66	0.843607	0.856078	0	5.21692e-20	0	2.90143e-19	Strong correlation	Strong correlation	66	0.843607	0.856078	0	5.21692e-20	0	2.86931e-19	Strong correlation	Strong correlation	FALSE	22	25	0	0	22	25	2.7234	Neurology	II	0	PASS	0.63	0.108844	2	1	1	1	1	1	1	1.43229	166.5	1.7495	0.311546	0.683392
Q9NZN3	EHD3	EH domain-containing protein 3	OID30229	EHD3	Cardiometabolic II	88	0.843102	0.797566	0	1.41424e-20	0	8.18811e-20	Strong correlation	Strong correlation	87	0.840362	0.796074	0	3.11521e-20	0	1.76691e-19	Strong correlation	Strong correlation	FALSE	0	0	0	0	0	0	5.9665	Cardiometabolic	II	1	PASS	12	0.525234	5	4	5.5	9	4	5	9	0.948048	156	1.987	0.448794	0.589723
Q6UX06	OLFM4	Olfactomedin-4	OID30665	OLFM4	Inflammation II	25	0.843077	0.817419	2.10521e-06	6.11114e-07	4.04903e-06	1.13853e-06	Strong correlation	Strong correlation	NA	NA	NA	NA	NA	NA	NA	NA	NA	FALSE	63	71.5909	2	2.27273	64	72.73	2.57305	Inflammation	II	1	WARN	0.47	0.0470588	1	1	1	1	1	1	1	2.2339	144	1.341	0.36568	0.806326
Q9Y2Y8	PRG3	Proteoglycan 3	OID30383	PRG3	Cardiometabolic II	54	0.841814	0.922392	0	3.91689e-23	0	2.81666e-22	Strong correlation	Strong correlation	54	0.841814	0.922392	0	3.91689e-23	0	2.7698e-22	Strong correlation	Strong correlation	FALSE	34	38.6364	0	0	34	38.64	4.5973	Cardiometabolic	II	0	PASS	0.52	0.128889	1	1	1	2	1	1	2	0.697847	263	2.6295	0.774596	0.614013
P00441	SOD1	Superoxide dismutase [Cu-Zn]	OID20386	SOD1	Cardiometabolic	88	0.841353	0.848169	1.06143e-24	1.86829e-25	3.29218e-24	1.81836e-24	Strong correlation	Strong correlation	88	0.841353	0.848169	1.06143e-24	1.86829e-25	3.28352e-24	1.7847e-24	Strong correlation	Strong correlation	TRUE	0	0	0	0	0	0	1.7405	Cardiometabolic	I	0	PASS	52	0.655844	1	10	14.5	20	4	6	6	0.899725	155.5	2.155	0.508833	0.344334
P08217	CELA2A	Chymotrypsin-like elastase family member 2A	OID30411	CELA2A	Cardiometabolic II	40	0.840901	0.770507	0	6.07748e-09	0	1.28975e-08	Strong correlation	Strong correlation	40	0.840901	0.770507	0	6.07748e-09	0	1.29772e-08	Strong correlation	Strong correlation	FALSE	48	54.5455	0	0	48	54.55	6.372	Cardiometabolic	II	0	PASS	4.2	0.0892193	1	1	1.5	2	1	1.5	2	0.895847	148.5	1.1005	0.750757	0.370816
Q9NZK5	ADA2	Adenosine deaminase 2	OID20394	ADA2	Cardiometabolic	88	0.840261	0.859363	1.39139e-24	8.8812e-27	4.30379e-24	1.06669e-25	Strong correlation	Strong correlation	88	0.840261	0.859363	1.39139e-24	8.8812e-27	4.2921e-24	1.03996e-25	Strong correlation	Strong correlation	TRUE	0	0	0	0	0	0	7.6405	Cardiometabolic	I	0	PASS	53	0.450098	2	9	14.5	21	8	12	15	0.993629	146	1.133	0.524534	0.585073
O14798	TNFRSF10C	Tumor necrosis factor receptor superfamily member 10C	OID20265	TNFRSF10C	Cardiometabolic	22	0.839639	0.891309	9.00563e-07	2.63354e-08	1.77751e-06	5.32844e-08	Strong correlation	Strong correlation	22	0.839639	0.891309	9.00563e-07	2.63354e-08	1.80443e-06	5.38073e-08	Strong correlation	Strong correlation	FALSE	66	75	0	0	66	75	6.0797	Cardiometabolic	I	0	PASS	1.2	0.027027	1	1	1	1	1	1	1	0.522081	127.5	0.6265	0.564452	0.35293
Q6UXB8	PI16	Peptidase inhibitor 16	OID30676	PI16	Inflammation II	88	0.836779	0.869743	0	4.12654e-28	0	5.68154e-27	Strong correlation	Strong correlation	88	0.836779	0.869743	0	4.12654e-28	0	5.5479e-27	Strong correlation	Strong correlation	TRUE	0	0	0	0	0	0	2.3412	Inflammation	II	0	PASS	1900	0.315335	2	53	67.5	107	18	18.5	20	0.958955	118	1.454	0.463709	0.432136
P06733	ENO1	Alpha-enolase	OID21037	ENO1	Neurology	88	0.836691	0.860239	0	6.9208e-27	0	8.49303e-26	Strong correlation	Strong correlation	88	0.836691	0.860239	0	6.9208e-27	0	8.28215e-26	Strong correlation	Strong correlation	TRUE	0	0	0	0	0	0	5.2599	Neurology	I	0	PASS	340	0.682028	2	28	38.5	44	19	21	23	0.945703	145	1.216	0.485768	0.517025
P43487	RANBP1	Ran-specific GTPase-activating protein	OID30258	RANBP1	Cardiometabolic II	88	0.835564	0.842748	0	7.48879e-25	0	6.52836e-24	Strong correlation	Strong correlation	87	0.834621	0.842196	0	1.60427e-24	0	1.33362e-23	Strong correlation	Strong correlation	FALSE	0	0	0	0	0	0	5.6924	Cardiometabolic	II	1	PASS	1.9	0.383085	2	1	3	4	1	2	4	1.22619	158	1.197	0.500258	0.560128
P37837	TALDO1	Transaldolase	OID30414	TALDO1	Cardiometabolic II	88	0.834701	0.857058	0	1.69836e-26	0	1.89846e-25	Strong correlation	Strong correlation	88	0.834701	0.857058	0	1.69836e-26	0	1.8682e-25	Strong correlation	Strong correlation	TRUE	0	0	0	0	0	0	3.565	Cardiometabolic	II	0	PASS	37	0.418398	2	17	19.5	24	10	11.5	16	0.917264	153	1.27	0.454309	0.291194
P09619	PDGFRB	Platelet-derived growth factor receptor beta	OID20268	PDGFRB	Cardiometabolic	88	0.834106	0.850293	6.16653e-24	1.06853e-25	1.90219e-23	1.06758e-24	Strong correlation	Strong correlation	88	0.834106	0.850293	6.16653e-24	1.06853e-25	1.89686e-23	1.03895e-24	Strong correlation	Strong correlation	TRUE	0	0	0	0	0	0	5.64	Cardiometabolic	I	0	PASS	24	0.130199	2	9	14.5	22	8	9.5	12	0.918244	122.5	1.6325	0.500039	0.458024
O60279	SUSD5	Sushi domain-containing protein 5	OID30650	SUSD5	Inflammation II	88	0.832834	0.834392	0	5.76209e-24	0	4.61376e-23	Strong correlation	Strong correlation	87	0.829919	0.833612	0	1.26217e-23	0	9.61192e-23	Strong correlation	Strong correlation	FALSE	0	0	0	0	0	0	8.2629	Inflammation	II	1	PASS	11	0.259141	1	6	9.5	13	5	7	10	0.986023	112	1.626	0.451306	0.41865
P10721	KIT	Mast/stem cell growth factor receptor Kit	OID20370	KIT	Cardiometabolic	88	0.832782	0.879629	0	1.71862e-29	0	2.81206e-28	Strong correlation	Strong correlation	88	0.832782	0.879629	0	1.71862e-29	0	2.83572e-28	Strong correlation	Strong correlation	TRUE	0	0	0	0	0	0	4.8559	Cardiometabolic	I	0	PASS	46	0.199795	2	13	22.5	26	8	12.5	14	1.0861	148	1.405	0.502695	0.489453
P46109	CRKL	Crk-like protein	OID20742	CRKL	Inflammation	88	0.831848	0.821704	0	1.03747e-22	0	7.23024e-22	Strong correlation	Strong correlation	88	0.831848	0.821704	0	1.03747e-22	0	7.19618e-22	Strong correlation	Strong correlation	TRUE	0	0	0	0	0	0	7.5638	Inflammation	I	0	PASS	1.8	0.323432	1	2	3	5	1	3	4	1.32606	183	1.542	0.416495	0.440426
P16109	SELP	P-selectin	OID20379	SELP	Cardiometabolic	88	0.830381	0.82731	1.47441e-23	2.97794e-23	4.53573e-23	2.19745e-22	Strong correlation	Strong correlation	88	0.830381	0.82731	1.47441e-23	2.97794e-23	4.52264e-23	2.16198e-22	Strong correlation	Strong correlation	TRUE	0	0	0	0	0	0	6.5209	Cardiometabolic	I	0	PASS	300	0.289157	1	18	21	24	10	14	16	1.03852	155	1.544	0.507467	0.410665
O94979	SEC31A	Protein transport protein Sec31A	OID30269	SEC31A	Cardiometabolic II	10	0.830303	0.84194	0.0055568	0.00224607	0.00797158	0.00325105	Strong correlation	Strong correlation	10	0.830303	0.84194	0.0055568	0.00224607	0.00816693	0.00329646	Strong correlation	Strong correlation	FALSE	78	88.6364	0	0	78	88.64	4.649	Cardiometabolic	II	1	PASS	0.033	0.0295082	10	1	1	1	1	1	1	3.49537	85	2.232	0.60032	1.03502
O15467	CCL16	C-C motif chemokine 16	OID20334	CCL16	Cardiometabolic	88	0.829999	0.834002	0	6.32056e-24	0	4.99015e-23	Strong correlation	Strong correlation	88	0.829999	0.834002	0	6.32056e-24	0	4.98775e-23	Strong correlation	Strong correlation	TRUE	0	0	0	0	0	0	8.3448	Cardiometabolic	I	0	PASS	29	0.366667	1	1	3	4	1	2	3	1.16135	168	2.48	0.42896	0.494142
Q9UNZ2	NSFL1C	NSFL1 cofactor p47	OID21022	NSFL1C	Neurology	88	0.829893	0.807858	0	1.89361e-21	0	1.16824e-20	Strong correlation	Strong correlation	88	0.829893	0.807858	0	1.89361e-21	0	1.15203e-20	Strong correlation	Strong correlation	TRUE	0	0	0	0	0	0	4.7132	Neurology	I	0	PASS	3.6	0.256757	4	1	4	6	1	4	5	0.519131	179	2.08	0.474777	0.441717
O95445	APOM	Apolipoprotein M	OID20374	APOM	Cardiometabolic	88	0.829224	0.857152	0	1.6544e-26	0	1.88668e-25	Strong correlation	Strong correlation	88	0.829224	0.857152	0	1.6544e-26	0	1.85736e-25	Strong correlation	Strong correlation	TRUE	0	0	0	0	0	0	7.067	Cardiometabolic	I	0	PASS	5000	0.803191	2	150	176	252	15	20	22	1.13284	137	1.698	0.508839	0.387754
Q9BYJ0	FGFBP2	Fibroblast growth factor-binding protein 2	OID30395	FGFBP2	Cardiometabolic II	88	0.827481	0.843033	0	6.97016e-25	0	6.1479e-24	Strong correlation	Strong correlation	88	0.827481	0.843033	0	6.97016e-25	0	6.0724e-24	Strong correlation	Strong correlation	TRUE	0	0	0	0	0	0	5.9645	Cardiometabolic	II	0	PASS	17	0.331839	1	3	8	10	3	5	6	1.22863	141	1.879	0.442742	0.442266
P17538	CTRB1	Chymotrypsinogen B	OID21150	CTRB1	Neurology	76	0.827341	0.84008	0	2.41281e-21	0	1.48047e-20	Strong correlation	Strong correlation	76	0.827341	0.84008	0	2.41281e-21	0	1.45975e-20	Strong correlation	Strong correlation	FALSE	12	13.6364	0	0	12	13.64	6.4748	Neurology	I	0	PASS	12	0.0798479	2	1	1	2	1	1	2	1.82793	243.5	2.0155	0.48117	0.719394
P01011	SERPINA3	Alpha-1-antichymotrypsin	OID30786	SERPINA3	Inflammation II	88	0.825508	0.859771	0	7.90881e-27	0	9.60113e-26	Strong correlation	Strong correlation	88	0.825508	0.859771	0	7.90881e-27	0	9.36163e-26	Strong correlation	Strong correlation	TRUE	0	0	0	0	0	0	1.1629	Inflammation	II	0	PASS	130000	0.895981	2	2090	2546.5	2742	88	108	119	1.00288	150	2.219	0.511129	0.42065
Q9H4X1	RGCC	Regulator of cell cycle RGCC	OID31060	RGCC	Neurology II	76	0.825236	0.856823	0	5.52967e-23	0	3.95126e-22	Strong correlation	Strong correlation	76	0.825236	0.856823	0	5.52967e-23	0	3.88504e-22	Strong correlation	Strong correlation	FALSE	12	13.6364	0	0	12	13.64	2.2175	Neurology	II	0	PASS	0.48	0.145985	2	1	1	2	1	1	2	1.23825	203	1.216	0.545678	0.757525
Q9UBP4	DKK3	Dickkopf-related protein 3	OID20264	DKK3	Cardiometabolic	88	0.824504	0.857418	0	1.53576e-26	0	1.76926e-25	Strong correlation	Strong correlation	88	0.824504	0.857418	0	1.53576e-26	0	1.74213e-25	Strong correlation	Strong correlation	TRUE	0	0	0	0	0	0	6.3654	Cardiometabolic	I	0	PASS	20	0.422857	1	10	15	24	8	11	12	1.05078	125	1.688	0.511532	0.321475
P50552	VASP	Vasodilator-stimulated phosphoprotein	OID30692	VASP	Inflammation II	88	0.823694	0.845554	0	3.67412e-25	0	3.40006e-24	Strong correlation	Strong correlation	88	0.823694	0.845554	0	3.67412e-25	0	3.33426e-24	Strong correlation	Strong correlation	TRUE	0	0	0	0	0	0	2.2218	Inflammation	II	0	PASS	32	0.231579	1	6	9	11	5	7.5	8	0.920028	177.5	1.4075	0.464555	0.93394
Q06033	ITIH3	Inter-alpha-trypsin inhibitor heavy chain H3	OID20352	ITIH3	Cardiometabolic	88	0.823659	0.861876	0	4.32223e-27	0	5.48292e-26	Strong correlation	Strong correlation	88	0.823659	0.861876	0	4.32223e-27	0	5.34876e-26	Strong correlation	Strong correlation	TRUE	0	0	0	0	0	0	3.6316	Cardiometabolic	I	0	PASS	18000	0.824719	2	676	813.5	946	69	77	81	1.26088	137	1.506	0.47063	0.396784
P00751	CFB	Complement factor B	OID30755	CFB	Inflammation II	88	0.823641	0.855071	0	2.94284e-26	0	3.13441e-25	Strong correlation	Strong correlation	88	0.823641	0.855071	0	2.94284e-26	0	3.0677e-25	Strong correlation	Strong correlation	TRUE	0	0	0	0	0	0	5.7577	Inflammation	II	0	PASS	110000	0.784031	2	1622	1968	2472	96	109	123	1.33531	147	2.138	0.469451	0.373228
Q03403	TFF2	Trefoil factor 2	OID20787	TFF2	Inflammation	52	0.823444	0.812673	0	2.56538e-13	0	7.70296e-13	Strong correlation	Strong correlation	52	0.823444	0.812673	0	2.56538e-13	0	7.7174e-13	Strong correlation	Strong correlation	FALSE	36	40.9091	0	0	36	40.91	7.4306	Inflammation	I	0	PASS	0.62	0.224806	1	1	1	2	1	1	1	0.77498	165	1.754	0.590358	0.633638
Q9NR71	ASAH2	Neutral ceramidase	OID20996	ASAH2	Neurology	88	0.823289	0.823901	0	6.3945e-23	0	4.5405e-22	Strong correlation	Strong correlation	87	0.822428	0.82952	0	3.23883e-23	0	2.32045e-22	Strong correlation	Strong correlation	FALSE	0	0	0	0	0	0	6.2299	Neurology	I	1	PASS	1.6	0.171795	4	2	4	5	2	3.5	5	1.44123	97	0.927	0.38462	0.416378
Q14696	MESD	LRP chaperone MESD	OID21099	MESD	Neurology	88	0.823271	0.864335	0	2.10741e-27	0	2.73479e-26	Strong correlation	Strong correlation	88	0.823271	0.864335	0	2.10741e-27	0	2.66857e-26	Strong correlation	Strong correlation	TRUE	0	0	0	0	0	0	3.5866	Neurology	I	0	PASS	11	0.196581	2	1	2	5	1	2	5	0.583748	116	0.872	0.479232	0.607895
P40925	MDH1	Malate dehydrogenase, cytoplasmic	OID30669	MDH1	Inflammation II	88	0.823152	0.847239	7.54813e-23	2.37966e-25	2.30944e-22	2.25768e-24	Strong correlation	Strong correlation	NA	NA	NA	NA	NA	NA	NA	NA	NA	FALSE	0	0	0	0	0	0	0.9534	Inflammation	II	0	WARN	42	0.386228	3	7	9	12	5	7	9	0.83043	127	0.881	0.491868	0.339528
P07478	PRSS2	Trypsin-2	OID20364	PRSS2	Cardiometabolic	88	0.822919	0.87419	0	1.02121e-28	0	1.51704e-27	Strong correlation	Strong correlation	88	0.822919	0.87419	0	1.02121e-28	0	1.52343e-27	Strong correlation	Strong correlation	TRUE	0	0	0	0	0	0	5.7543	Cardiometabolic	I	0	PASS	1600	0.218623	6	2	3	4	2	2	3	1.39932	171.5	1.1345	0.525554	0.633566
P02452	COL1A1	Collagen alpha-1(I) chain	OID20335	COL1A1	Cardiometabolic	88	0.821722	0.817445	0	2.602e-22	0	1.72804e-21	Strong correlation	Strong correlation	88	0.821722	0.817445	0	2.602e-22	0	1.71732e-21	Strong correlation	Strong correlation	TRUE	0	0	0	0	0	0	6.98	Cardiometabolic	I	0	PASS	89	0.112705	2	11	16.5	19	9	11.5	13	1.00306	112.5	1.113	0.478519	0.386192
Q15166	PON3	Serum paraoxonase/lactonase 3	OID20777	PON3	Inflammation	88	0.821229	0.811098	0	9.8058e-22	0	6.25466e-21	Strong correlation	Strong correlation	88	0.821229	0.811098	0	9.8058e-22	0	6.17256e-21	Strong correlation	Strong correlation	TRUE	0	0	0	0	0	0	8.3863	Inflammation	I	0	PASS	450	0.717514	1	59	61.5	83	20	21	22	0.937117	132	0.999	0.494207	0.532236
P06858	LPL	Lipoprotein lipase	OID20188	LPL	Cardiometabolic	66	0.821021	0.811588	0	1.39909e-16	0	5.50375e-16	Strong correlation	Strong correlation	66	0.821021	0.811588	0	1.39909e-16	0	5.46098e-16	Strong correlation	Strong correlation	FALSE	22	25	0	0	22	25	7.2772	Cardiometabolic	I	0	PASS	45	0.263158	1	3	5.5	7	3	4.5	7	1.03542	148	1.606	0.623655	0.67828
P24592	IGFBP6	Insulin-like growth factor-binding protein 6	OID20413	IGFBP6	Cardiometabolic	88	0.820683	0.82795	0	2.57507e-23	0	1.91267e-22	Strong correlation	Strong correlation	88	0.820683	0.82795	0	2.57507e-23	0	1.88205e-22	Strong correlation	Strong correlation	TRUE	0	0	0	0	0	0	7.9726	Cardiometabolic	I	0	PASS	210	0.579167	1	12	19.5	27	6	8	10	1.05994	128	1.636	0.481099	0.354493
P15086	CPB1	Carboxypeptidase B	OID20289	CPB1	Cardiometabolic	88	0.819925	0.872767	0	1.60553e-28	0	2.35408e-27	Strong correlation	Strong correlation	88	0.819925	0.872767	0	1.60553e-28	0	2.33123e-27	Strong correlation	Strong correlation	TRUE	0	0	0	0	0	0	5.7176	Cardiometabolic	I	0	PASS	78	0.261391	1	2	4	7	2	4	7	1.09554	152.5	1.396	0.38675	0.518308
Q7Z4W1	DCXR	L-xylulose reductase	OID21480	DCXR	Oncology	67	0.819307	0.820418	2.37004e-17	1.97602e-17	6.89633e-17	8.5476e-17	Strong correlation	Strong correlation	67	0.819307	0.820418	2.37004e-17	1.97602e-17	6.90156e-17	8.47198e-17	Strong correlation	Strong correlation	FALSE	21	23.8636	0	0	21	23.86	2.588	Oncology	I	0	PASS	3	0.278689	1	1	2	3	1	1	3	1.2504	161.5	4.5685	0.472005	0.395067
Q9BY76	ANGPTL4	Angiopoietin-related protein 4	OID20703	ANGPTL4	Inflammation	33	0.81885	0.894767	4.28435e-07	2.20431e-12	8.69969e-07	6.08477e-12	Strong correlation	Strong correlation	33	0.81885	0.894767	4.28435e-07	2.20431e-12	8.81075e-07	6.07721e-12	Strong correlation	Strong correlation	FALSE	55	62.5	0	0	55	62.5	6.6337	Inflammation	I	0	PASS	1.8	0.0665025	3	1	2	2	1	2	2	1.20938	121	1.605	0.967578	0.398297
Q6UXG3	CD300LG	CMRF35-like molecule 9	OID21130	CD300LG	Neurology	10	0.818182	0.796654	0.00681113	0.00580518	0.00966051	0.00810142	Strong correlation	Strong correlation	10	0.818182	0.796654	0.00681113	0.00580518	0.0099038	0.00818891	Strong correlation	Strong correlation	FALSE	78	88.6364	0	0	78	88.64	3.7892	Neurology	I	0	PASS	1.7	0.0481928	5	1	1	1	1	1	1	2.67328	242	2.864	1	0.817269
Q9BUN1	MENT	Protein MENT	OID30595	MENT	Inflammation II	88	0.817742	0.845823	0	3.42931e-25	0	3.19974e-24	Strong correlation	Strong correlation	87	0.822848	0.848569	0	3.19915e-25	0	2.92762e-24	Strong correlation	Strong correlation	FALSE	0	0	0	0	0	0	5.959	Inflammation	II	1	PASS	44	0.184751	2	5	9.5	12	4	5	6	0.970753	152	1.341	0.477214	0.550802
P19320	VCAM1	Vascular cell adhesion protein 1	OID20396	VCAM1	Cardiometabolic	88	0.817583	0.88194	0	7.85421e-30	0	1.45367e-28	Strong correlation	Strong correlation	88	0.817583	0.88194	0	7.85421e-30	0	1.42554e-28	Strong correlation	Strong correlation	TRUE	0	0	0	0	0	0	4.3138	Cardiometabolic	I	0	PASS	890	0.614344	3	77	96	130	35	38.5	41	0.983202	138	1.466	0.500416	0.323442
P30046	DDT	D-dopachrome decarboxylase	OID30372	DDT	Cardiometabolic II	88	0.816984	0.856757	0	1.84671e-26	0	1.99328e-25	Strong correlation	Strong correlation	88	0.816984	0.856757	0	1.84671e-26	0	1.96e-25	Strong correlation	Strong correlation	TRUE	0	0	0	0	0	0	1.9069	Cardiometabolic	II	0	PASS	NA	0.432203	3	2	3.5	8	2	3	4	0.88837	129	1.423	0.474352	0.447273
P80188	LCN2	Neutrophil gelatinase-associated lipocalin	OID20392	LCN2	Cardiometabolic	88	0.816486	0.830933	3.19011e-22	1.29768e-23	9.73414e-22	9.9665e-23	Strong correlation	Strong correlation	88	0.816486	0.830933	3.19011e-22	1.29768e-23	9.73072e-22	9.81367e-23	Strong correlation	Strong correlation	TRUE	0	0	0	0	0	0	3.6224	Cardiometabolic	I	0	PASS	340	0.545455	2	9	13.5	20	4	6.5	7	1.26993	146.5	1.5465	0.492536	0.375716
P29622	SERPINA4	Kallistatin	OID30774	SERPINA4	Inflammation II	88	0.816403	0.88225	0	7.06121e-30	0	1.35121e-28	Strong correlation	Strong correlation	88	0.816403	0.88225	0	7.06121e-30	0	1.3258e-28	Strong correlation	Strong correlation	TRUE	0	0	0	0	0	0	5.0859	Inflammation	II	0	PASS	11000	0.700234	1	293	338.5	558	43	46	50	0.968175	144	1.465	0.482715	0.420167
P09093	CELA3A	Chymotrypsin-like elastase family member 3A	OID20298	CELA3A	Cardiometabolic	30	0.81624	0.879701	1.03193e-06	1.53785e-10	2.01566e-06	3.63228e-10	Strong correlation	Strong correlation	30	0.81624	0.879701	1.03193e-06	1.53785e-10	2.04886e-06	3.65658e-10	Strong correlation	Strong correlation	FALSE	58	65.9091	0	0	58	65.91	6.2122	Cardiometabolic	I	0	PASS	0.34	0.177778	1	1	1	1	1	1	1	1.48051	75.5	0.399	0.440521	0.590169
P54577	YARS1	Tyrosine--tRNA ligase, cytoplasmic	OID31494	YARS1	Oncology II	88	0.815135	0.783082	0	1.98429e-19	0	1.0046e-18	Strong correlation	Strong correlation	88	0.815135	0.783082	0	1.98429e-19	0	1.00041e-18	Strong correlation	Strong correlation	TRUE	0	0	0	0	0	0	6.8324	Oncology	II	0	PASS	1	0.354167	1	2	8	10	2	7.5	10	1.13491	115	1.09	0.497498	0.443641
P21583	KITLG	Kit ligand	OID20196	KITLG	Cardiometabolic	88	0.814672	0.806318	4.67484e-22	2.57811e-21	1.42261e-21	1.57118e-20	Strong correlation	Strong correlation	88	0.814672	0.806318	4.67484e-22	2.57811e-21	1.42198e-21	1.55114e-20	Strong correlation	Strong correlation	TRUE	0	0	0	0	0	0	5.6974	Cardiometabolic	I	0	PASS	0.17	0.106227	3	3	4	6	2	3	3	0.81882	134	0.929	0.469661	0.404175
P06276	BCHE	Cholinesterase	OID30717	BCHE	Inflammation II	88	0.814255	0.865484	0	1.49922e-27	0	1.96816e-26	Strong correlation	Strong correlation	88	0.814255	0.865484	0	1.49922e-27	0	1.92077e-26	Strong correlation	Strong correlation	TRUE	0	0	0	0	0	0	6.2377	Inflammation	II	0	PASS	5500	0.5299	1	102	130	185	27	30.5	33	1.12963	144	1.694	0.494347	0.338947
P04040	CAT	Catalase	OID30712	CAT	Inflammation II	88	0.813761	0.847307	0	2.33839e-25	0	2.23732e-24	Strong correlation	Strong correlation	88	0.813761	0.847307	0	2.33839e-25	0	2.1765e-24	Strong correlation	Strong correlation	TRUE	0	0	0	0	0	0	2.7578	Inflammation	II	0	PASS	570	0.6926	1	57	65.5	80	28	33.5	37	1.16461	130	1.3965	0.472288	0.446646
P11684	SCGB1A1	Uteroglobin	OID20688	SCGB1A1	Inflammation	88	0.813756	0.807865	5.66063e-22	1.89103e-21	1.71797e-21	1.16824e-20	Strong correlation	Strong correlation	88	0.813756	0.807865	5.66063e-22	1.89103e-21	1.71706e-21	1.15203e-20	Strong correlation	Strong correlation	TRUE	0	0	0	0	0	0	6.4503	Inflammation	I	0	PASS	8.9	0.461538	1	1	3	4	1	2.5	4	0.766307	118	0.518	0.50157	0.48317
Q8WWV6	FCAMR	High affinity immunoglobulin alpha and immunoglobulin mu Fc receptor	OID30332	FCAMR	Cardiometabolic II	52	0.813114	0.824454	0	5.86612e-14	0	1.82952e-13	Strong correlation	Strong correlation	51	0.804344	0.819448	0	1.96012e-13	0	5.91978e-13	Strong correlation	Strong correlation	FALSE	36	40.9091	0	0	36	40.91	5.0167	Cardiometabolic	II	1	PASS	3.8	0.0733083	4	2	2	3	2	2	3	0.917136	102.5	0.5855	0.638105	0.377002
P04792	HSPB1	Heat shock protein beta-1	OID20230	HSPB1	Cardiometabolic	88	0.812951	0.71721	0	3.83374e-15	0	1.3116e-14	Strong correlation	Strong correlation	88	0.812951	0.71721	0	3.83374e-15	0	1.31702e-14	Strong correlation	Strong correlation	TRUE	0	0	0	0	0	0	7.5574	Cardiometabolic	I	0	PASS	19	0.6	1	4	6	11	3	4	9	1.30006	143	1.498	0.45496	0.557186
P26447	S100A4	Protein S100-A4	OID21519	S100A4	Oncology	88	0.812722	0.841705	0	9.72258e-25	0	8.37923e-24	Strong correlation	Strong correlation	88	0.812722	0.841705	0	9.72258e-25	0	8.27179e-24	Strong correlation	Strong correlation	TRUE	0	0	0	0	0	0	4.2655	Oncology	I	0	PASS	9.3	0.366337	1	8	11	17	4	4	5	0.799667	105	1.0025	0.473104	0.498845
Q14508	WFDC2	WAP four-disulfide core domain protein 2	OID21505	WFDC2	Oncology	88	0.812441	0.844316	0	5.03873e-25	0	4.51486e-24	Strong correlation	Strong correlation	88	0.812441	0.844316	0	5.03873e-25	0	4.42515e-24	Strong correlation	Strong correlation	TRUE	0	0	0	0	0	0	4.9976	Oncology	I	0	PASS	2.2	0.258065	3	2	2	3	1	1	2	1.10471	212.5	2.263	0.513054	0.598295
P07108	DBI	Acyl-CoA-binding protein	OID21143	DBI	Neurology	88	0.811965	0.795166	0	2.22311e-20	0	1.27405e-19	Strong correlation	Strong correlation	88	0.811965	0.795166	0	2.22311e-20	0	1.26752e-19	Strong correlation	Strong correlation	TRUE	0	0	0	0	0	0	5.5878	Neurology	I	0	PASS	8.7	0.505747	6	4	5	7	3	4	5	1.55179	121	1.05	0.46431	0.379542
P08319	ADH4	All-trans-retinol dehydrogenase [NAD(+)] ADH4	OID20117	ADH4	Cardiometabolic	78	0.811877	0.824296	1.92965e-19	1.83963e-20	5.79408e-19	1.05967e-19	Strong correlation	Strong correlation	77	0.813113	0.824313	2.66129e-19	3.25985e-20	7.98386e-19	1.82989e-19	Strong correlation	Strong correlation	FALSE	10	11.3636	0	0	10	11.36	3.0622	Cardiometabolic	I	2	PASS	11	0.276316	2	1	3	4	1	3	4	1.42686	127	0.969	0.394243	0.780466
P31146	CORO1A	Coronin-1A	OID20286	CORO1A	Cardiometabolic	88	0.811296	0.848035	0	1.9345e-25	0	1.86671e-24	Strong correlation	Strong correlation	88	0.811296	0.848035	0	1.9345e-25	0	1.83189e-24	Strong correlation	Strong correlation	TRUE	0	0	0	0	0	0	4.3792	Cardiometabolic	I	0	PASS	52	0.442516	7	6	10	11	6	8	10	1.28602	158.5	1.053	0.466192	0.493751
P61769	B2M	Beta-2-microglobulin	OID30725	B2M	Inflammation II	88	0.808302	0.87496	0	7.97414e-29	0	1.20037e-27	Strong correlation	Strong correlation	88	0.808302	0.87496	0	7.97414e-29	0	1.20609e-27	Strong correlation	Strong correlation	TRUE	0	0	0	0	0	0	2.0329	Inflammation	II	0	PASS	1300	0.655462	1	41	56	91	5	6	7	1.17714	124	1.324	0.4849	0.413292
P23381	WARS1	Tryptophan--tRNA ligase, cytoplasmic	OID21084	WARS	Neurology	88	0.808284	0.818314	0	2.16124e-22	0	1.4611e-21	Strong correlation	Strong correlation	88	0.808284	0.818314	0	2.16124e-22	0	1.45283e-21	Strong correlation	Strong correlation	TRUE	0	0	0	0	0	0	6.6961	Neurology	I	0	PASS	34	0.515924	2	12	15.5	19	11	12.5	15	1.15017	162	1.899	0.450175	0.330192
P19440	GGT1	Glutathione hydrolase 1 proenzyme	OID21075	GGT1	Neurology	88	0.808249	0.886059	0	1.86495e-30	0	3.89913e-29	Strong correlation	Strong correlation	88	0.808249	0.886059	0	1.86495e-30	0	3.83195e-29	Strong correlation	Strong correlation	TRUE	0	0	0	0	0	0	4.5144	Neurology	I	0	PASS	4.1	0.133568	10	1	4.5	7	1	3.5	6	1.14422	149	1.36	0.512789	0.555344
P22897	MRC1	Macrophage mannose receptor 1	OID30694	MRC1	Inflammation II	88	0.808143	0.846948	0	2.56616e-25	0	2.41432e-24	Strong correlation	Strong correlation	88	0.808143	0.846948	0	2.56616e-25	0	2.36826e-24	Strong correlation	Strong correlation	TRUE	0	0	0	0	0	0	4.8962	Inflammation	II	0	PASS	140	0.447802	2	67	77	92	39	48	55	1.09715	149	1.46	0.482144	0.337698
O00233	PSMD9	26S proteasome non-ATPase regulatory subunit 9	OID21304	PSMD9	Oncology	88	0.807721	0.849828	0	1.20833e-25	0	1.19667e-24	Strong correlation	Strong correlation	86	0.803104	0.852882	0	1.98318e-25	0	1.8618e-24	Strong correlation	Strong correlation	FALSE	0	0	0	0	0	0	3.3786	Oncology	I	2	PASS	0.82	0.381166	2	1	2	5	1	2	4	1.0901	106	1.0235	0.495677	0.574028
P80511	S100A12	Protein S100-A12	OID21374	S100A12	Oncology	76	0.806124	0.809271	0	9.07478e-19	0	4.39718e-18	Strong correlation	Strong correlation	74	0.799422	0.801958	0	9.00524e-18	0	3.93844e-17	Strong correlation	Strong correlation	FALSE	12	13.6364	0	0	12	13.64	2.9377	Oncology	I	2	PASS	5.8	0.456522	1	3	5	5	2	2	4	0.846098	161	1.575	0.496092	0.933342
P08397	HMBS	Porphobilinogen deaminase	OID21385	HMBS	Oncology	88	0.803248	0.753578	0	2.41906e-17	0	1.03451e-16	Strong correlation	Strong correlation	88	0.803248	0.753578	0	2.41906e-17	0	1.02504e-16	Strong correlation	Strong correlation	TRUE	0	0	0	0	0	0	4.2219	Oncology	I	0	PASS	6.4	0.440443	4	1	4.5	7	1	3.5	6	1.18331	165.5	2.4655	0.495304	0.836522
O00194	RAB27B	Ras-related protein Rab-27B	OID30354	RAB27B	Cardiometabolic II	88	0.80212	0.735291	0	3.42714e-16	0	1.2984e-15	Strong correlation	Strong correlation	87	0.80074	0.735263	0	5.10531e-16	0	1.91182e-15	Strong correlation	Strong correlation	FALSE	0	0	0	0	0	0	4.0237	Cardiometabolic	II	1	PASS	6.3	0.288991	3	1	3	5	1	3	5	0.917281	141.5	1.147	0.379488	0.730165
Q96QR1	SCGB3A1	Secretoglobin family 3A member 1	OID30577	SCGB3A1	Inflammation II	88	0.801041	0.78659	7.26813e-21	1.06665e-19	2.19992e-20	5.57523e-19	Strong correlation	Strong correlation	86	0.817627	0.874641	7.63829e-22	3.80441e-28	2.31053e-21	5.19702e-27	Strong correlation	Strong correlation	FALSE	0	0	1	1.13636	1	1.14	1.5672	Inflammation	II	1	PASS	5.5	0.576923	1	4	6	10	1	2	3	1.34754	165	2.697	0.466527	0.631982
O43399	TPD52L2	Tumor protein D54	OID30609	TPD52L2	Inflammation II	40	0.798687	0.838109	3.8843e-08	1.51244e-11	8.64965e-08	3.88078e-11	Strong correlation	Strong correlation	39	0.797976	0.83794	6.95213e-08	2.85887e-11	1.53059e-07	7.19009e-11	Strong correlation	Strong correlation	FALSE	48	54.5455	0	0	48	54.55	7.4359	Inflammation	II	1	PASS	0.89	0.296117	7	1	2	3	1	1.5	3	1.88842	105.5	0.813	0.532111	0.552884
Q96NZ9	PRAP1	Proline-rich acidic protein 1	OID30391	PRAP1	Cardiometabolic II	88	0.798651	0.787349	0	9.31148e-20	0	4.88961e-19	Strong correlation	Strong correlation	88	0.798651	0.787349	0	9.31148e-20	0	4.85177e-19	Strong correlation	Strong correlation	TRUE	0	0	0	0	0	0	4.7515	Cardiometabolic	II	0	PASS	120	0.350993	3	2	2	4	1	1	1	0.948968	103	1.484	0.501885	0.785914
Q02487	DSC2	Desmocollin-2	OID21079	DSC2	Neurology	88	0.797489	0.785967	0	1.19191e-19	0	6.11667e-19	Strong correlation	Strong correlation	88	0.797489	0.785967	0	1.19191e-19	0	6.09385e-19	Strong correlation	Strong correlation	TRUE	0	0	0	0	0	0	5.5203	Neurology	I	0	PASS	24	0.336293	2	13	19	26	9	13	17	1.28887	157	1.5375	0.506877	0.358764
P05090	APOD	Apolipoprotein D	OID30746	APOD	Inflammation II	88	0.797348	0.743397	0	1.08789e-16	0	4.30958e-16	Strong correlation	Strong correlation	NA	NA	NA	NA	NA	NA	NA	NA	NA	FALSE	0	0	0	0	0	0	1.1882	Inflammation	II	0	WARN	46000	0.417989	1	80	103.5	143	10	12	12	0.895907	134	1.3155	0.503746	0.342119
Q9HBB8	CDHR5	Cadherin-related family member 5	OID20193	CDHR5	Cardiometabolic	88	0.796115	0.854497	0	3.44432e-26	0	3.63424e-25	Strong correlation	Strong correlation	88	0.796115	0.854497	0	3.44432e-26	0	3.53855e-25	Strong correlation	Strong correlation	TRUE	0	0	0	0	0	0	5.1334	Cardiometabolic	I	0	PASS	98	0.166864	3	8	11	16	5	8	8	1.02565	153.5	1.29	0.465712	0.4145
P09525	ANXA4	Annexin A4	OID20123	ANXA4	Cardiometabolic	88	0.795974	0.781697	0	2.52751e-19	0	1.26264e-18	Strong correlation	Strong correlation	88	0.795974	0.781697	0	2.52751e-19	0	1.2626e-18	Strong correlation	Strong correlation	TRUE	0	0	0	0	0	0	2.238	Cardiometabolic	I	0	PASS	1.3	0.373041	3	2	5	7	2	4	6	1.0609	140	1.497	0.561322	0.488611
Q9Y5C1	ANGPTL3	Angiopoietin-related protein 3	OID20407	ANGPTL3	Cardiometabolic	88	0.795921	0.852516	0	5.89731e-26	0	5.9447e-25	Strong correlation	Strong correlation	88	0.795921	0.852516	0	5.89731e-26	0	5.78574e-25	Strong correlation	Strong correlation	TRUE	0	0	0	0	0	0	7.6489	Cardiometabolic	I	0	PASS	88	0.541304	1	22	31.5	46	13	15.5	19	1.24548	131	1.0905	0.48785	0.37959
Q5TDH0	DDI2	Protein DDI1 homolog 2	OID30602	DDI2	Inflammation II	88	0.795692	0.814823	0	4.52875e-22	0	2.95547e-21	Strong correlation	Strong correlation	87	0.7954	0.815332	0	7.06956e-22	0	4.58259e-21	Strong correlation	Strong correlation	FALSE	0	0	0	0	0	0	7.4167	Inflammation	II	1	PASS	0.73	0.343358	4	1	3	6	1	3	6	0.937548	146.5	1.8755	0.518543	0.562931
O00244	ATOX1	Copper transport protein ATOX1	OID21476	ATOX1	Oncology	66	0.795637	0.776947	0	1.74246e-14	0	5.62068e-14	Strong correlation	Strong correlation	66	0.795637	0.776947	0	1.74246e-14	0	5.63068e-14	Strong correlation	Strong correlation	FALSE	22	25	0	0	22	25	4.2026	Oncology	I	0	PASS	0.34	0.632353	1	1	2	2	1	2	2	0.846153	128	1.919	0.564078	0.487064
P30044	PRDX5	Peroxiredoxin-5, mitochondrial	OID20644	PRDX5	Inflammation	88	0.795622	0.808063	0	1.81724e-21	0	1.13352e-20	Strong correlation	Strong correlation	88	0.795622	0.808063	0	1.81724e-21	0	1.11807e-20	Strong correlation	Strong correlation	TRUE	0	0	0	0	0	0	4.6525	Inflammation	I	0	PASS	7.5	0.448598	4	2	6.5	10	2	5	8	1.35288	145	1.208	0.462131	0.644837
Q12884	FAP	Prolyl endopeptidase FAP	OID20330	FAP	Cardiometabolic	88	0.793468	0.797978	3.05018e-20	1.30782e-20	9.20764e-20	7.61095e-20	Strong correlation	Strong correlation	88	0.793468	0.797978	3.05018e-20	1.30782e-20	9.2011e-20	7.49585e-20	Strong correlation	Strong correlation	TRUE	0	0	0	0	0	0	2.5941	Cardiometabolic	I	0	PASS	70	0.455263	2	24	28.5	37	18	19.5	25	1.13937	130	1.326	0.534377	0.305132
P03952	KLKB1	Plasma kallikrein	OID30760	KLKB1	Inflammation II	88	0.793368	0.794446	0	2.54277e-20	0	1.44989e-19	Strong correlation	Strong correlation	NA	NA	NA	NA	NA	NA	NA	NA	NA	FALSE	0	0	0	0	0	0	2.2505	Inflammation	II	0	WARN	7400	0.840125	2	372	426.5	721	52	55	59	1.08601	139	1.324	0.48676	0.337948
P07949	RET	Proto-oncogene tyrosine-protein kinase receptor Ret	OID21346	RET	Oncology	33	0.793115	0.868518	6.54823e-07	5.76007e-11	1.30617e-06	1.39852e-10	Strong correlation	Strong correlation	32	0.786657	0.869139	9.47088e-07	1.10441e-10	1.88726e-06	2.63751e-10	Strong correlation	Strong correlation	FALSE	55	62.5	0	0	55	62.5	5.9137	Oncology	I	2	PASS	18	0.0179533	2	1	1	2	1	1	2	0.840845	95	0.6	0.479431	0.442717
Q02747	GUCA2A	Guanylin	OID21101	GUCA2A	Neurology	88	0.792998	0.788634	0	7.38863e-20	0	3.93479e-19	Strong correlation	Strong correlation	88	0.792998	0.788634	0	7.38863e-20	0	3.88706e-19	Strong correlation	Strong correlation	TRUE	0	0	0	0	0	0	8.3614	Neurology	I	0	PASS	11	0.304348	1	1	1	2	1	1	2	1.38085	112	1.087	0.539026	0.498105
Q9BRF8	CPPED1	Serine/threonine-protein phosphatase CPPED1	OID21053	CPPED1	Neurology	62	0.792753	0.850734	0	2.07872e-18	0	9.69782e-18	Strong correlation	Strong correlation	62	0.792753	0.850734	0	2.07872e-18	0	9.71556e-18	Strong correlation	Strong correlation	FALSE	26	29.5455	0	0	26	29.55	4.1988	Neurology	I	0	PASS	0.34	0.101911	3	1	1.5	3	1	1.5	3	2.42518	168	2.771	0.503973	0.423158
P23471	PTPRZ1	Receptor-type tyrosine-protein phosphatase zeta	OID30343	PTPRZ1	Cardiometabolic II	88	0.792434	0.814921	0	4.43669e-22	0	2.91222e-21	Strong correlation	Strong correlation	87	0.792265	0.818724	0	3.46683e-22	0	2.27433e-21	Strong correlation	Strong correlation	FALSE	0	0	0	0	0	0	5.6427	Cardiometabolic	II	1	PASS	6.8	0.0989201	3	11	15.5	18	9	11.5	13	1.10918	137	1.127	0.51512	0.373548
P02743	APCS	Serum amyloid P-component	OID30778	APCS	Inflammation II	88	0.792135	0.866869	0	9.90228e-28	0	1.31526e-26	Strong correlation	Strong correlation	88	0.792135	0.866869	0	9.90228e-28	0	1.28376e-26	Strong correlation	Strong correlation	TRUE	0	0	0	0	0	0	5.156	Inflammation	II	0	PASS	23000	0.883408	1	228	272.5	455	19	21.5	29	1.09439	138.5	1.249	0.491248	0.412471
P54819	AK2	Adenylate kinase 2, mitochondrial	OID31142	AK2	Neurology II	88	0.791166	0.818721	0	1.98071e-22	0	1.34712e-21	Strong correlation	Strong correlation	88	0.791166	0.818721	0	1.98071e-22	0	1.33975e-21	Strong correlation	Strong correlation	TRUE	0	0	0	0	0	0	4.1142	Neurology	II	0	PASS	1.2	0.267782	6	1	1.5	3	1	1.5	3	0.576426	205.5	1.381	0.430992	0.82065
P01033	TIMP1	Metalloproteinase inhibitor 1	OID20418	TIMP1	Cardiometabolic	88	0.790708	0.840077	0	1.45627e-24	0	1.23618e-23	Strong correlation	Strong correlation	88	0.790708	0.840077	0	1.45627e-24	0	1.2199e-23	Strong correlation	Strong correlation	TRUE	0	0	0	0	0	0	7.298	Cardiometabolic	I	0	PASS	270	0.541063	1	6	12.5	16	4	7	8	0.879685	122	1.349	0.437523	0.303135
P00325	ADH1B	All-trans-retinol dehydrogenase [NAD(+)] ADH1B	OID30612	ADH1B	Inflammation II	88	0.79055	0.880692	0	1.20135e-29	0	2.11926e-28	Strong correlation	Strong correlation	87	0.786633	0.885155	0	5.55346e-30	0	1.061e-28	Strong correlation	Strong correlation	FALSE	0	0	0	0	0	0	4.4535	Inflammation	II	1	PASS	30	0.210667	3	1	2.5	5	1	2	3	1.13255	136	1.832	0.520453	0.679733
Q9Y646	CPQ	Carboxypeptidase Q	OID30406	CPQ	Cardiometabolic II	88	0.789914	0.879849	5.85846e-20	1.59626e-29	1.76379e-19	2.65025e-28	Strong correlation	Strong correlation	88	0.789914	0.879849	5.85846e-20	1.59626e-29	1.76238e-19	2.67434e-28	Strong correlation	Strong correlation	TRUE	0	0	0	0	0	0	6.2433	Cardiometabolic	II	0	PASS	36	0.341102	1	12	21	24	8	10.5	13	0.780242	155	1.551	0.500863	0.29916
Q9BSL1	UBAC1	Ubiquitin-associated domain-containing protein 1	OID21336	UBAC1	Oncology	53	0.789792	0.823656	0	3.65334e-14	0	1.1586e-13	Strong correlation	Strong correlation	52	0.788952	0.823584	0	6.56588e-14	0	2.04878e-13	Strong correlation	Strong correlation	FALSE	35	39.7727	0	0	35	39.77	3.6643	Oncology	I	2	PASS	0.065	0.123457	1	1	1	3	1	1	3	1.5619	193	1.796	0.382652	0.336649
Q99685	MGLL	Monoglyceride lipase	OID20711	MGLL	Inflammation	74	0.786894	0.827101	0	1.08523e-19	0	5.64618e-19	Strong correlation	Strong correlation	74	0.786894	0.827101	0	1.08523e-19	0	5.62767e-19	Strong correlation	Strong correlation	FALSE	14	15.9091	0	0	14	15.91	7.5731	Inflammation	I	0	PASS	0.15	0.151815	2	1	3	3	2	2	3	1.94419	93.5	0.5295	0.477038	0.726222
Q9UKK9	NUDT5	ADP-sugar pyrophosphatase	OID21115	NUDT5	Neurology	78	0.786821	0.793513	0	4.61367e-18	0	2.0919e-17	Strong correlation	Strong correlation	78	0.786821	0.793513	0	4.61367e-18	0	2.08476e-17	Strong correlation	Strong correlation	FALSE	10	11.3636	0	0	10	11.36	2.9365	Neurology	I	0	PASS	1.7	0.328767	1	2	3	4	2	2	4	1.00059	127	1.481	0.506327	0.340413
P55774	CCL18	C-C motif chemokine 18	OID20395	CCL18	Cardiometabolic	88	0.786147	0.80056	0	7.97545e-21	0	4.7391e-20	Strong correlation	Strong correlation	88	0.786147	0.80056	0	7.97545e-21	0	4.69474e-20	Strong correlation	Strong correlation	TRUE	0	0	0	0	0	0	8.7636	Cardiometabolic	I	0	PASS	1.9	0.516854	1	2	6	9	2	4	5	1.04301	136	0.851	0.543301	0.74477
Q9UBX1	CTSF	Cathepsin F	OID21500	CTSF	Oncology	88	0.785936	0.74183	0	1.36264e-16	0	5.37909e-16	Strong correlation	Strong correlation	88	0.785936	0.74183	0	1.36264e-16	0	5.33782e-16	Strong correlation	Strong correlation	TRUE	0	0	0	0	0	0	4.7915	Oncology	I	0	PASS	8.8	0.247934	1	6	7.5	10	4	5	8	0.912616	144.5	1.1145	0.504446	0.526571
Q9P232	CNTN3	Contactin-3	OID21092	CNTN3	Neurology	88	0.785126	0.749424	0	4.50638e-17	0	1.87048e-16	Strong correlation	Strong correlation	88	0.785126	0.749424	0	4.50638e-17	0	1.8449e-16	Strong correlation	Strong correlation	TRUE	0	0	0	0	0	0	5.5692	Neurology	I	0	PASS	75	0.388132	1	22	30	35	18	20.5	22	1.23083	164	1.249	0.478189	0.357534
Q16853	AOC3	Membrane primary amine oxidase	OID20389	AOC3	Cardiometabolic	88	0.784932	0.834108	0	6.1639e-24	0	4.90073e-23	Strong correlation	Strong correlation	88	0.784932	0.834108	0	6.1639e-24	0	4.89962e-23	Strong correlation	Strong correlation	TRUE	0	0	0	0	0	0	5.0162	Cardiometabolic	I	0	PASS	180	0.410223	5	28	35	44	16	19	22	1.07721	137	1.5585	0.526447	0.361355
Q5KU26	COLEC12	Collectin-12	OID20738	COLEC12	Inflammation	75	0.784723	0.772468	0	4.81097e-16	0	1.80451e-15	Strong correlation	Strong correlation	75	0.784723	0.772468	0	4.81097e-16	0	1.81285e-15	Strong correlation	Strong correlation	FALSE	13	14.7727	0	0	13	14.77	7.4835	Inflammation	I	0	PASS	1.3	0.136119	1	1	2	4	1	2	4	0.933081	119	0.452	0.503557	0.393086
Q96F46	IL17RA	Interleukin-17 receptor A	OID21089	IL17RA	Neurology	9	0.783333	0.788546	0.0172233	0.0115602	0.0234279	0.0157058	Strong correlation	Strong correlation	9	0.783333	0.788546	0.0172233	0.0115602	0.0240203	0.0158753	Strong correlation	Strong correlation	FALSE	79	89.7727	0	0	79	89.77	2.7869	Neurology	I	0	PASS	0.059	0.0138568	2	1	1	1	1	1	1	2.67719	66	0.987	0.453012	0.406814
P06730	EIF4E	Eukaryotic translation initiation factor 4E	OID30557	EIF4E	Inflammation II	62	0.783284	0.806682	0	2.48464e-15	0	8.63126e-15	Strong correlation	Strong correlation	62	0.783284	0.806682	0	2.48464e-15	0	8.70024e-15	Strong correlation	Strong correlation	FALSE	26	29.5455	0	0	26	29.55	3.675	Inflammation	II	1	PASS	0.12	0.198157	3	1	3	5	1	3	4	1.02976	134	1.062	0.454849	0.366717
Q8N6Q3	CD177	CD177 antigen	OID21119	CD177	Neurology	19	0.780702	0.642885	0.000118322	0.00298874	0.000199084	0.00427666	Strong correlation	Moderate correlation	18	0.768834	0.855469	0.000294298	6.02203e-06	0.00048841	1.06288e-05	Strong correlation	Strong correlation	FALSE	69	78.4091	4	4.54545	70	79.55	5.0294	Neurology	I	0	PASS	NA	0.0160183	1	1	1	1	1	1	1	0.875644	77	0.7535	0.543105	0.556081
P13501	CCL5	C-C motif chemokine 5	OID20412	CCL5	Cardiometabolic	88	0.780564	0.751015	0	3.55577e-17	0	1.49237e-16	Strong correlation	Strong correlation	88	0.780564	0.751015	0	3.55577e-17	0	1.47795e-16	Strong correlation	Strong correlation	TRUE	0	0	0	0	0	0	7.0407	Cardiometabolic	I	0	PASS	17	0.0879121	1	1	1	1	1	1	1	1.25581	150.5	0.8	0.667426	0.826497
P07339	CTSD	Cathepsin D	OID20358	CTSD	Cardiometabolic	88	0.780441	0.818899	0	1.9064e-22	0	1.30444e-21	Strong correlation	Strong correlation	88	0.780441	0.818899	0	1.9064e-22	0	1.29755e-21	Strong correlation	Strong correlation	TRUE	0	0	0	0	0	0	1.366	Cardiometabolic	I	0	PASS	280	0.531553	1	34	39.5	45	16	18	23	1.00922	152	1.454	0.478594	0.432659
Q14914	PTGR1	Prostaglandin reductase 1	OID30297	PTGR1	Cardiometabolic II	50	0.779496	0.820941	0	2.88173e-13	0	8.58437e-13	Strong correlation	Strong correlation	49	0.77602	0.823068	0	3.9476e-13	0	1.17457e-12	Strong correlation	Strong correlation	FALSE	38	43.1818	0	0	38	43.18	4.6691	Cardiometabolic	II	1	PASS	2	0.18845	2	1	2	3	1	2	2	1.21326	169	1.421	0.46785	0.501877
Q9NPY3	CD93	Complement component C1q receptor	OID20397	CD93	Cardiometabolic	88	0.779155	0.800596	0	7.92026e-21	0	4.7312e-20	Strong correlation	Strong correlation	88	0.779155	0.800596	0	7.92026e-21	0	4.68759e-20	Strong correlation	Strong correlation	TRUE	0	0	0	0	0	0	7.6193	Cardiometabolic	I	0	PASS	330	0.25	1	16	18	24	8	8.5	10	1.24573	153	2.642	0.50327	0.361976
P02776	PF4	Platelet factor 4	OID30764	PF4	Inflammation II	88	0.777465	0.730761	0	6.39121e-16	0	2.35038e-15	Strong correlation	Strong correlation	88	0.777465	0.730761	0	6.39121e-16	0	2.36736e-15	Strong correlation	Strong correlation	TRUE	0	0	0	0	0	0	3.0262	Inflammation	II	0	PASS	3100	0.356436	1	2	6	8	1	2	2	0.985268	153	1.337	0.495802	0.924712
P21589	NT5E	5'-nucleotidase	OID21498	NT5E	Oncology	76	0.777362	0.883993	0	3.81605e-26	0	3.91666e-25	Strong correlation	Strong correlation	76	0.777362	0.883993	0	3.81605e-26	0	3.81255e-25	Strong correlation	Strong correlation	FALSE	12	13.6364	0	0	12	13.64	7.0017	Oncology	I	0	PASS	2	0.287456	2	1	4	9	1	4	8	2.18115	148	1.927	0.441807	0.340587
O14786	NRP1	Neuropilin-1	OID20390	NRP1	Cardiometabolic	88	0.776142	0.788906	6.55631e-19	7.03337e-20	1.96341e-18	3.79936e-19	Strong correlation	Strong correlation	88	0.776142	0.788906	6.55631e-19	7.03337e-20	1.9615e-18	3.75458e-19	Strong correlation	Strong correlation	TRUE	0	0	0	0	0	0	6.1467	Cardiometabolic	I	0	PASS	560	0.487541	3	62	66.5	97	28	32	36	1.35736	152	1.683	0.489695	0.310323
P05413	FABP3	Fatty acid-binding protein, heart	OID30351	FABP3	Cardiometabolic II	18	0.775026	0.876734	0.000241003	1.808e-06	0.000394909	3.25037e-06	Strong correlation	Strong correlation	17	0.737745	0.874899	0.00106618	4.30483e-06	0.00168004	7.66007e-06	Strong correlation	Strong correlation	FALSE	70	79.5455	0	0	70	79.55	6.5712	Cardiometabolic	II	1	PASS	4.1	0.285714	1	1	2	3	1	2	3	1.32863	101	0.573	0.358049	0.311916
P19971	TYMP	Thymidine phosphorylase	OID20234	TYMP	Cardiometabolic	88	0.774506	0.774846	0	8.15642e-19	0	3.96922e-18	Strong correlation	Strong correlation	88	0.774506	0.774846	0	8.15642e-19	0	3.96533e-18	Strong correlation	Strong correlation	TRUE	0	0	0	0	0	0	6.245	Cardiometabolic	I	0	PASS	12	0.346473	2	7	10.5	16	5	7.5	13	1.12017	144.5	1.337	0.420147	0.462107
P0DMV8	HSPA1A	Heat shock 70 kDa protein 1A	OID20718	HSPA1A	Inflammation	88	0.773942	0.772709	0	1.16563e-18	0	5.59998e-18	Strong correlation	Strong correlation	88	0.773942	0.772709	0	1.16563e-18	0	5.59194e-18	Strong correlation	Strong correlation	TRUE	0	0	0	0	0	0	3.1382	Inflammation	I	0	PASS	68	0.49766	3	6	10	14	5	7.5	8	0.983248	128	1.3915	0.475725	0.406625
P27169	PON1	Serum paraoxonase/arylesterase 1	OID30704	PON1	Inflammation II	88	0.773344	0.836412	0	3.55551e-24	0	2.93006e-23	Strong correlation	Strong correlation	88	0.773344	0.836412	0	3.55551e-24	0	2.86812e-23	Strong correlation	Strong correlation	TRUE	0	0	0	0	0	0	4.9064	Inflammation	II	0	PASS	13000	0.822535	1	226	272	354	20	25.5	31	1.52692	166	2.21	0.470826	0.411031
P02461	COL3A1	Collagen alpha-1(III) chain	OID30379	COL3A1	Cardiometabolic II	88	0.773115	0.798006	0	1.30091e-20	0	7.60997e-20	Strong correlation	Strong correlation	88	0.773115	0.798006	0	1.30091e-20	0	7.49571e-20	Strong correlation	Strong correlation	TRUE	0	0	0	0	0	0	2.9033	Cardiometabolic	II	0	PASS	28	0.0825375	2	7	10.5	13	7	8.5	12	1.17743	172.5	1.98	0.51233	0.448658
P80370	DLK1	Protein delta homolog 1	OID20295	DLK1	Cardiometabolic	65	0.77299	0.810684	0	2.76525e-16	0	1.06189e-15	Strong correlation	Strong correlation	65	0.77299	0.810684	0	2.76525e-16	0	1.06034e-15	Strong correlation	Strong correlation	FALSE	23	26.1364	0	0	23	26.14	7.0143	Cardiometabolic	I	0	PASS	1.1	0.0469974	2	1	1.5	2	1	1	2	2.14888	108	0.73	0.362166	0.402994
P18428	LBP	Lipopolysaccharide-binding protein	OID20355	LBP	Cardiometabolic	88	0.772445	0.853896	0	4.0579e-26	0	4.12736e-25	Strong correlation	Strong correlation	88	0.772445	0.853896	0	4.0579e-26	0	4.01732e-25	Strong correlation	Strong correlation	TRUE	0	0	0	0	0	0	5.0112	Cardiometabolic	I	0	PASS	1900	0.484407	1	105	140	189	22	27.5	31	0.900044	138	1.415	0.481805	0.562689
Q06323	PSME1	Proteasome activator complex subunit 1	OID20969	PSME1	Neurology	88	0.771706	0.77098	0	1.55165e-18	0	7.36054e-18	Strong correlation	Strong correlation	87	0.776609	0.775536	0	1.15702e-18	0	5.57522e-18	Strong correlation	Strong correlation	FALSE	0	0	0	0	0	0	4.7564	Neurology	I	1	PASS	7.7	0.48996	3	3	9.5	12	2	7	10	0.955608	151	1.463	0.444894	0.481422
P26639	TARS1	Threonine--tRNA ligase 1, cytoplasmic	OID31343	TARS1	Oncology II	63	0.771649	0.750015	0	1.50089e-12	0	4.18397e-12	Strong correlation	Strong correlation	63	0.771649	0.750015	0	1.50089e-12	0	4.16957e-12	Strong correlation	Strong correlation	FALSE	25	28.4091	0	0	25	28.41	1.826	Oncology	II	0	PASS	0.88	0.142462	2	1	4	6	1	4	5	1.25085	121	1.15	0.38355	0.376535
P09603	CSF1	Macrophage colony-stimulating factor 1	OID20719	CSF1	Inflammation	88	0.77153	0.809583	0	1.33603e-21	0	8.42672e-21	Strong correlation	Strong correlation	88	0.77153	0.809583	0	1.33603e-21	0	8.31395e-21	Strong correlation	Strong correlation	TRUE	0	0	0	0	0	0	6.892	Inflammation	I	0	PASS	17	0.232852	3	7	9	14	4	7	8	1.0448	127	1.162	0.520137	0.331583
Q86U17	SERPINA11	Serpin A11	OID20281	SERPINA11	Cardiometabolic	88	0.770802	0.802317	1.59784e-18	5.67253e-21	4.7724e-18	3.42475e-20	Strong correlation	Strong correlation	88	0.770802	0.802317	1.59784e-18	5.67253e-21	4.75435e-18	3.39417e-20	Strong correlation	Strong correlation	TRUE	0	0	0	0	0	0	9.1462	Cardiometabolic	I	0	PASS	160	0.398104	1	17	22	26	11	12	15	0.963826	116	0.8895	0.464079	0.355292
P07333	CSF1R	Macrophage colony-stimulating factor 1 receptor	OID30681	CSF1R	Inflammation II	88	0.769983	0.837362	1.82787e-18	2.82719e-24	5.44504e-18	2.36437e-23	Strong correlation	Strong correlation	88	0.769983	0.837362	1.82787e-18	2.82719e-24	5.42402e-18	2.3149e-23	Strong correlation	Strong correlation	TRUE	0	0	0	0	0	0	6.2859	Inflammation	II	0	PASS	960	0.131687	2	16	21	27	6	7	8	1.01364	158	1.219	0.452751	0.350194
P05546	SERPIND1	Heparin cofactor 2	OID30767	SERPIND1	Inflammation II	88	0.769317	0.844857	2.03827e-18	4.39139e-25	6.05581e-18	4.02079e-24	Strong correlation	Strong correlation	88	0.769317	0.844857	2.03827e-18	4.39139e-25	6.03196e-18	3.94191e-24	Strong correlation	Strong correlation	TRUE	0	0	0	0	0	0	3.7554	Inflammation	II	0	PASS	40000	0.893788	1	664	822.5	1091	64	73.5	99	1.09826	153	2.05	0.478374	0.31616
O15400	STX7	Syntaxin-7	OID30560	STX7	Inflammation II	12	0.769231	0.790566	0.00525292	0.00220577	0.00755484	0.00320092	Strong correlation	Strong correlation	11	0.790909	0.787386	0.00606083	0.0040166	0.00887189	0.0057478	Strong correlation	Strong correlation	FALSE	76	86.3636	0	0	76	86.36	3.4622	Inflammation	II	1	PASS	0.5	0.0498084	2	1	1	1	1	1	1	0.208796	89	0.766	0.718491	0.282242
P40197	GP5	Platelet glycoprotein V	OID30611	GP5	Inflammation II	88	0.769173	0.782025	2.08686e-18	2.3873e-19	6.18391e-18	1.19789e-18	Strong correlation	Strong correlation	87	0.769869	0.781109	2.93484e-18	4.50925e-19	8.61517e-18	2.22198e-18	Strong correlation	Strong correlation	FALSE	0	0	0	0	0	0	5.9424	Inflammation	II	1	PASS	280	0.382143	1	15	21	24	10	13	14	0.971642	142	1.9655	0.464506	0.400616
P13727	PRG2	Bone marrow proteoglycan	OID30381	PRG2	Cardiometabolic II	88	0.768818	0.844598	0	4.69032e-25	0	4.2363e-24	Strong correlation	Strong correlation	88	0.768818	0.844598	0	4.69032e-25	0	4.15265e-24	Strong correlation	Strong correlation	TRUE	0	0	0	0	0	0	5.6192	Cardiometabolic	II	0	PASS	74	0.333333	2	5	8	16	3	4.5	6	1.02117	112	1.568	0.495777	0.528208
P23284	PPIB	Peptidyl-prolyl cis-trans isomerase B	OID20331	PPIB	Cardiometabolic	88	0.768553	0.770611	0	1.64889e-18	0	7.78912e-18	Strong correlation	Strong correlation	88	0.768553	0.770611	0	1.64889e-18	0	7.80715e-18	Strong correlation	Strong correlation	TRUE	0	0	0	0	0	0	4.7013	Cardiometabolic	I	0	PASS	31	0.486111	1	12	15	20	8	11	14	1.08105	114	0.807	0.541563	0.538628
Q6UXK5	LRRN1	Leucine-rich repeat neuronal protein 1	OID20438	LRRN1	Inflammation	88	0.768125	0.737985	2.47505e-18	2.35144e-16	7.31501e-18	9.12294e-16	Strong correlation	Strong correlation	88	0.768125	0.737985	2.47505e-18	2.35144e-16	7.30475e-18	9.08056e-16	Strong correlation	Strong correlation	TRUE	0	0	0	0	0	0	4.3685	Inflammation	I	0	PASS	2.3	0.159218	1	2	3	5	2	3	5	0.970815	94	1.083	0.529538	0.418143
P02647	APOA1	Apolipoprotein A-I	OID30769	APOA1	Inflammation II	88	0.767289	0.758002	2.83435e-18	1.22994e-17	8.35505e-18	5.36139e-17	Strong correlation	Strong correlation	88	0.767289	0.758002	2.83435e-18	1.22994e-17	8.34263e-18	5.33627e-17	Strong correlation	Strong correlation	TRUE	0	0	0	0	0	0	3.3202	Inflammation	II	0	PASS	130000	0.928839	1	3240	3872	4376	67	82.5	89	1.03961	105	1.033	0.50092	0.374768
Q9NQ79	CRTAC1	Cartilage acidic protein 1	OID20279	CRTAC1	Cardiometabolic	88	0.764876	0.737485	4.17715e-18	2.52284e-16	1.22813e-17	9.7544e-16	Strong correlation	Strong correlation	88	0.764876	0.737485	4.17715e-18	2.52284e-16	1.22291e-17	9.70802e-16	Strong correlation	Strong correlation	TRUE	0	0	0	0	0	0	7.1539	Cardiometabolic	I	0	PASS	570	0.571861	3	53	62.5	76	20	24.5	29	1.23157	158	2.148	0.461553	0.427737
Q9UFP1	GASK1A	Golgi-associated kinase 1A	OID30109	GASK1A	Cardiometabolic II	66	0.764492	0.773567	0	2.66404e-14	0	8.52039e-14	Strong correlation	Strong correlation	61	0.74183	0.714572	0	9.9721e-11	0	2.39199e-10	Strong correlation	Strong correlation	FALSE	22	25	4	4.54545	25	28.41	1.0945	Cardiometabolic	II	2	PASS	0.35	0.156522	1	1	2	6	1	2	6	1.25097	139	1.693	0.578562	0.484924
Q99727	TIMP4	Metalloproteinase inhibitor 4	OID21147	TIMP4	Neurology	13	0.763736	0.863524	0.00360204	0.000142541	0.0052883	0.000228593	Strong correlation	Strong correlation	13	0.763736	0.863524	0.00360204	0.000142541	0.00542542	0.000230308	Strong correlation	Strong correlation	FALSE	75	85.2273	0	0	75	85.23	6.2956	Neurology	I	0	PASS	NA	0.0580357	1	1	1	1	1	1	1	2.70441	214	1.769	NA	0.250264
Q8N423	LILRB2	Leukocyte immunoglobulin-like receptor subfamily B member 2	OID20301	LILRB2	Cardiometabolic	63	0.763297	0.764222	0	3.16759e-13	0	9.38638e-13	Strong correlation	Strong correlation	63	0.763297	0.764222	0	3.16759e-13	0	9.50278e-13	Strong correlation	Strong correlation	FALSE	25	28.4091	0	0	25	28.41	8.2325	Cardiometabolic	I	0	PASS	140	0.0737018	9	1	1	2	1	1	1	1.17785	200	3.368	0.55166	0.417591
Q6UXI7	VIT	Vitrin	OID30334	VIT	Cardiometabolic II	36	0.762934	0.77858	5.28623e-07	2.25994e-08	1.06195e-06	4.60555e-08	Strong correlation	Strong correlation	36	0.762934	0.77858	5.28623e-07	2.25994e-08	1.07697e-06	4.64355e-08	Strong correlation	Strong correlation	FALSE	52	59.0909	0	0	52	59.09	3.8805	Cardiometabolic	II	1	PASS	0.056	0.0132743	5	1	1	1	1	1	1	0.652765	125	0.764	0.663726	0.395436
P54727	RAD23B	UV excision repair protein RAD23 homolog B	OID21166	RAD23B	Oncology	88	0.762428	0.806298	6.16203e-18	2.58848e-21	1.80699e-17	1.57118e-20	Strong correlation	Strong correlation	86	0.779625	0.817737	9.33275e-19	7.46508e-22	2.78453e-18	4.80855e-21	Strong correlation	Strong correlation	FALSE	0	0	1	1.13636	1	1.14	1.2135	Oncology	I	1	PASS	5.3	0.141809	2	2	3	4	2	3	3	0.862592	167	1.3125	0.476562	0.457841
Q8N386	LRRC25	Leucine-rich repeat-containing protein 25	OID21333	LRRC25	Oncology	17	0.762255	0.673112	0.000573891	0.00306174	0.0009024	0.00437557	Strong correlation	Moderate correlation	17	0.762255	0.673112	0.000573891	0.00306174	0.000921602	0.00443382	Strong correlation	Moderate correlation	FALSE	71	80.6818	0	0	71	80.68	3.9365	Oncology	I	2	PASS	5.5	0.0393443	1	1	1	1	1	1	1	1.49632	149	1.8955	0.398491	0.307597
O00161	SNAP23	Synaptosomal-associated protein 23	OID20218	SNAP23	Cardiometabolic	31	0.760887	0.810021	2.22072e-06	3.38113e-08	4.25669e-06	6.72059e-08	Strong correlation	Strong correlation	31	0.760887	0.810021	2.22072e-06	3.38113e-08	4.30732e-06	6.75605e-08	Strong correlation	Strong correlation	FALSE	57	64.7727	0	0	57	64.77	6.623	Cardiometabolic	I	0	PASS	2.2	0.184834	2	1	1	1	1	1	1	2.71146	213	1.774	0.339661	0.49392
P54108	CRISP3	Cysteine-rich secretory protein 3	OID30715	CRISP3	Inflammation II	88	0.760752	0.748617	0	5.07829e-17	0	2.09248e-16	Strong correlation	Strong correlation	NA	NA	NA	NA	NA	NA	NA	NA	NA	FALSE	0	0	0	0	0	0	1.2047	Inflammation	II	0	WARN	490	0.481633	3	20	31	37	5	5.5	7	1.21494	155.5	1.436	0.487825	0.322922
P14543	NID1	Nidogen-1	OID20362	NID1	Cardiometabolic	88	0.75966	0.792057	0	3.95855e-20	0	2.22349e-19	Strong correlation	Strong correlation	88	0.75966	0.792057	0	3.95855e-20	0	2.19942e-19	Strong correlation	Strong correlation	TRUE	0	0	0	0	0	0	5.882	Cardiometabolic	I	0	PASS	180	0.669607	2	41	56	59	29	34	39	1.02238	140	1.654	0.491236	0.304215
Q9Y5Y7	LYVE1	Lymphatic vessel endothelial hyaluronic acid receptor 1	OID30728	LYVE1	Inflammation II	88	0.759501	0.840315	0	1.37297e-24	0	1.1743e-23	Strong correlation	Strong correlation	88	0.759501	0.840315	0	1.37297e-24	0	1.15904e-23	Strong correlation	Strong correlation	TRUE	0	0	0	0	0	0	1.2401	Inflammation	II	0	PASS	1700	0.242236	1	29	53	67	7	8.5	9	1.39083	167	2.282	0.496545	0.318117
Q6YHK3	CD109	CD109 antigen	OID21108	CD109	Neurology	88	0.75892	0.789075	0	6.82178e-20	0	3.70278e-19	Strong correlation	Strong correlation	88	0.75892	0.789075	0	6.82178e-20	0	3.65957e-19	Strong correlation	Strong correlation	TRUE	0	0	0	0	0	0	4.8156	Neurology	I	0	PASS	170	0.427682	4	63	72.5	82	35	38	40	1.02951	159	1.624	0.512921	0.374806
O43866	CD5L	CD5 antigen-like	OID30775	CD5L	Inflammation II	88	0.758762	0.64019	0	1.87022e-11	0	4.73426e-11	Strong correlation	Moderate correlation	88	0.758762	0.64019	0	1.87022e-11	0	4.76973e-11	Strong correlation	Moderate correlation	TRUE	0	0	0	0	0	0	3.6209	Inflammation	II	0	PASS	3800	0.530259	1	43	68.5	85	12	13	14	1.08694	124	1.408	0.532377	0.552318
Q9UJA9	ENPP5	Ectonucleotide pyrophosphatase/phosphodiesterase family member 5	OID20736	ENPP5	Inflammation	39	0.757895	0.751413	2.47356e-07	3.54698e-08	5.08679e-07	7.00095e-08	Strong correlation	Strong correlation	39	0.757895	0.751413	2.47356e-07	3.54698e-08	5.16468e-07	7.06154e-08	Strong correlation	Strong correlation	FALSE	49	55.6818	0	0	49	55.68	5.2356	Inflammation	I	0	PASS	0.42	0.0838574	1	1	1.5	3	1	1.5	3	0.669862	128	1.124	0.530175	0.354393
P41271	NBL1	Neuroblastoma suppressor of tumorigenicity 1	OID21486	NBL1	Oncology	76	0.757293	0.768792	0	5.10871e-16	0	1.90354e-15	Strong correlation	Strong correlation	76	0.757293	0.768792	0	5.10871e-16	0	1.91182e-15	Strong correlation	Strong correlation	FALSE	12	13.6364	0	0	12	13.64	4.0107	Oncology	I	0	PASS	4	0.0773481	2	1	3	5	1	2	2	1.08634	125	0.479	0.618901	0.483139
P10643	C7	Complement component C7	OID30766	C7	Inflammation II	88	0.756801	0.83542	1.47995e-17	4.51075e-24	4.32867e-17	3.66377e-23	Strong correlation	Strong correlation	NA	NA	NA	NA	NA	NA	NA	NA	NA	FALSE	0	0	0	0	0	0	3.0327	Inflammation	II	0	WARN	35000	0.774614	1	490	580.5	805	63	69	70	1.21294	143	1.759	0.466772	0.292214
Q01638	IL1RL1	Interleukin-1 receptor-like 1	OID20250	IL1RL1	Cardiometabolic	74	0.756446	0.856252	0	2.40785e-22	0	1.61813e-21	Strong correlation	Strong correlation	74	0.756446	0.856252	0	2.40785e-22	0	1.60868e-21	Strong correlation	Strong correlation	FALSE	14	15.9091	0	0	14	15.91	3.9854	Cardiometabolic	I	0	PASS	4.5	0.118705	4	1	2	4	1	2	4	1.01108	142	1.456	0.406612	0.551408
O15394	NCAM2	Neural cell adhesion molecule 2	OID21095	NCAM2	Neurology	88	0.755961	0.748094	0	5.48583e-17	0	2.24402e-16	Strong correlation	Strong correlation	88	0.755961	0.748094	0	5.48583e-17	0	2.21262e-16	Strong correlation	Strong correlation	TRUE	0	0	0	0	0	0	4.919	Neurology	I	0	PASS	81	0.415771	5	26	31	38	18	21.5	24	1.05694	148	1.355	0.472195	0.351937
Q16663	CCL15	C-C motif chemokine 15	OID20328	CCL15	Cardiometabolic	88	0.755466	0.789098	1.81564e-17	6.7929e-20	5.29678e-17	3.70278e-19	Strong correlation	Strong correlation	88	0.755466	0.789098	1.81564e-17	6.7929e-20	5.30127e-17	3.65957e-19	Strong correlation	Strong correlation	TRUE	0	0	0	0	0	0	9.0076	Cardiometabolic	I	0	PASS	5.6	0.460177	4	1	2	2	1	2	2	1.26239	180	1.23	0.51477	0.434786
P13667	PDIA4	Protein disulfide-isomerase A4	OID30375	PDIA4	Cardiometabolic II	88	0.754958	0.780471	0	3.12695e-19	0	1.54839e-18	Strong correlation	Strong correlation	88	0.754958	0.780471	0	3.12695e-19	0	1.54784e-18	Strong correlation	Strong correlation	TRUE	0	0	0	0	0	0	3.1714	Cardiometabolic	II	0	PASS	20	0.468217	1	12	19.5	28	10	16.5	23	1.04776	142.5	1.375	0.489904	0.343769
P10451	SPP1	Osteopontin	OID20322	SPP1	Cardiometabolic	88	0.754676	0.787633	0	8.84877e-20	0	4.66835e-19	Strong correlation	Strong correlation	88	0.754676	0.787633	0	8.84877e-20	0	4.63284e-19	Strong correlation	Strong correlation	TRUE	0	0	0	0	0	0	9.0532	Cardiometabolic	I	0	PASS	60	0.44586	4	8	11	14	5	6	8	1.12458	152.5	2.2195	0.519885	0.450414
Q92820	GGH	Gamma-glutamyl hydrolase	OID20416	GGH	Cardiometabolic	88	0.753478	0.828514	0	2.2646e-23	0	1.6932e-22	Strong correlation	Strong correlation	88	0.753478	0.828514	0	2.2646e-23	0	1.67765e-22	Strong correlation	Strong correlation	TRUE	0	0	0	0	0	0	3.0269	Cardiometabolic	I	0	PASS	780	0.484277	1	47	60	77	15	17	19	1.09991	144	1.564	0.473421	0.353744
P07307	ASGR2	Asialoglycoprotein receptor 2	OID30679	ASGR2	Inflammation II	88	0.75342	0.775769	2.47742e-17	6.98313e-19	7.19024e-17	3.41297e-18	Strong correlation	Strong correlation	88	0.75342	0.775769	2.47742e-17	6.98313e-19	7.19505e-17	3.41015e-18	Strong correlation	Strong correlation	TRUE	0	0	0	0	0	0	3.525	Inflammation	II	0	PASS	14	0.440514	3	12	16.5	19	8	9	9	1.07736	137	1.272	0.488234	0.499614
Q96PD5	PGLYRP2	N-acetylmuramoyl-L-alanine amidase	OID30742	PGLYRP2	Inflammation II	88	0.752897	0.777928	0	4.84042e-19	0	2.37602e-18	Strong correlation	Strong correlation	88	0.752897	0.777928	0	4.84042e-19	0	2.37442e-18	Strong correlation	Strong correlation	TRUE	0	0	0	0	0	0	3.1329	Inflammation	II	0	PASS	52000	0.704861	2	326	374	444	31	33.5	35	1.21904	177	2.733	0.44647	0.307808
Q15113	PCOLCE	Procollagen C-endopeptidase enhancer 1	OID20384	PCOLCE	Cardiometabolic	88	0.752562	0.761168	0	7.51336e-18	0	3.3396e-17	Strong correlation	Strong correlation	NA	NA	NA	NA	NA	NA	NA	NA	NA	FALSE	0	0	0	0	0	0	7.0367	Cardiometabolic	I	0	WARN	740	0.608018	1	31	35.5	50	15	17.5	19	1.20505	144.5	1.692	0.460847	0.437191
P06727	APOA4	Apolipoprotein A-IV	OID30733	APOA4	Inflammation II	88	0.751964	0.75697	0	1.44209e-17	0	6.26198e-17	Strong correlation	Strong correlation	88	0.751964	0.75697	0	1.44209e-17	0	6.23187e-17	Strong correlation	Strong correlation	TRUE	0	0	0	0	0	0	4.0526	Inflammation	II	0	PASS	66000	0.919192	1	882	997.5	1426	41	50	54	1.14229	129	1.11	0.486794	0.499609
P26927	MST1	Hepatocyte growth factor-like protein	OID30713	MST1	Inflammation II	88	0.751294	0.823236	0	7.40904e-23	0	5.19553e-22	Strong correlation	Strong correlation	NA	NA	NA	NA	NA	NA	NA	NA	NA	FALSE	0	0	0	0	0	0	5.9599	Inflammation	II	0	WARN	NA	0.701828	3	122	146.5	218	38	41.5	46	0.975791	120	1.519	0.489944	0.36868
Q0ZGT2	NEXN	Nexilin	OID30678	NEXN	Inflammation II	76	0.750677	0.814533	0	3.56686e-19	0	1.75851e-18	Strong correlation	Strong correlation	75	0.740825	0.805512	0	2.95214e-18	0	1.36224e-17	Strong correlation	Strong correlation	FALSE	12	13.6364	1	1.13636	13	14.77	1.9848	Inflammation	II	0	PASS	3.2	0.103704	4	2	4	7	2	4	6	0.940959	151	1.802	0.433407	0.624067
P04080	CSTB	Cystatin-B	OID20294	CSTB	Cardiometabolic	88	0.750637	0.720651	3.76221e-17	2.45668e-15	1.08911e-16	8.58698e-15	Strong correlation	Strong correlation	88	0.750637	0.720651	3.76221e-17	2.45668e-15	1.08974e-16	8.65801e-15	Strong correlation	Strong correlation	TRUE	0	0	0	0	0	0	3.4266	Cardiometabolic	I	0	PASS	5.3	0.55102	1	3	6	11	3	4.5	6	0.991114	91	0.954	0.488102	0.524786
P02671	FGA	Fibrinogen alpha chain	OID30788	FGA	Inflammation II	88	0.750062	0.723204	0	1.7584e-15	0	6.30231e-15	Strong correlation	Strong correlation	88	0.750062	0.723204	0	1.7584e-15	0	6.29899e-15	Strong correlation	Strong correlation	TRUE	0	0	0	0	0	0	5.7736	Inflammation	II	0	PASS	160000	0.642032	2	242	362.5	568	50	59	65	1.03183	115	1.159	0.4919	0.740027
P02654	APOC1	Apolipoprotein C-I	OID30749	APOC1	Inflammation II	88	0.749501	0.725812	4.45481e-17	1.24478e-15	1.28631e-16	4.51882e-15	Strong correlation	Strong correlation	88	0.749501	0.725812	4.45481e-17	1.24478e-15	1.28695e-16	4.51854e-15	Strong correlation	Strong correlation	TRUE	0	0	0	0	0	0	6.7153	Inflammation	II	0	PASS	11000	0.457831	1	56	78.5	105	9	9	10	0.885631	125.5	0.8625	0.489296	0.616527
P43652	AFM	Afamin	OID30741	AFM	Inflammation II	88	0.74904	0.789365	0	6.47321e-20	0	3.565e-19	Strong correlation	Strong correlation	88	0.74904	0.789365	0	6.47321e-20	0	3.52467e-19	Strong correlation	Strong correlation	TRUE	0	0	0	0	0	0	1.3998	Inflammation	II	0	PASS	15000	0.81803	1	615	668.5	1023	56	63	70	1.07262	124	1.323	0.488005	0.350443
P48643	CCT5	T-complex protein 1 subunit epsilon	OID21200	CCT5	Oncology	88	0.748251	0.736603	5.35994e-17	2.85426e-16	1.54372e-16	1.08867e-15	Strong correlation	Strong correlation	86	0.747954	0.735266	1.28576e-16	7.57228e-16	3.69486e-16	2.78588e-15	Strong correlation	Strong correlation	FALSE	0	0	1	1.13636	1	1.14	0.9732	Oncology	I	1	PASS	1.5	0.332717	2	3	10	13	3	9	13	1.43217	126	0.8925	0.493924	0.389193
P35237	SERPINB6	Serpin B6	OID21023	SERPINB6	Neurology	88	0.747966	0.830396	0	1.46948e-23	0	1.11345e-22	Strong correlation	Strong correlation	88	0.747966	0.830396	0	1.46948e-23	0	1.10363e-22	Strong correlation	Strong correlation	TRUE	0	0	0	0	0	0	3.8245	Neurology	I	0	PASS	3.9	0.505319	1	3	5.5	8	3	5.5	8	1.28645	154.5	1.3265	0.382666	0.373748
O75594	PGLYRP1	Peptidoglycan recognition protein 1	OID20338	PGLYRP1	Cardiometabolic	88	0.746892	0.747164	0	6.2894e-17	0	2.55422e-16	Strong correlation	Strong correlation	88	0.746892	0.747164	0	6.2894e-17	0	2.51807e-16	Strong correlation	Strong correlation	TRUE	0	0	0	0	0	0	7.7477	Cardiometabolic	I	0	PASS	23	0.0765306	1	1	2	2	1	1	1	1.19102	174.5	2.3645	0.591797	0.38657
P28845	HSD11B1	11-beta-hydroxysteroid dehydrogenase 1	OID20575	HSD11B1	Inflammation	88	0.746416	0.694495	0	6.18178e-14	0	1.92265e-13	Strong correlation	Moderate correlation	88	0.746416	0.694495	0	6.18178e-14	0	1.94005e-13	Strong correlation	Moderate correlation	TRUE	0	0	0	0	0	0	4.0616	Inflammation	I	0	PASS	0.14	0.188356	1	2	3.5	7	2	3	6	1.96358	117.5	0.857	0.45433	0.315584
Q9UHL4	DPP7	Dipeptidyl peptidase 2	OID20142	DPP7	Cardiometabolic	88	0.746349	0.826488	7.08688e-17	3.58576e-23	2.0359e-16	2.59508e-22	Strong correlation	Strong correlation	87	0.737501	0.802102	3.74854e-16	9.96194e-21	1.06599e-15	5.7705e-20	Strong correlation	Strong correlation	FALSE	0	0	1	1.13636	1	1.14	2.1417	Cardiometabolic	I	0	PASS	2.2	0.294715	1	1	6	7	1	5	7	1.03653	118	1.323	0.560336	0.522832
P0DJD7	PGA4	Pepsin A-4	OID30699	PGA4	Inflammation II	76	0.746001	0.728919	0	8.32875e-14	0	2.57621e-13	Strong correlation	Strong correlation	76	0.746001	0.728919	0	8.32875e-14	0	2.59143e-13	Strong correlation	Strong correlation	FALSE	12	13.6364	0	0	12	13.64	5.6976	Inflammation	II	0	PASS	NA	0.0206186	3	1	1	3	1	1	1	1.76819	74	0.716	0.327949	0.462807
Q96KG7	MEGF10	Multiple epidermal growth factor-like domains protein 10	OID20746	MEGF10	Inflammation	88	0.745729	0.783825	0	1.74156e-19	0	8.89693e-19	Strong correlation	Strong correlation	88	0.745729	0.783825	0	1.74156e-19	0	8.86243e-19	Strong correlation	Strong correlation	TRUE	0	0	0	0	0	0	8.5867	Inflammation	I	0	PASS	42	0.0850877	2	1	4	6	1	3	5	1.24914	138	1.196	0.476799	0.341033
Q6UXB2	CXCL17	C-X-C motif chemokine 17	OID20622	CXCL17	Inflammation	14	0.745055	0.805668	0.0032514	0.000504296	0.0047922	0.0007778	Strong correlation	Strong correlation	14	0.745055	0.805668	0.0032514	0.000504296	0.00491082	0.000786788	Strong correlation	Strong correlation	FALSE	74	84.0909	0	0	74	84.09	7.7141	Inflammation	I	0	PASS	0.08	0.0672269	1	1	1	1	1	1	1	0.537954	73	0.737	0.392458	0.275729
P43121	MCAM	Cell surface glycoprotein MUC18	OID20343	MCAM	Cardiometabolic	88	0.744244	0.723059	9.62542e-17	1.79232e-15	2.75815e-16	6.40357e-15	Strong correlation	Strong correlation	88	0.744244	0.723059	9.62542e-17	1.79232e-15	2.77334e-16	6.39946e-15	Strong correlation	Strong correlation	TRUE	0	0	0	0	0	0	3.9107	Cardiometabolic	I	0	PASS	1000	0.433437	2	41	56	65	19	20	21	1.36253	146	1.693	0.520491	0.316717
Q8N114	SHISA5	Protein shisa-5	OID30387	SHISA5	Cardiometabolic II	75	0.743642	0.838247	0	6.55971e-21	0	3.93932e-20	Strong correlation	Strong correlation	75	0.743642	0.838247	0	6.55971e-21	0	3.90356e-20	Strong correlation	Strong correlation	FALSE	13	14.7727	0	0	13	14.77	3.2219	Cardiometabolic	II	0	PASS	NA	0.0291667	2	1	2	2	1	1	1	0.679427	101	0.5755	0.506915	0.422195
P55285	CDH6	Cadherin-6	OID20157	CDH6	Cardiometabolic	88	0.743634	0.726714	0	1.10357e-15	0	4.03214e-15	Strong correlation	Strong correlation	88	0.743634	0.726714	0	1.10357e-15	0	4.04643e-15	Strong correlation	Strong correlation	TRUE	0	0	0	0	0	0	3.9347	Cardiometabolic	I	0	PASS	17	0.218987	4	7	9.5	13	6	7	10	1.04621	134	1.683	0.462274	0.325244
Q7Z5L0	VMO1	Vitelline membrane outer layer protein 1 homolog	OID21381	VMO1	Oncology	79	0.743184	0.759499	0	4.93501e-16	0	1.84491e-15	Strong correlation	Strong correlation	74	0.719956	0.678888	0	2.97677e-11	0	7.46937e-11	Strong correlation	Moderate correlation	FALSE	9	10.2273	4	4.54545	12	13.64	2.6106	Oncology	I	2	PASS	14	0.0594059	1	1	1	2	1	1	1	0.681379	126	1.629	0.531872	0.646666
P21980	TGM2	Protein-glutamine gamma-glutamyltransferase 2	OID20141	TGM2	Cardiometabolic	76	0.743076	0.80199	0	3.15404e-18	0	1.45343e-17	Strong correlation	Strong correlation	76	0.743076	0.80199	0	3.15404e-18	0	1.44926e-17	Strong correlation	Strong correlation	FALSE	12	13.6364	0	0	12	13.64	5.7459	Cardiometabolic	I	0	PASS	1.8	0.0902475	2	2	2	6	2	2	6	1.7489	94.5	0.932	0.446615	0.628408
P49593	PPM1F	Protein phosphatase 1F	OID30350	PPM1F	Cardiometabolic II	52	0.74285	0.79327	0	2.35659e-12	0	6.48924e-12	Strong correlation	Strong correlation	51	0.744253	0.791963	0	4.48758e-12	0	1.20666e-11	Strong correlation	Strong correlation	FALSE	36	40.9091	0	0	36	40.91	1.7592	Cardiometabolic	II	1	PASS	0.37	0.229075	2	1	3	5	1	3	4	1.4011	158	1.42	0.517645	0.443117
P48960	ADGRE5	Adhesion G protein-coupled receptor E5	OID20260	ADGRE5	Cardiometabolic	88	0.742313	0.78619	0	1.14555e-19	0	5.93269e-19	Strong correlation	Strong correlation	88	0.742313	0.78619	0	1.14555e-19	0	5.91235e-19	Strong correlation	Strong correlation	TRUE	0	0	0	0	0	0	5.7453	Cardiometabolic	I	0	PASS	3.8	0.197605	8	6	8	11	5	7	10	1.27293	151.5	1.672	0.484239	0.30677
O14793	MSTN	Growth/differentiation factor 8	OID20115	MSTN	Cardiometabolic	88	0.741256	0.617786	0	1.43787e-10	0	3.40325e-10	Strong correlation	Moderate correlation	84	0.722993	0.556974	0	3.75112e-08	0	7.44075e-08	Strong correlation	Moderate correlation	FALSE	0	0	2	2.27273	2	2.27	1.54455	Cardiometabolic	I	2	PASS	5.5	0.272	1	1	5	6	1	4	5	1.29559	151	1.865	0.477035	0.522164
Q04760	GLO1	Lactoylglutathione lyase	OID20107	GLO1	Cardiometabolic	88	0.739513	0.744944	0	8.69723e-17	0	3.46967e-16	Strong correlation	Strong correlation	86	0.748158	0.754198	0	5.16626e-17	0	2.09147e-16	Strong correlation	Strong correlation	FALSE	0	0	0	0	0	0	7.4952	Cardiometabolic	I	2	PASS	1.7	0.61413	2	2	4.5	8	2	4.5	6	1.14378	149	1.094	0.47664	0.405746
O75071	EFCAB14	EF-hand calcium-binding domain-containing protein 14	OID31460	EFCAB14	Oncology II	21	0.738961	0.625324	0.00019714	0.00243436	0.000324447	0.00351008	Strong correlation	Moderate correlation	21	0.738961	0.625324	0.00019714	0.00243436	0.000330179	0.0035632	Strong correlation	Moderate correlation	FALSE	67	76.1364	0	0	67	76.14	2.6935	Oncology	II	0	PASS	0.063	0.0464646	1	1	1	1	1	1	1	2.629	132.5	3.3575	0.0847192	0.174166
Q92520	FAM3C	Protein FAM3C	OID20233	FAM3C	Cardiometabolic	88	0.738773	0.808064	0	1.81701e-21	0	1.13352e-20	Strong correlation	Strong correlation	88	0.738773	0.808064	0	1.81701e-21	0	1.11807e-20	Strong correlation	Strong correlation	TRUE	0	0	0	0	0	0	6.0982	Cardiometabolic	I	0	PASS	32	0.563877	1	11	13.5	16	7	8	10	1.37679	151	1.13	0.467074	0.327739
P07998	RNASE1	Ribonuclease pancreatic	OID30672	RNASE1	Inflammation II	88	0.738318	0.753302	2.24376e-16	2.52202e-17	6.41319e-16	1.07447e-16	Strong correlation	Strong correlation	88	0.738318	0.753302	2.24376e-16	2.52202e-17	6.43095e-16	1.06453e-16	Strong correlation	Strong correlation	TRUE	0	0	0	0	0	0	1.5487	Inflammation	II	0	PASS	640	0.519231	1	21	32.5	41	6	9	12	1.26906	135	2.194	0.448437	0.385706
A6NI73	LILRA5	Leukocyte immunoglobulin-like receptor subfamily A member 5	OID20209	LILRA5	Cardiometabolic	76	0.737334	0.781996	0	7.51375e-17	0	3.01887e-16	Strong correlation	Strong correlation	76	0.737334	0.781996	0	7.51375e-17	0	2.96467e-16	Strong correlation	Strong correlation	FALSE	12	13.6364	0	0	12	13.64	6.5464	Cardiometabolic	I	0	PASS	0.7	0.0702341	4	1	1	3	1	1	2	0.673064	140.5	1.3255	0.504829	0.565491
Q9BXR6	CFHR5	Complement factor H-related protein 5	OID30716	CFHR5	Inflammation II	88	0.737085	0.782506	2.66806e-16	2.19507e-19	7.60667e-16	1.10636e-18	Strong correlation	Strong correlation	88	0.737085	0.782506	2.66806e-16	2.19507e-19	7.62702e-16	1.10158e-18	Strong correlation	Strong correlation	TRUE	0	0	0	0	0	0	8.3993	Inflammation	II	0	PASS	1900	0.667838	1	30	48.5	57	15	20.5	24	1.1528	164	2.845	0.487784	0.529687
P16444	DPEP1	Dipeptidase 1	OID20897	DPEP1	Neurology	78	0.736698	0.744114	1.49625e-14	5.8842e-15	4.17103e-14	1.97716e-14	Strong correlation	Strong correlation	77	0.733718	0.743388	3.19672e-14	9.71578e-15	8.83753e-14	3.21595e-14	Strong correlation	Strong correlation	FALSE	10	11.3636	0	0	10	11.36	4.7687	Neurology	I	1	PASS	0.24	0.223844	1	1	1	3	1	1	6	1.00939	108	1.032	0.4752	0.558747
P04746	AMY2A	Pancreatic alpha-amylase	OID20333	AMY2A	Cardiometabolic	88	0.736413	0.73875	0	2.11113e-16	0	8.21885e-16	Strong correlation	Strong correlation	88	0.736413	0.73875	0	2.11113e-16	0	8.18157e-16	Strong correlation	Strong correlation	TRUE	0	0	0	0	0	0	3.3836	Cardiometabolic	I	0	PASS	NA	0.569472	2	2	3.5	5	1	2	2	0.798423	183	1.1955	0.555308	0.721655
Q8TDQ0	HAVCR2	Hepatitis A virus cellular receptor 2	OID21137	HAVCR2	Neurology	64	0.735714	0.769648	0	1.07591e-13	0	3.27414e-13	Strong correlation	Strong correlation	64	0.735714	0.769648	0	1.07591e-13	0	3.2912e-13	Strong correlation	Strong correlation	FALSE	24	27.2727	0	0	24	27.27	5.4732	Neurology	I	0	PASS	17	0.076412	2	1	2	3	1	2	2	0.687757	91	0.7175	0.510565	0.381648
Q99435	NELL2	Protein kinase C-binding protein NELL2	OID20706	NELL2	Inflammation	88	0.735462	0.817453	0	2.59789e-22	0	1.72804e-21	Strong correlation	Strong correlation	88	0.735462	0.817453	0	2.59789e-22	0	1.71732e-21	Strong correlation	Strong correlation	TRUE	0	0	0	0	0	0	4.8819	Inflammation	I	0	PASS	8.4	0.107843	4	2	3.5	7	2	3.5	6	1.20547	119	1.061	0.474974	0.344785
Q6PL24	TMED8	Protein TMED8	OID31462	TMED8	Oncology II	32	0.735337	0.838663	3.83854e-06	2.06136e-09	7.22285e-06	4.55435e-09	Strong correlation	Strong correlation	32	0.735337	0.838663	3.83854e-06	2.06136e-09	7.32812e-06	4.57193e-09	Strong correlation	Strong correlation	FALSE	56	63.6364	0	0	56	63.64	3.3829	Oncology	II	0	PASS	0.017	0.129231	1	1	1	2	1	1	2	1.09226	144	1.511	0.582812	0.417256
P02763	ORM1	Alpha-1-acid glycoprotein 1	OID30768	ORM1	Inflammation II	88	0.735113	0.722836	3.51298e-16	1.84574e-15	9.99031e-16	6.57365e-15	Strong correlation	Strong correlation	88	0.735113	0.722836	3.51298e-16	1.84574e-15	1.00161e-15	6.56868e-15	Strong correlation	Strong correlation	TRUE	0	0	0	0	0	0	0.9922	Inflammation	II	0	PASS	45000	0.58209	1	98	127	173	8	10	10	1.1108	160	1.8715	0.445026	0.652176
Q8WXD2	SCG3	Secretogranin-3	OID20728	SCG3	Inflammation	88	0.734986	0.732033	0	5.37168e-16	0	1.99494e-15	Strong correlation	Strong correlation	88	0.734986	0.732033	0	5.37168e-16	0	2.00334e-15	Strong correlation	Strong correlation	TRUE	0	0	0	0	0	0	7.3434	Inflammation	I	0	PASS	4.2	0.160256	2	1	5	6	1	4	5	1.121	131.5	0.535	0.468243	0.311229
P55145	MANF	Mesencephalic astrocyte-derived neurotrophic factor	OID20707	MANF	Inflammation	88	0.734669	0.747095	0	6.35358e-17	0	2.57103e-16	Strong correlation	Strong correlation	88	0.734669	0.747095	0	6.35358e-17	0	2.53445e-16	Strong correlation	Strong correlation	TRUE	0	0	0	0	0	0	4.8696	Inflammation	I	0	PASS	8.6	0.263736	1	1	3	4	1	3	3	0.836056	173	2.113	0.512845	0.642678
P14868	DARS1	Aspartate--tRNA ligase, cytoplasmic	OID20903	DARS1	Neurology	76	0.734436	0.7589	0	1.98044e-15	0	7.03117e-15	Strong correlation	Strong correlation	75	0.747112	0.765948	0	1.18899e-15	0	4.34499e-15	Strong correlation	Strong correlation	FALSE	12	13.6364	0	0	12	13.64	4.3308	Neurology	I	1	PASS	0.23	0.189621	2	1	4	5	1	4	5	0.894447	104	1.035	0.541587	0.372728
P13747	HLA-E	HLA class I histocompatibility antigen, alpha chain E	OID20532	HLA-E	Inflammation	12	0.734266	0.836637	0.0090521	0.000691753	0.0126954	0.00105255	Strong correlation	Strong correlation	12	0.734266	0.836637	0.0090521	0.000691753	0.0129893	0.00106401	Strong correlation	Strong correlation	FALSE	76	86.3636	0	0	76	86.36	1.8078	Inflammation	I	0	PASS	68	0.145251	3	1	1	1	1	1	1	0.376279	75	1.004	0.572391	0.48659
Q32MZ4	LRRFIP1	Leucine-rich repeat flightless-interacting protein 1	OID31344	LRRFIP1	Oncology II	12	0.734266	0.838908	0.0090521	0.000647608	0.0126954	0.000986706	Strong correlation	Strong correlation	12	0.734266	0.838908	0.0090521	0.000647608	0.0129893	0.000997518	Strong correlation	Strong correlation	FALSE	76	86.3636	0	0	76	86.36	1.7055	Oncology	II	0	PASS	0.31	0.0173267	4	1	1	1	1	1	1	3.69717	37	0.443	0.081769	0.563162
P35916	FLT4	Vascular endothelial growth factor receptor 3	OID21491	FLT4	Oncology	88	0.734088	0.750801	0	3.67121e-17	0	1.53511e-16	Strong correlation	Strong correlation	88	0.734088	0.750801	0	3.67121e-17	0	1.52013e-16	Strong correlation	Strong correlation	TRUE	0	0	0	0	0	0	4.0924	Oncology	I	0	PASS	170	0.220103	3	22	27	31	16	17	19	1.00494	161	1.5355	0.459498	0.342961
P30040	ERP29	Endoplasmic reticulum resident protein 29	OID30578	ERP29	Inflammation II	76	0.733479	0.771714	0	3.37995e-16	0	1.28484e-15	Strong correlation	Strong correlation	75	0.739033	0.773646	0	4.07224e-16	0	1.54518e-15	Strong correlation	Strong correlation	FALSE	12	13.6364	0	0	12	13.64	4.4672	Inflammation	II	1	PASS	1.6	0.245211	2	1	2	4	1	2	4	1.67251	160	1.547	0.454152	0.634125
Q6UWV6	ENPP7	Ectonucleotide pyrophosphatase/phosphodiesterase family member 7	OID20689	ENPP7	Inflammation	62	0.733474	0.744498	0	4.0335e-12	0	1.08683e-11	Strong correlation	Strong correlation	62	0.733474	0.744498	0	4.0335e-12	0	1.09266e-11	Strong correlation	Strong correlation	FALSE	26	29.5455	0	0	26	29.55	7.1627	Inflammation	I	0	PASS	0.26	0.10917	2	2	2	7	2	2	5	1.01791	111	1.1995	0.526902	0.456506
P12644	BMP4	Bone morphogenetic protein 4	OID20994	BMP4	Neurology	9	0.733333	0.818285	0.0311232	0.00701585	0.0414365	0.00973083	Strong correlation	Strong correlation	9	0.733333	0.818285	0.0311232	0.00701585	0.0422719	0.0098457	Strong correlation	Strong correlation	FALSE	79	89.7727	0	0	79	89.77	4.8225	Neurology	I	1	PASS	162	0.0318627	1	1	1	1	1	1	1	2.7298	44	0.891	0.0331047	0.232723
P35475	IDUA	Alpha-L-iduronidase	OID21468	IDUA	Oncology	9	0.733333	0.703386	0.0311232	0.0345033	0.0414365	0.0446723	Strong correlation	Strong correlation	9	0.733333	0.703386	0.0311232	0.0345033	0.0422719	0.0451612	Strong correlation	Strong correlation	FALSE	79	89.7727	0	0	79	89.77	5.8116	Oncology	I	0	PASS	0.15	0.0122511	2	1	1	1	1	1	1	1.24583	92	0.698	0.706203	0.152836
P49747	COMP	Cartilage oligomeric matrix protein	OID20405	COMP	Cardiometabolic	88	0.732697	0.789329	0	6.51557e-20	0	3.57091e-19	Strong correlation	Strong correlation	88	0.732697	0.789329	0	6.51557e-20	0	3.53008e-19	Strong correlation	Strong correlation	TRUE	0	0	0	0	0	0	7.8291	Cardiometabolic	I	0	PASS	1700	0.663144	2	59	72	95	25	26.5	32	0.998419	148	2.142	0.458761	0.359132
Q9UKX5	ITGA11	Integrin alpha-11	OID20581	ITGA11	Inflammation	88	0.731165	0.725338	0	1.32575e-15	0	4.79736e-15	Strong correlation	Strong correlation	88	0.731165	0.725338	0	1.32575e-15	0	4.7965e-15	Strong correlation	Strong correlation	TRUE	0	0	0	0	0	0	2.8024	Inflammation	I	0	PASS	0.13	0.0513468	2	1	2	4	1	2	4	1.43196	122	0.986	0.463164	0.476748
P16871	IL7R	Interleukin-7 receptor subunit alpha	OID21136	IL7R	Neurology	74	0.730914	0.772757	0	7.32638e-16	0	2.68555e-15	Strong correlation	Strong correlation	74	0.730914	0.772757	0	7.32638e-16	0	2.70455e-15	Strong correlation	Strong correlation	FALSE	14	15.9091	0	0	14	15.91	6.2064	Neurology	I	0	PASS	0.36	0.102397	4	2	2	4	1	2	4	1.45611	111	0.9755	0.368879	0.500856
P04054	PLA2G1B	Phospholipase A2	OID20252	PLA2G1B	Cardiometabolic	53	0.730421	0.691939	5.38161e-10	9.58241e-09	1.37462e-09	1.99973e-08	Strong correlation	Moderate correlation	53	0.730421	0.691939	5.38161e-10	9.58241e-09	1.37307e-09	2.01453e-08	Strong correlation	Moderate correlation	FALSE	35	39.7727	0	0	35	39.77	6.0959	Cardiometabolic	I	0	PASS	2.1	0.162162	1	1	1	1	1	1	1	0.856645	131	0.965	0.418774	0.636034
Q76LX8	ADAMTS13	A disintegrin and metalloproteinase with thrombospondin motifs 13	OID20249	ADAMTS13	Cardiometabolic	88	0.730199	0.767536	6.89836e-16	2.72338e-18	1.95685e-15	1.26531e-17	Strong correlation	Strong correlation	88	0.730199	0.767536	6.89836e-16	2.72338e-18	1.95663e-15	1.26742e-17	Strong correlation	Strong correlation	TRUE	0	0	0	0	0	0	7.004	Cardiometabolic	I	0	PASS	160	0.370708	4	49	59.5	73	27	34.5	39	1.10589	123.5	1.105	0.473708	0.292653
P50453	SERPINB9	Serpin B9	OID20932	SERPINB9	Neurology	76	0.72982	0.569524	7.49791e-14	7.91889e-08	2.04967e-13	1.54145e-07	Strong correlation	Moderate correlation	75	0.723874	0.569282	2.17204e-13	9.84572e-08	5.91898e-13	1.9215e-07	Strong correlation	Moderate correlation	FALSE	12	13.6364	0	0	12	13.64	4.6723	Neurology	I	1	PASS	5.7	0.353723	4	2	3	6	2	3	6	1.23018	120	1.047	0.419263	0.536128
P61978	HNRNPK	Heterogeneous nuclear ribonucleoprotein K	OID20051	HNRNPK	Cardiometabolic	88	0.729087	0.654932	0	4.44982e-12	0	1.19048e-11	Strong correlation	Moderate correlation	84	0.722264	0.645908	0	3.25826e-11	0	8.11955e-11	Strong correlation	Moderate correlation	FALSE	0	0	2	2.27273	2	2.27	1.34885	Cardiometabolic	I	2	PASS	5.9	0.151188	3	1	3	5	1	3	5	1.3136	127.5	1.2285	0.392367	0.444123
O76070	SNCG	Gamma-synuclein	OID20971	SNCG	Neurology	31	0.728629	0.776397	6.79503e-06	2.84355e-07	1.24337e-05	5.35954e-07	Strong correlation	Strong correlation	31	0.728629	0.776397	6.79503e-06	2.84355e-07	1.25553e-05	5.37608e-07	Strong correlation	Strong correlation	FALSE	57	64.7727	0	0	57	64.77	6.3588	Neurology	I	1	PASS	0.029	0.125984	1	1	1	1	1	1	1	1.99706	99	1.705	0.351407	0.431328
P05362	ICAM1	Intercellular adhesion molecule 1	OID20411	ICAM1	Cardiometabolic	88	0.728377	0.8272	8.82764e-16	3.05296e-23	2.49784e-15	2.23818e-22	Strong correlation	Strong correlation	88	0.728377	0.8272	8.82764e-16	3.05296e-23	2.49735e-15	2.20177e-22	Strong correlation	Strong correlation	TRUE	0	0	0	0	0	0	6.8087	Cardiometabolic	I	0	PASS	1200	0.381579	1	28	33	44	11	12	14	1.03145	160	1.53	0.481941	0.245734
P01034	CST3	Cystatin-C	OID20400	CST3	Cardiometabolic	88	0.727202	0.771758	0	1.36472e-18	0	6.50113e-18	Strong correlation	Strong correlation	88	0.727202	0.771758	0	1.36472e-18	0	6.48987e-18	Strong correlation	Strong correlation	TRUE	0	0	0	0	0	0	8.0405	Cardiometabolic	I	0	PASS	1800	0.664384	1	42	63	89	10	11	14	1.1199	159	1.46	0.443319	0.33713
P52788	SMS	Spermine synthase	OID30853	SMS	Neurology II	39	0.727061	0.758408	1.58962e-07	2.23282e-08	3.33914e-07	4.5585e-08	Strong correlation	Strong correlation	13	0.593407	0.645017	0.0360257	0.0172907	0.048628	0.0233618	Moderate correlation	Moderate correlation	FALSE	49	55.6818	59	67.0455	75	85.23	0.3938	Neurology	II	0	PASS	0.12	0.10929	2	1	1	2	1	1	2	0.791652	141	1.488	0.320009	0.302047
Q9H008	LHPP	Phospholysine phosphohistidine inorganic pyrophosphate phosphatase	OID20749	LHPP	Inflammation	49	0.727041	0.732097	2.08306e-08	2.26751e-09	4.74148e-08	4.9903e-09	Strong correlation	Strong correlation	49	0.727041	0.732097	2.08306e-08	2.26751e-09	4.77878e-08	5.00877e-09	Strong correlation	Strong correlation	FALSE	39	44.3182	0	0	39	44.32	6.824	Inflammation	I	0	PASS	0.55	0.185185	1	1	1.5	2	1	1.5	2	1.53545	185.5	3.5615	0.67584	0.464148
P08709	F7	Coagulation factor VII	OID20372	F7	Cardiometabolic	88	0.726445	0.799834	0	9.17226e-21	0	5.39348e-20	Strong correlation	Strong correlation	88	0.726445	0.799834	0	9.17226e-21	0	5.34149e-20	Strong correlation	Strong correlation	TRUE	0	0	0	0	0	0	6.3479	Cardiometabolic	I	0	PASS	720	0.392704	2	27	37	50	13	14	14	1.1538	147	1.478	0.459633	0.311471
Q8IZP9	ADGRG2	Adhesion G-protein coupled receptor G2	OID20189	ADGRG2	Cardiometabolic	88	0.724581	0.741212	1.46586e-15	1.48855e-16	4.13739e-15	5.83531e-16	Strong correlation	Strong correlation	88	0.724581	0.741212	1.46586e-15	1.48855e-16	4.13622e-15	5.78939e-16	Strong correlation	Strong correlation	TRUE	0	0	0	0	0	0	4.666	Cardiometabolic	I	0	PASS	12	0.0580138	10	2	3.5	5	2	3	3	0.734227	148	1.131	0.447566	0.283391
P00995	SPINK1	Serine protease inhibitor Kazal-type 1	OID21097	SPINK1	Neurology	53	0.724077	0.836802	0	5.99473e-15	0	2.00832e-14	Strong correlation	Strong correlation	53	0.724077	0.836802	0	5.99473e-15	0	2.0202e-14	Strong correlation	Strong correlation	FALSE	35	39.7727	0	0	35	39.77	3.3604	Neurology	I	0	PASS	18	0.126582	1	1	1	3	1	1	1	2.12276	167	1.466	0.412723	0.698058
P41222	PTGDS	Prostaglandin-H2 D-isomerase	OID20408	PTGDS	Cardiometabolic	88	0.723821	0.780761	0	2.97402e-19	0	1.47915e-18	Strong correlation	Strong correlation	88	0.723821	0.780761	0	2.97402e-19	0	1.47886e-18	Strong correlation	Strong correlation	TRUE	0	0	0	0	0	0	7.0898	Cardiometabolic	I	0	PASS	1500	0.5	1	10	17.5	25	5	6	7	1.43851	151	2.343	0.526171	0.314012
Q9UP79	ADAMTS8	A disintegrin and metalloproteinase with thrombospondin motifs 8	OID21502	ADAMTS8	Oncology	28	0.723043	0.787579	2.34509e-05	6.57581e-07	4.13043e-05	1.22107e-06	Strong correlation	Strong correlation	28	0.723043	0.787579	2.34509e-05	6.57581e-07	4.17074e-05	1.22621e-06	Strong correlation	Strong correlation	FALSE	60	68.1818	0	0	60	68.18	4.8623	Oncology	I	0	PASS	48	0.0494938	1	2	2	2	2	2	2	1.98147	115	0.8015	0.474307	0.450289
P14384	CPM	Carboxypeptidase M	OID21054	CPM	Neurology	88	0.722852	0.761522	0	7.10734e-18	0	3.1842e-17	Strong correlation	Strong correlation	88	0.722852	0.761522	0	7.10734e-18	0	3.15914e-17	Strong correlation	Strong correlation	TRUE	0	0	0	0	0	0	5.954	Neurology	I	0	PASS	5	0.275395	1	2	7	8	2	5.5	7	0.821871	130	1.591	0.497616	0.310195
O14618	CCS	Copper chaperone for superoxide dismutase	OID20973	CCS	Neurology	80	0.722152	0.757228	0	4.38884e-16	0	1.65167e-15	Strong correlation	Strong correlation	79	0.747833	0.777688	0	3.47107e-17	0	1.44827e-16	Strong correlation	Strong correlation	FALSE	8	9.09091	0	0	8	9.09	5.293	Neurology	I	1	PASS	0.61	0.244526	1	1	2	3	1	2	3	1.24084	144	1.0885	0.483169	0.483293
Q96MK3	FAM20A	Pseudokinase FAM20A	OID30348	FAM20A	Cardiometabolic II	88	0.720707	0.737292	2.43893e-15	2.59189e-16	6.86672e-15	9.98718e-16	Strong correlation	Strong correlation	87	0.715244	0.736035	0	4.59095e-16	0	1.73595e-15	Strong correlation	Strong correlation	FALSE	0	0	0	0	0	0	3.6709	Cardiometabolic	II	1	PASS	14	0.290203	1	5	7	10	4	6	8	1.37752	137.5	2.108	0.477564	0.354651
P22692	IGFBP4	Insulin-like growth factor-binding protein 4	OID21158	IGFBP4	Neurology	88	0.718344	0.720573	0	2.48182e-15	0	8.63126e-15	Strong correlation	Strong correlation	88	0.718344	0.720573	0	2.48182e-15	0	8.70024e-15	Strong correlation	Strong correlation	TRUE	0	0	0	0	0	0	6.8578	Neurology	I	0	PASS	280	0.604651	2	15	24.5	37	10	13	16	1.23327	119	1.816	0.427507	0.271654
Q9NTU7	CBLN4	Cerebellin-4	OID21386	CBLN4	Oncology	88	0.718309	0.764354	0	4.54007e-18	0	2.06683e-17	Strong correlation	Strong correlation	88	0.718309	0.764354	0	4.54007e-18	0	2.06006e-17	Strong correlation	Strong correlation	TRUE	0	0	0	0	0	0	4.9893	Oncology	I	0	PASS	12	0.208955	1	1	2.5	3	1	1	2	1.81637	220	1.581	0.46136	0.548595
P36959	GMPR	GMP reductase 1	OID20641	GMPR	Inflammation	88	0.717921	0.747599	0	5.89984e-17	0	2.40467e-16	Strong correlation	Strong correlation	88	0.717921	0.747599	0	5.89984e-17	0	2.37082e-16	Strong correlation	Strong correlation	TRUE	0	0	0	0	0	0	4.9663	Inflammation	I	0	PASS	1.1	0.449275	1	1	4	8	1	3.5	7	0.980523	178	2.35	0.476581	0.538213
O75326	SEMA7A	Semaphorin-7A	OID20283	SEMA7A	Cardiometabolic	88	0.717813	0.783247	3.54766e-15	1.92769e-19	9.96346e-15	9.80342e-19	Strong correlation	Strong correlation	88	0.717813	0.783247	3.54766e-15	1.92769e-19	9.98466e-15	9.76397e-19	Strong correlation	Strong correlation	TRUE	0	0	0	0	0	0	6.6517	Cardiometabolic	I	0	PASS	24	0.246246	2	9	11	13	8	10	12	1.14896	147	1.7785	0.478154	0.293054
P14151	SELL	L-selectin	OID30752	SELL	Inflammation II	88	0.717745	0.719318	0	2.92135e-15	0	1.00249e-14	Strong correlation	Strong correlation	88	0.717745	0.719318	0	2.92135e-15	0	1.00676e-14	Strong correlation	Strong correlation	TRUE	0	0	0	0	0	0	1.7405	Inflammation	II	0	PASS	2800	0.233871	2	35	41.5	50	8	9	10	1.29983	146.5	1.1265	0.477893	0.495631
Q9NP79	VTA1	Vacuolar protein sorting-associated protein VTA1 homolog	OID21016	VTA1	Neurology	19	0.717544	0.784166	0.000783412	7.0754e-05	0.00121996	0.000116615	Strong correlation	Strong correlation	19	0.717544	0.784166	0.000783412	7.0754e-05	0.00124344	0.000117815	Strong correlation	Strong correlation	FALSE	69	78.4091	0	0	69	78.41	6.681	Neurology	I	0	PASS	0.17	0.0586319	2	1	1	1	1	1	1	0.30928	83	0.574	0.56859	0.594064
P50225	SULT1A1	Sulfotransferase 1A1	OID21031	SULT1A1	Neurology	66	0.716982	0.733751	0	2.41512e-12	0	6.63424e-12	Strong correlation	Strong correlation	66	0.716982	0.733751	0	2.41512e-12	0	6.64159e-12	Strong correlation	Strong correlation	FALSE	22	25	0	0	22	25	6.5737	Neurology	I	0	PASS	NA	0.20678	3	1	1	2	1	1	2	1.68565	165	3.227	0.64411	0.971596
P17936	IGFBP3	Insulin-like growth factor-binding protein 3	OID20398	IGFBP3	Cardiometabolic	88	0.715332	0.856743	0	1.85381e-26	0	1.99328e-25	Strong correlation	Strong correlation	88	0.715332	0.856743	0	1.85381e-26	0	1.96e-25	Strong correlation	Strong correlation	TRUE	0	0	0	0	0	0	8.7492	Cardiometabolic	I	0	PASS	2200	0.570447	2	55	66.5	108	14	15	18	0.998368	109	1.209	0.462874	0.35164
P04179	SOD2	Superoxide dismutase [Mn], mitochondrial	OID21114	SOD2	Neurology	88	0.714557	0.770496	0	1.68043e-18	0	7.90501e-18	Strong correlation	Strong correlation	88	0.714557	0.770496	0	1.68043e-18	0	7.92201e-18	Strong correlation	Strong correlation	TRUE	0	0	0	0	0	0	5.0579	Neurology	I	0	PASS	37	0.594595	4	5	7.5	10	4	6	8	1.01667	137	1.145	0.457373	0.379163
P04275	VWF	von Willebrand factor	OID20256	VWF	Cardiometabolic	88	0.714276	0.721471	0	2.2073e-15	0	7.76337e-15	Strong correlation	Strong correlation	88	0.714276	0.721471	0	2.2073e-15	0	7.8298e-15	Strong correlation	Strong correlation	TRUE	0	0	0	0	0	0	7.7211	Cardiometabolic	I	0	PASS	5000	0.613935	2	367	486.5	587	140	147	153	1.05416	136	1.513	0.481859	0.872767
P06870	KLK1	Kallikrein-1	OID21499	KLK1	Oncology	27	0.713675	0.775802	4.68175e-05	1.99117e-06	8.14437e-05	3.557e-06	Strong correlation	Strong correlation	27	0.713675	0.775802	4.68175e-05	1.99117e-06	8.20621e-05	3.59003e-06	Strong correlation	Strong correlation	FALSE	61	69.3182	0	0	61	69.32	4.9741	Oncology	I	0	PASS	12	0.110687	2	1	1	1	1	1	1	2.63919	149	2.056	0.379902	0.66875
P34949	MPI	Mannose-6-phosphate isomerase	OID21288	MPI	Oncology	42	0.711693	0.745792	4.63535e-07	1.44978e-08	9.36191e-07	2.98687e-08	Strong correlation	Strong correlation	42	0.711693	0.745792	4.63535e-07	1.44978e-08	9.49681e-07	3.01877e-08	Strong correlation	Strong correlation	FALSE	46	52.2727	0	0	46	52.27	1.8982	Oncology	I	2	PASS	0.2	0.0780142	2	1	1.5	2	1	1.5	2	1.33018	142.5	2.734	0.419876	0.356988
P12821	ACE	Angiotensin-converting enzyme	OID30696	ACE	Inflammation II	88	0.71026	0.792706	0	3.51239e-20	0	1.98275e-19	Strong correlation	Strong correlation	88	0.71026	0.792706	0	3.51239e-20	0	1.96154e-19	Strong correlation	Strong correlation	TRUE	0	0	0	0	0	0	1.6749	Inflammation	II	0	PASS	130	0.431853	4	41	59.5	66	29	33.5	37	1.1724	133	1.298	0.493396	0.329644
P37235	HPCAL1	Hippocalcin-like protein 1	OID20615	HPCAL1	Inflammation	88	0.710084	0.724777	0	1.42837e-15	0	5.15217e-15	Strong correlation	Strong correlation	88	0.710084	0.724777	0	1.42837e-15	0	5.15065e-15	Strong correlation	Strong correlation	TRUE	0	0	0	0	0	0	6.4473	Inflammation	I	0	PASS	0.22	0.357513	3	2	3.5	5	2	3.5	4	1.2	126.5	0.677	0.586605	0.609518
P22894	MMP8	Neutrophil collagenase	OID21019	MMP8	Neurology	68	0.709661	0.833933	0	1.0657e-18	0	5.14176e-18	Strong correlation	Strong correlation	68	0.709661	0.833933	0	1.0657e-18	0	5.15797e-18	Strong correlation	Strong correlation	FALSE	20	22.7273	0	0	20	22.73	5.5381	Neurology	I	0	PASS	1.3	0.0342612	1	1	1	1	1	1	1	1.24493	197.5	1.4945	0.450837	0.520946
Q13316	DMP1	Dentin matrix acidic phosphoprotein 1	OID30213	DMP1	Cardiometabolic II	10	0.709091	0.800587	0.0275141	0.00539631	0.036805	0.00754999	Strong correlation	Strong correlation	10	0.709091	0.800587	0.0275141	0.00539631	0.0375568	0.00765231	Strong correlation	Strong correlation	FALSE	78	88.6364	0	0	78	88.64	6.4043	Cardiometabolic	II	1	PASS	0.044	0.0506823	2	1	1	1	1	1	1	0.809223	119	1.558	0.105416	0.624741
P48304	REG1B	Lithostathine-1-beta	OID20266	REG1B	Cardiometabolic	65	0.70896	0.857813	0	7.13631e-20	0	3.83662e-19	Strong correlation	Strong correlation	65	0.70896	0.857813	0	7.13631e-20	0	3.79095e-19	Strong correlation	Strong correlation	FALSE	23	26.1364	0	0	23	26.14	6.0726	Cardiometabolic	I	0	PASS	26	0.174699	1	1	1	2	1	1	2	0.353206	167	2.72	0.488202	0.77241
Q8TDY8	IGDCC4	Immunoglobulin superfamily DCC subclass member 4	OID30402	IGDCC4	Cardiometabolic II	88	0.708159	0.734617	1.19821e-14	3.76321e-16	3.35678e-14	1.42096e-15	Strong correlation	Strong correlation	88	0.708159	0.734617	1.19821e-14	3.76321e-16	3.36363e-14	1.43291e-15	Strong correlation	Strong correlation	TRUE	0	0	0	0	0	0	4.3275	Cardiometabolic	II	0	PASS	37	0.14	2	6	6.5	14	5	6	11	1.54825	121	1.5095	0.461829	0.326586
P18827	SDC1	Syndecan-1	OID20169	SDC1	Cardiometabolic	88	0.708112	0.848636	0	1.65344e-25	0	1.62324e-24	Strong correlation	Strong correlation	88	0.708112	0.848636	0	1.65344e-25	0	1.59344e-24	Strong correlation	Strong correlation	TRUE	0	0	0	0	0	0	5.0496	Cardiometabolic	I	0	PASS	4.2	0.119355	1	1	1.5	2	1	1	2	0.353631	180.5	1.399	0.460196	0.496503
P12104	FABP2	Fatty acid-binding protein, intestinal	OID20200	FABP2	Cardiometabolic	36	0.708108	0.762048	3.06678e-06	6.6882e-08	5.81915e-06	1.3064e-07	Strong correlation	Strong correlation	36	0.708108	0.762048	3.06678e-06	6.6882e-08	5.89599e-06	1.31233e-07	Strong correlation	Strong correlation	FALSE	52	59.0909	0	0	52	59.09	6.1105	Cardiometabolic	I	0	PASS	0.39	0.0606061	1	1	1	2	1	1	1	0.981856	95	0.5705	0.43461	0.272773
P09237	MMP7	Matrilysin	OID20087	MMP7	Cardiometabolic	22	0.70751	0.804435	0.000337407	6.40629e-06	0.000544968	1.12484e-05	Strong correlation	Strong correlation	21	0.664935	0.791117	0.00133793	1.95302e-05	0.00207901	3.34936e-05	Moderate correlation	Strong correlation	FALSE	66	75	0	0	66	75	4.6912	Cardiometabolic	I	2	PASS	0.029	0.0524345	1	1	1	1	1	1	1	1.46607	78	0.4265	0.557736	0.624157
Q6UVK1	CSPG4	Chondroitin sulfate proteoglycan 4	OID30397	CSPG4	Cardiometabolic II	88	0.707442	0.763959	0	4.83432e-18	0	2.176e-17	Strong correlation	Strong correlation	88	0.707442	0.763959	0	4.83432e-18	0	2.16801e-17	Strong correlation	Strong correlation	TRUE	0	0	0	0	0	0	4.8623	Cardiometabolic	II	0	PASS	51	0.279931	1	20	26	42	19	20.5	32	1.19985	136	1.799	0.477433	0.295117
Q14515	SPARCL1	SPARC-like protein 1	OID20361	SPARCL1	Cardiometabolic	88	0.706407	0.717011	1.48659e-14	3.93263e-15	4.15436e-14	1.34137e-14	Strong correlation	Strong correlation	88	0.706407	0.717011	1.48659e-14	3.93263e-15	4.16245e-14	1.34674e-14	Strong correlation	Strong correlation	TRUE	0	0	0	0	0	0	6.0246	Cardiometabolic	I	0	PASS	430	0.638554	2	49	60	80	25	28	34	1.18887	134.5	1.8535	0.472641	0.277108
P12830	CDH1	Cadherin-1	OID20353	CDH1	Cardiometabolic	88	0.706351	0.720247	0	2.58933e-15	0	8.96734e-15	Strong correlation	Strong correlation	88	0.706351	0.720247	0	2.58933e-15	0	9.03776e-15	Strong correlation	Strong correlation	TRUE	0	0	0	0	0	0	4.5072	Cardiometabolic	I	0	PASS	140	0.292517	2	18	24.5	32	11	13.5	17	0.930437	145	1.068	0.512806	0.334294
P17174	GOT1	Aspartate aminotransferase, cytoplasmic	OID30417	GOT1	Cardiometabolic II	88	0.704924	0.811857	0	8.3896e-22	0	5.41249e-21	Strong correlation	Strong correlation	88	0.704924	0.811857	0	8.3896e-22	0	5.34285e-21	Strong correlation	Strong correlation	TRUE	0	0	0	0	0	0	2.4189	Cardiometabolic	II	0	PASS	76	0.547215	2	13	17.5	20	10	12.5	14	1.12794	186	2.238	0.485227	0.361436
P47972	NPTX2	Neuronal pentraxin-2	OID30390	NPTX2	Cardiometabolic II	51	0.704796	0.752405	3.57966e-08	1.93903e-10	7.98704e-08	4.57028e-10	Strong correlation	Strong correlation	51	0.704796	0.752405	3.57966e-08	1.93903e-10	8.09315e-08	4.60044e-10	Strong correlation	Strong correlation	FALSE	37	42.0455	0	0	37	42.05	2.6322	Cardiometabolic	II	0	PASS	0.26	0.104408	1	1	2	3	1	2	2	1.34076	174	2.148	0.296773	0.339656
Q8NBP7	PCSK9	Proprotein convertase subtilisin/kexin type 9	OID20235	PCSK9	Cardiometabolic	88	0.703583	0.720766	2.09733e-14	2.42025e-15	5.83224e-14	8.48589e-15	Strong correlation	Strong correlation	88	0.703583	0.720766	2.09733e-14	2.42025e-15	5.85751e-14	8.5573e-15	Strong correlation	Strong correlation	TRUE	0	0	0	0	0	0	4.566	Cardiometabolic	I	0	PASS	320	0.393064	2	22	26.5	39	14	16	17	0.92671	145	1.619	0.448212	0.419358
P37173	TGFBR2	TGF-beta receptor type-2	OID21493	TGFBR2	Oncology	74	0.703399	0.720292	0	4.6993e-13	0	1.3674e-12	Strong correlation	Strong correlation	74	0.703399	0.720292	0	4.6993e-13	0	1.37199e-12	Strong correlation	Strong correlation	FALSE	14	15.9091	0	0	14	15.91	3.7051	Oncology	I	0	PASS	0.52	0.0405644	3	1	2	2	1	1	2	2.50386	186	2.209	0.525095	0.395397
O43915	VEGFD	Vascular endothelial growth factor D	OID20662	VEGFD	Inflammation	76	0.703349	0.750293	0	6.11407e-15	0	2.03622e-14	Strong correlation	Strong correlation	76	0.703349	0.750293	0	6.11407e-15	0	2.0424e-14	Strong correlation	Strong correlation	FALSE	12	13.6364	0	0	12	13.64	8.1999	Inflammation	I	0	PASS	0.3	0.161017	1	1	3	4	1	3	4	0.969601	111	0.946	0.407265	0.414795
P33151	CDH5	Cadherin-5	OID20243	CDH5	Cardiometabolic	88	0.702711	0.701066	2.33059e-14	2.841e-14	6.46494e-14	9.06071e-14	Strong correlation	Strong correlation	88	0.702711	0.701066	2.33059e-14	2.841e-14	6.49235e-14	9.09956e-14	Strong correlation	Strong correlation	TRUE	0	0	0	0	0	0	4.6154	Cardiometabolic	I	0	PASS	1100	0.330357	2	63	85	110	22	23	25	1.06774	131	1.4985	0.478618	0.24779
Q9BUD6	SPON2	Spondin-2	OID20221	SPON2	Cardiometabolic	88	0.702247	0.69712	0	4.54301e-14	0	1.42871e-13	Strong correlation	Moderate correlation	88	0.702247	0.69712	0	4.54301e-14	0	1.43818e-13	Strong correlation	Moderate correlation	TRUE	0	0	0	0	0	0	7.3129	Cardiometabolic	I	0	PASS	2	0.117825	1	1	1.5	4	1	1.5	4	1.13465	130	0.77	0.394051	0.424826
P17405	SMPD1	Sphingomyelin phosphodiesterase	OID21028	SMPD1	Neurology	88	0.701426	0.695977	2.72085e-14	5.19723e-14	7.52902e-14	1.62991e-13	Strong correlation	Moderate correlation	88	0.701426	0.695977	2.72085e-14	5.19723e-14	7.56023e-14	1.64052e-13	Strong correlation	Moderate correlation	TRUE	0	0	0	0	0	0	4.5415	Neurology	I	0	PASS	1.4	0.129952	4	1	2	3	1	2	3	1.39564	116	1.96	0.400841	0.411077
Q9HC56	PCDH9	Protocadherin-9	OID31516	PCDH9	Oncology II	88	0.701208	0.767438	0	2.76686e-18	0	1.28024e-17	Strong correlation	Strong correlation	88	0.701208	0.767438	0	2.76686e-18	0	1.28218e-17	Strong correlation	Strong correlation	TRUE	0	0	0	0	0	0	4.423	Oncology	II	0	PASS	3.1	0.0759903	2	2	4	6	1	3	5	0.958867	118	0.989	0.481049	0.362041
P09110	ACAA1	3-ketoacyl-CoA thiolase, peroxisomal	OID21269	ACAA1	Oncology	22	0.700734	0.685583	0.00040581	0.000428933	0.000649346	0.00066247	Strong correlation	Moderate correlation	20	0.738346	0.768821	0.000303102	7.46689e-05	0.000502256	0.000124144	Strong correlation	Strong correlation	FALSE	66	75	4	4.54545	67	76.14	1.48645	Oncology	I	1	PASS	3.2	0.0306604	1	1	1	1	1	1	1	1.46761	128	0.978	0.604127	0.489849
O15240	VGF	Neurosecretory protein VGF	OID31067	VGF	Neurology II	63	0.700317	0.718597	0	3.32753e-11	0	8.23857e-11	Strong correlation	Strong correlation	63	0.700317	0.718597	0	3.32753e-11	0	8.27325e-11	Strong correlation	Strong correlation	FALSE	25	28.4091	0	0	25	28.41	3.4026	Neurology	II	0	PASS	2.2	0.097561	1	1	1	1	1	1	1	2.29356	213	2.8315	0.470062	0.457654
P07358	C8B	Complement component C8 beta chain	OID30719	C8B	Inflammation II	88	0.700304	0.712481	3.11218e-14	6.99166e-15	8.59084e-14	2.31483e-14	Strong correlation	Strong correlation	88	0.700304	0.712481	3.11218e-14	6.99166e-15	8.62564e-14	2.32842e-14	Strong correlation	Strong correlation	TRUE	0	0	0	0	0	0	1.4378	Inflammation	II	0	PASS	10000	0.759729	1	419	546.5	740	55	62	73	1.14509	142	1.756	0.478281	0.296631
P10599	TXN	Thioredoxin	OID30670	TXN	Inflammation II	88	0.70024	0.663018	0	1.95646e-12	0	5.42714e-12	Strong correlation	Moderate correlation	NA	NA	NA	NA	NA	NA	NA	NA	NA	FALSE	0	0	52	59.0909	52	59.09	0.1306	Inflammation	II	0	WARN	24	0.52381	2	6	9	10	4	5	5	1.1275	149.5	1.005	0.529783	0.402861
P01236	PRL	Prolactin	OID21033	PRL	Neurology	57	0.699702	0.748824	1.4541e-09	2.1113e-11	3.60808e-09	5.33256e-11	Moderate correlation	Strong correlation	57	0.699702	0.748824	1.4541e-09	2.1113e-11	3.63358e-09	5.37197e-11	Moderate correlation	Strong correlation	FALSE	31	35.2273	0	0	31	35.23	6.5546	Neurology	I	0	PASS	3.6	0.299559	1	1	1	3	1	1	3	1.22273	139	2.6305	0.31722	0.421552
P08294	SOD3	Extracellular superoxide dismutase [Cu-Zn]	OID30683	SOD3	Inflammation II	88	0.699468	0.81089	3.43894e-14	1.02342e-21	9.46967e-14	6.49126e-21	Moderate correlation	Strong correlation	88	0.699468	0.81089	3.43894e-14	1.02342e-21	9.48314e-14	6.40521e-21	Moderate correlation	Strong correlation	TRUE	0	0	0	0	0	0	5.7178	Inflammation	II	0	PASS	390	0.5	1	12	18	24	6	7	8	0.891077	146	1.982	0.448831	0.425604
O95727	CRTAM	Cytotoxic and regulatory T-cell molecule	OID20914	CRTAM	Neurology	29	0.697537	0.739108	4.17311e-05	4.6608e-06	7.28197e-05	8.2348e-06	Moderate correlation	Strong correlation	29	0.697537	0.739108	4.17311e-05	4.6608e-06	7.33822e-05	8.26646e-06	Moderate correlation	Strong correlation	FALSE	59	67.0455	0	0	59	67.05	5.8786	Neurology	I	1	PASS	3	0.0458015	1	1	1	1	1	1	1	0.379823	107	1.198	0.84976	1.02672
P24387	CRHBP	Corticotropin-releasing factor-binding protein	OID20747	CRHBP	Inflammation	88	0.697363	0.786144	4.41422e-14	1.15491e-19	1.21257e-13	5.95387e-19	Moderate correlation	Strong correlation	88	0.697363	0.786144	4.41422e-14	1.15491e-19	1.21419e-13	5.93256e-19	Moderate correlation	Strong correlation	TRUE	0	0	0	0	0	0	7.8302	Inflammation	I	0	PASS	47	0.375776	1	9	10.5	16	7	7.5	9	1.15829	135	2.143	0.483322	0.31598
P12318	FCGR2A	Low affinity immunoglobulin gamma Fc region receptor II-a	OID20391	FCGR2A	Cardiometabolic	88	0.697017	0.800244	0	8.47722e-21	0	5.01088e-20	Moderate correlation	Strong correlation	88	0.697017	0.800244	0	8.47722e-21	0	4.96328e-20	Moderate correlation	Strong correlation	TRUE	0	0	0	0	0	0	6.4268	Cardiometabolic	I	0	PASS	40	0.201893	11	6	8	10	3	4	4	1.7197	143	1.806	0.482113	0.403192
P06756	ITGAV	Integrin alpha-V	OID21416	ITGAV	Oncology	88	0.696835	0.707131	4.69816e-14	1.35999e-14	1.28743e-13	4.41216e-14	Moderate correlation	Strong correlation	88	0.696835	0.707131	4.69816e-14	1.35999e-14	1.28904e-13	4.421e-14	Moderate correlation	Strong correlation	TRUE	0	0	0	0	0	0	3.7605	Oncology	I	0	PASS	1.4	0.0820611	3	1	3	5	1	3	4	1.34297	145	1.7265	0.384648	0.370024
Q9UL46	PSME2	Proteasome activator complex subunit 2	OID20989	PSME2	Neurology	88	0.696612	0.646149	0	1.05656e-11	0	2.7422e-11	Moderate correlation	Moderate correlation	87	0.696453	0.645554	0	1.47383e-11	0	3.81236e-11	Moderate correlation	Moderate correlation	FALSE	0	0	0	0	0	0	5.9418	Neurology	I	1	PASS	4.5	0.39749	1	2	4	8	2	3	8	0.979528	159.5	1.764	0.493513	0.424767
P05156	CFI	Complement factor I	OID30772	CFI	Inflammation II	88	0.695502	0.75028	0	3.9677e-17	0	1.65296e-16	Moderate correlation	Strong correlation	88	0.695502	0.75028	0	3.9677e-17	0	1.63668e-16	Moderate correlation	Strong correlation	TRUE	0	0	0	0	0	0	2.3549	Inflammation	II	0	PASS	14000	0.629503	1	561	665	876	42	49	50	1.30039	157	2.095	0.492781	0.266837
Q13867	BLMH	Bleomycin hydrolase	OID20336	BLMH	Cardiometabolic	88	0.695097	0.674066	0	6.10658e-13	0	1.76326e-12	Moderate correlation	Moderate correlation	88	0.695097	0.674066	0	6.10658e-13	0	1.76863e-12	Moderate correlation	Moderate correlation	TRUE	0	0	0	0	0	0	4.0204	Cardiometabolic	I	0	PASS	33	0.534066	1	18	22.5	27	12	15.5	18	1.20183	133	1.435	0.477627	0.334127
P17301	ITGA2	Integrin alpha-2	OID30570	ITGA2	Inflammation II	88	0.694745	0.722165	0	2.01567e-15	0	7.13384e-15	Moderate correlation	Strong correlation	87	0.696818	0.722875	0	2.67251e-15	0	9.29829e-15	Moderate correlation	Strong correlation	FALSE	0	0	0	0	0	0	4.4944	Inflammation	II	1	PASS	29	0.293819	1	14	16	20	10	12.5	18	1.15805	162.5	1.5065	0.484277	0.369448
P09681	GIP	Gastric inhibitory polypeptide	OID30288	GIP	Cardiometabolic II	22	0.693958	0.650938	0.000485315	0.00103506	0.000769551	0.00154984	Moderate correlation	Moderate correlation	22	0.693958	0.650938	0.000485315	0.00103506	0.000790991	0.00157427	Moderate correlation	Moderate correlation	FALSE	66	75	2	2.27273	66	75	1.08285	Cardiometabolic	II	1	PASS	0.38	0.267974	1	1	2	3	1	2	3	2.50278	132.5	1.357	0.247173	0.437601
O75351	VPS4B	Vacuolar protein sorting-associated protein 4B	OID31386	VPS4B	Oncology II	31	0.692742	0.834889	2.59568e-05	5.24269e-09	4.56468e-05	1.1189e-08	Moderate correlation	Strong correlation	31	0.692742	0.834889	2.59568e-05	5.24269e-09	4.60892e-05	1.12832e-08	Moderate correlation	Strong correlation	FALSE	57	64.7727	1	1.13636	57	64.77	1.8506	Oncology	II	0	PASS	0.054	0.0608108	1	1	1	1	1	1	1	0.563499	104	1.757	0.349548	0.461064
Q15846	CLUL1	Clusterin-like protein 1	OID20198	CLUL1	Cardiometabolic	12	0.692308	0.710654	0.0158777	0.00958487	0.0217021	0.0131043	Moderate correlation	Strong correlation	12	0.692308	0.710654	0.0158777	0.00958487	0.0222288	0.0132664	Moderate correlation	Strong correlation	FALSE	76	86.3636	0	0	76	86.36	4.4299	Cardiometabolic	I	0	PASS	NA	0.0214592	1	1	1	1	1	1	1	1.14087	80	0.5615	0.188247	0.385276
Q9H3K6	BOLA2B	BolA-like protein 2	OID30267	BOLA2_BOLA2B	Cardiometabolic II	88	0.690606	0.69096	0	9.31288e-14	0	2.86492e-13	Moderate correlation	Moderate correlation	87	0.695779	0.693338	0	9.87281e-14	0	3.0544e-13	Moderate correlation	Moderate correlation	FALSE	0	0	0	0	0	0	5.4203	Cardiometabolic	II	1	PASS	0.52	0.406977	2	1	1.5	6	1	1	2	0.926021	174	2.388	0.428072	0.367137
P00746	CFD	Complement factor D	OID30738	CFD	Inflammation II	88	0.690501	0.771965	0	1.3189e-18	0	6.3095e-18	Moderate correlation	Strong correlation	88	0.690501	0.771965	0	1.3189e-18	0	6.2995e-18	Moderate correlation	Strong correlation	TRUE	0	0	0	0	0	0	1.2495	Inflammation	II	0	PASS	2700	0.754941	1	40	48	71	8	10	13	1.04426	162	2.54	0.436518	0.350083
O75015	FCGR3B	Low affinity immunoglobulin gamma Fc region receptor III-B	OID20387	FCGR3B	Cardiometabolic	88	0.689902	0.623678	0	8.5427e-11	0	2.04771e-10	Moderate correlation	Moderate correlation	88	0.689902	0.623678	0	8.5427e-11	0	2.06275e-10	Moderate correlation	Moderate correlation	TRUE	0	0	0	0	0	0	5.1242	Cardiometabolic	I	0	PASS	NA	0.218884	1	6	13	19	2	2	2	1.45161	135.5	1.964	0.5318	0.867812
P15509	CSF2RA	Granulocyte-macrophage colony-stimulating factor receptor subunit alpha	OID20915	CSF2RA	Neurology	74	0.689893	0.474139	0	1.97818e-05	0	3.37367e-05	Moderate correlation	Weak correlation	74	0.689893	0.474139	0	1.97818e-05	0	3.38717e-05	Moderate correlation	Weak correlation	FALSE	14	15.9091	0	0	14	15.91	4.4539	Neurology	I	1	PASS	6.3	0.0725	8	1	1	2	1	1	2	0.656916	252	1.997	0.571317	0.600919
P29017	CD1C	T-cell surface glycoprotein CD1c	OID21483	CD1C	Oncology	74	0.689419	0.808036	0	3.2858e-18	0	1.508e-17	Moderate correlation	Strong correlation	74	0.689419	0.808036	0	3.2858e-18	0	1.50346e-17	Moderate correlation	Strong correlation	FALSE	14	15.9091	0	0	14	15.91	3.6301	Oncology	I	0	PASS	0.25	0.117117	1	1	1	3	1	1	3	1.48752	131	1.012	0.510118	0.468192
O43583	DENR	Density-regulated protein	OID30493	DENR	Inflammation II	44	0.689077	0.722027	6.41913e-07	3.1727e-08	1.28269e-06	6.32859e-08	Moderate correlation	Strong correlation	44	0.689077	0.722027	6.41913e-07	3.1727e-08	1.29809e-06	6.38646e-08	Moderate correlation	Strong correlation	FALSE	44	50	2	2.27273	44	50	1.56485	Inflammation	II	1	PASS	0.11	0.121212	1	1	1	2	1	1	2	1.69041	153	2.372	0.607569	0.440782
P51692	STAT5B	Signal transducer and activator of transcription 5B	OID21277	STAT5B	Oncology	39	0.687449	0.764896	2.83613e-06	1.4333e-08	5.39964e-06	2.95831e-08	Moderate correlation	Strong correlation	38	0.681147	0.770117	4.86344e-06	1.57703e-08	9.12521e-06	3.26498e-08	Moderate correlation	Strong correlation	FALSE	49	55.6818	0	0	49	55.68	7.0243	Oncology	I	2	PASS	NA	0.0343075	3	1	1	2	1	1	1	1.03944	262	1.939	0.401846	0.549179
P41439	FOLR3	Folate receptor gamma	OID21485	FOLR3	Oncology	22	0.687182	0.87152	0.000577339	1.28814e-07	0.000906559	2.47754e-07	Moderate correlation	Strong correlation	22	0.687182	0.87152	0.000577339	1.28814e-07	0.000925778	2.49163e-07	Moderate correlation	Strong correlation	FALSE	66	75	0	0	66	75	5.757	Oncology	I	0	PASS	5.9	0.338776	2	2	2.5	3	2	2	2	2.1987	109	1.581	0.443243	0.964896
Q07654	TFF3	Trefoil factor 3	OID20371	TFF3	Cardiometabolic	88	0.686644	0.832418	0	9.17793e-24	0	7.14613e-23	Moderate correlation	Strong correlation	88	0.686644	0.832418	0	9.17793e-24	0	7.08849e-23	Moderate correlation	Strong correlation	TRUE	0	0	0	0	0	0	1.6604	Cardiometabolic	I	0	PASS	4.8	0.275	1	2	3	4	1	2	3	1.01953	84	0.9545	0.350461	0.447369
Q9UGT4	SUSD2	Sushi domain-containing protein 2	OID21098	SUSD2	Neurology	88	0.686256	0.725965	0	1.21967e-15	0	4.44198e-15	Moderate correlation	Strong correlation	88	0.686256	0.725965	0	1.21967e-15	0	4.44223e-15	Moderate correlation	Strong correlation	TRUE	0	0	0	0	0	0	6.6639	Neurology	I	0	PASS	4.5	0.218978	1	3	6.5	9	2	5	8	0.826835	155	3.022	0.512862	0.239828
Q00796	SORD	Sorbitol dehydrogenase	OID21453	SORD	Oncology	48	0.68617	0.765077	2.33909e-07	2.4274e-10	4.81903e-07	5.68575e-10	Moderate correlation	Strong correlation	48	0.68617	0.765077	2.33909e-07	2.4274e-10	4.90265e-07	5.70937e-10	Moderate correlation	Strong correlation	FALSE	40	45.4545	0	0	40	45.45	8.0398	Oncology	I	0	PASS	2.6	0.176471	2	1	1.5	4	1	1.5	4	1.36803	129	0.878	0.254828	0.473003
Q9UBR2	CTSZ	Cathepsin Z	OID20365	CTSZ	Cardiometabolic	88	0.685428	0.754883	0	1.98427e-17	0	8.55053e-17	Moderate correlation	Strong correlation	88	0.685428	0.754883	0	1.98427e-17	0	8.47399e-17	Moderate correlation	Strong correlation	TRUE	0	0	0	0	0	0	5.708	Cardiometabolic	I	0	PASS	58	0.445545	1	13	14.5	19	6	8.5	9	0.787026	121	1.362	0.506498	0.296829
Q96B86	RGMA	Repulsive guidance molecule A	OID21065	RGMA	Neurology	88	0.685428	0.707635	0	1.27818e-14	0	4.17835e-14	Moderate correlation	Strong correlation	88	0.685428	0.707635	0	1.27818e-14	0	4.18765e-14	Moderate correlation	Strong correlation	TRUE	0	0	0	0	0	0	6.5252	Neurology	I	0	PASS	2.2	0.115556	3	2	3	4	2	2	3	0.880757	123.5	1.7255	0.443691	0.268375
Q8TDX7	NEK7	Serine/threonine-protein kinase Nek7	OID31250	NEK7	Oncology II	10	0.684848	0.791238	0.0350915	0.00640361	0.0466098	0.00890354	Moderate correlation	Strong correlation	10	0.684848	0.791238	0.0350915	0.00640361	0.0474845	0.00899811	Moderate correlation	Strong correlation	FALSE	78	88.6364	0	0	78	88.64	1.3805	Oncology	II	0	PASS	NA	0.0695364	6	2	2	2	2	2	2	3.45262	100	1.035	0.64533	0.179625
P15144	ANPEP	Aminopeptidase N	OID20350	ANPEP	Cardiometabolic	88	0.68478	0.788702	1.88022e-13	7.29798e-20	5.12746e-13	3.90494e-19	Moderate correlation	Strong correlation	88	0.68478	0.788702	1.88022e-13	7.29798e-20	5.14586e-13	3.85801e-19	Moderate correlation	Strong correlation	TRUE	0	0	0	0	0	0	4.706	Cardiometabolic	I	0	PASS	840	0.466391	1	94	103	126	39	43.5	48	1.0161	151.5	1.587	0.477436	0.284834
Q99650	OSMR	Oncostatin-M-specific receptor subunit beta	OID20356	OSMR	Cardiometabolic	88	0.684178	0.702136	0	2.49817e-14	0	8.0126e-14	Moderate correlation	Strong correlation	88	0.684178	0.702136	0	2.49817e-14	0	8.0251e-14	Moderate correlation	Strong correlation	TRUE	0	0	0	0	0	0	2.3145	Cardiometabolic	I	0	PASS	31	0.173647	2	6	10.5	12	5	7	9	1.14178	152.5	1.4275	0.535521	0.277495
P55083	MFAP4	Microfibril-associated glycoprotein 4	OID30598	MFAP4	Inflammation II	88	0.683967	0.751593	0	3.26115e-17	0	1.37382e-16	Moderate correlation	Strong correlation	87	0.682529	0.749611	0	6.66038e-17	0	2.64713e-16	Moderate correlation	Strong correlation	FALSE	0	0	0	0	0	0	5.3678	Inflammation	II	1	PASS	68	0.2	2	5	6	7	3	4	5	1.13593	161.5	2.8255	0.534077	0.484699
P10646	TFPI	Tissue factor pathway inhibitor	OID20388	TFPI	Cardiometabolic	88	0.683932	0.713971	0	5.79315e-15	0	1.95238e-14	Moderate correlation	Strong correlation	88	0.683932	0.713971	0	5.79315e-15	0	1.95924e-14	Moderate correlation	Strong correlation	TRUE	0	0	0	0	0	0	7.8642	Cardiometabolic	I	0	PASS	170	0.375	1	1	2	3	1	2	3	1.70804	182	0.884	0.453595	0.480886
P48357	LEPR	Leptin receptor	OID20128	LEPR	Cardiometabolic	88	0.68372	0.714823	0	5.19955e-15	0	1.76285e-14	Moderate correlation	Strong correlation	88	0.68372	0.714823	0	5.19955e-15	0	1.76947e-14	Moderate correlation	Strong correlation	TRUE	0	0	0	0	0	0	2.5491	Cardiometabolic	I	0	PASS	7.7	0.218884	5	9	13.5	19	8	11	15	1.32551	169.5	1.861	0.469286	0.307735
Q9Y4L1	HYOU1	Hypoxia up-regulated protein 1	OID20300	HYOU1	Cardiometabolic	88	0.683679	0.721501	2.12699e-13	2.19884e-15	5.78645e-13	7.7578e-15	Moderate correlation	Strong correlation	NA	NA	NA	NA	NA	NA	NA	NA	NA	FALSE	0	0	0	0	0	0	3.0638	Cardiometabolic	I	0	WARN	110	0.479479	3	36	42.5	60	21	24.5	30	1.06916	148.5	1.5715	0.505429	0.220054
P05107	ITGB2	Integrin beta-2	OID20315	ITGB2	Cardiometabolic	88	0.683491	0.695153	0	5.72406e-14	0	1.79016e-13	Moderate correlation	Moderate correlation	88	0.683491	0.695153	0	5.72406e-14	0	1.80159e-13	Moderate correlation	Moderate correlation	TRUE	0	0	0	0	0	0	6.5213	Cardiometabolic	I	0	PASS	5	0.257477	3	4	9	13	4	7.5	9	1.41718	136	1.31	0.533868	0.329472
P00742	F10	Coagulation factor X	OID30684	F10	Inflammation II	88	0.683485	0.791503	2.17354e-13	4.38255e-20	5.89887e-13	2.44945e-19	Moderate correlation	Strong correlation	88	0.683485	0.791503	2.17354e-13	4.38255e-20	5.91898e-13	2.42264e-19	Moderate correlation	Strong correlation	TRUE	0	0	0	0	0	0	3.3413	Inflammation	II	0	PASS	7900	0.631148	1	143	179	220	32	35	40	1.12301	136	1.566	0.509923	0.24429
P48507	GCLM	Glutamate--cysteine ligase regulatory subunit	OID30059	GCLM	Cardiometabolic II	88	0.683438	0.594853	0	9.87997e-10	0	2.21759e-09	Moderate correlation	Moderate correlation	86	0.698797	0.60032	0	1.00039e-09	0	2.26021e-09	Moderate correlation	Moderate correlation	FALSE	0	0	0	0	0	0	1.1218	Cardiometabolic	II	2	PASS	1.2	0.284672	2	1	3	5	1	3	3	1.34016	172	1.9375	0.398046	0.497081
O00602	FCN1	Ficolin-1	OID30690	FCN1	Inflammation II	88	0.683221	0.666694	2.23861e-13	1.33538e-12	6.06088e-13	3.74104e-12	Moderate correlation	Moderate correlation	88	0.683221	0.666694	2.23861e-13	1.33538e-12	6.08099e-13	3.72878e-12	Moderate correlation	Moderate correlation	TRUE	0	0	0	0	0	0	6.1096	Inflammation	II	0	PASS	27	0.392638	1	6	8	10	4	5	6	1.04892	169	2.478	0.474034	0.642075
P05060	CHGB	Secretogranin-1	OID21038	CHGB	Neurology	88	0.682047	0.629691	0	4.96451e-11	0	1.20796e-10	Moderate correlation	Moderate correlation	88	0.682047	0.629691	0	4.96451e-11	0	1.21765e-10	Moderate correlation	Moderate correlation	TRUE	0	0	0	0	0	0	4.6682	Neurology	I	0	PASS	6.8	0.249631	1	2	6	10	2	5.5	10	1.07853	159	1.868	0.437469	0.466569
P55058	PLTP	Phospholipid transfer protein	OID20238	PLTP	Cardiometabolic	88	0.68173	0.684399	0	1.96239e-13	0	5.9081e-13	Moderate correlation	Moderate correlation	88	0.68173	0.684399	0	1.96239e-13	0	5.91978e-13	Moderate correlation	Moderate correlation	TRUE	0	0	0	0	0	0	6.662	Cardiometabolic	I	0	PASS	270	0.527383	4	87	100.5	124	22	28.5	31	1.02741	144	1.503	0.467698	0.269707
P21709	EPHA1	Ephrin type-A receptor 1	OID20677	EPHA1	Inflammation	88	0.679124	0.715498	0	4.77151e-15	0	1.6226e-14	Moderate correlation	Strong correlation	88	0.679124	0.715498	0	4.77151e-15	0	1.62889e-14	Moderate correlation	Strong correlation	TRUE	0	0	0	0	0	0	6.9574	Inflammation	I	0	PASS	19	0.156762	3	3	4.5	7	3	4.5	7	0.874677	145	2.4185	0.370002	0.409118
A2VDF0	FUOM	Fucose mutarotase	OID30626	FUOM	Inflammation II	76	0.679098	0.775906	0	1.84852e-16	0	7.22136e-16	Moderate correlation	Strong correlation	75	0.678691	0.775951	0	2.93058e-16	0	1.11979e-15	Moderate correlation	Strong correlation	FALSE	12	13.6364	0	0	12	13.64	6.371	Inflammation	II	1	PASS	0.99	0.25974	2	1	1	3	1	1	2	0.740329	107	0.925	0.349762	0.480505
Q9NQX5	NPDC1	Neural proliferation differentiation and control protein 1	OID20205	NPDC1	Cardiometabolic	20	0.678195	0.617932	0.00136819	0.00368949	0.00209308	0.00522639	Moderate correlation	Moderate correlation	20	0.678195	0.617932	0.00136819	0.00368949	0.00211924	0.0053006	Moderate correlation	Moderate correlation	FALSE	68	77.2727	0	0	68	77.27	5.6655	Cardiometabolic	I	0	PASS	0.17	0.0430769	1	1	1	1	1	1	1	3.44419	132.5	1.0825	0.860403	0.519608
P19961	AMY2B	Alpha-amylase 2B	OID20340	AMY2B	Cardiometabolic	88	0.678032	0.753239	0	2.54617e-17	0	1.08069e-16	Moderate correlation	Strong correlation	88	0.678032	0.753239	0	2.54617e-17	0	1.07057e-16	Moderate correlation	Strong correlation	TRUE	0	0	0	0	0	0	3.5895	Cardiometabolic	I	0	PASS	NA	0.506849	2	1	1	2	1	1	1	1.14086	218.5	1.016	0.645712	0.498996
P14555	PLA2G2A	Phospholipase A2, membrane associated	OID20274	PLA2G2A	Cardiometabolic	36	0.677992	0.712874	9.8326e-06	1.07037e-06	1.76768e-05	1.95542e-06	Moderate correlation	Strong correlation	36	0.677992	0.712874	9.8326e-06	1.07037e-06	1.79252e-05	1.96898e-06	Moderate correlation	Strong correlation	FALSE	52	59.0909	0	0	52	59.09	3.9206	Cardiometabolic	I	0	PASS	0.65	0.125	1	1	2	2	1	2	2	1.27351	90	1.668	0.58908	0.766293
O43639	NCK2	Cytoplasmic protein NCK2	OID20683	NCK2	Inflammation	50	0.677887	0.694709	1.93167e-07	2.18676e-08	4.00894e-07	4.48067e-08	Moderate correlation	Moderate correlation	50	0.677887	0.694709	1.93167e-07	2.18676e-08	4.06433e-07	4.51019e-08	Moderate correlation	Moderate correlation	FALSE	38	43.1818	0	0	38	43.18	3.7483	Inflammation	I	0	PASS	0.23	0.313158	2	1	3	6	1	3	5	1.76371	120	1.415	0.459597	0.544442
P52209	PGD	6-phosphogluconate dehydrogenase, decarboxylating	OID30344	PGD	Cardiometabolic II	88	0.677222	0.680113	0	3.1599e-13	0	9.38638e-13	Moderate correlation	Moderate correlation	87	0.676478	0.679592	0	4.58792e-13	0	1.34907e-12	Moderate correlation	Moderate correlation	FALSE	0	0	0	0	0	0	2.0202	Cardiometabolic	II	1	PASS	43	0.556936	2	22	26	31	16	18.5	22	0.988797	158	1.4205	0.487626	0.442691
P30613	PKLR	Pyruvate kinase PKLR	OID20682	PKLR	Inflammation	52	0.674379	0.800293	1.29103e-07	1.08608e-12	2.73467e-07	3.06545e-12	Moderate correlation	Strong correlation	52	0.674379	0.800293	1.29103e-07	1.08608e-12	2.78069e-07	3.05617e-12	Moderate correlation	Strong correlation	FALSE	36	40.9091	0	0	36	40.91	7.5411	Inflammation	I	0	PASS	7.6	0.139373	2	1	2	4	1	2	4	1.31578	129.5	1.438	0.421853	0.519592
P05452	CLEC3B	Tetranectin	OID30756	CLEC3B	Inflammation II	88	0.674298	0.723458	0	1.70051e-15	0	6.11424e-15	Moderate correlation	Strong correlation	88	0.674298	0.723458	0	1.70051e-15	0	6.11172e-15	Moderate correlation	Strong correlation	TRUE	0	0	0	0	0	0	4.8558	Inflammation	II	0	PASS	16000	0.717822	1	91	112.5	144	12	14	16	1.10353	161	1.386	0.475931	0.395568
Q16651	PRSS8	Prostasin	OID20763	PRSS8	Inflammation	53	0.674165	0.71481	9.75278e-08	1.83126e-09	2.10533e-07	4.06987e-09	Moderate correlation	Strong correlation	53	0.674165	0.71481	9.75278e-08	1.83126e-09	2.13856e-07	4.09496e-09	Moderate correlation	Strong correlation	FALSE	35	39.7727	0	0	35	39.77	6.7216	Inflammation	I	0	PASS	2.5	0.241983	2	1	2	3	1	2	2	1.5077	161	2.497	0.311693	0.427412
Q14126	DSG2	Desmoglein-2	OID21113	DSG2	Neurology	88	0.673377	0.760048	6.57616e-13	8.95306e-18	1.77619e-12	3.94844e-17	Moderate correlation	Strong correlation	88	0.673377	0.760048	6.57616e-13	8.95306e-18	1.78193e-12	3.9314e-17	Moderate correlation	Strong correlation	TRUE	0	0	0	0	0	0	5.0575	Neurology	I	0	PASS	130	0.278175	1	34	42.5	51	20	23.5	24	0.995667	140	1.5555	0.512277	0.281033
Q8N5J2	MINDY1	Ubiquitin carboxyl-terminal hydrolase MINDY-1	OID31399	MINDY1	Oncology II	22	0.672501	0.727636	0.000827286	0.000124148	0.00128651	0.000199663	Moderate correlation	Strong correlation	22	0.672501	0.727636	0.000827286	0.000124148	0.00131117	0.000201186	Moderate correlation	Strong correlation	FALSE	66	75	0	0	66	75	3.8355	Oncology	II	0	PASS	0.061	0.0810235	4	1	1	1	1	1	1	2.4334	207.5	4.3075	0.459063	0.671512
P24158	PRTN3	Myeloblastin	OID20329	PRTN3	Cardiometabolic	76	0.670977	0.602118	0	8.73443e-09	0	1.82953e-08	Moderate correlation	Moderate correlation	76	0.670977	0.602118	0	8.73443e-09	0	1.84337e-08	Moderate correlation	Moderate correlation	FALSE	12	13.6364	0	0	12	13.64	4.2841	Cardiometabolic	I	0	PASS	0.66	0.160156	1	1	1	5	1	1	3	0.916431	119	1.05	0.47798	0.445046
P08571	CD14	Monocyte differentiation antigen CD14	OID20378	CD14	Cardiometabolic	88	0.670177	0.691729	0	8.52349e-14	0	2.62924e-13	Moderate correlation	Moderate correlation	88	0.670177	0.691729	0	8.52349e-14	0	2.64447e-13	Moderate correlation	Moderate correlation	TRUE	0	0	0	0	0	0	9.6831	Cardiometabolic	I	0	PASS	5800	0.461333	1	45	60.5	101	13	15	17	1.04178	144	1.404	0.497389	0.240228
Q16543	CDC37	Hsp90 co-chaperone Cdc37	OID21470	CDC37	Oncology	49	0.670102	0.784268	3.65972e-07	2.63036e-11	7.45817e-07	6.57008e-11	Moderate correlation	Strong correlation	49	0.670102	0.784268	3.65972e-07	2.63036e-11	7.55466e-07	6.64608e-11	Moderate correlation	Strong correlation	FALSE	39	44.3182	0	0	39	44.32	2.8529	Oncology	I	0	PASS	1	0.0952381	1	1	1	2	1	1	2	2.16596	154	1.464	0.532576	0.36397
O75791	GRAP2	GRB2-related adapter protein 2	OID20192	GRAP2	Cardiometabolic	46	0.669812	0.60497	8.38031e-07	8.45392e-06	1.65989e-06	1.47291e-05	Moderate correlation	Moderate correlation	46	0.669812	0.60497	8.38031e-07	8.45392e-06	1.68532e-06	1.47774e-05	Moderate correlation	Moderate correlation	FALSE	42	47.7273	0	0	42	47.73	6.3888	Cardiometabolic	I	0	PASS	0.22	0.118182	2	1	1.5	2	1	1.5	2	1.58985	119.5	1.143	0.382725	0.701027
O43493	TGOLN2	Trans-Golgi network integral membrane protein 2	OID30691	TGOLN2	Inflammation II	88	0.668809	0.70762	1.06922e-12	1.28052e-14	2.88103e-12	4.17835e-14	Moderate correlation	Strong correlation	88	0.668809	0.70762	1.06922e-12	1.28052e-14	2.89008e-12	4.18765e-14	Moderate correlation	Strong correlation	TRUE	0	0	0	0	0	0	2.7663	Inflammation	II	0	PASS	23	0.304348	6	3	8.5	14	3	6	8	0.785889	122	1.016	0.532623	0.291771
O43768	ENSA	Alpha-endosulfine	OID31355	ENSA	Oncology II	64	0.668773	0.718219	1.46138e-09	2.37829e-11	3.61821e-09	5.98015e-11	Moderate correlation	Strong correlation	39	0.623077	0.719155	3.39267e-05	2.50145e-07	5.99481e-05	4.74577e-07	Moderate correlation	Strong correlation	FALSE	24	27.2727	35	39.7727	49	55.68	0.5553	Oncology	II	0	PASS	0.86	0.297521	11	1	1.5	2	1	1.5	2	0.924593	99	1.371	0.539405	0.450772
Q8NFT8	DNER	Delta and Notch-like epidermal growth factor-related receptor	OID20712	DNER	Inflammation	66	0.668594	0.68467	0	2.30919e-10	0	5.4314e-10	Moderate correlation	Moderate correlation	66	0.668594	0.68467	0	2.30919e-10	0	5.45489e-10	Moderate correlation	Moderate correlation	FALSE	22	25	0	0	22	25	5.0893	Inflammation	I	0	PASS	19	0.0393487	1	1	1	1	1	1	1	1.79156	176	3.4445	0.510258	0.467681
P07093	SERPINE2	Glia-derived nexin	OID30359	SERPINE2	Cardiometabolic II	64	0.66772	0.683364	1.87346e-09	4.90662e-10	4.56833e-09	1.1146e-09	Moderate correlation	Moderate correlation	63	0.668011	0.682024	3.64758e-09	7.53334e-10	8.87116e-09	1.71269e-09	Moderate correlation	Moderate correlation	FALSE	24	27.2727	0	0	24	27.27	2.8791	Cardiometabolic	II	1	PASS	11	0.150754	3	1	1	4	1	1	4	1.16777	146	1.3565	0.468006	0.33369
P42785	PRCP	Lysosomal Pro-X carboxypeptidase	OID20337	PRCP	Cardiometabolic	88	0.665405	0.745485	0	8.03889e-17	0	3.2184e-16	Moderate correlation	Strong correlation	88	0.665405	0.745485	0	8.03889e-17	0	3.16041e-16	Moderate correlation	Strong correlation	TRUE	0	0	0	0	0	0	4.1668	Cardiometabolic	I	0	PASS	32	0.439516	2	19	22	25	12	13.5	14	0.993954	119.5	1.187	0.506629	0.231114
Q8NI22	MCFD2	Multiple coagulation factor deficiency protein 2	OID20171	MCFD2	Cardiometabolic	64	0.664103	0.667039	3.50837e-09	1.76305e-09	8.44552e-09	3.93375e-09	Moderate correlation	Moderate correlation	64	0.664103	0.667039	3.50837e-09	1.76305e-09	8.55165e-09	3.95867e-09	Moderate correlation	Moderate correlation	FALSE	24	27.2727	0	0	24	27.27	4.6719	Cardiometabolic	I	0	PASS	0.39	0.280822	3	1	1	3	1	1	3	1.39284	143.5	1.947	0.4748	0.453032
Q9UQP3	TNN	Tenascin-N	OID30412	TNN	Cardiometabolic II	88	0.66345	0.689728	0	1.07279e-13	0	3.27414e-13	Moderate correlation	Moderate correlation	88	0.66345	0.689728	0	1.07279e-13	0	3.2912e-13	Moderate correlation	Moderate correlation	TRUE	0	0	0	0	0	0	2.275	Cardiometabolic	II	0	PASS	29	0.317937	1	6	18	24	4	15	19	1.32817	144	1.962	0.50528	0.424669
Q6PI73	LILRA6	Leukocyte immunoglobulin-like receptor subfamily A member 6	OID30346	LILRA6	Cardiometabolic II	64	0.662729	0.71123	4.22844e-09	4.52103e-11	1.00715e-08	1.10243e-10	Moderate correlation	Strong correlation	63	0.65865	0.709974	1.01549e-08	7.24816e-11	2.36443e-08	1.76979e-10	Moderate correlation	Strong correlation	FALSE	24	27.2727	0	0	24	27.27	4.4405	Cardiometabolic	II	1	PASS	13	0.176715	7	1	1	4	1	1	3	1.4361	167	2.893	0.545002	0.682375
P00748	F12	Coagulation factor XII	OID30739	F12	Inflammation II	88	0.662323	0.766123	0	3.42061e-18	0	1.56351e-17	Moderate correlation	Strong correlation	88	0.662323	0.766123	0	3.42061e-18	0	1.55859e-17	Moderate correlation	Strong correlation	TRUE	0	0	0	0	0	0	4.1792	Inflammation	II	0	PASS	7400	0.75935	1	116	128	225	27	30.5	34	1.19201	120	1.602	0.459133	0.38504
P05164	MPO	Myeloperoxidase	OID21100	MPO	Neurology	88	0.66227	0.76125	0	7.41704e-18	0	3.30982e-17	Moderate correlation	Strong correlation	88	0.66227	0.76125	0	7.41704e-18	0	3.2834e-17	Moderate correlation	Strong correlation	TRUE	0	0	0	0	0	0	4.2676	Neurology	I	0	PASS	84	0.272483	4	4	9	14	4	8	12	1.07967	102	1.2475	0.404486	0.340607
Q8IY22	CMIP	C-Maf-inducing protein	OID31406	CMIP	Oncology II	30	0.660512	0.78902	0.000104674	2.21299e-07	0.000176911	4.1991e-07	Moderate correlation	Strong correlation	27	0.721001	0.846514	3.6085e-05	2.63087e-08	6.36589e-05	5.38073e-08	Strong correlation	Strong correlation	FALSE	58	65.9091	10	11.3636	61	69.32	1.17655	Oncology	II	0	PASS	0.04	0.0543338	3	1	1	2	1	1	2	3.35309	106.5	1.135	0.41943	0.486837
Q9UMF0	ICAM5	Intercellular adhesion molecule 5	OID20145	ICAM5	Cardiometabolic	31	0.660484	0.636925	7.85645e-05	0.000116851	0.000133785	0.000188734	Moderate correlation	Moderate correlation	31	0.660484	0.636925	7.85645e-05	0.000116851	0.000135319	0.000190211	Moderate correlation	Moderate correlation	FALSE	57	64.7727	0	0	57	64.77	5.3212	Cardiometabolic	I	0	PASS	1.5	0.0281385	1	1	1	1	1	1	1	2.03582	140	1.418	0.60875	0.25812
P63098	PPP3R1	Calcineurin subunit B type 1	OID20902	PPP3R1	Neurology	22	0.65895	0.737557	0.00113255	8.96662e-05	0.00174679	0.000146502	Moderate correlation	Strong correlation	22	0.65895	0.737557	0.00113255	8.96662e-05	0.00177184	0.000147502	Moderate correlation	Strong correlation	FALSE	66	75	0	0	66	75	3.0339	Neurology	I	1	PASS	0.03	0.0705882	1	1	1	1	1	1	1	1.7738	152	1.4225	0.377984	0.503324
Q9BS40	LXN	Latexin	OID21003	LXN	Neurology	88	0.655648	0.712545	0	6.93495e-15	0	2.30281e-14	Moderate correlation	Strong correlation	87	0.666035	0.716532	0	6.02908e-15	0	2.0202e-14	Moderate correlation	Strong correlation	FALSE	0	0	0	0	0	0	3.3173	Neurology	I	1	PASS	2.5	0.175676	1	1	2.5	4	1	2	3	0.868817	152	1.017	0.397119	0.434743
Q9UEW3	MARCO	Macrophage receptor MARCO	OID20210	MARCO	Cardiometabolic	88	0.654908	0.676738	0	4.57288e-13	0	1.34098e-12	Moderate correlation	Moderate correlation	88	0.654908	0.676738	0	4.57288e-13	0	1.34907e-12	Moderate correlation	Moderate correlation	TRUE	0	0	0	0	0	0	5.7885	Cardiometabolic	I	0	PASS	20	0.107692	2	1	2.5	7	1	2.5	4	1.2118	159	1.537	0.512484	0.777296
P05543	SERPINA7	Thyroxine-binding globulin	OID30724	SERPINA7	Inflammation II	88	0.654715	0.671082	0	8.40397e-13	0	2.39598e-12	Moderate correlation	Moderate correlation	88	0.654715	0.671082	0	8.40397e-13	0	2.40208e-12	Moderate correlation	Moderate correlation	TRUE	0	0	0	0	0	0	1.3286	Inflammation	II	0	PASS	18000	0.689157	1	394	471	594	35	39.5	44	1.13328	149	1.854	0.473747	0.333613
P61916	NPC2	NPC intracellular cholesterol transporter 2	OID30418	NPC2	Cardiometabolic II	88	0.653341	0.676646	0	4.61885e-13	0	1.34746e-12	Moderate correlation	Moderate correlation	88	0.653341	0.676646	0	4.61885e-13	0	1.35213e-12	Moderate correlation	Moderate correlation	TRUE	0	0	0	0	0	0	3.947	Cardiometabolic	II	0	PASS	31	0.496689	2	6	7.5	10	5	6	7	1.10854	151	1.516	0.489663	0.337269
P08887	IL6R	Interleukin-6 receptor subunit alpha	OID20385	IL6R	Cardiometabolic	88	0.653218	0.632968	0	3.67505e-11	0	9.01985e-11	Moderate correlation	Moderate correlation	88	0.653218	0.632968	0	3.67505e-11	0	9.07512e-11	Moderate correlation	Moderate correlation	TRUE	0	0	0	0	0	0	7.0671	Cardiometabolic	I	0	PASS	19	0.194444	2	3	3	6	2	2.5	5	1.03667	98	0.796	0.463409	0.336772
O43665	RGS10	Regulator of G-protein signaling 10	OID30999	RGS10	Neurology II	88	0.652918	0.676075	0	4.91433e-13	0	1.42629e-12	Moderate correlation	Moderate correlation	88	0.652918	0.676075	0	4.91433e-13	0	1.43094e-12	Moderate correlation	Moderate correlation	TRUE	0	0	0	0	0	0	1.7698	Neurology	II	0	PASS	1.5	0.359116	3	1	2.5	4	1	2	3	0.786916	163	1.8085	0.356799	0.508031
P19022	CDH2	Cadherin-2	OID20170	CDH2	Cardiometabolic	88	0.652724	0.754218	0	2.19551e-17	0	9.42483e-17	Moderate correlation	Strong correlation	88	0.652724	0.754218	0	2.19551e-17	0	9.33949e-17	Moderate correlation	Strong correlation	TRUE	0	0	0	0	0	0	4.7986	Cardiometabolic	I	0	PASS	160	0.331126	2	27	33	38	17	21.5	23	1.02808	148	1.68	0.475304	0.239555
P26022	PTX3	Pentraxin-related protein PTX3	OID20570	PTX3	Inflammation	65	0.652273	0.671339	8.35021e-09	9.33077e-10	1.93581e-08	2.10268e-09	Moderate correlation	Moderate correlation	65	0.652273	0.671339	8.35021e-09	9.33077e-10	1.95674e-08	2.11252e-09	Moderate correlation	Moderate correlation	FALSE	23	26.1364	0	0	23	26.14	5.8375	Inflammation	I	0	PASS	2.5	0.165354	1	1	1.5	2	1	1.5	2	1.05396	165	1.338	0.546559	0.732929
P01732	CD8A	T-cell surface glycoprotein CD8 alpha chain	OID21018	CD8A	Neurology	21	0.651948	0.642574	0.00176691	0.001682	0.00268124	0.00246301	Moderate correlation	Moderate correlation	21	0.651948	0.642574	0.00176691	0.001682	0.00272523	0.00249551	Moderate correlation	Moderate correlation	FALSE	67	76.1364	0	0	67	76.14	6.507	Neurology	I	0	PASS	0.22	0.0553191	3	1	1	1	1	1	1	1.43174	146	1.5455	0.689132	0.276499
P54760	EPHB4	Ephrin type-B receptor 4	OID20242	EPHB4	Cardiometabolic	88	0.651245	0.705034	0	1.75823e-14	0	5.6554e-14	Moderate correlation	Strong correlation	88	0.651245	0.705034	0	1.75823e-14	0	5.66484e-14	Moderate correlation	Strong correlation	TRUE	0	0	0	0	0	0	5.5474	Cardiometabolic	I	0	PASS	1.5	0.077001	4	1	3	3	1	3	3	1.04438	110.5	1.17	0.658322	0.315573
P07741	APRT	Adenine phosphoribosyltransferase	OID20927	APRT	Neurology	88	0.651228	0.649858	0	7.35858e-12	0	1.93656e-11	Moderate correlation	Moderate correlation	87	0.656649	0.654807	0	5.99557e-12	0	1.60422e-11	Moderate correlation	Moderate correlation	FALSE	0	0	0	0	0	0	6.9677	Neurology	I	1	PASS	0.89	0.127778	2	1	2	3	1	2	2	0.813307	125	0.9675	0.558019	0.713491
Q96C24	SYTL4	Synaptotagmin-like protein 4	OID30339	SYTL4	Cardiometabolic II	39	0.651012	0.709188	1.19945e-05	4.33686e-07	2.14608e-05	8.11993e-07	Moderate correlation	Strong correlation	35	0.642017	0.722922	4.83453e-05	9.35199e-07	8.46043e-05	1.72615e-06	Moderate correlation	Strong correlation	FALSE	49	55.6818	6	6.81818	52	59.09	1.66775	Cardiometabolic	II	1	PASS	2.3	0.116244	2	1	2	5	1	2	5	1.30702	106	1.37	0.278372	0.502486
Q92823	NRCAM	Neuronal cell adhesion molecule	OID20229	NRCAM	Cardiometabolic	88	0.650946	0.844835	0	4.4161e-25	0	4.02079e-24	Moderate correlation	Strong correlation	88	0.650946	0.844835	0	4.4161e-25	0	3.94191e-24	Moderate correlation	Strong correlation	TRUE	0	0	0	0	0	0	6.0094	Cardiometabolic	I	0	PASS	86	0.319018	6	16	26	47	11	20	28	1.05809	151	1.589	0.498362	0.306352
P35754	GLRX	Glutaredoxin-1	OID20195	GLRX	Cardiometabolic	88	0.649995	0.748542	0	5.1345e-17	0	2.10795e-16	Moderate correlation	Strong correlation	88	0.649995	0.748542	0	5.1345e-17	0	2.08637e-16	Moderate correlation	Strong correlation	TRUE	0	0	0	0	0	0	5.4321	Cardiometabolic	I	0	PASS	4.1	0.575472	1	1	3	4	1	3	3	1.81893	186.5	2.9205	0.370945	0.309622
P04070	PROC	Vitamin K-dependent protein C	OID20402	PROC	Cardiometabolic	88	0.649695	0.661916	0	2.19151e-12	0	6.06426e-12	Moderate correlation	Moderate correlation	88	0.649695	0.661916	0	2.19151e-12	0	6.05725e-12	Moderate correlation	Moderate correlation	TRUE	0	0	0	0	0	0	6.3784	Cardiometabolic	I	0	PASS	3100	0.626898	2	71	83.5	112	20	25	28	1.12367	146.5	1.7295	0.49449	0.353828
P09326	CD48	CD48 antigen	OID20692	CD48	Inflammation	75	0.649246	0.693807	0	5.17438e-12	0	1.38106e-11	Moderate correlation	Moderate correlation	75	0.649246	0.693807	0	5.17438e-12	0	1.38791e-11	Moderate correlation	Moderate correlation	FALSE	13	14.7727	0	0	13	14.77	6.5959	Inflammation	I	0	PASS	1.6	0.205761	2	1	3	5	1	2	5	1.21095	135	0.862	0.481848	0.389976
P10586	PTPRF	Receptor-type tyrosine-protein phosphatase F	OID20310	PTPRF	Cardiometabolic	88	0.649044	0.676692	0	4.596e-13	0	1.34427e-12	Moderate correlation	Moderate correlation	88	0.649044	0.676692	0	4.596e-13	0	1.34907e-12	Moderate correlation	Moderate correlation	TRUE	0	0	0	0	0	0	6.9739	Cardiometabolic	I	0	PASS	120	0.358679	2	45	49.5	58	31	35.5	38	1.16838	139	1.457	0.49133	0.244566
Q8NHJ6	LILRB4	Leukocyte immunoglobulin-like receptor subfamily B member 4	OID20429	LILRB4	Inflammation	17	0.647059	0.591757	0.00614735	0.0123375	0.00875202	0.0167417	Moderate correlation	Moderate correlation	17	0.647059	0.591757	0.00614735	0.0123375	0.00897447	0.0169214	Moderate correlation	Moderate correlation	FALSE	71	80.6818	0	0	71	80.68	4.0944	Inflammation	I	0	PASS	0.19	0.0200893	3	1	1	1	1	1	1	1.24916	68	0.9455	0.344071	0.49445
Q96PL1	SCGB3A2	Secretoglobin family 3A member 2	OID20723	SCGB3A2	Inflammation	88	0.646649	0.714176	0	5.64419e-15	0	1.90787e-14	Moderate correlation	Strong correlation	88	0.646649	0.714176	0	5.64419e-15	0	1.91481e-14	Moderate correlation	Strong correlation	TRUE	0	0	0	0	0	0	6.2712	Inflammation	I	0	PASS	0.23	0.55914	1	3	4.5	11	2	5	8	1.0139	147	2.143	0.571848	1.38945
Q8IYS5	OSCAR	Osteoclast-associated immunoglobulin-like receptor	OID20776	OSCAR	Inflammation	88	0.645927	0.634522	0	3.18266e-11	0	7.8972e-11	Moderate correlation	Moderate correlation	88	0.645927	0.634522	0	3.18266e-11	0	7.94935e-11	Moderate correlation	Moderate correlation	TRUE	0	0	0	0	0	0	7.1776	Inflammation	I	0	PASS	49	0.29078	7	3	4	5	2	3	4	0.898254	105	1.6305	0.378616	0.399168
Q9HCK4	ROBO2	Roundabout homolog 2	OID21007	ROBO2	Neurology	41	0.64547	0.672649	8.77907e-06	1.45534e-06	1.58332e-05	2.63736e-06	Moderate correlation	Moderate correlation	41	0.64547	0.672649	8.77907e-06	1.45534e-06	1.60582e-05	2.65916e-06	Moderate correlation	Moderate correlation	FALSE	47	53.4091	0	0	47	53.41	3.2823	Neurology	I	0	PASS	1.8	0.0602322	3	1	1.5	2	1	1.5	2	0.900826	106.5	2.202	0.466383	0.281313
P17927	CR1	Complement receptor type 1	OID30697	CR1	Inflammation II	88	0.644503	0.746641	1.23866e-11	6.79089e-17	3.32963e-11	2.73818e-16	Moderate correlation	Strong correlation	88	0.644503	0.746641	1.23866e-11	6.79089e-17	3.33979e-11	2.68919e-16	Moderate correlation	Strong correlation	TRUE	0	0	0	0	0	0	5.0673	Inflammation	II	0	PASS	69	0.104463	4	7	9.5	14	6	8.5	12	1.63455	113	1.28	0.512716	0.353038
P03951	F11	Coagulation factor XI	OID30773	F11	Inflammation II	88	0.643772	0.643625	1.32884e-11	1.34777e-11	3.56356e-11	3.48999e-11	Moderate correlation	Moderate correlation	88	0.643772	0.643625	1.32884e-11	1.34777e-11	3.57412e-11	3.51131e-11	Moderate correlation	Moderate correlation	TRUE	0	0	0	0	0	0	3.1575	Inflammation	II	0	PASS	2800	0.7136	2	74	86.5	114	28	31.5	32	1.02152	153	1.522	0.473343	0.412021
Q5T2D2	TREML2	Trem-like transcript 2 protein	OID21120	TREML2	Neurology	74	0.643658	0.677408	0	3.41021e-11	0	8.42479e-11	Moderate correlation	Moderate correlation	74	0.643658	0.677408	0	3.41021e-11	0	8.4595e-11	Moderate correlation	Moderate correlation	FALSE	14	15.9091	0	0	14	15.91	5.7945	Neurology	I	0	PASS	2.4	0.0747664	1	1	2	2	1	2	2	0.756914	189	1.443	0.52232	0.473807
P13473	LAMP2	Lysosome-associated membrane glycoprotein 2	OID21035	LAMP2	Neurology	88	0.643267	0.672205	0	7.45546e-13	0	2.13635e-12	Moderate correlation	Moderate correlation	88	0.643267	0.672205	0	7.45546e-13	0	2.14221e-12	Moderate correlation	Moderate correlation	TRUE	0	0	0	0	0	0	5.4787	Neurology	I	0	PASS	270	0.136585	3	30	33.5	44	4	5	5	0.948232	160	1.083	0.521347	0.318286
P14317	HCLS1	Hematopoietic lineage cell-specific protein	OID20648	HCLS1	Inflammation	64	0.641941	0.619849	2.60694e-08	4.71809e-08	5.87473e-08	9.2962e-08	Moderate correlation	Moderate correlation	64	0.641941	0.619849	2.60694e-08	4.71809e-08	5.93079e-08	9.32486e-08	Moderate correlation	Moderate correlation	FALSE	24	27.2727	0	0	24	27.27	5.1432	Inflammation	I	0	PASS	0.74	0.0617284	2	1	2	4	1	1.5	3	1.01212	98	0.858	0.318768	0.42434
P09417	QDPR	Dihydropteridine reductase	OID20174	QDPR	Cardiometabolic	76	0.641722	0.687133	0	7.16939e-12	0	1.89561e-11	Moderate correlation	Moderate correlation	76	0.641722	0.687133	0	7.16939e-12	0	1.89502e-11	Moderate correlation	Moderate correlation	FALSE	12	13.6364	0	0	12	13.64	5.0565	Cardiometabolic	I	0	PASS	2.3	0.114754	2	1	1	2	1	1	2	1.07343	182.5	1.241	0.649159	0.207095
Q13093	PLA2G7	Platelet-activating factor acetylhydrolase	OID21105	PLA2G7	Neurology	88	0.641045	0.673399	1.72435e-11	6.56057e-13	4.61325e-11	1.8847e-12	Moderate correlation	Moderate correlation	88	0.641045	0.673399	1.72435e-11	6.56057e-13	4.62651e-11	1.89007e-12	Moderate correlation	Moderate correlation	TRUE	0	0	0	0	0	0	5.1753	Neurology	I	0	PASS	180	0.589569	1	30	36	48	16	18	23	1.10275	151	1.6525	0.51973	0.369383
P31431	SDC4	Syndecan-4	OID20216	SDC4	Cardiometabolic	24	0.64	0.664668	0.000989999	0.000395746	0.00153321	0.000612891	Moderate correlation	Moderate correlation	24	0.64	0.664668	0.000989999	0.000395746	0.00156225	0.000619207	Moderate correlation	Moderate correlation	FALSE	64	72.7273	0	0	64	72.73	4.7773	Cardiometabolic	I	0	PASS	6.5	0.141414	2	1	1	1	1	1	1	1.26522	100	1.179	0.484316	0.505319
Q9HCU0	CD248	Endosialin	OID30394	CD248	Cardiometabolic II	88	0.639757	0.666821	1.94849e-11	1.31768e-12	5.20058e-11	3.70065e-12	Moderate correlation	Moderate correlation	88	0.639757	0.666821	1.94849e-11	1.31768e-12	5.21507e-11	3.68883e-12	Moderate correlation	Moderate correlation	TRUE	0	0	0	0	0	0	5.4703	Cardiometabolic	II	0	PASS	30	0.159841	2	4	8	9	4	6	7	1.02164	101	1.369	0.437863	0.258743
P51693	APLP1	Amyloid beta precursor like protein 1	OID20164	APLP1	Cardiometabolic	88	0.639393	0.611312	0	2.51668e-10	0	5.88267e-10	Moderate correlation	Moderate correlation	88	0.639393	0.611312	0	2.51668e-10	0	5.9066e-10	Moderate correlation	Moderate correlation	TRUE	0	0	0	0	0	0	4.1291	Cardiometabolic	I	0	PASS	22	0.0953846	2	1	2	4	1	2	3	0.959911	163	2.418	0.463267	0.487464
Q9H2A7	CXCL16	C-X-C motif chemokine 16	OID20282	CXCL16	Cardiometabolic	49	0.638163	0.615888	1.55955e-06	2.47184e-06	3.02012e-06	4.39481e-06	Moderate correlation	Moderate correlation	49	0.638163	0.615888	1.55955e-06	2.47184e-06	3.0575e-06	4.43465e-06	Moderate correlation	Moderate correlation	FALSE	39	44.3182	0	0	39	44.32	8.283	Cardiometabolic	I	0	PASS	29	0.110236	1	1	1	2	1	1	1	1.35123	153	2.428	0.31511	0.432442
P20138	CD33	Myeloid cell surface antigen CD33	OID21472	CD33	Oncology	78	0.638159	0.690895	0	2.55424e-12	0	6.98241e-12	Moderate correlation	Moderate correlation	75	0.644296	0.709133	0	1.08059e-12	0	3.0486e-12	Moderate correlation	Strong correlation	FALSE	10	11.3636	3	3.40909	13	14.77	2.1754	Oncology	I	0	PASS	12	0.0879121	3	1	2	2	1	2	2	0.6499	86	1.167	0.564005	0.509447
O95998	IL18BP	Interleukin-18-binding protein	OID20348	IL18BP	Cardiometabolic	76	0.637813	0.714407	0	4.28036e-13	0	1.25847e-12	Moderate correlation	Strong correlation	76	0.637813	0.714407	0	4.28036e-13	0	1.26666e-12	Moderate correlation	Strong correlation	FALSE	12	13.6364	0	0	12	13.64	3.7542	Cardiometabolic	I	0	PASS	7.9	0.0412371	2	1	2	2	1	1	1	1.18069	90	0.717	0.593904	0.344549
Q12794	HYAL1	Hyaluronidase-1	OID20357	HYAL1	Cardiometabolic	88	0.637614	0.659619	0	2.77201e-12	0	7.55943e-12	Moderate correlation	Moderate correlation	88	0.637614	0.659619	0	2.77201e-12	0	7.58473e-12	Moderate correlation	Moderate correlation	TRUE	0	0	0	0	0	0	4.4096	Cardiometabolic	I	0	PASS	1.3	0.354023	7	5	10	13	4	6	8	1.57798	153	1.523	0.471527	0.349753
P08519	LPA	Apolipoprotein(a)	OID30747	LPA	Inflammation II	88	0.637491	0.609551	0	2.92403e-10	0	6.79265e-10	Moderate correlation	Moderate correlation	88	0.637491	0.609551	0	2.92403e-10	0	6.80399e-10	Moderate correlation	Moderate correlation	TRUE	0	0	0	0	0	0	5.6197	Inflammation	II	0	PASS	15000	0.237745	1	44	58.5	82	21	25	31	1.30206	124	1.308	0.48126	0.852166
P10644	PRKAR1A	cAMP-dependent protein kinase type I-alpha regulatory subunit	OID20146	PRKAR1A	Cardiometabolic	75	0.636728	0.706258	1.03205e-10	1.46078e-12	2.70973e-10	4.08224e-12	Moderate correlation	Strong correlation	75	0.636728	0.706258	1.03205e-10	1.46078e-12	2.71566e-10	4.06853e-12	Moderate correlation	Strong correlation	FALSE	13	14.7727	0	0	13	14.77	4.94	Cardiometabolic	I	0	PASS	1.7	0.107612	3	2	3	5	2	3	4	0.933725	126	1.343	0.430694	0.42263
P06396	GSN	Gelsolin	OID30714	GSN	Inflammation II	88	0.636419	0.705725	2.66694e-11	1.61597e-14	7.10135e-11	5.2276e-14	Moderate correlation	Strong correlation	88	0.636419	0.705725	2.66694e-11	1.61597e-14	7.12053e-11	5.23748e-14	Moderate correlation	Strong correlation	TRUE	0	0	0	0	0	0	3.91	Inflammation	II	0	PASS	150000	0.872123	3	70	83	146	4	4	5	1.47206	96	1.442	0.455225	0.3578
P27930	IL1R2	Interleukin-1 receptor type 2	OID20757	IL1R2	Inflammation	88	0.634972	0.753098	0	2.60064e-17	0	1.09967e-16	Moderate correlation	Strong correlation	88	0.634972	0.753098	0	2.60064e-17	0	1.08927e-16	Moderate correlation	Strong correlation	TRUE	0	0	0	0	0	0	8.8264	Inflammation	I	0	PASS	21	0.288945	2	9	11	13	5	7	8	0.890542	109	0.872	0.526444	0.333759
P13598	ICAM2	Intercellular adhesion molecule 2	OID20248	ICAM2	Cardiometabolic	88	0.633405	0.673582	0	6.43238e-13	0	1.85259e-12	Moderate correlation	Moderate correlation	88	0.633405	0.673582	0	6.43238e-13	0	1.85805e-12	Moderate correlation	Moderate correlation	TRUE	0	0	0	0	0	0	5.5231	Cardiometabolic	I	0	PASS	390	0.207273	1	16	19	24	4	5	6	0.921701	103.5	0.92	0.49027	0.379808
Q15126	PMVK	Phosphomevalonate kinase	OID20850	PMVK	Neurology	44	0.632699	0.634158	6.83037e-06	3.80393e-06	1.24781e-05	6.73141e-06	Moderate correlation	Moderate correlation	41	0.658537	0.657798	5.20214e-06	2.96445e-06	9.6941e-06	5.30968e-06	Moderate correlation	Moderate correlation	FALSE	44	50	0	0	44	50	7.0493	Neurology	I	6	PASS	0.082	0.177083	1	1	1	2	1	1	2	0.970837	125	1.062	0.586543	0.353515
P52823	STC1	Stanniocalcin-1	OID21014	STC1	Neurology	44	0.631712	0.597306	7.11032e-06	1.86573e-05	1.29686e-05	3.1867e-05	Moderate correlation	Moderate correlation	44	0.631712	0.597306	7.11032e-06	1.86573e-05	1.31157e-05	3.2047e-05	Moderate correlation	Moderate correlation	FALSE	44	50	0	0	44	50	3.5768	Neurology	I	0	PASS	0.2	0.109312	2	1	1	2	1	1	2	1.0799	106	0.951	0.310095	0.360903
Q8WZ42	TTN	Titin	OID30108	TTN	Cardiometabolic II	66	0.631298	0.620322	1.32488e-08	2.77404e-08	3.04641e-08	5.59267e-08	Moderate correlation	Moderate correlation	41	0.490701	0.483542	0.00112491	0.00136133	0.00176242	0.00203639	Weak correlation	Weak correlation	FALSE	22	25	32	36.3636	46	52.27	0.6726	Cardiometabolic	II	2	PASS	12	0.00229985	12	1	2	3	1	2	4	1.35596	67	0.462	0.398471	0.493139
Q96J42	TXNDC15	Thioredoxin domain-containing protein 15	OID21495	TXNDC15	Oncology	88	0.631204	0.68977	0	1.06765e-13	0	3.27414e-13	Moderate correlation	Moderate correlation	88	0.631204	0.68977	0	1.06765e-13	0	3.2912e-13	Moderate correlation	Moderate correlation	TRUE	0	0	0	0	0	0	5.4054	Oncology	I	0	PASS	23	0.383333	2	2	4	5	2	2.5	4	0.852843	202	2.315	0.369636	0.376201
P20827	EFNA1	Ephrin-A1	OID21125	EFNA1	Neurology	88	0.631057	0.633462	4.38155e-11	3.51113e-11	1.15849e-10	8.65516e-11	Moderate correlation	Moderate correlation	88	0.631057	0.633462	4.38155e-11	3.51113e-11	1.16132e-10	8.69004e-11	Moderate correlation	Moderate correlation	TRUE	0	0	0	0	0	0	3.8256	Neurology	I	0	PASS	2.1	0.131707	2	2	2.5	4	2	2	2	0.756609	110	1.112	0.613188	0.60492
P22105	TNXB	Tenascin-X	OID21107	TNXB	Neurology	88	0.630552	0.688089	0	1.2936e-13	0	3.91547e-13	Moderate correlation	Moderate correlation	88	0.630552	0.688089	0	1.2936e-13	0	3.93499e-13	Moderate correlation	Moderate correlation	TRUE	0	0	0	0	0	0	5.2789	Neurology	I	0	PASS	1600	0.270028	5	89	114.5	137	52	60	72	1.06747	136	1.32	0.470344	0.2855
Q16610	ECM1	Extracellular matrix protein 1	OID30736	ECM1	Inflammation II	88	0.63022	0.668254	4.73029e-11	1.1337e-12	1.24778e-10	3.19189e-12	Moderate correlation	Moderate correlation	88	0.63022	0.668254	4.73029e-11	1.1337e-12	1.25072e-10	3.18196e-12	Moderate correlation	Moderate correlation	TRUE	0	0	0	0	0	0	4.3946	Inflammation	II	0	PASS	6400	0.701852	4	133	175	228	31	32.5	37	1.02322	132	1.318	0.47442	0.319967
Q13740	ALCAM	CD166 antigen	OID20273	ALCAM	Cardiometabolic	88	0.629495	0.71985	0	2.72646e-15	0	9.41337e-15	Moderate correlation	Strong correlation	88	0.629495	0.71985	0	2.72646e-15	0	9.45578e-15	Moderate correlation	Strong correlation	TRUE	0	0	0	0	0	0	4.5335	Cardiometabolic	I	0	PASS	840	0.464837	4	41	53	64	22	24	26	1.13889	165	1.769	0.52305	0.276961
Q8NCC3	PLA2G15	Phospholipase A2 group XV	OID21473	PLA2G15	Oncology	88	0.628491	0.622593	0	9.4097e-11	0	2.24599e-10	Moderate correlation	Moderate correlation	88	0.628491	0.622593	0	9.4097e-11	0	2.26207e-10	Moderate correlation	Moderate correlation	TRUE	0	0	0	0	0	0	4.6948	Oncology	I	0	PASS	55	0.237864	2	3	6	8	2	5.5	8	1.61703	143	1.645	0.478491	0.302268
P20774	OGN	Mimecan	OID21123	OGN	Neurology	88	0.628245	0.6696	0	9.83518e-13	0	2.78993e-12	Moderate correlation	Moderate correlation	88	0.628245	0.6696	0	9.83518e-13	0	2.7892e-12	Moderate correlation	Moderate correlation	TRUE	0	0	0	0	0	0	5.9114	Neurology	I	0	PASS	96	0.412752	1	16	18	23	8	9	10	0.814278	162	2.072	0.489309	0.308381
Q14393	GAS6	Growth arrest-specific protein 6	OID20318	GAS6	Cardiometabolic	88	0.627329	0.760463	0	8.39039e-18	0	3.7148e-17	Moderate correlation	Strong correlation	88	0.627329	0.760463	0	8.39039e-18	0	3.69925e-17	Moderate correlation	Strong correlation	TRUE	0	0	0	0	0	0	9.2538	Cardiometabolic	I	0	PASS	4.5	0.348083	5	4	6.5	11	3	5.5	11	1.12964	144	1.43	0.490471	0.246217
P07359	GP1BA	Platelet glycoprotein Ib alpha chain	OID20381	GP1BA	Cardiometabolic	88	0.625286	0.609255	0	2.99853e-10	0	6.95141e-10	Moderate correlation	Moderate correlation	NA	NA	NA	NA	NA	NA	NA	NA	NA	FALSE	0	0	0	0	0	0	5.9415	Cardiometabolic	I	0	WARN	1100	0.260736	1	28	38.5	60	12	14	15	1.12904	128	1.416	0.464576	0.319064
Q9H3G5	CPVL	Probable serine carboxypeptidase CPVL	OID21435	CPVL	Oncology	88	0.625057	0.553493	0	2.23188e-08	0	4.5585e-08	Moderate correlation	Moderate correlation	88	0.625057	0.553493	0	2.23188e-08	0	4.59455e-08	Moderate correlation	Moderate correlation	TRUE	0	0	0	0	0	0	5.5675	Oncology	I	0	PASS	0.77	0.193277	1	1	4	5	1	4	4	1.36317	95	0.953	0.441816	0.379834
Q8IWV2	CNTN4	Contactin-4	OID21117	CNTN4	Neurology	88	0.624388	0.649897	0	7.33034e-12	0	1.93363e-11	Moderate correlation	Moderate correlation	88	0.624388	0.649897	0	7.33034e-12	0	1.93287e-11	Moderate correlation	Moderate correlation	TRUE	0	0	0	0	0	0	4.0307	Neurology	I	0	PASS	110	0.446394	6	4	8	10	4	5.5	8	1.38263	173	1.408	0.470634	0.285498
P28906	CD34	Hematopoietic progenitor cell antigen CD34	OID21025	CD34	Neurology	88	0.624364	0.660533	8.03408e-11	2.52537e-12	2.11433e-10	6.92026e-12	Moderate correlation	Moderate correlation	88	0.624364	0.660533	8.03408e-11	2.52537e-12	2.11913e-10	6.92728e-12	Moderate correlation	Moderate correlation	TRUE	0	0	0	0	0	0	3.9688	Neurology	I	0	PASS	43	0.150649	2	1	2.5	5	1	2	3	1.76408	175	3.1295	0.415947	0.439215
P00966	ASS1	Argininosuccinate synthase	OID30170	ASS1	Cardiometabolic II	45	0.622003	0.789545	8.267e-06	1.15225e-10	1.49814e-05	2.73297e-10	Moderate correlation	Strong correlation	43	0.633192	0.791362	8.58962e-06	2.66999e-10	1.57645e-05	6.25295e-10	Moderate correlation	Strong correlation	FALSE	43	48.8636	0	0	43	48.86	3.7976	Cardiometabolic	II	2	PASS	4.1	0.126214	1	1	1.5	2	1	1.5	2	2.098	122	1.69	0.556404	0.405882
Q53H82	LACTB2	Endoribonuclease LACTB2	OID20150	LACTB2	Cardiometabolic	13	0.620879	0.782751	0.0268669	0.00155868	0.0360246	0.00228836	Moderate correlation	Strong correlation	13	0.620879	0.782751	0.0268669	0.00155868	0.0367652	0.00232203	Moderate correlation	Strong correlation	FALSE	75	85.2273	0	0	75	85.23	2.2866	Cardiometabolic	I	0	PASS	0.033	0.0381944	1	1	1	1	1	1	1	1.9335	108	1.337	0.0999132	0.137712
P32942	ICAM3	Intercellular adhesion molecule 3	OID20277	ICAM3	Cardiometabolic	88	0.620866	0.699789	0	3.3096e-14	0	1.05255e-13	Moderate correlation	Moderate correlation	88	0.620866	0.699789	0	3.3096e-14	0	1.05694e-13	Moderate correlation	Moderate correlation	TRUE	0	0	0	0	0	0	6.5094	Cardiometabolic	I	0	PASS	190	0.140768	1	4	6.5	9	3	4.5	6	1.07362	93	0.613	0.514588	0.318079
P17900	GM2A	Ganglioside GM2 activator	OID30413	GM2A	Cardiometabolic II	88	0.620108	0.665337	0	1.53848e-12	0	4.27818e-12	Moderate correlation	Moderate correlation	NA	NA	NA	NA	NA	NA	NA	NA	NA	FALSE	0	0	0	0	0	0	2.1358	Cardiometabolic	II	0	WARN	14	0.419689	1	3	4	8	3	4	7	0.880535	144.5	0.896	0.517552	0.375487
P48052	CPA2	Carboxypeptidase A2	OID21060	CPA2	Neurology	30	0.620022	0.578536	0.000344315	0.000811114	0.000555331	0.00122263	Moderate correlation	Moderate correlation	30	0.620022	0.578536	0.000344315	0.000811114	0.000567964	0.00123885	Moderate correlation	Moderate correlation	FALSE	58	65.9091	0	0	58	65.91	7.104	Neurology	I	0	PASS	1	0.212411	1	1	1	3	1	1	3	1.29395	69	0.258	0.37515	0.569632
Q9NPG4	PCDH12	Protocadherin-12	OID31045	PCDH12	Neurology II	88	0.619386	0.565389	0	9.51124e-09	0	1.98855e-08	Moderate correlation	Moderate correlation	88	0.619386	0.565389	0	9.51124e-09	0	2.00343e-08	Moderate correlation	Moderate correlation	TRUE	0	0	0	0	0	0	3.1228	Neurology	II	0	PASS	20	0.30152	1	14	20	27	11	13.5	16	1.22748	137	2.085	0.450142	0.302323
Q6PJW8	CNST	Consortin	OID20127	CNST	Cardiometabolic	20	0.618045	0.705113	0.00445435	0.000516186	0.00645567	0.000795054	Moderate correlation	Strong correlation	20	0.618045	0.705113	0.00445435	0.000516186	0.0066179	0.000804187	Moderate correlation	Strong correlation	FALSE	68	77.2727	0	0	68	77.27	3.1814	Cardiometabolic	I	0	PASS	0.14	0.0455172	3	1	1	1	1	1	1	0.970235	119	2.4975	0.72881	0.28516
Q9BU40	CHRDL1	Chordin-like protein 1	OID20771	CHRDL1	Inflammation	76	0.617252	0.731191	4.91343e-09	6.38474e-14	1.16295e-08	1.98032e-13	Moderate correlation	Strong correlation	76	0.617252	0.731191	4.91343e-09	6.38474e-14	1.17922e-08	1.99798e-13	Moderate correlation	Strong correlation	FALSE	12	13.6364	0	0	12	13.64	6.0819	Inflammation	I	0	PASS	0.29	0.157895	4	2	3	5	2	3	5	1.53711	102	2.02	0.611474	0.448776
P98095	FBLN2	Fibulin-2	OID30378	FBLN2	Cardiometabolic II	88	0.615759	0.624631	0	7.84446e-11	0	1.88434e-10	Moderate correlation	Moderate correlation	88	0.615759	0.624631	0	7.84446e-11	0	1.90259e-10	Moderate correlation	Moderate correlation	TRUE	0	0	0	0	0	0	4.5283	Cardiometabolic	II	0	PASS	22	0.174831	2	6	9	12	5	8	9	1.38546	133	1.915	0.475142	0.289349
P40121	CAPG	Macrophage-capping protein	OID21431	CAPG	Oncology	76	0.615666	0.586152	5.7214e-09	2.65094e-08	1.34014e-08	5.35405e-08	Moderate correlation	Moderate correlation	76	0.615666	0.586152	5.7214e-09	2.65094e-08	1.36117e-08	5.40613e-08	Moderate correlation	Moderate correlation	FALSE	12	13.6364	0	0	12	13.64	5.377	Oncology	I	0	PASS	4.9	0.091954	2	1	2	4	1	2	3	1.08029	109	1.489	0.637132	0.340682
P04180	LCAT	Phosphatidylcholine-sterol acyltransferase	OID30677	LCAT	Inflammation II	88	0.615418	0.770112	1.7672e-10	1.7896e-18	4.62916e-10	8.38364e-18	Moderate correlation	Strong correlation	88	0.615418	0.770112	1.7672e-10	1.7896e-18	4.6167e-10	8.40032e-18	Moderate correlation	Strong correlation	TRUE	0	0	0	0	0	0	5.9336	Inflammation	II	0	PASS	3500	0.513636	1	87	97	117	20	21	22	1.10783	156	1.9055	0.500061	0.244309
P02765	AHSG	Alpha-2-HS-glycoprotein	OID30706	AHSG	Inflammation II	88	0.615177	0.648824	0	8.14373e-12	0	2.13324e-11	Moderate correlation	Moderate correlation	88	0.615177	0.648824	0	8.14373e-12	0	2.13699e-11	Moderate correlation	Moderate correlation	TRUE	0	0	0	0	0	0	6.1357	Inflammation	II	0	PASS	110000	0.683924	1	711	811.5	995	22	26.5	29	1.04875	125	2.157	0.482245	0.396942
Q13443	ADAM9	Disintegrin and metalloproteinase domain-containing protein 9	OID31488	ADAM9	Oncology II	30	0.615128	0.680493	0.000393375	3.50764e-05	0.000630853	5.89305e-05	Moderate correlation	Moderate correlation	30	0.615128	0.680493	0.000393375	3.50764e-05	0.000644993	5.94988e-05	Moderate correlation	Moderate correlation	FALSE	58	65.9091	0	0	58	65.91	3.3157	Oncology	II	0	PASS	0.47	0.039072	2	1	1	1	1	1	1	1.75775	129	1.749	0.510194	0.278399
P49908	SELENOP	Selenoprotein P	OID30745	SELENOP	Inflammation II	88	0.614194	0.65581	1.96466e-10	4.07492e-12	5.13449e-10	1.09538e-11	Moderate correlation	Moderate correlation	88	0.614194	0.65581	1.96466e-10	4.07492e-12	5.12031e-10	1.10114e-11	Moderate correlation	Moderate correlation	TRUE	0	0	0	0	0	0	2.2846	Inflammation	II	0	PASS	1500	0.275591	1	46	52.5	71	9	11.5	13	1.00231	126	1.144	0.506319	0.383522
Q03167	TGFBR3	Transforming growth factor beta receptor type 3	OID20255	TGFBR3	Cardiometabolic	88	0.613991	0.635115	1.99931e-10	3.01203e-11	5.21298e-10	7.49026e-11	Moderate correlation	Moderate correlation	88	0.613991	0.635115	1.99931e-10	3.01203e-11	5.19821e-10	7.54045e-11	Moderate correlation	Moderate correlation	TRUE	0	0	0	0	0	0	6.7944	Cardiometabolic	I	0	PASS	31	0.157462	2	6	7	11	4	5	7	1.58651	136	1.561	0.422816	0.369533
Q07960	ARHGAP1	Rho GTPase-activating protein 1	OID21202	ARHGAP1	Oncology	88	0.613839	0.657865	0	3.31239e-12	0	8.98963e-12	Moderate correlation	Moderate correlation	87	0.62295	0.664804	0	2.18931e-12	0	6.05725e-12	Moderate correlation	Moderate correlation	FALSE	0	0	0	0	0	0	1.8767	Oncology	I	1	PASS	7.4	0.555809	1	5	11.5	14	4	10	13	1.29557	148	2.015	0.482349	0.355707
Q96NA2	RILP	Rab-interacting lysosomal protein	OID21436	RILP	Oncology	22	0.613778	0.624476	0.00291174	0.00189237	0.00430282	0.00276032	Moderate correlation	Moderate correlation	22	0.613778	0.624476	0.00291174	0.00189237	0.0044039	0.00279619	Moderate correlation	Moderate correlation	FALSE	66	75	0	0	66	75	6.905	Oncology	I	0	PASS	0.0064	0.0698254	1	1	1	1	1	1	1	1.08684	226	3.6795	0.401634	0.373225
Q9HCB6	SPON1	Spondin-1	OID20759	SPON1	Inflammation	88	0.613454	0.650367	2.09407e-10	6.99939e-12	5.44748e-10	1.85937e-11	Moderate correlation	Moderate correlation	88	0.613454	0.650367	2.09407e-10	6.99939e-12	5.43165e-10	1.85911e-11	Moderate correlation	Moderate correlation	TRUE	0	0	0	0	0	0	7.371	Inflammation	I	0	PASS	73	0.242875	1	6	7	10	5	7	9	0.857047	115	1.401	0.442826	0.280972
P04216	THY1	Thy-1 membrane glycoprotein	OID21050	THY1	Neurology	88	0.6128	0.625368	0	7.34224e-11	0	1.77124e-10	Moderate correlation	Moderate correlation	88	0.6128	0.625368	0	7.34224e-11	0	1.78875e-10	Moderate correlation	Moderate correlation	TRUE	0	0	0	0	0	0	7.3492	Neurology	I	0	PASS	6.8	0.242236	1	1	4	5	1	3	3	1.25046	161.5	1.342	0.415459	0.295602
P14207	FOLR2	Folate receptor beta	OID21062	FOLR2	Neurology	88	0.612518	0.632477	0	3.84528e-11	0	9.41719e-11	Moderate correlation	Moderate correlation	88	0.612518	0.632477	0	3.84528e-11	0	9.47401e-11	Moderate correlation	Moderate correlation	TRUE	0	0	0	0	0	0	7.0164	Neurology	I	0	PASS	8	0.411765	1	3	5	9	2	4	5	1.18994	124.5	1.109	0.520384	0.320218
P15291	B4GALT1	Beta-1,4-galactosyltransferase 1	OID20780	B4GALT1	Inflammation	88	0.612148	0.655755	0	4.09731e-12	0	1.09878e-11	Moderate correlation	Moderate correlation	88	0.612148	0.655755	0	4.09731e-12	0	1.10445e-11	Moderate correlation	Moderate correlation	TRUE	0	0	0	0	0	0	8.4605	Inflammation	I	0	PASS	52	0.311558	2	11	12.5	16	6	7	10	0.877942	176.5	1.435	0.478287	0.285263
P02786	TFRC	Transferrin receptor protein 1	OID20369	TFRC	Cardiometabolic	88	0.611127	0.607534	0	3.46873e-10	0	7.99223e-10	Moderate correlation	Moderate correlation	88	0.611127	0.607534	0	3.46873e-10	0	8.02005e-10	Moderate correlation	Moderate correlation	TRUE	0	0	0	0	0	0	3.2308	Cardiometabolic	I	0	PASS	73	0.480263	4	85	96	110	34	37	38	1.01773	156	1.5045	0.486875	0.330018
P13987	CD59	CD59 glycoprotein	OID20339	CD59	Cardiometabolic	88	0.611074	0.583513	0	2.42589e-09	0	5.32846e-09	Moderate correlation	Moderate correlation	88	0.611074	0.583513	0	2.42589e-09	0	5.34776e-09	Moderate correlation	Moderate correlation	TRUE	0	0	0	0	0	0	5.3993	Cardiometabolic	I	0	PASS	38	0.25	2	5	7	8	3	4	4	0.978646	124	1.4595	0.471366	0.345088
P08473	MME	Neprilysin	OID21307	MME	Oncology	74	0.610959	0.724811	1.49104e-08	2.85634e-13	3.42151e-08	8.53122e-13	Moderate correlation	Strong correlation	72	0.583446	0.720743	1.39672e-07	9.43708e-13	2.99569e-07	2.69031e-12	Moderate correlation	Strong correlation	FALSE	14	15.9091	0	0	14	15.91	4.6377	Oncology	I	2	PASS	0.38	0.189333	1	1	3	7	1	3	8	1.73069	111	1.1395	0.4058	0.518243
Q96I82	KAZALD1	Kazal-type serine protease inhibitor domain-containing protein 1	OID21339	KAZALD1	Oncology	14	0.608791	0.768011	0.0236549	0.00133668	0.0319837	0.00197011	Moderate correlation	Strong correlation	14	0.608791	0.768011	0.0236549	0.00133668	0.0325739	0.00200501	Moderate correlation	Strong correlation	FALSE	74	84.0909	0	0	74	84.09	4.2134	Oncology	I	2	PASS	0.071	0.0592105	2	1	1	1	1	1	1	0.698548	133	2.477	0.973833	0.220625
Q16270	IGFBP7	Insulin-like growth factor-binding protein 7	OID20236	IGFBP7	Cardiometabolic	88	0.608734	0.763955	3.13394e-10	4.8377e-18	8.11519e-10	2.176e-17	Moderate correlation	Strong correlation	88	0.608734	0.763955	3.13394e-10	4.8377e-18	8.10963e-10	2.16801e-17	Moderate correlation	Strong correlation	TRUE	0	0	0	0	0	0	5.3867	Cardiometabolic	I	0	PASS	110	0.489362	2	4	11.5	20	4	7	8	1.04538	159	2.096	0.530558	0.367548
P35443	THBS4	Thrombospondin-4	OID20368	THBS4	Cardiometabolic	88	0.607675	0.643281	0	1.39293e-11	0	3.59867e-11	Moderate correlation	Moderate correlation	88	0.607675	0.643281	0	1.39293e-11	0	3.62029e-11	Moderate correlation	Moderate correlation	TRUE	0	0	0	0	0	0	6.2581	Cardiometabolic	I	0	PASS	890	0.445369	1	21	32.5	39	15	19.5	22	0.974947	150	2.065	0.486331	0.498817
P05160	F13B	Coagulation factor XIII B chain	OID30781	F13B	Inflammation II	88	0.606859	0.647244	3.67178e-10	9.50042e-12	9.46448e-10	2.47142e-11	Moderate correlation	Moderate correlation	88	0.606859	0.647244	3.67178e-10	9.50042e-12	9.45657e-10	2.48104e-11	Moderate correlation	Moderate correlation	TRUE	0	0	0	0	0	0	2.7704	Inflammation	II	0	PASS	4900	0.88351	1	258	302	445	46	54	59	1.28422	143	1.778	0.479044	0.286946
Q9UM47	NOTCH3	Neurogenic locus notch homolog protein 3	OID20253	NOTCH3	Cardiometabolic	88	0.606724	0.649029	0	7.9819e-12	0	2.09571e-11	Moderate correlation	Moderate correlation	88	0.606724	0.649029	0	7.9819e-12	0	2.09959e-11	Moderate correlation	Moderate correlation	TRUE	0	0	0	0	0	0	5.1475	Cardiometabolic	I	0	PASS	40	0.115898	1	8	11	13	7	9	10	1.26717	128.5	1.2175	0.487615	0.307153
P23588	EIF4B	Eukaryotic translation initiation factor 4B	OID21000	EIF4B	Neurology	30	0.604894	0.449771	0.000516219	0.0126417	0.000816263	0.0171338	Moderate correlation	Weak correlation	30	0.604894	0.449771	0.000516219	0.0126417	0.00083761	0.0173167	Moderate correlation	Weak correlation	FALSE	58	65.9091	0	0	58	65.91	5.981	Neurology	I	1	PASS	0.56	0.0458265	2	1	1	1	1	1	1	0.894706	105	1.671	0.537222	0.629672
Q9H8J5	MANSC1	MANSC domain-containing protein 1	OID21492	MANSC1	Oncology	88	0.604822	0.677917	3.23814e-11	4.02146e-13	8.60204e-11	1.18544e-12	Moderate correlation	Moderate correlation	88	0.604822	0.677917	3.23814e-11	4.02146e-13	8.62452e-11	1.19329e-12	Moderate correlation	Moderate correlation	TRUE	0	0	0	0	0	0	5.2194	Oncology	I	0	PASS	22	0.171694	2	2	4	10	2	2.5	6	1.33653	112.5	1.0275	0.499052	0.258093
P43251	BTD	Biotinidase	OID30754	BTD	Inflammation II	88	0.604716	0.656661	3.98748e-11	3.74046e-12	1.05678e-10	1.01028e-11	Moderate correlation	Moderate correlation	88	0.604716	0.656661	3.98748e-11	3.74046e-12	1.05945e-10	1.0158e-11	Moderate correlation	Moderate correlation	TRUE	0	0	0	0	0	0	1.6117	Inflammation	II	0	PASS	2300	0.535912	4	104	116.5	174	21	22.5	25	1.20904	152	1.6225	0.472826	0.287204
O60462	NRP2	Neuropilin-2	OID21081	NRP2	Neurology	88	0.603691	0.642649	4.78657e-10	1.47983e-11	1.22541e-09	3.80575e-11	Moderate correlation	Moderate correlation	88	0.603691	0.642649	4.78657e-10	1.47983e-11	1.22411e-09	3.81879e-11	Moderate correlation	Moderate correlation	TRUE	0	0	0	0	0	0	3.4333	Neurology	I	0	PASS	31	0.446831	6	21	24.5	31	15	20	23	1.16936	157	1.863	0.491469	0.252024
P36955	SERPINF1	Pigment epithelium-derived factor	OID30757	SERPINF1	Inflammation II	88	0.602427	0.641748	2.20455e-10	1.61281e-11	5.72168e-10	4.10104e-11	Moderate correlation	Moderate correlation	NA	NA	NA	NA	NA	NA	NA	NA	NA	FALSE	0	0	0	0	0	0	0.8233	Inflammation	II	0	WARN	25000	0.818182	1	270	327.5	406	31	37	44	1.10902	159	1.589	0.49517	0.270802
P11215	ITGAM	Integrin alpha-M	OID21071	ITGAM	Neurology	74	0.602103	0.653027	2.80199e-08	2.87067e-10	6.30168e-08	6.68245e-10	Moderate correlation	Moderate correlation	74	0.602103	0.653027	2.80199e-08	2.87067e-10	6.36127e-08	6.69413e-10	Moderate correlation	Moderate correlation	FALSE	14	15.9091	0	0	14	15.91	2.2014	Neurology	I	0	PASS	0.86	0.117188	2	2	4	7	2	3	7	1.59887	141	1.178	0.402879	0.362187
Q9NZP8	C1RL	Complement C1r subcomponent-like protein	OID30721	C1RL	Inflammation II	88	0.601212	0.65688	3.31687e-10	3.65908e-12	8.5692e-10	9.90672e-12	Moderate correlation	Moderate correlation	88	0.601212	0.65688	3.31687e-10	3.65908e-12	8.56269e-10	9.96184e-12	Moderate correlation	Moderate correlation	TRUE	0	0	0	0	0	0	1.6396	Inflammation	II	0	PASS	8800	0.552361	1	79	94	138	21	23.5	25	1.05487	133	1.566	0.469864	0.243624
P09958	FURIN	Furin	OID21514	FURIN	Oncology	33	0.600936	0.560478	0.00028676	0.000692878	0.000465831	0.00105284	Moderate correlation	Moderate correlation	33	0.600936	0.560478	0.00028676	0.000692878	0.000477171	0.00106424	Moderate correlation	Moderate correlation	FALSE	55	62.5	0	0	55	62.5	4.8204	Oncology	I	0	PASS	0.074	0.0264484	1	1	1	1	1	1	1	2.5595	83	0.685	0.504223	0.298235
Q05315	CLC	Galectin-10	OID20126	CLC	Cardiometabolic	68	0.600794	0.773822	1.20613e-07	1.02003e-14	2.57415e-07	3.35746e-14	Moderate correlation	Strong correlation	67	0.585641	0.77758	3.48211e-07	1.00348e-14	7.20163e-07	3.31149e-14	Moderate correlation	Strong correlation	FALSE	20	22.7273	1	1.13636	21	23.86	2.2942	Cardiometabolic	I	0	PASS	0.62	0.211268	1	1	1.5	4	1	1.5	4	1.17452	97	1.3175	0.355262	0.427676
P02760	AMBP	Protein AMBP	OID21413	AMBP	Oncology	88	0.600736	0.590776	3.7839e-10	1.37004e-09	9.73127e-10	3.069e-09	Moderate correlation	Moderate correlation	88	0.600736	0.590776	3.7839e-10	1.37004e-09	9.72241e-10	3.08898e-09	Moderate correlation	Moderate correlation	TRUE	0	0	0	0	0	0	4.8407	Oncology	I	0	PASS	40000	0.6875	1	841	976	1138	34	37	40	1.2097	152	1.768	0.473117	0.262524
Q9NR12	PDLIM7	PDZ and LIM domain protein 7	OID20729	PDLIM7	Inflammation	20	0.6	0.760143	0.00608027	0.000100496	0.00866746	0.000163475	Moderate correlation	Strong correlation	20	0.6	0.760143	0.00608027	0.000100496	0.00888843	0.000164324	Moderate correlation	Strong correlation	FALSE	68	77.2727	0	0	68	77.27	4.7378	Inflammation	I	0	PASS	1.5	0.0656455	5	1	1	1	1	1	1	1.32374	128	1.9265	0.566976	0.627437
Q9HAT2	SIAE	Sialate O-acetylesterase	OID21503	SIAE	Oncology	88	0.599908	0.624652	4.64206e-10	7.83002e-11	1.19111e-09	1.88434e-10	Moderate correlation	Moderate correlation	88	0.599908	0.624652	4.64206e-10	7.83002e-11	1.18994e-09	1.90259e-10	Moderate correlation	Moderate correlation	TRUE	0	0	0	0	0	0	2.8051	Oncology	I	0	PASS	2	0.254302	2	3	7	11	2	6	7	0.884533	116.5	1.525	0.556416	0.363959
P15529	CD46	Membrane cofactor protein	OID20380	CD46	Cardiometabolic	88	0.599116	0.707265	5.52007e-10	1.33786e-14	1.40681e-09	4.35288e-14	Moderate correlation	Strong correlation	88	0.599116	0.707265	5.52007e-10	1.33786e-14	1.40511e-09	4.36208e-14	Moderate correlation	Strong correlation	TRUE	0	0	0	0	0	0	6.3406	Cardiometabolic	I	0	PASS	1.1	0.0612245	16	1	2	2	1	2	2	1.11585	129	1.2435	0.433934	0.287642
P13796	LCP1	Plastin-2	OID30367	LCP1	Cardiometabolic II	88	0.598623	0.621355	6.09558e-10	1.0503e-10	1.54998e-09	2.50167e-10	Moderate correlation	Moderate correlation	88	0.598623	0.621355	6.09558e-10	1.0503e-10	1.54799e-09	2.5138e-10	Moderate correlation	Moderate correlation	TRUE	0	0	0	0	0	0	3.9847	Cardiometabolic	II	0	PASS	1300	0.800638	2	82	96.5	137	34	37	40	1.15345	150	1.612	0.492043	0.302157
Q9BXD5	NPL	N-acetylneuraminate lyase	OID30329	NPL	Cardiometabolic II	88	0.59746	0.647619	7.54579e-10	9.16007e-12	1.91443e-09	2.38839e-11	Moderate correlation	Moderate correlation	87	0.606018	0.65464	1.1239e-10	6.09499e-12	2.95024e-10	1.62683e-11	Moderate correlation	Moderate correlation	FALSE	0	0	0	0	0	0	4.2635	Cardiometabolic	II	1	PASS	0.16	0.325	5	1	2.5	5	1	2.5	5	1.86579	147	1.377	0.380636	0.411898
Q15485	FCN2	Ficolin-2	OID20382	FCN2	Cardiometabolic	88	0.596686	0.697307	8.58977e-10	4.44349e-14	2.17441e-09	1.40131e-13	Moderate correlation	Moderate correlation	88	0.596686	0.697307	8.58977e-10	4.44349e-14	2.17634e-09	1.41078e-13	Moderate correlation	Moderate correlation	TRUE	0	0	0	0	0	0	8.6607	Cardiometabolic	I	0	PASS	910	0.559105	2	21	27.5	36	8	10	12	1.32525	130	1.5075	0.488758	0.484691
P13611	VCAN	Versican core protein	OID21026	VCAN	Neurology	88	0.596439	0.689706	8.93553e-10	1.07546e-13	2.25183e-09	3.27414e-13	Moderate correlation	Moderate correlation	88	0.596439	0.689706	8.93553e-10	1.07546e-13	2.25349e-09	3.2912e-13	Moderate correlation	Moderate correlation	TRUE	0	0	0	0	0	0	4.1414	Neurology	I	0	PASS	42	0.0465253	5	6	8.5	12	4	8	10	0.992076	125	0.747	0.477889	0.294003
P08185	SERPINA6	Corticosteroid-binding globulin	OID30743	SERPINA6	Inflammation II	88	0.596116	0.713671	8.92008e-10	6.01686e-15	2.25183e-09	2.00977e-14	Moderate correlation	Strong correlation	88	0.596116	0.713671	8.92008e-10	6.01686e-15	2.25349e-09	2.0202e-14	Moderate correlation	Strong correlation	TRUE	0	0	0	0	0	0	2.2236	Inflammation	II	0	PASS	22000	0.777778	1	315	403	540	22	26.5	28	1.20275	168	2.431	0.477885	0.280223
O95980	RECK	Reversion-inducing cysteine-rich protein with Kazal motifs	OID30234	RECK	Cardiometabolic II	88	0.595121	0.604742	9.66847e-10	4.38513e-10	2.43112e-09	1.00016e-09	Moderate correlation	Moderate correlation	87	0.596954	0.60453	1.04454e-09	5.63479e-10	2.6282e-09	1.28643e-09	Moderate correlation	Moderate correlation	FALSE	0	0	0	0	0	0	5.1373	Cardiometabolic	II	1	PASS	47	0.3069	1	10	11.5	15	8	11	14	1.01781	144	1.442	0.516308	0.252865
P39059	COL15A1	Collagen alpha-1(XV) chain	OID30396	COL15A1	Cardiometabolic II	88	0.595083	0.573444	1.09609e-09	5.23566e-09	2.74998e-09	1.1189e-08	Moderate correlation	Moderate correlation	88	0.595083	0.573444	1.09609e-09	5.23566e-09	2.75157e-09	1.12832e-08	Moderate correlation	Moderate correlation	TRUE	0	0	0	0	0	0	5.0655	Cardiometabolic	II	0	PASS	17	0.054755	1	3	5	8	3	5	6	0.914566	131	1.806	0.440855	0.303371
P35542	SAA4	Serum amyloid A-4 protein	OID30726	SAA4	Inflammation II	88	0.594555	0.263995	1.18095e-09	0.0129428	2.94325e-09	0.0175209	Moderate correlation	No correlation	73	0.452734	0.0639279	6.93595e-05	0.591045	0.000120033	0.646232	Weak correlation	No correlation	FALSE	0	0	15	17.0455	15	17.05	0.2331	Inflammation	II	0	PASS	19000	0.707692	1	119	143.5	235	10	16.5	21	1.09641	102	1.286	0.472587	0.405692
Q93052	LPP	Lipoma-preferred partner	OID30190	LPP	Cardiometabolic II	12	0.594406	0.750299	0.0457531	0.00493762	0.0598554	0.00692494	Moderate correlation	Strong correlation	10	0.478788	0.642937	0.166058	0.0449457	0.206063	0.0578557	Weak correlation	Moderate correlation	FALSE	76	86.3636	18	20.4545	78	88.64	0.769	Cardiometabolic	II	2	PASS	5.9	0.0375817	1	1	1	1	1	1	1	1.27641	80	1.121	0.606762	0.526841
Q6P5S2	LEG1	Protein LEG1 homolog	OID30608	LEG1	Inflammation II	12	0.594406	0.731253	0.0457531	0.0068844	0.0598554	0.00956026	Moderate correlation	Strong correlation	NA	NA	NA	NA	NA	NA	NA	NA	NA	FALSE	76	86.3636	0	0	76	86.36	1.9192	Inflammation	II	1	WARN	0.038	0.0454545	1	1	1	1	1	1	1	1.79246	55	1.056	0.268036	0.283062
O00592	PODXL	Podocalyxin	OID21358	PODXL	Oncology	88	0.59348	0.582108	1.36446e-09	2.70512e-09	3.39312e-09	5.9073e-09	Moderate correlation	Moderate correlation	86	0.569602	0.552962	1.90139e-08	3.37459e-08	4.38969e-08	6.75539e-08	Moderate correlation	Moderate correlation	FALSE	0	0	0	0	0	0	2.8453	Oncology	I	2	PASS	22	0.188172	2	4	6.5	9	3	4	7	1.14376	97	0.736	0.538787	0.295821
Q6UXD5	SEZ6L2	Seizure 6-like protein 2	OID21289	SEZ6L2	Oncology	88	0.593289	0.731816	1.1206e-09	5.53359e-16	2.80524e-09	2.04834e-15	Moderate correlation	Strong correlation	86	0.622183	0.755178	1.6104e-10	4.46607e-17	4.21715e-10	1.8353e-16	Moderate correlation	Strong correlation	FALSE	0	0	0	0	0	0	3.4556	Oncology	I	2	PASS	5.7	0.134066	6	3	4.5	6	3	4.5	6	0.917706	113.5	1.234	0.45911	0.275669
P14209	CD99	CD99 antigen	OID21110	CD99	Neurology	88	0.592831	0.60594	1.16255e-09	3.96653e-10	2.90381e-09	9.12059e-10	Moderate correlation	Moderate correlation	88	0.592831	0.60594	1.16255e-09	3.96653e-10	2.91172e-09	9.15159e-10	Moderate correlation	Moderate correlation	TRUE	0	0	0	0	0	0	6.3173	Neurology	I	0	PASS	64	0.454054	3	8	12.5	19	3	6	6	1.52919	158	3.348	0.400435	0.293198
Q86SF2	GALNT7	N-acetylgalactosaminyltransferase 7	OID21377	GALNT7	Oncology	88	0.592353	0.637156	1.5738e-09	2.48916e-11	3.87951e-09	6.24502e-11	Moderate correlation	Moderate correlation	86	0.573074	0.619056	1.4769e-08	2.10942e-10	3.43144e-08	4.99383e-10	Moderate correlation	Moderate correlation	FALSE	0	0	0	0	0	0	4.4542	Oncology	I	2	PASS	6.5	0.365297	1	6	7	11	6	6.5	11	1.44635	142.5	2.1195	0.467647	0.330278
P12955	PEPD	Xaa-Pro dipeptidase	OID30688	PEPD	Inflammation II	88	0.591244	0.611921	1.79794e-09	2.38886e-10	4.40319e-09	5.60712e-10	Moderate correlation	Moderate correlation	88	0.591244	0.611921	1.79794e-09	2.38886e-10	4.45204e-09	5.63089e-10	Moderate correlation	Moderate correlation	TRUE	0	0	0	0	0	0	3.3116	Inflammation	II	0	PASS	560	0.614604	3	37	44	61	20	22.5	25	0.969677	124	1.732	0.496483	0.246897
P80303	NUCB2	Nucleobindin-2	OID21448	NUCB2	Oncology	88	0.591068	0.504371	1.83525e-09	5.4356e-07	4.48485e-09	1.01435e-06	Moderate correlation	Moderate correlation	88	0.591068	0.504371	1.83525e-09	5.4356e-07	4.53416e-09	1.02058e-06	Moderate correlation	Moderate correlation	TRUE	0	0	0	0	0	0	5.7334	Oncology	I	0	PASS	0.65	0.22619	2	1	2.5	5	1	2.5	5	1.33467	129	1.459	0.388569	0.260019
Q99733	NAP1L4	Nucleosome assembly protein 1-like 4	OID31475	NAP1L4	Oncology II	76	0.590052	0.612795	2.0325e-08	4.01556e-09	4.63574e-08	8.66838e-09	Moderate correlation	Moderate correlation	76	0.590052	0.612795	2.0325e-08	4.01556e-09	4.68247e-08	8.76341e-09	Moderate correlation	Moderate correlation	FALSE	12	13.6364	0	0	12	13.64	6.8555	Oncology	II	0	PASS	5.8	0.234667	2	1	3	5	1	3	5	1.68917	143	1.8755	0.395117	0.531337
Q04756	HGFAC	Hepatocyte growth factor activator	OID30718	HGFAC	Inflammation II	88	0.589694	0.749066	2.14365e-09	4.75159e-17	5.20469e-09	1.96503e-16	Moderate correlation	Strong correlation	88	0.589694	0.749066	2.14365e-09	4.75159e-17	5.27222e-09	1.93801e-16	Moderate correlation	Strong correlation	TRUE	0	0	0	0	0	0	7.6368	Inflammation	II	0	PASS	5900	0.514504	1	91	109.5	161	19	23	24	1.0209	122	1.384	0.465025	0.304959
P00533	EGFR	Epidermal growth factor receptor	OID20319	EGFR	Cardiometabolic	88	0.589071	0.642935	1.56869e-09	1.43989e-11	3.87539e-09	3.7115e-11	Moderate correlation	Moderate correlation	88	0.589071	0.642935	1.56869e-09	1.43989e-11	3.91098e-09	3.73344e-11	Moderate correlation	Moderate correlation	TRUE	0	0	0	0	0	0	6.4441	Cardiometabolic	I	0	PASS	60	0.212397	4	16	21	24	12	14.5	16	1.03683	144	1.6865	0.45711	0.265522
Q96AP7	ESAM	Endothelial cell-selective adhesion molecule	OID20270	ESAM	Cardiometabolic	88	0.588992	0.586921	1.57856e-09	1.8587e-09	3.88279e-09	4.12273e-09	Moderate correlation	Moderate correlation	88	0.588992	0.586921	1.57856e-09	1.8587e-09	3.92663e-09	4.14779e-09	Moderate correlation	Moderate correlation	TRUE	0	0	0	0	0	0	3.8179	Cardiometabolic	I	0	PASS	42	0.205128	1	6	7	9	3	4	5	0.912643	195.5	1.695	0.543074	0.244671
Q16627	CCL14	C-C motif chemokine 14	OID20401	CCL14	Cardiometabolic	88	0.588675	0.650212	1.61865e-09	7.10737e-12	3.97274e-09	1.88362e-11	Moderate correlation	Moderate correlation	88	0.588675	0.650212	1.61865e-09	7.10737e-12	4.01721e-09	1.88319e-11	Moderate correlation	Moderate correlation	TRUE	0	0	0	0	0	0	9.3201	Cardiometabolic	I	0	PASS	26	0.591398	2	8	9	14	5	5.5	6	0.915856	130	1.3915	0.53165	0.522557
Q9Y6E0	STK24	Serine/threonine-protein kinase 24	OID20837	STK24	Neurology	76	0.588353	0.670153	4.41884e-08	3.56856e-11	9.76295e-08	8.77757e-11	Moderate correlation	Moderate correlation	50	0.684706	0.715399	1.39909e-07	5.28443e-09	2.99569e-07	1.13506e-08	Moderate correlation	Strong correlation	FALSE	12	13.6364	25	28.4091	34	38.64	0.5945	Neurology	I	6	PASS	1.2	0.176072	3	1	1	2	1	1	2	0.96954	173.5	1.799	0.389144	0.607059
Q9H446	RWDD1	RWD domain-containing protein 1	OID21015	RWDD1	Neurology	10	0.587879	0.703722	0.0802151	0.0231427	0.102215	0.0305592	Moderate correlation	Strong correlation	10	0.587879	0.703722	0.0802151	0.0231427	0.104779	0.0309232	Moderate correlation	Strong correlation	FALSE	78	88.6364	0	0	78	88.64	3.5422	Neurology	I	0	PASS	NA	0.037037	2	1	1	1	1	1	1	2.79699	125	0.709	0.109034	0.42174
P06681	C2	Complement C2	OID20410	C2	Cardiometabolic	88	0.586738	0.675195	1.88565e-09	5.40588e-13	4.58814e-09	1.56493e-12	Moderate correlation	Moderate correlation	88	0.586738	0.675195	1.88565e-09	5.40588e-13	4.64815e-09	1.56987e-12	Moderate correlation	Moderate correlation	TRUE	0	0	0	0	0	0	8.4863	Cardiometabolic	I	0	PASS	24000	0.746011	3	437	569.5	789	65	70	78	1.13659	139	1.578	0.476192	0.239112
Q16769	QPCT	Glutaminyl-peptide cyclotransferase	OID20320	QPCT	Cardiometabolic	88	0.585784	0.758232	3.21121e-09	1.18701e-17	7.76329e-09	5.19431e-17	Moderate correlation	Strong correlation	88	0.585784	0.758232	3.21121e-09	1.18701e-17	7.86242e-09	5.17061e-17	Moderate correlation	Strong correlation	TRUE	0	0	0	0	0	0	4.8841	Cardiometabolic	I	0	PASS	1.2	0.470914	2	7	9	13	6	7	8	1.52196	203.5	2.06	0.436928	0.256268
P32004	L1CAM	Neural cell adhesion molecule L1	OID21484	L1CAM	Oncology	88	0.585397	0.636334	3.33429e-09	2.68831e-11	8.04362e-09	6.70001e-11	Moderate correlation	Moderate correlation	88	0.585397	0.636334	3.33429e-09	2.68831e-11	8.14552e-09	6.77679e-11	Moderate correlation	Moderate correlation	TRUE	0	0	0	0	0	0	4.0406	Oncology	I	0	PASS	86	0.230708	3	13	16	25	6	9.5	13	0.920613	106.5	1.0965	0.536566	0.270869
P01008	SERPINC1	Antithrombin-III	OID30789	SERPINC1	Inflammation II	88	0.584915	0.609942	2.17497e-09	2.82853e-10	5.2694e-09	6.59796e-10	Moderate correlation	Moderate correlation	88	0.584915	0.609942	2.17497e-09	2.82853e-10	5.33723e-09	6.61002e-10	Moderate correlation	Moderate correlation	TRUE	0	0	0	0	0	0	1.8878	Inflammation	II	0	PASS	110000	0.881466	1	2451	2528.5	3238	93	103.5	109	1.08415	149	2.16	0.482057	0.267095
Q96IU4	ABHD14B	Putative protein-lysine deacylase ABHD14B	OID20921	ABHD14B	Neurology	88	0.584322	0.64225	3.69384e-09	1.53737e-11	8.87306e-09	3.9358e-11	Moderate correlation	Moderate correlation	87	0.584804	0.643702	4.55587e-09	1.75805e-11	1.09824e-08	4.50475e-11	Moderate correlation	Moderate correlation	FALSE	0	0	0	0	0	0	2.9579	Neurology	I	1	PASS	2.7	0.357143	2	1	3	4	1	2	4	0.997395	134	2.058	0.461801	0.384365
Q13976	PRKG1	cGMP-dependent protein kinase 1	OID30621	PRKG1	Inflammation II	53	0.584232	0.649171	4.37419e-06	1.45633e-07	8.12247e-06	2.79625e-07	Moderate correlation	Moderate correlation	53	0.584232	0.649171	4.37419e-06	1.45633e-07	8.23554e-06	2.81195e-07	Moderate correlation	Moderate correlation	FALSE	35	39.7727	0	0	35	39.77	6.1311	Inflammation	II	1	PASS	0.027	0.0298063	5	1	1	1	1	1	1	0.863775	112	1.203	0.349668	0.509515
P37840	SNCA	Alpha-synuclein	OID30645	SNCA	Inflammation II	88	0.583548	0.578382	3.97068e-09	3.60196e-09	9.51782e-09	7.8054e-09	Moderate correlation	Moderate correlation	87	0.580958	0.579464	6.36562e-09	4.09129e-09	1.5046e-08	8.91084e-09	Moderate correlation	Moderate correlation	FALSE	0	0	0	0	0	0	6.925	Inflammation	II	1	PASS	34	0.4	4	1	2.5	5	1	2.5	5	0.89705	152	0.965	0.463817	0.759088
P11717	IGF2R	Cation-independent mannose-6-phosphate receptor	OID21146	IGF2R	Neurology	88	0.58346	0.581971	4.0031e-09	2.73392e-09	9.57522e-09	5.95867e-09	Moderate correlation	Moderate correlation	88	0.58346	0.581971	4.0031e-09	2.73392e-09	9.71419e-09	5.99041e-09	Moderate correlation	Moderate correlation	TRUE	0	0	0	0	0	0	4.8098	Neurology	I	0	PASS	190	0.428342	1	84	99.5	109	59	62	65	1.00553	141	1.363	0.488232	0.249563
P50895	BCAM	Basal cell adhesion molecule	OID21076	BCAM	Neurology	88	0.582984	0.68961	4.18171e-09	1.08744e-13	9.98129e-09	3.30032e-13	Moderate correlation	Moderate correlation	88	0.582984	0.68961	4.18171e-09	1.08744e-13	1.01251e-08	3.31715e-13	Moderate correlation	Moderate correlation	TRUE	0	0	0	0	0	0	3.0539	Neurology	I	0	PASS	13	0.302548	1	4	6.5	12	4	6.5	10	1.03187	118.5	1.3225	0.465608	0.296238
Q9UN19	DAPP1	Dual adapter for phosphotyrosine and 3-phosphotyrosine and 3-phosphoinositide	OID20524	DAPP1	Inflammation	29	0.582759	0.681397	0.00111977	4.71358e-05	0.00172943	7.86061e-05	Moderate correlation	Moderate correlation	29	0.582759	0.681397	0.00111977	4.71358e-05	0.00175688	7.93368e-05	Moderate correlation	Moderate correlation	FALSE	59	67.0455	0	0	59	67.05	4.8579	Inflammation	I	0	PASS	0.12	0.0892857	2	1	1	1	1	1	1	3.59031	134	1.181	0.384704	0.348245
Q99460	PSMD1	26S proteasome non-ATPase regulatory subunit 1	OID31058	PSMD1	Neurology II	39	0.581984	0.619583	0.00013575	2.60124e-05	0.000227391	4.4096e-05	Moderate correlation	Moderate correlation	32	0.468109	0.49838	0.00745118	0.00369554	0.0107771	0.00530229	Weak correlation	Weak correlation	FALSE	49	55.6818	15	17.0455	56	63.64	0.6215	Neurology	II	0	PASS	0.15	0.0503673	2	1	1.5	3	1	1.5	2	1.09159	123	0.707	0.507399	0.474925
O00584	RNASET2	Ribonuclease T2	OID20321	RNASET2	Cardiometabolic	88	0.581487	0.626252	4.78441e-09	6.78091e-11	1.13479e-08	1.63932e-10	Moderate correlation	Moderate correlation	88	0.581487	0.626252	4.78441e-09	6.78091e-11	1.15079e-08	1.65942e-10	Moderate correlation	Moderate correlation	TRUE	0	0	0	0	0	0	5.5404	Cardiometabolic	I	0	PASS	10	0.449219	2	10	12	16	7	8	10	0.879496	149.5	1.68	0.488584	0.286687
Q01459	CTBS	Di-N-acetylchitobiase	OID30710	CTBS	Inflammation II	88	0.580659	0.669664	5.14562e-09	9.76912e-13	1.21536e-08	2.77817e-12	Moderate correlation	Moderate correlation	88	0.580659	0.669664	5.14562e-09	9.76912e-13	1.23224e-08	2.77769e-12	Moderate correlation	Moderate correlation	TRUE	0	0	0	0	0	0	4.0171	Inflammation	II	0	PASS	260	0.511688	1	28	33.5	49	16	16.5	18	1.00081	143	2.357	0.508788	0.279313
O15031	PLXNB2	Plexin-B2	OID20317	PLXNB2	Cardiometabolic	88	0.580624	0.603931	5.16146e-09	4.69216e-10	1.21655e-08	1.06803e-09	Moderate correlation	Moderate correlation	88	0.580624	0.603931	5.16146e-09	4.69216e-10	1.23333e-08	1.07348e-09	Moderate correlation	Moderate correlation	TRUE	0	0	0	0	0	0	7.2078	Cardiometabolic	I	0	PASS	55	0.295974	1	20	26	37	16	21	25	1.20043	140	1.945	0.468203	0.303775
P04083	ANXA1	Annexin A1	OID30617	ANXA1	Inflammation II	88	0.580342	0.313007	5.28953e-09	0.002985	1.24414e-08	0.00427666	Moderate correlation	Weak correlation	45	0.238735	0.187753	0.114173	0.216807	0.145992	0.256633	No correlation	No correlation	FALSE	0	0	43	48.8636	43	48.86	0.2057	Inflammation	II	1	PASS	1200	0.523121	1	7	7.5	13	6	7	13	0.851045	178	1.834	0.511882	0.42573
P35247	SFTPD	Pulmonary surfactant-associated protein D	OID20214	SFTPD	Cardiometabolic	88	0.579462	0.60065	5.70619e-09	6.15745e-10	1.33935e-08	1.39594e-09	Moderate correlation	Moderate correlation	88	0.579462	0.60065	5.70619e-09	6.15745e-10	1.36052e-08	1.40282e-09	Moderate correlation	Moderate correlation	TRUE	0	0	0	0	0	0	5.0822	Cardiometabolic	I	0	PASS	5.3	0.197333	1	1	3	5	1	2	4	1.37741	230	3.561	0.456523	0.568188
P10746	UROS	Uroporphyrinogen-III synthase	OID30964	UROS	Neurology II	28	0.579091	0.637272	0.00151026	0.000265251	0.00230105	0.000418252	Moderate correlation	Moderate correlation	14	0.156044	0.436239	0.59441	0.1189	0.649095	0.144997	No correlation	Weak correlation	FALSE	60	68.1818	49	55.6818	74	84.09	0.2774	Neurology	II	0	PASS	0.069	0.0981132	1	1	1	1	1	1	1	0.656775	106	1.346	0.382418	0.494658
P39060	COL18A1	Collagen alpha-1(XVIII) chain	OID20332	COL18A1	Cardiometabolic	88	0.578951	0.582415	5.95967e-09	2.6415e-09	1.39306e-08	5.77956e-09	Moderate correlation	Moderate correlation	88	0.578951	0.582415	5.95967e-09	2.6415e-09	1.41477e-08	5.79958e-09	Moderate correlation	Moderate correlation	TRUE	0	0	0	0	0	0	8.7212	Cardiometabolic	I	0	PASS	240	0.120867	3	21	24.5	29	11	14.5	17	1.05673	149	1.493	0.499091	0.344566
Q9Y6N7	ROBO1	Roundabout homolog 1	OID20734	ROBO1	Inflammation	88	0.57763	0.64202	6.65779e-09	1.57148e-11	1.54982e-08	4.01402e-11	Moderate correlation	Moderate correlation	88	0.57763	0.64202	6.65779e-09	1.57148e-11	1.57026e-08	4.04571e-11	Moderate correlation	Moderate correlation	TRUE	0	0	0	0	0	0	7.2923	Inflammation	I	0	PASS	14	0.141732	6	6	8	10	5	7.5	10	1.07299	144.5	1.659	0.452106	0.235992
Q8N1Q1	CA13	Carbonic anhydrase 13	OID20225	CA13	Cardiometabolic	76	0.577366	0.517451	4.76243e-08	1.69748e-06	1.04e-07	3.06633e-06	Moderate correlation	Moderate correlation	76	0.577366	0.517451	4.76243e-08	1.69748e-06	1.06134e-07	3.08607e-06	Moderate correlation	Moderate correlation	FALSE	12	13.6364	0	0	12	13.64	5.5416	Cardiometabolic	I	0	PASS	0.092	0.293893	1	1	2	3	1	2	2	0.726314	145.5	1.932	0.460188	0.403231
O75509	TNFRSF21	Tumor necrosis factor receptor superfamily member 21	OID21052	TNFRSF21	Neurology	35	0.57619	0.640675	0.000372349	3.38692e-05	0.000597983	5.6987e-05	Moderate correlation	Moderate correlation	35	0.57619	0.640675	0.000372349	3.38692e-05	0.000612357	5.75406e-05	Moderate correlation	Moderate correlation	FALSE	53	60.2273	0	0	53	60.23	7.459	Neurology	I	0	PASS	1.3	0.0351145	1	1	1	1	1	1	1	1.67372	238	2.1845	0.70901	0.305206
P31949	S100A11	Protein S100-A11	OID20130	S100A11	Cardiometabolic	88	0.575484	0.37355	4.48924e-09	0.000337345	1.06702e-08	0.00052678	Moderate correlation	Weak correlation	88	0.575484	0.37355	4.48924e-09	0.000337345	1.08457e-08	0.000531647	Moderate correlation	Weak correlation	TRUE	0	0	0	0	0	0	2.0434	Cardiometabolic	I	0	PASS	5	0.8	1	4	6	8	4	4.5	6	1.13093	190.5	1.9505	0.475045	0.335257
Q7Z7M9	GALNT5	Polypeptide N-acetylgalactosaminyltransferase 5	OID30295	GALNT5	Cardiometabolic II	88	0.57476	0.626438	8.40914e-09	6.66854e-11	1.94548e-08	1.61562e-10	Moderate correlation	Moderate correlation	87	0.575199	0.627221	1.01312e-08	8.02254e-11	2.36395e-08	1.94145e-10	Moderate correlation	Moderate correlation	FALSE	0	0	0	0	0	0	2.4275	Cardiometabolic	II	1	PASS	1.7	0.143617	1	2	4.5	8	2	4.5	7	1.83432	164	1.501	0.520768	0.388457
Q13576	IQGAP2	Ras GTPase-activating-like protein IQGAP2	OID21361	IQGAP2	Oncology	74	0.574232	0.45973	1.59119e-07	3.77893e-05	3.33914e-07	6.3394e-05	Moderate correlation	Weak correlation	72	0.579877	0.460843	1.71763e-07	4.62768e-05	3.62796e-07	7.80115e-05	Moderate correlation	Weak correlation	FALSE	14	15.9091	0	0	14	15.91	2.6383	Oncology	I	2	PASS	2	0.138413	3	1	5	7	1	5	7	1.11512	152	1.401	0.498871	0.654177
Q8NFL0	B3GNT7	UDP-GlcNAc:betaGal beta-1,3-N-acetylglucosaminyltransferase 7	OID30281	B3GNT7	Cardiometabolic II	88	0.573632	0.577895	9.19475e-09	3.73828e-09	2.12288e-08	8.08529e-09	Moderate correlation	Moderate correlation	87	0.57888	0.578757	7.55978e-09	4.31588e-09	1.77916e-08	9.38123e-09	Moderate correlation	Moderate correlation	FALSE	0	0	0	0	0	0	5.7398	Cardiometabolic	II	1	PASS	1.9	0.229426	1	2	5.5	8	3	4.5	7	0.824332	135	1.659	0.473981	0.308133
P21695	GPD1	Glycerol-3-phosphate dehydrogenase [NAD(+)], cytoplasmic	OID31358	GPD1	Oncology II	88	0.573139	0.620648	9.55751e-09	1.1181e-10	2.20213e-08	2.65756e-10	Moderate correlation	Moderate correlation	88	0.573139	0.620648	9.55751e-09	1.1181e-10	2.23486e-08	2.66436e-10	Moderate correlation	Moderate correlation	TRUE	0	0	0	0	0	0	1.9261	Oncology	II	0	PASS	3.8	0.326648	2	3	5.5	8	2	5.5	7	1.06549	115	1.214	0.51137	0.515148
Q07812	BAX	Apoptosis regulator BAX	OID20856	BAX	Neurology	76	0.571893	0.562755	1.22713e-07	1.2155e-07	2.61402e-07	2.3458e-07	Moderate correlation	Moderate correlation	70	0.593771	0.601353	1.16832e-07	3.69131e-08	2.5364e-07	7.33547e-08	Moderate correlation	Moderate correlation	FALSE	12	13.6364	1	1.13636	13	14.77	2.2957	Neurology	I	6	PASS	0.58	0.0677083	5	1	1	1	1	1	1	2.88132	144	0.92	0.413199	0.345003
P07225	PROS1	Vitamin K-dependent protein S	OID30737	PROS1	Inflammation II	88	0.571495	0.647643	6.05787e-09	9.139e-12	1.41309e-08	2.38839e-11	Moderate correlation	Moderate correlation	88	0.571495	0.647643	6.05787e-09	9.139e-12	1.43497e-08	2.3924e-11	Moderate correlation	Moderate correlation	TRUE	0	0	0	0	0	0	3.1451	Inflammation	II	0	PASS	8100	0.569527	1	207	295.5	397	40	44.5	47	1.15092	136	1.208	0.473837	0.328431
Q8N4F0	BPIFB2	BPI fold-containing family B member 2	OID30311	BPIFB2	Cardiometabolic II	13	0.571429	0.716694	0.0448907	0.00584129	0.0588637	0.00814174	Moderate correlation	Strong correlation	13	0.571429	0.716694	0.0448907	0.00584129	0.0600008	0.00822919	Moderate correlation	Strong correlation	FALSE	75	85.2273	0	0	75	85.23	3.3253	Cardiometabolic	II	1	PASS	0.026	0.0393013	1	1	1	1	1	1	1	2.21873	133	1.384	0.227798	0.494379
P01275	GCG	Pro-glucagon	OID21263	GCG	Oncology	44	0.568428	0.591411	7.65239e-05	2.36323e-05	0.000130507	4.01821e-05	Moderate correlation	Moderate correlation	34	0.445989	0.482393	0.00875332	0.00386165	0.0126103	0.00553334	Weak correlation	Weak correlation	FALSE	44	50	16	18.1818	54	61.36	1.6303	Oncology	I	1	PASS	0.15	0.133333	1	1	1	2	1	1	2	1.16435	140	1.192	0.4155	0.641081
P24821	TNC	Tenascin	OID20359	TNC	Cardiometabolic	88	0.567964	0.631553	7.8721e-09	4.18663e-11	1.82872e-08	1.0231e-10	Moderate correlation	Moderate correlation	88	0.567964	0.631553	7.8721e-09	4.18663e-11	1.84867e-08	1.02917e-10	Moderate correlation	Moderate correlation	TRUE	0	0	0	0	0	0	5.7114	Cardiometabolic	I	0	PASS	560	0.446161	6	63	82.5	101	43	49	57	1.07659	151	1.8235	0.475892	0.407416
A8MVW5	HEPACAM2	HEPACAM family member 2	OID31151	HEPACAM2	Neurology II	78	0.565877	0.727867	1.19037e-07	4.36845e-14	2.54532e-07	1.38151e-13	Moderate correlation	Strong correlation	78	0.565877	0.727867	1.19037e-07	4.36845e-14	2.57913e-07	1.39101e-13	Moderate correlation	Strong correlation	FALSE	10	11.3636	0	0	10	11.36	3.8353	Neurology	II	0	PASS	0.13	0.038961	3	1	2	4	1	1	2	0.93475	104.5	1.284	0.421636	0.411926
O95393	BMP10	Bone morphogenetic protein 10	OID30575	BMP10	Inflammation II	68	0.565561	0.604536	8.25055e-07	4.78297e-08	1.63706e-06	9.40762e-08	Moderate correlation	Moderate correlation	67	0.548727	0.58826	2.31406e-06	1.65173e-07	4.47249e-06	3.17238e-07	Moderate correlation	Moderate correlation	FALSE	20	22.7273	0	0	20	22.73	5.0907	Inflammation	II	1	PASS	0.27	0.0589623	1	1	1	2	1	1	2	1.08495	195	0.93	0.413679	0.41946
Q96BQ1	FAM3D	Protein FAM3D	OID31514	FAM3D	Oncology II	10	0.563636	0.673351	0.0957916	0.032818	0.120972	0.0425879	Moderate correlation	Moderate correlation	10	0.563636	0.673351	0.0957916	0.032818	0.124233	0.0430069	Moderate correlation	Moderate correlation	FALSE	78	88.6364	0	0	78	88.64	6.2231	Oncology	II	0	PASS	0.012	0.0491071	1	1	1	1	1	1	1	5.02678	121	1.226	0.418613	0.431087
O43598	DNPH1	2'-deoxynucleoside 5'-phosphate N-hydrolase 1	OID20744	DNPH1	Inflammation	21	0.563636	0.667919	0.00882017	0.000936933	0.012401	0.00140665	Moderate correlation	Moderate correlation	21	0.563636	0.667919	0.00882017	0.000936933	0.0126899	0.00142902	Moderate correlation	Moderate correlation	FALSE	67	76.1364	0	0	67	76.14	6.8625	Inflammation	I	0	PASS	0.43	0.0977011	2	1	1.5	2	1	1	1	0.773779	158	2.858	0.343709	0.448116
Q9HB71	CACYBP	Calcyclin-binding protein	OID30649	CACYBP	Inflammation II	10	0.563636	0.642642	0.0957916	0.0450761	0.120972	0.057439	Moderate correlation	Moderate correlation	10	0.563636	0.642642	0.0957916	0.0450761	0.124233	0.057955	Moderate correlation	Moderate correlation	FALSE	78	88.6364	0	0	78	88.64	4.7982	Inflammation	II	1	PASS	0.25	0.0394737	2	1	1	1	1	1	1	0.681574	175	0.949	0.500439	1.04983
Q15818	NPTX1	Neuronal pentraxin-1	OID21074	NPTX1	Neurology	47	0.562327	0.435584	5.27892e-05	0.00221185	9.14095e-05	0.00320562	Moderate correlation	Weak correlation	47	0.562327	0.435584	5.27892e-05	0.00221185	9.20859e-05	0.00325061	Moderate correlation	Weak correlation	FALSE	41	46.5909	0	0	41	46.59	3.1681	Neurology	I	0	PASS	1.1	0.087963	1	1	2	2	1	2	2	2.32527	79	0.7145	0.321174	0.223725
Q8N149	LILRA2	Leukocyte immunoglobulin-like receptor subfamily A member 2	OID21152	LILRA2	Neurology	88	0.561956	0.580321	2.18936e-08	3.1047e-09	4.97341e-08	6.75376e-09	Moderate correlation	Moderate correlation	88	0.561956	0.580321	2.18936e-08	3.1047e-09	5.01212e-08	6.78919e-09	Moderate correlation	Moderate correlation	TRUE	0	0	0	0	0	0	5.4123	Neurology	I	0	PASS	85	0.306418	4	2	4.5	9	2	4	7	1.00143	132	1.715	0.444981	0.309657
O00451	GFRA2	GDNF family receptor alpha-2	OID21330	GFRA2	Oncology	88	0.561252	0.572375	2.30096e-08	5.67238e-09	5.21644e-08	1.20605e-08	Moderate correlation	Moderate correlation	86	0.558979	0.578321	3.96198e-08	5.49869e-09	8.93902e-08	1.17875e-08	Moderate correlation	Moderate correlation	FALSE	0	0	0	0	0	0	3.4724	Oncology	I	2	PASS	6.1	0.178879	3	1	5	7	1	4	6	0.947963	89	1.096	0.458679	0.282679
P04233	CD74	HLA class II histocompatibility antigen gamma chain	OID21040	CD74	Neurology	75	0.560943	0.62477	1.65459e-07	2.09036e-09	3.45932e-07	4.6094e-09	Moderate correlation	Moderate correlation	75	0.560943	0.62477	1.65459e-07	2.09036e-09	3.50838e-07	4.62682e-09	Moderate correlation	Moderate correlation	FALSE	13	14.7727	0	0	13	14.77	4.5156	Neurology	I	0	PASS	0.14	0.138514	4	1	2	4	1	2	3	0.97827	141	1.187	0.435512	0.410924
Q5ZPR3	CD276	CD276 antigen	OID20680	CD276	Inflammation	88	0.560776	0.710208	2.37917e-08	9.29257e-15	5.38294e-08	3.06763e-14	Moderate correlation	Strong correlation	88	0.560776	0.710208	2.37917e-08	9.29257e-15	5.43527e-08	3.08525e-14	Moderate correlation	Strong correlation	TRUE	0	0	0	0	0	0	7.0481	Inflammation	I	0	PASS	18	0.110487	4	3	4	5	2	3	4	0.742408	189	2.491	0.478372	0.303785
Q8NBS9	TXNDC5	Thioredoxin domain-containing protein 5	OID21012	TXNDC5	Neurology	88	0.559913	0.573538	2.52728e-08	5.19848e-09	5.7066e-08	1.11368e-08	Moderate correlation	Moderate correlation	88	0.559913	0.573538	2.52728e-08	5.19848e-09	5.76157e-08	1.12324e-08	Moderate correlation	Moderate correlation	TRUE	0	0	0	0	0	0	2.8839	Neurology	I	0	PASS	6.3	0.421296	2	7	8.5	11	5	8.5	11	0.83336	148	1.4245	0.453269	0.253966
O75223	GGCT	Gamma-glutamylcyclotransferase	OID30304	GGCT	Cardiometabolic II	88	0.558128	0.408199	1.60717e-08	7.88368e-05	3.68051e-08	0.000129182	Moderate correlation	Weak correlation	87	0.559272	0.408091	1.79638e-08	8.72279e-05	4.15603e-08	0.000143708	Moderate correlation	Weak correlation	FALSE	0	0	0	0	0	0	1.1762	Cardiometabolic	II	1	PASS	2.4	0.292553	4	2	2.5	4	2	2.5	4	0.959259	173.5	0.9135	0.567718	0.406762
Q99972	MYOC	Myocilin	OID21121	MYOC	Neurology	88	0.557829	0.548545	1.64187e-08	3.15187e-08	3.75237e-08	6.29816e-08	Moderate correlation	Moderate correlation	88	0.557829	0.548545	1.64187e-08	3.15187e-08	3.80663e-08	6.35627e-08	Moderate correlation	Moderate correlation	TRUE	0	0	0	0	0	0	5.9523	Neurology	I	0	PASS	21	0.462302	1	11	17.5	25	10	12.5	16	1.0141	154.5	1.4825	0.531099	0.390082
Q9UBQ7	GRHPR	Glyoxylate reductase/hydroxypyruvate reductase	OID30289	GRHPR	Cardiometabolic II	62	0.556848	0.573511	3.90559e-06	1.10288e-06	7.32461e-06	2.01156e-06	Moderate correlation	Moderate correlation	61	0.537229	0.557068	1.12218e-05	3.11996e-06	2.03896e-05	5.57905e-06	Moderate correlation	Moderate correlation	FALSE	26	29.5455	0	0	26	29.55	4.6839	Cardiometabolic	II	1	PASS	2.2	0.128049	1	1	1	2	1	1	2	0.574222	160	3.097	0.521566	0.490244
P28838	LAP3	Cytosol aminopeptidase	OID20436	LAP3	Inflammation	88	0.556373	0.370882	3.22674e-08	0.00037484	7.22815e-08	0.000582111	Moderate correlation	Weak correlation	78	0.465041	0.245158	2.23709e-05	0.0305143	3.98516e-05	0.0400362	Weak correlation	No correlation	FALSE	0	0	10	11.3636	10	11.36	0.68495	Inflammation	I	0	PASS	5	0.300578	2	3	5	8	2	4.5	8	1.24102	156	2.37	0.522311	0.435292
Q9NP84	TNFRSF12A	Tumor necrosis factor receptor superfamily member 12A	OID21482	TNFRSF12A	Oncology	40	0.554597	0.626617	0.000258719	1.52076e-05	0.000423324	2.60933e-05	Moderate correlation	Moderate correlation	40	0.554597	0.626617	0.000258719	1.52076e-05	0.000432651	2.62458e-05	Moderate correlation	Moderate correlation	FALSE	48	54.5455	0	0	48	54.55	4.1068	Oncology	I	0	PASS	0.59	0.0775194	1	1	1	2	1	1	1	1.38476	146	1.18	0.55636	0.499385
P54764	EPHA4	Ephrin type-A receptor 4	OID30622	EPHA4	Inflammation II	88	0.553027	0.681787	4.04665e-08	2.62594e-13	8.95816e-08	7.86389e-13	Moderate correlation	Moderate correlation	87	0.553273	0.682532	4.79426e-08	3.3262e-13	1.06626e-07	9.95119e-13	Moderate correlation	Moderate correlation	FALSE	0	0	0	0	0	0	6.2263	Inflammation	II	1	PASS	14	0.162272	2	5	9.5	11	5	7	9	1.16301	187	1.911	0.452465	0.268272
P13591	NCAM1	Neural cell adhesion molecule 1	OID20354	NCAM1	Cardiometabolic	88	0.553027	0.604879	4.04665e-08	4.33518e-10	8.95816e-08	9.91844e-10	Moderate correlation	Moderate correlation	88	0.553027	0.604879	4.04665e-08	4.33518e-10	9.09246e-08	9.94971e-10	Moderate correlation	Moderate correlation	TRUE	0	0	0	0	0	0	5.3888	Cardiometabolic	I	0	PASS	1300	0.45338	3	1	4	6	1	2	2	1.42441	95	1.2365	0.373443	0.416071
P55957	BID	BH3-interacting domain death agonist	OID20517	BID	Inflammation	88	0.551671	0.491971	4.4305e-08	1.12745e-06	9.76959e-08	2.05304e-06	Moderate correlation	Weak correlation	10	-0.248485	-0.162101	0.491555	0.654575	0.550542	0.70438	No correlation	No correlation	FALSE	0	0	78	88.6364	78	88.64	0.3537	Inflammation	I	0	PASS	1.3	0.420513	4	3	4	6	2	3	4	1.07093	174	1.4365	0.428277	0.437861
P05155	SERPING1	Plasma protease C1 inhibitor	OID30777	SERPING1	Inflammation II	88	0.55139	0.567404	4.51437e-08	8.20394e-09	9.93513e-08	1.72161e-08	Moderate correlation	Moderate correlation	88	0.55139	0.567404	4.51437e-08	8.20394e-09	1.01226e-07	1.73478e-08	Moderate correlation	Moderate correlation	TRUE	0	0	0	0	0	0	2.7849	Inflammation	II	0	PASS	37000	0.578	3	892	961.5	1404	56	67.5	76	1.04228	129	1.5095	0.468232	0.279595
O75144	ICOSLG	ICOS ligand	OID21351	ICOSLG	Oncology	88	0.551196	0.595315	4.57288e-08	9.51804e-10	1.00443e-07	2.14061e-09	Moderate correlation	Moderate correlation	86	0.538242	0.592076	1.48784e-07	1.92328e-09	3.17328e-07	4.28314e-09	Moderate correlation	Moderate correlation	FALSE	0	0	0	0	0	0	5.432	Oncology	I	2	PASS	79	0.182119	3	9	9	16	3	4	5	1.03093	130.5	1.179	0.499034	0.342332
O76061	STC2	Stanniocalcin-2	OID21157	STC2	Neurology	88	0.551055	0.572522	4.61587e-08	5.61016e-09	1.01191e-07	1.19507e-08	Moderate correlation	Moderate correlation	88	0.551055	0.572522	4.61587e-08	5.61016e-09	1.0329e-07	1.20029e-08	Moderate correlation	Moderate correlation	TRUE	0	0	0	0	0	0	6.9693	Neurology	I	0	PASS	10	0.145695	1	3	4	7	2	3	4	0.798006	140	1.2865	0.498836	0.38104
P28827	PTPRM	Receptor-type tyrosine-protein phosphatase mu	OID20598	PTPRM	Inflammation	88	0.550615	0.588964	4.75265e-08	1.58203e-09	1.03987e-07	3.53686e-09	Moderate correlation	Moderate correlation	88	0.550615	0.588964	4.75265e-08	1.58203e-09	1.06133e-07	3.55957e-09	Moderate correlation	Moderate correlation	TRUE	0	0	0	0	0	0	4.3983	Inflammation	I	0	PASS	77	0.181129	2	13	18	29	8	12	16	1.2165	151.5	1.648	0.558124	0.270877
Q07817	BCL2L1	Bcl-2-like protein 1	OID31152	BCL2L1	Neurology II	9	0.55	0.328227	0.132777	0.388499	0.164189	0.432804	Moderate correlation	Weak correlation	9	0.55	0.328227	0.132777	0.388499	0.168595	0.442548	Moderate correlation	Weak correlation	FALSE	79	89.7727	0	0	79	89.77	3.8046	Neurology	II	0	PASS	NA	0.0386266	3	1	1	1	1	1	1	0.979627	100	0.711	0.942746	0.161694
Q8IWL1	SFTPA2	Pulmonary surfactant-associated protein A2	OID21218	SFTPA2	Oncology	88	0.549869	0.608499	2.87543e-08	3.19713e-10	6.454e-08	7.39665e-10	Moderate correlation	Moderate correlation	87	0.557331	0.610864	2.06029e-08	3.3212e-10	4.7365e-08	7.71171e-10	Moderate correlation	Moderate correlation	FALSE	0	0	0	0	0	0	1.6698	Oncology	I	1	PASS	NA	0.439516	3	3	6	11	3	5	8	1.26637	218	1.947	0.556484	0.463808
P08575	PTPRC	Receptor-type tyrosine-protein phosphatase C	OID30380	PTPRC	Cardiometabolic II	88	0.548994	0.640742	5.28904e-08	1.77469e-11	1.15277e-07	4.50252e-11	Moderate correlation	Moderate correlation	88	0.548994	0.640742	5.28904e-08	1.77469e-11	1.17391e-07	4.5367e-11	Moderate correlation	Moderate correlation	TRUE	0	0	0	0	0	0	3.1567	Cardiometabolic	II	0	PASS	17	0.0926493	8	7	10.5	14	6	8.5	10	1.19607	125	1.462	0.472919	0.260703
P00740	F9	Coagulation factor IX	OID20349	F9	Cardiometabolic	88	0.547949	0.622844	3.28432e-08	9.20167e-11	7.34258e-08	2.20099e-10	Moderate correlation	Moderate correlation	88	0.547949	0.622844	3.28432e-08	9.20167e-11	7.44083e-08	2.21695e-10	Moderate correlation	Moderate correlation	TRUE	0	0	0	0	0	0	7.0156	Cardiometabolic	I	0	PASS	5400	0.574837	2	111	136	199	20	21	23	1.43075	160	2.106	0.473252	0.289589
P04118	CLPS	Colipase	OID21156	CLPS	Neurology	8	0.547619	0.648614	0.170982	0.08189	0.20668	0.101042	Moderate correlation	Moderate correlation	8	0.547619	0.648614	0.170982	0.08189	0.211452	0.10274	Moderate correlation	Moderate correlation	FALSE	80	90.9091	0	0	80	90.91	7.3702	Neurology	I	0	PASS	4.6	0.169643	1	2	2	2	1	1	1	1.61817	114	1.931	0.480881	0.243982
P01833	PIGR	Polymeric immunoglobulin receptor	OID21102	PIGR	Neurology	88	0.546811	0.484062	6.10132e-08	1.76926e-06	1.32724e-07	3.18579e-06	Moderate correlation	Weak correlation	88	0.546811	0.484062	6.10132e-08	1.76926e-06	1.35145e-07	3.20586e-06	Moderate correlation	Weak correlation	TRUE	0	0	0	0	0	0	4.5846	Neurology	I	0	PASS	730	0.358639	1	7	11	17	5	10	16	1.08415	162	1.895	0.53485	0.6292
Q9Y286	SIGLEC7	Sialic acid-binding Ig-like lectin 7	OID20190	SIGLEC7	Cardiometabolic	21	0.545455	0.611324	0.0116978	0.00323603	0.0162645	0.00461298	Moderate correlation	Moderate correlation	21	0.545455	0.611324	0.0116978	0.00323603	0.0165895	0.00467379	Moderate correlation	Moderate correlation	FALSE	67	76.1364	0	0	67	76.14	4.9523	Cardiometabolic	I	0	PASS	22	0.0385439	4	1	1.5	2	1	1.5	2	0.414724	78	1.4	0.315651	0.461597
P30530	AXL	Tyrosine-protein kinase receptor UFO	OID20363	AXL	Cardiometabolic	88	0.545096	0.596134	3.99576e-08	8.90703e-10	8.88035e-08	2.01121e-09	Moderate correlation	Moderate correlation	88	0.545096	0.596134	3.99576e-08	8.90703e-10	8.99664e-08	2.02078e-09	Moderate correlation	Moderate correlation	TRUE	0	0	0	0	0	0	5.7143	Cardiometabolic	I	0	PASS	38	0.0738255	2	4	6.5	10	3	4	6	1.3562	132	1.5805	0.449454	0.333195
Q9BWV1	BOC	Brother of CDO	OID20116	BOC	Cardiometabolic	23	0.544466	0.492292	0.00810389	0.0170194	0.0114223	0.0227396	Moderate correlation	Weak correlation	23	0.544466	0.492292	0.00810389	0.0170194	0.0116902	0.0230524	Moderate correlation	Weak correlation	FALSE	65	73.8636	0	0	65	73.86	5.5166	Cardiometabolic	I	2	PASS	4.9	0.00718133	2	1	1	1	1	1	1	0.461092	85	0.683	0.526858	0.297855
Q9BY32	ITPA	Inosine triphosphate pyrophosphatase	OID30082	ITPA	Cardiometabolic II	21	0.54026	0.37392	0.0126485	0.0949587	0.0175217	0.116278	Moderate correlation	Weak correlation	17	0.588235	0.351652	0.0147289	0.166313	0.0207803	0.200349	Moderate correlation	Weak correlation	FALSE	67	76.1364	14	15.9091	71	80.68	1.28845	Cardiometabolic	II	2	PASS	0.061	0.0824742	3	1	1	1	1	1	1	3.2541	130	1.799	0.0844683	0.489746
Q9H4F8	SMOC1	SPARC-related modular calcium-binding protein 1	OID21461	SMOC1	Oncology	10	0.539394	0.939302	0.113298	5.51664e-05	0.141185	9.13238e-05	Moderate correlation	Strong correlation	10	0.539394	0.939302	0.113298	5.51664e-05	0.145043	9.25673e-05	Moderate correlation	Strong correlation	FALSE	78	88.6364	0	0	78	88.64	6.4831	Oncology	I	0	PASS	2.3	0.0230415	2	1	1	1	1	1	1	1.91455	51	0.775	0.369019	0.354395
O00241	SIRPB1	Signal-regulatory protein beta-1	OID20739	SIRPB1	Inflammation	66	0.539088	0.616709	4.3723e-06	3.51621e-08	8.12247e-06	6.95236e-08	Moderate correlation	Moderate correlation	66	0.539088	0.616709	4.3723e-06	3.51621e-08	8.23554e-06	7.0131e-08	Moderate correlation	Moderate correlation	FALSE	22	25	0	0	22	25	6.397	Inflammation	I	0	PASS	NA	0.188442	6	1	2.5	5	1	2	3	0.690193	127	1.546	0.408	0.327946
Q9NNX6	CD209	CD209 antigen	OID20262	CD209	Cardiometabolic	88	0.539062	0.641797	1.00232e-07	1.60521e-11	2.15958e-07	4.09093e-11	Moderate correlation	Moderate correlation	88	0.539062	0.641797	1.00232e-07	1.60521e-11	2.19345e-07	4.12281e-11	Moderate correlation	Moderate correlation	TRUE	0	0	0	0	0	0	6.4391	Cardiometabolic	I	0	PASS	16	0.190594	13	1	2	3	1	2	3	1.21096	131	1.072	0.456636	0.389054
Q15582	TGFBI	Transforming growth factor-beta-induced protein ig-h3	OID20417	TGFBI	Cardiometabolic	88	0.53878	0.562842	1.02029e-07	1.14493e-08	2.1941e-07	2.37179e-08	Moderate correlation	Moderate correlation	88	0.53878	0.562842	1.02029e-07	1.14493e-08	2.2283e-07	2.38856e-08	Moderate correlation	Moderate correlation	TRUE	0	0	0	0	0	0	7.4366	Cardiometabolic	I	0	PASS	1300	0.672035	1	104	114	144	33	34	36	1.22211	139	1.5215	0.486021	0.297624
Q6UWP8	SBSN	Suprabasin	OID30398	SBSN	Cardiometabolic II	88	0.538668	0.549687	6.17422e-08	2.91188e-08	1.34052e-07	5.84967e-08	Moderate correlation	Moderate correlation	88	0.538668	0.549687	6.17422e-08	2.91188e-08	1.36483e-07	5.91612e-08	Moderate correlation	Moderate correlation	TRUE	0	0	0	0	0	0	1.6768	Cardiometabolic	II	0	PASS	310	0.466102	2	13	19	30	8	11	15	1.1349	152	2.429	0.400375	0.329844
Q99538	LGMN	Legumain	OID20773	LGMN	Inflammation	68	0.538464	0.577948	2.17557e-06	2.45948e-07	4.17724e-06	4.6434e-07	Moderate correlation	Moderate correlation	68	0.538464	0.577948	2.17557e-06	2.45948e-07	4.22726e-06	4.6743e-07	Moderate correlation	Moderate correlation	FALSE	20	22.7273	0	0	20	22.73	7.3974	Inflammation	I	0	PASS	1.2	0.189376	3	1	2.5	4	1	2	3	1.51884	157.5	1.244	0.559641	0.294502
Q5VSG8	MANEAL	Glycoprotein endo-alpha-1,2-mannosidase-like protein	OID31244	MANEAL	Oncology II	12	0.538462	0.447663	0.0749023	0.144475	0.0957697	0.172423	Moderate correlation	Weak correlation	9	0.133333	0.15861	0.743541	0.68358	0.783732	0.728394	No correlation	No correlation	FALSE	76	86.3636	27	30.6818	79	89.77	0.4348	Oncology	II	3	PASS	0.016	0.0262582	2	1	1	1	1	1	1	1.98947	92	0.686	0.404614	0.36876
P04196	HRG	Histidine-rich glycoprotein	OID30770	HRG	Inflammation II	88	0.538392	0.58633	1.04548e-07	1.94692e-09	2.24401e-07	4.30995e-09	Moderate correlation	Moderate correlation	88	0.538392	0.58633	1.04548e-07	1.94692e-09	2.27878e-07	4.32693e-09	Moderate correlation	Moderate correlation	TRUE	0	0	0	0	0	0	7.1751	Inflammation	II	0	PASS	34000	0.750476	1	573	695	1048	41	43	47	1.13831	121	1.68	0.481021	0.388853
P50583	NUDT2	Bis(5'-nucleosyl)-tetraphosphatase [asymmetrical]	OID21308	NUDT2	Oncology	45	0.537813	0.608108	0.000175456	9.38371e-06	0.000291309	1.62737e-05	Moderate correlation	Moderate correlation	27	0.63431	0.684325	0.000508	8.26872e-05	0.0008255	0.000136849	Moderate correlation	Moderate correlation	FALSE	43	48.8636	27	30.6818	60	68.18	0.4052	Oncology	I	2	PASS	0.049	0.251701	1	1	1	2	1	1	2	1.48587	73.5	0.535	0.508917	0.413829
P01137	TGFB1	Transforming growth factor beta-1 proprotein	OID20621	TGFB1	Inflammation	88	0.537565	0.539744	1.10129e-07	5.744e-08	2.35931e-07	1.12586e-07	Moderate correlation	Moderate correlation	88	0.537565	0.539744	1.10129e-07	5.744e-08	2.39563e-07	1.13319e-07	Moderate correlation	Moderate correlation	TRUE	0	0	0	0	0	0	5.9259	Inflammation	I	0	PASS	1.29	0.435897	1	6	8	12	6	8	10	1.11828	166	1.961	0.523308	0.50958
P51161	FABP6	Gastrotropin	OID20076	FABP6	Cardiometabolic	66	0.537334	0.545281	4.74569e-06	2.19867e-06	8.78341e-06	3.92149e-06	Moderate correlation	Moderate correlation	64	0.519734	0.539377	1.45349e-05	4.24896e-06	2.61917e-05	7.57302e-06	Moderate correlation	Moderate correlation	FALSE	22	25	1	1.13636	23	26.14	1.6573	Cardiometabolic	I	2	PASS	1.7	0.445312	2	1	2	3	1	2	3	1.13521	135	0.83	0.377018	0.654656
P07237	P4HB	Protein disulfide-isomerase	OID21509	P4HB	Oncology	88	0.537153	0.570366	6.83184e-08	6.58922e-09	1.48045e-07	1.39573e-08	Moderate correlation	Moderate correlation	88	0.537153	0.570366	6.83184e-08	6.58922e-09	1.50714e-07	1.40424e-08	Moderate correlation	Moderate correlation	TRUE	0	0	0	0	0	0	5.3152	Oncology	I	0	PASS	98	0.598425	1	34	41	51	20	24	26	1.03604	134.5	0.9665	0.487321	0.255473
P08581	MET	Hepatocyte growth factor receptor	OID20269	MET	Cardiometabolic	88	0.536334	0.523453	7.21464e-08	1.66923e-07	1.56041e-07	3.18877e-07	Moderate correlation	Moderate correlation	88	0.536334	0.523453	7.21464e-08	1.66923e-07	1.58519e-07	3.20035e-07	Moderate correlation	Moderate correlation	TRUE	0	0	0	0	0	0	6.6215	Cardiometabolic	I	0	PASS	72	0.333094	9	22	23.5	28	15	18.5	21	1.31546	139.5	1.55	0.44319	0.235764
Q14624	ITIH4	Inter-alpha-trypsin inhibitor heavy chain H4	OID30762	ITIH4	Inflammation II	88	0.535293	0.650771	1.26922e-07	6.72659e-12	2.69351e-07	1.79111e-11	Moderate correlation	Moderate correlation	88	0.535293	0.650771	1.26922e-07	6.72659e-12	2.73911e-07	1.79102e-11	Moderate correlation	Moderate correlation	TRUE	0	0	0	0	0	0	2.4247	Inflammation	II	0	PASS	83000	0.76129	3	13	16	55	3	4	5	0.973006	97	0.6685	0.459416	0.352862
P16112	ACAN	Aggrecan core protein	OID20159	ACAN	Cardiometabolic	88	0.534025	0.556229	1.37316e-07	1.8398e-08	2.90317e-07	3.7766e-08	Moderate correlation	Moderate correlation	88	0.534025	0.556229	1.37316e-07	1.8398e-08	2.95175e-07	3.80178e-08	Moderate correlation	Moderate correlation	TRUE	0	0	0	0	0	0	3.6895	Cardiometabolic	I	0	PASS	67	0.0347826	3	3	5	7	2	4	5	1.0235	101	1.251	0.482155	0.472867
P05154	SERPINA5	Plasma serine protease inhibitor	OID30763	SERPINA5	Inflammation II	88	0.533497	0.636868	1.41879e-07	2.55732e-11	2.99404e-07	6.40181e-11	Moderate correlation	Moderate correlation	88	0.533497	0.636868	1.41879e-07	2.55732e-11	3.03193e-07	6.47656e-11	Moderate correlation	Moderate correlation	TRUE	0	0	0	0	0	0	3.102	Inflammation	II	0	PASS	1900	0.741379	1	70	76.5	105	19	23.5	29	1.06341	146	1.2255	0.47918	0.401234
Q9UKJ1	PILRA	Paired immunoglobulin-like type 2 receptor alpha	OID21129	PILRA	Neurology	76	0.533479	0.437935	1.06025e-06	7.61084e-05	2.0674e-06	0.000124893	Moderate correlation	Weak correlation	76	0.533479	0.437935	1.06025e-06	7.61084e-05	2.09746e-06	0.000126152	Moderate correlation	Weak correlation	FALSE	12	13.6364	0	0	12	13.64	7.1969	Neurology	I	0	PASS	2.2	0.0627063	4	1	1	2	1	1	1	1.2954	148	1.15	0.531637	0.730442
Q86X76	NIT1	Deaminated glutathione amidase	OID30252	NIT1	Cardiometabolic II	61	0.532681	0.561004	1.36397e-05	2.56666e-06	2.42508e-05	4.55623e-06	Moderate correlation	Moderate correlation	60	0.56399	0.593138	4.09503e-06	5.9162e-07	7.777e-06	1.1051e-06	Moderate correlation	Moderate correlation	FALSE	27	30.6818	0	0	27	30.68	5.9098	Cardiometabolic	II	1	PASS	0.073	0.0825688	5	1	1	2	1	1	2	1.76697	159.5	1.045	0.484642	0.648078
P30041	PRDX6	Peroxiredoxin-6	OID21404	PRDX6	Oncology	88	0.532405	0.439448	1.51767e-07	1.83983e-05	3.19674e-07	3.14723e-05	Moderate correlation	Weak correlation	88	0.532405	0.439448	1.51767e-07	1.83983e-05	3.2306e-07	3.16521e-05	Moderate correlation	Weak correlation	TRUE	0	0	0	0	0	0	2.4933	Oncology	I	0	PASS	91	0.741071	1	18	20	23	10	12	15	0.796413	125.5	0.9645	0.520458	0.661113
P35968	KDR	Vascular endothelial growth factor receptor 2	OID21497	KDR	Oncology	88	0.531471	0.449804	1.60732e-07	1.09968e-05	3.36673e-07	1.90128e-05	Moderate correlation	Weak correlation	88	0.531471	0.449804	1.60732e-07	1.09968e-05	3.41478e-07	1.91302e-05	Moderate correlation	Weak correlation	TRUE	0	0	0	0	0	0	7.3031	Oncology	I	0	PASS	10	0.132006	3	3	6	11	2	5.5	8	1.41745	121	1.325	0.435042	0.216064
P08138	NGFR	Tumor necrosis factor receptor superfamily member 16	OID30300	NGFR	Cardiometabolic II	31	0.531452	0.190384	0.00241609	0.30495	0.00359864	0.346716	Moderate correlation	No correlation	27	0.398657	0.0849506	0.0403547	0.673542	0.0542034	0.719105	Weak correlation	No correlation	FALSE	57	64.7727	16	18.1818	61	69.32	0.3327	Cardiometabolic	II	1	PASS	4.5	0.0679157	2	1	1	1	1	1	1	2.36247	162	3.089	0.840669	0.442363
Q08345	DDR1	Epithelial discoidin domain-containing receptor 1	OID21009	DDR1	Neurology	78	0.530014	0.689104	9.15098e-07	3.06331e-12	1.80305e-06	8.33367e-12	Moderate correlation	Moderate correlation	78	0.530014	0.689104	9.15098e-07	3.06331e-12	1.8302e-06	8.36075e-12	Moderate correlation	Moderate correlation	FALSE	10	11.3636	0	0	10	11.36	4.8219	Neurology	I	0	PASS	24	0.0821468	5	1	2	4	1	1	3	0.868875	101	0.887	0.43801	0.279094
P09668	CTSH	Pro-cathepsin H	OID20113	CTSH	Cardiometabolic	88	0.529059	0.569935	1.86281e-07	6.80374e-09	3.88029e-07	1.43847e-08	Moderate correlation	Moderate correlation	85	0.522435	0.547625	4.48212e-07	5.83047e-08	9.20014e-07	1.1461e-07	Moderate correlation	Moderate correlation	FALSE	0	0	1	1.13636	1	1.14	2.428	Cardiometabolic	I	2	PASS	10	0.361194	1	6	8	10	3	5.5	7	1.64149	124.5	1.772	0.435192	0.469505
P20062	TCN2	Transcobalamin-2	OID20341	TCN2	Cardiometabolic	88	0.52897	0.529633	1.87283e-07	1.12104e-07	3.89396e-07	2.17093e-07	Moderate correlation	Moderate correlation	88	0.52897	0.529633	1.87283e-07	1.12104e-07	3.94812e-07	2.17614e-07	Moderate correlation	Moderate correlation	TRUE	0	0	0	0	0	0	9.3233	Cardiometabolic	I	0	PASS	11	0.498829	2	6	8	11	6	7	8	0.741739	114	0.952	0.477667	0.384107
Q6P4E1	GOLM2	Protein GOLM2	OID21044	GOLM2	Neurology	88	0.527916	0.587295	1.25315e-07	1.80482e-09	2.66441e-07	4.01902e-09	Moderate correlation	Moderate correlation	88	0.527916	0.587295	1.25315e-07	1.80482e-09	2.70978e-07	4.04413e-09	Moderate correlation	Moderate correlation	TRUE	0	0	0	0	0	0	5.7996	Neurology	I	0	PASS	1.1	0.243119	4	3	5	9	3	4	7	0.838833	82	0.8535	0.525909	0.321197
P24666	ACP1	Low molecular weight phosphotyrosine protein phosphatase	OID30524	ACP1	Inflammation II	88	0.527139	0.578383	2.09303e-07	3.60148e-09	4.33584e-07	7.8054e-09	Moderate correlation	Moderate correlation	19	0.226316	0.346744	0.349934	0.145839	0.406164	0.17627	No correlation	Weak correlation	FALSE	0	0	69	78.4091	69	78.41	0.3002	Inflammation	II	1	PASS	2	0.316456	4	2	2	3	1	2	3	1.12966	165	1.286	0.49326	0.444708
P15121	AKR1B1	Aldo-keto reductase family 1 member B1	OID21244	AKR1B1	Oncology	88	0.527104	0.500702	2.0975e-07	6.76541e-07	4.33713e-07	1.25011e-06	Moderate correlation	Moderate correlation	87	0.52732	0.500254	2.4373e-07	8.06757e-07	5.09872e-07	1.49669e-06	Moderate correlation	Moderate correlation	FALSE	0	0	0	0	0	0	2.905	Oncology	I	1	PASS	1.5	0.202532	1	1	3	5	1	3	5	1.27268	103.5	1.88	0.514966	0.368231
Q12805	EFEMP1	EGF-containing fibulin-like extracellular matrix protein 1	OID20414	EFEMP1	Cardiometabolic	88	0.526593	0.574461	2.16327e-07	4.84961e-09	4.46495e-07	1.0429e-08	Moderate correlation	Moderate correlation	88	0.526593	0.574461	2.16327e-07	4.84961e-09	4.54286e-07	1.04995e-08	Moderate correlation	Moderate correlation	TRUE	0	0	0	0	0	0	6.0433	Cardiometabolic	I	0	PASS	1500	0.545639	4	6	7.5	11	4	4	4	0.97397	134	2.0955	0.426461	0.253493
O76076	CCN5	CCN family member 5	OID21068	CCN5	Neurology	63	0.52621	0.631407	1.29184e-05	2.88519e-08	2.30366e-05	5.80637e-08	Moderate correlation	Moderate correlation	63	0.52621	0.631407	1.29184e-05	2.88519e-08	2.33497e-05	5.87284e-08	Moderate correlation	Moderate correlation	FALSE	25	28.4091	0	0	25	28.41	5.9552	Neurology	I	0	PASS	0.89	0.34	2	4	4	6	4	4	5	1.49788	120.5	1.482	0.375182	0.238947
Q99895	CTRC	Chymotrypsin-C	OID20752	CTRC	Inflammation	12	0.524476	0.624095	0.0838846	0.0300845	0.106531	0.0391757	Moderate correlation	Moderate correlation	12	0.524476	0.624095	0.0838846	0.0300845	0.10931	0.0395676	Moderate correlation	Moderate correlation	FALSE	76	86.3636	0	0	76	86.36	8.0052	Inflammation	I	0	PASS	NA	0.0858209	1	1	1	1	1	1	1	0.55523	95	1.981	0.164584	0.309292
P08603	CFH	Complement factor H	OID30790	CFH	Inflammation II	88	0.523423	0.57499	2.61727e-07	4.66023e-09	5.37254e-07	1.00408e-08	Moderate correlation	Moderate correlation	88	0.523423	0.57499	2.61727e-07	4.66023e-09	5.45431e-07	1.01095e-08	Moderate correlation	Moderate correlation	TRUE	0	0	0	0	0	0	7.5921	Inflammation	II	0	PASS	130000	0.803412	2	2082	2381.5	2989	94	111.5	124	1.21889	155	1.974	0.478649	0.261706
P35590	TIE1	Tyrosine-protein kinase receptor Tie-1	OID20303	TIE1	Cardiometabolic	88	0.523293	0.399835	1.68633e-07	0.000113648	3.51916e-07	0.000184087	Moderate correlation	Weak correlation	88	0.523293	0.399835	1.68633e-07	0.000113648	3.56874e-07	0.000185551	Moderate correlation	Weak correlation	TRUE	0	0	0	0	0	0	8.8802	Cardiometabolic	I	0	PASS	59	0.300527	3	15	17	20	10	14	15	1.1481	159	1.591	0.455812	0.334011
P19256	CD58	Lymphocyte function-associated antigen 3	OID20716	CD58	Inflammation	88	0.522384	0.551688	2.78476e-07	2.53298e-08	5.70597e-07	5.15267e-08	Moderate correlation	Moderate correlation	88	0.522384	0.551688	2.78476e-07	2.53298e-08	5.79229e-07	5.19476e-08	Moderate correlation	Moderate correlation	TRUE	0	0	0	0	0	0	8.5337	Inflammation	I	0	PASS	5.8	0.132	3	2	3	7	1	2.5	4	0.977348	118	1.192	0.46492	0.315941
Q14956	GPNMB	Transmembrane glycoprotein NMB	OID20173	GPNMB	Cardiometabolic	88	0.519337	0.687062	3.33638e-07	1.45356e-13	6.81152e-07	4.38789e-13	Moderate correlation	Moderate correlation	88	0.519337	0.687062	3.33638e-07	1.45356e-13	6.91333e-07	4.40927e-13	Moderate correlation	Moderate correlation	TRUE	0	0	0	0	0	0	4.9956	Cardiometabolic	I	0	PASS	32	0.174825	2	14	16.5	21	7	8	9	1.66769	123.5	1.419	0.466474	0.275632
Q9BQT9	CLSTN3	Calsyntenin-3	OID31092	CLSTN3	Neurology II	12	0.517483	0.501317	0.0886509	0.096833	0.112331	0.118445	Moderate correlation	Moderate correlation	12	0.517483	0.501317	0.0886509	0.096833	0.115384	0.120104	Moderate correlation	Moderate correlation	FALSE	76	86.3636	0	0	76	86.36	2.8079	Neurology	II	0	PASS	9.1	0.0156904	2	1	1	1	1	1	1	0.696979	146	2.679	0.0923292	0.205722
P01591	JCHAIN	Immunoglobulin J chain	OID20494	JCHAIN	Inflammation	88	0.517382	0.500338	3.74324e-07	6.91294e-07	7.61462e-07	1.27528e-06	Moderate correlation	Moderate correlation	84	0.510135	0.489307	1.04424e-06	2.32221e-06	2.06952e-06	4.17307e-06	Moderate correlation	Weak correlation	FALSE	0	0	4	4.54545	4	4.55	1.14085	Inflammation	I	0	PASS	2400	0.383648	1	9	12	18	4	4	6	1.03373	126.5	1.418	0.446429	0.741801
Q16775	HAGH	Hydroxyacylglutathione hydrolase, mitochondrial	OID21459	HAGH	Oncology	52	0.515752	0.626493	0.000114253	6.76127e-07	0.000192525	1.25011e-06	Moderate correlation	Moderate correlation	52	0.515752	0.626493	0.000114253	6.76127e-07	0.000194944	1.25864e-06	Moderate correlation	Moderate correlation	FALSE	36	40.9091	0	0	36	40.91	4.9017	Oncology	I	0	PASS	2.1	0.155844	2	1	2	5	1	2	4	1.29055	145	2.22	0.376243	0.565595
Q13790	APOF	Apolipoprotein F	OID30701	APOF	Inflammation II	88	0.514487	0.671888	2.93299e-07	7.71247e-13	5.99881e-07	2.2044e-12	Moderate correlation	Moderate correlation	88	0.514487	0.671888	2.93299e-07	7.71247e-13	6.08902e-07	2.21023e-12	Moderate correlation	Moderate correlation	TRUE	0	0	0	0	0	0	8.7154	Inflammation	II	0	PASS	1300	0.521472	1	58	84	111	25	29.5	36	1.28409	174.5	2.644	0.491561	0.35175
P09467	FBP1	Fructose-1,6-bisphosphatase 1	OID20227	FBP1	Cardiometabolic	88	0.513878	0.547291	4.59301e-07	3.43689e-08	9.29302e-07	6.81941e-08	Moderate correlation	Moderate correlation	80	0.53188	0.570895	5.93388e-07	3.21414e-08	1.20667e-06	6.45793e-08	Moderate correlation	Moderate correlation	FALSE	0	0	8	9.09091	8	9.09	1.04965	Cardiometabolic	I	0	PASS	17	0.423077	2	8	9.5	14	7	8	10	1.00035	148	1.837	0.480917	0.433643
P00747	PLG	Plasminogen	OID30785	PLG	Inflammation II	88	0.513138	0.608022	4.79435e-07	3.32862e-10	9.66576e-07	7.68509e-10	Moderate correlation	Moderate correlation	88	0.513138	0.608022	4.79435e-07	3.32862e-10	9.80418e-07	7.71248e-10	Moderate correlation	Moderate correlation	TRUE	0	0	0	0	0	0	4.9372	Inflammation	II	0	PASS	54000	0.841975	3	977	1162.5	1717	74	85.5	93	1.1465	139	1.7255	0.487081	0.246473
P13686	ACP5	Tartrate-resistant acid phosphatase type 5	OID20314	ACP5	Cardiometabolic	35	0.512605	0.531799	0.00188445	0.00100987	0.00284811	0.00151414	Moderate correlation	Moderate correlation	35	0.512605	0.531799	0.00188445	0.00100987	0.00289425	0.00153811	Moderate correlation	Moderate correlation	FALSE	53	60.2273	0	0	53	60.23	7.1219	Cardiometabolic	I	0	PASS	3.1	0.04	1	1	1	1	1	1	1	1.4463	114	2.094	0.520669	0.493211
P02749	APOH	Beta-2-glycoprotein 1	OID21072	APOH	Neurology	88	0.508436	0.497214	6.28387e-07	8.31084e-07	1.26012e-06	1.52568e-06	Moderate correlation	Weak correlation	88	0.508436	0.497214	6.28387e-07	8.31084e-07	1.27546e-06	1.53659e-06	Moderate correlation	Weak correlation	TRUE	0	0	0	0	0	0	1.9026	Neurology	I	0	PASS	54000	0.791304	1	595	687.5	903	29	32	35	1.55842	131	1.653	0.484421	0.263174
P15907	ST6GAL1	Beta-galactoside alpha-2,6-sialyltransferase 1	OID20302	ST6GAL1	Cardiometabolic	88	0.508242	0.536027	6.35379e-07	7.36346e-08	1.27189e-06	1.43581e-07	Moderate correlation	Moderate correlation	88	0.508242	0.536027	6.35379e-07	7.36346e-08	1.28726e-06	1.44223e-07	Moderate correlation	Moderate correlation	TRUE	0	0	0	0	0	0	6.4571	Cardiometabolic	I	0	PASS	3.1	0.182266	2	2	3.5	5	2	3.5	5	0.542245	153	1.311	0.579726	0.305209
O15335	CHAD	Chondroadherin	OID30660	CHAD	Inflammation II	88	0.507284	0.501645	4.55994e-07	6.39669e-07	9.24268e-07	1.18976e-06	Moderate correlation	Moderate correlation	87	0.511375	0.505803	4.1579e-07	5.8126e-07	8.56683e-07	1.08949e-06	Moderate correlation	Moderate correlation	FALSE	0	0	0	0	0	0	4.0074	Inflammation	II	1	PASS	16	0.139276	1	1	1	3	1	1	3	2.60895	202	1.992	0.474377	0.699611
Q92876	KLK6	Kallikrein-6	OID21526	KLK6	Oncology	88	0.505021	0.539526	5.2272e-07	5.82899e-08	1.05196e-06	1.14054e-07	Moderate correlation	Moderate correlation	88	0.505021	0.539526	5.2272e-07	5.82899e-08	1.06693e-06	1.1461e-07	Moderate correlation	Moderate correlation	TRUE	0	0	0	0	0	0	5.5898	Oncology	I	0	PASS	11	0.32377	2	2	2	4	2	2.5	4	1.0689	146	2.127	0.480685	0.315805
O14773	TPP1	Tripeptidyl-peptidase 1	OID20750	TPP1	Inflammation	76	0.504142	0.767562	4.71493e-06	6.06807e-16	8.74081e-06	2.23884e-15	Moderate correlation	Strong correlation	76	0.504142	0.767562	4.71493e-06	6.06807e-16	8.86179e-06	2.25533e-15	Moderate correlation	Strong correlation	FALSE	12	13.6364	0	0	12	13.64	8.0099	Inflammation	I	0	PASS	7.1	0.170515	2	2	3	5	2	3	5	1.27863	138	2.403	0.436203	0.278743
Q4KMG0	CDON	Cell adhesion molecule-related/down-regulated by oncogenes	OID20754	CDON	Inflammation	88	0.503117	0.582865	8.49534e-07	2.55111e-09	1.67973e-06	5.59262e-09	Moderate correlation	Moderate correlation	88	0.503117	0.582865	8.49534e-07	2.55111e-09	1.70532e-06	5.61243e-09	Moderate correlation	Moderate correlation	TRUE	0	0	0	0	0	0	7.7088	Inflammation	I	0	PASS	10	0.0979021	2	2	3.5	10	2	3.5	9	1.07224	151	2.559	0.388672	0.286698
Q8WXI7	MUC16	Mucin-16	OID21378	MUC16	Oncology	10	0.50303	0.711294	0.143367	0.0210792	0.176704	0.0278997	Moderate correlation	Strong correlation	NA	NA	NA	NA	NA	NA	NA	NA	NA	FALSE	78	88.6364	44	50	81	92.05	1.40595	Oncology	I	2	PASS	0.43	0.000965051	1	1	1	1	1	1	1	0.487111	74	1.114	0.620978	0.403323
P01031	C5	Complement C5	OID30744	C5	Inflammation II	88	0.501356	0.549644	9.37772e-07	2.92061e-08	1.8445e-06	5.85679e-08	Moderate correlation	Moderate correlation	88	0.501356	0.549644	9.37772e-07	2.92061e-08	1.87212e-06	5.9228e-08	Moderate correlation	Moderate correlation	TRUE	0	0	0	0	0	0	0.6721	Inflammation	II	0	PASS	41000	0.869928	1	2074	2387	3054	180	202	217	1.16637	149	1.884	0.488235	0.26178
Q8NDA2	HMCN2	Hemicentin-2	OID30592	HMCN2	Inflammation II	88	0.500264	0.501003	9.96771e-07	6.64575e-07	1.95714e-06	1.23203e-06	Moderate correlation	Moderate correlation	87	0.506033	0.50571	8.35941e-07	5.84507e-07	1.68422e-06	1.09369e-06	Moderate correlation	Moderate correlation	FALSE	0	0	0	0	0	0	5.2226	Inflammation	II	1	PASS	22	0.0984384	3	9	13	24	9	12.5	23	0.879967	140	1.682	0.473264	0.38871
Q8TEU8	WFIKKN2	WAP, Kazal, immunoglobulin, Kunitz and NTR domain-containing protein 2	OID20785	WFIKKN2	Inflammation	76	0.500205	0.527976	5.70765e-06	9.5168e-07	1.0495e-05	1.74423e-06	Moderate correlation	Moderate correlation	76	0.500205	0.527976	5.70765e-06	9.5168e-07	1.05999e-05	1.7536e-06	Moderate correlation	Moderate correlation	FALSE	12	13.6364	0	0	12	13.64	7.8951	Inflammation	I	0	PASS	14	0.0850694	2	1	1	3	1	1	3	1.59213	106	1.463	0.431642	0.421392
P09960	LTA4H	Leukotriene A-4 hydrolase	OID21452	LTA4H	Oncology	88	0.500123	0.547073	1.00464e-06	3.48872e-08	1.96574e-06	6.91011e-08	Moderate correlation	Moderate correlation	41	0.10784	0.384697	0.500816	0.0130102	0.559193	0.0177991	No correlation	Weak correlation	FALSE	0	0	47	53.4091	47	53.41	0.3048	Oncology	I	0	PASS	78	0.674304	4	40	44.5	65	25	27	31	0.892634	153.5	1.4525	0.52513	0.390363
Q16288	NTRK3	NT-3 growth factor receptor	OID21057	NTRK3	Neurology	88	0.500123	0.361302	1.00464e-06	0.00054327	1.96574e-06	0.000833359	Moderate correlation	Weak correlation	88	0.500123	0.361302	1.00464e-06	0.00054327	1.99829e-06	0.000843968	Moderate correlation	Weak correlation	TRUE	0	0	0	0	0	0	5.4678	Neurology	I	0	PASS	8.9	0.0500596	5	1	2	2	1	1.5	2	1.48043	124	1.331	0.504996	0.468402
Q96GP6	SCARF2	Scavenger receptor class F member 2	OID21048	SCARF2	Neurology	54	0.49899	0.641199	0.00015022	1.75546e-07	0.000251258	3.34782e-07	Weak correlation	Moderate correlation	54	0.49899	0.641199	0.00015022	1.75546e-07	0.000255118	3.35974e-07	Weak correlation	Moderate correlation	FALSE	34	38.6364	0	0	34	38.64	5.0719	Neurology	I	0	PASS	3.1	0.0126292	2	1	1	1	1	1	1	1.07138	106	1.996	0.408889	0.364222
P00390	GSR	Glutathione reductase, mitochondrial	OID30700	GSR	Inflammation II	88	0.498754	0.638195	7.59124e-07	2.25777e-11	1.51155e-06	5.68978e-11	Weak correlation	Moderate correlation	88	0.498754	0.638195	7.59124e-07	2.25777e-11	1.53228e-06	5.73127e-11	Weak correlation	Moderate correlation	TRUE	0	0	0	0	0	0	5.6661	Inflammation	II	0	PASS	64	0.609195	5	20	25	31	15	16.5	19	0.887382	151	2.268	0.460345	0.225948
O75339	CILP	Cartilage intermediate layer protein 1	OID30399	CILP	Cardiometabolic II	88	0.498468	0.497523	1.10156e-06	8.1612e-07	2.14424e-06	1.50065e-06	Weak correlation	Weak correlation	88	0.498468	0.497523	1.10156e-06	8.1612e-07	2.17523e-06	1.51149e-06	Weak correlation	Weak correlation	TRUE	0	0	0	0	0	0	5.2325	Cardiometabolic	II	0	PASS	9.7	0.160473	1	5	9	11	4	7	8	1.21104	135	1.2545	0.516334	0.36347
Q9NQR4	NIT2	Omega-amidase NIT2	OID30336	NIT2	Cardiometabolic II	30	0.497664	0.562417	0.00566808	0.00121674	0.00812089	0.00181467	Weak correlation	Moderate correlation	29	0.494581	0.558237	0.00699467	0.00164978	0.0101571	0.00245438	Weak correlation	Moderate correlation	FALSE	58	65.9091	0	0	58	65.91	4.2672	Cardiometabolic	II	1	PASS	1.3	0.0398551	1	1	1	1	1	1	1	0.392905	113	1.351	0.320931	0.803988
O75356	ENTPD5	Nucleoside diphosphate phosphatase ENTPD5	OID20104	ENTPD5	Cardiometabolic	88	0.497501	0.551442	8.17172e-07	2.57698e-08	1.62427e-06	5.23274e-08	Weak correlation	Moderate correlation	86	0.494507	0.555024	1.30276e-06	2.92805e-08	2.55866e-06	5.92686e-08	Weak correlation	Moderate correlation	FALSE	0	0	0	0	0	0	3.7612	Cardiometabolic	I	2	PASS	5.8	0.481308	1	8	10	12	8	8.5	10	0.901096	132	1.607	0.43728	0.261672
Q9UBG3	CRNN	Cornulin	OID21427	CRNN	Oncology	30	0.497219	0.471227	0.00571648	0.00857638	0.00815918	0.0117938	Weak correlation	Weak correlation	30	0.497219	0.471227	0.00571648	0.00857638	0.00837906	0.0119433	Weak correlation	Weak correlation	FALSE	58	65.9091	0	0	58	65.91	4.96	Oncology	I	0	PASS	0.54	0.121212	1	1	1	2	1	1	2	0.462274	181.5	3.374	0.379119	0.610953
Q01344	IL5RA	Interleukin-5 receptor subunit alpha	OID20601	IL5RA	Inflammation	12	0.496503	0.862937	0.104093	0.000301279	0.130869	0.000473739	Weak correlation	Strong correlation	12	0.496503	0.862937	0.104093	0.000301279	0.134202	0.00047827	Weak correlation	Strong correlation	FALSE	76	86.3636	0	0	76	86.36	5.6458	Inflammation	I	0	PASS	7.7	0.0357143	4	1	1	1	1	1	1	0.347359	87	1.135	0.345009	0.823434
P05556	ITGB1	Integrin beta-1	OID20376	ITGB1	Cardiometabolic	88	0.491003	0.604866	1.19209e-06	4.33987e-10	2.31648e-06	9.91844e-10	Weak correlation	Moderate correlation	88	0.491003	0.604866	1.19209e-06	4.33987e-10	2.34976e-06	9.94971e-10	Weak correlation	Moderate correlation	TRUE	0	0	0	0	0	0	5.3421	Cardiometabolic	I	0	PASS	180	0.408521	5	32	34	45	19	21	28	1.08728	140	1.309	0.458268	0.274099
Q9BQS7	HEPH	Hephaestin	OID30337	HEPH	Cardiometabolic II	65	0.490953	0.501422	4.15489e-05	2.09277e-05	7.26141e-05	3.5637e-05	Weak correlation	Moderate correlation	64	0.469048	0.479281	0.000111232	6.1557e-05	0.000190086	0.000103132	Weak correlation	Weak correlation	FALSE	23	26.1364	0	0	23	26.14	6.1094	Cardiometabolic	II	1	PASS	5.9	0.0941278	4	1	1.5	5	1	1.5	5	0.814614	153	1.461	0.566864	0.279508
P33241	LSP1	Lymphocyte-specific protein 1	OID20530	LSP1	Inflammation	66	0.490408	0.387038	3.69012e-05	0.00132577	6.45915e-05	0.00195916	Weak correlation	Weak correlation	66	0.490408	0.387038	3.69012e-05	0.00132577	6.49938e-05	0.0019914	Weak correlation	Weak correlation	FALSE	22	25	0	0	22	25	3.1975	Inflammation	I	0	PASS	1.1	0.0943953	3	1	1	2	1	1	2	0.872913	173.5	2.551	0.547417	0.413296
P13688	CEACAM1	Carcinoembryonic antigen-related cell adhesion molecule 1	OID21528	CEACAM1	Oncology	88	0.489574	0.455298	1.79332e-06	8.31189e-06	3.46095e-06	1.45265e-05	Weak correlation	Weak correlation	88	0.489574	0.455298	1.79332e-06	8.31189e-06	3.50322e-06	1.45759e-05	Weak correlation	Weak correlation	TRUE	0	0	0	0	0	0	7.0501	Oncology	I	0	PASS	61	0.173004	10	1	1.5	5	1	1.5	2	1.12504	182	1.68	0.408631	0.380014
O75563	SKAP2	Src kinase-associated phosphoprotein 2	OID20761	SKAP2	Inflammation	32	0.489003	0.587964	0.00497162	0.000401989	0.00717769	0.000621706	Weak correlation	Moderate correlation	32	0.489003	0.587964	0.00497162	0.000401989	0.00735637	0.000628072	Weak correlation	Moderate correlation	FALSE	56	63.6364	0	0	56	63.64	6.4373	Inflammation	I	0	PASS	1.1	0.0807799	1	1	1	1	1	1	1	4.08065	55	1.042	0.702554	0.317494
Q9NZC2	TREM2	Triggering receptor expressed on myeloid cells 2	OID20731	TREM2	Inflammation	88	0.487549	0.487844	2.00033e-06	1.42827e-06	3.85388e-06	2.59247e-06	Weak correlation	Weak correlation	88	0.487549	0.487844	2.00033e-06	1.42827e-06	3.90065e-06	2.61409e-06	Weak correlation	Weak correlation	TRUE	0	0	0	0	0	0	8.9003	Inflammation	I	0	PASS	0.019	0.0565217	3	1	1	2	1	1	1	1.13025	118	2.111	0.502614	0.586184
Q92619	ARHGAP45	Rho GTPase-activating protein 45	OID30653	ARHGAP45	Inflammation II	14	0.485714	0.453306	0.0809161	0.103552	0.102992	0.126389	Weak correlation	Weak correlation	14	0.485714	0.453306	0.0809161	0.103552	0.105568	0.127855	Weak correlation	Weak correlation	FALSE	74	84.0909	0	0	74	84.09	3.5919	Inflammation	II	1	PASS	0.59	0.0105634	2	1	1	1	1	1	1	2.11572	78	1.69	0.339923	0.282891
P02649	APOE	Apolipoprotein E	OID30727	APOE	Inflammation II	88	0.484768	0.257024	1.70021e-06	0.0156324	3.28688e-06	0.0209607	Weak correlation	No correlation	88	0.484768	0.257024	1.70021e-06	0.0156324	3.32729e-06	0.0212265	Weak correlation	No correlation	TRUE	0	0	0	0	0	0	3.3867	Inflammation	II	0	PASS	23000	0.826498	1	160	244	300	36	44.5	47	0.905224	105	0.86	0.52349	0.601832
P07954	FH	Fumarate hydratase, mitochondrial	OID30839	FH	Neurology II	9	0.483333	0.230021	0.1938	0.551578	0.232271	0.597058	Weak correlation	No correlation	8	0.47619	0.165839	0.243056	0.694706	0.292631	0.737363	Weak correlation	No correlation	FALSE	79	89.7727	15	17.0455	80	90.91	0.3755	Neurology	II	0	PASS	2	0.0235294	2	1	1	1	1	1	1	1.27854	133	1.631	0.402697	0.317819
P28799	GRN	Progranulin	OID21159	GRN	Neurology	88	0.48135	0.569286	2.78372e-06	7.13915e-09	5.30882e-06	1.50375e-08	Weak correlation	Moderate correlation	88	0.48135	0.569286	2.78372e-06	7.13915e-09	5.37071e-06	1.5155e-08	Weak correlation	Moderate correlation	TRUE	0	0	0	0	0	0	6.96	Neurology	I	0	PASS	66	0.381113	3	12	15.5	19	7	11	13	1.24327	123	1.8785	0.458837	0.28441
Q9H1U4	MEGF9	Multiple epidermal growth factor-like domains protein 9	OID20285	MEGF9	Cardiometabolic	88	0.479432	0.49889	2.29133e-06	7.53063e-07	4.37718e-06	1.38696e-06	Weak correlation	Weak correlation	88	0.479432	0.49889	2.29133e-06	7.53063e-07	4.43641e-06	1.39946e-06	Weak correlation	Weak correlation	TRUE	0	0	0	0	0	0	6.4113	Cardiometabolic	I	0	PASS	52	0.134551	1	6	7.5	8	5	5	6	0.998437	146	1.391	0.497012	0.329124
Q92832	NELL1	Protein kinase C-binding protein NELL1	OID21494	NELL1	Oncology	10	0.478788	0.653549	0.166058	0.0404213	0.201808	0.0516825	Weak correlation	Moderate correlation	10	0.478788	0.653549	0.166058	0.0404213	0.206063	0.0522788	Weak correlation	Moderate correlation	FALSE	78	88.6364	0	0	78	88.64	5.6144	Oncology	I	0	PASS	0.12	0.0123457	2	1	1	1	1	1	1	0.530151	62	0.881	0.018872	0.206277
Q14767	LTBP2	Latent-transforming growth factor beta-binding protein 2	OID20254	LTBP2	Cardiometabolic	88	0.477123	0.505552	3.4756e-06	5.06285e-07	6.57279e-06	9.4635e-07	Weak correlation	Moderate correlation	88	0.477123	0.505552	3.4756e-06	5.06285e-07	6.65852e-06	9.52235e-07	Weak correlation	Moderate correlation	TRUE	0	0	0	0	0	0	6.7595	Cardiometabolic	I	0	PASS	16	0.0746842	1	2	3.5	5	2	3	4	1.07027	142	2.445	0.55134	0.609807
P29692	EEF1D	Elongation factor 1-delta	OID30335	EEF1D	Cardiometabolic II	31	0.476613	0.568329	0.00728687	0.000851564	0.0103094	0.00128189	Weak correlation	Moderate correlation	30	0.458509	0.557982	0.0115362	0.00135552	0.0163817	0.00203048	Weak correlation	Moderate correlation	FALSE	57	64.7727	0	0	57	64.77	3.345	Cardiometabolic	II	1	PASS	1.5	0.0533808	4	1	1	1	1	1	1	1.22279	157	2.62	0.314124	0.441042
O75787	ATP6AP2	Renin receptor	OID21178	ATP6AP2	Oncology	8	0.47619	0.359714	0.243056	0.381459	0.286142	0.427249	Weak correlation	Weak correlation	NA	NA	NA	NA	NA	NA	NA	NA	NA	FALSE	80	90.9091	6	6.81818	81	92.05	0.6325	Oncology	I	1	PASS	0.11	0.0228571	2	1	1	1	1	1	1	1.98195	139	0.395	0.387519	0.375609
Q06830	PRDX1	Peroxiredoxin-1	OID20962	PRDX1	Neurology	88	0.475591	0.458823	3.76434e-06	6.92789e-06	7.09506e-06	1.21453e-05	Weak correlation	Weak correlation	87	0.488737	0.46411	2.15345e-06	5.96097e-06	4.19173e-06	1.05381e-05	Weak correlation	Weak correlation	FALSE	0	0	0	0	0	0	2.9153	Neurology	I	1	PASS	110	0.678392	1	6	9	13	4	7	9	0.894891	136	1.1145	0.473477	0.432226
P00736	C1R	Complement C1r subcomponent	OID30753	C1R	Inflammation II	88	0.47517	0.549362	2.89755e-06	2.9783e-08	5.50729e-06	5.96188e-08	Weak correlation	Moderate correlation	88	0.47517	0.549362	2.89755e-06	2.9783e-08	5.58046e-06	6.01738e-08	Weak correlation	Moderate correlation	TRUE	0	0	0	0	0	0	1.8592	Inflammation	II	0	PASS	NA	0.740426	1	453	563	895	54	60	65	1.14647	148	1.812	0.491495	0.238197
O60664	PLIN3	Perilipin-3	OID20143	PLIN3	Cardiometabolic	88	0.473654	0.450594	4.16191e-06	1.05663e-05	7.76661e-06	1.82965e-05	Weak correlation	Weak correlation	88	0.473654	0.450594	4.16191e-06	1.05663e-05	7.87662e-06	1.84107e-05	Weak correlation	Weak correlation	TRUE	0	0	0	0	0	0	2.3938	Cardiometabolic	I	0	PASS	7.7	0.320276	4	1	4	6	1	4	5	1.22534	143	2.51	0.395573	0.286415
O43505	B4GAT1	Beta-1,4-glucuronyltransferase 1	OID21127	B4GAT1	Neurology	88	0.473601	0.460649	4.17329e-06	6.29911e-06	7.775e-06	1.10774e-05	Weak correlation	Weak correlation	88	0.473601	0.460649	4.17329e-06	6.29911e-06	7.88449e-06	1.1082e-05	Weak correlation	Weak correlation	TRUE	0	0	0	0	0	0	6.4804	Neurology	I	0	PASS	46	0.448193	1	14	18	21	9	11.5	14	1.2417	150	2.0745	0.482529	0.230337
Q9NQ76	MEPE	Matrix extracellular phosphoglycoprotein	OID20753	MEPE	Inflammation	26	0.473504	0.57971	0.0154892	0.00191008	0.0211967	0.00278256	Weak correlation	Moderate correlation	26	0.473504	0.57971	0.0154892	0.00191008	0.0217406	0.00281854	Weak correlation	Moderate correlation	FALSE	62	70.4545	0	0	62	70.45	7.9811	Inflammation	I	0	PASS	1.5	0.0590476	3	2	2	2	2	2	2	0.864611	90.5	0.275	0.596813	0.139832
Q9NS15	LTBP3	Latent-transforming growth factor beta-binding protein 3	OID21191	LTBP3	Oncology	66	0.473458	0.400083	7.25874e-05	0.000873535	0.000123981	0.00131321	Weak correlation	Weak correlation	65	0.45153	0.348657	0.000186997	0.00442268	0.000314155	0.00631231	Weak correlation	Weak correlation	FALSE	22	25	0	0	22	25	2.897	Oncology	I	1	PASS	20	0.0291635	2	1	1	3	1	1	2	0.693683	100	1.891	0.334528	0.323832
Q9NQ25	SLAMF7	SLAM family member 7	OID20602	SLAMF7	Inflammation	41	0.473345	0.667916	0.00198567	1.83362e-06	0.00298512	3.29118e-06	Weak correlation	Moderate correlation	41	0.473345	0.667916	0.00198567	1.83362e-06	0.00303691	3.31696e-06	Weak correlation	Moderate correlation	FALSE	47	53.4091	0	0	47	53.41	2.7694	Inflammation	I	0	PASS	0.57	0.0328358	5	1	1	1	1	1	1	2.44825	106	1.369	0.443179	0.31436
P78552	IL13RA1	Interleukin-13 receptor subunit alpha-1	OID21504	IL13RA1	Oncology	88	0.47318	0.548193	3.22972e-06	3.2294e-08	6.11803e-06	6.43033e-08	Weak correlation	Moderate correlation	88	0.47318	0.548193	3.22972e-06	3.2294e-08	6.19833e-06	6.47665e-08	Weak correlation	Moderate correlation	TRUE	0	0	0	0	0	0	3.3142	Oncology	I	0	PASS	11	0.29274	2	4	6	9	3	5	6	1.1151	126	1.1565	0.399004	0.257299
P63010	AP2B1	AP-2 complex subunit beta	OID30949	AP2B1	Neurology II	18	0.47162	0.517686	0.0499704	0.0277725	0.064996	0.0362907	Weak correlation	Moderate correlation	NA	NA	NA	NA	NA	NA	NA	NA	NA	FALSE	70	79.5455	45	51.1364	81	92.05	0.3802	Neurology	II	0	PASS	0.36	0.0373533	3	1	1	1	1	1	1	2.0902	132.5	1.921	0.500147	0.438954
Q92854	SEMA4D	Semaphorin-4D	OID21020	SEMA4D	Neurology	88	0.470501	0.458734	4.89478e-06	6.95974e-06	9.04452e-06	1.21822e-05	Weak correlation	Weak correlation	88	0.470501	0.458734	4.89478e-06	6.95974e-06	9.16826e-06	1.22244e-05	Weak correlation	Weak correlation	TRUE	0	0	0	0	0	0	3.8281	Neurology	I	0	PASS	6	0.140371	2	4	6.5	8	4	5.5	7	0.851598	117	1.786	0.435712	0.271179
Q02763	TEK	Angiopoietin-1 receptor	OID21496	TEK	Oncology	88	0.470043	0.50885	5.01085e-06	4.14646e-07	9.24387e-06	7.78927e-07	Weak correlation	Moderate correlation	88	0.470043	0.50885	5.01085e-06	4.14646e-07	9.3696e-06	7.81227e-07	Weak correlation	Moderate correlation	TRUE	0	0	0	0	0	0	5.3665	Oncology	I	0	PASS	8	0.123665	3	3	6.5	9	3	6	8	1.04276	137	2.159	0.51387	0.293331
P00734	F2	Prothrombin	OID30723	F2	Inflammation II	88	0.469816	0.517367	3.87404e-06	2.45157e-07	7.27752e-06	4.63622e-07	Weak correlation	Moderate correlation	88	0.469816	0.517367	3.87404e-06	2.45157e-07	7.38299e-06	4.66741e-07	Weak correlation	Moderate correlation	TRUE	0	0	0	0	0	0	1.5252	Inflammation	II	0	PASS	54000	0.842444	1	1148	1318.5	1764	68	82	88	1.28142	137	1.607	0.470042	0.26048
Q6EMK4	VASN	Vasorin	OID20345	VASN	Cardiometabolic	88	0.469515	0.509585	5.14801e-06	3.96488e-07	9.4814e-06	7.46058e-07	Weak correlation	Moderate correlation	88	0.469515	0.509585	5.14801e-06	3.96488e-07	9.60961e-06	7.48311e-07	Weak correlation	Moderate correlation	TRUE	0	0	0	0	0	0	3.4575	Cardiometabolic	I	0	PASS	1300	0.292719	1	28	34.5	52	8	9.5	11	0.831862	148	1.527	0.461938	0.228819
P55103	INHBC	Inhibin beta C chain	OID21093	INHBC	Neurology	88	0.468557	0.48734	4.14498e-06	1.46984e-06	7.74783e-06	2.65937e-06	Weak correlation	Weak correlation	88	0.468557	0.48734	4.14498e-06	1.46984e-06	7.8582e-06	2.68116e-06	Weak correlation	Weak correlation	TRUE	0	0	0	0	0	0	5.7277	Neurology	I	0	PASS	23	0.178977	1	8	9	14	4	5	5	0.993955	130.5	0.9355	0.508515	0.45928
P17181	IFNAR1	Interferon alpha/beta receptor 1	OID31491	IFNAR1	Oncology II	57	0.468045	0.388743	0.00028288	0.00280417	0.000460189	0.00402787	Weak correlation	Weak correlation	57	0.468045	0.388743	0.00028288	0.00280417	0.000471611	0.00407709	Weak correlation	Weak correlation	FALSE	31	35.2273	0	0	31	35.23	4.3432	Oncology	II	0	PASS	0.15	0.0394973	4	1	1	1	1	1	1	1.28339	157	0.588	0.47402	0.199422
P0DOY2	IGLC2	Immunoglobulin lambda constant 2	OID30740	IGLC2	Inflammation II	88	0.465993	0.489125	6.15703e-06	1.32759e-06	1.13029e-05	2.41361e-06	Weak correlation	Weak correlation	88	0.465993	0.489125	6.15703e-06	1.32759e-06	1.14151e-05	2.43392e-06	Weak correlation	Weak correlation	TRUE	0	0	0	0	0	0	0.4707	Inflammation	II	0	PASS	NA	0.839623	3	3	9.5	15	2	3	3	0.705948	130	0.996	0.548562	0.845972
Q99523	SORT1	Sortilin	OID20213	SORT1	Cardiometabolic	62	0.465992	0.446899	0.000160492	0.000271325	0.000267645	0.000427233	Weak correlation	Weak correlation	62	0.465992	0.446899	0.000160492	0.000271325	0.000271717	0.000432611	Weak correlation	Weak correlation	FALSE	26	29.5455	0	0	26	29.55	6.962	Cardiometabolic	I	0	PASS	0.04	0.0746089	2	1	2	3	1	1.5	3	1.73867	124	1.3725	0.425837	0.350459
P15311	EZR	Ezrin	OID21017	EZR	Neurology	88	0.464848	0.430454	6.52327e-06	2.83843e-05	1.19558e-05	4.79011e-05	Weak correlation	Weak correlation	88	0.464848	0.430454	6.52327e-06	2.83843e-05	1.20736e-05	4.83732e-05	Weak correlation	Weak correlation	TRUE	0	0	0	0	0	0	1.5051	Neurology	I	0	PASS	42	0.327645	1	2	4.5	9	2	4.5	5	1.1705	125	1.6665	0.473794	0.421682
Q13561	DCTN2	Dynactin subunit 2	OID21334	DCTN2	Oncology	62	0.46302	0.576097	0.000178462	9.61398e-07	0.000295865	1.75919e-06	Weak correlation	Moderate correlation	60	0.473687	0.581779	0.000157834	1.08749e-06	0.000267632	1.99709e-06	Weak correlation	Moderate correlation	FALSE	26	29.5455	0	0	26	29.55	4.8005	Oncology	I	2	PASS	0.87	0.179551	3	1	1.5	4	1	1.5	4	1.23238	81	0.852	0.491371	0.258389
Q07954	LRP1	Prolow-density lipoprotein receptor-related protein 1	OID21293	LRP1	Oncology	88	0.462418	0.521444	7.37001e-06	1.89665e-07	1.34205e-05	3.61099e-07	Weak correlation	Moderate correlation	86	0.457635	0.521894	1.1879e-05	2.56143e-07	2.1548e-05	4.85113e-07	Weak correlation	Moderate correlation	FALSE	0	0	0	0	0	0	5.45	Oncology	I	2	PASS	230	0.352113	4	145	156.5	183	87	97	103	1.04242	126	1.4125	0.480643	0.213174
P08697	SERPINF2	Alpha-2-antiplasmin	OID30779	SERPINF2	Inflammation II	88	0.462013	0.562114	7.52083e-06	1.20685e-08	1.36731e-05	2.49548e-08	Weak correlation	Moderate correlation	NA	NA	NA	NA	NA	NA	NA	NA	NA	FALSE	0	0	0	0	0	0	0.9099	Inflammation	II	0	WARN	47000	0.830957	2	644	737	872	41	44	48	0.960834	185	2.636	0.494658	0.25089
O95274	LYPD3	Ly6/PLAUR domain-containing protein 3	OID21530	LYPD3	Oncology	88	0.461467	0.668724	7.72872e-06	1.07885e-12	1.40285e-05	3.05267e-12	Weak correlation	Moderate correlation	88	0.461467	0.668724	7.72872e-06	1.07885e-12	1.42323e-05	3.0486e-12	Weak correlation	Moderate correlation	TRUE	0	0	0	0	0	0	4.3751	Oncology	I	0	PASS	9.9	0.141618	1	2	3	3	1	2	3	1.38946	169.5	1.9715	0.46423	0.448563
P55291	CDH15	Cadherin-15	OID21005	CDH15	Neurology	31	0.46129	0.55378	0.00964343	0.00122956	0.0134745	0.00182655	Weak correlation	Moderate correlation	31	0.46129	0.55378	0.00964343	0.00122956	0.0138016	0.00185971	Weak correlation	Moderate correlation	FALSE	57	64.7727	0	0	57	64.77	3.2398	Neurology	I	0	PASS	0.56	0.0601966	1	1	1	2	1	1	2	0.551839	118.5	2.16	0.794174	0.383508
Q14112	NID2	Nidogen-2	OID21085	NID2	Neurology	88	0.4596	0.604948	8.48121e-06	4.31014e-10	1.5345e-05	9.89054e-10	Weak correlation	Moderate correlation	88	0.4596	0.604948	8.48121e-06	4.31014e-10	1.55917e-05	9.92334e-10	Weak correlation	Moderate correlation	TRUE	0	0	0	0	0	0	3.3294	Neurology	I	0	PASS	12	0.188364	2	2	4.5	7	2	4.5	7	1.22121	111.5	1.3285	0.425106	0.292905
Q6QNK2	ADGRD1	Adhesion G-protein coupled receptor D1	OID30588	ADGRD1	Inflammation II	55	0.459596	0.425022	0.000478199	0.00121853	0.000759334	0.00181494	Weak correlation	Weak correlation	54	0.451649	0.423865	0.000689382	0.00140358	0.00109899	0.00209671	Weak correlation	Weak correlation	FALSE	33	37.5	0	0	33	37.5	6.6425	Inflammation	II	1	PASS	0.89	0.0297483	2	1	1	2	1	1	2	1.14649	179.5	2.708	0.501853	0.353444
Q96IY4	CPB2	Carboxypeptidase B2	OID30734	CPB2	Inflammation II	88	0.459283	0.56975	8.61565e-06	6.89803e-09	1.55633e-05	1.45568e-08	Weak correlation	Moderate correlation	88	0.459283	0.56975	8.61565e-06	6.89803e-09	1.57857e-05	1.46718e-08	Weak correlation	Moderate correlation	TRUE	0	0	0	0	0	0	4.3698	Inflammation	II	0	PASS	6100	0.631206	2	130	149	242	21	27.5	32	1.0699	118	1.314	0.479398	0.288425
P02766	TTR	Transthyretin	OID30782	TTR	Inflammation II	88	0.455761	0.558973	1.02509e-05	1.51293e-08	1.83995e-05	3.11129e-08	Weak correlation	Moderate correlation	88	0.455761	0.558973	1.02509e-05	1.51293e-08	1.86567e-05	3.13825e-08	Weak correlation	Moderate correlation	TRUE	0	0	0	0	0	0	4.9124	Inflammation	II	0	PASS	80000	0.802721	1	1370	1589.5	1829	21	23.5	28	1.06838	199	2.99	0.485006	0.844067
P11279	LAMP1	Lysosome-associated membrane glycoprotein 1	OID30416	LAMP1	Cardiometabolic II	88	0.453788	0.353846	1.129e-05	0.000719541	2.02324e-05	0.00109042	Weak correlation	Weak correlation	NA	NA	NA	NA	NA	NA	NA	NA	NA	FALSE	0	0	0	0	0	0	1.1007	Cardiometabolic	II	0	WARN	270	0.172662	2	11	13.5	17	5	6	7	0.907908	142	0.967	0.501122	0.268303
P14778	IL1R1	Interleukin-1 receptor type 1	OID21116	IL1R1	Neurology	88	0.453482	0.524305	9.12264e-06	1.58083e-07	1.64266e-05	3.02501e-07	Weak correlation	Moderate correlation	88	0.453482	0.524305	9.12264e-06	1.58083e-07	1.66587e-05	3.04156e-07	Weak correlation	Moderate correlation	TRUE	0	0	0	0	0	0	5.4219	Neurology	I	0	PASS	0.87	0.0966608	1	1	1.5	3	1	1.5	3	1.59182	142.5	1.7885	0.324262	0.292268
P05976	MYL1	Myosin light chain 1/3, skeletal muscle isoform	OID30120	MYL1	Cardiometabolic II	43	0.452733	0.268567	0.00253278	0.0816193	0.00376747	0.100819	Weak correlation	No correlation	26	0.214359	0.058343	0.291621	0.777098	0.345016	0.809818	No correlation	No correlation	FALSE	45	51.1364	40	45.4545	62	70.45	0.3171	Cardiometabolic	II	2	PASS	18	0.103093	3	1	1	2	1	1	2	1.74056	86	0.889	0.721957	0.722612
Q93033	CD101	Immunoglobulin superfamily member 2	OID31480	CD101	Oncology II	8	0.452381	0.60303	0.26746	0.113526	0.312369	0.137375	Weak correlation	Moderate correlation	8	0.452381	0.60303	0.26746	0.113526	0.319302	0.13891	Weak correlation	Moderate correlation	FALSE	80	90.9091	0	0	80	90.91	3.7964	Oncology	II	0	PASS	5.6	0.0215475	1	1	1	1	1	1	1	0.990969	92	1.4575	0.235839	0.681133
P32320	CDA	Cytidine deaminase	OID30345	CDA	Cardiometabolic II	64	0.452289	0.46689	0.00020488	0.000100633	0.000336696	0.000163475	Weak correlation	Weak correlation	63	0.461982	0.471328	0.000163521	9.65981e-05	0.000276416	0.000158188	Weak correlation	Weak correlation	FALSE	24	27.2727	0	0	24	27.27	5.7766	Cardiometabolic	II	1	PASS	2.9	0.458904	1	1	1	4	1	1	4	0.5329	146	2.948	0.587968	0.44158
P16284	PECAM1	Platelet endothelial cell adhesion molecule	OID21131	PECAM1	Neurology	88	0.450988	0.479321	1.29364e-05	2.30555e-06	2.30366e-05	4.10563e-06	Weak correlation	Weak correlation	88	0.450988	0.479321	1.29364e-05	2.30555e-06	2.33497e-05	4.14999e-06	Weak correlation	Weak correlation	TRUE	0	0	0	0	0	0	2.4857	Neurology	I	0	PASS	66	0.452575	6	19	21	29	11	16.5	23	0.899171	142.5	1.793	0.470817	0.275605
Q6FHJ7	SFRP4	Secreted frizzled-related protein 4	OID30648	SFRP4	Inflammation II	9	0.45	0.85735	0.229817	0.00313087	0.271689	0.00446872	Weak correlation	Strong correlation	9	0.45	0.85735	0.229817	0.00313087	0.277918	0.00452792	Weak correlation	Strong correlation	FALSE	79	89.7727	0	0	79	89.77	4.9334	Inflammation	II	1	PASS	2.2	0.0491329	1	2	2	2	2	2	2	0.735108	60.5	0.3725	0.335686	0.199876
P49354	FNTA	Protein farnesyltransferase/geranylgeranyltransferase type-1 subunit alpha	OID31381	FNTA	Oncology II	9	0.45	0.569357	0.229817	0.109563	0.271689	0.133151	Weak correlation	Moderate correlation	9	0.45	0.569357	0.229817	0.109563	0.277918	0.134515	Weak correlation	Moderate correlation	FALSE	79	89.7727	0	0	79	89.77	1.6262	Oncology	II	0	PASS	0.19	0.0474934	2	1	1	1	1	1	1	0	238	3.229	0.53125	0.112692
Q93091	RNASE6	Ribonuclease K6	OID30689	RNASE6	Inflammation II	66	0.447949	0.462236	0.000189278	9.33662e-05	0.000311963	0.000152327	Weak correlation	Weak correlation	66	0.447949	0.462236	0.000189278	9.33662e-05	0.000317498	0.000153357	Weak correlation	Weak correlation	FALSE	22	25	0	0	22	25	2.3526	Inflammation	II	0	PASS	6.1	0.26	1	1	1.5	3	1	1.5	3	2.59175	121	1.654	0.532976	0.473312
Q6UWW8	CES3	Carboxylesterase 3	OID21340	CES3	Oncology	76	0.447792	0.448832	5.98592e-05	4.77136e-05	0.000103177	7.94523e-05	Weak correlation	Weak correlation	60	0.291025	0.326874	0.0244204	0.0107989	0.0335435	0.0148485	No correlation	Weak correlation	FALSE	12	13.6364	17	19.3182	26	29.55	0.4993	Oncology	I	2	PASS	0.63	0.108581	1	2	3	5	2	3	4	0.777104	191	2.544	0.556161	0.516476
Q9H4A9	DPEP2	Dipeptidase 2	OID21305	DPEP2	Oncology	88	0.447697	0.400415	1.22277e-05	0.000110837	2.18434e-05	0.000179791	Weak correlation	Weak correlation	86	0.468053	0.415348	5.5129e-06	6.98999e-05	1.02557e-05	0.000116571	Weak correlation	Weak correlation	FALSE	0	0	0	0	0	0	3.6259	Oncology	I	2	PASS	200	0.522634	4	30	33	41	18	20.5	23	0.910533	155.5	1.721	0.479991	0.298072
Q16719	KYNU	Kynureninase	OID20669	KYNU	Inflammation	12	0.447552	0.490837	0.147205	0.105165	0.18045	0.12822	Weak correlation	Weak correlation	12	0.447552	0.490837	0.147205	0.105165	0.184768	0.1297	Weak correlation	Weak correlation	FALSE	76	86.3636	0	0	76	86.36	8.7614	Inflammation	I	0	PASS	0.4	0.0537634	2	1	1	1	1	1	1	1.26795	83	1.2045	0.387064	0.208868
Q9P0K1	ADAM22	Disintegrin and metalloproteinase domain-containing protein 22	OID21001	ADAM22	Neurology	12	0.447552	0.514285	0.147205	0.0871512	0.18045	0.107066	Weak correlation	Moderate correlation	12	0.447552	0.514285	0.147205	0.0871512	0.184768	0.108839	Weak correlation	Moderate correlation	FALSE	76	86.3636	0	0	76	86.36	6.7269	Neurology	I	1	PASS	0.11	0.013245	5	1	1	1	1	1	1	1.30017	100	1.837	0.322061	0.236587
Q9BXJ1	C1QTNF1	Complement C1q tumor necrosis factor-related protein 1	OID20367	C1QTNF1	Cardiometabolic	75	0.446515	0.463719	7.07814e-05	2.78921e-05	0.000121079	4.71409e-05	Weak correlation	Weak correlation	75	0.446515	0.463719	7.07814e-05	2.78921e-05	0.000122299	4.76089e-05	Weak correlation	Weak correlation	FALSE	13	14.7727	0	0	13	14.77	6.0591	Cardiometabolic	I	0	PASS	0.054	0.0533808	2	1	1	2	1	1	1	2.04858	89.5	0.724	0.444858	0.444815
Q16881	TXNRD1	Thioredoxin reductase 1, cytoplasmic	OID21135	TXNRD1	Neurology	88	0.446215	0.454112	1.62734e-05	8.83341e-06	2.87522e-05	1.53666e-05	Weak correlation	Weak correlation	88	0.446215	0.454112	1.62734e-05	8.83341e-06	2.9132e-05	1.5416e-05	Weak correlation	Weak correlation	TRUE	0	0	0	0	0	0	1.7876	Neurology	I	0	PASS	6.1	0.14792	7	2	3	5	2	2.5	5	1.2932	159	1.514	0.427233	0.218823
Q9H939	PSTPIP2	Proline-serine-threonine phosphatase-interacting protein 2	OID30596	PSTPIP2	Inflammation II	14	0.446154	0.559697	0.111894	0.0374105	0.139899	0.0482151	Weak correlation	Moderate correlation	14	0.446154	0.559697	0.111894	0.0374105	0.143582	0.0486158	Weak correlation	Moderate correlation	FALSE	74	84.0909	0	0	74	84.09	7.3666	Inflammation	II	1	PASS	1.4	0.0538922	2	1	1	1	1	1	1	2.75648	142	2.7	NA	0.215085
Q03405	PLAUR	Urokinase plasminogen activator surface receptor	OID20764	PLAUR	Inflammation	76	0.446152	0.409658	6.40721e-05	0.000238045	0.000109797	0.000376404	Weak correlation	Weak correlation	NA	NA	NA	NA	NA	NA	NA	NA	NA	FALSE	12	13.6364	0	0	12	13.64	3.7711	Inflammation	I	0	WARN	13	0.140299	3	1	1	3	1	1	3	2.41366	210.5	1.7425	0.362037	0.391301
Q9Y2V2	CARHSP1	Calcium-regulated heat-stable protein 1	OID20859	CARHSP1	Neurology	74	0.44545	0.452627	8.28635e-05	5.1446e-05	0.000140893	8.54155e-05	Weak correlation	Weak correlation	68	0.465015	0.477525	7.81552e-05	3.82703e-05	0.000134827	6.48154e-05	Weak correlation	Weak correlation	FALSE	14	15.9091	0	0	14	15.91	4.0757	Neurology	I	6	PASS	0.17	0.108844	1	1	1	2	1	1	1	1.1488	166	2.7865	0.344044	0.52118
Q86SR1	GALNT10	Polypeptide N-acetylgalactosaminyltransferase 10	OID21371	GALNT10	Oncology	88	0.44524	0.482611	1.38253e-05	1.91934e-06	2.45421e-05	3.43958e-06	Weak correlation	Weak correlation	86	0.451891	0.490819	1.25671e-05	1.60464e-06	2.27584e-05	2.92216e-06	Weak correlation	Weak correlation	FALSE	0	0	0	0	0	0	3.2893	Oncology	I	2	PASS	1	0.293532	6	2	4.5	6	2	4.5	6	1.35412	106	1.194	0.450433	0.23222
P06280	GLA	Alpha-galactosidase A	OID30594	GLA	Inflammation II	64	0.444918	0.358492	0.000265599	0.0036286	0.000432701	0.00514659	Weak correlation	Weak correlation	63	0.430636	0.346003	0.000481538	0.0054749	0.000786008	0.00774308	Weak correlation	Weak correlation	FALSE	24	27.2727	0	0	24	27.27	4.7277	Inflammation	II	1	PASS	0.97	0.0909091	1	1	1	2	1	1	2	1.14493	173	1.2445	0.825755	0.252184
P04217	A1BG	Alpha-1B-glycoprotein	OID30771	A1BG	Inflammation II	88	0.443981	0.563725	1.4718e-05	1.07382e-08	2.60858e-05	2.22857e-08	Weak correlation	Moderate correlation	88	0.443981	0.563725	1.4718e-05	1.07382e-08	2.64344e-05	2.24451e-08	Weak correlation	Moderate correlation	TRUE	0	0	0	0	0	0	1.6378	Inflammation	II	0	PASS	72000	0.830303	1	235	315	489	8	9	10	1.30273	128	0.8905	0.478499	0.196544
Q16620	NTRK2	BDNF/NT-3 growth factors receptor	OID20136	NTRK2	Cardiometabolic	88	0.442669	0.445888	1.57055e-05	1.33861e-05	2.77923e-05	2.3038e-05	Weak correlation	Weak correlation	88	0.442669	0.445888	1.57055e-05	1.33861e-05	2.81615e-05	2.31756e-05	Weak correlation	Weak correlation	TRUE	0	0	0	0	0	0	3.0539	Cardiometabolic	I	0	PASS	11	0.0875912	7	2	3.5	7	2	2	3	1.40762	138	1.664	0.434707	0.280562
P05089	ARG1	Arginase-1	OID21445	ARG1	Oncology	88	0.44058	0.441449	2.1252e-05	1.66785e-05	3.74899e-05	2.85737e-05	Weak correlation	Weak correlation	88	0.44058	0.441449	2.1252e-05	1.66785e-05	3.79823e-05	2.87388e-05	Weak correlation	Weak correlation	TRUE	0	0	0	0	0	0	3.5635	Oncology	I	0	PASS	10	0.10559	3	1	1	3	1	1	3	1.02995	112	1.2885	0.466845	0.792497
O94856	NFASC	Neurofascin	OID20634	NFASC	Inflammation	33	0.437834	0.53034	0.0114545	0.00149993	0.0159459	0.00220498	Weak correlation	Moderate correlation	33	0.437834	0.53034	0.0114545	0.00149993	0.0162869	0.00223757	Weak correlation	Moderate correlation	FALSE	55	62.5	0	0	55	62.5	1.6823	Inflammation	I	0	PASS	1.1	0.0289532	13	1	2	2	1	2	2	1.43517	96	1.024	0.542183	0.366116
Q9NRR1	CYTL1	Cytokine-like protein 1	OID30374	CYTL1	Cardiometabolic II	43	0.436575	0.449153	0.0037088	0.00251698	0.00543091	0.00362458	Weak correlation	Weak correlation	43	0.436575	0.449153	0.0037088	0.00251698	0.00557085	0.00367425	Weak correlation	Weak correlation	FALSE	45	51.1364	0	0	45	51.14	2.8654	Cardiometabolic	II	0	PASS	0.24	0.176471	1	1	1	2	1	1	2	4.15513	112	0.542	0.332869	0.361436
P55010	EIF5	Eukaryotic translation initiation factor 5	OID30156	EIF5	Cardiometabolic II	29	0.435468	0.302524	0.0190652	0.110686	0.0259021	0.134226	Weak correlation	Weak correlation	29	0.435468	0.302524	0.0190652	0.110686	0.0264539	0.135587	Weak correlation	Weak correlation	FALSE	59	67.0455	3	3.40909	59	67.05	1.0176	Cardiometabolic	II	2	PASS	0.06	0.0208817	1	1	1	1	1	1	1	2.57888	155	0.922	0.538799	0.414004
Q99969	RARRES2	Retinoic acid receptor responder protein 2	OID20373	RARRES2	Cardiometabolic	88	0.433007	0.530477	3.02139e-05	1.0611e-07	5.30506e-05	2.05839e-07	Weak correlation	Moderate correlation	88	0.433007	0.530477	3.02139e-05	1.0611e-07	5.35611e-05	2.06715e-07	Weak correlation	Moderate correlation	TRUE	0	0	0	0	0	0	6.194	Cardiometabolic	I	0	PASS	260	0.503067	1	7	9	13	3	5	6	1.01593	130.5	1.338	0.410995	0.540254
P25445	FAS	Tumor necrosis factor receptor superfamily member 6	OID20316	FAS	Cardiometabolic	80	0.431601	0.588198	6.40885e-05	9.62421e-09	0.000109797	2.00475e-08	Weak correlation	Moderate correlation	80	0.431601	0.588198	6.40885e-05	9.62421e-09	0.000111087	2.01942e-08	Weak correlation	Moderate correlation	FALSE	8	9.09091	0	0	8	9.09	8.5297	Cardiometabolic	I	0	PASS	0.35	0.080597	3	1	1	2	1	1	2	1.3677	126	0.5025	0.427196	0.237496
P16035	TIMP2	Metalloproteinase inhibitor 2	OID30318	TIMP2	Cardiometabolic II	88	0.430876	0.447791	3.33121e-05	1.217e-05	5.83996e-05	2.0977e-05	Weak correlation	Weak correlation	87	0.43313	0.451631	3.34295e-05	1.12967e-05	5.91653e-05	1.95893e-05	Weak correlation	Weak correlation	FALSE	0	0	0	0	0	0	1.8673	Cardiometabolic	II	1	PASS	82	0.454545	1	3	6	12	2	5.5	8	1.13661	137.5	1.7705	0.568007	0.304949
Q9NS62	THSD1	Thrombospondin type-1 domain-containing protein 1	OID30476	THSD1	Inflammation II	45	0.42859	0.356706	0.00357614	0.0161621	0.00525712	0.0216453	Weak correlation	Weak correlation	25	0.0453846	0.0735272	0.829551	0.726873	0.859459	0.766306	No correlation	No correlation	FALSE	43	48.8636	35	39.7727	62	70.45	0.2685	Inflammation	II	1	PASS	0.79	0.00938967	3	1	1	1	1	1	1	0.749863	105.5	0.604	0.59414	0.262636
Q12765	SCRN1	Secernin-1	OID20542	SCRN1	Inflammation	13	0.428571	0.695064	0.14593	0.0083583	0.179277	0.011522	Weak correlation	Moderate correlation	13	0.428571	0.695064	0.14593	0.0083583	0.18359	0.0116695	Weak correlation	Moderate correlation	FALSE	75	85.2273	4	4.54545	75	85.23	0.91765	Inflammation	I	0	PASS	0.19	0.0193237	2	1	1	1	1	1	1	1.52176	95	0.678	0.347631	0.247045
P35609	ACTN2	Alpha-actinin-2	OID30192	ACTN2	Cardiometabolic II	8	0.428571	0.139129	0.299206	0.742481	0.342948	0.774733	Weak correlation	No correlation	8	0.428571	0.139129	0.299206	0.742481	0.352463	0.781219	Weak correlation	No correlation	FALSE	80	90.9091	0	0	80	90.91	1.409	Cardiometabolic	II	2	PASS	27	0.159955	2	1	1	1	1	1	1	1.70193	48	0.613	0.738074	0.48942
P42768	WAS	Actin nucleation-promoting factor WAS	OID20479	WAS	Inflammation	46	0.42843	0.373949	0.00321909	0.010465	0.00475079	0.0142521	Weak correlation	Weak correlation	15	-0.232143	-0.159771	0.403947	0.569503	0.46238	0.62519	No correlation	No correlation	FALSE	42	47.7273	57	64.7727	73	82.95	0.2686	Inflammation	I	0	PASS	0.86	0.0737052	1	1	1	1	1	1	1	1.74824	122.5	1.293	0.655744	0.399345
P22303	ACHE	Acetylcholinesterase	OID30585	ACHE	Inflammation II	63	0.427755	0.494035	0.000529244	3.87396e-05	0.000835687	6.48917e-05	Weak correlation	Weak correlation	62	0.429327	0.493576	0.000559417	4.57461e-05	0.000902339	7.72365e-05	Weak correlation	Weak correlation	FALSE	25	28.4091	0	0	25	28.41	6.6487	Inflammation	II	1	PASS	1.2	0.12215	4	1	1.5	3	1	1	3	1.72449	159	2.8785	0.403339	0.366263
P22223	CDH3	Cadherin-3	OID21008	CDH3	Neurology	44	0.426216	0.47131	0.00421298	0.00124107	0.00611369	0.00183881	Weak correlation	Weak correlation	44	0.426216	0.47131	0.00421298	0.00124107	0.00626781	0.00186933	Weak correlation	Weak correlation	FALSE	44	50	0	0	44	50	4.232	Neurology	I	0	PASS	0.98	0.0386007	2	1	1	2	1	1	2	1.13972	126	2.001	0.530909	0.41006
P14210	HGF	Hepatocyte growth factor	OID20656	HGF	Inflammation	14	0.424176	0.474963	0.132342	0.0861178	0.163831	0.105912	Weak correlation	Weak correlation	14	0.424176	0.474963	0.132342	0.0861178	0.168239	0.107672	Weak correlation	Weak correlation	FALSE	74	84.0909	0	0	74	84.09	8.7642	Inflammation	I	0	PASS	7.5	0.021978	6	1	1	1	1	1	1	2.52804	63.5	0.252	0.51207	0.339151
Q99598	TSNAX	Translin-associated protein X	OID30185	TSNAX	Cardiometabolic II	55	0.42417	0.520597	0.0013742	4.61333e-05	0.00209942	7.70481e-05	Weak correlation	Moderate correlation	51	0.378824	0.487877	0.00642575	0.000281745	0.00936839	0.000447913	Weak correlation	Weak correlation	FALSE	33	37.5	4	4.54545	37	42.05	0.99105	Cardiometabolic	II	2	PASS	0.024	0.165517	1	1	1	2	1	1	2	2.02105	125	2.3965	0.337098	0.347764
P01024	C3	Complement C3	OID30776	C3	Inflammation II	88	0.423814	0.3983	4.58379e-05	0.000121406	7.98626e-05	0.000195532	Weak correlation	Weak correlation	88	0.423814	0.3983	4.58379e-05	0.000121406	8.04742e-05	0.000197036	Weak correlation	Weak correlation	TRUE	0	0	0	0	0	0	2.9503	Inflammation	II	0	PASS	220000	0.94528	2	10695	12610	14911	386	428	471	1.14751	148	2.086	0.491983	0.256987
Q9BQ51	PDCD1LG2	Programmed cell death 1 ligand 2	OID21273	PDCD1LG2	Oncology	36	0.423451	0.421071	0.0100709	0.0105456	0.0140371	0.0143446	Weak correlation	Weak correlation	36	0.423451	0.421071	0.0100709	0.0105456	0.0143757	0.0145186	Weak correlation	Weak correlation	FALSE	52	59.0909	0	0	52	59.09	3.8105	Oncology	I	2	PASS	16	0.0915751	3	1	2	3	1	1	2	1.55349	109.5	1.0995	0.514725	0.357762
P21757	MSR1	Macrophage scavenger receptor types I and II	OID21063	MSR1	Neurology	44	0.422833	0.339773	0.00455121	0.0240385	0.00657914	0.031705	Weak correlation	Weak correlation	44	0.422833	0.339773	0.00455121	0.0240385	0.00674344	0.0320808	Weak correlation	Weak correlation	FALSE	44	50	0	0	44	50	6.7931	Neurology	I	0	PASS	0.046	0.10643	3	1	1	1	1	1	1	1.58695	103	2.089	0.53291	0.596351
O14917	PCDH17	Protocadherin-17	OID20132	PCDH17	Cardiometabolic	45	0.42253	0.362867	0.00412102	0.0142923	0.00599049	0.0192325	Weak correlation	Weak correlation	45	0.42253	0.362867	0.00412102	0.0142923	0.00615036	0.0195042	Weak correlation	Weak correlation	FALSE	43	48.8636	0	0	43	48.86	2.8104	Cardiometabolic	I	0	PASS	0.88	0.0500431	2	1	1	2	1	1	2	1.30358	138	1.703	0.359596	0.947408
Q9UNN8	PROCR	Endothelial protein C receptor	OID30149	PROCR	Cardiometabolic II	88	0.421894	0.508498	4.99358e-05	4.2361e-07	8.67346e-05	7.94444e-07	Weak correlation	Moderate correlation	52	0.436267	0.491309	0.00135539	0.000216897	0.0021024	0.000347866	Weak correlation	Weak correlation	FALSE	0	0	34	38.6364	34	38.64	0.25755	Cardiometabolic	II	2	PASS	530	0.214286	1	5	5.5	9	2	2	3	0.788261	138.5	1.569	0.597683	0.649845
Q6UX71	PLXDC2	Plexin domain-containing protein 2	OID31101	PLXDC2	Neurology II	88	0.420802	0.564795	5.24169e-05	9.93299e-09	9.09042e-05	2.06526e-08	Weak correlation	Moderate correlation	88	0.420802	0.564795	5.24169e-05	9.93299e-09	9.15827e-05	2.0802e-08	Weak correlation	Moderate correlation	TRUE	0	0	0	0	0	0	3.2228	Neurology	II	0	PASS	380	0.285444	2	37	43	61	14	16	17	0.888512	147	1.8815	0.505332	0.237591
Q9P2T1	GMPR2	GMP reductase 2	OID30623	GMPR2	Inflammation II	12	0.41958	0.595024	0.176577	0.0412557	0.212987	0.0526897	Weak correlation	Moderate correlation	12	0.41958	0.595024	0.176577	0.0412557	0.217874	0.0532456	Weak correlation	Moderate correlation	FALSE	76	86.3636	0	0	76	86.36	4.523	Inflammation	II	1	PASS	0.13	0.0229885	2	1	1	1	1	1	1	1.18293	77	0.823	0.384085	0.368873
Q05193	DNM1	Dynamin-1	OID31458	DNM1	Oncology II	10	0.418182	0.500444	0.232418	0.140704	0.274477	0.168299	Weak correlation	Moderate correlation	10	0.418182	0.500444	0.232418	0.140704	0.280753	0.170252	Weak correlation	Moderate correlation	FALSE	78	88.6364	0	0	78	88.64	4.6846	Oncology	II	0	PASS	0.091	0.0173611	4	1	1	1	1	1	1	0.99849	63	0.44	NA	0.367704
Q9Y275	TNFSF13B	Tumor necrosis factor ligand superfamily member 13B	OID20272	TNFSF13B	Cardiometabolic	88	0.418037	0.412767	5.92239e-05	6.42971e-05	0.000102238	0.000106128	Weak correlation	Weak correlation	88	0.418037	0.412767	5.92239e-05	6.42971e-05	0.000103146	0.000107392	Weak correlation	Weak correlation	TRUE	0	0	0	0	0	0	7.0637	Cardiometabolic	I	0	PASS	0.64	0.14386	2	1	2	3	1	2	3	1.39958	152	1.885	0.449064	0.369387
P35052	GPC1	Glypican-1	OID21438	GPC1	Oncology	88	0.417738	0.409159	6.00085e-05	7.5548e-05	0.000103277	0.000124154	Weak correlation	Weak correlation	88	0.417738	0.409159	6.00085e-05	7.5548e-05	0.000104346	0.000125414	Weak correlation	Weak correlation	TRUE	0	0	0	0	0	0	5.5048	Oncology	I	0	PASS	11	0.164875	2	1	3	5	1	3	5	1.05294	99	1.518	0.484102	0.361167
Q96HC4	PDLIM5	PDZ and LIM domain protein 5	OID31063	PDLIM5	Neurology II	54	0.417343	0.393298	0.00184284	0.00326017	0.00278896	0.00464152	Weak correlation	Weak correlation	54	0.417343	0.393298	0.00184284	0.00326017	0.00283434	0.00470241	Weak correlation	Weak correlation	FALSE	34	38.6364	0	0	34	38.64	5.2964	Neurology	II	0	PASS	1.4	0.033557	6	1	1	2	1	1	2	2.03952	159	1.635	0.40583	0.430422
P01009	SERPINA1	Alpha-1-antitrypsin	OID30750	SERPINA1	Inflammation II	88	0.416683	0.541057	5.38591e-05	5.25782e-08	9.31192e-05	1.03236e-07	Weak correlation	Moderate correlation	NA	NA	NA	NA	NA	NA	NA	NA	NA	FALSE	0	0	63	71.5909	63	71.59	0.0511	Inflammation	II	0	WARN	180000	0.91866	4	1002	1323.5	1738	73	83	88	1.07427	162	2.349	0.529694	0.495967
P09382	LGALS1	Galectin-1	OID20154	LGALS1	Cardiometabolic	88	0.416576	0.519542	6.31475e-05	2.13884e-07	0.000108514	4.06524e-07	Weak correlation	Moderate correlation	88	0.416576	0.519542	6.31475e-05	2.13884e-07	0.00010963	4.08632e-07	Weak correlation	Moderate correlation	TRUE	0	0	0	0	0	0	4.3126	Cardiometabolic	I	0	PASS	15	0.585185	1	4	6	9	3	4.5	6	1.16696	125	1.6765	0.427332	0.279904
P25116	F2R	Proteinase-activated receptor 1	OID20691	F2R	Inflammation	33	0.415107	0.537769	0.0169957	0.00124816	0.0231741	0.00184688	Weak correlation	Moderate correlation	33	0.415107	0.537769	0.0169957	0.00124816	0.0237331	0.00187741	Weak correlation	Moderate correlation	FALSE	55	62.5	0	0	55	62.5	5.7708	Inflammation	I	0	PASS	NA	0.0235294	1	1	1	1	1	1	1	0.337852	133	1.207	0.461408	0.201579
P51858	HDGF	Hepatoma-derived growth factor	OID21455	HDGF	Oncology	67	0.413481	0.425874	0.000562917	0.000326848	0.000886378	0.000513228	Weak correlation	Weak correlation	67	0.413481	0.425874	0.000562917	0.000326848	0.000906456	0.00051735	Weak correlation	Weak correlation	FALSE	21	23.8636	0	0	21	23.86	6.6841	Oncology	I	0	PASS	0.93	0.245833	3	1	2	4	1	2	4	1.48872	109	1.572	0.490774	0.439148
P48745	CCN3	CCN family member 3	OID20299	CCN3	Cardiometabolic	63	0.412634	0.481728	0.000858141	6.40747e-05	0.00133083	0.000105915	Weak correlation	Weak correlation	63	0.412634	0.481728	0.000858141	6.40747e-05	0.00135614	0.000107185	Weak correlation	Weak correlation	FALSE	25	28.4091	0	0	25	28.41	5.9568	Cardiometabolic	I	0	PASS	3.6	0.0616246	1	1	1	1	1	1	1	1.15761	159	2.636	0.359681	0.363414
P25815	S100P	Protein S100-P	OID20103	S100P	Cardiometabolic	76	0.410089	0.562838	0.000264111	1.20914e-07	0.000430898	2.33754e-07	Weak correlation	Moderate correlation	74	0.434076	0.571287	0.000129953	1.06344e-07	0.000221041	2.06801e-07	Weak correlation	Moderate correlation	FALSE	12	13.6364	0	0	12	13.64	1.6304	Cardiometabolic	I	2	PASS	1.8	0.242105	1	1	1	2	1	1	2	0.687737	227	1.8835	0.612444	0.635141
Q01469	FABP5	Fatty acid-binding protein 5	OID21043	FABP5	Neurology	88	0.409919	0.272144	8.428e-05	0.0103162	0.000143086	0.0140835	Weak correlation	No correlation	88	0.409919	0.272144	8.428e-05	0.0103162	0.000144935	0.0142387	Weak correlation	No correlation	TRUE	0	0	0	0	0	0	4.39	Neurology	I	0	PASS	11	0.651852	2	5	6.5	10	3	4	6	0.99502	92	0.9575	0.512817	0.451139
P20851	C4BPB	C4b-binding protein beta chain	OID21481	C4BPB	Oncology	88	0.409566	0.482116	8.55637e-05	1.97327e-06	0.000145047	3.53063e-06	Weak correlation	Weak correlation	88	0.409566	0.482116	8.55637e-05	1.97327e-06	0.000146911	3.56367e-06	Weak correlation	Weak correlation	TRUE	0	0	0	0	0	0	3.9199	Oncology	I	0	PASS	1400	0.734127	2	82	119	192	16	17	19	1.22213	129	1.69	0.454516	0.464281
Q9BYH1	SEZ6L	Seizure 6-like protein	OID21488	SEZ6L	Oncology	53	0.40816	0.431963	0.00260211	0.00123873	0.00386551	0.00183775	Weak correlation	Weak correlation	53	0.40816	0.431963	0.00260211	0.00123873	0.00394654	0.00186933	Weak correlation	Weak correlation	FALSE	35	39.7727	0	0	35	39.77	4.1568	Oncology	I	0	PASS	5	0.0595703	7	1	2	4	1	2	4	1.04703	100	0.845	0.465971	0.361997
P09529	INHBB	Inhibin beta B chain	OID30625	INHBB	Inflammation II	70	0.406316	0.415972	0.000535943	0.000341802	0.000845083	0.000532269	Weak correlation	Weak correlation	70	0.406316	0.415972	0.000535943	0.000341802	0.000867036	0.000537118	Weak correlation	Weak correlation	FALSE	18	20.4545	0	0	18	20.45	5.0013	Inflammation	II	1	PASS	0.057	0.115479	1	1	1	1	1	1	1	1.34019	146	1.9925	0.439334	0.414187
Q8WZ75	ROBO4	Roundabout homolog 4	OID30226	ROBO4	Cardiometabolic II	88	0.406185	0.396634	9.88476e-05	0.000130386	0.000167315	0.000209397	Weak correlation	Weak correlation	87	0.409619	0.397643	9.38984e-05	0.00013682	0.000160969	0.000221392	Weak correlation	Weak correlation	FALSE	0	0	0	0	0	0	2.7186	Cardiometabolic	II	1	PASS	240	0.160874	3	8	11.5	13	6	9	11	1.00655	118	1.9385	0.489954	0.266507
P36952	SERPINB5	Serpin B5	OID20064	SERPINB5	Cardiometabolic	8	0.404762	-0.349361	0.326835	0.396297	0.372348	0.440374	Weak correlation	No correlation	NA	NA	NA	NA	NA	NA	NA	NA	NA	FALSE	80	90.9091	56	63.6364	83	94.32	0.2624	Cardiometabolic	I	2	PASS	0.28	0.0213333	2	1	1	1	1	1	1	2.764	98	0.594	0.416799	0.463086
Q08174	PCDH1	Protocadherin-1	OID20614	PCDH1	Inflammation	88	0.400578	0.449682	0.000110058	1.1065e-05	0.000185732	1.91016e-05	Weak correlation	Weak correlation	88	0.400578	0.449682	0.000110058	1.1065e-05	0.000188374	1.92182e-05	Weak correlation	Weak correlation	TRUE	0	0	0	0	0	0	5.6942	Inflammation	I	0	PASS	2.7	0.139623	2	6	8.5	13	6	7	9	1.00893	153	1.696	0.505619	0.241456
P10909	CLU	Clusterin	OID30732	CLU	Inflammation II	88	0.400444	0.258797	0.00012588	0.0149063	0.000211172	0.0200109	Weak correlation	No correlation	88	0.400444	0.258797	0.00012588	0.0149063	0.000214448	0.0202912	Weak correlation	No correlation	TRUE	0	0	0	0	0	0	2.4187	Inflammation	II	0	PASS	37000	0.659243	6	448	553	805	39	43	48	0.995647	144.5	1.3405	0.504631	0.312822
Q9H173	SIL1	Nucleotide exchange factor SIL1	OID30207	SIL1	Cardiometabolic II	74	0.4004	0.329342	0.000452894	0.00416642	0.000723221	0.00588722	Weak correlation	Weak correlation	73	0.396736	0.325873	0.00056363	0.00490148	0.000906456	0.00698654	Weak correlation	Weak correlation	FALSE	14	15.9091	0	0	14	15.91	0.3671	Cardiometabolic	II	1	PASS	0.76	0.184382	1	1	2	3	1	2	3	2.56063	179	1.216	0.417267	0.427259
P23919	DTYMK	Thymidylate kinase	OID30308	DTYMK	Cardiometabolic II	9	0.4	0.452464	0.291193	0.221375	0.335809	0.257397	Weak correlation	Weak correlation	9	0.4	0.452464	0.291193	0.221375	0.344883	0.260906	Weak correlation	Weak correlation	FALSE	79	89.7727	0	0	79	89.77	5.0533	Cardiometabolic	II	1	PASS	NA	0.0471698	2	1	1	1	1	1	1	0.124155	118	1.295	0.434359	0.526406
Q02952	AKAP12	A-kinase anchor protein 12	OID30571	AKAP12	Inflammation II	88	0.397638	0.298598	0.000124903	0.00471599	0.000209845	0.00663884	Weak correlation	No correlation	43	0.148747	0.0260638	0.339911	0.868233	0.39614	0.893673	No correlation	No correlation	FALSE	0	0	45	51.1364	45	51.14	0.1677	Inflammation	II	1	PASS	5.8	0.139169	3	4	7.5	11	4	7	10	0.844427	128	1.598	0.418908	0.336207
Q9UBR1	UPB1	Beta-ureidopropionase	OID30352	UPB1	Cardiometabolic II	13	0.395604	0.532852	0.182196	0.0608025	0.219295	0.0764433	Weak correlation	Moderate correlation	13	0.395604	0.532852	0.182196	0.0608025	0.224304	0.0770826	Weak correlation	Moderate correlation	FALSE	75	85.2273	0	0	75	85.23	2.7508	Cardiometabolic	II	1	PASS	1.1	0.046875	1	1	1	1	1	1	1	3.34551	74	1.194	0.225209	0.307317
Q86SJ2	AMIGO2	Amphoterin-induced protein 2	OID21370	AMIGO2	Oncology	88	0.395284	0.331428	0.000155885	0.00160897	0.000260346	0.00235913	Weak correlation	Weak correlation	86	0.376442	0.316301	0.00038874	0.00300811	0.000638352	0.00436197	Weak correlation	Weak correlation	FALSE	0	0	0	0	0	0	4.2845	Oncology	I	2	PASS	0.29	0.0536398	1	1	1	2	1	1	2	1.16273	164.5	1.84	0.556186	0.318016
Q6UXH9	PAMR1	Inactive serine protease PAMR1	OID21153	PAMR1	Neurology	66	0.395094	0.603415	0.0011177	8.20243e-08	0.00172861	1.5939e-07	Weak correlation	Moderate correlation	66	0.395094	0.603415	0.0011177	8.20243e-08	0.00175616	1.60367e-07	Weak correlation	Moderate correlation	FALSE	22	25	0	0	22	25	6.4533	Neurology	I	0	PASS	5.6	0.148611	3	2	4	6	1	3.5	5	0.861828	107.5	1.4415	0.436375	0.315436
P54317	PNLIPRP2	Pancreatic lipase-related protein 2	OID20775	PNLIPRP2	Inflammation	43	0.394443	0.0674891	0.00928758	0.667192	0.0129934	0.704912	Weak correlation	No correlation	43	0.394443	0.0674891	0.00928758	0.667192	0.0133098	0.714001	Weak correlation	No correlation	FALSE	45	51.1364	0	0	45	51.14	8.2902	Inflammation	I	0	PASS	NA	0.0191898	1	1	1	1	1	1	1	1.50789	124	0.874	0.569156	1.02351
P08648	ITGA5	Integrin alpha-5	OID21139	ITGA5	Neurology	88	0.393752	0.427578	0.000165996	3.25229e-05	0.000276416	5.48036e-05	Weak correlation	Weak correlation	88	0.393752	0.427578	0.000165996	3.25229e-05	0.000280167	5.53398e-05	Weak correlation	Weak correlation	TRUE	0	0	0	0	0	0	4.9889	Neurology	I	0	PASS	23	0.173499	1	6	8	13	5	7	9	1.35423	148.5	1.411	0.469682	0.219564
P05067	APP	Amyloid-beta precursor protein	OID21070	APP	Neurology	88	0.393399	0.573987	0.000168405	5.02617e-09	0.000280014	1.07881e-08	Weak correlation	Moderate correlation	83	0.375173	0.573109	0.000518411	1.49473e-08	0.000839918	3.10642e-08	Weak correlation	Moderate correlation	FALSE	0	0	5	5.68182	5	5.68	0.7166	Neurology	I	0	PASS	96	0.209091	12	2	5	8	2	4.5	8	0.923649	110.5	1.06	0.455288	0.531384
P54687	BCAT1	Branched-chain-amino-acid aminotransferase, cytosolic	OID30312	BCAT1	Cardiometabolic II	21	0.392208	0.765169	0.079653	5.32207e-05	0.101614	8.82323e-05	Weak correlation	Strong correlation	20	0.404511	0.76494	0.0780217	8.54083e-05	0.102036	0.000140924	Weak correlation	Strong correlation	FALSE	67	76.1364	0	0	67	76.14	1.8245	Cardiometabolic	II	1	PASS	0.041	0.0284974	5	1	1	1	1	1	1	0.868554	115	0.96	0.266038	0.2469
Q8TCZ2	CD99L2	CD99 antigen-like protein 2	OID21122	CD99L2	Neurology	88	0.391691	0.431663	0.000180555	2.67968e-05	0.000298895	4.53577e-05	Weak correlation	Weak correlation	88	0.391691	0.431663	0.000180555	2.67968e-05	0.000304269	4.58111e-05	Weak correlation	Weak correlation	TRUE	0	0	0	0	0	0	6.2389	Neurology	I	0	PASS	0.84	0.19084	5	1	2	3	1	1.5	2	1.02689	115	1.3245	0.461836	0.315336
P17931	LGALS3	Galectin-3	OID20284	LGALS3	Cardiometabolic	88	0.391286	0.461157	0.000183553	6.13367e-06	0.000303413	1.08033e-05	Weak correlation	Weak correlation	88	0.391286	0.461157	0.000183553	6.13367e-06	0.000308843	1.08084e-05	Weak correlation	Weak correlation	TRUE	0	0	0	0	0	0	5.7606	Cardiometabolic	I	0	PASS	1.6	0.304	1	5	8.5	13	3	7	9	0.937896	105.5	0.9745	0.482762	0.256257
P07942	LAMB1	Laminin subunit beta-1	OID30280	LAMB1	Cardiometabolic II	88	0.391163	0.393699	0.000184474	0.000147714	0.00030449	0.000236551	Weak correlation	Weak correlation	87	0.38219	0.389011	0.000287089	0.000196268	0.000477171	0.00031552	Weak correlation	Weak correlation	FALSE	0	0	0	0	0	0	5.0684	Cardiometabolic	II	1	PASS	190	0.382979	1	47	50	59	34	37.5	41	1.18809	143	1.3805	0.493048	0.252898
P35442	THBS2	Thrombospondin-2	OID21104	THBS2	Neurology	66	0.38925	0.478239	0.00133841	4.88073e-05	0.00205029	8.11539e-05	Weak correlation	Weak correlation	66	0.38925	0.478239	0.00133841	4.88073e-05	0.00207901	8.20234e-05	Weak correlation	Weak correlation	FALSE	22	25	0	0	22	25	5.741	Neurology	I	0	PASS	80	0.0759386	1	1	1	2	1	1	2	0.708177	130	1.364	0.469062	0.464949
Q9BZR6	RTN4R	Reticulon-4 receptor	OID21424	RTN4R	Oncology	76	0.38674	0.38596	0.000612126	0.000574436	0.000957189	0.000877589	Weak correlation	Weak correlation	76	0.38674	0.38596	0.000612126	0.000574436	0.000977254	0.000891112	Weak correlation	Weak correlation	FALSE	12	13.6364	0	0	12	13.64	3.7797	Oncology	I	0	PASS	1.1	0.164905	1	1	1	4	1	1	4	0.828814	92.5	0.9075	0.389473	0.43976
Q6GMV3	PTRHD1	Putative peptidyl-tRNA hydrolase PTRHD1	OID30659	PTRHD1	Inflammation II	30	0.385984	0.442459	0.0359554	0.0143515	0.0477012	0.0192891	Weak correlation	Weak correlation	30	0.385984	0.442459	0.0359554	0.0143515	0.0485933	0.0195604	Weak correlation	Weak correlation	FALSE	58	65.9091	0	0	58	65.91	3.6442	Inflammation	II	1	PASS	0.035	0.235714	1	1	1	1	1	1	1	0.620073	120	1.547	0.557864	0.276945
P09466	PAEP	Glycodelin	OID20925	PAEP	Neurology	61	0.384506	0.641251	0.00237106	2.58195e-08	0.00353624	5.23343e-08	Weak correlation	Moderate correlation	60	0.36638	0.63916	0.00419909	3.88112e-08	0.00625568	7.68461e-08	Weak correlation	Moderate correlation	FALSE	27	30.6818	0	0	27	30.68	2.76	Neurology	I	1	PASS	0.11	0.277778	3	1	1	2	1	2	3	1.59416	124	2.567	0.385784	0.578275
O95633	FSTL3	Follistatin-related protein 3	OID20782	FSTL3	Inflammation	63	0.384073	0.474649	0.00202258	8.48525e-05	0.00303252	0.000138838	Weak correlation	Weak correlation	63	0.384073	0.474649	0.00202258	8.48525e-05	0.00308471	0.000140219	Weak correlation	Weak correlation	FALSE	25	28.4091	0	0	25	28.41	8.3278	Inflammation	I	0	PASS	7.6	0.209125	2	1	1.5	3	1	1.5	3	1.04728	115	1.377	0.52252	0.378165
Q9BS26	ERP44	Endoplasmic reticulum resident protein 44	OID21338	ERP44	Oncology	88	0.383028	0.409764	0.000230271	7.35421e-05	0.000377872	0.000121034	Weak correlation	Weak correlation	NA	NA	NA	NA	NA	NA	NA	NA	NA	FALSE	0	0	0	0	0	0	1.0229	Oncology	I	2	WARN	6.2	0.559113	1	9	14	20	8	11.5	15	1.12799	129	1.558	0.490281	0.37977
Q15262	PTPRK	Receptor-type tyrosine-protein phosphatase kappa	OID31461	PTPRK	Oncology II	88	0.382674	0.236222	0.000259275	0.02671	0.000423619	0.0350239	Weak correlation	No correlation	88	0.382674	0.236222	0.000259275	0.02671	0.000432917	0.0354343	Weak correlation	No correlation	TRUE	0	0	0	0	0	0	0.9995	Oncology	II	0	PASS	10	0.0389159	4	2	3	4	2	2.5	4	0.777266	128	2.567	0.458442	0.373573
O00585	CCL21	C-C motif chemokine 21	OID20686	CCL21	Inflammation	56	0.382433	0.352794	0.00384621	0.00765611	0.0056103	0.0105799	Weak correlation	Weak correlation	56	0.382433	0.352794	0.00384621	0.00765611	0.0057614	0.0107028	Weak correlation	Weak correlation	FALSE	32	36.3636	0	0	32	36.36	6.7348	Inflammation	I	0	PASS	13	0.0970149	1	1	1	1	1	1	1	1.63511	159	2.173	0.33145	0.579612
P21860	ERBB3	Receptor tyrosine-protein kinase erbB-3	OID20705	ERBB3	Inflammation	76	0.381654	0.427826	0.000729568	0.000115748	0.00113768	0.000187219	Weak correlation	Weak correlation	76	0.381654	0.427826	0.000729568	0.000115748	0.00115966	0.000188696	Weak correlation	Weak correlation	FALSE	12	13.6364	0	0	12	13.64	6.1289	Inflammation	I	0	PASS	0.33	0.0819672	3	2	3	4	2	3	4	1.00442	113	1.8565	0.426809	0.246555
P78324	SIRPA	Tyrosine-protein phosphatase non-receptor type substrate 1	OID20304	SIRPA	Cardiometabolic	64	0.380723	0.456188	0.00204709	0.000151577	0.00306521	0.000242052	Weak correlation	Weak correlation	64	0.380723	0.456188	0.00204709	0.000151577	0.00311775	0.000244545	Weak correlation	Weak correlation	FALSE	24	27.2727	0	0	24	27.27	7.4963	Cardiometabolic	I	0	PASS	70	0.265873	8	1	2	3	1	2	3	1.97769	154	1.383	0.40273	0.253387
Q12841	FSTL1	Follistatin-related protein 1	OID30254	FSTL1	Cardiometabolic II	88	0.379011	0.47036	0.000299499	3.76239e-06	0.000485826	6.66835e-06	Weak correlation	Weak correlation	87	0.380677	0.469665	0.00030454	4.44811e-06	0.000503875	7.9021e-06	Weak correlation	Weak correlation	FALSE	0	0	0	0	0	0	4.7161	Cardiometabolic	II	1	PASS	34	0.357143	2	9	12.5	19	5	7	9	0.844308	133	0.5735	0.461818	0.197478
Q9NS71	GKN1	Gastrokine-1	OID20885	GKN1	Neurology	88	0.378606	0.261951	0.000304284	0.013686	0.00049288	0.0184479	Weak correlation	No correlation	82	0.454468	0.328025	2.21986e-05	0.0026254	3.96093e-05	0.0038274	Weak correlation	Weak correlation	FALSE	0	0	0	0	0	0	1.4312	Neurology	I	6	PASS	17	0.12973	1	1	3	4	1	1.5	3	1.38425	217	2.0155	0.563207	0.432861
P09871	C1S	Complement C1s subcomponent	OID30731	C1S	Inflammation II	88	0.375964	0.455198	0.000337262	8.35463e-06	0.000544968	1.45786e-05	Weak correlation	Weak correlation	88	0.375964	0.455198	0.000337262	8.35463e-06	0.000557172	1.46273e-05	Weak correlation	Weak correlation	TRUE	0	0	0	0	0	0	4.3149	Inflammation	II	0	PASS	20000	0.675872	1	490	568.5	741	43	49.5	55	1.14902	157	1.869	0.478982	0.198646
Q99574	SERPINI1	Neuroserpin	OID30604	SERPINI1	Inflammation II	42	0.375577	0.333439	0.0147463	0.030936	0.0202784	0.0401919	Weak correlation	Weak correlation	41	0.379443	0.341583	0.0149328	0.028832	0.0210137	0.0380582	Weak correlation	Weak correlation	FALSE	46	52.2727	0	0	46	52.27	3.5244	Inflammation	II	1	PASS	0.38	0.0463415	1	1	1	2	1	1	2	2.31097	91	1.032	0.386461	0.297706
Q8WWQ8	STAB2	Stabilin-2	OID30401	STAB2	Cardiometabolic II	88	0.374133	0.42109	0.000362029	4.40105e-05	0.000583067	7.36116e-05	Weak correlation	Weak correlation	88	0.374133	0.42109	0.000362029	4.40105e-05	0.000596282	7.44214e-05	Weak correlation	Weak correlation	TRUE	0	0	0	0	0	0	6.6286	Cardiometabolic	II	0	PASS	0.67	0.105841	1	2	8.5	12	2	7	11	1.08298	131	1.2555	0.454887	0.215419
P04406	GAPDH	Glyceraldehyde-3-phosphate dehydrogenase	OID30600	GAPDH	Inflammation II	88	0.373692	0.360367	0.000368227	0.000562977	0.000592205	0.000861248	Weak correlation	Weak correlation	87	0.367482	0.361244	0.00050384	0.00058693	0.00081996	0.000909199	Weak correlation	Weak correlation	FALSE	0	0	0	0	0	0	5.0716	Inflammation	II	1	PASS	1100	0.662687	2	17	23	30	9	17.5	20	1.074	140	1.753	0.446401	0.42472
Q12986	NFX1	Transcriptional repressor NF-X1	OID30158	NFX1	Cardiometabolic II	30	0.373526	0.313016	0.0428061	0.0921369	0.0563265	0.112945	Weak correlation	Weak correlation	30	0.373526	0.313016	0.0428061	0.0921369	0.0572847	0.114671	Weak correlation	Weak correlation	FALSE	58	65.9091	0	0	58	65.91	2.6582	Cardiometabolic	II	2	PASS	NA	0.00803571	2	3	4	6	1	1	1	2.18026	78	0.281	0.518397	0.631632
O60245	PCDH7	Protocadherin-7	OID31456	PCDH7	Oncology II	52	0.369333	0.277952	0.00736399	0.0460297	0.0104054	0.0585219	Weak correlation	No correlation	52	0.369333	0.277952	0.00736399	0.0460297	0.0106651	0.0590416	Weak correlation	No correlation	FALSE	36	40.9091	0	0	36	40.91	3.7365	Oncology	II	0	PASS	2.7	0.0215154	2	1	1	1	1	1	1	1.23453	93	0.9815	0.59367	0.49953
P02787	TF	Serotransferrin	OID30783	TF	Inflammation II	88	0.368842	0.386889	0.000406057	0.000196439	0.000649346	0.000312807	Weak correlation	Weak correlation	88	0.368842	0.386889	0.000406057	0.000196439	0.000664789	0.00031552	Weak correlation	Weak correlation	TRUE	0	0	0	0	0	0	2.3149	Inflammation	II	0	PASS	130000	0.87106	1	725	801	1174	73	84	92	1.20738	134	1.5935	0.488162	0.390896
P61026	RAB10	Ras-related protein Rab-10	OID30357	RAB10	Cardiometabolic II	88	0.368198	0.393537	0.000454255	0.000148732	0.00072437	0.000237845	Weak correlation	Weak correlation	87	0.365022	0.389968	0.00055221	0.000188662	0.000892031	0.000303924	Weak correlation	Weak correlation	FALSE	0	0	0	0	0	0	1.371	Cardiometabolic	II	1	PASS	4.6	0.235	18	1	2	3	1	2	3	1.17011	147	1.1275	0.560682	0.377437
P01903	HLA-DRA	HLA class II histocompatibility antigen, DR alpha chain	OID20520	HLA-DRA	Inflammation	88	0.367845	0.38755	0.000460355	0.00019113	0.000733063	0.000304782	Weak correlation	Weak correlation	NA	NA	NA	NA	NA	NA	NA	NA	NA	FALSE	0	0	82	93.1818	82	93.18	0.08035	Inflammation	I	0	PASS	1.6	0.279528	2	1	4	9	1	4	5	1.28366	163	1.739	0.429509	0.649218
P23229	ITGA6	Integrin alpha-6	OID20528	ITGA6	Inflammation	88	0.366912	0.382638	0.000476887	0.000233967	0.000758318	0.000370995	Weak correlation	Weak correlation	88	0.366912	0.382638	0.000476887	0.000233967	0.000779582	0.000374141	Weak correlation	Weak correlation	TRUE	0	0	0	0	0	0	0.9665	Inflammation	I	0	PASS	3.6	0.211504	8	1	6	8	1	6	8	1.38962	127	1.165	0.4283	0.399223
P20061	TCN1	Transcobalamin-1	OID30687	TCN1	Inflammation II	88	0.36275	0.788114	0.000514016	8.11458e-20	0.000813919	4.30111e-19	Weak correlation	Strong correlation	NA	NA	NA	NA	NA	NA	NA	NA	NA	FALSE	0	0	86	97.7273	86	97.73	1.4247	Inflammation	II	0	WARN	3.4	0.200924	1	2	4	10	2	3.5	6	1.61958	185	1.691	0.464807	0.451649
P20700	LMNB1	Lamin-B1	OID31501	LMNB1	Oncology II	30	0.362403	0.234042	0.0497809	0.213203	0.0648243	0.248407	Weak correlation	No correlation	30	0.362403	0.234042	0.0497809	0.213203	0.0662129	0.252917	Weak correlation	No correlation	FALSE	58	65.9091	0	0	58	65.91	2.6217	Oncology	II	0	PASS	1.4	0.0494881	2	1	1	2	1	1	2	0.648412	128	0.939	0.576304	0.310034
Q6XQN6	NAPRT	Nicotinate phosphoribosyltransferase	OID31114	NAPRT	Neurology II	76	0.361725	0.386738	0.00132438	0.00055862	0.00203155	0.000855742	Weak correlation	Weak correlation	44	0.228189	0.262161	0.136037	0.0855906	0.172335	0.107136	No correlation	No correlation	FALSE	12	13.6364	35	39.7727	44	50	0.4876	Neurology	II	0	PASS	3.2	0.0929368	3	1	2	3	1	2	3	1.75686	123	1.8355	0.52915	0.624639
P17813	ENG	Endoglin	OID20287	ENG	Cardiometabolic	88	0.361012	0.398611	0.000594652	0.000119798	0.000932448	0.000193217	Weak correlation	Weak correlation	88	0.361012	0.398611	0.000594652	0.000119798	0.000952141	0.000194717	Weak correlation	Weak correlation	TRUE	0	0	0	0	0	0	6.7686	Cardiometabolic	I	0	PASS	160	0.211246	2	10	12.5	19	6	8	10	1.02034	150	1.571	0.497591	0.293845
P30101	PDIA3	Protein disulfide-isomerase A3	OID30573	PDIA3	Inflammation II	88	0.359357	0.334812	0.000632191	0.00143033	0.000987198	0.0021054	Weak correlation	Weak correlation	87	0.357822	0.332382	0.000719261	0.00165888	0.00114495	0.00246456	Weak correlation	Weak correlation	FALSE	0	0	0	0	0	0	1.758	Inflammation	II	1	PASS	160	0.613861	1	34	36.5	47	18	22	25	0.978641	155	1.401	0.505288	0.3712
O60760	HPGDS	Hematopoietic prostaglandin D synthase	OID21266	HPGDS	Oncology	34	0.3534	0.226793	0.0409902	0.197107	0.0541263	0.230606	Weak correlation	No correlation	33	0.358623	0.221437	0.0411005	0.215547	0.0551373	0.255419	Weak correlation	No correlation	FALSE	54	61.3636	0	0	54	61.36	1.5984	Oncology	I	1	PASS	0.12	0.0954774	1	1	1	2	1	1	1	1.05837	144	2.16	0.24967	0.292813
P46531	NOTCH1	Neurogenic locus notch homolog protein 1	OID20311	NOTCH1	Cardiometabolic	88	0.351449	0.373961	0.000843311	0.000331876	0.00130963	0.0005204	Weak correlation	Weak correlation	88	0.351449	0.373961	0.000843311	0.000331876	0.00133463	0.000524547	Weak correlation	Weak correlation	TRUE	0	0	0	0	0	0	8.2808	Cardiometabolic	I	0	PASS	22	0.0845401	1	3	9.5	11	2	7	10	0.8293	145	2.225	0.47528	0.25887
P08582	MELTF	Melanotransferrin	OID30347	MELTF	Cardiometabolic II	35	0.35098	0.427832	0.0393396	0.0103545	0.0520075	0.0141187	Weak correlation	Weak correlation	35	0.35098	0.427832	0.0393396	0.0103545	0.052905	0.0142735	Weak correlation	Weak correlation	FALSE	53	60.2273	0	0	53	60.23	3.909	Cardiometabolic	II	1	PASS	140	0.0813008	1	1	2	4	1	1	4	2.83098	71	1.306	0.387993	0.436271
O95866	MPIG6B	Megakaryocyte and platelet inhibitory receptor G6b	OID20779	MPIG6B	Inflammation	9	0.35	0.475375	0.358581	0.195911	0.406464	0.229682	Weak correlation	Weak correlation	9	0.35	0.475375	0.358581	0.195911	0.414361	0.233166	Weak correlation	Weak correlation	FALSE	79	89.7727	0	0	79	89.77	7.4566	Inflammation	I	0	PASS	0.26	0.141079	7	1	1	1	1	1	1	2.5714	78.5	0.536	0.599451	0.543119
P15289	ARSA	Arylsulfatase A	OID21138	ARSA	Neurology	18	0.349845	0.370761	0.15495	0.129857	0.189533	0.156133	Weak correlation	Weak correlation	18	0.349845	0.370761	0.15495	0.129857	0.193599	0.157737	Weak correlation	Weak correlation	FALSE	70	79.5455	0	0	70	79.55	3.2029	Neurology	I	0	PASS	4.5	0.0177515	2	1	1	1	1	1	1	3.64541	121	0.965	0.715935	0.436598
P06731	CEACAM5	Carcinoembryonic antigen-related cell adhesion molecule 5	OID21171	CEACAM5	Oncology	22	0.348391	0.579273	0.112506	0.00472637	0.140508	0.00664516	Weak correlation	Moderate correlation	21	0.323377	0.559377	0.152709	0.00837699	0.191236	0.0116806	Weak correlation	Moderate correlation	FALSE	66	75	9	10.2273	67	76.14	1.6699	Oncology	I	1	PASS	11	0.160969	4	1	2	3	1	4	7	2.10351	169	1.377	0.548988	0.823386
Q99674	CGREF1	Cell growth regulator with EF hand domain protein 1	OID20152	CGREF1	Cardiometabolic	76	0.345427	0.388755	0.00236447	0.000519499	0.00353106	0.000799066	Weak correlation	Weak correlation	76	0.345427	0.388755	0.00236447	0.000519499	0.0035911	0.000808192	Weak correlation	Weak correlation	FALSE	12	13.6364	0	0	12	13.64	4.4663	Cardiometabolic	I	0	PASS	5.1	0.138365	1	1	2	3	1	2	2	1.17434	135.5	2.485	0.518883	0.412847
Q9NZ53	PODXL2	Podocalyxin-like protein 2	OID21487	PODXL2	Oncology	55	0.345172	0.631528	0.00985362	2.34224e-07	0.0137512	4.43689e-07	Weak correlation	Moderate correlation	55	0.345172	0.631528	0.00985362	2.34224e-07	0.014084	4.46707e-07	Weak correlation	Moderate correlation	FALSE	33	37.5	0	0	33	37.5	3.6304	Oncology	I	0	PASS	0.044	0.0231405	1	1	1	2	1	1	1	1.94088	167.5	1.6895	0.392935	0.421638
Q9H251	CDH23	Cadherin-23	OID31074	CDH23	Neurology II	76	0.339631	0.412142	0.00282072	0.000216209	0.00417377	0.000343802	Weak correlation	Weak correlation	36	0.0620335	0.263064	0.718468	0.121112	0.763197	0.147529	No correlation	No correlation	FALSE	12	13.6364	46	52.2727	52	59.09	0.1576	Neurology	II	0	PASS	3.6	0.0226595	7	1	3	5	1	2	4	1.08912	140	3.1195	0.525139	0.365745
Q9NQP4	PFDN4	Prefoldin subunit 4	OID31212	PFDN4	Oncology II	22	0.33371	0.300124	0.12928	0.174761	0.160392	0.206819	Weak correlation	Weak correlation	8	0.0952381	-0.0830602	0.840129	0.844977	0.867948	0.872208	No correlation	No correlation	FALSE	66	75	50	56.8182	79	89.77	0.3161	Oncology	II	3	PASS	0.21	0.0895522	1	1	1	1	1	1	1	1.94832	138.5	1.5485	0.450359	0.381456
Q96AT9	RPE	Ribulose-phosphate 3-epimerase	OID31324	RPE	Oncology II	10	0.333333	0.353665	0.348846	0.316078	0.395827	0.357925	Weak correlation	Weak correlation	10	0.333333	0.353665	0.348846	0.316078	0.40612	0.363473	Weak correlation	Weak correlation	FALSE	78	88.6364	0	0	78	88.64	1.3302	Oncology	II	0	PASS	0.12	0.0921053	4	1	1	1	1	1	1	2.37877	140	2.804	0.914624	0.452251
Q8IUK5	PLXDC1	Plexin domain-containing protein 1	OID21258	PLXDC1	Oncology	88	0.332095	0.35448	0.00165825	0.000702739	0.00252313	0.00106639	Weak correlation	Weak correlation	87	0.345812	0.361133	0.00110363	0.000589398	0.00173655	0.000911724	Weak correlation	Weak correlation	FALSE	0	0	0	0	0	0	2.2548	Oncology	I	1	PASS	9.3	0.348	4	8	11	19	6	9	15	1.35698	120	1.915	0.417631	0.227873
P29279	CCN2	CCN family member 2	OID20709	CCN2	Inflammation	76	0.331347	0.344858	0.00361019	0.00228269	0.00529338	0.00329982	Weak correlation	Weak correlation	76	0.331347	0.344858	0.00361019	0.00228269	0.0054302	0.0033457	Weak correlation	Weak correlation	FALSE	12	13.6364	0	0	12	13.64	6.2247	Inflammation	I	0	PASS	9.9	0.140401	2	2	3	4	2	3	3	1.89397	96.5	1.0935	0.367947	0.328833
P20340	RAB6A	Ras-related protein Rab-6A	OID20608	RAB6A	Inflammation	74	0.331122	0.188632	0.00412277	0.1075	0.00599049	0.130925	Weak correlation	No correlation	74	0.331122	0.188632	0.00412277	0.1075	0.00615036	0.132279	Weak correlation	No correlation	FALSE	14	15.9091	0	0	14	15.91	3.013	Inflammation	I	0	PASS	NA	0.264423	7	2	3	4	2	2	4	1.84529	136	0.988	0.439114	0.310929
Q10471	GALNT2	Polypeptide N-acetylgalactosaminyltransferase 2	OID21423	GALNT2	Oncology	88	0.329877	0.373289	0.00169742	0.000340846	0.00257925	0.000531513	Weak correlation	Weak correlation	88	0.329877	0.373289	0.00169742	0.000340846	0.00262176	0.00053639	Weak correlation	Weak correlation	TRUE	0	0	0	0	0	0	6.6539	Oncology	I	0	PASS	13	0.471103	3	13	15.5	22	11	14	17	1.22075	145	1.217	0.503307	0.232727
Q96PD2	DCBLD2	Discoidin, CUB and LCCL domain-containing protein 2	OID21474	DCBLD2	Oncology	88	0.329823	0.310156	0.00179047	0.00327357	0.00271334	0.00465474	Weak correlation	Weak correlation	88	0.329823	0.310156	0.00179047	0.00327357	0.00275768	0.0047155	Weak correlation	Weak correlation	TRUE	0	0	0	0	0	0	5.4398	Oncology	I	0	PASS	5.1	0.166452	2	1	4.5	8	1	4.5	7	1.23875	142	1.849	0.384322	0.326462
Q8NHL6	LILRB1	Leukocyte immunoglobulin-like receptor subfamily B member 1	OID20323	LILRB1	Cardiometabolic	88	0.328238	0.357538	0.0018883	0.000626597	0.00285012	0.000955984	Weak correlation	Weak correlation	88	0.328238	0.357538	0.0018883	0.000626597	0.0028961	0.000967893	Weak correlation	Weak correlation	TRUE	0	0	0	0	0	0	7.775	Cardiometabolic	I	0	PASS	NA	0.18	5	2	3.5	5	2	3	5	1.63778	122	2.2025	0.400092	0.276463
Q86VZ4	LRP11	Low-density lipoprotein receptor-related protein 11	OID20185	LRP11	Cardiometabolic	54	0.328003	0.309565	0.015464	0.0227344	0.021188	0.0300552	Weak correlation	Weak correlation	54	0.328003	0.309565	0.015464	0.0227344	0.0217332	0.0304149	Weak correlation	Weak correlation	FALSE	34	38.6364	0	0	34	38.64	5.8242	Cardiometabolic	I	0	PASS	0.94	0.132	2	1	2	3	1	2	3	1.89252	129	1.592	0.386695	0.274392
P16671	CD36	Platelet glycoprotein 4	OID30485	CD36	Inflammation II	88	0.326987	0.382525	0.00196886	0.000235053	0.00296775	0.000372195	Weak correlation	Weak correlation	87	0.323649	0.380774	0.00233452	0.000274414	0.00355055	0.000436896	Weak correlation	Weak correlation	FALSE	0	0	0	0	0	0	1.7401	Inflammation	II	1	PASS	6.7	0.108051	4	2	3	4	2	3	4	1.23666	159	1.2	0.644817	0.411747
Q04721	NOTCH2	Neurogenic locus notch homolog protein 2	OID30407	NOTCH2	Cardiometabolic II	88	0.326459	0.370578	0.00200383	0.000379344	0.00300841	0.000588297	Weak correlation	Weak correlation	88	0.326459	0.370578	0.00200383	0.000379344	0.00306039	0.000594397	Weak correlation	Weak correlation	TRUE	0	0	0	0	0	0	5.7499	Cardiometabolic	II	0	PASS	95	0.0914609	8	11	14	17	9	12	13	1.18658	178.5	2.1355	0.45424	0.208176
Q9Y2I7	PIKFYVE	1-phosphatidylinositol 3-phosphate 5-kinase	OID30465	PIKFYVE	Inflammation II	22	0.325805	0.306155	0.139035	0.165834	0.17174	0.197081	Weak correlation	Weak correlation	15	-0.0892857	-0.0833848	0.753207	0.767654	0.790108	0.801598	No correlation	No correlation	FALSE	66	75	27	30.6818	73	82.95	0.5449	Inflammation	II	1	PASS	NA	0.00810296	1	3	4	5	2	2	2	2.84703	42	0.189	0.307027	0.291562
P01266	TG	Thyroglobulin	OID31359	TG	Oncology II	39	0.324696	0.351471	0.0442363	0.0282314	0.0580729	0.0368477	Weak correlation	Weak correlation	36	0.323037	0.38392	0.0551466	0.0207996	0.072994	0.027895	Weak correlation	Weak correlation	FALSE	49	55.6818	4	4.54545	52	59.09	1.71615	Oncology	II	0	PASS	0.93	0.0509393	2	1	2	8	1	2	7	1.74665	112	1.4	0.311705	0.47443
Q9UJC5	SH3BGRL2	SH3 domain-binding glutamic acid-rich-like protein 2	OID30863	SH3BGRL2	Neurology II	88	0.324268	0.162101	0.00205514	0.131324	0.00307318	0.157728	Weak correlation	No correlation	60	0.15021	0.0101406	0.251976	0.938704	0.302704	0.949163	No correlation	No correlation	FALSE	0	0	28	31.8182	28	31.82	0.4199	Neurology	II	0	PASS	2.6	0.64486	1	4	6	9	3	4	6	1.37737	195	1.515	0.654347	0.68081
Q8WVV4	POF1B	Protein POF1B	OID30504	POF1B	Inflammation II	13	0.324176	0.351012	0.279927	0.23961	0.324473	0.277171	Weak correlation	Weak correlation	13	0.324176	0.351012	0.279927	0.23961	0.332984	0.28118	Weak correlation	Weak correlation	FALSE	75	85.2273	8	9.09091	75	85.23	0.48795	Inflammation	II	1	PASS	0.67	0.0271647	2	1	1	1	1	1	1	0.153854	157	3.009	0.543437	0.411729
Q9UI42	CPA4	Carboxypeptidase A4	OID30606	CPA4	Inflammation II	30	0.319689	0.379757	0.0854209	0.0384619	0.10836	0.049401	Weak correlation	Weak correlation	NA	NA	NA	NA	NA	NA	NA	NA	NA	FALSE	58	65.9091	0	0	58	65.91	3.1399	Inflammation	II	1	WARN	0.37	0.182898	2	1	1	3	1	1	3	1.08229	178	4.388	0.395934	0.451846
P30405	PPIF	Peptidyl-prolyl cis-trans isomerase F, mitochondrial	OID30385	PPIF	Cardiometabolic II	17	0.318627	0.242097	0.212229	0.349176	0.252676	0.39304	Weak correlation	No correlation	15	0.353571	0.221516	0.196349	0.427527	0.240373	0.482964	Weak correlation	No correlation	FALSE	71	80.6818	11	12.5	73	82.95	0.6535	Cardiometabolic	II	0	PASS	1.5	0.0338164	4	1	1	1	1	1	1	3.23318	85.5	0.542	0.663571	0.620241
Q6ZMJ2	SCARA5	Scavenger receptor class A member 5	OID21058	SCARA5	Neurology	88	0.317988	0.46377	0.00264667	5.34668e-06	0.00392653	9.43187e-06	Weak correlation	Weak correlation	88	0.317988	0.46377	0.00264667	5.34668e-06	0.00400854	9.46753e-06	Weak correlation	Weak correlation	TRUE	0	0	0	0	0	0	4.849	Neurology	I	0	PASS	1.1	0.185859	4	3	3.5	6	2	3	6	0.652323	150.5	1.415	0.473726	0.330208
O75629	CREG1	Protein CREG1	OID21515	CREG1	Oncology	88	0.316385	0.453011	0.00278737	9.34454e-06	0.00412985	1.62307e-05	Weak correlation	Weak correlation	NA	NA	NA	NA	NA	NA	NA	NA	NA	FALSE	0	0	0	0	0	0	2.33	Oncology	I	0	WARN	0.5	0.236364	1	2	2	3	1	1	2	1.06481	191	2.814	0.638143	0.394518
Q92783	STAM	Signal transducing adapter molecule 1	OID31425	STAM	Oncology II	12	0.314685	0.451426	0.319472	0.140721	0.364695	0.168299	Weak correlation	Weak correlation	10	0.454545	0.735376	0.190932	0.0153637	0.234531	0.0208877	Weak correlation	Strong correlation	FALSE	76	86.3636	5	5.68182	78	88.64	0.6928	Oncology	II	0	PASS	0.043	0.0333333	2	1	1	1	1	1	1	3.40335	80.5	0.6435	0.210582	0.228122
P00813	ADA	Adenosine deaminase	OID20645	ADA	Inflammation	37	0.312707	0.33501	0.0599535	0.0426795	0.0770051	0.0544465	Weak correlation	Weak correlation	37	0.312707	0.33501	0.0599535	0.0426795	0.0787837	0.0550036	Weak correlation	Weak correlation	FALSE	51	57.9545	0	0	51	57.95	6.5749	Inflammation	I	0	PASS	0.59	0.0661157	1	1	1	1	1	1	1	2.1241	96	0.725	0.337114	0.451913
P07602	PSAP	Prosaposin	OID30419	PSAP	Cardiometabolic II	88	0.310539	0.343627	0.00335964	0.00104608	0.00494529	0.00156427	Weak correlation	Weak correlation	88	0.310539	0.343627	0.00335964	0.00104608	0.0050673	0.00158881	Weak correlation	Weak correlation	TRUE	0	0	0	0	0	0	2.7611	Cardiometabolic	II	0	PASS	62	0.494275	2	5	9.5	16	5	8	9	0.949487	182	3.824	0.465054	0.316828
O95817	BAG3	BAG family molecular chaperone regulator 3	OID20972	BAG3	Neurology	8	0.309524	0.429178	0.461806	0.288646	0.513673	0.330173	Weak correlation	Weak correlation	8	0.309524	0.429178	0.461806	0.288646	0.520425	0.334044	Weak correlation	Weak correlation	FALSE	80	90.9091	0	0	80	90.91	4.847	Neurology	I	1	PASS	0.27	0.0226087	1	1	1	1	1	1	1	2.23697	111.5	0.884	0.581244	0.31591
O95166	GABARAP	Gamma-aminobutyric acid receptor-associated protein	OID31414	GABARAP	Oncology II	53	0.306322	0.324068	0.0260926	0.0179199	0.0351114	0.0237738	Weak correlation	Weak correlation	52	0.287373	0.302566	0.039227	0.029244	0.0528185	0.0385554	No correlation	Weak correlation	FALSE	35	39.7727	2	2.27273	36	40.91	0.98195	Oncology	II	0	PASS	NA	0.0598291	1	1	1	1	1	1	1	1.3614	89	0.56	0.696832	0.526554
Q13510	ASAH1	Acid ceramidase	OID30415	ASAH1	Cardiometabolic II	88	0.306259	0.275883	0.00384315	0.00927613	0.0056103	0.0127251	Weak correlation	No correlation	81	0.301152	0.243834	0.00648102	0.0282627	0.00943636	0.0373521	Weak correlation	No correlation	FALSE	0	0	7	7.95455	7	7.95	0.5925	Cardiometabolic	II	0	PASS	0.79	0.16962	3	2	3	5	2	3	4	1.69761	189	1.495	0.462992	0.242676
P53634	CTSC	Dipeptidyl peptidase 1	OID20679	CTSC	Inflammation	88	0.305731	0.316238	0.00390697	0.00268576	0.00569157	0.0038627	Weak correlation	Weak correlation	88	0.305731	0.316238	0.00390697	0.00268576	0.0058444	0.00391014	Weak correlation	Weak correlation	TRUE	0	0	0	0	0	0	2.602	Inflammation	I	0	PASS	18	0.36933	3	3	9	14	3	8	10	1.23443	151	2.217	0.485715	0.370196
P22304	IDS	Iduronate 2-sulfatase	OID20619	IDS	Inflammation	88	0.305548	0.352049	0.00379295	0.000769176	0.00554695	0.00116408	Weak correlation	Weak correlation	88	0.305548	0.352049	0.00379295	0.000769176	0.00568943	0.00117976	Weak correlation	Weak correlation	TRUE	0	0	0	0	0	0	2.5881	Inflammation	I	0	PASS	12	0.325455	3	6	8.5	9	6	7.5	8	1.08866	151	1.9805	0.474823	0.220351
P02462	COL4A1	Collagen alpha-1(IV) chain	OID20208	COL4A1	Cardiometabolic	27	0.30464	0.379251	0.122387	0.0510587	0.152175	0.0646973	Weak correlation	Weak correlation	27	0.30464	0.379251	0.122387	0.0510587	0.156129	0.0651852	Weak correlation	Weak correlation	FALSE	61	69.3182	0	0	61	69.32	5.8496	Cardiometabolic	I	0	PASS	0.2	0.014979	3	1	1	1	1	1	1	1.27257	96.5	1.973	0.299521	0.242901
O94760	DDAH1	N(G),N(G)-dimethylarginine dimethylaminohydrolase 1	OID21299	DDAH1	Oncology	39	0.304049	0.441896	0.0602631	0.00485579	0.0773149	0.00681864	Weak correlation	Weak correlation	38	0.256811	0.42709	0.11951	0.00748922	0.152637	0.010483	No correlation	Weak correlation	FALSE	49	55.6818	0	0	49	55.68	3.1256	Oncology	I	2	PASS	0.33	0.0280702	3	1	1	1	1	1	1	0.158954	134	0.66	0.4117	0.21874
Q9BXN1	ASPN	Asporin	OID30315	ASPN	Cardiometabolic II	40	0.30394	0.328592	0.0569704	0.0384364	0.0735517	0.049401	Weak correlation	Weak correlation	39	0.32834	0.33936	0.0418076	0.0345562	0.0560171	0.0451762	Weak correlation	Weak correlation	FALSE	48	54.5455	0	0	48	54.55	2.9804	Cardiometabolic	II	1	PASS	1.2	0.0447368	1	1	1	1	1	1	1	1.37885	155	2.914	0.458585	0.444693
Q8NBJ7	SUMF2	Inactive C-alpha-formylglycine-generating enzyme 2	OID21032	SUMF2	Neurology	17	0.303922	0.536093	0.235017	0.0265369	0.277257	0.0348374	Weak correlation	Moderate correlation	17	0.303922	0.536093	0.235017	0.0265369	0.283579	0.0352853	Weak correlation	Moderate correlation	FALSE	71	80.6818	0	0	71	80.68	3.1027	Neurology	I	0	PASS	0.6	0.0431894	3	1	1	1	1	1	1	1.41575	114	1.527	0.680729	0.347023
P51452	DUSP3	Dual specificity protein phosphatase 3	OID20827	DUSP3	Neurology	74	0.302823	0.204575	0.00872816	0.080394	0.0122869	0.0995228	Weak correlation	No correlation	50	0.252203	0.116804	0.077241	0.4192	0.101136	0.474542	No correlation	No correlation	FALSE	14	15.9091	20	22.7273	32	36.36	0.8234	Neurology	I	6	PASS	1.4	0.189189	2	1	2	3	1	2	3	0.737704	141	1.329	0.562961	0.504437
Q01973	ROR1	Inactive tyrosine-protein kinase transmembrane receptor ROR1	OID20224	ROR1	Cardiometabolic	44	0.302477	0.152499	0.0459703	0.323037	0.0600699	0.365074	Weak correlation	No correlation	44	0.302477	0.152499	0.0459703	0.323037	0.0613686	0.370693	Weak correlation	No correlation	FALSE	44	50	0	0	44	50	4.5526	Cardiometabolic	I	0	PASS	4	0.0256137	2	1	1	1	1	1	1	1.25439	185.5	1.6175	0.378687	0.231635
P06213	INSR	Insulin receptor	OID30566	INSR	Inflammation II	68	0.299271	0.340886	0.0134497	0.00444617	0.018586	0.00627466	No correlation	Weak correlation	67	0.288251	0.337931	0.0183079	0.0051608	0.0254678	0.00733696	No correlation	Weak correlation	FALSE	20	22.7273	0	0	20	22.73	0.4523	Inflammation	II	1	PASS	0.14	0.0426918	2	1	1.5	3	1	1.5	3	1.45838	66	0.6735	0.401478	0.464519
P23526	AHCY	Adenosylhomocysteinase	OID20199	AHCY	Cardiometabolic	88	0.297559	0.28443	0.00502247	0.0072367	0.00723261	0.0100125	No correlation	No correlation	88	0.297559	0.28443	0.00502247	0.0072367	0.00740154	0.0101426	No correlation	No correlation	TRUE	0	0	0	0	0	0	2.5422	Cardiometabolic	I	0	PASS	6.3	0.347222	2	3	6	12	2	5.5	10	1.14386	143.5	1.417	0.39878	0.407189
Q92859	NEO1	Neogenin	OID31066	NEO1	Neurology II	88	0.296584	0.322394	0.00501838	0.00218902	0.00723261	0.0031807	No correlation	Weak correlation	88	0.296584	0.322394	0.00501838	0.00218902	0.00740154	0.00322141	No correlation	Weak correlation	TRUE	0	0	0	0	0	0	4.2376	Neurology	II	0	PASS	230	0.327858	4	27	39.5	55	18	23	27	1.10821	153	1.798	0.451144	0.251925
P16278	GLB1	Beta-galactosidase	OID20949	GLB1	Neurology	24	0.296522	0.398102	0.159157	0.0540191	0.194468	0.0682951	No correlation	Weak correlation	23	0.307312	0.398018	0.153581	0.0599793	0.192109	0.0761275	Weak correlation	Weak correlation	FALSE	64	72.7273	0	0	64	72.73	1.4691	Neurology	I	1	PASS	12	0.0546529	3	1	1.5	2	1	1.5	2	2.24476	124.5	0.463	0.499005	0.227638
P40189	IL6ST	Interleukin-6 receptor subunit beta	OID20147	IL6ST	Cardiometabolic	88	0.293573	0.56823	0.00550274	7.71921e-09	0.00790406	1.6229e-08	No correlation	Moderate correlation	88	0.293573	0.56823	0.00550274	7.71921e-09	0.00809836	1.63545e-08	No correlation	Moderate correlation	TRUE	0	0	0	0	0	0	4.1864	Cardiometabolic	I	0	PASS	110	0.285403	3	26	30	40	16	20	20	1.05413	125	1.188	0.505731	0.204657
Q07075	ENPEP	Glutamyl aminopeptidase	OID30135	ENPEP	Cardiometabolic II	88	0.292524	0.188203	0.00568096	0.0790909	0.00812324	0.0981249	No correlation	No correlation	39	0.242522	0.114515	0.13686	0.487578	0.173177	0.544029	No correlation	No correlation	FALSE	0	0	48	54.5455	48	54.55	0.2068	Cardiometabolic	II	2	PASS	49	0.412748	1	27	34	38	21	25	29	0.928345	142	1.648	0.495268	0.402449
Q9Y639	NPTN	Neuroplastin	OID21235	NPTN	Oncology	31	0.292339	-0.0234156	0.110596	0.900498	0.138429	0.915906	No correlation	No correlation	13	-0.373626	-0.625207	0.209431	0.0223111	0.254959	0.0298853	No correlation	No correlation	FALSE	57	64.7727	49	55.6818	75	85.23	0.6314	Oncology	I	1	PASS	0.021	0.0251256	5	1	1	1	1	1	1	1.00065	83	0.808	0.326151	0.284994
Q8TER0	SNED1	Sushi, nidogen and EGF-like domain-containing protein 1	OID30205	SNED1	Cardiometabolic II	88	0.288859	0.336791	0.00651431	0.00133436	0.00926279	0.00196926	No correlation	Weak correlation	87	0.299446	0.340757	0.00499225	0.00123948	0.00737691	0.00186933	No correlation	Weak correlation	FALSE	0	0	0	0	0	0	3.0636	Cardiometabolic	II	1	PASS	27	0.229299	4	11	13.5	19	9	11	14	0.850209	124	1.273	0.470775	0.247524
Q9UHI8	ADAMTS1	A disintegrin and metalloproteinase with thrombospondin motifs 1	OID30528	ADAMTS1	Inflammation II	88	0.287979	0.361706	0.00668529	0.000534967	0.00949395	0.000821738	No correlation	Weak correlation	87	0.272618	0.358839	0.0108349	0.000642433	0.0154259	0.000990949	No correlation	Weak correlation	FALSE	0	0	0	0	0	0	1.2161	Inflammation	II	1	PASS	2.8	0.11272	1	3	4.5	5	2	2	3	1.73989	228	3.0605	0.426737	0.394613
P19438	TNFRSF1A	Tumor necrosis factor receptor superfamily member 1A	OID21155	TNFRSF1A	Neurology	66	0.287381	0.245575	0.0196087	0.0468678	0.0266084	0.0595206	No correlation	No correlation	66	0.287381	0.245575	0.0196087	0.0468678	0.0271734	0.0599754	No correlation	No correlation	FALSE	22	25	0	0	22	25	6.2425	Neurology	I	0	PASS	0.65	0.118681	3	1	1	2	1	1	2	0.842919	111	1.881	0.311023	0.346643
P04626	ERBB2	Receptor tyrosine-protein kinase erbB-2	OID21520	ERBB2	Oncology	76	0.285824	0.409419	0.0125635	0.000240248	0.0174253	0.000379357	No correlation	Weak correlation	76	0.285824	0.409419	0.0125635	0.000240248	0.0177942	0.000383622	No correlation	Weak correlation	FALSE	12	13.6364	0	0	12	13.64	6.7476	Oncology	I	0	PASS	0.64	0.0645418	4	1	1	2	1	1	2	0.111591	100	1.153	0.458711	0.313503
O00391	QSOX1	Sulfhydryl oxidase 1	OID30729	QSOX1	Inflammation II	88	0.285812	0.141551	0.00712293	0.188337	0.0100901	0.221031	No correlation	No correlation	88	0.285812	0.141551	0.00712293	0.188337	0.0103297	0.224397	No correlation	No correlation	TRUE	0	0	0	0	0	0	1.8371	Inflammation	II	0	PASS	1800	0.564926	2	111	128.5	150	33	40.5	44	0.963829	131	1.3405	0.489692	0.234719
P07585	DCN	Decorin	OID20106	DCN	Cardiometabolic	57	0.284159	0.251304	0.0325295	0.0593417	0.0432577	0.0747732	No correlation	No correlation	57	0.284159	0.251304	0.0325295	0.0593417	0.0441269	0.0754943	No correlation	No correlation	FALSE	31	35.2273	0	0	31	35.23	3.5163	Cardiometabolic	I	2	PASS	48	0.0696379	4	1	1	2	1	1	2	1.09594	82	0.6575	0.387985	0.582668
P03950	ANG	Angiogenin	OID20403	ANG	Cardiometabolic	88	0.281885	0.293896	0.00798142	0.00544878	0.0112638	0.00761346	No correlation	No correlation	88	0.281885	0.293896	0.00798142	0.00544878	0.0115287	0.00771615	No correlation	No correlation	TRUE	0	0	0	0	0	0	9.0176	Cardiometabolic	I	0	PASS	260	0.442177	1	13	16	28	4	6	8	1.14343	122	1.56	0.455452	0.612255
P46926	GNPDA1	Glucosamine-6-phosphate isomerase 1	OID30197	GNPDA1	Cardiometabolic II	76	0.28093	0.296149	0.014215	0.00938985	0.0196024	0.0128655	No correlation	No correlation	75	0.287511	0.299473	0.0126288	0.0090503	0.0178635	0.0125711	No correlation	No correlation	FALSE	12	13.6364	0	0	12	13.64	0.6511	Cardiometabolic	II	1	PASS	0.83	0.183391	7	1	1	3	1	1	3	0.703436	127	1.964	0.393435	0.341061
O75340	PDCD6	Programmed cell death protein 6	OID20163	PDCD6	Cardiometabolic	62	0.279948	0.359785	0.0278721	0.00407689	0.0372397	0.00576793	No correlation	Weak correlation	62	0.279948	0.359785	0.0278721	0.00407689	0.0379979	0.00582642	No correlation	Weak correlation	FALSE	26	29.5455	0	0	26	29.55	4.2125	Cardiometabolic	I	0	PASS	2.2	0.282723	2	1	2.5	4	1	2.5	4	1.32131	133	1.312	0.479327	0.342849
Q6NUS6	TCTN3	Tectonic-3	OID30326	TCTN3	Cardiometabolic II	76	0.279441	0.321827	0.0144992	0.00458303	0.0199629	0.00645973	No correlation	Weak correlation	75	0.274198	0.320433	0.0172862	0.00506711	0.0240773	0.00721318	No correlation	Weak correlation	FALSE	12	13.6364	0	0	12	13.64	4.2434	Cardiometabolic	II	1	PASS	2.1	0.0329489	4	1	1	2	1	1	2	2.26023	95.5	1.274	0.238168	0.455984
Q15762	CD226	CD226 antigen	OID30556	CD226	Inflammation II	88	0.27713	0.261933	0.00914218	0.0136929	0.0128059	0.0184479	No correlation	No correlation	87	0.258876	0.2503	0.0156933	0.0193756	0.0219989	0.0260173	No correlation	No correlation	FALSE	0	0	0	0	0	0	1.6859	Inflammation	II	1	PASS	9.5	0.178571	1	2	4	6	2	3	4	1.65373	109.5	1.0335	0.364975	0.226433
P55000	SLURP1	Secreted Ly-6/uPAR-related protein 1	OID30404	SLURP1	Cardiometabolic II	76	0.275352	0.351592	0.016324	0.00184327	0.0222851	0.00269217	No correlation	Weak correlation	76	0.275352	0.351592	0.016324	0.00184327	0.0228244	0.00272734	No correlation	Weak correlation	FALSE	12	13.6364	0	0	12	13.64	1.1015	Cardiometabolic	II	0	PASS	3.7	0.524272	1	2	2	4	2	2	2	1.83493	179.5	3.789	0.575195	0.318997
Q9H2X3	CLEC4M	C-type lectin domain family 4 member M	OID30405	CLEC4M	Cardiometabolic II	22	0.274986	0.450063	0.214712	0.0355763	0.255168	0.0459561	No correlation	Weak correlation	22	0.274986	0.450063	0.214712	0.0355763	0.260807	0.0463983	No correlation	Weak correlation	FALSE	66	75	0	0	66	75	6.7485	Cardiometabolic	II	0	PASS	19	0.145363	10	1	1	1	1	1	1	0.746651	66	0.6095	0.057371	0.258621
Q9Y6Y9	LY96	Lymphocyte antigen 96	OID20945	LY96	Neurology	23	0.273715	0.464125	0.205566	0.0256841	0.245591	0.0337571	No correlation	Weak correlation	23	0.273715	0.464125	0.205566	0.0256841	0.250813	0.0341931	No correlation	Weak correlation	FALSE	65	73.8636	0	0	65	73.86	3.321	Neurology	I	1	PASS	0.08	0.0625	2	1	1	1	1	1	1	0.919528	82.5	0.994	0.431262	0.313274
Q9GZM7	TINAGL1	Tubulointerstitial nephritis antigen-like	OID20180	TINAGL1	Cardiometabolic	23	0.269763	0.219286	0.212391	0.314745	0.252676	0.356774	No correlation	No correlation	23	0.269763	0.219286	0.212391	0.314745	0.258275	0.362706	No correlation	No correlation	FALSE	65	73.8636	0	0	65	73.86	5.0435	Cardiometabolic	I	0	PASS	3.2	0.0471092	2	1	1	1	1	1	1	1.01387	113	1.4365	0.623938	0.26394
P02730	SLC4A1	Band 3 anion transport protein	OID30369	SLC4A1	Cardiometabolic II	88	0.267955	0.28097	0.0118081	0.00800903	0.0163977	0.011054	No correlation	No correlation	82	0.253121	0.260412	0.0220085	0.0181349	0.0303834	0.0244115	No correlation	No correlation	FALSE	0	0	6	6.81818	6	6.82	1.21475	Cardiometabolic	II	0	PASS	43	0.131723	2	2	4	7	2	3.5	5	0.807989	111	1.184	0.462551	0.831058
O14960	LECT2	Leukocyte cell-derived chemotaxin-2	OID30320	LECT2	Cardiometabolic II	88	0.264222	0.319609	0.0128622	0.00240241	0.0177959	0.00346844	No correlation	Weak correlation	87	0.264819	0.320419	0.0131839	0.00248106	0.0186246	0.00362667	No correlation	Weak correlation	FALSE	0	0	0	0	0	0	4.5337	Cardiometabolic	II	1	PASS	4	0.417219	1	2	2	5	2	2	3	0.837983	145.5	1.98	0.54655	0.433491
Q13444	ADAM15	Disintegrin and metalloproteinase domain-containing protein 15	OID20109	ADAM15	Cardiometabolic	53	0.263345	0.255594	0.0570178	0.0647187	0.0735517	0.081006	No correlation	No correlation	53	0.263345	0.255594	0.0570178	0.0647187	0.0752654	0.081667	No correlation	No correlation	FALSE	35	39.7727	0	0	35	39.77	5.4919	Cardiometabolic	I	2	PASS	0.42	0.03708	13	1	1	3	1	1	2	1.26704	168	2.4225	0.424977	0.513094
Q86T13	CLEC14A	C-type lectin domain family 14 member A	OID21090	CLEC14A	Neurology	35	0.263025	0.489324	0.126728	0.00285277	0.1574	0.00409247	No correlation	Weak correlation	35	0.263025	0.489324	0.126728	0.00285277	0.161291	0.00414222	No correlation	Weak correlation	FALSE	53	60.2273	0	0	53	60.23	3.8847	Neurology	I	0	PASS	2.3	0.106122	1	1	1	1	1	1	1	3.03895	95	1.065	0.370208	0.316642
Q9UK23	NAGPA	N-acetylglucosamine-1-phosphodiester alpha-N-acetylglucosaminidase	OID30643	NAGPA	Inflammation II	88	0.261104	0.284918	0.01422	0.00713326	0.0196024	0.00988154	No correlation	No correlation	87	0.27362	0.291975	0.0105387	0.0060689	0.0150238	0.0085388	No correlation	No correlation	FALSE	0	0	0	0	0	0	6.7148	Inflammation	II	1	PASS	6	0.250485	3	1	5	10	1	4.5	6	0.996593	98	1.364	0.407828	0.281448
P41236	PPP1R2	Protein phosphatase inhibitor 2	OID20176	PPP1R2	Cardiometabolic	17	0.259804	0.221884	0.312679	0.392047	0.357664	0.43608	No correlation	No correlation	17	0.259804	0.221884	0.312679	0.392047	0.36754	0.446122	No correlation	No correlation	FALSE	71	80.6818	0	0	71	80.68	3.8362	Cardiometabolic	I	0	PASS	0.014	0.0487805	2	1	1	1	1	1	1	3.80882	109	1.2845	0.42211	0.228852
P19827	ITIH1	Inter-alpha-trypsin inhibitor heavy chain H1	OID30722	ITIH1	Inflammation II	88	0.259133	0.444367	0.0147721	1.44389e-05	0.0202891	2.4812e-05	No correlation	Weak correlation	88	0.259133	0.444367	0.0147721	1.44389e-05	0.0208143	2.49587e-05	No correlation	Weak correlation	TRUE	0	0	0	0	0	0	0.6061	Inflammation	II	0	PASS	95000	0.837541	2	447	537	631	12	13	16	0.987847	181	2.881	0.55237	0.290339
P25774	CTSS	Cathepsin S	OID21056	CTSS	Neurology	88	0.259043	0.238105	0.0150246	0.0254882	0.0206109	0.0335386	No correlation	No correlation	NA	NA	NA	NA	NA	NA	NA	NA	NA	FALSE	0	0	0	0	0	0	8.2787	Neurology	I	0	WARN	19	0.425982	2	16	18	23	9	10	11	1.06423	125	1.433	0.518767	0.380755
O75348	ATP6V1G1	V-type proton ATPase subunit G 1	OID30242	ATP6V1G1	Cardiometabolic II	12	0.258741	0.318835	0.416938	0.312448	0.468382	0.354527	No correlation	Weak correlation	12	0.258741	0.318835	0.416938	0.312448	0.475754	0.360441	No correlation	Weak correlation	FALSE	76	86.3636	0	0	76	86.36	3.2241	Cardiometabolic	II	1	PASS	0.07	0.194915	1	1	1	1	1	1	1	1.32279	82	0.673	0.483979	0.642038
P35813	PPM1A	Protein phosphatase 1A	OID21184	PPM1A	Oncology	74	0.257684	0.211693	0.0266558	0.0701987	0.0358266	0.0875541	No correlation	No correlation	34	0.224752	0.0558565	0.200538	0.753704	0.245227	0.790735	No correlation	No correlation	FALSE	14	15.9091	49	55.6818	53	60.23	0.1833	Oncology	I	1	PASS	0.9	0.164921	3	1	2	3	1	1	3	1.78593	108	1.62	0.533889	0.379433
P18084	ITGB5	Integrin beta-5	OID21522	ITGB5	Oncology	34	0.255004	0.262418	0.145239	0.133788	0.178622	0.160517	No correlation	No correlation	34	0.255004	0.262418	0.145239	0.133788	0.182931	0.162244	No correlation	No correlation	FALSE	54	61.3636	0	0	54	61.36	5.4778	Oncology	I	0	PASS	0.11	0.057572	1	1	1	1	1	1	1	2.8219	147.5	0.824	0.521825	0.476145
P09211	GSTP1	Glutathione S-transferase P	OID20876	GSTP1	Neurology	88	0.254271	0.205415	0.0170418	0.0548651	0.0232089	0.0692097	No correlation	No correlation	31	0.104032	0.10555	0.576179	0.571997	0.632985	0.627296	No correlation	No correlation	FALSE	0	0	53	60.2273	53	60.23	0.4348	Neurology	I	6	PASS	57	0.690476	1	12	17	20	7	11	14	1.27347	184	1.5455	0.525502	0.447952
P05026	ATP1B1	Sodium/potassium-transporting ATPase subunit beta-1	OID30124	ATP1B1	Cardiometabolic II	13	0.252747	0.329198	0.404328	0.272064	0.455575	0.311837	No correlation	Weak correlation	12	0.0909091	0.176054	0.783197	0.584155	0.818422	0.639342	No correlation	No correlation	FALSE	75	85.2273	8	9.09091	75	85.23	0.54345	Cardiometabolic	II	2	PASS	1.3	0.118812	2	2	2	2	2	2	2	0.900219	180.5	2.9265	0.496115	0.181432
P34913	EPHX2	Bifunctional epoxide hydrolase 2	OID20119	EPHX2	Cardiometabolic	19	0.252632	0.269702	0.295413	0.264146	0.339634	0.303378	No correlation	No correlation	NA	NA	NA	NA	NA	NA	NA	NA	NA	FALSE	69	78.4091	61	69.3182	82	93.18	0.3584	Cardiometabolic	I	2	PASS	0.84	0.0576577	3	1	1	1	1	1	1	3.106	126.5	1.794	0.450685	0.542292
P13284	IFI30	Gamma-interferon-inducible lysosomal thiol reductase	OID31505	IFI30	Oncology II	59	0.25149	0.35781	0.0549224	0.00539667	0.0711093	0.00754999	No correlation	Weak correlation	59	0.25149	0.35781	0.0549224	0.00539667	0.0727855	0.00765231	No correlation	Weak correlation	FALSE	29	32.9545	0	0	29	32.95	3.7069	Oncology	II	0	PASS	0.14	0.128	1	1	1	2	1	1	1	1.91478	115	2.11	0.359901	0.369387
P13521	SCG2	Secretogranin-2	OID21400	SCG2	Oncology	22	0.25127	0.463661	0.258159	0.0297457	0.30266	0.0387793	No correlation	Weak correlation	22	0.25127	0.463661	0.258159	0.0297457	0.30945	0.0391694	No correlation	Weak correlation	FALSE	66	75	0	0	66	75	7.4141	Oncology	I	0	PASS	0.29	0.0502431	1	1	1	1	1	1	1	2.68144	121	0.671	0.408567	0.432136
Q16181	SEPTIN7	Septin-7	OID31288	SEPTIN7	Oncology II	88	0.248529	0.167957	0.0197753	0.117776	0.0268023	0.142213	No correlation	No correlation	70	0.0739218	0.0529296	0.542232	0.663437	0.600525	0.711806	No correlation	No correlation	FALSE	0	0	18	20.4545	18	20.45	0.34065	Oncology	II	0	PASS	5.3	0.263158	11	3	5	7	2	4.5	6	1.19941	129.5	1.3385	0.467574	0.621749
O95379	TNFAIP8	Tumor necrosis factor alpha-induced protein 8	OID20433	TNFAIP8	Inflammation	10	0.248485	0.574049	0.491555	0.0826746	0.54302	0.101899	No correlation	Moderate correlation	NA	NA	NA	NA	NA	NA	NA	NA	NA	FALSE	78	88.6364	77	87.5	86	97.73	0.1722	Inflammation	I	0	PASS	0.2	0.10101	4	1	1	1	1	1	1	0.933999	194	1.572	0.345077	0.412079
Q9BRK3	MXRA8	Matrix remodeling-associated protein 8	OID30583	MXRA8	Inflammation II	65	0.248383	0.212434	0.0462882	0.0893351	0.0604154	0.10963	No correlation	No correlation	65	0.248383	0.212434	0.0462882	0.0893351	0.0617176	0.111311	No correlation	No correlation	FALSE	23	26.1364	0	0	23	26.14	4.9419	Inflammation	II	1	PASS	0.6	0.115385	4	1	2.5	3	1	2.5	3	0.976585	107.5	1.301	0.388156	0.381481
Q9UHY7	ENOPH1	Enolase-phosphatase E1	OID31349	ENOPH1	Oncology II	57	0.245592	0.160538	0.0657535	0.232893	0.084263	0.270232	No correlation	No correlation	NA	NA	NA	NA	NA	NA	NA	NA	NA	FALSE	31	35.2273	81	92.0455	84	95.45	1.1319	Oncology	II	0	PASS	0.26	0.176245	2	1	1	2	1	1	2	1.65113	173.5	1.512	0.393828	0.518463
Q16643	DBN1	Drebrin	OID30549	DBN1	Inflammation II	31	0.243573	0.353207	0.186696	0.0512831	0.224473	0.0649088	No correlation	Weak correlation	30	0.230726	0.347964	0.219944	0.0595295	0.26657	0.0756449	No correlation	Weak correlation	FALSE	57	64.7727	0	0	57	64.77	2.3854	Inflammation	II	1	PASS	1	0.0677966	3	1	1	1	1	1	1	4.4885	88	0.812	0.251133	0.252495
Q12866	MERTK	Tyrosine-protein kinase Mer	OID20657	MERTK	Inflammation	88	0.242172	0.484443	0.023235	1.73171e-06	0.0314537	3.12316e-06	No correlation	Weak correlation	88	0.242172	0.484443	0.023235	1.73171e-06	0.0320362	3.14305e-06	No correlation	Weak correlation	TRUE	0	0	0	0	0	0	7.6523	Inflammation	I	0	PASS	36	0.139139	1	4	8.5	13	4	7	9	0.831487	122	1.678	0.441367	0.294953
P20908	COL5A1	Collagen alpha-1(V) chain	OID30587	COL5A1	Inflammation II	88	0.241309	0.373552	0.0237424	0.000337313	0.0320636	0.00052678	No correlation	Weak correlation	87	0.24907	0.377055	0.0202256	0.000318339	0.0279929	0.000504617	No correlation	Weak correlation	FALSE	0	0	0	0	0	0	3.2639	Inflammation	II	1	PASS	13	0.0772579	2	2	5.5	7	2	4.5	7	1.11366	124	2.23	0.533846	0.37465
P34096	RNASE4	Ribonuclease 4	OID30705	RNASE4	Inflammation II	88	0.24034	0.324639	0.0243232	0.00202951	0.0328087	0.00295272	No correlation	Weak correlation	88	0.24034	0.324639	0.0243232	0.00202951	0.0334521	0.00299071	No correlation	Weak correlation	TRUE	0	0	0	0	0	0	5.8119	Inflammation	II	0	PASS	59	0.414966	1	5	9	13	5	5	6	0.790377	127	1.341	0.460838	0.467639
Q9UIB8	CD84	SLAM family member 5	OID20607	CD84	Inflammation	88	0.238579	0.249454	0.0254103	0.0190878	0.0342342	0.0252936	No correlation	No correlation	88	0.238579	0.249454	0.0254103	0.0190878	0.0348593	0.0256625	No correlation	No correlation	TRUE	0	0	0	0	0	0	5.5187	Inflammation	I	0	PASS	19	0.194203	6	4	5.5	7	3	4	5	0.990717	139.5	1.898	0.412609	0.248645
Q5VVQ6	YOD1	Ubiquitin thioesterase OTU1	OID30181	YOD1	Cardiometabolic II	36	0.238095	0.307172	0.161568	0.0684051	0.1972	0.0854308	No correlation	Weak correlation	36	0.238095	0.307172	0.161568	0.0684051	0.201177	0.086219	No correlation	Weak correlation	FALSE	52	59.0909	0	0	52	59.09	4.0805	Cardiometabolic	II	2	PASS	0.2	0.0775862	1	1	1	1	1	1	1	1.10383	68.5	0.7895	0.336571	0.216214
Q10589	BST2	Bone marrow stromal antigen 2	OID21029	BST2	Neurology	8	0.238095	0.437383	0.582143	0.278495	0.628336	0.318885	No correlation	Weak correlation	8	0.238095	0.437383	0.582143	0.278495	0.636339	0.323327	No correlation	Weak correlation	FALSE	80	90.9091	0	0	80	90.91	4.4849	Neurology	I	0	PASS	3.6	0.0555556	2	1	1	1	1	1	1	0.343192	89	1.263	0.344637	0.427943
P98160	HSPG2	Basement membrane-specific heparan sulfate proteoglycan core protein	OID20383	HSPG2	Cardiometabolic	88	0.235585	0.252875	0.0273536	0.0174528	0.0366336	0.0232361	No correlation	No correlation	88	0.235585	0.252875	0.0273536	0.0174528	0.0373843	0.0235515	No correlation	No correlation	TRUE	0	0	0	0	0	0	7.1993	Cardiometabolic	I	0	PASS	1100	0.392394	1	89	99.5	132	57	66.5	75	1.04357	130	1.542	0.475775	0.224088
P17050	NAGA	Alpha-N-acetylgalactosaminidase	OID30509	NAGA	Inflammation II	80	0.227895	0.324419	0.0422491	0.00332614	0.0556583	0.00472354	No correlation	Weak correlation	72	0.163612	0.180162	0.169327	0.129927	0.209882	0.157737	No correlation	No correlation	FALSE	8	9.09091	8	9.09091	15	17.05	0.58795	Inflammation	II	1	PASS	2	0.180049	1	1	2	4	1	2	4	1.15711	180.5	1.701	0.403868	0.346099
P51888	PRELP	Prolargin	OID20766	PRELP	Inflammation	52	0.227696	0.189847	0.104466	0.17765	0.131192	0.209798	No correlation	No correlation	52	0.227696	0.189847	0.104466	0.17765	0.134524	0.212828	No correlation	No correlation	FALSE	36	40.9091	0	0	36	40.91	8.5698	Inflammation	I	0	PASS	2.9	0.0680628	1	1	1	2	1	1	2	0.998458	113	1.565	0.464008	0.35922
Q96GG9	DCUN1D1	DCN1-like protein 1	OID30830	DCUN1D1	Neurology II	39	0.227126	0.255782	0.163926	0.11603	0.199432	0.140255	No correlation	No correlation	NA	NA	NA	NA	NA	NA	NA	NA	NA	FALSE	49	55.6818	70	79.5455	84	95.45	0.55305	Neurology	II	0	PASS	0.27	0.135135	1	1	1.5	3	1	1.5	3	0.93956	139.5	0.7415	0.585926	0.390343
P12111	COL6A3	Collagen alpha-3(VI) chain	OID20292	COL6A3	Cardiometabolic	88	0.223821	0.384383	0.0362596	0.00021783	0.0480482	0.000345893	No correlation	Weak correlation	88	0.223821	0.384383	0.0362596	0.00021783	0.0488833	0.000348848	No correlation	Weak correlation	TRUE	0	0	0	0	0	0	8.0588	Cardiometabolic	I	0	PASS	730	0.495121	4	17	23	28	15	16	19	0.952689	149	1.722	0.521194	0.313185
P00167	CYB5A	Cytochrome b5	OID31171	CYB5A	Oncology II	88	0.22169	0.192063	0.0381092	0.0730244	0.05044	0.090798	No correlation	No correlation	32	0.0619501	-0.000531356	0.735516	0.997697	0.777525	0.997697	No correlation	No correlation	FALSE	0	0	54	61.3636	54	61.36	0.2549	Oncology	II	3	PASS	1	0.425373	3	3	4	6	3	3.5	4	0.97737	155.5	1.527	0.594431	0.619412
P42892	ECE1	Endothelin-converting enzyme 1	OID20891	ECE1	Neurology	76	0.22015	0.176114	0.0561803	0.128058	0.0726546	0.154133	No correlation	No correlation	71	0.232964	0.195229	0.0507728	0.102769	0.067368	0.12727	No correlation	No correlation	FALSE	12	13.6364	0	0	12	13.64	3.2618	Neurology	I	6	PASS	0.77	0.0961039	4	1	3	4	1	3	4	0.790655	125.5	2.15	0.451551	0.293472
O14594	NCAN	Neurocan core protein	OID21055	NCAN	Neurology	68	0.220025	0.250382	0.0715227	0.0394604	0.0915523	0.0505684	No correlation	No correlation	68	0.220025	0.250382	0.0715227	0.0394604	0.0937609	0.0510967	No correlation	No correlation	FALSE	20	22.7273	0	0	20	22.73	5.9193	Neurology	I	0	PASS	2.1	0.0582892	1	1	1.5	2	1	1.5	2	1.06262	72	1.614	0.406831	0.324291
O00748	CES2	Cocaine esterase	OID21366	CES2	Oncology	88	0.218273	0.238731	0.0412396	0.0250932	0.054392	0.0330575	No correlation	No correlation	86	0.254021	0.276172	0.0184993	0.0100559	0.0257013	0.013897	No correlation	No correlation	FALSE	0	0	0	0	0	0	4.3901	Oncology	I	2	PASS	5.6	0.16458	4	2	4	6	2	4	6	1.33608	131	2.1005	0.511523	0.289292
P20472	PVALB	Parvalbumin alpha	OID21420	PVALB	Oncology	28	0.217296	0.487913	0.265461	0.00844062	0.310898	0.0116213	No correlation	Weak correlation	NA	NA	NA	NA	NA	NA	NA	NA	NA	FALSE	60	68.1818	0	0	60	68.18	3.6112	Oncology	I	0	WARN	NA	0.127273	1	1	1	1	1	1	1	1.27314	109	2.196	0.0972551	0.238484
Q96G03	PGM2	Phosphopentomutase	OID30904	PGM2	Neurology II	88	0.215245	0.197374	0.0440115	0.0652946	0.0578451	0.0816364	No correlation	No correlation	71	0.233032	0.163117	0.0507048	0.174091	0.0673597	0.209285	No correlation	No correlation	FALSE	0	0	17	19.3182	17	19.32	0.4717	Neurology	II	0	PASS	2.1	0.343137	2	2	10.5	16	2	8.5	13	0.985258	138	2.1445	0.502855	0.458914
P22748	CA4	Carbonic anhydrase 4	OID20241	CA4	Cardiometabolic	58	0.210496	0.15544	0.112644	0.243967	0.140525	0.281347	No correlation	No correlation	58	0.210496	0.15544	0.112644	0.243967	0.144375	0.285371	No correlation	No correlation	FALSE	30	34.0909	0	0	30	34.09	4.2032	Cardiometabolic	I	0	PASS	0.15	0.0897436	2	1	1	1	1	1	1	1.60388	103	0.582	0.496945	0.65206
Q15223	NECTIN1	Nectin-1	OID30545	NECTIN1	Inflammation II	88	0.209609	0.262821	0.0501533	0.0133652	0.0651589	0.0180494	No correlation	No correlation	86	0.184377	0.240975	0.0892494	0.0254137	0.116024	0.0338746	No correlation	No correlation	FALSE	0	0	1	1.13636	1	1.14	0.5566	Inflammation	II	1	PASS	92	0.344294	3	3	9	12	3	6	9	1.43211	137	1.574	0.515533	0.246992
Q09666	AHNAK	Neuroblast differentiation-associated protein AHNAK	OID30260	AHNAK	Cardiometabolic II	64	0.209549	-0.0567513	0.096541	0.656015	0.121782	0.694134	No correlation	No correlation	63	0.196287	-0.0674481	0.123117	0.599422	0.156877	0.652771	No correlation	No correlation	FALSE	24	27.2727	0	0	24	27.27	4.4741	Cardiometabolic	II	1	PASS	64	0.02309	1	1	2	8	1	2	8	0.535854	114	1.377	0.615137	0.354003
O94985	CLSTN1	Calsyntenin-1	OID20874	CLSTN1	Neurology	88	0.207302	0.170625	0.0527784	0.111971	0.0684906	0.135638	No correlation	No correlation	82	0.211589	0.193487	0.0565065	0.0815607	0.0747036	0.102445	No correlation	No correlation	FALSE	0	0	0	0	0	0	1.4067	Neurology	I	6	PASS	66	0.361876	2	11	20	26	10	15.5	21	0.982584	163	1.466	0.510356	0.205928
Q6UY14	ADAMTSL4	ADAMTS-like protein 4	OID30275	ADAMTSL4	Cardiometabolic II	88	0.206685	0.18734	0.0534987	0.0805008	0.0693456	0.0995459	No correlation	No correlation	87	0.197383	0.183765	0.0669747	0.0884197	0.0879043	0.110297	No correlation	No correlation	FALSE	0	0	0	0	0	0	4.7372	Cardiometabolic	II	1	PASS	70	0.200186	3	6	8	11	6	7	9	0.887247	105.5	1.666	0.515194	0.279707
P19021	PAM	Peptidyl-glycine alpha-amidating monooxygenase	OID20291	PAM	Cardiometabolic	88	0.203727	0.274727	0.0570694	0.00958735	0.0735517	0.0131043	No correlation	No correlation	88	0.203727	0.274727	0.0570694	0.00958735	0.0752654	0.0132664	No correlation	No correlation	TRUE	0	0	0	0	0	0	7.2897	Cardiometabolic	I	0	PASS	62	0.468654	5	2	2	4	1	2	3	1.1391	198	2.764	0.494556	0.354624
Q13308	PTK7	Inactive tyrosine-protein kinase 7	OID20880	PTK7	Neurology	88	0.203621	0.253229	0.0572004	0.0172905	0.0736366	0.0230472	No correlation	No correlation	79	0.185759	0.291997	0.101164	0.0090244	0.130581	0.0125512	No correlation	No correlation	FALSE	0	0	4	4.54545	4	4.55	0.74575	Neurology	I	6	PASS	10	0.202804	6	4	7.5	9	4	7	9	1.60031	131	1.563	0.526089	0.219217
P52799	EFNB2	Ephrin-B2	OID30954	EFNB2	Neurology II	78	0.199788	0.0516667	0.0795389	0.653257	0.101583	0.691865	No correlation	No correlation	73	0.190824	0.0253939	0.105784	0.831128	0.136062	0.859543	No correlation	No correlation	FALSE	10	11.3636	5	5.68182	15	17.05	0.6148	Neurology	II	0	PASS	0.99	0.0930931	1	1	1	4	1	1	2	1.22084	179	2.0525	0.477569	0.40714
P05787	KRT8	Keratin, type II cytoskeletal 8	OID30865	KRT8	Neurology II	42	0.19893	0.328674	0.205893	0.0335693	0.245722	0.0435128	No correlation	Weak correlation	18	0.186791	0.327027	0.456425	0.185296	0.515425	0.221015	No correlation	Weak correlation	FALSE	46	52.2727	46	52.2727	70	79.55	0.3526	Neurology	II	0	PASS	1200	0.372671	5	1	1	12	1	1	8	1.36477	157	1	0.543263	0.749637
P52888	THOP1	Thimet oligopeptidase	OID20194	THOP1	Cardiometabolic	66	0.198831	0.259821	0.109418	0.0351354	0.137106	0.0454385	No correlation	No correlation	66	0.198831	0.259821	0.109418	0.0351354	0.14057	0.0458782	No correlation	No correlation	FALSE	22	25	0	0	22	25	6.6081	Cardiometabolic	I	0	PASS	2.3	0.149492	2	1	2.5	4	1	2.5	4	1.26477	106.5	1.686	0.369884	0.253357
Q9UHN6	CEMIP2	Cell surface hyaluronidase	OID30499	CEMIP2	Inflammation II	32	0.196481	0.172607	0.279893	0.344821	0.324473	0.388914	No correlation	No correlation	31	0.206048	0.174368	0.264933	0.348163	0.317222	0.398685	No correlation	No correlation	FALSE	56	63.6364	1	1.13636	56	63.64	0.948	Inflammation	II	1	PASS	0.15	0.0296457	2	1	1	1	1	1	1	0.541078	53	0.715	0.914688	0.559462
Q16674	MIA	Melanoma-derived growth regulatory protein	OID21531	MIA	Oncology	27	0.191697	0.374562	0.336569	0.0542386	0.382665	0.0684959	No correlation	Weak correlation	27	0.191697	0.374562	0.336569	0.0542386	0.392664	0.0690828	No correlation	Weak correlation	FALSE	61	69.3182	0	0	61	69.32	7.5249	Oncology	I	0	PASS	0.029	0.0687023	1	1	1	1	1	1	1	0.459602	52.5	0.7515	0.442622	0.268432
Q6PCB0	VWA1	von Willebrand factor A domain-containing protein 1	OID21421	VWA1	Oncology	17	0.191176	0.329423	0.460882	0.196637	0.513658	0.230294	No correlation	Weak correlation	NA	NA	NA	NA	NA	NA	NA	NA	NA	FALSE	71	80.6818	0	0	71	80.68	4.4905	Oncology	I	0	WARN	0.16	0.0314607	1	2	2	2	2	2	2	1.41405	59.5	0.7935	0.675151	0.199434
Q06418	TYRO3	Tyrosine-protein kinase receptor TYRO3	OID20161	TYRO3	Cardiometabolic	76	0.190868	0.248744	0.0985914	0.0302544	0.12423	0.0393516	No correlation	No correlation	76	0.190868	0.248744	0.0985914	0.0302544	0.127713	0.0397431	No correlation	No correlation	FALSE	12	13.6364	0	0	12	13.64	4.5738	Cardiometabolic	I	0	PASS	8.4	0.0921348	1	1	1	3	1	1	3	0.432366	162	3.106	0.480829	0.403262
P47929	LGALS7B	Galectin-7	OID21406	LGALS7_LGALS7B	Oncology	35	0.190196	0.142823	0.272644	0.413085	0.317663	0.457228	No correlation	No correlation	35	0.190196	0.142823	0.272644	0.413085	0.32503	0.468593	No correlation	No correlation	FALSE	53	60.2273	0	0	53	60.23	4.1585	Oncology	I	0	PASS	5.2	0.433824	1	1	2	5	1	2	4	0.572121	123	1.365	0.487669	1.54592
Q9BZZ2	SIGLEC1	Sialoadhesin	OID20690	SIGLEC1	Inflammation	14	0.186813	0.260401	0.522077	0.368574	0.57337	0.414463	No correlation	No correlation	14	0.186813	0.260401	0.522077	0.368574	0.58115	0.421173	No correlation	No correlation	FALSE	74	84.0909	0	0	74	84.09	5.6049	Inflammation	I	0	PASS	0.15	0.00585138	3	1	1	1	1	1	1	0.654737	72	1.222	0.341372	0.169498
Q99536	VAT1	Synaptic vesicle membrane protein VAT-1 homolog	OID21382	VAT1	Oncology	88	0.185922	0.199436	0.0828958	0.0624784	0.105393	0.0782887	No correlation	No correlation	86	0.160338	0.177097	0.140097	0.102844	0.176863	0.12727	No correlation	No correlation	FALSE	0	0	0	0	0	0	2.1647	Oncology	I	2	PASS	3.2	0.226463	3	2	2	5	1	2	4	1.32939	156	2.292	0.426624	0.316354
P04085	PDGFA	Platelet-derived growth factor subunit A	OID20313	PDGFA	Cardiometabolic	41	0.183624	0.247627	0.24953	0.11853	0.293152	0.14297	No correlation	No correlation	41	0.183624	0.247627	0.24953	0.11853	0.300095	0.144707	No correlation	No correlation	FALSE	47	53.4091	0	0	47	53.41	4.2946	Cardiometabolic	I	0	PASS	0.67	0.0853081	2	1	1	1	1	1	1	0.689981	207	1.36	0.536508	0.400554
Q8WTU2	SSC4D	Scavenger receptor cysteine-rich domain-containing group B protein	OID20182	SSC4D	Cardiometabolic	9	0.183333	0.145919	0.64364	0.707961	0.686184	0.741454	No correlation	No correlation	9	0.183333	0.145919	0.64364	0.707961	0.693835	0.74997	No correlation	No correlation	FALSE	79	89.7727	0	0	79	89.77	4.4153	Cardiometabolic	I	0	PASS	0.7	0.0347826	1	1	1	1	1	1	1	1.38093	131	2.398	0.251155	0.300049
O43504	LAMTOR5	Ragulator complex protein LAMTOR5	OID31396	LAMTOR5	Oncology II	18	0.182663	0.144281	0.466618	0.56787	0.518006	0.612345	No correlation	No correlation	17	0.276961	0.198258	0.280812	0.445587	0.333312	0.500768	No correlation	No correlation	FALSE	70	79.5455	11	12.5	71	80.68	0.3712	Oncology	II	0	PASS	0.069	0.32967	1	1	1	1	1	1	1	2.2942	114.5	1.8505	0.915441	0.27485
P04439	HLA-A	HLA class I histocompatibility antigen, A alpha chain	OID31048	HLA-A	Neurology II	39	0.181579	0.121952	0.267547	0.459556	0.312369	0.505199	No correlation	No correlation	39	0.181579	0.121952	0.267547	0.459556	0.319302	0.515935	No correlation	No correlation	FALSE	49	55.6818	0	0	49	55.68	2.3599	Neurology	II	0	PASS	130	0.380822	3	1	1	2	1	1	1	1.11252	129	1.769	0.531617	1.24107
P17980	PSMC3	26S proteasome regulatory subunit 6A	OID31200	PSMC3	Oncology II	75	0.181479	0.102282	0.119059	0.382552	0.1482	0.428049	No correlation	No correlation	NA	NA	NA	NA	NA	NA	NA	NA	NA	FALSE	13	14.7727	83	94.3182	84	95.45	0.1617	Oncology	II	3	PASS	0.24	0.109339	1	1	2	3	1	2	3	0.954361	193	2.249	0.490361	0.496541
Q24JP5	TMEM132A	Transmembrane protein 132A	OID30287	TMEM132A	Cardiometabolic II	40	0.177494	0.170128	0.273208	0.29393	0.317992	0.335538	No correlation	No correlation	39	0.177134	0.176787	0.280689	0.281648	0.333312	0.32664	No correlation	No correlation	FALSE	48	54.5455	0	0	48	54.55	3.2727	Cardiometabolic	II	1	PASS	2.9	0.054741	3	1	1.5	2	1	1.5	2	3.42376	106	1.2085	0.314167	0.336959
P35520	CBS	Cystathionine beta-synthase	OID30200	CBS	Cardiometabolic II	10	0.175758	0.0499421	0.631967	0.891024	0.676937	0.910376	No correlation	No correlation	10	0.175758	0.0499421	0.631967	0.891024	0.684631	0.910249	No correlation	No correlation	FALSE	78	88.6364	10	11.3636	78	88.64	0.75735	Cardiometabolic	II	1	PASS	0.47	0.030853	2	1	1	1	1	1	1	0.0861243	27	0.525	0.0989721	0.305794
P35613	BSG	Basigin	OID20626	BSG	Inflammation	63	0.174251	0.171878	0.171597	0.177991	0.207201	0.209981	No correlation	No correlation	63	0.174251	0.171878	0.171597	0.177991	0.211973	0.213002	No correlation	No correlation	FALSE	25	28.4091	0	0	25	28.41	6.4606	Inflammation	I	0	PASS	0.33	0.205195	4	1	1.5	3	1	1.5	2	0.680353	171	2.286	0.481743	0.285064
Q86UX2	ITIH5	Inter-alpha-trypsin inhibitor heavy chain H5	OID31430	ITIH5	Oncology II	20	0.169925	0.242485	0.472187	0.302974	0.523159	0.345164	No correlation	No correlation	17	0.0367647	0.203464	0.890955	0.433479	0.910976	0.488674	No correlation	No correlation	FALSE	68	77.2727	15	17.0455	71	80.68	0.4261	Oncology	II	0	PASS	NA	0.0658174	3	2	2	2	2	2	2	2.50098	110.5	1.0365	0.250037	0.486127
Q9UHV9	PFDN2	Prefoldin subunit 2	OID20892	PFDN2	Neurology	42	0.166282	0.216137	0.29259	0.169202	0.337076	0.200661	No correlation	No correlation	26	0.184305	0.166604	0.367423	0.415961	0.423234	0.471365	No correlation	No correlation	FALSE	46	52.2727	31	35.2273	61	69.32	0.5374	Neurology	I	6	PASS	0.052	0.0779221	1	1	1	1	1	1	1	0.932488	196.5	1.535	0.448126	0.498818
Q6UW49	SPESP1	Sperm equatorial segment protein 1	OID30298	SPESP1	Cardiometabolic II	14	0.164835	0.694362	0.573323	0.0058611	0.621789	0.00815928	No correlation	Moderate correlation	13	0.186813	0.717675	0.541341	0.0057429	0.600147	0.00811156	No correlation	Strong correlation	FALSE	74	84.0909	11	12.5	75	85.23	0.6362	Cardiometabolic	II	1	PASS	0.024	0.0342857	1	1	1	1	1	1	1	1.05734	77	1.374	0.7157	0.251911
O00339	MATN2	Matrilin-2	OID20767	MATN2	Inflammation	76	0.158934	0.215973	0.169945	0.0609607	0.205677	0.0764971	No correlation	No correlation	76	0.158934	0.215973	0.169945	0.0609607	0.210408	0.0771291	No correlation	No correlation	FALSE	12	13.6364	0	0	12	13.64	6.7651	Inflammation	I	0	PASS	2	0.0376569	4	1	1	3	1	1	2	1.11555	110	1.153	0.678015	0.294435
Q15465	SHH	Sonic hedgehog protein	OID30516	SHH	Inflammation II	88	0.157409	0.153063	0.142814	0.154524	0.176215	0.184221	No correlation	No correlation	NA	NA	NA	NA	NA	NA	NA	NA	NA	FALSE	0	0	86	97.7273	86	97.73	0.23625	Inflammation	II	1	PASS	2.4	0.145022	1	2	5	8	2	3	4	1.43762	86.5	0.792	0.51703	0.722157
P27918	CFP	Properdin	OID30784	CFP	Inflammation II	88	0.153728	0.165057	0.152485	0.124344	0.18672	0.149823	No correlation	No correlation	88	0.153728	0.165057	0.152485	0.124344	0.191175	0.151297	No correlation	No correlation	TRUE	0	0	0	0	0	0	1.9361	Inflammation	II	0	PASS	4000	0.253731	1	14	20	25	8	10	10	1.09103	134	1.5915	0.508002	0.767243
O14791	APOL1	Apolipoprotein L1	OID30708	APOL1	Inflammation II	88	0.150329	0.200563	0.161845	0.0609809	0.197325	0.0764971	No correlation	No correlation	88	0.150329	0.200563	0.161845	0.0609809	0.201292	0.0771291	No correlation	No correlation	TRUE	0	0	0	0	0	0	5.9862	Inflammation	II	0	PASS	6100	0.590452	6	75	90.5	154	21	23	24	0.936901	135	0.843	0.520361	0.559811
Q04695	KRT17	Keratin, type I cytoskeletal 17	OID30092	KRT17	Cardiometabolic II	88	0.150171	0.0754332	0.162292	0.484862	0.197656	0.529921	No correlation	No correlation	NA	NA	NA	NA	NA	NA	NA	NA	NA	FALSE	0	0	84	95.4545	84	95.45	0.8829	Cardiometabolic	II	2	PASS	570	0.569444	3	4	7.5	13	3	6	9	1.06025	170	1.433	0.465795	0.919034
P63241	EIF5A	Eukaryotic translation initiation factor 5A-1	OID20423	EIF5A	Inflammation	88	0.147811	0.0421095	0.169051	0.696871	0.205004	0.731877	No correlation	No correlation	68	-0.0482116	-0.123609	0.695589	0.315251	0.74449	0.362905	No correlation	No correlation	FALSE	0	0	20	22.7273	20	22.73	0.30795	Inflammation	I	0	PASS	NA	0.636364	4	8	10	13	5	7.5	9	0.964434	135	2.0695	0.534004	0.459356
Q9Y240	CLEC11A	C-type lectin domain family 11 member A	OID21112	CLEC11A	Neurology	88	0.141172	0.276642	0.189534	0.00907648	0.227643	0.0124664	No correlation	No correlation	88	0.141172	0.276642	0.189534	0.00907648	0.233076	0.0125914	No correlation	No correlation	TRUE	0	0	0	0	0	0	4.9505	Neurology	I	0	PASS	0.98	0.213622	1	1	2	3	1	2	3	1.20929	106	1.305	0.427974	0.375389
Q0VD83	APOBR	Apolipoprotein B receptor	OID30246	APOBR	Cardiometabolic II	88	0.140766	0.0542396	0.190466	0.615733	0.228519	0.658298	No correlation	No correlation	87	0.140264	0.0541764	0.194676	0.618215	0.238593	0.671223	No correlation	No correlation	FALSE	0	0	0	0	0	0	5.8421	Cardiometabolic	II	1	PASS	0.36	0.117593	3	1	2	5	1	2	5	1.10156	120	1.492	0.377534	0.326828
Q16762	TST	Thiosulfate sulfurtransferase	OID20868	TST	Neurology	12	0.13986	0.131783	0.667151	0.683083	0.70924	0.720748	No correlation	No correlation	NA	NA	NA	NA	NA	NA	NA	NA	NA	FALSE	76	86.3636	17	19.3182	80	90.91	0.7158	Neurology	I	6	PASS	0.47	0.0606061	1	1	1	1	1	1	1	0.877683	30	0.56	0.339836	0.25062
P20701	ITGAL	Integrin alpha-L	OID30537	ITGAL	Inflammation II	74	0.139104	0.191171	0.236646	0.102763	0.278886	0.125562	No correlation	No correlation	73	0.138436	0.191066	0.242218	0.105394	0.291945	0.129835	No correlation	No correlation	FALSE	14	15.9091	0	0	14	15.91	2.6176	Inflammation	II	1	PASS	4.6	0.0623932	3	1	2	4	1	1	3	1.90395	117.5	0.6065	0.463139	0.300891
P08758	ANXA5	Annexin A5	OID20810	ANXA5	Neurology	88	0.137596	0.152027	0.200721	0.157366	0.240057	0.187412	No correlation	No correlation	78	0.0908332	0.133322	0.428203	0.244561	0.487589	0.285759	No correlation	No correlation	FALSE	0	0	4	4.54545	4	4.55	0.9398	Neurology	I	6	PASS	5.9	0.6	1	8	13.5	19	6	10.5	12	1.1048	141	1.414	0.552255	0.904848
Q9BXJ0	C1QTNF5	Complement C1q tumor necrosis factor-related protein 5	OID30618	C1QTNF5	Inflammation II	63	0.135993	0.0954289	0.287117	0.456891	0.331786	0.502758	No correlation	No correlation	62	0.128101	0.0877506	0.32022	0.497646	0.375596	0.554128	No correlation	No correlation	FALSE	25	28.4091	0	0	25	28.41	4.8243	Inflammation	II	1	PASS	1.1	0.0987654	1	1	2	4	1	1.5	2	0.735609	166	2.808	0.497468	0.436165
P98161	PKD1	Polycystin-1	OID30328	PKD1	Cardiometabolic II	88	0.135941	0.200865	0.206232	0.0605854	0.245867	0.0762552	No correlation	No correlation	87	0.118229	0.187519	0.274861	0.0819948	0.327316	0.102753	No correlation	No correlation	FALSE	0	0	0	0	0	0	3.9142	Cardiometabolic	II	1	PASS	2.4	0.0283523	3	1	3	4	1	3	4	1.18113	140	2.081	0.522769	0.464308
Q92973	TNPO1	Transportin-1	OID31330	TNPO1	Oncology II	76	0.134874	0.131885	0.244818	0.256099	0.287916	0.294876	No correlation	No correlation	NA	NA	NA	NA	NA	NA	NA	NA	NA	FALSE	12	13.6364	84	95.4545	84	95.45	0.23845	Oncology	II	0	PASS	0.14	0.0567929	5	1	1	3	1	1	3	0.873909	124.5	1.8415	0.404843	0.512982
Q92692	NECTIN2	Nectin-2	OID20222	NECTIN2	Cardiometabolic	66	0.133285	0.132098	0.285274	0.290372	0.330332	0.331812	No correlation	No correlation	66	0.133285	0.132098	0.285274	0.290372	0.33824	0.335685	No correlation	No correlation	FALSE	22	25	0	0	22	25	8.0211	Cardiometabolic	I	0	PASS	8	0.098513	2	1	1	2	1	1	2	1.36381	176	2.408	0.384349	0.427693
P35556	FBN2	Fibrillin-2	OID30974	FBN2	Neurology II	32	0.130499	0.0975535	0.474962	0.595308	0.525718	0.638881	No correlation	No correlation	15	-0.396429	-0.447592	0.144595	0.09433	0.18233	0.117266	No correlation	No correlation	FALSE	56	63.6364	49	55.6818	73	82.95	0.2189	Neurology	II	0	PASS	7.2	0.00824176	2	1	2	2	1	1	2	0.712625	78	1.296	0.435443	0.250108
P58546	MTPN	Myotrophin	OID20080	MTPN	Cardiometabolic	88	0.130164	0.193908	0.226307	0.0702604	0.268102	0.0875541	No correlation	No correlation	NA	NA	NA	NA	NA	NA	NA	NA	NA	FALSE	0	0	81	92.0455	81	92.05	0.0727	Cardiometabolic	I	2	PASS	16	0.686441	1	6	10	13	5	6	7	1.11415	149	1.9915	0.531959	0.56197
Q11201	ST3GAL1	CMP-N-acetylneuraminate-beta-galactosamide-alpha-2,3-sialyltransferase 1	OID21322	ST3GAL1	Oncology	44	0.129246	0.126748	0.401795	0.412296	0.453173	0.456803	No correlation	No correlation	43	0.129568	0.124627	0.406317	0.425878	0.464605	0.481601	No correlation	No correlation	FALSE	44	50	0	0	44	50	4.2916	Oncology	I	2	PASS	0.5	0.0705882	1	1	1	2	1	1	2	0.763973	147	2.286	0.402169	0.328281
Q5JS37	NHLRC3	NHL repeat-containing protein 3	OID30614	NHLRC3	Inflammation II	76	0.12782	0.202269	0.270546	0.0797255	0.315544	0.0988036	No correlation	No correlation	75	0.13357	0.209915	0.252671	0.0706718	0.303205	0.088973	No correlation	No correlation	FALSE	12	13.6364	0	0	12	13.64	7.2317	Inflammation	II	1	PASS	0.44	0.227666	2	1	1	2	1	1	2	1.37566	114	1.586	0.362084	0.314493
P36888	FLT3	Receptor-type tyrosine-protein kinase FLT3	OID21272	FLT3	Oncology	76	0.125989	0.0620992	0.278157	0.594095	0.323086	0.638186	No correlation	No correlation	75	0.105861	0.0509188	0.366032	0.664401	0.422523	0.712138	No correlation	No correlation	FALSE	12	13.6364	0	0	12	13.64	1.0462	Oncology	I	1	PASS	0.2	0.0392749	2	1	2	3	1	1	2	2.07338	144	2.802	0.477125	0.47243
O43508	TNFSF12	Tumor necrosis factor ligand superfamily member 12	OID20624	TNFSF12	Inflammation	61	0.125383	0.0646455	0.334734	0.620621	0.380963	0.662896	No correlation	No correlation	61	0.125383	0.0646455	0.334734	0.620621	0.390941	0.673164	No correlation	No correlation	FALSE	27	30.6818	0	0	27	30.68	7.152	Inflammation	I	0	PASS	0.11	0.0562249	1	1	1	1	1	1	1	1.84757	118	2.2575	0.410666	0.459617
Q9ULA0	DNPEP	Aspartyl aminopeptidase	OID31118	DNPEP	Neurology II	30	0.124805	0.212011	0.509537	0.260701	0.561785	0.299726	No correlation	No correlation	30	0.124805	0.212011	0.509537	0.260701	0.56835	0.303965	No correlation	No correlation	FALSE	58	65.9091	0	0	58	65.91	5.2725	Neurology	II	0	PASS	5.4	0.0329897	2	1	1	1	1	1	1	3.16463	121	1.156	0.412264	0.250063
P13224	GP1BB	Platelet glycoprotein Ib beta chain	OID30174	GP1BB	Cardiometabolic II	45	0.124242	0.159333	0.414873	0.295811	0.466525	0.337345	No correlation	No correlation	44	0.130374	0.161766	0.397672	0.294145	0.455675	0.339686	No correlation	No correlation	FALSE	43	48.8636	0	0	43	48.86	2.0858	Cardiometabolic	II	2	PASS	7	0.0533981	2	1	1	1	1	1	1	3.26319	135.5	1.0705	0.492265	0.598318
P78423	CX3CL1	Fractalkine	OID20976	CX3CL1	Neurology	33	0.119652	0.0470677	0.505671	0.794785	0.558067	0.823223	No correlation	No correlation	32	0.128666	0.042948	0.481235	0.815457	0.540091	0.846552	No correlation	No correlation	FALSE	55	62.5	0	0	55	62.5	5.997	Neurology	I	1	PASS	0.16	0.0251889	1	1	1	1	1	1	1	2.0498	73	1.009	0.289141	0.337902
Q13232	NME3	Nucleoside diphosphate kinase 3	OID20789	NME3	Inflammation	88	0.119651	0.134114	0.266838	0.212857	0.312187	0.24826	No correlation	No correlation	88	0.119651	0.134114	0.266838	0.212857	0.319154	0.252782	No correlation	No correlation	TRUE	0	0	0	0	0	0	7.2885	Inflammation	I	0	PASS	6.5	0.461538	1	1	2.5	5	1	2.5	4	1.13414	112.5	0.9815	0.41694	0.438055
P09341	CXCL1	Growth-regulated alpha protein	OID20762	CXCL1	Inflammation	21	0.119481	0.512446	0.604779	0.0175404	0.650281	0.0233252	No correlation	Moderate correlation	21	0.119481	0.512446	0.604779	0.0175404	0.658443	0.0236405	No correlation	Moderate correlation	FALSE	67	76.1364	0	0	67	76.14	5.757	Inflammation	I	0	PASS	0.384	0.149533	3	1	1	1	1	1	1	5.18339	45	0.587	0.234837	0.33768
Q9UKU9	ANGPTL2	Angiopoietin-related protein 2	OID20726	ANGPTL2	Inflammation	78	0.119109	0.227426	0.298293	0.0452341	0.342597	0.0575753	No correlation	No correlation	78	0.119109	0.227426	0.298293	0.0452341	0.351767	0.0580895	No correlation	No correlation	FALSE	10	11.3636	0	0	10	11.36	6.4651	Inflammation	I	0	PASS	1.9	0.182556	3	1	2	3	1	2	3	1.41894	73	0.921	0.308984	0.345529
Q15370	ELOB	Elongin-B	OID30127	ELOB	Cardiometabolic II	8	0.119048	0.29843	0.793006	0.472778	0.823646	0.518724	No correlation	No correlation	NA	NA	NA	NA	NA	NA	NA	NA	NA	FALSE	80	90.9091	16	18.1818	81	92.05	0.3498	Cardiometabolic	II	2	PASS	0.1	0.135593	2	2	2	2	2	2	2	0.753567	130.5	0.5165	0.315936	0.273126
P13693	TPT1	Translationally-controlled tumor protein	OID20476	TPT1	Inflammation	88	0.114808	0.138492	0.286242	0.198163	0.331114	0.2316	No correlation	No correlation	17	0.193627	0.111134	0.45504	0.671103	0.514393	0.717204	No correlation	No correlation	FALSE	0	0	71	80.6818	71	80.68	0.3141	Inflammation	I	0	PASS	2.8	0.453488	3	3	4.5	10	3	3.5	5	1.45631	119	1.535	0.528022	0.490722
P42702	LIFR	Leukemia inhibitory factor receptor	OID20606	LIFR	Inflammation	22	0.112366	0.307686	0.617423	0.16362	0.663245	0.194655	No correlation	Weak correlation	22	0.112366	0.307686	0.617423	0.16362	0.670872	0.197542	No correlation	Weak correlation	FALSE	66	75	0	0	66	75	5.472	Inflammation	I	0	PASS	0.16	0.0164084	1	1	1	1	1	1	1	0.815117	73	0.501	0.343176	0.256401
Q9GZZ8	LACRT	Extracellular glycoprotein lacritin	OID31367	LACRT	Oncology II	14	0.112088	-0.206551	0.704285	0.478645	0.745209	0.52465	No correlation	No correlation	10	0.733333	0.609684	0.0211665	0.0612851	0.029258	0.077424	Strong correlation	Moderate correlation	FALSE	74	84.0909	19	21.5909	78	88.64	0.4007	Oncology	II	0	PASS	0.22	0.166667	1	1	1	1	2	2	2	2.45093	196.5	1.466	0.529302	0.25264
P50053	KHK	Ketohexokinase	OID30241	KHK	Cardiometabolic II	32	0.106305	0.350056	0.561125	0.0495213	0.611496	0.0628197	No correlation	Weak correlation	31	0.117742	0.351012	0.526643	0.0528492	0.585636	0.067392	No correlation	Weak correlation	FALSE	56	63.6364	0	0	56	63.64	6.9195	Cardiometabolic	II	1	PASS	0.38	0.0402685	2	1	1	1	1	1	1	1.98082	99	1.246	0.638483	0.337841
O75711	SCRG1	Scrapie-responsive protein 1	OID30333	SCRG1	Cardiometabolic II	22	0.10559	0.133548	0.638994	0.55352	0.68252	0.598013	No correlation	No correlation	22	0.10559	0.133548	0.638994	0.55352	0.690189	0.609487	No correlation	No correlation	FALSE	66	75	0	0	66	75	2.3605	Cardiometabolic	II	1	PASS	0.097	0.295918	1	1	1	1	1	1	1	1.7451	157.5	3.9255	0.465224	0.69059
Q9Y266	NUDC	Nuclear migration protein nudC	OID20623	NUDC	Inflammation	22	0.103331	0.349999	0.646249	0.110311	0.688317	0.133916	No correlation	Weak correlation	22	0.103331	0.349999	0.646249	0.110311	0.695961	0.13528	No correlation	Weak correlation	FALSE	66	75	0	0	66	75	6.6592	Inflammation	I	0	PASS	0.17	0.181269	1	1	1	1	1	1	1	0.468424	109	0.851	0.372231	0.322502
P07355	ANXA2	Annexin A2	OID30263	ANXA2	Cardiometabolic II	88	0.10299	0.189652	0.338991	0.0767686	0.385031	0.0953485	No correlation	No correlation	87	0.0970147	0.189622	0.370674	0.0785625	0.425736	0.0987928	No correlation	No correlation	FALSE	0	0	0	0	0	0	3.3228	Cardiometabolic	II	1	PASS	23	0.483776	3	3	4.5	8	3	5	11	1.12009	123	1.241	0.462562	0.509186
O60749	SNX2	Sorting nexin-2	OID31374	SNX2	Oncology II	9	0.1	0.333829	0.809981	0.379961	0.838962	0.425994	No correlation	Weak correlation	NA	NA	NA	NA	NA	NA	NA	NA	NA	FALSE	79	89.7727	42	47.7273	83	94.32	0.4774	Oncology	II	0	PASS	0.29	0.0192678	2	1	1	1	1	1	1	0.727839	99	1.279	NA	0.25855
P25391	LAMA1	Laminin subunit alpha-1	OID30057	LAMA1	Cardiometabolic II	43	0.0981577	0.160201	0.529923	0.304798	0.580294	0.346716	No correlation	No correlation	9	0.666667	0.726236	0.05889	0.026714	0.0774794	0.0354343	Moderate correlation	Strong correlation	FALSE	45	51.1364	72	81.8182	79	89.77	0.96225	Cardiometabolic	II	2	PASS	NA	0.00260163	1	1	1	2	1	1	1	1.27183	107	0.621	0.630679	0.370851
P46783	RPS10	40S ribosomal protein S10	OID30070	RPS10	Cardiometabolic II	12	0.0979021	0.535213	0.766288	0.0729464	0.798836	0.090798	No correlation	Moderate correlation	NA	NA	NA	NA	NA	NA	NA	NA	NA	FALSE	76	86.3636	74	84.0909	87	98.86	0.3728	Cardiometabolic	II	2	PASS	0.077	0.0545455	1	2	2	2	1	1	1	2.69834	182	0.705	0.441061	0.209397
Q9ULC4	MCTS1	Malignant T-cell-amplified sequence 1	OID31444	MCTS1	Oncology II	35	0.0977591	0.0653421	0.575049	0.709202	0.623062	0.742065	No correlation	No correlation	NA	NA	NA	NA	NA	NA	NA	NA	NA	FALSE	53	60.2273	87	98.8636	88	100	0.1371	Oncology	II	0	PASS	0.23	0.160221	4	1	1	1	1	1	1	0.694049	119	1.605	0.460673	0.589564
P02745	C1QA	Complement C1q subcomponent subunit A	OID20654	C1QA	Inflammation	88	0.096439	0.145654	0.370728	0.17572	0.419391	0.207736	No correlation	No correlation	88	0.096439	0.145654	0.370728	0.17572	0.425736	0.21098	No correlation	No correlation	TRUE	0	0	0	0	0	0	5.901	Inflammation	I	0	PASS	2700	0.367347	1	44	76.5	102	4	6	8	1.58787	138	2.73	0.487902	0.3921
Q02790	FKBP4	Peptidyl-prolyl cis-trans isomerase FKBP4	OID20960	FKBP4	Neurology	39	0.095749	0.0790443	0.560746	0.632422	0.611496	0.674225	No correlation	No correlation	39	0.095749	0.0790443	0.560746	0.632422	0.619772	0.6846	No correlation	No correlation	FALSE	49	55.6818	0	0	49	55.68	5.7298	Neurology	I	1	PASS	0.37	0.0827887	1	1	1	1	1	1	1	1.73007	104	1.18	0.624797	0.588605
Q969P0	IGSF8	Immunoglobulin superfamily member 8	OID20167	IGSF8	Cardiometabolic	8	0.0952381	0.216287	0.840129	0.606931	0.867007	0.650119	No correlation	No correlation	8	0.0952381	0.216287	0.840129	0.606931	0.867948	0.660288	No correlation	No correlation	FALSE	80	90.9091	0	0	80	90.91	4.1953	Cardiometabolic	I	0	PASS	3.5	0.0309951	2	1	1	1	1	1	1	4.62323	168	3.146	0.0601585	0.274738
Q9ULI3	HEG1	Protein HEG homolog 1	OID30579	HEG1	Inflammation II	88	0.0950125	0.0816478	0.377872	0.449507	0.427045	0.496084	No correlation	No correlation	87	0.0969964	0.0839389	0.370764	0.439539	0.425736	0.494481	No correlation	No correlation	FALSE	0	0	0	0	0	0	6.8781	Inflammation	II	1	PASS	360	0.115134	2	12	14.5	18	7	9.5	11	1.03894	142	1.23	0.525279	0.302983
O43396	TXNL1	Thioredoxin-like protein 1	OID30872	TXNL1	Neurology II	88	0.0938149	0.0906566	0.383934	0.400905	0.433462	0.445056	No correlation	No correlation	10	0.0787879	0.0507673	0.838004	0.889232	0.867394	0.909801	No correlation	No correlation	FALSE	0	0	78	88.6364	78	88.64	0.4934	Neurology	II	0	PASS	2.2	0.480969	1	4	7.5	11	4	6	9	1.31763	124	1.825	0.537466	0.412519
Q8TCD5	NT5C	5'(3')-deoxyribonucleotidase, cytosolic type	OID30294	NT5C	Cardiometabolic II	17	0.0906863	-0.0363018	0.729703	0.889987	0.766682	0.910141	No correlation	No correlation	16	-0.0176471	-0.133215	0.951949	0.622834	0.965207	0.674892	No correlation	No correlation	FALSE	71	80.6818	0	0	71	80.68	4.3897	Cardiometabolic	II	1	PASS	0.51	0.129353	2	1	1	1	1	1	1	0.49035	68.5	1.256	0.496821	0.300371
Q9Y2Z0	SUGT1	Protein SGT1 homolog	OID21229	SUGT1	Oncology	41	0.0883275	-0.0384514	0.581698	0.811351	0.628336	0.838075	No correlation	No correlation	33	0.252674	0.344375	0.155612	0.0497041	0.194203	0.0635303	No correlation	Weak correlation	FALSE	47	53.4091	13	14.7727	55	62.5	0.9793	Oncology	I	1	PASS	0.023	0.142466	2	1	2	3	1	2	3	3.19107	84	0.854	0.306807	0.29366
P49767	VEGFC	Vascular endothelial growth factor C	OID21524	VEGFC	Oncology	13	0.0879121	0.0468797	0.778501	0.879126	0.810072	0.900665	No correlation	No correlation	13	0.0879121	0.0468797	0.778501	0.879126	0.815075	0.901476	No correlation	No correlation	FALSE	75	85.2273	0	0	75	85.23	4.6754	Oncology	I	0	PASS	0.2	0.0501193	1	1	1	1	1	1	1	0.427025	68	0.36	0.278131	0.53565
Q16401	PSMD5	26S proteasome non-ATPase regulatory subunit 5	OID30918	PSMD5	Neurology II	76	0.0874094	0.283227	0.451937	0.0131683	0.504186	0.0178047	No correlation	No correlation	28	0.168035	0.531145	0.391051	0.00363429	0.448558	0.00522819	No correlation	Moderate correlation	FALSE	12	13.6364	57	64.7727	60	68.18	0.2205	Neurology	II	0	PASS	0.23	0.0912698	2	3	6	9	1	2	3	6.30417	70	0.311	0.419906	0.659904
P21802	FGFR2	Fibroblast growth factor receptor 2	OID21478	FGFR2	Oncology	68	0.0873764	0.151248	0.477719	0.21825	0.528252	0.254025	No correlation	No correlation	68	0.0873764	0.151248	0.477719	0.21825	0.536697	0.257629	No correlation	No correlation	FALSE	20	22.7273	0	0	20	22.73	2.9394	Oncology	I	0	PASS	0.86	0.0401949	17	1	2	2	1	2	2	1.91031	147	2.046	0.29543	0.251986
Q8WVQ1	CANT1	Soluble calcium-activated nucleotidase 1	OID20181	CANT1	Cardiometabolic	88	0.0850093	0.0719848	0.430284	0.5051	0.481936	0.550973	No correlation	No correlation	88	0.0850093	0.0719848	0.430284	0.5051	0.488939	0.560827	No correlation	No correlation	TRUE	0	0	0	0	0	0	6.4636	Cardiometabolic	I	0	PASS	2.1	0.309227	3	1	3.5	7	1	3	6	0.844939	127	1.668	0.475088	0.292212
P20936	RASA1	Ras GTPase-activating protein 1	OID20826	RASA1	Neurology	33	0.0842246	-0.0941319	0.64006	0.602328	0.683013	0.645801	No correlation	No correlation	10	-0.187879	-0.427054	0.607567	0.218358	0.66082	0.257629	No correlation	No correlation	FALSE	55	62.5	60	68.1818	78	88.64	0.2257	Neurology	I	6	PASS	0.027	0.0105062	3	1	1	1	1	1	1	2.23996	185	1.082	0.247583	0.360169
P08727	KRT19	Keratin, type I cytoskeletal 19	OID20596	KRT19	Inflammation	47	0.0841813	0.346093	0.57261	0.017174	0.621612	0.022919	No correlation	Weak correlation	47	0.0841813	0.346093	0.57261	0.017174	0.629698	0.0232329	No correlation	Weak correlation	FALSE	41	46.5909	0	0	41	46.59	4.9212	Inflammation	I	0	PASS	280	0.3875	3	1	1	6	1	1	4	1.67431	160	2.455	0.300692	0.629544
P43234	CTSO	Cathepsin O	OID20660	CTSO	Inflammation	65	0.081993	0.157121	0.515215	0.211318	0.566385	0.24672	No correlation	No correlation	65	0.081993	0.157121	0.515215	0.211318	0.574096	0.251228	No correlation	No correlation	FALSE	23	26.1364	0	0	23	26.14	6.3014	Inflammation	I	0	PASS	0.049	0.121495	1	1	1.5	2	1	1.5	2	2.19898	109	0.597	0.508433	0.201601
P15531	NME1	Nucleoside diphosphate kinase A	OID30451	NME1	Inflammation II	88	0.0811877	0.159968	0.451357	0.136544	0.504038	0.16365	No correlation	No correlation	NA	NA	NA	NA	NA	NA	NA	NA	NA	FALSE	0	0	87	98.8636	87	98.86	0.2371	Inflammation	II	1	PASS	19	0.572368	2	1	2	3	1	1	1	1.3103	155	2.188	0.431115	0.395314
Q5VY43	PEAR1	Platelet endothelial aggregation receptor 1	OID20257	PEAR1	Cardiometabolic	88	0.0793385	0.144594	0.461757	0.178918	0.513673	0.210854	No correlation	No correlation	88	0.0793385	0.144594	0.461757	0.178918	0.520425	0.213877	No correlation	No correlation	TRUE	0	0	0	0	0	0	4.2658	Cardiometabolic	I	0	PASS	38	0.0800386	1	1	3	4	1	2.5	3	1.0286	95	1.5615	0.403446	0.414155
O43827	ANGPTL7	Angiopoietin-related protein 7	OID21412	ANGPTL7	Oncology	8	0.0714286	0.213681	0.881994	0.611377	0.90444	0.65426	No correlation	No correlation	8	0.0714286	0.213681	0.881994	0.611377	0.90522	0.66446	No correlation	No correlation	FALSE	80	90.9091	0	0	80	90.91	5.3308	Oncology	I	0	PASS	0.59	0.0491329	1	1	1	1	1	1	1	0.823846	109	1.602	0.521297	0.412284
Q14242	SELPLG	P-selectin glycoprotein ligand 1	OID20560	SELPLG	Inflammation	88	0.0673981	0.120136	0.531986	0.264891	0.581989	0.303924	No correlation	No correlation	88	0.0673981	0.120136	0.531986	0.264891	0.590375	0.30852	No correlation	No correlation	TRUE	0	0	0	0	0	0	4.6713	Inflammation	I	0	PASS	17	0.0364078	2	1	1	2	1	1	1	0.954778	89	0.956	0.454993	0.63765
O60476	MAN1A2	Mannosyl-oligosaccharide 1,2-alpha-mannosidase IB	OID30262	MAN1A2	Cardiometabolic II	33	0.0671791	0.112249	0.709437	0.533989	0.748054	0.579686	No correlation	No correlation	32	0.068915	0.10631	0.706954	0.562524	0.753617	0.618776	No correlation	No correlation	FALSE	55	62.5	0	0	55	62.5	5.5011	Cardiometabolic	II	1	PASS	1.7	0.0639626	1	1	1	1	1	1	1	1.25005	98	1.615	0.677428	0.392006
Q15303	ERBB4	Receptor tyrosine-protein kinase erbB-4	OID21510	ERBB4	Oncology	10	0.0666667	0.0505286	0.864754	0.88975	0.889979	0.910141	No correlation	No correlation	10	0.0666667	0.0505286	0.864754	0.88975	0.890859	0.909801	No correlation	No correlation	FALSE	78	88.6364	0	0	78	88.64	5.1574	Oncology	I	0	PASS	0.18	0.0114679	4	1	1	1	1	1	1	0.273032	131	2.017	NA	0.161457
P23435	CBLN1	Cerebellin-1	OID30851	CBLN1	Neurology II	74	0.0620955	0.0101756	0.598436	0.93143	0.644689	0.941436	No correlation	No correlation	12	0.0559441	-0.0241574	0.86898	0.940596	0.893528	0.950194	No correlation	No correlation	FALSE	14	15.9091	70	79.5455	76	86.36	0.61145	Neurology	II	0	PASS	4.4	0.336788	1	1	1	2	1	1	2	0.488495	207	1.9175	0.475949	0.460986
P35611	ADD1	Alpha-adducin	OID30655	ADD1	Inflammation II	17	0.0612745	0.510022	0.816738	0.0364743	0.844411	0.0470623	No correlation	Moderate correlation	17	0.0612745	0.510022	0.816738	0.0364743	0.848599	0.0475126	No correlation	Moderate correlation	FALSE	71	80.6818	0	0	71	80.68	5.8605	Inflammation	II	1	PASS	0.83	0.0244233	12	1	1.5	2	1	1.5	2	1.04358	64	0.801	0.386262	0.125019
O43291	SPINT2	Kunitz-type protease inhibitor 2	OID20720	SPINT2	Inflammation	25	0.0515385	0.0513159	0.806655	0.807538	0.836285	0.834899	No correlation	No correlation	25	0.0515385	0.0513159	0.806655	0.807538	0.839721	0.83913	No correlation	No correlation	FALSE	63	71.5909	0	0	63	71.59	5.5614	Inflammation	I	0	PASS	0.017	0.0396825	1	1	1	1	1	1	1	4.43641	59	0.701	0.379081	1.16229
P51580	TPMT	Thiopurine S-methyltransferase	OID21270	TPMT	Oncology	8	0.047619	-0.0949963	0.934871	0.822951	0.946609	0.848504	No correlation	No correlation	8	0.047619	-0.0949963	0.934871	0.822951	0.952313	0.851895	No correlation	No correlation	FALSE	80	90.9091	0	0	80	90.91	1.7241	Oncology	I	1	PASS	0.02	0.0816327	1	1	1	1	1	1	1	0.144496	105.5	1.189	0.271877	0.355199
Q9NRA1	PDGFC	Platelet-derived growth factor C	OID21183	PDGFC	Oncology	88	0.0452258	-0.0039061	0.675652	0.971188	0.717602	0.976696	No correlation	No correlation	87	0.0625504	0.0086699	0.564915	0.936476	0.622456	0.947803	No correlation	No correlation	FALSE	0	0	0	0	0	0	1.4436	Oncology	I	1	PASS	0.071	0.0492754	3	1	1	1	1	1	1	1.03954	219.5	1.9355	0.502921	0.335745
Q6UXH1	CRELD2	Protein disulfide isomerase CRELD2	OID20751	CRELD2	Inflammation	32	0.0432551	0.0841717	0.813843	0.64694	0.84219	0.687755	No correlation	No correlation	32	0.0432551	0.0841717	0.813843	0.64694	0.846397	0.698926	No correlation	No correlation	FALSE	56	63.6364	0	0	56	63.64	7.4728	Inflammation	I	0	PASS	0.52	0.0793201	6	1	1	1	1	1	1	1.69082	106	1.2165	0.211177	0.309003
P52564	MAP2K6	Dual specificity mitogen-activated protein kinase kinase 6	OID20552	MAP2K6	Inflammation	10	0.0424242	0.00587541	0.918633	0.987148	0.931839	0.988023	No correlation	No correlation	10	0.0424242	0.00587541	0.918633	0.987148	0.937521	0.988964	No correlation	No correlation	FALSE	78	88.6364	0	0	78	88.64	2.4269	Inflammation	I	0	PASS	NA	0.0239521	5	1	1	1	1	1	1	0.394808	119	0.545	0.575123	0.305422
P02771	AFP	Alpha-fetoprotein	OID20978	AFP	Neurology	14	0.0417582	0.183214	0.891519	0.530689	0.911005	0.576658	No correlation	No correlation	13	0.0604396	0.200586	0.848989	0.51113	0.876272	0.565671	No correlation	No correlation	FALSE	74	84.0909	0	0	74	84.09	7.1143	Neurology	I	1	PASS	68	0.0344828	1	1	1	1	1	1	1	1.04558	81	1.806	0.0654905	0.292391
P36269	GGT5	Glutathione hydrolase 5 proenzyme	OID20909	GGT5	Neurology	88	0.0404091	0.252242	0.70855	0.0177456	0.748054	0.0235704	No correlation	No correlation	87	0.040789	0.264603	0.70758	0.0132615	0.753617	0.0181201	No correlation	No correlation	FALSE	0	0	0	0	0	0	4.7476	Neurology	I	1	PASS	11	0.228669	3	3	4.5	7	2	4	7	0.963525	184	1.471	0.518275	0.27861
P48740	MASP1	Mannan-binding lectin serine protease 1	OID20954	MASP1	Neurology	88	0.0373095	0.0931806	0.730012	0.387866	0.766682	0.432708	No correlation	No correlation	87	0.036916	0.0926907	0.734259	0.393162	0.776949	0.446924	No correlation	No correlation	FALSE	0	0	0	0	0	0	2.4617	Neurology	I	1	PASS	1900	0.612303	1	30	46.5	69	12	14.5	17	1.03367	133.5	1.5235	0.450777	0.386048
P08174	CD55	Complement decay-accelerating factor	OID20377	CD55	Cardiometabolic	88	0.0353809	0.00251864	0.743031	0.98142	0.777275	0.984034	No correlation	No correlation	88	0.0353809	0.00251864	0.743031	0.98142	0.783732	0.985038	No correlation	No correlation	TRUE	0	0	0	0	0	0	4.5749	Cardiometabolic	I	0	PASS	180	0.35958	7	14	24.5	34	3	7	7	1.29784	89	0.106	0.519513	0.212611
Q9NZQ9	TMOD4	Tropomodulin-4	OID31246	TMOD4	Oncology II	12	0.034965	-0.0651811	0.921184	0.840499	0.933588	0.864229	No correlation	No correlation	NA	NA	NA	NA	NA	NA	NA	NA	NA	FALSE	76	86.3636	85	96.5909	88	100	0.1917	Oncology	II	3	PASS	NA	0.0434783	2	1	1	1	1	1	1	7.5729	33	0.376	0.865185	0.386035
P22528	SPRR1B	Cornifin-B	OID31296	SPRR1B	Oncology II	88	0.0346766	0.0124092	0.748407	0.908644	0.781638	0.920879	No correlation	No correlation	42	0.087108	0.0222415	0.582146	0.888811	0.636339	0.909801	No correlation	No correlation	FALSE	0	0	46	52.2727	46	52.27	0.43985	Oncology	II	0	PASS	NA	0.0898876	2	1	2	3	1	1	1	0.639863	65	0.684	0.444382	0.853114
Q16378	PRR4	Proline-rich protein 4	OID30607	PRR4	Inflammation II	14	0.032967	0.216836	0.915532	0.456506	0.929528	0.502758	No correlation	No correlation	NA	NA	NA	NA	NA	NA	NA	NA	NA	FALSE	74	84.0909	49	55.6818	81	92.05	0.3099	Inflammation	II	1	PASS	7.6	0.0597015	1	1	1	1	1	1	1	1.73121	44	0.615	0.382226	0.275874
P07204	THBD	Thrombomodulin	OID20231	THBD	Cardiometabolic	21	0.0324675	0.17027	0.890045	0.460569	0.911005	0.505819	No correlation	No correlation	21	0.0324675	0.17027	0.890045	0.460569	0.910899	0.516007	No correlation	No correlation	FALSE	67	76.1364	0	0	67	76.14	5.8703	Cardiometabolic	I	0	PASS	1.1	0.0643478	1	1	1	1	1	1	1	1.16573	149.5	3.408	0.0749859	0.361513
O43707	ACTN4	Alpha-actinin-4	OID20435	ACTN4	Inflammation	88	0.0312951	0.0818431	0.771848	0.44842	0.80389	0.495368	No correlation	No correlation	41	0.0891986	0.0966187	0.577964	0.547881	0.634309	0.604501	No correlation	No correlation	FALSE	0	0	47	53.4091	47	53.41	0.1366	Inflammation	I	0	PASS	84	0.51921	6	12	15	20	8	12.5	17	1.27038	130	1.7505	0.385804	0.560097
Q16363	LAMA4	Laminin subunit alpha-4	OID20769	LAMA4	Inflammation	31	0.0278226	0.0129237	0.882009	0.944988	0.90444	0.953433	No correlation	No correlation	31	0.0278226	0.0129237	0.882009	0.944988	0.90522	0.953746	No correlation	No correlation	FALSE	57	64.7727	0	0	57	64.77	4.1676	Inflammation	I	0	PASS	0.8	0.0213933	2	1	1	3	1	1	3	1.37306	151	2.613	0.57715	0.428016
P16234	PDGFRA	Platelet-derived growth factor receptor alpha	OID20133	PDGFRA	Cardiometabolic	31	0.0274194	0.161245	0.883719	0.386177	0.905371	0.43125	No correlation	No correlation	31	0.0274194	0.161245	0.883719	0.386177	0.906124	0.440363	No correlation	No correlation	FALSE	57	64.7727	0	0	57	64.77	3.3942	Cardiometabolic	I	0	PASS	0.29	0.0505051	3	1	1	1	1	1	1	1.08142	114	2.022	0.123109	0.449125
P01127	PDGFB	Platelet-derived growth factor subunit B	OID20741	PDGFB	Inflammation	46	0.0253469	-0.0807647	0.866988	0.593639	0.891466	0.638186	No correlation	No correlation	46	0.0253469	-0.0807647	0.866988	0.593639	0.89232	0.648097	No correlation	No correlation	FALSE	42	47.7273	0	0	42	47.73	6.7776	Inflammation	I	0	PASS	0.78	0.116183	2	1	1	1	1	1	2	0.472887	70	0.452	0.593071	0.352195
Q9UJ70	NAGK	N-acetyl-D-glucosamine kinase	OID30271	NAGK	Cardiometabolic II	8	0.0238095	0.0152925	0.976786	0.971331	0.980259	0.976696	No correlation	No correlation	8	0.0238095	0.0152925	0.976786	0.971331	0.985813	0.977475	No correlation	No correlation	FALSE	80	90.9091	0	0	80	90.91	4.7403	Cardiometabolic	II	1	PASS	0.73	0.0581395	2	1	1	1	1	1	1	0.172004	115	2.978	0.252551	0.230183
[truncated: 88 more rows]
[truncated: 17 more columns]
