# Supplementary material for: Comparative evaluation of Olink Explore 3072 and mass spectrometry with peptide fractionation for plasma proteomics
Source: Commun Chem. 2025 Nov 4;8:327. doi: 10.1038/s42004-025-01753-2 (PMC12586489; doi:10.1038/s42004-025-01753-2)
Supplement: Supplementary file 12 — Supplementary Data 9 [file 42004_2025_1753_MOESM12_ESM.xlsx]

## Sheet: SD9 Isoform MS-Olink corr.
Gene.Name	UniProt_MS	UniProt_Olink	Correlation	P.value	Adj.p.value	N	Cor.method
A1BG	P04217	P04217	0.443981	1.4718e-05	2.64112e-05	88	Spearman
A1BG	P04217-2	P04217	0.265543	0.0124031	0.0174001	88	Spearman
AGRN	O00468-6	O00468	0.593199	1.41513e-09	3.59155e-09	88	Spearman
ATRN	O75882	O75882-2	0.617725	1.44556e-10	3.87914e-10	88	Spearman
CD200R1	Q8TD46-4	Q8TD46	0.00738916	0.970465	0.977589	29	Spearman
CD86	P42081-4	P42081	0.699034	5.68463e-07	1.16074e-06	43	Spearman
CEACAM1	P13688	P13688	0.489574	1.79332e-06	3.52044e-06	88	Spearman
CEACAM1	P13688-4	P13688	0.117432	0.275315	0.321476	88	Spearman
CHL1	O00533-2	O00533	0.770297	0	0	88	Spearman
CHRDL2	Q6WN34-2	Q6WN34	0.638125	0	0	88	Spearman
CLEC10A	Q8IUN9-2	Q8IUN9	0.363636	0.246255	0.291029	12	Spearman
CLTA	P09496-2	P09496	0.495616	0.00016101	0.000271443	53	Spearman
CNTN4	Q8IWV2	Q8IWV2	0.624388	0	0	88	Spearman
CNTN4	Q8IWV2-3	Q8IWV2	0.623529	1.852e-06	3.62956e-06	51	Spearman
COL6A3	P12111	P12111	0.223821	0.0362596	0.0484384	88	Spearman
COL6A3	P12111-4	P12111	0.120802	0.333109	0.380975	66	Spearman
CRELD1	Q96HD1-2	Q96HD1	0.561686	1.24484e-08	2.91292e-08	88	Spearman
EFEMP1	Q12805	Q12805	0.526593	2.16327e-07	4.54403e-07	88	Spearman
EFEMP1	Q12805-5	Q12805	0.44026	0.0471556	0.0619155	21	Spearman
EIF4G1	Q04637-4	Q04637	0.280998	0.0362667	0.0484384	56	Spearman
ENPP2	Q13822-3	Q13822	0.828432	0	0	88	Spearman
FN1	P02751-1	P02751	0.0837857	0.437685	0.49098	88	Spearman
FN1	P02751-3	P02751	-0.0148223	0.899561	0.9184	75	Spearman
GLOD4	Q9HC38-2	Q9HC38	0.857807	0	0	88	Spearman
GSN	P06396	P06396	0.636419	2.66694e-11	7.27347e-11	88	Spearman
GSN	P06396-2	P06396	0.222325	0.0373512	0.0498299	88	Spearman
HLA-A	P04439	P04439	0.181579	0.267547	0.313658	39	Spearman
HLA-A	P04439-2	P04439	0.137363	0.656	0.698381	13	Spearman
ITIH1	P19827	P19827	0.259133	0.0147721	0.0205021	88	Spearman
ITIH1	P19827-2	P19827	0.17094	0.392257	0.444279	27	Spearman
ITIH4	Q14624	Q14624	0.535293	1.26922e-07	2.73983e-07	88	Spearman
ITIH4	Q14624-2	Q14624	0.371526	0.0159233	0.0219697	42	Spearman
LY75	O60449-3	O60449	0.485353	6.67427e-06	1.23754e-05	78	Spearman
MASP1	P48740	P48740	0.0373095	0.730012	0.767398	88	Spearman
MASP1	P48740-2	P48740	0.569928	6.80749e-09	1.61557e-08	88	Spearman
MASP1	P48740-3	P48740	0.234706	0.0277291	0.0374199	88	Spearman
MSLN	Q13421-4	Q13421	0.866031	0	0	88	Spearman
NCAM1	P13591	P13591	0.553027	4.04665e-08	9.10495e-08	88	Spearman
NCAM1	P13591-4	P13591	0.470413	4.9169e-06	9.20443e-06	88	Spearman
PAM	P19021	P19021	0.203727	0.0570694	0.0740257	88	Spearman
PAM	P19021-2	P19021	0.309524	0.461806	0.513605	8	Spearman
PIK3IP1	Q96FE7-4	Q96FE7	0.827586	0	0	88	Spearman
PRAP1	Q96NZ9	Q96NZ9	0.798651	0	0	88	Spearman
PRAP1	Q96NZ9-3	Q96NZ9	0.643129	4.44578e-06	8.3761e-06	44	Spearman
PSAP	P07602	P07602	0.310539	0.00335964	0.00500736	88	Spearman
PSAP	P07602-3	P07602	-0.0847632	0.453943	0.506787	80	Spearman
PTPRB	P23467-3	P23467	0.293949	0.00559996	0.0081189	88	Spearman
PTPRS	Q13332-6	Q13332	0.635078	0	0	88	Spearman
PVR	P15151-2	P15151	0.433194	2.49051e-05	4.43515e-05	88	Spearman
PVR	P15151-3	P15151	0.162393	0.416651	0.469507	27	Spearman
SDK2	Q58EX2-3	Q58EX2	0.570973	1.12997e-08	2.64942e-08	88	Spearman
SEMA3F	Q13275-2	Q13275	0.142351	0.185484	0.224655	88	Spearman
SERPINA3	P01011	P01011	0.825508	0	0	88	Spearman
SERPINA3	P01011-3	P01011	0.00606061	1	1	10	Spearman
SIRPB1	O00241	O00241	0.539088	4.3723e-06	8.25452e-06	66	Spearman
SIRPB1	Q5TFQ8	O00241	0.208468	0.259266	0.305172	31	Spearman
SPINK5	Q9NQ38-3	Q9NQ38	0.52381	0.196627	0.236681	8	Spearman
TFPI	P10646	P10646	0.683932	0	0	88	Spearman
TFPI	P10646-2	P10646	0.469697	0.0012798	0.00199118	45	Spearman
TPM3	P06753-2	P06753	-0.00144412	0.989389	0.991932	88	Spearman
TPM3	P06753-6	P06753	0.630075	0.00358436	0.00532872	20	Spearman
YOD1	Q5VVQ6	Q5VVQ6	0.238095	0.161568	0.198565	36	Spearman
YOD1	Q5VVQ6-2	Q5VVQ6	-0.476923	0.0871837	0.111238	14	Spearman
