# Supplementary material for: Comparative evaluation of Olink Explore 3072 and mass spectrometry with peptide fractionation for plasma proteomics
Source: Commun Chem. 2025 Nov 4;8:327. doi: 10.1038/s42004-025-01753-2 (PMC12586489; doi:10.1038/s42004-025-01753-2)
Supplement: Supplementary file 13 — Supplementary Data 10 [file 42004_2025_1753_MOESM13_ESM.xlsx]

## Sheet: SD10 Study summary
Study	Reference	Data source in original publication	Comparison	Number of samples	Overlapping proteins between technologies	Median cross-platform correlation (overall)	Correlation method	Matching to present study by	Overlapping proteins with present study	Median cross-platform correlation (overlapping proteins)	MS workflow	Olink platform	SomaScan platform	Olink <LOD values	Olink QC	SomaScan QC	Data filtering
Dammer et al.	(26)	Supplementary Table 15	MS-Olink	36	254	0.54	Pearson	UniProt ID	238	0.56	DDA-MS (Depletion, pre-fractionation, TMT labeling)	Olink Target	NA	Retained	Values with QC warning removed	NA	Proteins with ≥75% of values below LOD excluded (Olink), proteins heavily affected by depletion excluded (MS)
Kirsher et al.	(25)	Supplementary Data 3	MS-Olink	78	1658	0.37	Spearman	UniProt ID	1011	0.45	DIA-MS (Depletion, no pre-fractionation, label free)	Olink Explore HT	NA	Retained	Not specified	NA	None
Kirsher et al.	(25)	Supplementary Data 3	MS-Olink	78	1449	0.42	Spearman	UniProt ID	1039	0.46	DIA-MS (Depletion, no pre-fractionation, label free)	Olink Explore 3072	NA	Retained	Not specified	NA	None
Nilsson et al.	(28)	https://github.com/halryd/Neored, file: out_r/004_corr_shared.xlsx	MS-Olink	16	78	0.26	Spearman	UniProt ID	71	0.27	DDA-MS (Depletion, pre-fractionation, TMT labeling)	Olink Target	NA	Removed	Not specified	NA	Proteins with any missing values/values <LOD excluded (MS, Olink)
Petrera et al.	(27)	Table S2, Table S3, Table S5	MS-Olink	173	43	0.43	Spearman	UniProt ID	43	0.43	DDA-MS (No depletion, no pre-fractionation, label free)	Olink Target	NA	Removed	Samples and proteins with QC warning excluded	NA	Proteins with ≥75% of values below LOD excluded (Olink)
Sissala et al. (present study)	NA	Table S7	MS-Olink	88	1129	0.59	Spearman	NA	NA	NA	DDA-MS (Depletion, pre-fractionation, TMT labeling)	Olink Explore 3072	NA	Retained	Values with QC warning retained	NA	None
Dammer et al.	(26)	Supplementary Table 17	MS-SomaScan	35	806	0.6	Pearson	UniProt ID	440	0.56	DDA-MS (Depletion, pre-fractionation, TMT labeling)	NA	SomaScan 7k (v4.1)	NA	NA	All samples passed QC	Proteins heavily affected by depletion excluded (MS)
Kirsher et al.	(25)	Supplementary Data 3	MS-SomaScan	78	2768	0.29	Spearman	UniProt ID	958	0.36	DIA-MS (Depletion, no pre-fractionation, label free)	NA	SomaScan 11k (v5.0)	NA	NA	Not specified	None
Kirsher et al.	(25)	Supplementary Data 3	MS-SomaScan	78	2298	0.29	Spearman	UniProt ID	889	0.35	DIA-MS (Depletion, no pre-fractionation, label free)	NA	SomaScan 7k (v4.1)	NA	NA	Not specified	None
Assi et al.	(23)	Supplemental Table 1	Olink-SomaScan	71	491	0.46	Spearman	UniProt ID	265	0.49	NA	Olink Target	SomaScan 1.3k	Retained	Not specified	Not specified	None
Dammer et al.	(26)	Supplementary Table 13	Olink-SomaScan	35	1009	0.65	Pearson	UniProt ID	508	0.71	NA	Olink Target	SomaScan 7k (v4.1)	Retained	Values with QC warning removed	All samples passed QC	Proteins with ≥75% of values below LOD excluded (Olink)
Eldjarn et al.	(14)	Supplementary Table 6	Olink-SomaScan	1514	1848	0.33	Spearman	UniProt ID	866	0.44	NA	Olink Explore 3072	SomaScan 5k (v4)	Not specified	Not specified	Not specified	None
Finkernagel et al.	(19)	Table S5	Olink-SomaScan	50	214	0.73	Spearman	Gene name	133	0.74	NA	Olink Target	SomaScan 1.3k	Not specified	Not specified	Not specified	SOMAmers with values below the median SomaScan units in all samples were excluded
Haslam et al.	(20)	Supplemental Table S12	Olink-SomaScan	39	817	0.38	Spearman	UniProt ID	436	0.45	NA	Olink Target	SomaScan 7k (v4.1)	Removed	Not specified	Not specified	None
Katz et al.	(15)	Table S2	Olink-SomaScan	568	591	0.44	Spearman	UniProt ID	311	0.53	NA	Olink Explore 1536	SomaScan 1.3k	Not specified	Not specified	Not specified	None
Kirsher et al.	(25)	Supplementary Data 3	Olink-SomaScan	78	3720	0.23	Spearman	UniProt ID	1008	0.53	NA	Olink Explore HT	SomaScan 11k (v5.0)	Retained	Not specified	Not specified	None
Kirsher et al.	(25)	Supplementary Data 3	Olink-SomaScan	78	2832	0.26	Spearman	UniProt ID	926	0.5	NA	Olink Explore HT	SomaScan 7k (v4.1)	Retained	Not specified	Not specified	None
Kirsher et al.	(25)	Supplementary Data 3	Olink-SomaScan	78	2507	0.39	Spearman	UniProt ID	1037	0.59	NA	Olink Explore 3072	SomaScan 11k (v5.0)	Retained	Not specified	Not specified	None
Kirsher et al.	(25)	Supplementary Data 3	Olink-SomaScan	78	2161	0.38	Spearman	UniProt ID	953	0.56	NA	Olink Explore 3072	SomaScan 7k (v4.1)	Retained	Not specified	Not specified	None
Nicholas et al. (preprint)	(24)	Table S2	Olink-SomaScan	1930	2157	0.26	Pearson	UniProt ID	952	0.44	NA	Olink Explore 3072	SomaScan 7k (v4.1)	Not specified	Not specified	Not specified	None
Pietzner et al.	(18)	Supplementary Data 2	Olink-SomaScan	485	871	0.38	Spearman	UniProt ID	442	0.46	NA	Olink Target	SomaScan 5k (v4)	Retained	Samples with QC warning excluded	Samples and assays that failed SomaScan QC excluded	None
Raffield et al.	(17)	Supplementary Table 9	Olink-SomaScan	48	425	0.36	Spearman	UniProt ID	232	0.39	NA	Olink Target	SomaScan 1.1k	Retained	Not specified	Not specified	Proteins with ≥20% of values below LOD excluded (Olink, SomaScan)
Rooney et al. 2023	(16)	Supplemental Table 3	Olink-SomaScan	427	366	0.53	Spearman	UniProt ID	203	0.63	NA	Olink Proseek v.5003	SomaScan 5k (v4)	Imputed with LOD	Not specified	Samples that failed SomaScan QC excluded	Proteins with high CVs or negative protein values excluded (Olink, SomaScan)
Rooney et al. 2025	(21)	Supplemental Table ST6	Olink-SomaScan	102	3718	0.14	Spearman	UniProt ID	1008	0.52	NA	Olink Explore HT	SomaScan 11k (v5.0)	Retained	Samples with QC warning and outlier samples excluded	Samples that failed SomaScan QC and outlier samples excluded	None
Wang et al.	(22)	Supplementary Data 1	Olink-SomaScan	3976	2168	0.22	Spearman	UniProt ID	959	0.46	NA	Olink Explore 3072	SomaScan 7k (v4.1)	Not specified	Not specified	Not specified	None
