# Supplementary material for: Comparative evaluation of Olink Explore 3072 and mass spectrometry with peptide fractionation for plasma proteomics
Source: Commun Chem. 2025 Nov 4;8:327. doi: 10.1038/s42004-025-01753-2 (PMC12586489; doi:10.1038/s42004-025-01753-2)
Supplement: Supplementary file 14 — Supplementary Data 11 [file 42004_2025_1753_MOESM14_ESM.xlsx]

## Sheet: SD11 MS-Olink corr. comparison
Study	UniProt	Gene.Name	Description	OlinkID_Previous.study	Correlation_Previous.study	N_Previous.study	P.value_Previous.study	Adj.p.value_Previous.study	Cor.interval_Previous.study	Cor.method_Previous.study	OlinkID_Sissala	Correlation_Sissala	N_Sissala	P.value_Sissala	Adj.p.value_Sissala	Cor.interval_Sissala	Cor.method_Sissala
Petrera et al.	P02760	AMBP	Protein AMBP	OID00430	0.440907	173	1.27017e-09	3.21277e-09	Weak correlation	Spearman	OID21413	0.600736	88	3.7839e-10	9.73127e-10	Moderate correlation	Spearman
Petrera et al.	P15144	ANPEP	Aminopeptidase N	OID00611	0.532511	170	0	0	Moderate correlation	Spearman	OID20350	0.68478	88	1.88022e-13	5.12746e-13	Moderate correlation	Spearman
Petrera et al.	O95445	APOM	Apolipoprotein M	OID01221	0.461665	171	3.06703e-10	8.24263e-10	Weak correlation	Spearman	OID20374	0.829224	88	0	0	Strong correlation	Spearman
Petrera et al.	P30043	BLVRB	Flavin reductase (NADPH)	OID01424	0.257143	6	0.658333	0.707708	No correlation	Spearman	OID21141	0.887957	88	0	0	Strong correlation	Spearman
Petrera et al.	P02745	C1QA	Complement C1q subcomponent subunit A	OID05427	0.135602	173	0.0752867	0.0952156	No correlation	Spearman	OID20654	0.096439	88	0.370728	0.419391	No correlation	Spearman
Petrera et al.	P06681	C2	Complement C2	OID01233	0.335484	171	8.23778e-06	1.3624e-05	Weak correlation	Spearman	OID20410	0.586738	88	1.88565e-09	4.58814e-09	Moderate correlation	Spearman
Petrera et al.	P00915	CA1	Carbonic anhydrase 1	OID01223	0.615185	116	0	0	Moderate correlation	Spearman	OID20409	0.928551	88	0	0	Strong correlation	Spearman
Petrera et al.	P00918	CA2	Carbonic anhydrase 2	OID01477	0.222984	31	0.226965	0.263771	No correlation	Spearman	OID21149	0.904195	88	0	0	Strong correlation	Spearman
Petrera et al.	P33151	CDH5	Cadherin-5	OID00587	0.50134	173	0	0	Moderate correlation	Spearman	OID20243	0.702711	88	2.33059e-14	6.46494e-14	Strong correlation	Spearman
Petrera et al.	Q9BYE9	CDHR2	Cadherin-related family member 2	OID05477	0.0439997	42	0.781476	0.800082	No correlation	Spearman	OID21282	0.926473	88	0	0	Strong correlation	Spearman
Petrera et al.	Q96KN2	CNDP1	Beta-Ala-His dipeptidase	OID01299	0.375458	171	5.14141e-07	9.6122e-07	Weak correlation	Spearman	OID20347	0.878183	88	0	0	Strong correlation	Spearman
Petrera et al.	P49747	COMP	Cartilage oligomeric matrix protein	OID01274	0.638608	171	0	0	Moderate correlation	Spearman	OID20405	0.732697	88	0	0	Strong correlation	Spearman
Petrera et al.	Q9NQ79	CRTAC1	Cartilage acidic protein 1	OID01304	0.578422	171	0	0	Moderate correlation	Spearman	OID20279	0.764876	88	4.17715e-18	1.22813e-17	Strong correlation	Spearman
Petrera et al.	P01034	CST3	Cystatin-C	OID01225	0.0215079	47	0.885748	0.885748	No correlation	Spearman	OID20400	0.727202	88	0	0	Strong correlation	Spearman
Petrera et al.	Q12805	EFEMP1	EGF-containing fibulin-like extracellular matrix protein 1	OID01281	0.209487	170	0.00619591	0.00807346	No correlation	Spearman	OID20414	0.526593	88	2.16327e-07	4.46495e-07	Moderate correlation	Spearman
Petrera et al.	P03951	F11	Coagulation factor XI	OID01227	0.518422	171	0	0	Moderate correlation	Spearman	OID30773	0.643772	88	1.32884e-11	3.56356e-11	Moderate correlation	Spearman
Petrera et al.	P08709	F7	Coagulation factor VII	OID01239	0.399925	162	1.73532e-07	3.39177e-07	Weak correlation	Spearman	OID20372	0.726445	88	0	0	Strong correlation	Spearman
Petrera et al.	Q15485	FCN2	Ficolin-2	OID01290	0.74996	171	0	0	Strong correlation	Spearman	OID20382	0.596686	88	8.58977e-10	2.17441e-09	Moderate correlation	Spearman
Petrera et al.	Q9UGM5	FETUB	Fetuin-B	OID01305	0.285195	171	0.00016598	0.000254898	No correlation	Spearman	OID20404	0.846518	88	0	0	Strong correlation	Spearman
Petrera et al.	P07359	GP1BA	Platelet glycoprotein Ib alpha chain	OID01234	0.429909	171	6.3054e-09	1.29111e-08	Weak correlation	Spearman	OID20381	0.625286	88	0	0	Moderate correlation	Spearman
Petrera et al.	P13598	ICAM2	Intercellular adhesion molecule 2	OID00646	0.225213	165	0.00370222	0.00497486	No correlation	Spearman	OID20248	0.633405	88	0	0	Moderate correlation	Spearman
Petrera et al.	P17936	IGFBP3	Insulin-like growth factor-binding protein 3	OID01255	0.533762	170	0	0	Moderate correlation	Spearman	OID20398	0.715332	88	0	0	Strong correlation	Spearman
Petrera et al.	P24592	IGFBP6	Insulin-like growth factor-binding protein 6	OID01264	0.510965	126	1.51293e-09	3.42399e-09	Moderate correlation	Spearman	OID20413	0.820683	88	0	0	Strong correlation	Spearman
Petrera et al.	P55103	INHBC	Inhibin beta C chain	OID01414	0.58607	173	0	0	Moderate correlation	Spearman	OID21093	0.468557	88	4.14498e-06	7.74783e-06	Weak correlation	Spearman
Petrera et al.	P01591	JCHAIN	Immunoglobulin J chain	OID05425	0.817583	173	0	0	Strong correlation	Spearman	OID20494	0.517382	88	3.74324e-07	7.61462e-07	Moderate correlation	Spearman
Petrera et al.	Q9Y5Y7	LYVE1	Lymphatic vessel endothelial hyaluronic acid receptor 1	OID01307	0.566624	166	0	0	Moderate correlation	Spearman	OID30728	0.759501	88	0	0	Strong correlation	Spearman
Petrera et al.	P11226	MBL2	Mannose-binding protein C	OID01243	0.914214	170	0	0	Strong correlation	Spearman	OID30759	0.970972	88	3.29761e-55	1.06371e-54	Strong correlation	Spearman
Petrera et al.	P13591	NCAM1	Neural cell adhesion molecule 1	OID01247	0.386722	153	9.71401e-07	1.67081e-06	Weak correlation	Spearman	OID20354	0.553027	88	4.04665e-08	8.95816e-08	Moderate correlation	Spearman
Petrera et al.	Q15113	PCOLCE	Procollagen C-endopeptidase enhancer 1	OID01289	0.0410019	99	0.686506	0.719994	No correlation	Spearman	OID20384	0.752562	88	0	0	Strong correlation	Spearman
Petrera et al.	P01833	PIGR	Polymeric immunoglobulin receptor	OID00411	0.0881388	173	0.248859	0.281603	No correlation	Spearman	OID21102	0.546811	88	6.10132e-08	1.32724e-07	Moderate correlation	Spearman
Petrera et al.	Q13093	PLA2G7	Platelet-activating factor acetylhydrolase	OID01283	0.491465	37	0.00226355	0.00313976	Weak correlation	Spearman	OID21105	0.641045	88	1.72435e-11	4.61325e-11	Moderate correlation	Spearman
Petrera et al.	P55058	PLTP	Phospholipid transfer protein	OID01275	0.446504	171	1.38044e-09	3.29771e-09	Weak correlation	Spearman	OID20238	0.68173	88	0	0	Moderate correlation	Spearman
Petrera et al.	Q15166	PON3	Serum paraoxonase/lactonase 3	OID00642	0.769361	162	0	0	Strong correlation	Spearman	OID20777	0.821229	88	0	0	Strong correlation	Spearman
Petrera et al.	P04070	PROC	Vitamin K-dependent protein C	OID01228	0.324341	171	1.67668e-05	2.67026e-05	Weak correlation	Spearman	OID20402	0.649695	88	0	0	Moderate correlation	Spearman
Petrera et al.	Q99969	RARRES2	Retinoic acid receptor responder protein 2	OID00645	0.403425	142	8.07608e-07	1.44696e-06	Weak correlation	Spearman	OID20373	0.433007	88	3.02139e-05	5.30506e-05	Weak correlation	Spearman
Petrera et al.	P35542	SAA4	Serum amyloid A-4 protein	OID01269	0.686911	171	0	0	Moderate correlation	Spearman	OID30726	0.594555	88	1.18095e-09	2.94325e-09	Moderate correlation	Spearman
Petrera et al.	P05154	SERPINA5	Plasma serine protease inhibitor	OID01229	0.274956	151	0.000662043	0.00098165	No correlation	Spearman	OID30763	0.533497	88	1.41879e-07	2.99404e-07	Moderate correlation	Spearman
Petrera et al.	P05543	SERPINA7	Thyroxine-binding globulin	OID01232	0.432556	171	4.9828e-09	1.0713e-08	Weak correlation	Spearman	OID30724	0.654715	88	0	0	Moderate correlation	Spearman
Petrera et al.	P02786	TFRC	Transferrin receptor protein 1	OID00593	0.0464954	173	0.543192	0.598904	No correlation	Spearman	OID20369	0.611127	88	0	0	Moderate correlation	Spearman
Petrera et al.	Q15582	TGFBI	Transforming growth factor-beta-induced protein ig-h3	OID01291	0.466076	171	1.91757e-10	5.49702e-10	Weak correlation	Spearman	OID20417	0.53878	88	1.02029e-07	2.1941e-07	Moderate correlation	Spearman
Petrera et al.	P22105	TNXB	Tenascin-X	OID01260	0.271739	23	0.208959	0.24959	No correlation	Spearman	OID21107	0.630552	88	0	0	Moderate correlation	Spearman
Petrera et al.	Q6EMK4	VASN	Vasorin	OID01295	0.138279	124	0.125522	0.154213	No correlation	Spearman	OID20345	0.469515	88	5.14801e-06	9.4814e-06	Weak correlation	Spearman
Petrera et al.	P04275	VWF	von Willebrand factor	OID00651	0.231583	173	0.00217164	0.00311268	No correlation	Spearman	OID20256	0.714276	88	0	0	Strong correlation	Spearman
Dammer et al.	Q14515	SPARCL1	SPARC-like protein 1	NA	0.617667	36	5.98e-05	NA	Moderate correlation	Pearson	OID20361	0.706407	88	1.48659e-14	4.15436e-14	Strong correlation	Spearman
Dammer et al.	P98160	HSPG2	Basement membrane-specific heparan sulfate proteoglycan core protein	NA	0.255525	36	0.132546	NA	No correlation	Pearson	OID20383	0.235585	88	0.0273536	0.0366336	No correlation	Spearman
Dammer et al.	Q07954	LRP1	Prolow-density lipoprotein receptor-related protein 1	NA	0.333777	36	0.0466517	NA	Weak correlation	Pearson	OID21293	0.462418	88	7.37001e-06	1.34205e-05	Weak correlation	Spearman
Dammer et al.	Q12860	CNTN1	Contactin-1	NA	0.71984	36	7.49e-07	NA	Strong correlation	Pearson	OID20307	0.851814	88	7.12213e-26	2.21512e-25	Strong correlation	Spearman
Dammer et al.	P04275	VWF	von Willebrand factor	NA	0.450162	36	0.00587171	NA	Weak correlation	Pearson	OID20256	0.714276	88	0	0	Strong correlation	Spearman
Dammer et al.	P22105	TNXB	Tenascin-X	NA	0.458951	36	0.00487058	NA	Weak correlation	Pearson	OID21107	0.630552	88	0	0	Moderate correlation	Spearman
Dammer et al.	P06681	C2	Complement C2	NA	0.625001	36	4.6e-05	NA	Moderate correlation	Pearson	OID20410	0.586738	88	1.88565e-09	4.58814e-09	Moderate correlation	Spearman
Dammer et al.	P13591	NCAM1	Neural cell adhesion molecule 1	NA	0.574768	36	0.000246039	NA	Moderate correlation	Pearson	OID20354	0.553027	88	4.04665e-08	8.95816e-08	Moderate correlation	Spearman
Dammer et al.	O94985	CLSTN1	Calsyntenin-1	NA	-0.00905447	35	0.958829	NA	No correlation	Pearson	OID20874	0.207302	88	0.0527784	0.0684906	No correlation	Spearman
Dammer et al.	P10451	SPP1	Osteopontin	NA	0.107743	29	0.577995	NA	No correlation	Pearson	OID20322	0.754676	88	0	0	Strong correlation	Spearman
Dammer et al.	Q96KN2	CNDP1	Beta-Ala-His dipeptidase	NA	0.816884	36	1.23e-09	NA	Strong correlation	Pearson	OID20347	0.878183	88	0	0	Strong correlation	Spearman
Dammer et al.	Q9NQ79	CRTAC1	Cartilage acidic protein 1	NA	0.658899	36	1.25e-05	NA	Moderate correlation	Pearson	OID20279	0.764876	88	4.17715e-18	1.22813e-17	Strong correlation	Spearman
Dammer et al.	P05067	APP	Amyloid-beta precursor protein	NA	0.812274	29	8.78e-08	NA	Strong correlation	Pearson	OID21070	0.393399	88	0.000168405	0.000280014	Weak correlation	Spearman
Dammer et al.	P02760	AMBP	Protein AMBP	NA	0.22621	36	0.18463	NA	No correlation	Pearson	OID21413	0.600736	88	3.7839e-10	9.73127e-10	Moderate correlation	Spearman
Dammer et al.	O75326	SEMA7A	Semaphorin-7A	NA	0.127152	14	0.664892	NA	No correlation	Pearson	OID20283	0.717813	88	3.54766e-15	9.96346e-15	Strong correlation	Spearman
Dammer et al.	Q15582	TGFBI	Transforming growth factor-beta-induced protein ig-h3	NA	0.536051	36	0.00075258	NA	Moderate correlation	Pearson	OID20417	0.53878	88	1.02029e-07	2.1941e-07	Moderate correlation	Spearman
Dammer et al.	P19021	PAM	Peptidyl-glycine alpha-amidating monooxygenase	NA	0.418676	36	0.0110424	NA	Weak correlation	Pearson	OID20291	0.203727	88	0.0570694	0.0735517	No correlation	Spearman
Dammer et al.	P14543	NID1	Nidogen-1	NA	0.314041	36	0.0621468	NA	Weak correlation	Pearson	OID20362	0.75966	88	0	0	Strong correlation	Spearman
Dammer et al.	P10586	PTPRF	Receptor-type tyrosine-protein phosphatase F	NA	0.264112	36	0.119581	NA	No correlation	Pearson	OID20310	0.649044	88	0	0	Moderate correlation	Spearman
Dammer et al.	Q12805	EFEMP1	EGF-containing fibulin-like extracellular matrix protein 1	NA	0.465253	36	0.00424682	NA	Weak correlation	Pearson	OID20414	0.526593	88	2.16327e-07	4.46495e-07	Moderate correlation	Spearman
Dammer et al.	O15031	PLXNB2	Plexin-B2	NA	0.37748	36	0.023229	NA	Weak correlation	Pearson	OID20317	0.580624	88	5.16146e-09	1.21655e-08	Moderate correlation	Spearman
Dammer et al.	P05543	SERPINA7	Thyroxine-binding globulin	NA	0.756876	36	9.23e-08	NA	Strong correlation	Pearson	OID30724	0.654715	88	0	0	Moderate correlation	Spearman
Dammer et al.	Q15113	PCOLCE	Procollagen C-endopeptidase enhancer 1	NA	0.653143	36	1.57e-05	NA	Moderate correlation	Pearson	OID20384	0.752562	88	0	0	Strong correlation	Spearman
Dammer et al.	P11717	IGF2R	Cation-independent mannose-6-phosphate receptor	NA	0.523955	36	0.00103897	NA	Moderate correlation	Pearson	OID21146	0.58346	88	4.0031e-09	9.57522e-09	Moderate correlation	Spearman
Dammer et al.	P01034	CST3	Cystatin-C	NA	0.477852	36	0.00320411	NA	Weak correlation	Pearson	OID20400	0.727202	88	0	0	Strong correlation	Spearman
Dammer et al.	P02452	COL1A1	Collagen alpha-1(I) chain	NA	0.661314	36	1.13e-05	NA	Moderate correlation	Pearson	OID20335	0.821722	88	0	0	Strong correlation	Spearman
Dammer et al.	P07339	CTSD	Cathepsin D	NA	0.73069	36	4.2e-07	NA	Strong correlation	Pearson	OID20358	0.780441	88	0	0	Strong correlation	Spearman
Dammer et al.	P24821	TNC	Tenascin	NA	0.561914	36	0.000362103	NA	Moderate correlation	Pearson	OID20359	0.567964	88	7.8721e-09	1.82872e-08	Moderate correlation	Spearman
Dammer et al.	P13611	VCAN	Versican core protein	NA	0.219007	35	0.206223	NA	No correlation	Pearson	OID21026	0.596439	88	8.93553e-10	2.25183e-09	Moderate correlation	Spearman
Dammer et al.	O43505	B4GAT1	Beta-1,4-glucuronyltransferase 1	NA	0.501371	29	0.00559303	NA	Moderate correlation	Pearson	OID21127	0.473601	88	4.17329e-06	7.775e-06	Weak correlation	Spearman
Dammer et al.	P03951	F11	Coagulation factor XI	NA	0.781242	36	1.88e-08	NA	Strong correlation	Pearson	OID30773	0.643772	88	1.32884e-11	3.56356e-11	Moderate correlation	Spearman
Dammer et al.	P36222	CHI3L1	Chitinase-3-like protein 1	NA	0.822849	36	7.36e-10	NA	Strong correlation	Pearson	OID20399	0.902786	88	0	0	Strong correlation	Spearman
Dammer et al.	Q92876	KLK6	Kallikrein-6	NA	0.271368	15	0.327902	NA	No correlation	Pearson	OID21526	0.505021	88	5.2272e-07	1.05196e-06	Moderate correlation	Spearman
Dammer et al.	Q8IWV2	CNTN4	Contactin-4	NA	0.170794	36	0.319278	NA	No correlation	Pearson	OID21117	0.624388	88	0	0	Moderate correlation	Spearman
Dammer et al.	P19022	CDH2	Cadherin-2	NA	0.530784	28	0.00366161	NA	Moderate correlation	Pearson	OID20170	0.652724	88	0	0	Moderate correlation	Spearman
Dammer et al.	P24592	IGFBP6	Insulin-like growth factor-binding protein 6	NA	0.513132	36	0.0013728	NA	Moderate correlation	Pearson	OID20413	0.820683	88	0	0	Strong correlation	Spearman
Dammer et al.	P09104	ENO2	Gamma-enolase	NA	0.722337	35	9.64e-07	NA	Strong correlation	Pearson	OID21046	0.851203	88	0	0	Strong correlation	Spearman
Dammer et al.	Q6YHK3	CD109	CD109 antigen	NA	0.559789	36	0.000385418	NA	Moderate correlation	Pearson	OID21108	0.75892	88	0	0	Strong correlation	Spearman
Dammer et al.	P19320	VCAM1	Vascular cell adhesion protein 1	NA	0.601516	36	0.00010436	NA	Moderate correlation	Pearson	OID20396	0.817583	88	0	0	Strong correlation	Spearman
Dammer et al.	P32004	L1CAM	Neural cell adhesion molecule L1	NA	0.323236	36	0.054487	NA	Weak correlation	Pearson	OID21484	0.585397	88	3.33429e-09	8.04362e-09	Moderate correlation	Spearman
Dammer et al.	Q9Y6N7	ROBO1	Roundabout homolog 1	NA	0.186596	14	0.522995	NA	No correlation	Pearson	OID20734	0.57763	88	6.65779e-09	1.54982e-08	Moderate correlation	Spearman
Dammer et al.	P00915	CA1	Carbonic anhydrase 1	NA	0.913784	36	7.36e-15	NA	Strong correlation	Pearson	OID20409	0.928551	88	0	0	Strong correlation	Spearman
Dammer et al.	P55058	PLTP	Phospholipid transfer protein	NA	0.285857	36	0.0910118	NA	No correlation	Pearson	OID20238	0.68173	88	0	0	Moderate correlation	Spearman
Dammer et al.	Q14118	DAG1	Dystroglycan 1	NA	0.468213	36	0.00397854	NA	Weak correlation	Pearson	OID20774	-0.0562326	88	0.602164	0.648087	No correlation	Spearman
Dammer et al.	P49747	COMP	Cartilage oligomeric matrix protein	NA	0.506905	36	0.00160489	NA	Moderate correlation	Pearson	OID20405	0.732697	88	0	0	Strong correlation	Spearman
Dammer et al.	P48740	MASP1	Mannan-binding lectin serine protease 1	NA	0.157204	36	0.359851	NA	No correlation	Pearson	OID20954	0.0373095	88	0.730012	0.766682	No correlation	Spearman
Dammer et al.	Q92520	FAM3C	Protein FAM3C	NA	0.441024	35	0.00800494	NA	Weak correlation	Pearson	OID20233	0.738773	88	0	0	Strong correlation	Spearman
Dammer et al.	P15144	ANPEP	Aminopeptidase N	NA	0.76454	36	5.71e-08	NA	Strong correlation	Pearson	OID20350	0.68478	88	1.88022e-13	5.12746e-13	Moderate correlation	Spearman
Dammer et al.	P78324	SIRPA	Tyrosine-protein phosphatase non-receptor type substrate 1	NA	0.310807	36	0.0650344	NA	Weak correlation	Pearson	OID20304	0.380723	64	0.00204709	0.00306521	Weak correlation	Spearman
Dammer et al.	P05154	SERPINA5	Plasma serine protease inhibitor	NA	0.596636	36	0.000122732	NA	Moderate correlation	Pearson	OID30763	0.533497	88	1.41879e-07	2.99404e-07	Moderate correlation	Spearman
Dammer et al.	Q14767	LTBP2	Latent-transforming growth factor beta-binding protein 2	NA	0.398137	36	0.0161777	NA	Weak correlation	Pearson	OID20254	0.477123	88	3.4756e-06	6.57279e-06	Weak correlation	Spearman
Dammer et al.	P14625	HSP90B1	Endoplasmin	NA	0.161927	35	0.352715	NA	No correlation	Pearson	OID20829	-0.0624846	88	0.562361	0.612252	No correlation	Spearman
Dammer et al.	P00441	SOD1	Superoxide dismutase [Cu-Zn]	NA	0.479684	36	0.00307273	NA	Weak correlation	Pearson	OID20386	0.841353	88	1.06143e-24	3.29218e-24	Strong correlation	Spearman
Dammer et al.	Q9HCB6	SPON1	Spondin-1	NA	0.373634	29	0.0458742	NA	Weak correlation	Pearson	OID20759	0.613454	88	2.09407e-10	5.44748e-10	Moderate correlation	Spearman
Dammer et al.	Q16270	IGFBP7	Insulin-like growth factor-binding protein 7	NA	0.543804	36	0.000608116	NA	Moderate correlation	Pearson	OID20236	0.608734	88	3.13394e-10	8.11519e-10	Moderate correlation	Spearman
Dammer et al.	Q10471	GALNT2	Polypeptide N-acetylgalactosaminyltransferase 2	NA	0.454771	36	0.00532658	NA	Weak correlation	Pearson	OID21423	0.329877	88	0.00169742	0.00257925	Weak correlation	Spearman
Dammer et al.	P09486	SPARC	SPARC	NA	0.759783	36	7.71e-08	NA	Strong correlation	Pearson	OID21511	0.896622	88	0	0	Strong correlation	Spearman
Dammer et al.	P30086	PEBP1	Phosphatidylethanolamine-binding protein 1	NA	0.845362	36	8.77e-11	NA	Strong correlation	Pearson	OID21087	0.845532	88	0	0	Strong correlation	Spearman
Dammer et al.	P35443	THBS4	Thrombospondin-4	NA	0.342206	36	0.0410609	NA	Weak correlation	Pearson	OID20368	0.607675	88	0	0	Moderate correlation	Spearman
Dammer et al.	P02745	C1QA	Complement C1q subcomponent subunit A	NA	0.382299	36	0.0213902	NA	Weak correlation	Pearson	OID20654	0.096439	88	0.370728	0.419391	No correlation	Spearman
Dammer et al.	P00918	CA2	Carbonic anhydrase 2	NA	0.877601	36	2.14e-12	NA	Strong correlation	Pearson	OID21149	0.904195	88	0	0	Strong correlation	Spearman
Dammer et al.	O95445	APOM	Apolipoprotein M	NA	0.674191	36	6.54e-06	NA	Moderate correlation	Pearson	OID20374	0.829224	88	0	0	Strong correlation	Spearman
Dammer et al.	P18065	IGFBP2	Insulin-like growth factor-binding protein 2	NA	0.636666	36	2.99e-05	NA	Moderate correlation	Pearson	OID20325	0.882709	88	0	0	Strong correlation	Spearman
Dammer et al.	P09668	CTSH	Pro-cathepsin H	NA	0.342887	35	0.0437505	NA	Weak correlation	Pearson	OID20113	0.529059	88	1.86281e-07	3.88029e-07	Moderate correlation	Spearman
Dammer et al.	Q9BXR6	CFHR5	Complement factor H-related protein 5	NA	0.676948	36	5.8e-06	NA	Moderate correlation	Pearson	OID30716	0.737085	88	2.66806e-16	7.60667e-16	Strong correlation	Spearman
Dammer et al.	Q02487	DSC2	Desmocollin-2	NA	0.345308	36	0.0391451	NA	Weak correlation	Pearson	OID21079	0.797489	88	0	0	Strong correlation	Spearman
Dammer et al.	Q86SF2	GALNT7	N-acetylgalactosaminyltransferase 7	NA	0.353783	13	0.235663	NA	Weak correlation	Pearson	OID21377	0.592353	88	1.5738e-09	3.87951e-09	Moderate correlation	Spearman
Dammer et al.	P07711	CTSL	Procathepsin L	NA	0.00253312	22	0.991074	NA	No correlation	Pearson	OID20228	-0.0619915	88	0.565454	0.615027	No correlation	Spearman
Dammer et al.	P30043	BLVRB	Flavin reductase (NADPH)	NA	0.749766	36	1.42e-07	NA	Strong correlation	Pearson	OID21141	0.887957	88	0	0	Strong correlation	Spearman
Dammer et al.	P07237	P4HB	Protein disulfide-isomerase	NA	0.793459	36	7.84e-09	NA	Strong correlation	Pearson	OID21509	0.537153	88	6.83184e-08	1.48045e-07	Moderate correlation	Spearman
Dammer et al.	O43707	ACTN4	Alpha-actinin-4	NA	0.2551	36	0.133214	NA	No correlation	Pearson	OID20435	0.0312951	88	0.771848	0.80389	No correlation	Spearman
Dammer et al.	P39060	COL18A1	Collagen alpha-1(XVIII) chain	NA	0.457634	36	0.00501043	NA	Weak correlation	Pearson	OID20332	0.578951	88	5.95967e-09	1.39306e-08	Moderate correlation	Spearman
Dammer et al.	P23284	PPIB	Peptidyl-prolyl cis-trans isomerase B	NA	0.885318	36	7.51e-13	NA	Strong correlation	Pearson	OID20331	0.768553	88	0	0	Strong correlation	Spearman
Dammer et al.	P17936	IGFBP3	Insulin-like growth factor-binding protein 3	NA	0.734966	36	3.32e-07	NA	Strong correlation	Pearson	OID20398	0.715332	88	0	0	Strong correlation	Spearman
Dammer et al.	Q9UGM5	FETUB	Fetuin-B	NA	0.853453	36	3.76e-11	NA	Strong correlation	Pearson	OID20404	0.846518	88	0	0	Strong correlation	Spearman
Dammer et al.	P09603	CSF1	Macrophage colony-stimulating factor 1	NA	0.158277	12	0.623211	NA	No correlation	Pearson	OID20719	0.77153	88	0	0	Strong correlation	Spearman
Dammer et al.	Q99497	PARK7	Parkinson disease protein 7	NA	0.894364	36	2e-13	NA	Strong correlation	Pearson	OID21160	0.900655	88	0	0	Strong correlation	Spearman
Dammer et al.	Q9UM47	NOTCH3	Neurogenic locus notch homolog protein 3	NA	0.528165	36	0.000929937	NA	Moderate correlation	Pearson	OID20253	0.606724	88	0	0	Moderate correlation	Spearman
Dammer et al.	P09211	GSTP1	Glutathione S-transferase P	NA	0.345016	35	0.0423748	NA	Weak correlation	Pearson	OID20876	0.254271	88	0.0170418	0.0232089	No correlation	Spearman
Dammer et al.	P35237	SERPINB6	Serpin B6	NA	0.865872	20	8.12e-07	NA	Strong correlation	Pearson	OID21023	0.747966	88	0	0	Strong correlation	Spearman
Dammer et al.	Q16769	QPCT	Glutaminyl-peptide cyclotransferase	NA	0.232449	21	0.3106	NA	No correlation	Pearson	OID20320	0.585784	88	3.21121e-09	7.76329e-09	Moderate correlation	Spearman
Dammer et al.	P11226	MBL2	Mannose-binding protein C	NA	0.919747	36	2.28e-15	NA	Strong correlation	Pearson	OID30759	0.970972	88	3.29761e-55	1.06371e-54	Strong correlation	Spearman
Dammer et al.	Q13867	BLMH	Bleomycin hydrolase	NA	0.775853	36	2.72e-08	NA	Strong correlation	Pearson	OID20336	0.695097	88	0	0	Moderate correlation	Spearman
Dammer et al.	Q13093	PLA2G7	Platelet-activating factor acetylhydrolase	NA	0.725193	36	5.65e-07	NA	Strong correlation	Pearson	OID21105	0.641045	88	1.72435e-11	4.61325e-11	Moderate correlation	Spearman
Dammer et al.	P04066	FUCA1	Tissue alpha-L-fucosidase	NA	0.806996	36	2.77e-09	NA	Strong correlation	Pearson	OID20261	0.928221	88	1.08312e-38	3.47397e-38	Strong correlation	Spearman
Dammer et al.	P07585	DCN	Decorin	NA	-0.0924166	23	0.674926	NA	No correlation	Pearson	OID20106	0.284159	57	0.0325295	0.0432577	No correlation	Spearman
Dammer et al.	P55285	CDH6	Cadherin-6	NA	0.277459	36	0.101349	NA	No correlation	Pearson	OID20157	0.743634	88	0	0	Strong correlation	Spearman
Dammer et al.	P33151	CDH5	Cadherin-5	NA	0.451351	36	0.00572665	NA	Weak correlation	Pearson	OID20243	0.702711	88	2.33059e-14	6.46494e-14	Strong correlation	Spearman
Dammer et al.	Q13231	CHIT1	Chitotriosidase-1	NA	0.769373	29	1.07e-06	NA	Strong correlation	Pearson	OID20312	0.916047	88	0	0	Strong correlation	Spearman
Dammer et al.	P00352	ALDH1A1	Aldehyde dehydrogenase 1A1	NA	0.698083	35	3.13e-06	NA	Moderate correlation	Pearson	OID21128	0.908651	88	0	0	Strong correlation	Spearman
Dammer et al.	P05556	ITGB1	Integrin beta-1	NA	0.600136	36	0.000109287	NA	Moderate correlation	Pearson	OID20376	0.491003	88	1.19209e-06	2.31648e-06	Weak correlation	Spearman
Dammer et al.	P01833	PIGR	Polymeric immunoglobulin receptor	NA	-0.149397	29	0.439229	NA	No correlation	Pearson	OID21102	0.546811	88	6.10132e-08	1.32724e-07	Moderate correlation	Spearman
Dammer et al.	P15311	EZR	Ezrin	NA	0.328143	28	0.0882365	NA	Weak correlation	Pearson	OID21017	0.464848	88	6.52327e-06	1.19558e-05	Weak correlation	Spearman
Dammer et al.	Q9UBX1	CTSF	Cathepsin F	NA	0.497328	36	0.0020292	NA	Weak correlation	Pearson	OID21500	0.785936	88	0	0	Strong correlation	Spearman
Dammer et al.	P10721	KIT	Mast/stem cell growth factor receptor Kit	NA	0.596035	36	0.000125183	NA	Moderate correlation	Pearson	OID20370	0.832782	88	0	0	Strong correlation	Spearman
Dammer et al.	P04070	PROC	Vitamin K-dependent protein C	NA	0.702807	36	1.76e-06	NA	Strong correlation	Pearson	OID20402	0.649695	88	0	0	Moderate correlation	Spearman
Dammer et al.	Q15166	PON3	Serum paraoxonase/lactonase 3	NA	0.66216	36	1.09e-05	NA	Moderate correlation	Pearson	OID20777	0.821229	88	0	0	Strong correlation	Spearman
Dammer et al.	P46531	NOTCH1	Neurogenic locus notch homolog protein 1	NA	0.624467	21	0.00247808	NA	Moderate correlation	Pearson	OID20311	0.351449	88	0.000843311	0.00130963	Weak correlation	Spearman
Dammer et al.	P04179	SOD2	Superoxide dismutase [Mn], mitochondrial	NA	0.462406	36	0.00451943	NA	Weak correlation	Pearson	OID21114	0.714557	88	0	0	Strong correlation	Spearman
Dammer et al.	Q99983	OMD	Osteomodulin	NA	0.596193	36	0.000124535	NA	Moderate correlation	Pearson	OID20725	0.856381	88	0	0	Strong correlation	Spearman
Dammer et al.	P20062	TCN2	Transcobalamin-2	NA	0.572014	36	0.000267636	NA	Moderate correlation	Pearson	OID20341	0.52897	88	1.87283e-07	3.89396e-07	Moderate correlation	Spearman
Dammer et al.	P27487	DPP4	Dipeptidyl peptidase 4	NA	0.686095	36	3.86e-06	NA	Moderate correlation	Pearson	OID20406	0.853668	88	0	0	Strong correlation	Spearman
Dammer et al.	Q76LX8	ADAMTS13	A disintegrin and metalloproteinase with thrombospondin motifs 13	NA	-0.0949434	36	0.581769	NA	No correlation	Pearson	OID20249	0.730199	88	6.89836e-16	1.95685e-15	Strong correlation	Spearman
Dammer et al.	P42785	PRCP	Lysosomal Pro-X carboxypeptidase	NA	0.0225016	36	0.89636	NA	No correlation	Pearson	OID20337	0.665405	88	0	0	Moderate correlation	Spearman
Dammer et al.	Q8NBP7	PCSK9	Proprotein convertase subtilisin/kexin type 9	NA	0.784867	36	1.46e-08	NA	Strong correlation	Pearson	OID20235	0.703583	88	2.09733e-14	5.83224e-14	Strong correlation	Spearman
Dammer et al.	Q9UBR2	CTSZ	Cathepsin Z	NA	0.804646	36	3.34e-09	NA	Strong correlation	Pearson	OID20365	0.685428	88	0	0	Moderate correlation	Spearman
Dammer et al.	P05362	ICAM1	Intercellular adhesion molecule 1	NA	0.691292	36	3.04e-06	NA	Moderate correlation	Pearson	OID20411	0.728377	88	8.82764e-16	2.49784e-15	Strong correlation	Spearman
Dammer et al.	Q6EMK4	VASN	Vasorin	NA	0.453948	36	0.00542059	NA	Weak correlation	Pearson	OID20345	0.469515	88	5.14801e-06	9.4814e-06	Weak correlation	Spearman
Dammer et al.	P28827	PTPRM	Receptor-type tyrosine-protein phosphatase mu	NA	0.283024	36	0.0944041	NA	No correlation	Pearson	OID20598	0.550615	88	4.75265e-08	1.03987e-07	Moderate correlation	Spearman
Dammer et al.	P12830	CDH1	Cadherin-1	NA	0.437664	36	0.00759751	NA	Weak correlation	Pearson	OID20353	0.706351	88	0	0	Strong correlation	Spearman
Dammer et al.	P53634	CTSC	Dipeptidyl peptidase 1	NA	0.377402	36	0.0232597	NA	Weak correlation	Pearson	OID20679	0.305731	88	0.00390697	0.00569157	Weak correlation	Spearman
Dammer et al.	P28799	GRN	Progranulin	NA	0.693017	36	2.81e-06	NA	Moderate correlation	Pearson	OID21159	0.48135	88	2.78372e-06	5.30882e-06	Weak correlation	Spearman
Dammer et al.	P30530	AXL	Tyrosine-protein kinase receptor UFO	NA	0.446267	29	0.015241	NA	Weak correlation	Pearson	OID20363	0.545096	88	3.99576e-08	8.88035e-08	Moderate correlation	Spearman
Dammer et al.	P25774	CTSS	Cathepsin S	NA	0.257708	29	0.177119	NA	No correlation	Pearson	OID21056	0.259043	88	0.0150246	0.0206109	No correlation	Spearman
Dammer et al.	Q8IUK5	PLXDC1	Plexin domain-containing protein 1	NA	0.412579	14	0.142633	NA	Weak correlation	Pearson	OID21258	0.332095	88	0.00165825	0.00252313	Weak correlation	Spearman
Dammer et al.	P14151	SELL	L-selectin	NA	0.771246	36	3.7e-08	NA	Strong correlation	Pearson	OID30752	0.717745	88	0	0	Strong correlation	Spearman
Dammer et al.	Q9H1U4	MEGF9	Multiple epidermal growth factor-like domains protein 9	NA	0.693011	29	3.09e-05	NA	Moderate correlation	Pearson	OID20285	0.479432	88	2.29133e-06	4.37718e-06	Weak correlation	Spearman
Dammer et al.	Q9Y5Y7	LYVE1	Lymphatic vessel endothelial hyaluronic acid receptor 1	NA	0.711222	36	1.16e-06	NA	Strong correlation	Pearson	OID30728	0.759501	88	0	0	Strong correlation	Spearman
Dammer et al.	Q06830	PRDX1	Peroxiredoxin-1	NA	0.857784	36	2.34e-11	NA	Strong correlation	Pearson	OID20962	0.475591	88	3.76434e-06	7.09506e-06	Weak correlation	Spearman
Dammer et al.	Q03167	TGFBR3	Transforming growth factor beta receptor type 3	NA	0.165736	28	0.399308	NA	No correlation	Pearson	OID20255	0.613991	88	1.99931e-10	5.21298e-10	Moderate correlation	Spearman
Dammer et al.	O75509	TNFRSF21	Tumor necrosis factor receptor superfamily member 21	NA	0.583107	21	0.00553002	NA	Moderate correlation	Pearson	OID21052	0.57619	35	0.000372349	0.000597983	Moderate correlation	Spearman
Dammer et al.	Q99972	MYOC	Myocilin	NA	0.284483	36	0.092645	NA	No correlation	Pearson	OID21121	0.557829	88	1.64187e-08	3.75237e-08	Moderate correlation	Spearman
Dammer et al.	Q99969	RARRES2	Retinoic acid receptor responder protein 2	NA	0.690101	36	3.21e-06	NA	Moderate correlation	Pearson	OID20373	0.433007	88	3.02139e-05	5.30506e-05	Weak correlation	Spearman
Dammer et al.	Q15485	FCN2	Ficolin-2	NA	0.823329	36	7.05e-10	NA	Strong correlation	Pearson	OID20382	0.596686	88	8.58977e-10	2.17441e-09	Moderate correlation	Spearman
Dammer et al.	Q9Y279	VSIG4	V-set and immunoglobulin domain-containing protein 4	NA	0.578327	15	0.0239199	NA	Moderate correlation	Pearson	OID21144	0.875048	88	0	0	Strong correlation	Spearman
Dammer et al.	P15086	CPB1	Carboxypeptidase B	NA	0.730295	14	0.00301775	NA	Strong correlation	Pearson	OID20289	0.819925	88	0	0	Strong correlation	Spearman
Dammer et al.	P11215	ITGAM	Integrin alpha-M	NA	0.279572	15	0.312901	NA	No correlation	Pearson	OID21071	0.602103	74	2.80199e-08	6.30168e-08	Moderate correlation	Spearman
Dammer et al.	P01033	TIMP1	Metalloproteinase inhibitor 1	NA	0.440775	36	0.00713171	NA	Weak correlation	Pearson	OID20418	0.790708	88	0	0	Strong correlation	Spearman
Dammer et al.	Q13308	PTK7	Inactive tyrosine-protein kinase 7	NA	0.562219	29	0.0015022	NA	Moderate correlation	Pearson	OID20880	0.203621	88	0.0572004	0.0736366	No correlation	Spearman
Dammer et al.	P28838	LAP3	Cytosol aminopeptidase	NA	0.539078	29	0.00254898	NA	Moderate correlation	Pearson	OID20436	0.556373	88	3.22674e-08	7.22815e-08	Moderate correlation	Spearman
Dammer et al.	P09619	PDGFRB	Platelet-derived growth factor receptor beta	NA	0.426685	36	0.00945494	NA	Weak correlation	Pearson	OID20268	0.834106	88	6.16653e-24	1.90219e-23	Strong correlation	Spearman
Dammer et al.	P30041	PRDX6	Peroxiredoxin-6	NA	0.795535	36	6.72e-09	NA	Strong correlation	Pearson	OID21404	0.532405	88	1.51767e-07	3.19674e-07	Moderate correlation	Spearman
Dammer et al.	P05107	ITGB2	Integrin beta-2	NA	0.298081	36	0.0774366	NA	No correlation	Pearson	OID20315	0.683491	88	0	0	Moderate correlation	Spearman
Dammer et al.	P03950	ANG	Angiogenin	NA	0.575757	36	0.000238672	NA	Moderate correlation	Pearson	OID20403	0.281885	88	0.00798142	0.0112638	No correlation	Spearman
Dammer et al.	P35590	TIE1	Tyrosine-protein kinase receptor Tie-1	NA	0.469252	36	0.00388787	NA	Weak correlation	Pearson	OID20303	0.523293	88	1.68633e-07	3.51916e-07	Moderate correlation	Spearman
Dammer et al.	P09382	LGALS1	Galectin-1	NA	0.64433	29	0.000161809	NA	Moderate correlation	Pearson	OID20154	0.416576	88	6.31475e-05	0.000108514	Weak correlation	Spearman
Dammer et al.	Q12884	FAP	Prolyl endopeptidase FAP	NA	0.316428	36	0.0600807	NA	Weak correlation	Pearson	OID20330	0.793468	88	3.05018e-20	9.20764e-20	Strong correlation	Spearman
Dammer et al.	P08709	F7	Coagulation factor VII	NA	0.733127	36	3.68e-07	NA	Strong correlation	Pearson	OID20372	0.726445	88	0	0	Strong correlation	Spearman
Dammer et al.	O43278	SPINT1	Kunitz-type protease inhibitor 1	NA	0.284298	15	0.304444	NA	No correlation	Pearson	OID21109	0.846818	88	0	0	Strong correlation	Spearman
Dammer et al.	Q15828	CST6	Cystatin-M	NA	0.568512	29	0.00129233	NA	Moderate correlation	Pearson	OID20293	0.89671	88	0	0	Strong correlation	Spearman
Dammer et al.	P01591	JCHAIN	Immunoglobulin J chain	NA	0.718316	36	8.1e-07	NA	Strong correlation	Pearson	OID20494	0.517382	88	3.74324e-07	7.61462e-07	Moderate correlation	Spearman
Dammer et al.	P08581	MET	Hepatocyte growth factor receptor	NA	0.360445	36	0.0308095	NA	Weak correlation	Pearson	OID20269	0.536334	88	7.21464e-08	1.56041e-07	Moderate correlation	Spearman
Dammer et al.	Q9Y5C1	ANGPTL3	Angiopoietin-related protein 3	NA	0.712342	36	1.1e-06	NA	Strong correlation	Pearson	OID20407	0.795921	88	0	0	Strong correlation	Spearman
Dammer et al.	Q16853	AOC3	Membrane primary amine oxidase	NA	0.497428	36	0.00202429	NA	Weak correlation	Pearson	OID20389	0.784932	88	0	0	Strong correlation	Spearman
Dammer et al.	P07451	CA3	Carbonic anhydrase 3	NA	0.739687	36	2.55e-07	NA	Strong correlation	Pearson	OID20271	0.87172	88	0	0	Strong correlation	Spearman
Dammer et al.	Q10588	BST1	ADP-ribosyl cyclase/cyclic ADP-ribose hydrolase 2	NA	0.672624	36	7e-06	NA	Moderate correlation	Pearson	OID21051	0.851573	88	0	0	Strong correlation	Spearman
Dammer et al.	Q9NPY3	CD93	Complement component C1q receptor	NA	0.529329	36	0.000901637	NA	Moderate correlation	Pearson	OID20397	0.779155	88	0	0	Strong correlation	Spearman
Dammer et al.	Q16775	HAGH	Hydroxyacylglutathione hydrolase, mitochondrial	NA	0.321903	20	0.166337	NA	Weak correlation	Pearson	OID21459	0.515752	52	0.000114253	0.000192525	Moderate correlation	Spearman
Dammer et al.	P31948	STIP1	Stress-induced-phosphoprotein 1	NA	0.823222	36	7.12e-10	NA	Strong correlation	Pearson	OID21077	0.890141	88	0	0	Strong correlation	Spearman
Dammer et al.	P80188	LCN2	Neutrophil gelatinase-associated lipocalin	NA	0.416293	36	0.0115563	NA	Weak correlation	Pearson	OID20392	0.816486	88	3.19011e-22	9.73414e-22	Strong correlation	Spearman
Dammer et al.	P25786	PSMA1	Proteasome subunit alpha type-1	NA	-0.275214	36	0.104257	NA	No correlation	Pearson	OID21221	-0.162217	88	0.13089	0.162212	No correlation	Spearman
Dammer et al.	P05089	ARG1	Arginase-1	NA	-0.0263349	22	0.90739	NA	No correlation	Pearson	OID21445	0.44058	88	2.1252e-05	3.74899e-05	Weak correlation	Spearman
Dammer et al.	Q9H4A9	DPEP2	Dipeptidase 2	NA	0.58448	35	0.000227051	NA	Moderate correlation	Pearson	OID21305	0.447697	88	1.22277e-05	2.18434e-05	Weak correlation	Spearman
Dammer et al.	P23526	AHCY	Adenosylhomocysteinase	NA	0.474008	21	0.0299463	NA	Weak correlation	Pearson	OID20199	0.297559	88	0.00502247	0.00723261	No correlation	Spearman
Dammer et al.	P15291	B4GALT1	Beta-1,4-galactosyltransferase 1	NA	0.254298	36	0.13448	NA	No correlation	Pearson	OID20780	0.612148	88	0	0	Moderate correlation	Spearman
Dammer et al.	P02144	MB	Myoglobin	NA	0.611405	36	7.45e-05	NA	Moderate correlation	Pearson	OID20263	0.895442	88	0	0	Strong correlation	Spearman
Dammer et al.	P30048	PRDX3	Thioredoxin-dependent peroxide reductase, mitochondrial	NA	0.56915	21	0.00708608	NA	Moderate correlation	Pearson	OID20483	-0.180042	47	0.225147	0.267008	No correlation	Spearman
Dammer et al.	Q9BS26	ERP44	Endoplasmic reticulum resident protein 44	NA	0.556335	36	0.000426151	NA	Moderate correlation	Pearson	OID21338	0.383028	88	0.000230271	0.000377872	Weak correlation	Spearman
Dammer et al.	P52888	THOP1	Thimet oligopeptidase	NA	0.490114	13	0.0890816	NA	Weak correlation	Pearson	OID20194	0.198831	66	0.109418	0.137106	No correlation	Spearman
Dammer et al.	Q6PCB0	VWA1	von Willebrand factor A domain-containing protein 1	NA	-0.250178	14	0.388332	NA	No correlation	Pearson	OID21421	0.191176	17	0.460882	0.513658	No correlation	Spearman
Dammer et al.	P30044	PRDX5	Peroxiredoxin-5, mitochondrial	NA	0.828067	36	4.62e-10	NA	Strong correlation	Pearson	OID20644	0.795622	88	0	0	Strong correlation	Spearman
Dammer et al.	P04792	HSPB1	Heat shock protein beta-1	NA	0.278981	36	0.0994118	NA	No correlation	Pearson	OID20230	0.812951	88	0	0	Strong correlation	Spearman
Dammer et al.	P05121	SERPINE1	Plasminogen activator inhibitor 1	NA	0.733615	36	3.58e-07	NA	Strong correlation	Pearson	OID20342	0.856187	88	0	0	Strong correlation	Spearman
Dammer et al.	Q9NTU7	CBLN4	Cerebellin-4	NA	0.402692	29	0.0303255	NA	Weak correlation	Pearson	OID21386	0.718309	88	0	0	Strong correlation	Spearman
Dammer et al.	Q04760	GLO1	Lactoylglutathione lyase	NA	0.781116	21	2.92e-05	NA	Strong correlation	Pearson	OID20107	0.739513	88	0	0	Strong correlation	Spearman
Dammer et al.	P12318	FCGR2A	Low affinity immunoglobulin gamma Fc region receptor II-a	NA	0.657112	36	1.34e-05	NA	Moderate correlation	Pearson	OID20391	0.697017	88	0	0	Moderate correlation	Spearman
Dammer et al.	P19971	TYMP	Thymidine phosphorylase	NA	0.809679	35	3.86e-09	NA	Strong correlation	Pearson	OID20234	0.774506	88	0	0	Strong correlation	Spearman
Dammer et al.	P14780	MMP9	Matrix metalloproteinase-9	NA	0.699071	36	2.11e-06	NA	Moderate correlation	Pearson	OID21103	0.924941	88	0	0	Strong correlation	Spearman
Dammer et al.	Q8NHL6	LILRB1	Leukocyte immunoglobulin-like receptor subfamily B member 1	NA	0.231546	36	0.174211	NA	No correlation	Pearson	OID20323	0.328238	88	0.0018883	0.00285012	Weak correlation	Spearman
Dammer et al.	P10646	TFPI	Tissue factor pathway inhibitor	NA	0.713876	29	1.37e-05	NA	Strong correlation	Pearson	OID20388	0.683932	88	0	0	Moderate correlation	Spearman
Dammer et al.	Q96IU4	ABHD14B	Putative protein-lysine deacylase ABHD14B	NA	0.634698	14	0.0147537	NA	Moderate correlation	Pearson	OID20921	0.584322	88	3.69384e-09	8.87306e-09	Moderate correlation	Spearman
Dammer et al.	P23141	CES1	Liver carboxylesterase 1	NA	0.224795	36	0.187466	NA	No correlation	Pearson	OID20244	0.909901	88	0	0	Strong correlation	Spearman
Dammer et al.	P04080	CSTB	Cystatin-B	NA	0.218016	21	0.342425	NA	No correlation	Pearson	OID20294	0.750637	88	3.76221e-17	1.08911e-16	Strong correlation	Spearman
Dammer et al.	P12931	SRC	Proto-oncogene tyrosine-protein kinase Src	NA	-0.0848783	36	0.622587	NA	No correlation	Pearson	OID21521	0.903931	88	0	0	Strong correlation	Spearman
Dammer et al.	P17813	ENG	Endoglin	NA	0.149893	36	0.3829	NA	No correlation	Pearson	OID20287	0.361012	88	0.000594652	0.000932448	Weak correlation	Spearman
Dammer et al.	Q99650	OSMR	Oncostatin-M-specific receptor subunit beta	NA	0.551637	29	0.00192209	NA	Moderate correlation	Pearson	OID20356	0.684178	88	0	0	Moderate correlation	Spearman
Dammer et al.	P04083	ANXA1	Annexin A1	NA	0.61189	21	0.00319981	NA	Moderate correlation	Pearson	OID30617	0.580342	88	5.28953e-09	1.24414e-08	Moderate correlation	Spearman
Dammer et al.	P17931	LGALS3	Galectin-3	NA	0.415374	29	0.0250388	NA	Weak correlation	Pearson	OID20284	0.391286	88	0.000183553	0.000303413	Weak correlation	Spearman
Dammer et al.	P05451	REG1A	Lithostathine-1-alpha	NA	0.887222	29	1.44e-10	NA	Strong correlation	Pearson	OID20415	0.881044	88	1.06607e-29	3.35264e-29	Strong correlation	Spearman
Dammer et al.	P08887	IL6R	Interleukin-6 receptor subunit alpha	NA	0.702424	36	1.8e-06	NA	Strong correlation	Pearson	OID20385	0.653218	88	0	0	Moderate correlation	Spearman
Dammer et al.	Q16627	CCL14	C-C motif chemokine 14	NA	0.469935	36	0.00382935	NA	Weak correlation	Pearson	OID20401	0.588675	88	1.61865e-09	3.97274e-09	Moderate correlation	Spearman
Dammer et al.	P15090	FABP4	Fatty acid-binding protein, adipocyte	NA	0.714053	36	1.01e-06	NA	Strong correlation	Pearson	OID20245	0.888274	88	0	0	Strong correlation	Spearman
Dammer et al.	Q9UIB8	CD84	SLAM family member 5	NA	0.426393	36	0.00950914	NA	Weak correlation	Pearson	OID20607	0.238579	88	0.0254103	0.0342342	No correlation	Spearman
Dammer et al.	O75023	LILRB5	Leukocyte immunoglobulin-like receptor subfamily B member 5	NA	0.568564	36	0.000297081	NA	Moderate correlation	Pearson	OID20324	0.867423	88	0	0	Strong correlation	Spearman
Dammer et al.	P26447	S100A4	Protein S100-A4	NA	0.0561926	36	0.744792	NA	No correlation	Pearson	OID21519	0.812722	88	0	0	Strong correlation	Spearman
Dammer et al.	Q06323	PSME1	Proteasome activator complex subunit 1	NA	0.836826	28	2.87e-08	NA	Strong correlation	Pearson	OID20969	0.771706	88	0	0	Strong correlation	Spearman
Dammer et al.	Q9HBB8	CDHR5	Cadherin-related family member 5	NA	0.786771	35	2.1e-08	NA	Strong correlation	Pearson	OID20193	0.796115	88	0	0	Strong correlation	Spearman
Dammer et al.	P14174	MIF	Macrophage migration inhibitory factor	NA	0.913647	22	2.9e-09	NA	Strong correlation	Pearson	OID21073	0.856733	88	0	0	Strong correlation	Spearman
Dammer et al.	P32942	ICAM3	Intercellular adhesion molecule 3	NA	0.289836	36	0.0864059	NA	No correlation	Pearson	OID20277	0.620866	88	0	0	Moderate correlation	Spearman
Dammer et al.	O43895	XPNPEP2	Xaa-Pro aminopeptidase 2	NA	0.720354	29	1.05e-05	NA	Strong correlation	Pearson	OID21508	0.947448	88	0	0	Strong correlation	Spearman
Dammer et al.	Q9UEW3	MARCO	Macrophage receptor MARCO	NA	0.664821	36	9.75e-06	NA	Moderate correlation	Pearson	OID20210	0.654908	88	0	0	Moderate correlation	Spearman
Dammer et al.	P42892	ECE1	Endothelin-converting enzyme 1	NA	0.726602	15	0.00215326	NA	Strong correlation	Pearson	OID20891	0.22015	76	0.0561803	0.0726546	No correlation	Spearman
Dammer et al.	P31949	S100A11	Protein S100-A11	NA	0.569426	21	0.00705211	NA	Moderate correlation	Pearson	OID20130	0.575484	88	4.48924e-09	1.06702e-08	Moderate correlation	Spearman
Dammer et al.	P55103	INHBC	Inhibin beta C chain	NA	0.611715	36	7.37e-05	NA	Moderate correlation	Pearson	OID21093	0.468557	88	4.14498e-06	7.74783e-06	Weak correlation	Spearman
Dammer et al.	P19256	CD58	Lymphocyte function-associated antigen 3	NA	0.251276	29	0.188558	NA	No correlation	Pearson	OID20716	0.522384	88	2.78476e-07	5.70597e-07	Moderate correlation	Spearman
Dammer et al.	Q5VY43	PEAR1	Platelet endothelial aggregation receptor 1	NA	0.250082	36	0.141285	NA	No correlation	Pearson	OID20257	0.0793385	88	0.461757	0.513673	No correlation	Spearman
Dammer et al.	O00592	PODXL	Podocalyxin	NA	0.0946579	36	0.58291	NA	No correlation	Pearson	OID21358	0.59348	88	1.36446e-09	3.39312e-09	Moderate correlation	Spearman
Dammer et al.	P09525	ANXA4	Annexin A4	NA	0.921952	13	7.4e-06	NA	Strong correlation	Pearson	OID20123	0.795974	88	0	0	Strong correlation	Spearman
Dammer et al.	Q9HCN6	GP6	Platelet glycoprotein VI	NA	0.855241	36	3.09e-11	NA	Strong correlation	Pearson	OID21091	0.932157	88	1.04175e-39	3.35083e-39	Strong correlation	Spearman
Dammer et al.	Q13561	DCTN2	Dynactin subunit 2	NA	0.774451	29	8.22e-07	NA	Strong correlation	Pearson	OID21334	0.46302	62	0.000178462	0.000295865	Weak correlation	Spearman
Dammer et al.	P05164	MPO	Myeloperoxidase	NA	0.591532	36	0.00014501	NA	Moderate correlation	Pearson	OID21100	0.66227	88	0	0	Moderate correlation	Spearman
Dammer et al.	P55145	MANF	Mesencephalic astrocyte-derived neurotrophic factor	NA	0.494692	22	0.0192565	NA	Weak correlation	Pearson	OID20707	0.734669	88	0	0	Strong correlation	Spearman
Dammer et al.	Q06141	REG3A	Regenerating islet-derived protein 3-alpha	NA	0.781557	28	9.11e-07	NA	Strong correlation	Pearson	OID20258	0.895238	64	0	0	Strong correlation	Spearman
Dammer et al.	P29350	PTPN6	Tyrosine-protein phosphatase non-receptor type 6	NA	0.755872	36	9.81e-08	NA	Strong correlation	Pearson	OID20717	0.897732	88	0	0	Strong correlation	Spearman
Dammer et al.	P15085	CPA1	Carboxypeptidase A1	NA	0.721807	28	1.45e-05	NA	Strong correlation	Pearson	OID20280	0.91444	88	1.53732e-35	4.9168e-35	Strong correlation	Spearman
Dammer et al.	P46109	CRKL	Crk-like protein	NA	0.659932	35	1.61e-05	NA	Moderate correlation	Pearson	OID20742	0.831848	88	0	0	Strong correlation	Spearman
Dammer et al.	P24387	CRHBP	Corticotropin-releasing factor-binding protein	NA	0.338394	20	0.144466	NA	Weak correlation	Pearson	OID20747	0.697363	88	4.41422e-14	1.21257e-13	Moderate correlation	Spearman
Dammer et al.	P01137	TGFB1	Transforming growth factor beta-1 proprotein	NA	0.752541	26	9.22e-06	NA	Strong correlation	Pearson	OID20621	0.537565	88	1.10129e-07	2.35931e-07	Moderate correlation	Spearman
Dammer et al.	P27930	IL1R2	Interleukin-1 receptor type 2	NA	0.638598	36	2.78e-05	NA	Moderate correlation	Pearson	OID20757	0.634972	88	0	0	Moderate correlation	Spearman
Dammer et al.	P07911	UMOD	Uromodulin	NA	0.739339	36	2.6e-07	NA	Strong correlation	Pearson	OID20237	0.904318	88	0	0	Strong correlation	Spearman
Dammer et al.	P51858	HDGF	Hepatoma-derived growth factor	NA	0.688932	28	5.04e-05	NA	Moderate correlation	Pearson	OID21455	0.413481	67	0.000562917	0.000886378	Weak correlation	Spearman
Dammer et al.	Q9BS40	LXN	Latexin	NA	0.332201	15	0.226386	NA	Weak correlation	Pearson	OID21003	0.655648	88	0	0	Moderate correlation	Spearman
Dammer et al.	O95998	IL18BP	Interleukin-18-binding protein	NA	0.844392	36	9.68e-11	NA	Strong correlation	Pearson	OID20348	0.637813	76	0	0	Moderate correlation	Spearman
Dammer et al.	P09467	FBP1	Fructose-1,6-bisphosphatase 1	NA	0.500638	13	0.0814129	NA	Moderate correlation	Pearson	OID20227	0.513878	88	4.59301e-07	9.29302e-07	Moderate correlation	Spearman
Dammer et al.	O95274	LYPD3	Ly6/PLAUR domain-containing protein 3	NA	-0.0545338	14	0.853104	NA	No correlation	Pearson	OID21530	0.461467	88	7.72872e-06	1.40285e-05	Weak correlation	Spearman
Dammer et al.	Q96RD9	FCRL5	Fc receptor-like protein 5	NA	0.385395	29	0.0389563	NA	Weak correlation	Pearson	OID21111	0.850234	88	0	0	Strong correlation	Spearman
Dammer et al.	Q07960	ARHGAP1	Rho GTPase-activating protein 1	NA	0.815714	36	1.36e-09	NA	Strong correlation	Pearson	OID21202	0.613839	88	0	0	Moderate correlation	Spearman
Dammer et al.	P23280	CA6	Carbonic anhydrase 6	NA	0.833875	29	1.93e-08	NA	Strong correlation	Pearson	OID21096	0.900004	88	0	0	Strong correlation	Spearman
Dammer et al.	P21583	KITLG	Kit ligand	NA	0.140152	18	0.579116	NA	No correlation	Pearson	OID20196	0.814672	88	4.67484e-22	1.42261e-21	Strong correlation	Spearman
Dammer et al.	Q9Y2V2	CARHSP1	Calcium-regulated heat-stable protein 1	NA	0.559827	13	0.0466368	NA	Moderate correlation	Pearson	OID20859	0.44545	74	8.28635e-05	0.000140893	Weak correlation	Spearman
Dammer et al.	Q99426	TBCB	Tubulin-folding cofactor B	NA	0.825302	22	2.27e-06	NA	Strong correlation	Pearson	OID20993	0.864151	63	0	0	Strong correlation	Spearman
Dammer et al.	Q9BYE9	CDHR2	Cadherin-related family member 2	NA	0.835697	13	0.000373906	NA	Strong correlation	Pearson	OID21282	0.926473	88	0	0	Strong correlation	Spearman
Dammer et al.	P13501	CCL5	C-C motif chemokine 5	NA	0.737133	29	5.09e-06	NA	Strong correlation	Pearson	OID20412	0.780564	88	0	0	Strong correlation	Spearman
Dammer et al.	P13688	CEACAM1	Carcinoembryonic antigen-related cell adhesion molecule 1	NA	0.040734	29	0.833826	NA	No correlation	Pearson	OID21528	0.489574	88	1.79332e-06	3.46095e-06	Weak correlation	Spearman
Dammer et al.	O75356	ENTPD5	Nucleoside diphosphate phosphatase ENTPD5	NA	0.477741	20	0.0331408	NA	Weak correlation	Pearson	OID20104	0.497501	88	8.17172e-07	1.62427e-06	Weak correlation	Spearman
Dammer et al.	O75594	PGLYRP1	Peptidoglycan recognition protein 1	NA	0.456132	15	0.0874661	NA	Weak correlation	Pearson	OID20338	0.746892	88	0	0	Strong correlation	Spearman
Dammer et al.	P08833	IGFBP1	Insulin-like growth factor-binding protein 1	NA	0.406682	14	0.149005	NA	Weak correlation	Pearson	OID20246	0.868486	78	0	0	Strong correlation	Spearman
Dammer et al.	Q96QR1	SCGB3A1	Secretoglobin family 3A member 1	NA	0.375234	20	0.103047	NA	Weak correlation	Pearson	OID30577	0.801041	88	7.26813e-21	2.19992e-20	Strong correlation	Spearman
Dammer et al.	P11684	SCGB1A1	Uteroglobin	NA	0.838856	35	3.12e-10	NA	Strong correlation	Pearson	OID20688	0.813756	88	5.66063e-22	1.71797e-21	Strong correlation	Spearman
Dammer et al.	P08648	ITGA5	Integrin alpha-5	NA	0.3351	21	0.137566	NA	Weak correlation	Pearson	OID21139	0.393752	88	0.000165996	0.000276416	Weak correlation	Spearman
Dammer et al.	P42574	CASP3	Caspase-3	NA	0.801043	21	1.28e-05	NA	Strong correlation	Pearson	OID20305	0.900743	88	0	0	Strong correlation	Spearman
Dammer et al.	Q96H15	TIMD4	T-cell immunoglobulin and mucin domain-containing protein 4	NA	0.825603	21	4.06e-06	NA	Strong correlation	Pearson	OID20375	0.887046	88	1.31111e-30	4.14633e-30	Strong correlation	Spearman
Dammer et al.	O14798	TNFRSF10C	Tumor necrosis factor receptor superfamily member 10C	NA	0.730193	28	1.03e-05	NA	Strong correlation	Pearson	OID20265	0.839639	22	9.00563e-07	1.77751e-06	Strong correlation	Spearman
Dammer et al.	Q8N1Q1	CA13	Carbonic anhydrase 13	NA	0.800994	27	5.2e-07	NA	Strong correlation	Pearson	OID20225	0.577366	76	4.76243e-08	1.04e-07	Moderate correlation	Spearman
Dammer et al.	Q9NS71	GKN1	Gastrokine-1	NA	0.372604	22	0.0876774	NA	Weak correlation	Pearson	OID20885	0.378606	88	0.000304284	0.00049288	Weak correlation	Spearman
Dammer et al.	Q8IZP9	ADGRG2	Adhesion G-protein coupled receptor G2	NA	0.0996491	14	0.734658	NA	No correlation	Pearson	OID20189	0.724581	88	1.46586e-15	4.13739e-15	Strong correlation	Spearman
Dammer et al.	P55774	CCL18	C-C motif chemokine 18	NA	0.453399	21	0.0389926	NA	Weak correlation	Pearson	OID20395	0.786147	88	0	0	Strong correlation	Spearman
Dammer et al.	O75791	GRAP2	GRB2-related adapter protein 2	NA	0.847895	13	0.000250756	NA	Strong correlation	Pearson	OID20192	0.669812	46	8.38031e-07	1.65989e-06	Moderate correlation	Spearman
Nilsson et al.	O75326	SEMA7A	Semaphorin-7A	NA	0.134225	16	0.856487	0.856487	No correlation	Spearman	OID20283	0.717813	88	3.54766e-15	9.96346e-15	Strong correlation	Spearman
Nilsson et al.	O95445	APOM	Apolipoprotein M	NA	-0.224607	16	0.960678	0.960678	No correlation	Spearman	OID20374	0.829224	88	0	0	Strong correlation	Spearman
Nilsson et al.	P00441	SOD1	Superoxide dismutase [Cu-Zn]	NA	0.412663	16	0.230177	0.230177	Weak correlation	Spearman	OID20386	0.841353	88	1.06143e-24	3.29218e-24	Strong correlation	Spearman
Nilsson et al.	P00915	CA1	Carbonic anhydrase 1	NA	0.93866	16	0	0	Strong correlation	Spearman	OID20409	0.928551	88	0	0	Strong correlation	Spearman
Nilsson et al.	P01034	CST3	Cystatin-C	NA	0.00827641	16	0.354996	0.354996	No correlation	Spearman	OID20400	0.727202	88	0	0	Strong correlation	Spearman
Nilsson et al.	P01130	LDLR	Low-density lipoprotein receptor	NA	0.829126	16	0.000371456	0.000371456	Strong correlation	Spearman	OID20240	0.848138	88	0	0	Strong correlation	Spearman
Nilsson et al.	P02452	COL1A1	Collagen alpha-1(I) chain	NA	0.27802	16	0.379021	0.379021	No correlation	Spearman	OID20335	0.821722	88	0	0	Strong correlation	Spearman
Nilsson et al.	P02760	AMBP	Protein AMBP	NA	-0.185145	16	0.593829	0.593829	No correlation	Spearman	OID21413	0.600736	88	3.7839e-10	9.73127e-10	Moderate correlation	Spearman
Nilsson et al.	P02786	TFRC	Transferrin receptor protein 1	NA	0.766415	16	0.00624061	0.00624061	Strong correlation	Spearman	OID20369	0.611127	88	0	0	Moderate correlation	Spearman
Nilsson et al.	P03951	F11	Coagulation factor XI	NA	0.367606	16	0.141409	0.141409	Weak correlation	Spearman	OID30773	0.643772	88	1.32884e-11	3.56356e-11	Moderate correlation	Spearman
Nilsson et al.	P04275	VWF	von Willebrand factor	NA	0.574751	16	0.00595149	0.00595149	Moderate correlation	Spearman	OID20256	0.714276	88	0	0	Strong correlation	Spearman
Nilsson et al.	P04792	HSPB1	Heat shock protein beta-1	NA	-0.0358656	16	0.951949	0.951949	No correlation	Spearman	OID20230	0.812951	88	0	0	Strong correlation	Spearman
Nilsson et al.	P05121	SERPINE1	Plasminogen activator inhibitor 1	NA	0.475687	16	0.397628	0.397628	Weak correlation	Spearman	OID20342	0.856187	88	0	0	Strong correlation	Spearman
Nilsson et al.	P05154	SERPINA5	Plasma serine protease inhibitor	NA	0.154139	16	0.0327089	0.0327089	No correlation	Spearman	OID30763	0.533497	88	1.41879e-07	2.99404e-07	Moderate correlation	Spearman
Nilsson et al.	P05164	MPO	Myeloperoxidase	NA	0.789187	16	0.00058039	0.00058039	Strong correlation	Spearman	OID21100	0.66227	88	0	0	Moderate correlation	Spearman
Nilsson et al.	P05362	ICAM1	Intercellular adhesion molecule 1	NA	0.28358	16	0.101056	0.101056	No correlation	Spearman	OID20411	0.728377	88	8.82764e-16	2.49784e-15	Strong correlation	Spearman
Nilsson et al.	P05543	SERPINA7	Thyroxine-binding globulin	NA	0.289405	16	0.0508524	0.0508524	No correlation	Spearman	OID30724	0.654715	88	0	0	Moderate correlation	Spearman
Nilsson et al.	P05556	ITGB1	Integrin beta-1	NA	0.118774	16	0.17267	0.17267	No correlation	Spearman	OID20376	0.491003	88	1.19209e-06	2.31648e-06	Weak correlation	Spearman
Nilsson et al.	P06681	C2	Complement C2	NA	0.265468	16	0.0410139	0.0410139	No correlation	Spearman	OID20410	0.586738	88	1.88565e-09	4.58814e-09	Moderate correlation	Spearman
Nilsson et al.	P07237	P4HB	Protein disulfide-isomerase	NA	0.216026	16	0.304279	0.304279	No correlation	Spearman	OID21509	0.537153	88	6.83184e-08	1.48045e-07	Moderate correlation	Spearman
Nilsson et al.	P07339	CTSD	Cathepsin D	NA	0.0947418	16	0.925796	0.925796	No correlation	Spearman	OID20358	0.780441	88	0	0	Strong correlation	Spearman
Nilsson et al.	P07359	GP1BA	Platelet glycoprotein Ib alpha chain	NA	0.383807	16	0.122925	0.122925	Weak correlation	Spearman	OID20381	0.625286	88	0	0	Moderate correlation	Spearman
Nilsson et al.	P0DOY2	IGLC2	Immunoglobulin lambda constant 2	NA	0.034447	16	0.512164	0.512164	No correlation	Spearman	OID30740	0.465993	88	6.15703e-06	1.13029e-05	Weak correlation	Spearman
Nilsson et al.	P10586	PTPRF	Receptor-type tyrosine-protein phosphatase F	NA	0.535791	16	0.0125817	0.0125817	Moderate correlation	Spearman	OID20310	0.649044	88	0	0	Moderate correlation	Spearman
Nilsson et al.	P10721	KIT	Mast/stem cell growth factor receptor Kit	NA	0.218475	16	0.066027	0.066027	No correlation	Spearman	OID20370	0.832782	88	0	0	Strong correlation	Spearman
Nilsson et al.	P11226	MBL2	Mannose-binding protein C	NA	0.728305	16	0.000926472	0.000926472	Strong correlation	Spearman	OID30759	0.970972	88	3.29761e-55	1.06371e-54	Strong correlation	Spearman
Nilsson et al.	P11717	IGF2R	Cation-independent mannose-6-phosphate receptor	NA	0.064814	16	0.337574	0.337574	No correlation	Spearman	OID21146	0.58346	88	4.0031e-09	9.57522e-09	Moderate correlation	Spearman
Nilsson et al.	P12830	CDH1	Cadherin-1	NA	0.400831	16	0.0679024	0.0679024	Weak correlation	Spearman	OID20353	0.706351	88	0	0	Strong correlation	Spearman
Nilsson et al.	P13591	NCAM1	Neural cell adhesion molecule 1	NA	-0.0526897	16	0.721358	0.721358	No correlation	Spearman	OID20354	0.553027	88	4.04665e-08	8.95816e-08	Moderate correlation	Spearman
Nilsson et al.	P14151	SELL	L-selectin	NA	0.207687	16	0.586183	0.586183	No correlation	Spearman	OID30752	0.717745	88	0	0	Strong correlation	Spearman
Nilsson et al.	P14543	NID1	Nidogen-1	NA	0.615528	16	0.0111158	0.0111158	Moderate correlation	Spearman	OID20362	0.75966	88	0	0	Strong correlation	Spearman
Nilsson et al.	P14780	MMP9	Matrix metalloproteinase-9	NA	0.646151	16	0.00514705	0.00514705	Moderate correlation	Spearman	OID21103	0.924941	88	0	0	Strong correlation	Spearman
Nilsson et al.	P15144	ANPEP	Aminopeptidase N	NA	0.408582	16	0.00937493	0.00937493	Weak correlation	Spearman	OID20350	0.68478	88	1.88022e-13	5.12746e-13	Moderate correlation	Spearman
Nilsson et al.	P17813	ENG	Endoglin	NA	0.331399	16	0.278126	0.278126	Weak correlation	Spearman	OID20287	0.361012	88	0.000594652	0.000932448	Weak correlation	Spearman
Nilsson et al.	P17936	IGFBP3	Insulin-like growth factor-binding protein 3	NA	-0.28561	16	0.456391	0.456391	No correlation	Spearman	OID20398	0.715332	88	0	0	Strong correlation	Spearman
Nilsson et al.	P18065	IGFBP2	Insulin-like growth factor-binding protein 2	NA	0.272243	16	0.221281	0.221281	No correlation	Spearman	OID20325	0.882709	88	0	0	Strong correlation	Spearman
Nilsson et al.	P19320	VCAM1	Vascular cell adhesion protein 1	NA	0.0702502	16	0.57858	0.57858	No correlation	Spearman	OID20396	0.817583	88	0	0	Strong correlation	Spearman
Nilsson et al.	P20023	CR2	Complement receptor type 2	NA	0.0158266	16	0.830731	0.830731	No correlation	Spearman	OID20393	0.919059	88	0	0	Strong correlation	Spearman
Nilsson et al.	P22105	TNXB	Tenascin-X	NA	0.224964	16	0.0960631	0.0960631	No correlation	Spearman	OID21107	0.630552	88	0	0	Moderate correlation	Spearman
Nilsson et al.	P23284	PPIB	Peptidyl-prolyl cis-trans isomerase B	NA	0.377298	16	0.0717725	0.0717725	Weak correlation	Spearman	OID20331	0.768553	88	0	0	Strong correlation	Spearman
Nilsson et al.	P24592	IGFBP6	Insulin-like growth factor-binding protein 6	NA	0.470131	16	0.0215634	0.0215634	Weak correlation	Spearman	OID20413	0.820683	88	0	0	Strong correlation	Spearman
Nilsson et al.	P24821	TNC	Tenascin	NA	0.257125	16	0.0436611	0.0436611	No correlation	Spearman	OID20359	0.567964	88	7.8721e-09	1.82872e-08	Moderate correlation	Spearman
Nilsson et al.	P27487	DPP4	Dipeptidyl peptidase 4	NA	0.130935	16	0.200041	0.200041	No correlation	Spearman	OID20406	0.853668	88	0	0	Strong correlation	Spearman
Nilsson et al.	P30086	PEBP1	Phosphatidylethanolamine-binding protein 1	NA	0.579672	16	0.0338078	0.0338078	Moderate correlation	Spearman	OID21087	0.845532	88	0	0	Strong correlation	Spearman
Nilsson et al.	P33151	CDH5	Cadherin-5	NA	0.157082	16	0.969412	0.969412	No correlation	Spearman	OID20243	0.702711	88	2.33059e-14	6.46494e-14	Strong correlation	Spearman
Nilsson et al.	P35443	THBS4	Thrombospondin-4	NA	0.143377	16	0.154768	0.154768	No correlation	Spearman	OID20368	0.607675	88	0	0	Moderate correlation	Spearman
Nilsson et al.	P35542	SAA4	Serum amyloid A-4 protein	NA	-0.142211	16	0.601516	0.601516	No correlation	Spearman	OID30726	0.594555	88	1.18095e-09	2.94325e-09	Moderate correlation	Spearman
Nilsson et al.	P36222	CHI3L1	Chitinase-3-like protein 1	NA	0.555788	16	0.0215634	0.0215634	Moderate correlation	Spearman	OID20399	0.902786	88	0	0	Strong correlation	Spearman
Nilsson et al.	P49747	COMP	Cartilage oligomeric matrix protein	NA	0.567393	16	0.0889154	0.0889154	Moderate correlation	Spearman	OID20405	0.732697	88	0	0	Strong correlation	Spearman
Nilsson et al.	P52888	THOP1	Thimet oligopeptidase	NA	0.0509831	16	0.960678	0.960678	No correlation	Spearman	OID20194	0.198831	66	0.109418	0.137106	No correlation	Spearman
Nilsson et al.	P98160	HSPG2	Basement membrane-specific heparan sulfate proteoglycan core protein	NA	0.297675	16	0.0493467	0.0493467	No correlation	Spearman	OID20383	0.235585	88	0.0273536	0.0366336	No correlation	Spearman
Nilsson et al.	Q02487	DSC2	Desmocollin-2	NA	0.0503537	16	0.813651	0.813651	No correlation	Spearman	OID21079	0.797489	88	0	0	Strong correlation	Spearman
Nilsson et al.	Q12860	CNTN1	Contactin-1	NA	0.234928	16	0.360918	0.360918	No correlation	Spearman	OID20307	0.851814	88	7.12213e-26	2.21512e-25	Strong correlation	Spearman
Nilsson et al.	Q13867	BLMH	Bleomycin hydrolase	NA	-0.390666	16	0.0679024	0.0679024	No correlation	Spearman	OID20336	0.695097	88	0	0	Moderate correlation	Spearman
Nilsson et al.	Q15113	PCOLCE	Procollagen C-endopeptidase enhancer 1	NA	0.231801	16	0.0423216	0.0423216	No correlation	Spearman	OID20384	0.752562	88	0	0	Strong correlation	Spearman
Nilsson et al.	Q15166	PON3	Serum paraoxonase/lactonase 3	NA	0.703502	16	0.00341334	0.00341334	Strong correlation	Spearman	OID20777	0.821229	88	0	0	Strong correlation	Spearman
Nilsson et al.	Q15485	FCN2	Ficolin-2	NA	0.556047	16	0.00399877	0.00399877	Moderate correlation	Spearman	OID20382	0.596686	88	8.58977e-10	2.17441e-09	Moderate correlation	Spearman
Nilsson et al.	Q15582	TGFBI	Transforming growth factor-beta-induced protein ig-h3	NA	-0.28769	16	0.788187	0.788187	No correlation	Spearman	OID20417	0.53878	88	1.02029e-07	2.1941e-07	Moderate correlation	Spearman
Nilsson et al.	Q15828	CST6	Cystatin-M	NA	0.573838	16	0.0508524	0.0508524	Moderate correlation	Spearman	OID20293	0.89671	88	0	0	Strong correlation	Spearman
Nilsson et al.	Q16853	AOC3	Membrane primary amine oxidase	NA	0.289472	16	0.243953	0.243953	No correlation	Spearman	OID20389	0.784932	88	0	0	Strong correlation	Spearman
Nilsson et al.	Q4KMG0	CDON	Cell adhesion molecule-related/down-regulated by oncogenes	NA	0.0481873	16	0.128883	0.128883	No correlation	Spearman	OID20754	0.503117	88	8.49534e-07	1.67973e-06	Moderate correlation	Spearman
Nilsson et al.	Q6EMK4	VASN	Vasorin	NA	0.460075	16	0.101056	0.101056	Weak correlation	Spearman	OID20345	0.469515	88	5.14801e-06	9.4814e-06	Weak correlation	Spearman
Nilsson et al.	Q86VB7	CD163	Scavenger receptor cysteine-rich type 1 protein M130	NA	0.664321	16	0.00170283	0.00170283	Moderate correlation	Spearman	OID20360	0.880966	88	0	0	Strong correlation	Spearman
Nilsson et al.	Q8NBP7	PCSK9	Proprotein convertase subtilisin/kexin type 9	NA	0.391811	16	0.161766	0.161766	Weak correlation	Spearman	OID20235	0.703583	88	2.09733e-14	5.83224e-14	Strong correlation	Spearman
Nilsson et al.	Q92520	FAM3C	Protein FAM3C	NA	0.217573	16	0.25825	0.25825	No correlation	Spearman	OID20233	0.738773	88	0	0	Strong correlation	Spearman
Nilsson et al.	Q99497	PARK7	Parkinson disease protein 7	NA	0.166259	16	0.268072	0.268072	No correlation	Spearman	OID21160	0.900655	88	0	0	Strong correlation	Spearman
Nilsson et al.	Q99969	RARRES2	Retinoic acid receptor responder protein 2	NA	0.00268858	16	0.519358	0.519358	No correlation	Spearman	OID20373	0.433007	88	3.02139e-05	5.30506e-05	Weak correlation	Spearman
Nilsson et al.	Q99972	MYOC	Myocilin	NA	0.403877	16	0.106235	0.106235	Weak correlation	Spearman	OID21121	0.557829	88	1.64187e-08	3.75237e-08	Moderate correlation	Spearman
Nilsson et al.	Q9UM47	NOTCH3	Neurogenic locus notch homolog protein 3	NA	0.399986	16	0.221281	0.221281	Weak correlation	Spearman	OID20253	0.606724	88	0	0	Moderate correlation	Spearman
Nilsson et al.	Q9Y5Y7	LYVE1	Lymphatic vessel endothelial hyaluronic acid receptor 1	NA	-0.433104	16	0.0623933	0.0623933	No correlation	Spearman	OID30728	0.759501	88	0	0	Strong correlation	Spearman
Nilsson et al.	Q9Y6N7	ROBO1	Roundabout homolog 1	NA	0.224141	16	0.0572279	0.0572279	No correlation	Spearman	OID20734	0.57763	88	6.65779e-09	1.54982e-08	Moderate correlation	Spearman
Kirsher et al. (MS HAP Depletion - Olink 3K)	A1L4H1	SSC5D	Soluble scavenger receptor cysteine-rich domain-containing protein SSC5D	OID20351	0.850984	78	NA	NA	Strong correlation	Spearman	OID20351	0.856715	88	0	0	Strong correlation	Spearman
Kirsher et al. (MS HAP Depletion - Olink 3K)	A6NI73	LILRA5	Leukocyte immunoglobulin-like receptor subfamily A member 5	OID20209	0.165336	78	NA	NA	No correlation	Spearman	OID20209	0.737334	76	0	0	Strong correlation	Spearman
Kirsher et al. (MS HAP Depletion - Olink 3K)	A8MVW5	HEPACAM2	HEPACAM family member 2	OID31151	0.445476	78	NA	NA	Weak correlation	Spearman	OID31151	0.565877	78	1.19037e-07	2.54532e-07	Moderate correlation	Spearman
Kirsher et al. (MS HAP Depletion - Olink 3K)	O00161	SNAP23	Synaptosomal-associated protein 23	OID20218	0.655334	78	NA	NA	Moderate correlation	Spearman	OID20218	0.760887	31	2.22072e-06	4.25669e-06	Strong correlation	Spearman
Kirsher et al. (MS HAP Depletion - Olink 3K)	O00194	RAB27B	Ras-related protein Rab-27B	OID30354	0.0960685	78	NA	NA	No correlation	Spearman	OID30354	0.80212	88	0	0	Strong correlation	Spearman
Kirsher et al. (MS HAP Depletion - Olink 3K)	O00233	PSMD9	26S proteasome non-ATPase regulatory subunit 9	OID21304	0.509453	78	NA	NA	Moderate correlation	Spearman	OID21304	0.807721	88	0	0	Strong correlation	Spearman
Kirsher et al. (MS HAP Depletion - Olink 3K)	O00241	SIRPB1	Signal-regulatory protein beta-1	OID20739	0.427661	78	NA	NA	Weak correlation	Spearman	OID20739	0.539088	66	4.3723e-06	8.12247e-06	Moderate correlation	Spearman
Kirsher et al. (MS HAP Depletion - Olink 3K)	O00339	MATN2	Matrilin-2	OID20767	0.361727	78	NA	NA	Weak correlation	Spearman	OID20767	0.158934	76	0.169945	0.205677	No correlation	Spearman
Kirsher et al. (MS HAP Depletion - Olink 3K)	O00391	QSOX1	Sulfhydryl oxidase 1	OID30729	0.201457	78	NA	NA	No correlation	Spearman	OID30729	0.285812	88	0.00712293	0.0100901	No correlation	Spearman
Kirsher et al. (MS HAP Depletion - Olink 3K)	O00451	GFRA2	GDNF family receptor alpha-2	OID21330	0.346415	78	NA	NA	Weak correlation	Spearman	OID21330	0.561252	88	2.30096e-08	5.21644e-08	Moderate correlation	Spearman
Kirsher et al. (MS HAP Depletion - Olink 3K)	O00584	RNASET2	Ribonuclease T2	OID20321	0.70164	78	NA	NA	Strong correlation	Spearman	OID20321	0.581487	88	4.78441e-09	1.13479e-08	Moderate correlation	Spearman
Kirsher et al. (MS HAP Depletion - Olink 3K)	O00585	CCL21	C-C motif chemokine 21	OID20686	0.255504	78	NA	NA	No correlation	Spearman	OID20686	0.382433	56	0.00384621	0.0056103	Weak correlation	Spearman
Kirsher et al. (MS HAP Depletion - Olink 3K)	O00592	PODXL	Podocalyxin	OID21358	0.519898	78	NA	NA	Moderate correlation	Spearman	OID21358	0.59348	88	1.36446e-09	3.39312e-09	Moderate correlation	Spearman
Kirsher et al. (MS HAP Depletion - Olink 3K)	O00602	FCN1	Ficolin-1	OID30690	0.691524	78	NA	NA	Moderate correlation	Spearman	OID30690	0.683221	88	2.23861e-13	6.06088e-13	Moderate correlation	Spearman
Kirsher et al. (MS HAP Depletion - Olink 3K)	O00748	CES2	Cocaine esterase	OID21366	0.0840046	78	NA	NA	No correlation	Spearman	OID21366	0.218273	88	0.0412396	0.054392	No correlation	Spearman
Kirsher et al. (MS HAP Depletion - Olink 3K)	O14579	COPE	Coatomer subunit epsilon	OID20797	0.0614901	78	NA	NA	No correlation	Spearman	OID20797	-0.00490196	17	0.988687	0.990442	No correlation	Spearman
Kirsher et al. (MS HAP Depletion - Olink 3K)	O14594	NCAN	Neurocan core protein	OID21055	0.902123	78	NA	NA	Strong correlation	Spearman	OID21055	0.220025	68	0.0715227	0.0915523	No correlation	Spearman
Kirsher et al. (MS HAP Depletion - Olink 3K)	O14618	CCS	Copper chaperone for superoxide dismutase	OID20973	0.241543	78	NA	NA	No correlation	Spearman	OID20973	0.722152	80	0	0	Strong correlation	Spearman
Kirsher et al. (MS HAP Depletion - Olink 3K)	O14737	PDCD5	Programmed cell death protein 5	OID21021	0.0068576	78	NA	NA	No correlation	Spearman	OID21021	0.890909	10	0.00138027	0.00210584	Strong correlation	Spearman
Kirsher et al. (MS HAP Depletion - Olink 3K)	O14745	SLC9A3R1	Na(+)/H(+) exchange regulatory cofactor NHE-RF1	OID30630	0.718535	78	NA	NA	Strong correlation	Spearman	OID30630	0.868726	88	0	0	Strong correlation	Spearman
Kirsher et al. (MS HAP Depletion - Olink 3K)	O14773	TPP1	Tripeptidyl-peptidase 1	OID20750	0.613804	78	NA	NA	Moderate correlation	Spearman	OID20750	0.504142	76	4.71493e-06	8.74081e-06	Moderate correlation	Spearman
Kirsher et al. (MS HAP Depletion - Olink 3K)	O14786	NRP1	Neuropilin-1	OID20390	0.454545	78	NA	NA	Weak correlation	Spearman	OID20390	0.776142	88	6.55631e-19	1.96341e-18	Strong correlation	Spearman
Kirsher et al. (MS HAP Depletion - Olink 3K)	O14791	APOL1	Apolipoprotein L1	OID30708	-0.119792	78	NA	NA	No correlation	Spearman	OID30708	0.150329	88	0.161845	0.197325	No correlation	Spearman
Kirsher et al. (MS HAP Depletion - Olink 3K)	O14793	MSTN	Growth/differentiation factor 8	OID20115	0.643218	78	NA	NA	Moderate correlation	Spearman	OID20115	0.741256	88	0	0	Strong correlation	Spearman
Kirsher et al. (MS HAP Depletion - Olink 3K)	O14917	PCDH17	Protocadherin-17	OID20132	0.0960179	78	NA	NA	No correlation	Spearman	OID20132	0.42253	45	0.00412102	0.00599049	Weak correlation	Spearman
Kirsher et al. (MS HAP Depletion - Olink 3K)	O14960	LECT2	Leukocyte cell-derived chemotaxin-2	OID30320	0.120301	78	NA	NA	No correlation	Spearman	OID30320	0.264222	88	0.0128622	0.0177959	No correlation	Spearman
Kirsher et al. (MS HAP Depletion - Olink 3K)	O14964	HGS	Hepatocyte growth factor-regulated tyrosine kinase substrate	OID21175	0.531633	78	NA	NA	Moderate correlation	Spearman	OID21175	-0.212121	10	0.559908	0.61135	No correlation	Spearman
Kirsher et al. (MS HAP Depletion - Olink 3K)	O15031	PLXNB2	Plexin-B2	OID20317	0.628321	78	NA	NA	Moderate correlation	Spearman	OID20317	0.580624	88	5.16146e-09	1.21655e-08	Moderate correlation	Spearman
Kirsher et al. (MS HAP Depletion - Olink 3K)	O15240	VGF	Neurosecretory protein VGF	OID31067	0.303816	78	NA	NA	Weak correlation	Spearman	OID31067	0.700317	63	0	0	Strong correlation	Spearman
Kirsher et al. (MS HAP Depletion - Olink 3K)	O15335	CHAD	Chondroadherin	OID30660	0.732293	78	NA	NA	Strong correlation	Spearman	OID30660	0.507284	88	4.55994e-07	9.24268e-07	Moderate correlation	Spearman
Kirsher et al. (MS HAP Depletion - Olink 3K)	O15394	NCAM2	Neural cell adhesion molecule 2	OID21095	0.746119	78	NA	NA	Strong correlation	Spearman	OID21095	0.755961	88	0	0	Strong correlation	Spearman
Kirsher et al. (MS HAP Depletion - Olink 3K)	O15400	STX7	Syntaxin-7	OID30560	0.711293	78	NA	NA	Strong correlation	Spearman	OID30560	0.769231	12	0.00525292	0.00755484	Strong correlation	Spearman
Kirsher et al. (MS HAP Depletion - Olink 3K)	O15467	CCL16	C-C motif chemokine 16	OID20334	0.779309	78	NA	NA	Strong correlation	Spearman	OID20334	0.829999	88	0	0	Strong correlation	Spearman
Kirsher et al. (MS HAP Depletion - Olink 3K)	O43278	SPINT1	Kunitz-type protease inhibitor 1	OID21109	0.565548	78	NA	NA	Moderate correlation	Spearman	OID21109	0.846818	88	0	0	Strong correlation	Spearman
Kirsher et al. (MS HAP Depletion - Olink 3K)	O43280	TREH	Trehalase	OID30388	0.936469	78	NA	NA	Strong correlation	Spearman	OID30388	0.942992	88	0	0	Strong correlation	Spearman
Kirsher et al. (MS HAP Depletion - Olink 3K)	O43291	SPINT2	Kunitz-type protease inhibitor 2	OID20720	0.0627988	78	NA	NA	No correlation	Spearman	OID20720	0.0515385	25	0.806655	0.836285	No correlation	Spearman
Kirsher et al. (MS HAP Depletion - Olink 3K)	O43396	TXNL1	Thioredoxin-like protein 1	OID30872	-0.0839793	78	NA	NA	No correlation	Spearman	OID30872	0.0938149	88	0.383934	0.433462	No correlation	Spearman
Kirsher et al. (MS HAP Depletion - Olink 3K)	O43399	TPD52L2	Tumor protein D54	OID30609	0.778024	78	NA	NA	Strong correlation	Spearman	OID30609	0.798687	40	3.8843e-08	8.64965e-08	Strong correlation	Spearman
Kirsher et al. (MS HAP Depletion - Olink 3K)	O43493	TGOLN2	Trans-Golgi network integral membrane protein 2	OID30691	0.509781	78	NA	NA	Moderate correlation	Spearman	OID30691	0.668809	88	1.06922e-12	2.88103e-12	Moderate correlation	Spearman
Kirsher et al. (MS HAP Depletion - Olink 3K)	O43505	B4GAT1	Beta-1,4-glucuronyltransferase 1	OID21127	0.366077	78	NA	NA	Weak correlation	Spearman	OID21127	0.473601	88	4.17329e-06	7.775e-06	Weak correlation	Spearman
Kirsher et al. (MS HAP Depletion - Olink 3K)	O43508	TNFSF12	Tumor necrosis factor ligand superfamily member 12	OID20624	0.0895988	78	NA	NA	No correlation	Spearman	OID20624	0.125383	61	0.334734	0.380963	No correlation	Spearman
Kirsher et al. (MS HAP Depletion - Olink 3K)	O43583	DENR	Density-regulated protein	OID30493	0.225009	78	NA	NA	No correlation	Spearman	OID30493	0.689077	44	6.41913e-07	1.28269e-06	Moderate correlation	Spearman
Kirsher et al. (MS HAP Depletion - Olink 3K)	O43598	DNPH1	2'-deoxynucleoside 5'-phosphate N-hydrolase 1	OID20744	0.717397	78	NA	NA	Strong correlation	Spearman	OID20744	0.563636	21	0.00882017	0.012401	Moderate correlation	Spearman
Kirsher et al. (MS HAP Depletion - Olink 3K)	O43639	NCK2	Cytoplasmic protein NCK2	OID20683	0.825213	78	NA	NA	Strong correlation	Spearman	OID20683	0.677887	50	1.93167e-07	4.00894e-07	Moderate correlation	Spearman
Kirsher et al. (MS HAP Depletion - Olink 3K)	O43665	RGS10	Regulator of G-protein signaling 10	OID30999	0.83758	78	NA	NA	Strong correlation	Spearman	OID30999	0.652918	88	0	0	Moderate correlation	Spearman
Kirsher et al. (MS HAP Depletion - Olink 3K)	O43681	GET3	ATPase GET3	OID30303	0.298687	78	NA	NA	No correlation	Spearman	OID30303	-0.025584	30	0.893483	0.912064	No correlation	Spearman
Kirsher et al. (MS HAP Depletion - Olink 3K)	O43707	ACTN4	Alpha-actinin-4	OID20435	0.0313865	78	NA	NA	No correlation	Spearman	OID20435	0.0312951	88	0.771848	0.80389	No correlation	Spearman
Kirsher et al. (MS HAP Depletion - Olink 3K)	O43768	ENSA	Alpha-endosulfine	OID31355	0.197916	78	NA	NA	No correlation	Spearman	OID31355	0.668773	64	1.46138e-09	3.61821e-09	Moderate correlation	Spearman
Kirsher et al. (MS HAP Depletion - Olink 3K)	O43827	ANGPTL7	Angiopoietin-related protein 7	OID21412	0.317675	78	NA	NA	Weak correlation	Spearman	OID21412	0.0714286	8	0.881994	0.90444	No correlation	Spearman
Kirsher et al. (MS HAP Depletion - Olink 3K)	O43866	CD5L	CD5 antigen-like	OID30775	0.664024	78	NA	NA	Moderate correlation	Spearman	OID30775	0.758762	88	0	0	Strong correlation	Spearman
Kirsher et al. (MS HAP Depletion - Olink 3K)	O43895	XPNPEP2	Xaa-Pro aminopeptidase 2	OID21508	0.975291	78	NA	NA	Strong correlation	Spearman	OID21508	0.947448	88	0	0	Strong correlation	Spearman
Kirsher et al. (MS HAP Depletion - Olink 3K)	O43915	VEGFD	Vascular endothelial growth factor D	OID20662	0.69079	78	NA	NA	Moderate correlation	Spearman	OID20662	0.703349	76	0	0	Strong correlation	Spearman
Kirsher et al. (MS HAP Depletion - Olink 3K)	O60234	GMFG	Glia maturation factor gamma	OID30340	0.764367	78	NA	NA	Strong correlation	Spearman	OID30340	0.873851	88	0	0	Strong correlation	Spearman
Kirsher et al. (MS HAP Depletion - Olink 3K)	O60243	HS6ST1	Heparan-sulfate 6-O-sulfotransferase 1	OID21441	0.129706	78	NA	NA	No correlation	Spearman	OID21441	-0.283333	9	0.462991	0.514485	No correlation	Spearman
Kirsher et al. (MS HAP Depletion - Olink 3K)	O60245	PCDH7	Protocadherin-7	OID31456	0.0805516	78	NA	NA	No correlation	Spearman	OID31456	0.369333	52	0.00736399	0.0104054	Weak correlation	Spearman
Kirsher et al. (MS HAP Depletion - Olink 3K)	O60279	SUSD5	Sushi domain-containing protein 5	OID30650	0.766942	78	NA	NA	Strong correlation	Spearman	OID30650	0.832834	88	0	0	Strong correlation	Spearman
Kirsher et al. (MS HAP Depletion - Olink 3K)	O60462	NRP2	Neuropilin-2	OID21081	0.568482	78	NA	NA	Moderate correlation	Spearman	OID21081	0.603691	88	4.78657e-10	1.22541e-09	Moderate correlation	Spearman
Kirsher et al. (MS HAP Depletion - Olink 3K)	O60476	MAN1A2	Mannosyl-oligosaccharide 1,2-alpha-mannosidase IB	OID30262	0.207425	78	NA	NA	No correlation	Spearman	OID30262	0.0671791	33	0.709437	0.748054	No correlation	Spearman
Kirsher et al. (MS HAP Depletion - Olink 3K)	O60664	PLIN3	Perilipin-3	OID20143	0.645216	78	NA	NA	Moderate correlation	Spearman	OID20143	0.473654	88	4.16191e-06	7.76661e-06	Weak correlation	Spearman
Kirsher et al. (MS HAP Depletion - Olink 3K)	O60749	SNX2	Sorting nexin-2	OID31374	0.241948	78	NA	NA	No correlation	Spearman	OID31374	0.1	9	0.809981	0.838962	No correlation	Spearman
Kirsher et al. (MS HAP Depletion - Olink 3K)	O60760	HPGDS	Hematopoietic prostaglandin D synthase	OID21266	0.181836	78	NA	NA	No correlation	Spearman	OID21266	0.3534	34	0.0409902	0.0541263	Weak correlation	Spearman
Kirsher et al. (MS HAP Depletion - Olink 3K)	O75015	FCGR3B	Low affinity immunoglobulin gamma Fc region receptor III-B	OID20387	0.368328	78	NA	NA	Weak correlation	Spearman	OID20387	0.689902	88	0	0	Moderate correlation	Spearman
Kirsher et al. (MS HAP Depletion - Olink 3K)	O75023	LILRB5	Leukocyte immunoglobulin-like receptor subfamily B member 5	OID20324	0.927212	78	NA	NA	Strong correlation	Spearman	OID20324	0.867423	88	0	0	Strong correlation	Spearman
Kirsher et al. (MS HAP Depletion - Olink 3K)	O75144	ICOSLG	ICOS ligand	OID21351	0.0753429	78	NA	NA	No correlation	Spearman	OID21351	0.551196	88	4.57288e-08	1.00443e-07	Moderate correlation	Spearman
Kirsher et al. (MS HAP Depletion - Olink 3K)	O75223	GGCT	Gamma-glutamylcyclotransferase	OID30304	0.614537	78	NA	NA	Moderate correlation	Spearman	OID30304	0.558128	88	1.60717e-08	3.68051e-08	Moderate correlation	Spearman
Kirsher et al. (MS HAP Depletion - Olink 3K)	O75326	SEMA7A	Semaphorin-7A	OID20283	0.501603	78	NA	NA	Moderate correlation	Spearman	OID20283	0.717813	88	3.54766e-15	9.96346e-15	Strong correlation	Spearman
Kirsher et al. (MS HAP Depletion - Olink 3K)	O75339	CILP	Cartilage intermediate layer protein 1	OID30399	0.811758	78	NA	NA	Strong correlation	Spearman	OID30399	0.498468	88	1.10156e-06	2.14424e-06	Weak correlation	Spearman
Kirsher et al. (MS HAP Depletion - Olink 3K)	O75340	PDCD6	Programmed cell death protein 6	OID20163	-0.00225625	78	NA	NA	No correlation	Spearman	OID20163	0.279948	62	0.0278721	0.0372397	No correlation	Spearman
Kirsher et al. (MS HAP Depletion - Olink 3K)	O75347	TBCA	Tubulin-specific chaperone A	OID30616	0.612615	78	NA	NA	Moderate correlation	Spearman	OID30616	0.879821	88	0	0	Strong correlation	Spearman
Kirsher et al. (MS HAP Depletion - Olink 3K)	O75348	ATP6V1G1	V-type proton ATPase subunit G 1	OID30242	0.603739	78	NA	NA	Moderate correlation	Spearman	OID30242	0.258741	12	0.416938	0.468382	No correlation	Spearman
Kirsher et al. (MS HAP Depletion - Olink 3K)	O75351	VPS4B	Vacuolar protein sorting-associated protein 4B	OID31386	0.83452	78	NA	NA	Strong correlation	Spearman	OID31386	0.692742	31	2.59568e-05	4.56468e-05	Moderate correlation	Spearman
Kirsher et al. (MS HAP Depletion - Olink 3K)	O75356	ENTPD5	Nucleoside diphosphate phosphatase ENTPD5	OID20104	0.42627	78	NA	NA	Weak correlation	Spearman	OID20104	0.497501	88	8.17172e-07	1.62427e-06	Weak correlation	Spearman
Kirsher et al. (MS HAP Depletion - Olink 3K)	O75509	TNFRSF21	Tumor necrosis factor receptor superfamily member 21	OID21052	0.377964	78	NA	NA	Weak correlation	Spearman	OID21052	0.57619	35	0.000372349	0.000597983	Moderate correlation	Spearman
Kirsher et al. (MS HAP Depletion - Olink 3K)	O75563	SKAP2	Src kinase-associated phosphoprotein 2	OID20761	0.849189	78	NA	NA	Strong correlation	Spearman	OID20761	0.489003	32	0.00497162	0.00717769	Weak correlation	Spearman
Kirsher et al. (MS HAP Depletion - Olink 3K)	O75594	PGLYRP1	Peptidoglycan recognition protein 1	OID20338	0.670481	78	NA	NA	Moderate correlation	Spearman	OID20338	0.746892	88	0	0	Strong correlation	Spearman
Kirsher et al. (MS HAP Depletion - Olink 3K)	O75629	CREG1	Protein CREG1	OID21515	0.463476	78	NA	NA	Weak correlation	Spearman	OID21515	0.316385	88	0.00278737	0.00412985	Weak correlation	Spearman
Kirsher et al. (MS HAP Depletion - Olink 3K)	O75695	RP2	Protein XRP2	OID21302	0.0307759	78	NA	NA	No correlation	Spearman	OID21302	-0.021978	13	0.949418	0.957212	No correlation	Spearman
Kirsher et al. (MS HAP Depletion - Olink 3K)	O75787	ATP6AP2	Renin receptor	OID21178	0.0695171	78	NA	NA	No correlation	Spearman	OID21178	0.47619	8	0.243056	0.286142	Weak correlation	Spearman
Kirsher et al. (MS HAP Depletion - Olink 3K)	O75791	GRAP2	GRB2-related adapter protein 2	OID20192	0.833862	78	NA	NA	Strong correlation	Spearman	OID20192	0.669812	46	8.38031e-07	1.65989e-06	Moderate correlation	Spearman
Kirsher et al. (MS HAP Depletion - Olink 3K)	O75888	TNFSF13	Tumor necrosis factor ligand superfamily member 13	OID20733	0.404254	78	NA	NA	Weak correlation	Spearman	OID20733	0.86014	12	0.000597084	0.000934963	Strong correlation	Spearman
Kirsher et al. (MS HAP Depletion - Olink 3K)	O76061	STC2	Stanniocalcin-2	OID21157	0.453688	78	NA	NA	Weak correlation	Spearman	OID21157	0.551055	88	4.61587e-08	1.01191e-07	Moderate correlation	Spearman
Kirsher et al. (MS HAP Depletion - Olink 3K)	O76074	PDE5A	cGMP-specific 3',5'-cyclic phosphodiesterase	OID30584	0.899518	78	NA	NA	Strong correlation	Spearman	OID30584	0.858582	88	0	0	Strong correlation	Spearman
Kirsher et al. (MS HAP Depletion - Olink 3K)	O76076	CCN5	CCN family member 5	OID21068	-0.0427394	78	NA	NA	No correlation	Spearman	OID21068	0.52621	63	1.29184e-05	2.30366e-05	Moderate correlation	Spearman
Kirsher et al. (MS HAP Depletion - Olink 3K)	O94760	DDAH1	N(G),N(G)-dimethylarginine dimethylaminohydrolase 1	OID21299	-0.0711029	78	NA	NA	No correlation	Spearman	OID21299	0.304049	39	0.0602631	0.0773149	Weak correlation	Spearman
Kirsher et al. (MS HAP Depletion - Olink 3K)	O94856	NFASC	Neurofascin	OID20634	0.49743	78	NA	NA	Weak correlation	Spearman	OID20634	0.437834	33	0.0114545	0.0159459	Weak correlation	Spearman
Kirsher et al. (MS HAP Depletion - Olink 3K)	O94903	PLPBP	Pyridoxal phosphate homeostasis protein	OID20144	0.632698	78	NA	NA	Moderate correlation	Spearman	OID20144	0.0166667	9	0.98157	0.984185	No correlation	Spearman
Kirsher et al. (MS HAP Depletion - Olink 3K)	O94979	SEC31A	Protein transport protein Sec31A	OID30269	0.497667	78	NA	NA	Weak correlation	Spearman	OID30269	0.830303	10	0.0055568	0.00797158	Strong correlation	Spearman
Kirsher et al. (MS HAP Depletion - Olink 3K)	O94985	CLSTN1	Calsyntenin-1	OID20874	-0.0177418	78	NA	NA	No correlation	Spearman	OID20874	0.207302	88	0.0527784	0.0684906	No correlation	Spearman
Kirsher et al. (MS HAP Depletion - Olink 3K)	O95274	LYPD3	Ly6/PLAUR domain-containing protein 3	OID21530	0.249257	78	NA	NA	No correlation	Spearman	OID21530	0.461467	88	7.72872e-06	1.40285e-05	Weak correlation	Spearman
Kirsher et al. (MS HAP Depletion - Olink 3K)	O95372	LYPLA2	Acyl-protein thioesterase 2	OID30817	-0.0146161	78	NA	NA	No correlation	Spearman	OID30817	-0.393189	18	0.107483	0.134832	No correlation	Spearman
Kirsher et al. (MS HAP Depletion - Olink 3K)	O95393	BMP10	Bone morphogenetic protein 10	OID30575	0.287145	78	NA	NA	No correlation	Spearman	OID30575	0.565561	68	8.25055e-07	1.63706e-06	Moderate correlation	Spearman
Kirsher et al. (MS HAP Depletion - Olink 3K)	O95445	APOM	Apolipoprotein M	OID20374	0.254568	78	NA	NA	No correlation	Spearman	OID20374	0.829224	88	0	0	Strong correlation	Spearman
Kirsher et al. (MS HAP Depletion - Olink 3K)	O95497	VNN1	Pantetheinase	OID30711	0.851819	78	NA	NA	Strong correlation	Spearman	OID30711	0.933377	88	0	0	Strong correlation	Spearman
Kirsher et al. (MS HAP Depletion - Olink 3K)	O95633	FSTL3	Follistatin-related protein 3	OID20782	0.678979	78	NA	NA	Moderate correlation	Spearman	OID20782	0.384073	63	0.00202258	0.00303252	Weak correlation	Spearman
Kirsher et al. (MS HAP Depletion - Olink 3K)	O95727	CRTAM	Cytotoxic and regulatory T-cell molecule	OID20914	0.640912	78	NA	NA	Moderate correlation	Spearman	OID20914	0.697537	29	4.17311e-05	7.28197e-05	Moderate correlation	Spearman
Kirsher et al. (MS HAP Depletion - Olink 3K)	O95817	BAG3	BAG family molecular chaperone regulator 3	OID20972	0.281303	78	NA	NA	No correlation	Spearman	OID20972	0.309524	8	0.461806	0.513673	Weak correlation	Spearman
Kirsher et al. (MS HAP Depletion - Olink 3K)	O95866	MPIG6B	Megakaryocyte and platelet inhibitory receptor G6b	OID20779	0.500686	78	NA	NA	Moderate correlation	Spearman	OID20779	0.35	9	0.358581	0.406464	Weak correlation	Spearman
Kirsher et al. (MS HAP Depletion - Olink 3K)	O95980	RECK	Reversion-inducing cysteine-rich protein with Kazal motifs	OID30234	0.211094	78	NA	NA	No correlation	Spearman	OID30234	0.595121	88	9.66847e-10	2.43112e-09	Moderate correlation	Spearman
Kirsher et al. (MS HAP Depletion - Olink 3K)	O95998	IL18BP	Interleukin-18-binding protein	OID20348	0.296237	78	NA	NA	No correlation	Spearman	OID20348	0.637813	76	0	0	Moderate correlation	Spearman
Kirsher et al. (MS HAP Depletion - Olink 3K)	P00325	ADH1B	All-trans-retinol dehydrogenase [NAD(+)] ADH1B	OID30612	0.746785	78	NA	NA	Strong correlation	Spearman	OID30612	0.79055	88	0	0	Strong correlation	Spearman
Kirsher et al. (MS HAP Depletion - Olink 3K)	P00352	ALDH1A1	Aldehyde dehydrogenase 1A1	OID21128	0.828096	78	NA	NA	Strong correlation	Spearman	OID21128	0.908651	88	0	0	Strong correlation	Spearman
Kirsher et al. (MS HAP Depletion - Olink 3K)	P00390	GSR	Glutathione reductase, mitochondrial	OID30700	0.266002	78	NA	NA	No correlation	Spearman	OID30700	0.498754	88	7.59124e-07	1.51155e-06	Weak correlation	Spearman
Kirsher et al. (MS HAP Depletion - Olink 3K)	P00441	SOD1	Superoxide dismutase [Cu-Zn]	OID20386	-0.0077554	78	NA	NA	No correlation	Spearman	OID20386	0.841353	88	1.06143e-24	3.29218e-24	Strong correlation	Spearman
Kirsher et al. (MS HAP Depletion - Olink 3K)	P00533	EGFR	Epidermal growth factor receptor	OID20319	0.332591	78	NA	NA	Weak correlation	Spearman	OID20319	0.589071	88	1.56869e-09	3.87539e-09	Moderate correlation	Spearman
Kirsher et al. (MS HAP Depletion - Olink 3K)	P00568	AK1	Adenylate kinase isoenzyme 1	OID20122	0.475487	78	NA	NA	Weak correlation	Spearman	OID20122	0.876316	88	0	0	Strong correlation	Spearman
Kirsher et al. (MS HAP Depletion - Olink 3K)	P00734	F2	Prothrombin	OID30723	0.0872166	78	NA	NA	No correlation	Spearman	OID30723	0.469816	88	3.87404e-06	7.27752e-06	Weak correlation	Spearman
Kirsher et al. (MS HAP Depletion - Olink 3K)	P00736	C1R	Complement C1r subcomponent	OID30753	0.304164	78	NA	NA	Weak correlation	Spearman	OID30753	0.47517	88	2.89755e-06	5.50729e-06	Weak correlation	Spearman
Kirsher et al. (MS HAP Depletion - Olink 3K)	P00740	F9	Coagulation factor IX	OID20349	0.460615	78	NA	NA	Weak correlation	Spearman	OID20349	0.547949	88	3.28432e-08	7.34258e-08	Moderate correlation	Spearman
Kirsher et al. (MS HAP Depletion - Olink 3K)	P00742	F10	Coagulation factor X	OID30684	0.488334	78	NA	NA	Weak correlation	Spearman	OID30684	0.683485	88	2.17354e-13	5.89887e-13	Moderate correlation	Spearman
Kirsher et al. (MS HAP Depletion - Olink 3K)	P00746	CFD	Complement factor D	OID30738	0.653511	78	NA	NA	Moderate correlation	Spearman	OID30738	0.690501	88	0	0	Moderate correlation	Spearman
Kirsher et al. (MS HAP Depletion - Olink 3K)	P00747	PLG	Plasminogen	OID30785	0.272541	78	NA	NA	No correlation	Spearman	OID30785	0.513138	88	4.79435e-07	9.66576e-07	Moderate correlation	Spearman
Kirsher et al. (MS HAP Depletion - Olink 3K)	P00748	F12	Coagulation factor XII	OID30739	0.657912	78	NA	NA	Moderate correlation	Spearman	OID30739	0.662323	88	0	0	Moderate correlation	Spearman
Kirsher et al. (MS HAP Depletion - Olink 3K)	P00751	CFB	Complement factor B	OID30755	0.705889	78	NA	NA	Strong correlation	Spearman	OID30755	0.823641	88	0	0	Strong correlation	Spearman
Kirsher et al. (MS HAP Depletion - Olink 3K)	P00813	ADA	Adenosine deaminase	OID20645	0.174496	78	NA	NA	No correlation	Spearman	OID20645	0.312707	37	0.0599535	0.0770051	Weak correlation	Spearman
Kirsher et al. (MS HAP Depletion - Olink 3K)	P00915	CA1	Carbonic anhydrase 1	OID20409	0.863352	78	NA	NA	Strong correlation	Spearman	OID20409	0.928551	88	0	0	Strong correlation	Spearman
Kirsher et al. (MS HAP Depletion - Olink 3K)	P00918	CA2	Carbonic anhydrase 2	OID21149	0.682343	78	NA	NA	Moderate correlation	Spearman	OID21149	0.904195	88	0	0	Strong correlation	Spearman
Kirsher et al. (MS HAP Depletion - Olink 3K)	P00966	ASS1	Argininosuccinate synthase	OID30170	0.501963	78	NA	NA	Moderate correlation	Spearman	OID30170	0.622003	45	8.267e-06	1.49814e-05	Moderate correlation	Spearman
Kirsher et al. (MS HAP Depletion - Olink 3K)	P01008	SERPINC1	Antithrombin-III	OID30789	0.289116	78	NA	NA	No correlation	Spearman	OID30789	0.584915	88	2.17497e-09	5.2694e-09	Moderate correlation	Spearman
Kirsher et al. (MS HAP Depletion - Olink 3K)	P01009	SERPINA1	Alpha-1-antitrypsin	OID30750	0.0953248	78	NA	NA	No correlation	Spearman	OID30750	0.416683	88	5.38591e-05	9.31192e-05	Weak correlation	Spearman
Kirsher et al. (MS HAP Depletion - Olink 3K)	P01011	SERPINA3	Alpha-1-antichymotrypsin	OID30786	0.541572	78	NA	NA	Moderate correlation	Spearman	OID30786	0.825508	88	0	0	Strong correlation	Spearman
Kirsher et al. (MS HAP Depletion - Olink 3K)	P01019	AGT	Angiotensinogen	OID30709	0.230568	78	NA	NA	No correlation	Spearman	OID30709	-0.0523936	88	0.627817	0.67313	No correlation	Spearman
Kirsher et al. (MS HAP Depletion - Olink 3K)	P01024	C3	Complement C3	OID30776	0.263875	78	NA	NA	No correlation	Spearman	OID30776	0.423814	88	4.58379e-05	7.98626e-05	Weak correlation	Spearman
Kirsher et al. (MS HAP Depletion - Olink 3K)	P01031	C5	Complement C5	OID30744	0.149736	78	NA	NA	No correlation	Spearman	OID30744	0.501356	88	9.37772e-07	1.8445e-06	Moderate correlation	Spearman
Kirsher et al. (MS HAP Depletion - Olink 3K)	P01033	TIMP1	Metalloproteinase inhibitor 1	OID20418	0.469723	78	NA	NA	Weak correlation	Spearman	OID20418	0.790708	88	0	0	Strong correlation	Spearman
Kirsher et al. (MS HAP Depletion - Olink 3K)	P01034	CST3	Cystatin-C	OID20400	-0.038607	78	NA	NA	No correlation	Spearman	OID20400	0.727202	88	0	0	Strong correlation	Spearman
Kirsher et al. (MS HAP Depletion - Olink 3K)	P01127	PDGFB	Platelet-derived growth factor subunit B	OID20741	0.283574	78	NA	NA	No correlation	Spearman	OID20741	0.0253469	46	0.866988	0.891466	No correlation	Spearman
Kirsher et al. (MS HAP Depletion - Olink 3K)	P01130	LDLR	Low-density lipoprotein receptor	OID20240	0.818991	78	NA	NA	Strong correlation	Spearman	OID20240	0.848138	88	0	0	Strong correlation	Spearman
Kirsher et al. (MS HAP Depletion - Olink 3K)	P01133	EGF	Pro-epidermal growth factor	OID20698	0.162269	78	NA	NA	No correlation	Spearman	OID20698	-0.151515	10	0.681808	0.72278	No correlation	Spearman
Kirsher et al. (MS HAP Depletion - Olink 3K)	P01137	TGFB1	Transforming growth factor beta-1 proprotein	OID20621	0.260537	78	NA	NA	No correlation	Spearman	OID20621	0.537565	88	1.10129e-07	2.35931e-07	Moderate correlation	Spearman
Kirsher et al. (MS HAP Depletion - Olink 3K)	P01236	PRL	Prolactin	OID21033	0.688548	78	NA	NA	Moderate correlation	Spearman	OID21033	0.699702	57	1.4541e-09	3.60808e-09	Moderate correlation	Spearman
Kirsher et al. (MS HAP Depletion - Olink 3K)	P01266	TG	Thyroglobulin	OID31359	-0.0511068	78	NA	NA	No correlation	Spearman	OID31359	0.324696	39	0.0442363	0.0580729	Weak correlation	Spearman
Kirsher et al. (MS HAP Depletion - Olink 3K)	P01591	JCHAIN	Immunoglobulin J chain	OID20494	0.38282	78	NA	NA	Weak correlation	Spearman	OID20494	0.517382	88	3.74324e-07	7.61462e-07	Moderate correlation	Spearman
Kirsher et al. (MS HAP Depletion - Olink 3K)	P01732	CD8A	T-cell surface glycoprotein CD8 alpha chain	OID21018	0.534183	78	NA	NA	Moderate correlation	Spearman	OID21018	0.651948	21	0.00176691	0.00268124	Moderate correlation	Spearman
Kirsher et al. (MS HAP Depletion - Olink 3K)	P01833	PIGR	Polymeric immunoglobulin receptor	OID21102	0.612211	78	NA	NA	Moderate correlation	Spearman	OID21102	0.546811	88	6.10132e-08	1.32724e-07	Moderate correlation	Spearman
Kirsher et al. (MS HAP Depletion - Olink 3K)	P01903	HLA-DRA	HLA class II histocompatibility antigen, DR alpha chain	OID20520	0.374474	78	NA	NA	Weak correlation	Spearman	OID20520	0.367845	88	0.000460355	0.000733063	Weak correlation	Spearman
Kirsher et al. (MS HAP Depletion - Olink 3K)	P02144	MB	Myoglobin	OID20263	0.589626	78	NA	NA	Moderate correlation	Spearman	OID20263	0.895442	88	0	0	Strong correlation	Spearman
Kirsher et al. (MS HAP Depletion - Olink 3K)	P02452	COL1A1	Collagen alpha-1(I) chain	OID20335	0.191012	78	NA	NA	No correlation	Spearman	OID20335	0.821722	88	0	0	Strong correlation	Spearman
Kirsher et al. (MS HAP Depletion - Olink 3K)	P02461	COL3A1	Collagen alpha-1(III) chain	OID30379	0.529888	78	NA	NA	Moderate correlation	Spearman	OID30379	0.773115	88	0	0	Strong correlation	Spearman
Kirsher et al. (MS HAP Depletion - Olink 3K)	P02462	COL4A1	Collagen alpha-1(IV) chain	OID20208	0.455785	78	NA	NA	Weak correlation	Spearman	OID20208	0.30464	27	0.122387	0.152175	Weak correlation	Spearman
Kirsher et al. (MS HAP Depletion - Olink 3K)	P02533	KRT14	Keratin, type I cytoskeletal 14	OID20800	0.0871913	78	NA	NA	No correlation	Spearman	OID20800	-0.00704449	88	0.948019	0.957212	No correlation	Spearman
Kirsher et al. (MS HAP Depletion - Olink 3K)	P02647	APOA1	Apolipoprotein A-I	OID30769	0.247208	78	NA	NA	No correlation	Spearman	OID30769	0.767289	88	2.83435e-18	8.35505e-18	Strong correlation	Spearman
Kirsher et al. (MS HAP Depletion - Olink 3K)	P02649	APOE	Apolipoprotein E	OID30727	0.445339	78	NA	NA	Weak correlation	Spearman	OID30727	0.484768	88	1.70021e-06	3.28688e-06	Weak correlation	Spearman
Kirsher et al. (MS HAP Depletion - Olink 3K)	P02652	APOA2	Apolipoprotein A-II	OID30686	-0.222614	78	NA	NA	No correlation	Spearman	OID30686	0.00405058	88	0.970125	0.976092	No correlation	Spearman
Kirsher et al. (MS HAP Depletion - Olink 3K)	P02654	APOC1	Apolipoprotein C-I	OID30749	0.497819	78	NA	NA	Weak correlation	Spearman	OID30749	0.749501	88	4.45481e-17	1.28631e-16	Strong correlation	Spearman
Kirsher et al. (MS HAP Depletion - Olink 3K)	P02671	FGA	Fibrinogen alpha chain	OID30788	0.252319	78	NA	NA	No correlation	Spearman	OID30788	0.750062	88	0	0	Strong correlation	Spearman
Kirsher et al. (MS HAP Depletion - Olink 3K)	P02730	SLC4A1	Band 3 anion transport protein	OID30369	0.391214	78	NA	NA	Weak correlation	Spearman	OID30369	0.267955	88	0.0118081	0.0163977	No correlation	Spearman
Kirsher et al. (MS HAP Depletion - Olink 3K)	P02743	APCS	Serum amyloid P-component	OID30778	0.784335	78	NA	NA	Strong correlation	Spearman	OID30778	0.792135	88	0	0	Strong correlation	Spearman
Kirsher et al. (MS HAP Depletion - Olink 3K)	P02745	C1QA	Complement C1q subcomponent subunit A	OID20654	-0.209853	78	NA	NA	No correlation	Spearman	OID20654	0.096439	88	0.370728	0.419391	No correlation	Spearman
Kirsher et al. (MS HAP Depletion - Olink 3K)	P02748	C9	Complement component C9	OID30698	0.481556	78	NA	NA	Weak correlation	Spearman	OID30698	0.850164	88	0	0	Strong correlation	Spearman
Kirsher et al. (MS HAP Depletion - Olink 3K)	P02749	APOH	Beta-2-glycoprotein 1	OID21072	0.435709	78	NA	NA	Weak correlation	Spearman	OID21072	0.508436	88	6.28387e-07	1.26012e-06	Moderate correlation	Spearman
Kirsher et al. (MS HAP Depletion - Olink 3K)	P02750	LRG1	Leucine-rich alpha-2-glycoprotein	OID30751	0.616434	78	NA	NA	Moderate correlation	Spearman	OID30751	0.922528	88	0	0	Strong correlation	Spearman
Kirsher et al. (MS HAP Depletion - Olink 3K)	P02760	AMBP	Protein AMBP	OID21413	-0.157475	78	NA	NA	No correlation	Spearman	OID21413	0.600736	88	3.7839e-10	9.73127e-10	Moderate correlation	Spearman
Kirsher et al. (MS HAP Depletion - Olink 3K)	P02763	ORM1	Alpha-1-acid glycoprotein 1	OID30768	0.76593	78	NA	NA	Strong correlation	Spearman	OID30768	0.735113	88	3.51298e-16	9.99031e-16	Strong correlation	Spearman
Kirsher et al. (MS HAP Depletion - Olink 3K)	P02765	AHSG	Alpha-2-HS-glycoprotein	OID30706	0.311423	78	NA	NA	Weak correlation	Spearman	OID30706	0.615177	88	0	0	Moderate correlation	Spearman
Kirsher et al. (MS HAP Depletion - Olink 3K)	P02766	TTR	Transthyretin	OID30782	0.099154	78	NA	NA	No correlation	Spearman	OID30782	0.455761	88	1.02509e-05	1.83995e-05	Weak correlation	Spearman
Kirsher et al. (MS HAP Depletion - Olink 3K)	P02774	GC	Vitamin D-binding protein	OID30780	-0.0085864	78	NA	NA	No correlation	Spearman	OID30780	-0.0418885	88	0.698386	0.73966	No correlation	Spearman
Kirsher et al. (MS HAP Depletion - Olink 3K)	P02775	PPBP	Platelet basic protein	OID30761	0.796608	78	NA	NA	Strong correlation	Spearman	OID30761	0.894896	88	0	0	Strong correlation	Spearman
Kirsher et al. (MS HAP Depletion - Olink 3K)	P02776	PF4	Platelet factor 4	OID30764	0.652272	78	NA	NA	Moderate correlation	Spearman	OID30764	0.777465	88	0	0	Strong correlation	Spearman
Kirsher et al. (MS HAP Depletion - Olink 3K)	P02786	TFRC	Transferrin receptor protein 1	OID20369	0.526372	78	NA	NA	Moderate correlation	Spearman	OID20369	0.611127	88	0	0	Moderate correlation	Spearman
Kirsher et al. (MS HAP Depletion - Olink 3K)	P02787	TF	Serotransferrin	OID30783	0.716764	78	NA	NA	Strong correlation	Spearman	OID30783	0.368842	88	0.000406057	0.000649346	Weak correlation	Spearman
Kirsher et al. (MS HAP Depletion - Olink 3K)	P03950	ANG	Angiogenin	OID20403	0.409755	78	NA	NA	Weak correlation	Spearman	OID20403	0.281885	88	0.00798142	0.0112638	No correlation	Spearman
Kirsher et al. (MS HAP Depletion - Olink 3K)	P03951	F11	Coagulation factor XI	OID30773	0.451283	78	NA	NA	Weak correlation	Spearman	OID30773	0.643772	88	1.32884e-11	3.56356e-11	Moderate correlation	Spearman
Kirsher et al. (MS HAP Depletion - Olink 3K)	P03952	KLKB1	Plasma kallikrein	OID30760	0.646455	78	NA	NA	Moderate correlation	Spearman	OID30760	0.793368	88	0	0	Strong correlation	Spearman
Kirsher et al. (MS HAP Depletion - Olink 3K)	P04040	CAT	Catalase	OID30712	0.764817	78	NA	NA	Strong correlation	Spearman	OID30712	0.813761	88	0	0	Strong correlation	Spearman
Kirsher et al. (MS HAP Depletion - Olink 3K)	P04054	PLA2G1B	Phospholipase A2	OID20252	0.271679	78	NA	NA	No correlation	Spearman	OID20252	0.730421	53	5.38161e-10	1.37462e-09	Strong correlation	Spearman
Kirsher et al. (MS HAP Depletion - Olink 3K)	P04062	GBA1	Lysosomal acid glucosylceramidase	OID30966	-0.16524	78	NA	NA	No correlation	Spearman	OID30966	0.0186855	88	0.862594	0.888566	No correlation	Spearman
Kirsher et al. (MS HAP Depletion - Olink 3K)	P04066	FUCA1	Tissue alpha-L-fucosidase	OID20261	0.915324	78	NA	NA	Strong correlation	Spearman	OID20261	0.928221	88	1.08312e-38	3.47397e-38	Strong correlation	Spearman
Kirsher et al. (MS HAP Depletion - Olink 3K)	P04070	PROC	Vitamin K-dependent protein C	OID20402	0.395061	78	NA	NA	Weak correlation	Spearman	OID20402	0.649695	88	0	0	Moderate correlation	Spearman
Kirsher et al. (MS HAP Depletion - Olink 3K)	P04080	CSTB	Cystatin-B	OID20294	0.30735	78	NA	NA	Weak correlation	Spearman	OID20294	0.750637	88	3.76221e-17	1.08911e-16	Strong correlation	Spearman
Kirsher et al. (MS HAP Depletion - Olink 3K)	P04083	ANXA1	Annexin A1	OID30617	0.65556	78	NA	NA	Moderate correlation	Spearman	OID30617	0.580342	88	5.28953e-09	1.24414e-08	Moderate correlation	Spearman
Kirsher et al. (MS HAP Depletion - Olink 3K)	P04114	APOB	Apolipoprotein B-100	OID30673	0.138255	78	NA	NA	No correlation	Spearman	OID30673	-0.18099	88	0.0915003	0.115811	No correlation	Spearman
Kirsher et al. (MS HAP Depletion - Olink 3K)	P04179	SOD2	Superoxide dismutase [Mn], mitochondrial	OID21114	0.495492	78	NA	NA	Weak correlation	Spearman	OID21114	0.714557	88	0	0	Strong correlation	Spearman
Kirsher et al. (MS HAP Depletion - Olink 3K)	P04180	LCAT	Phosphatidylcholine-sterol acyltransferase	OID30677	0.348879	78	NA	NA	Weak correlation	Spearman	OID30677	0.615418	88	1.7672e-10	4.62916e-10	Moderate correlation	Spearman
Kirsher et al. (MS HAP Depletion - Olink 3K)	P04196	HRG	Histidine-rich glycoprotein	OID30770	0.4245	78	NA	NA	Weak correlation	Spearman	OID30770	0.538392	88	1.04548e-07	2.24401e-07	Moderate correlation	Spearman
Kirsher et al. (MS HAP Depletion - Olink 3K)	P04216	THY1	Thy-1 membrane glycoprotein	OID21050	0.660289	78	NA	NA	Moderate correlation	Spearman	OID21050	0.6128	88	0	0	Moderate correlation	Spearman
Kirsher et al. (MS HAP Depletion - Olink 3K)	P04217	A1BG	Alpha-1B-glycoprotein	OID30771	0.452193	78	NA	NA	Weak correlation	Spearman	OID30771	0.443981	88	1.4718e-05	2.60858e-05	Weak correlation	Spearman
Kirsher et al. (MS HAP Depletion - Olink 3K)	P04275	VWF	von Willebrand factor	OID20256	0.838263	78	NA	NA	Strong correlation	Spearman	OID20256	0.714276	88	0	0	Strong correlation	Spearman
Kirsher et al. (MS HAP Depletion - Olink 3K)	P04278	SHBG	Sex hormone-binding globulin	OID30685	0.898178	78	NA	NA	Strong correlation	Spearman	OID30685	0.887993	88	0	0	Strong correlation	Spearman
Kirsher et al. (MS HAP Depletion - Olink 3K)	P04406	GAPDH	Glyceraldehyde-3-phosphate dehydrogenase	OID30600	0.743067	78	NA	NA	Strong correlation	Spearman	OID30600	0.373692	88	0.000368227	0.000592205	Weak correlation	Spearman
Kirsher et al. (MS HAP Depletion - Olink 3K)	P04439	HLA-A	HLA class I histocompatibility antigen, A alpha chain	OID31048	0.303481	78	NA	NA	Weak correlation	Spearman	OID31048	0.181579	39	0.267547	0.312369	No correlation	Spearman
Kirsher et al. (MS HAP Depletion - Olink 3K)	P04626	ERBB2	Receptor tyrosine-protein kinase erbB-2	OID21520	0.55579	78	NA	NA	Moderate correlation	Spearman	OID21520	0.285824	76	0.0125635	0.0174253	No correlation	Spearman
Kirsher et al. (MS HAP Depletion - Olink 3K)	P04746	AMY2A	Pancreatic alpha-amylase	OID20333	0.138116	78	NA	NA	No correlation	Spearman	OID20333	0.736413	88	0	0	Strong correlation	Spearman
Kirsher et al. (MS HAP Depletion - Olink 3K)	P04792	HSPB1	Heat shock protein beta-1	OID20230	0.907864	78	NA	NA	Strong correlation	Spearman	OID20230	0.812951	88	0	0	Strong correlation	Spearman
Kirsher et al. (MS HAP Depletion - Olink 3K)	P05026	ATP1B1	Sodium/potassium-transporting ATPase subunit beta-1	OID30124	0.21304	78	NA	NA	No correlation	Spearman	OID30124	0.252747	13	0.404328	0.455575	No correlation	Spearman
Kirsher et al. (MS HAP Depletion - Olink 3K)	P05060	CHGB	Secretogranin-1	OID21038	0.591017	78	NA	NA	Moderate correlation	Spearman	OID21038	0.682047	88	0	0	Moderate correlation	Spearman
Kirsher et al. (MS HAP Depletion - Olink 3K)	P05067	APP	Amyloid-beta precursor protein	OID21070	0.760847	78	NA	NA	Strong correlation	Spearman	OID21070	0.393399	88	0.000168405	0.000280014	Weak correlation	Spearman
Kirsher et al. (MS HAP Depletion - Olink 3K)	P05089	ARG1	Arginase-1	OID21445	0.126848	78	NA	NA	No correlation	Spearman	OID21445	0.44058	88	2.1252e-05	3.74899e-05	Weak correlation	Spearman
Kirsher et al. (MS HAP Depletion - Olink 3K)	P05090	APOD	Apolipoprotein D	OID30746	0.395516	78	NA	NA	Weak correlation	Spearman	OID30746	0.797348	88	0	0	Strong correlation	Spearman
Kirsher et al. (MS HAP Depletion - Olink 3K)	P05107	ITGB2	Integrin beta-2	OID20315	0.52366	78	NA	NA	Moderate correlation	Spearman	OID20315	0.683491	88	0	0	Moderate correlation	Spearman
Kirsher et al. (MS HAP Depletion - Olink 3K)	P05121	SERPINE1	Plasminogen activator inhibitor 1	OID20342	0.669672	78	NA	NA	Moderate correlation	Spearman	OID20342	0.856187	88	0	0	Strong correlation	Spearman
Kirsher et al. (MS HAP Depletion - Olink 3K)	P05154	SERPINA5	Plasma serine protease inhibitor	OID30763	0.209943	78	NA	NA	No correlation	Spearman	OID30763	0.533497	88	1.41879e-07	2.99404e-07	Moderate correlation	Spearman
Kirsher et al. (MS HAP Depletion - Olink 3K)	P05155	SERPING1	Plasma protease C1 inhibitor	OID30777	0.641194	78	NA	NA	Moderate correlation	Spearman	OID30777	0.55139	88	4.51437e-08	9.93513e-08	Moderate correlation	Spearman
Kirsher et al. (MS HAP Depletion - Olink 3K)	P05156	CFI	Complement factor I	OID30772	0.603435	78	NA	NA	Moderate correlation	Spearman	OID30772	0.695502	88	0	0	Moderate correlation	Spearman
Kirsher et al. (MS HAP Depletion - Olink 3K)	P05160	F13B	Coagulation factor XIII B chain	OID30781	0.373816	78	NA	NA	Weak correlation	Spearman	OID30781	0.606859	88	3.67178e-10	9.46448e-10	Moderate correlation	Spearman
Kirsher et al. (MS HAP Depletion - Olink 3K)	P05164	MPO	Myeloperoxidase	OID21100	0.854531	78	NA	NA	Strong correlation	Spearman	OID21100	0.66227	88	0	0	Moderate correlation	Spearman
Kirsher et al. (MS HAP Depletion - Olink 3K)	P05362	ICAM1	Intercellular adhesion molecule 1	OID20411	0.706167	78	NA	NA	Strong correlation	Spearman	OID20411	0.728377	88	8.82764e-16	2.49784e-15	Strong correlation	Spearman
Kirsher et al. (MS HAP Depletion - Olink 3K)	P05413	FABP3	Fatty acid-binding protein, heart	OID30351	0.683582	78	NA	NA	Moderate correlation	Spearman	OID30351	0.775026	18	0.000241003	0.000394909	Strong correlation	Spearman
Kirsher et al. (MS HAP Depletion - Olink 3K)	P05451	REG1A	Lithostathine-1-alpha	OID20415	0.85665	78	NA	NA	Strong correlation	Spearman	OID20415	0.881044	88	1.06607e-29	3.35264e-29	Strong correlation	Spearman
Kirsher et al. (MS HAP Depletion - Olink 3K)	P05452	CLEC3B	Tetranectin	OID30756	0.299588	78	NA	NA	No correlation	Spearman	OID30756	0.674298	88	0	0	Moderate correlation	Spearman
Kirsher et al. (MS HAP Depletion - Olink 3K)	P05543	SERPINA7	Thyroxine-binding globulin	OID30724	0.356684	78	NA	NA	Weak correlation	Spearman	OID30724	0.654715	88	0	0	Moderate correlation	Spearman
Kirsher et al. (MS HAP Depletion - Olink 3K)	P05546	SERPIND1	Heparin cofactor 2	OID30767	0.608598	78	NA	NA	Moderate correlation	Spearman	OID30767	0.769317	88	2.03827e-18	6.05581e-18	Strong correlation	Spearman
Kirsher et al. (MS HAP Depletion - Olink 3K)	P05556	ITGB1	Integrin beta-1	OID20376	0.452345	78	NA	NA	Weak correlation	Spearman	OID20376	0.491003	88	1.19209e-06	2.31648e-06	Weak correlation	Spearman
Kirsher et al. (MS HAP Depletion - Olink 3K)	P05976	MYL1	Myosin light chain 1/3, skeletal muscle isoform	OID30120	0.220705	78	NA	NA	No correlation	Spearman	OID30120	0.452733	43	0.00253278	0.00376747	Weak correlation	Spearman
Kirsher et al. (MS HAP Depletion - Olink 3K)	P06132	UROD	Uroporphyrinogen decarboxylase	OID30603	0.78484	78	NA	NA	Strong correlation	Spearman	OID30603	0.846008	88	0	0	Strong correlation	Spearman
Kirsher et al. (MS HAP Depletion - Olink 3K)	P06213	INSR	Insulin receptor	OID30566	0.202812	78	NA	NA	No correlation	Spearman	OID30566	0.299271	68	0.0134497	0.018586	No correlation	Spearman
Kirsher et al. (MS HAP Depletion - Olink 3K)	P06276	BCHE	Cholinesterase	OID30717	0.702551	78	NA	NA	Strong correlation	Spearman	OID30717	0.814255	88	0	0	Strong correlation	Spearman
Kirsher et al. (MS HAP Depletion - Olink 3K)	P06280	GLA	Alpha-galactosidase A	OID30594	0.383578	78	NA	NA	Weak correlation	Spearman	OID30594	0.444918	64	0.000265599	0.000432701	Weak correlation	Spearman
Kirsher et al. (MS HAP Depletion - Olink 3K)	P06396	GSN	Gelsolin	OID30714	0.337186	78	NA	NA	Weak correlation	Spearman	OID30714	0.636419	88	2.66694e-11	7.10135e-11	Moderate correlation	Spearman
Kirsher et al. (MS HAP Depletion - Olink 3K)	P06681	C2	Complement C2	OID20410	0.528876	78	NA	NA	Moderate correlation	Spearman	OID20410	0.586738	88	1.88565e-09	4.58814e-09	Moderate correlation	Spearman
Kirsher et al. (MS HAP Depletion - Olink 3K)	P06727	APOA4	Apolipoprotein A-IV	OID30733	0.303835	78	NA	NA	Weak correlation	Spearman	OID30733	0.751964	88	0	0	Strong correlation	Spearman
Kirsher et al. (MS HAP Depletion - Olink 3K)	P06730	EIF4E	Eukaryotic translation initiation factor 4E	OID30557	0.734266	78	NA	NA	Strong correlation	Spearman	OID30557	0.783284	62	0	0	Strong correlation	Spearman
Kirsher et al. (MS HAP Depletion - Olink 3K)	P06733	ENO1	Alpha-enolase	OID21037	0.692611	78	NA	NA	Moderate correlation	Spearman	OID21037	0.836691	88	0	0	Strong correlation	Spearman
Kirsher et al. (MS HAP Depletion - Olink 3K)	P06744	GPI	Glucose-6-phosphate isomerase	OID30680	0.665221	78	NA	NA	Moderate correlation	Spearman	OID30680	0.872319	88	0	0	Strong correlation	Spearman
Kirsher et al. (MS HAP Depletion - Olink 3K)	P06748	NPM1	Nucleophosmin	OID20961	0.561813	78	NA	NA	Moderate correlation	Spearman	OID20961	-0.111888	12	0.732775	0.767443	No correlation	Spearman
Kirsher et al. (MS HAP Depletion - Olink 3K)	P06756	ITGAV	Integrin alpha-V	OID21416	0.610115	78	NA	NA	Moderate correlation	Spearman	OID21416	0.696835	88	4.69816e-14	1.28743e-13	Moderate correlation	Spearman
Kirsher et al. (MS HAP Depletion - Olink 3K)	P06858	LPL	Lipoprotein lipase	OID20188	0.744433	78	NA	NA	Strong correlation	Spearman	OID20188	0.821021	66	0	0	Strong correlation	Spearman
Kirsher et al. (MS HAP Depletion - Olink 3K)	P06870	KLK1	Kallikrein-1	OID21499	0.676021	78	NA	NA	Moderate correlation	Spearman	OID21499	0.713675	27	4.68175e-05	8.14437e-05	Strong correlation	Spearman
Kirsher et al. (MS HAP Depletion - Olink 3K)	P07093	SERPINE2	Glia-derived nexin	OID30359	0.754499	78	NA	NA	Strong correlation	Spearman	OID30359	0.66772	64	1.87346e-09	4.56833e-09	Moderate correlation	Spearman
Kirsher et al. (MS HAP Depletion - Olink 3K)	P07148	FABP1	Fatty acid-binding protein, liver	OID20778	0.705307	78	NA	NA	Strong correlation	Spearman	OID20778	0.884453	61	0	0	Strong correlation	Spearman
Kirsher et al. (MS HAP Depletion - Olink 3K)	P07225	PROS1	Vitamin K-dependent protein S	OID30737	0.555322	78	NA	NA	Moderate correlation	Spearman	OID30737	0.571495	88	6.05787e-09	1.41309e-08	Moderate correlation	Spearman
Kirsher et al. (MS HAP Depletion - Olink 3K)	P07237	P4HB	Protein disulfide-isomerase	OID21509	0.366532	78	NA	NA	Weak correlation	Spearman	OID21509	0.537153	88	6.83184e-08	1.48045e-07	Moderate correlation	Spearman
Kirsher et al. (MS HAP Depletion - Olink 3K)	P07307	ASGR2	Asialoglycoprotein receptor 2	OID30679	0.705156	78	NA	NA	Strong correlation	Spearman	OID30679	0.75342	88	2.47742e-17	7.19024e-17	Strong correlation	Spearman
Kirsher et al. (MS HAP Depletion - Olink 3K)	P07333	CSF1R	Macrophage colony-stimulating factor 1 receptor	OID30681	0.646935	78	NA	NA	Moderate correlation	Spearman	OID30681	0.769983	88	1.82787e-18	5.44504e-18	Strong correlation	Spearman
Kirsher et al. (MS HAP Depletion - Olink 3K)	P07339	CTSD	Cathepsin D	OID20358	0.645671	78	NA	NA	Moderate correlation	Spearman	OID20358	0.780441	88	0	0	Strong correlation	Spearman
Kirsher et al. (MS HAP Depletion - Olink 3K)	P07355	ANXA2	Annexin A2	OID30263	0.240152	78	NA	NA	No correlation	Spearman	OID30263	0.10299	88	0.338991	0.385031	No correlation	Spearman
Kirsher et al. (MS HAP Depletion - Olink 3K)	P07358	C8B	Complement component C8 beta chain	OID30719	0.578295	78	NA	NA	Moderate correlation	Spearman	OID30719	0.700304	88	3.11218e-14	8.59084e-14	Strong correlation	Spearman
Kirsher et al. (MS HAP Depletion - Olink 3K)	P07359	GP1BA	Platelet glycoprotein Ib alpha chain	OID20381	0.287371	78	NA	NA	No correlation	Spearman	OID20381	0.625286	88	0	0	Moderate correlation	Spearman
Kirsher et al. (MS HAP Depletion - Olink 3K)	P07451	CA3	Carbonic anhydrase 3	OID20271	0.843908	78	NA	NA	Strong correlation	Spearman	OID20271	0.87172	88	0	0	Strong correlation	Spearman
Kirsher et al. (MS HAP Depletion - Olink 3K)	P07478	PRSS2	Trypsin-2	OID20364	0.656571	78	NA	NA	Moderate correlation	Spearman	OID20364	0.822919	88	0	0	Strong correlation	Spearman
Kirsher et al. (MS HAP Depletion - Olink 3K)	P07585	DCN	Decorin	OID20106	0.0152885	78	NA	NA	No correlation	Spearman	OID20106	0.284159	57	0.0325295	0.0432577	No correlation	Spearman
Kirsher et al. (MS HAP Depletion - Olink 3K)	P07602	PSAP	Prosaposin	OID30419	0.140025	78	NA	NA	No correlation	Spearman	OID30419	0.310539	88	0.00335964	0.00494529	Weak correlation	Spearman
Kirsher et al. (MS HAP Depletion - Olink 3K)	P07711	CTSL	Procathepsin L	OID20228	0.0134423	78	NA	NA	No correlation	Spearman	OID20228	-0.0619915	88	0.565454	0.615027	No correlation	Spearman
Kirsher et al. (MS HAP Depletion - Olink 3K)	P07741	APRT	Adenine phosphoribosyltransferase	OID20927	0.251255	78	NA	NA	No correlation	Spearman	OID20927	0.651228	88	0	0	Moderate correlation	Spearman
Kirsher et al. (MS HAP Depletion - Olink 3K)	P07858	CTSB	Cathepsin B	OID20276	0.670279	78	NA	NA	Moderate correlation	Spearman	OID20276	0.872847	88	0	0	Strong correlation	Spearman
Kirsher et al. (MS HAP Depletion - Olink 3K)	P07911	UMOD	Uromodulin	OID20237	0.945573	78	NA	NA	Strong correlation	Spearman	OID20237	0.904318	88	0	0	Strong correlation	Spearman
Kirsher et al. (MS HAP Depletion - Olink 3K)	P07942	LAMB1	Laminin subunit beta-1	OID30280	0.198639	78	NA	NA	No correlation	Spearman	OID30280	0.391163	88	0.000184474	0.00030449	Weak correlation	Spearman
Kirsher et al. (MS HAP Depletion - Olink 3K)	P07949	RET	Proto-oncogene tyrosine-protein kinase receptor Ret	OID21346	0.216859	78	NA	NA	No correlation	Spearman	OID21346	0.793115	33	6.54823e-07	1.30617e-06	Strong correlation	Spearman
Kirsher et al. (MS HAP Depletion - Olink 3K)	P07954	FH	Fumarate hydratase, mitochondrial	OID30839	0.111901	78	NA	NA	No correlation	Spearman	OID30839	0.483333	9	0.1938	0.232271	Weak correlation	Spearman
Kirsher et al. (MS HAP Depletion - Olink 3K)	P07998	RNASE1	Ribonuclease pancreatic	OID30672	0.517495	78	NA	NA	Moderate correlation	Spearman	OID30672	0.738318	88	2.24376e-16	6.41319e-16	Strong correlation	Spearman
Kirsher et al. (MS HAP Depletion - Olink 3K)	P08174	CD55	Complement decay-accelerating factor	OID20377	0.438738	78	NA	NA	Weak correlation	Spearman	OID20377	0.0353809	88	0.743031	0.777275	No correlation	Spearman
Kirsher et al. (MS HAP Depletion - Olink 3K)	P08185	SERPINA6	Corticosteroid-binding globulin	OID30743	0.463347	78	NA	NA	Weak correlation	Spearman	OID30743	0.596116	88	8.92008e-10	2.25183e-09	Moderate correlation	Spearman
Kirsher et al. (MS HAP Depletion - Olink 3K)	P08217	CELA2A	Chymotrypsin-like elastase family member 2A	OID30411	0.58091	78	NA	NA	Moderate correlation	Spearman	OID30411	0.840901	40	0	0	Strong correlation	Spearman
Kirsher et al. (MS HAP Depletion - Olink 3K)	P08236	GUSB	Beta-glucuronidase	OID20296	0.919144	78	NA	NA	Strong correlation	Spearman	OID20296	0.858177	88	0	0	Strong correlation	Spearman
Kirsher et al. (MS HAP Depletion - Olink 3K)	P08254	MMP3	Stromelysin-1	OID21083	0.895376	78	NA	NA	Strong correlation	Spearman	OID21083	0.8601	88	7.20022e-27	2.24559e-26	Strong correlation	Spearman
Kirsher et al. (MS HAP Depletion - Olink 3K)	P08294	SOD3	Extracellular superoxide dismutase [Cu-Zn]	OID30683	0.656521	78	NA	NA	Moderate correlation	Spearman	OID30683	0.699468	88	3.43894e-14	9.46967e-14	Moderate correlation	Spearman
Kirsher et al. (MS HAP Depletion - Olink 3K)	P08319	ADH4	All-trans-retinol dehydrogenase [NAD(+)] ADH4	OID20117	0.929438	78	NA	NA	Strong correlation	Spearman	OID20117	0.811877	78	1.92965e-19	5.79408e-19	Strong correlation	Spearman
Kirsher et al. (MS HAP Depletion - Olink 3K)	P08397	HMBS	Porphobilinogen deaminase	OID21385	0.740108	78	NA	NA	Strong correlation	Spearman	OID21385	0.803248	88	0	0	Strong correlation	Spearman
Kirsher et al. (MS HAP Depletion - Olink 3K)	P08473	MME	Neprilysin	OID21307	-0.0259363	78	NA	NA	No correlation	Spearman	OID21307	0.610959	74	1.49104e-08	3.42151e-08	Moderate correlation	Spearman
Kirsher et al. (MS HAP Depletion - Olink 3K)	P08519	LPA	Apolipoprotein(a)	OID30747	0.847064	78	NA	NA	Strong correlation	Spearman	OID30747	0.637491	88	0	0	Moderate correlation	Spearman
Kirsher et al. (MS HAP Depletion - Olink 3K)	P08571	CD14	Monocyte differentiation antigen CD14	OID20378	0.540788	78	NA	NA	Moderate correlation	Spearman	OID20378	0.670177	88	0	0	Moderate correlation	Spearman
Kirsher et al. (MS HAP Depletion - Olink 3K)	P08575	PTPRC	Receptor-type tyrosine-protein phosphatase C	OID30380	0.490712	78	NA	NA	Weak correlation	Spearman	OID30380	0.548994	88	5.28904e-08	1.15277e-07	Moderate correlation	Spearman
Kirsher et al. (MS HAP Depletion - Olink 3K)	P08581	MET	Hepatocyte growth factor receptor	OID20269	0.332619	78	NA	NA	Weak correlation	Spearman	OID20269	0.536334	88	7.21464e-08	1.56041e-07	Moderate correlation	Spearman
Kirsher et al. (MS HAP Depletion - Olink 3K)	P08582	MELTF	Melanotransferrin	OID30347	0.496782	78	NA	NA	Weak correlation	Spearman	OID30347	0.35098	35	0.0393396	0.0520075	Weak correlation	Spearman
Kirsher et al. (MS HAP Depletion - Olink 3K)	P08603	CFH	Complement factor H	OID30790	0.696354	78	NA	NA	Moderate correlation	Spearman	OID30790	0.523423	88	2.61727e-07	5.37254e-07	Moderate correlation	Spearman
Kirsher et al. (MS HAP Depletion - Olink 3K)	P08648	ITGA5	Integrin alpha-5	OID21139	0.450464	78	NA	NA	Weak correlation	Spearman	OID21139	0.393752	88	0.000165996	0.000276416	Weak correlation	Spearman
Kirsher et al. (MS HAP Depletion - Olink 3K)	P08670	VIM	Vimentin	OID20053	0.269718	78	NA	NA	No correlation	Spearman	OID20053	-0.11752	88	0.274953	0.319693	No correlation	Spearman
Kirsher et al. (MS HAP Depletion - Olink 3K)	P08697	SERPINF2	Alpha-2-antiplasmin	OID30779	-0.00881397	78	NA	NA	No correlation	Spearman	OID30779	0.462013	88	7.52083e-06	1.36731e-05	Weak correlation	Spearman
Kirsher et al. (MS HAP Depletion - Olink 3K)	P08709	F7	Coagulation factor VII	OID20372	0.372046	78	NA	NA	Weak correlation	Spearman	OID20372	0.726445	88	0	0	Strong correlation	Spearman
Kirsher et al. (MS HAP Depletion - Olink 3K)	P08727	KRT19	Keratin, type I cytoskeletal 19	OID20596	0.285484	78	NA	NA	No correlation	Spearman	OID20596	0.0841813	47	0.57261	0.621612	No correlation	Spearman
Kirsher et al. (MS HAP Depletion - Olink 3K)	P08758	ANXA5	Annexin A5	OID20810	0.112432	78	NA	NA	No correlation	Spearman	OID20810	0.137596	88	0.200721	0.240057	No correlation	Spearman
Kirsher et al. (MS HAP Depletion - Olink 3K)	P08833	IGFBP1	Insulin-like growth factor-binding protein 1	OID20246	0.894842	78	NA	NA	Strong correlation	Spearman	OID20246	0.868486	78	0	0	Strong correlation	Spearman
Kirsher et al. (MS HAP Depletion - Olink 3K)	P08887	IL6R	Interleukin-6 receptor subunit alpha	OID20385	0.685656	78	NA	NA	Moderate correlation	Spearman	OID20385	0.653218	88	0	0	Moderate correlation	Spearman
Kirsher et al. (MS HAP Depletion - Olink 3K)	P09093	CELA3A	Chymotrypsin-like elastase family member 3A	OID20298	0.812415	78	NA	NA	Strong correlation	Spearman	OID20298	0.81624	30	1.03193e-06	2.01566e-06	Strong correlation	Spearman
Kirsher et al. (MS HAP Depletion - Olink 3K)	P09104	ENO2	Gamma-enolase	OID21046	0.497212	78	NA	NA	Weak correlation	Spearman	OID21046	0.851203	88	0	0	Strong correlation	Spearman
Kirsher et al. (MS HAP Depletion - Olink 3K)	P09110	ACAA1	3-ketoacyl-CoA thiolase, peroxisomal	OID21269	0.22049	78	NA	NA	No correlation	Spearman	OID21269	0.700734	22	0.00040581	0.000649346	Strong correlation	Spearman
Kirsher et al. (MS HAP Depletion - Olink 3K)	P09172	DBH	Dopamine beta-hydroxylase	OID30703	0.962518	78	NA	NA	Strong correlation	Spearman	OID30703	0.90888	88	0	0	Strong correlation	Spearman
Kirsher et al. (MS HAP Depletion - Olink 3K)	P09211	GSTP1	Glutathione S-transferase P	OID20876	0.0957397	78	NA	NA	No correlation	Spearman	OID20876	0.254271	88	0.0170418	0.0232089	No correlation	Spearman
Kirsher et al. (MS HAP Depletion - Olink 3K)	P09237	MMP7	Matrilysin	OID20087	0.459501	78	NA	NA	Weak correlation	Spearman	OID20087	0.70751	22	0.000337407	0.000544968	Strong correlation	Spearman
Kirsher et al. (MS HAP Depletion - Olink 3K)	P09326	CD48	CD48 antigen	OID20692	0.637932	78	NA	NA	Moderate correlation	Spearman	OID20692	0.649246	75	0	0	Moderate correlation	Spearman
Kirsher et al. (MS HAP Depletion - Olink 3K)	P09382	LGALS1	Galectin-1	OID20154	0.618963	78	NA	NA	Moderate correlation	Spearman	OID20154	0.416576	88	6.31475e-05	0.000108514	Weak correlation	Spearman
Kirsher et al. (MS HAP Depletion - Olink 3K)	P09417	QDPR	Dihydropteridine reductase	OID20174	0.766638	78	NA	NA	Strong correlation	Spearman	OID20174	0.641722	76	0	0	Moderate correlation	Spearman
Kirsher et al. (MS HAP Depletion - Olink 3K)	P09467	FBP1	Fructose-1,6-bisphosphatase 1	OID20227	0.456265	78	NA	NA	Weak correlation	Spearman	OID20227	0.513878	88	4.59301e-07	9.29302e-07	Moderate correlation	Spearman
Kirsher et al. (MS HAP Depletion - Olink 3K)	P09486	SPARC	SPARC	OID21511	0.493544	78	NA	NA	Weak correlation	Spearman	OID21511	0.896622	88	0	0	Strong correlation	Spearman
Kirsher et al. (MS HAP Depletion - Olink 3K)	P09525	ANXA4	Annexin A4	OID20123	0.0192269	78	NA	NA	No correlation	Spearman	OID20123	0.795974	88	0	0	Strong correlation	Spearman
Kirsher et al. (MS HAP Depletion - Olink 3K)	P09529	INHBB	Inhibin beta B chain	OID30625	0.707609	78	NA	NA	Strong correlation	Spearman	OID30625	0.406316	70	0.000535943	0.000845083	Weak correlation	Spearman
Kirsher et al. (MS HAP Depletion - Olink 3K)	P09603	CSF1	Macrophage colony-stimulating factor 1	OID20719	0.244845	78	NA	NA	No correlation	Spearman	OID20719	0.77153	88	0	0	Strong correlation	Spearman
Kirsher et al. (MS HAP Depletion - Olink 3K)	P09619	PDGFRB	Platelet-derived growth factor receptor beta	OID20268	0.849062	78	NA	NA	Strong correlation	Spearman	OID20268	0.834106	88	6.16653e-24	1.90219e-23	Strong correlation	Spearman
Kirsher et al. (MS HAP Depletion - Olink 3K)	P09668	CTSH	Pro-cathepsin H	OID20113	0.415774	78	NA	NA	Weak correlation	Spearman	OID20113	0.529059	88	1.86281e-07	3.88029e-07	Moderate correlation	Spearman
Kirsher et al. (MS HAP Depletion - Olink 3K)	P09681	GIP	Gastric inhibitory polypeptide	OID30288	0.031144	78	NA	NA	No correlation	Spearman	OID30288	0.693958	22	0.000485315	0.000769551	Moderate correlation	Spearman
Kirsher et al. (MS HAP Depletion - Olink 3K)	P09871	C1S	Complement C1s subcomponent	OID30731	0.182792	78	NA	NA	No correlation	Spearman	OID30731	0.375964	88	0.000337262	0.000544968	Weak correlation	Spearman
Kirsher et al. (MS HAP Depletion - Olink 3K)	P09958	FURIN	Furin	OID21514	0.511223	78	NA	NA	Moderate correlation	Spearman	OID21514	0.600936	33	0.00028676	0.000465831	Moderate correlation	Spearman
Kirsher et al. (MS HAP Depletion - Olink 3K)	P09960	LTA4H	Leukotriene A-4 hydrolase	OID21452	0.453635	78	NA	NA	Weak correlation	Spearman	OID21452	0.500123	88	1.00464e-06	1.96574e-06	Moderate correlation	Spearman
Kirsher et al. (MS HAP Depletion - Olink 3K)	P10451	SPP1	Osteopontin	OID20322	0.753588	78	NA	NA	Strong correlation	Spearman	OID20322	0.754676	88	0	0	Strong correlation	Spearman
Kirsher et al. (MS HAP Depletion - Olink 3K)	P10586	PTPRF	Receptor-type tyrosine-protein phosphatase F	OID20310	0.545091	78	NA	NA	Moderate correlation	Spearman	OID20310	0.649044	88	0	0	Moderate correlation	Spearman
Kirsher et al. (MS HAP Depletion - Olink 3K)	P10599	TXN	Thioredoxin	OID30670	0.456366	78	NA	NA	Weak correlation	Spearman	OID30670	0.70024	88	0	0	Strong correlation	Spearman
Kirsher et al. (MS HAP Depletion - Olink 3K)	P10643	C7	Complement component C7	OID30766	0.64699	78	NA	NA	Moderate correlation	Spearman	OID30766	0.756801	88	1.47995e-17	4.32867e-17	Strong correlation	Spearman
Kirsher et al. (MS HAP Depletion - Olink 3K)	P10644	PRKAR1A	cAMP-dependent protein kinase type I-alpha regulatory subunit	OID20146	0.58434	78	NA	NA	Moderate correlation	Spearman	OID20146	0.636728	75	1.03205e-10	2.70973e-10	Moderate correlation	Spearman
Kirsher et al. (MS HAP Depletion - Olink 3K)	P10645	CHGA	Chromogranin-A	OID30403	0.9001	78	NA	NA	Strong correlation	Spearman	OID30403	0.894949	88	0	0	Strong correlation	Spearman
Kirsher et al. (MS HAP Depletion - Olink 3K)	P10646	TFPI	Tissue factor pathway inhibitor	OID20388	0.287826	78	NA	NA	No correlation	Spearman	OID20388	0.683932	88	0	0	Moderate correlation	Spearman
Kirsher et al. (MS HAP Depletion - Olink 3K)	P10721	KIT	Mast/stem cell growth factor receptor Kit	OID20370	0.760948	78	NA	NA	Strong correlation	Spearman	OID20370	0.832782	88	0	0	Strong correlation	Spearman
Kirsher et al. (MS HAP Depletion - Olink 3K)	P10746	UROS	Uroporphyrinogen-III synthase	OID30964	0.217634	78	NA	NA	No correlation	Spearman	OID30964	0.579091	28	0.00151026	0.00230105	Moderate correlation	Spearman
Kirsher et al. (MS HAP Depletion - Olink 3K)	P10909	CLU	Clusterin	OID30732	0.256414	78	NA	NA	No correlation	Spearman	OID30732	0.400444	88	0.00012588	0.000211172	Weak correlation	Spearman
Kirsher et al. (MS HAP Depletion - Olink 3K)	P10912	GHR	Growth hormone receptor	OID30574	0.858268	78	NA	NA	Strong correlation	Spearman	OID30574	0.876708	88	4.52267e-29	1.41443e-28	Strong correlation	Spearman
Kirsher et al. (MS HAP Depletion - Olink 3K)	P11215	ITGAM	Integrin alpha-M	OID21071	0.20143	78	NA	NA	No correlation	Spearman	OID21071	0.602103	74	2.80199e-08	6.30168e-08	Moderate correlation	Spearman
Kirsher et al. (MS HAP Depletion - Olink 3K)	P11226	MBL2	Mannose-binding protein C	OID30759	0.959736	78	NA	NA	Strong correlation	Spearman	OID30759	0.970972	88	3.29761e-55	1.06371e-54	Strong correlation	Spearman
Kirsher et al. (MS HAP Depletion - Olink 3K)	P11279	LAMP1	Lysosome-associated membrane glycoprotein 1	OID30416	0.170652	78	NA	NA	No correlation	Spearman	OID30416	0.453788	88	1.129e-05	2.02324e-05	Weak correlation	Spearman
Kirsher et al. (MS HAP Depletion - Olink 3K)	P11684	SCGB1A1	Uteroglobin	OID20688	0.545793	78	NA	NA	Moderate correlation	Spearman	OID20688	0.813756	88	5.66063e-22	1.71797e-21	Strong correlation	Spearman
Kirsher et al. (MS HAP Depletion - Olink 3K)	P11717	IGF2R	Cation-independent mannose-6-phosphate receptor	OID21146	0.364534	78	NA	NA	Weak correlation	Spearman	OID21146	0.58346	88	4.0031e-09	9.57522e-09	Moderate correlation	Spearman
Kirsher et al. (MS HAP Depletion - Olink 3K)	P12081	HARS1	Histidine--tRNA ligase, cytoplasmic	OID21086	0.808344	78	NA	NA	Strong correlation	Spearman	OID21086	0.854551	63	0	0	Strong correlation	Spearman
Kirsher et al. (MS HAP Depletion - Olink 3K)	P12111	COL6A3	Collagen alpha-3(VI) chain	OID20292	0.0878368	78	NA	NA	No correlation	Spearman	OID20292	0.223821	88	0.0362596	0.0480482	No correlation	Spearman
Kirsher et al. (MS HAP Depletion - Olink 3K)	P12318	FCGR2A	Low affinity immunoglobulin gamma Fc region receptor II-a	OID20391	0.661174	78	NA	NA	Moderate correlation	Spearman	OID20391	0.697017	88	0	0	Moderate correlation	Spearman
Kirsher et al. (MS HAP Depletion - Olink 3K)	P12429	ANXA3	Annexin A3	OID21036	0.842158	78	NA	NA	Strong correlation	Spearman	OID21036	0.892149	88	0	0	Strong correlation	Spearman
Kirsher et al. (MS HAP Depletion - Olink 3K)	P12644	BMP4	Bone morphogenetic protein 4	OID20994	0.0810781	78	NA	NA	No correlation	Spearman	OID20994	0.733333	9	0.0311232	0.0414365	Strong correlation	Spearman
Kirsher et al. (MS HAP Depletion - Olink 3K)	P12821	ACE	Angiotensin-converting enzyme	OID30696	0.708014	78	NA	NA	Strong correlation	Spearman	OID30696	0.71026	88	0	0	Strong correlation	Spearman
Kirsher et al. (MS HAP Depletion - Olink 3K)	P12830	CDH1	Cadherin-1	OID20353	0.740669	78	NA	NA	Strong correlation	Spearman	OID20353	0.706351	88	0	0	Strong correlation	Spearman
Kirsher et al. (MS HAP Depletion - Olink 3K)	P12931	SRC	Proto-oncogene tyrosine-protein kinase Src	OID21521	0.761909	78	NA	NA	Strong correlation	Spearman	OID21521	0.903931	88	0	0	Strong correlation	Spearman
Kirsher et al. (MS HAP Depletion - Olink 3K)	P12955	PEPD	Xaa-Pro dipeptidase	OID30688	0.531785	78	NA	NA	Moderate correlation	Spearman	OID30688	0.591244	88	1.79794e-09	4.40319e-09	Moderate correlation	Spearman
Kirsher et al. (MS HAP Depletion - Olink 3K)	P13224	GP1BB	Platelet glycoprotein Ib beta chain	OID30174	0.279012	78	NA	NA	No correlation	Spearman	OID30174	0.124242	45	0.414873	0.466525	No correlation	Spearman
Kirsher et al. (MS HAP Depletion - Olink 3K)	P13284	IFI30	Gamma-interferon-inducible lysosomal thiol reductase	OID31505	0.43541	78	NA	NA	Weak correlation	Spearman	OID31505	0.25149	59	0.0549224	0.0711093	No correlation	Spearman
Kirsher et al. (MS HAP Depletion - Olink 3K)	P13473	LAMP2	Lysosome-associated membrane glycoprotein 2	OID21035	0.606874	78	NA	NA	Moderate correlation	Spearman	OID21035	0.643267	88	0	0	Moderate correlation	Spearman
Kirsher et al. (MS HAP Depletion - Olink 3K)	P13501	CCL5	C-C motif chemokine 5	OID20412	0.546035	78	NA	NA	Moderate correlation	Spearman	OID20412	0.780564	88	0	0	Strong correlation	Spearman
Kirsher et al. (MS HAP Depletion - Olink 3K)	P13591	NCAM1	Neural cell adhesion molecule 1	OID20354	0.565021	78	NA	NA	Moderate correlation	Spearman	OID20354	0.553027	88	4.04665e-08	8.95816e-08	Moderate correlation	Spearman
Kirsher et al. (MS HAP Depletion - Olink 3K)	P13598	ICAM2	Intercellular adhesion molecule 2	OID20248	0.591447	78	NA	NA	Moderate correlation	Spearman	OID20248	0.633405	88	0	0	Moderate correlation	Spearman
Kirsher et al. (MS HAP Depletion - Olink 3K)	P13611	VCAN	Versican core protein	OID21026	0.373538	78	NA	NA	Weak correlation	Spearman	OID21026	0.596439	88	8.93553e-10	2.25183e-09	Moderate correlation	Spearman
Kirsher et al. (MS HAP Depletion - Olink 3K)	P13647	KRT5	Keratin, type II cytoskeletal 5	OID20860	-0.0468013	78	NA	NA	No correlation	Spearman	OID20860	0.0137367	88	0.898774	0.915809	No correlation	Spearman
Kirsher et al. (MS HAP Depletion - Olink 3K)	P13667	PDIA4	Protein disulfide-isomerase A4	OID30375	0.328054	78	NA	NA	Weak correlation	Spearman	OID30375	0.754958	88	0	0	Strong correlation	Spearman
Kirsher et al. (MS HAP Depletion - Olink 3K)	P13686	ACP5	Tartrate-resistant acid phosphatase type 5	OID20314	0.804145	78	NA	NA	Strong correlation	Spearman	OID20314	0.512605	35	0.00188445	0.00284811	Moderate correlation	Spearman
Kirsher et al. (MS HAP Depletion - Olink 3K)	P13688	CEACAM1	Carcinoembryonic antigen-related cell adhesion molecule 1	OID21528	0.191847	78	NA	NA	No correlation	Spearman	OID21528	0.489574	88	1.79332e-06	3.46095e-06	Weak correlation	Spearman
Kirsher et al. (MS HAP Depletion - Olink 3K)	P13693	TPT1	Translationally-controlled tumor protein	OID20476	-0.136357	78	NA	NA	No correlation	Spearman	OID20476	0.114808	88	0.286242	0.331114	No correlation	Spearman
Kirsher et al. (MS HAP Depletion - Olink 3K)	P13727	PRG2	Bone marrow proteoglycan	OID30381	0.651564	78	NA	NA	Moderate correlation	Spearman	OID30381	0.768818	88	0	0	Strong correlation	Spearman
Kirsher et al. (MS HAP Depletion - Olink 3K)	P13796	LCP1	Plastin-2	OID30367	0.389876	78	NA	NA	Weak correlation	Spearman	OID30367	0.598623	88	6.09558e-10	1.54998e-09	Moderate correlation	Spearman
Kirsher et al. (MS HAP Depletion - Olink 3K)	P13929	ENO3	Beta-enolase	OID30209	0.529331	78	NA	NA	Moderate correlation	Spearman	OID30209	-0.00996678	43	0.949582	0.957212	No correlation	Spearman
Kirsher et al. (MS HAP Depletion - Olink 3K)	P13987	CD59	CD59 glycoprotein	OID20339	0.480842	78	NA	NA	Weak correlation	Spearman	OID20339	0.611074	88	0	0	Moderate correlation	Spearman
Kirsher et al. (MS HAP Depletion - Olink 3K)	P14151	SELL	L-selectin	OID30752	0.696359	78	NA	NA	Moderate correlation	Spearman	OID30752	0.717745	88	0	0	Strong correlation	Spearman
Kirsher et al. (MS HAP Depletion - Olink 3K)	P14174	MIF	Macrophage migration inhibitory factor	OID21073	0.2226	78	NA	NA	No correlation	Spearman	OID21073	0.856733	88	0	0	Strong correlation	Spearman
Kirsher et al. (MS HAP Depletion - Olink 3K)	P14207	FOLR2	Folate receptor beta	OID21062	0.434616	78	NA	NA	Weak correlation	Spearman	OID21062	0.612518	88	0	0	Moderate correlation	Spearman
Kirsher et al. (MS HAP Depletion - Olink 3K)	P14209	CD99	CD99 antigen	OID21110	0.153657	78	NA	NA	No correlation	Spearman	OID21110	0.592831	88	1.16255e-09	2.90381e-09	Moderate correlation	Spearman
Kirsher et al. (MS HAP Depletion - Olink 3K)	P14317	HCLS1	Hematopoietic lineage cell-specific protein	OID20648	0.673744	78	NA	NA	Moderate correlation	Spearman	OID20648	0.641941	64	2.60694e-08	5.87473e-08	Moderate correlation	Spearman
Kirsher et al. (MS HAP Depletion - Olink 3K)	P14384	CPM	Carboxypeptidase M	OID21054	0.643572	78	NA	NA	Moderate correlation	Spearman	OID21054	0.722852	88	0	0	Strong correlation	Spearman
Kirsher et al. (MS HAP Depletion - Olink 3K)	P14415	ATP1B2	Sodium/potassium-transporting ATPase subunit beta-2	OID30118	-0.00745044	78	NA	NA	No correlation	Spearman	OID30118	-0.0559006	22	0.805059	0.835397	No correlation	Spearman
Kirsher et al. (MS HAP Depletion - Olink 3K)	P14543	NID1	Nidogen-1	OID20362	0.587653	78	NA	NA	Moderate correlation	Spearman	OID20362	0.75966	88	0	0	Strong correlation	Spearman
Kirsher et al. (MS HAP Depletion - Olink 3K)	P14555	PLA2G2A	Phospholipase A2, membrane associated	OID20274	0.302331	78	NA	NA	Weak correlation	Spearman	OID20274	0.677992	36	9.8326e-06	1.76768e-05	Moderate correlation	Spearman
Kirsher et al. (MS HAP Depletion - Olink 3K)	P14625	HSP90B1	Endoplasmin	OID20829	0.0932359	78	NA	NA	No correlation	Spearman	OID20829	-0.0624846	88	0.562361	0.612252	No correlation	Spearman
Kirsher et al. (MS HAP Depletion - Olink 3K)	P14778	IL1R1	Interleukin-1 receptor type 1	OID21116	0.369542	78	NA	NA	Weak correlation	Spearman	OID21116	0.453482	88	9.12264e-06	1.64266e-05	Weak correlation	Spearman
Kirsher et al. (MS HAP Depletion - Olink 3K)	P14780	MMP9	Matrix metalloproteinase-9	OID21103	0.842006	78	NA	NA	Strong correlation	Spearman	OID21103	0.924941	88	0	0	Strong correlation	Spearman
Kirsher et al. (MS HAP Depletion - Olink 3K)	P14868	DARS1	Aspartate--tRNA ligase, cytoplasmic	OID20903	0.822178	78	NA	NA	Strong correlation	Spearman	OID20903	0.734436	76	0	0	Strong correlation	Spearman
Kirsher et al. (MS HAP Depletion - Olink 3K)	P15085	CPA1	Carboxypeptidase A1	OID20280	0.884976	78	NA	NA	Strong correlation	Spearman	OID20280	0.91444	88	1.53732e-35	4.9168e-35	Strong correlation	Spearman
Kirsher et al. (MS HAP Depletion - Olink 3K)	P15086	CPB1	Carboxypeptidase B	OID20289	0.842385	78	NA	NA	Strong correlation	Spearman	OID20289	0.819925	88	0	0	Strong correlation	Spearman
Kirsher et al. (MS HAP Depletion - Olink 3K)	P15090	FABP4	Fatty acid-binding protein, adipocyte	OID20245	0.925644	78	NA	NA	Strong correlation	Spearman	OID20245	0.888274	88	0	0	Strong correlation	Spearman
Kirsher et al. (MS HAP Depletion - Olink 3K)	P15121	AKR1B1	Aldo-keto reductase family 1 member B1	OID21244	0.585528	78	NA	NA	Moderate correlation	Spearman	OID21244	0.527104	88	2.0975e-07	4.33713e-07	Moderate correlation	Spearman
Kirsher et al. (MS HAP Depletion - Olink 3K)	P15144	ANPEP	Aminopeptidase N	OID20350	0.511248	78	NA	NA	Moderate correlation	Spearman	OID20350	0.68478	88	1.88022e-13	5.12746e-13	Moderate correlation	Spearman
Kirsher et al. (MS HAP Depletion - Olink 3K)	P15289	ARSA	Arylsulfatase A	OID21138	0.704043	78	NA	NA	Strong correlation	Spearman	OID21138	0.349845	18	0.15495	0.189533	Weak correlation	Spearman
Kirsher et al. (MS HAP Depletion - Olink 3K)	P15291	B4GALT1	Beta-1,4-galactosyltransferase 1	OID20780	0.398955	78	NA	NA	Weak correlation	Spearman	OID20780	0.612148	88	0	0	Moderate correlation	Spearman
Kirsher et al. (MS HAP Depletion - Olink 3K)	P15311	EZR	Ezrin	OID21017	0.235195	78	NA	NA	No correlation	Spearman	OID21017	0.464848	88	6.52327e-06	1.19558e-05	Weak correlation	Spearman
Kirsher et al. (MS HAP Depletion - Olink 3K)	P15509	CSF2RA	Granulocyte-macrophage colony-stimulating factor receptor subunit alpha	OID20915	0.487373	78	NA	NA	Weak correlation	Spearman	OID20915	0.689893	74	0	0	Moderate correlation	Spearman
Kirsher et al. (MS HAP Depletion - Olink 3K)	P15529	CD46	Membrane cofactor protein	OID20380	0.53267	78	NA	NA	Moderate correlation	Spearman	OID20380	0.599116	88	5.52007e-10	1.40681e-09	Moderate correlation	Spearman
Kirsher et al. (MS HAP Depletion - Olink 3K)	P15531	NME1	Nucleoside diphosphate kinase A	OID30451	-0.0470542	78	NA	NA	No correlation	Spearman	OID30451	0.0811877	88	0.451357	0.504038	No correlation	Spearman
Kirsher et al. (MS HAP Depletion - Olink 3K)	P15907	ST6GAL1	Beta-galactoside alpha-2,6-sialyltransferase 1	OID20302	0.523034	78	NA	NA	Moderate correlation	Spearman	OID20302	0.508242	88	6.35379e-07	1.27189e-06	Moderate correlation	Spearman
Kirsher et al. (MS HAP Depletion - Olink 3K)	P16035	TIMP2	Metalloproteinase inhibitor 2	OID30318	0.0393154	78	NA	NA	No correlation	Spearman	OID30318	0.430876	88	3.33121e-05	5.83996e-05	Weak correlation	Spearman
Kirsher et al. (MS HAP Depletion - Olink 3K)	P16109	SELP	P-selectin	OID20379	0.35118	78	NA	NA	Weak correlation	Spearman	OID20379	0.830381	88	1.47441e-23	4.53573e-23	Strong correlation	Spearman
Kirsher et al. (MS HAP Depletion - Olink 3K)	P16112	ACAN	Aggrecan core protein	OID20159	0.29782	78	NA	NA	No correlation	Spearman	OID20159	0.534025	88	1.37316e-07	2.90317e-07	Moderate correlation	Spearman
Kirsher et al. (MS HAP Depletion - Olink 3K)	P16233	PNLIP	Pancreatic triacylglycerol lipase	OID30693	0.869245	78	NA	NA	Strong correlation	Spearman	OID30693	0.857983	76	4.1834e-23	1.28344e-22	Strong correlation	Spearman
Kirsher et al. (MS HAP Depletion - Olink 3K)	P16234	PDGFRA	Platelet-derived growth factor receptor alpha	OID20133	0.52182	78	NA	NA	Moderate correlation	Spearman	OID20133	0.0274194	31	0.883719	0.905371	No correlation	Spearman
Kirsher et al. (MS HAP Depletion - Olink 3K)	P16278	GLB1	Beta-galactosidase	OID20949	0.656925	78	NA	NA	Moderate correlation	Spearman	OID20949	0.296522	24	0.159157	0.194468	No correlation	Spearman
Kirsher et al. (MS HAP Depletion - Olink 3K)	P16284	PECAM1	Platelet endothelial cell adhesion molecule	OID21131	0.3657	78	NA	NA	Weak correlation	Spearman	OID21131	0.450988	88	1.29364e-05	2.30366e-05	Weak correlation	Spearman
Kirsher et al. (MS HAP Depletion - Olink 3K)	P16444	DPEP1	Dipeptidase 1	OID20897	0.422981	78	NA	NA	Weak correlation	Spearman	OID20897	0.736698	78	1.49625e-14	4.17103e-14	Strong correlation	Spearman
Kirsher et al. (MS HAP Depletion - Olink 3K)	P16562	CRISP2	Cysteine-rich secretory protein 2	OID21456	0.84117	78	NA	NA	Strong correlation	Spearman	OID21456	0.904009	22	3.66016e-06	6.91024e-06	Strong correlation	Spearman
Kirsher et al. (MS HAP Depletion - Olink 3K)	P16581	SELE	E-selectin	OID20290	0.750604	78	NA	NA	Strong correlation	Spearman	OID20290	0.895565	88	0	0	Strong correlation	Spearman
Kirsher et al. (MS HAP Depletion - Olink 3K)	P16671	CD36	Platelet glycoprotein 4	OID30485	0.228063	78	NA	NA	No correlation	Spearman	OID30485	0.326987	88	0.00196886	0.00296775	Weak correlation	Spearman
Kirsher et al. (MS HAP Depletion - Olink 3K)	P16870	CPE	Carboxypeptidase E	OID21392	0.547364	78	NA	NA	Moderate correlation	Spearman	OID21392	-0.192308	13	0.529185	0.580149	No correlation	Spearman
Kirsher et al. (MS HAP Depletion - Olink 3K)	P16871	IL7R	Interleukin-7 receptor subunit alpha	OID21136	0.423791	78	NA	NA	Weak correlation	Spearman	OID21136	0.730914	74	0	0	Strong correlation	Spearman
Kirsher et al. (MS HAP Depletion - Olink 3K)	P17050	NAGA	Alpha-N-acetylgalactosaminidase	OID30509	0.490661	78	NA	NA	Weak correlation	Spearman	OID30509	0.227895	80	0.0422491	0.0556583	No correlation	Spearman
Kirsher et al. (MS HAP Depletion - Olink 3K)	P17174	GOT1	Aspartate aminotransferase, cytoplasmic	OID30417	0.470125	78	NA	NA	Weak correlation	Spearman	OID30417	0.704924	88	0	0	Strong correlation	Spearman
Kirsher et al. (MS HAP Depletion - Olink 3K)	P17181	IFNAR1	Interferon alpha/beta receptor 1	OID31491	0.0988764	78	NA	NA	No correlation	Spearman	OID31491	0.468045	57	0.00028288	0.000460189	Weak correlation	Spearman
Kirsher et al. (MS HAP Depletion - Olink 3K)	P17301	ITGA2	Integrin alpha-2	OID30570	0.425891	78	NA	NA	Weak correlation	Spearman	OID30570	0.694745	88	0	0	Moderate correlation	Spearman
Kirsher et al. (MS HAP Depletion - Olink 3K)	P17405	SMPD1	Sphingomyelin phosphodiesterase	OID21028	0.744028	78	NA	NA	Strong correlation	Spearman	OID21028	0.701426	88	2.72085e-14	7.52902e-14	Strong correlation	Spearman
Kirsher et al. (MS HAP Depletion - Olink 3K)	P17813	ENG	Endoglin	OID20287	0.543393	78	NA	NA	Moderate correlation	Spearman	OID20287	0.361012	88	0.000594652	0.000932448	Weak correlation	Spearman
Kirsher et al. (MS HAP Depletion - Olink 3K)	P17900	GM2A	Ganglioside GM2 activator	OID30413	0.514957	78	NA	NA	Moderate correlation	Spearman	OID30413	0.620108	88	0	0	Moderate correlation	Spearman
Kirsher et al. (MS HAP Depletion - Olink 3K)	P17927	CR1	Complement receptor type 1	OID30697	0.732748	78	NA	NA	Strong correlation	Spearman	OID30697	0.644503	88	1.23866e-11	3.32963e-11	Moderate correlation	Spearman
Kirsher et al. (MS HAP Depletion - Olink 3K)	P17931	LGALS3	Galectin-3	OID20284	0.342922	78	NA	NA	Weak correlation	Spearman	OID20284	0.391286	88	0.000183553	0.000303413	Weak correlation	Spearman
Kirsher et al. (MS HAP Depletion - Olink 3K)	P17936	IGFBP3	Insulin-like growth factor-binding protein 3	OID20398	0.58004	78	NA	NA	Moderate correlation	Spearman	OID20398	0.715332	88	0	0	Strong correlation	Spearman
Kirsher et al. (MS HAP Depletion - Olink 3K)	P17980	PSMC3	26S proteasome regulatory subunit 6A	OID31200	0.109422	78	NA	NA	No correlation	Spearman	OID31200	0.181479	75	0.119059	0.1482	No correlation	Spearman
Kirsher et al. (MS HAP Depletion - Olink 3K)	P18065	IGFBP2	Insulin-like growth factor-binding protein 2	OID20325	0.952174	78	NA	NA	Strong correlation	Spearman	OID20325	0.882709	88	0	0	Strong correlation	Spearman
Kirsher et al. (MS HAP Depletion - Olink 3K)	P18084	ITGB5	Integrin beta-5	OID21522	0.265964	78	NA	NA	No correlation	Spearman	OID21522	0.255004	34	0.145239	0.178622	No correlation	Spearman
Kirsher et al. (MS HAP Depletion - Olink 3K)	P18428	LBP	Lipopolysaccharide-binding protein	OID20355	0.436149	78	NA	NA	Weak correlation	Spearman	OID20355	0.772445	88	0	0	Strong correlation	Spearman
Kirsher et al. (MS HAP Depletion - Olink 3K)	P18510	IL1RN	Interleukin-1 receptor antagonist protein	OID20700	0.550201	78	NA	NA	Moderate correlation	Spearman	OID20700	-0.238095	8	0.582143	0.628336	No correlation	Spearman
Kirsher et al. (MS HAP Depletion - Olink 3K)	P18827	SDC1	Syndecan-1	OID20169	0.369768	78	NA	NA	Weak correlation	Spearman	OID20169	0.708112	88	0	0	Strong correlation	Spearman
Kirsher et al. (MS HAP Depletion - Olink 3K)	P19021	PAM	Peptidyl-glycine alpha-amidating monooxygenase	OID20291	0.430003	78	NA	NA	Weak correlation	Spearman	OID20291	0.203727	88	0.0570694	0.0735517	No correlation	Spearman
Kirsher et al. (MS HAP Depletion - Olink 3K)	P19022	CDH2	Cadherin-2	OID20170	0.440044	78	NA	NA	Weak correlation	Spearman	OID20170	0.652724	88	0	0	Moderate correlation	Spearman
Kirsher et al. (MS HAP Depletion - Olink 3K)	P19256	CD58	Lymphocyte function-associated antigen 3	OID20716	0.20955	78	NA	NA	No correlation	Spearman	OID20716	0.522384	88	2.78476e-07	5.70597e-07	Moderate correlation	Spearman
Kirsher et al. (MS HAP Depletion - Olink 3K)	P19320	VCAM1	Vascular cell adhesion protein 1	OID20396	0.460362	78	NA	NA	Weak correlation	Spearman	OID20396	0.817583	88	0	0	Strong correlation	Spearman
Kirsher et al. (MS HAP Depletion - Olink 3K)	P19438	TNFRSF1A	Tumor necrosis factor receptor superfamily member 1A	OID21155	0.47321	78	NA	NA	Weak correlation	Spearman	OID21155	0.287381	66	0.0196087	0.0266084	No correlation	Spearman
Kirsher et al. (MS HAP Depletion - Olink 3K)	P19440	GGT1	Glutathione hydrolase 1 proenzyme	OID21075	0.710644	78	NA	NA	Strong correlation	Spearman	OID21075	0.808249	88	0	0	Strong correlation	Spearman
Kirsher et al. (MS HAP Depletion - Olink 3K)	P19827	ITIH1	Inter-alpha-trypsin inhibitor heavy chain H1	OID30722	-0.0304885	78	NA	NA	No correlation	Spearman	OID30722	0.259133	88	0.0147721	0.0202891	No correlation	Spearman
Kirsher et al. (MS HAP Depletion - Olink 3K)	P19971	TYMP	Thymidine phosphorylase	OID20234	0.610137	78	NA	NA	Moderate correlation	Spearman	OID20234	0.774506	88	0	0	Strong correlation	Spearman
Kirsher et al. (MS HAP Depletion - Olink 3K)	P20023	CR2	Complement receptor type 2	OID20393	0.903785	78	NA	NA	Strong correlation	Spearman	OID20393	0.919059	88	0	0	Strong correlation	Spearman
Kirsher et al. (MS HAP Depletion - Olink 3K)	P20061	TCN1	Transcobalamin-1	OID30687	0.428799	78	NA	NA	Weak correlation	Spearman	OID30687	0.36275	88	0.000514016	0.000813919	Weak correlation	Spearman
Kirsher et al. (MS HAP Depletion - Olink 3K)	P20062	TCN2	Transcobalamin-2	OID20341	0.5983	78	NA	NA	Moderate correlation	Spearman	OID20341	0.52897	88	1.87283e-07	3.89396e-07	Moderate correlation	Spearman
Kirsher et al. (MS HAP Depletion - Olink 3K)	P20138	CD33	Myeloid cell surface antigen CD33	OID21472	0.709329	78	NA	NA	Strong correlation	Spearman	OID21472	0.638159	78	0	0	Moderate correlation	Spearman
Kirsher et al. (MS HAP Depletion - Olink 3K)	P20333	TNFRSF1B	Tumor necrosis factor receptor superfamily member 1B	OID21145	0.342079	78	NA	NA	Weak correlation	Spearman	OID21145	0.916667	9	0.00131173	0.00201489	Strong correlation	Spearman
Kirsher et al. (MS HAP Depletion - Olink 3K)	P20340	RAB6A	Ras-related protein Rab-6A	OID20608	0.352207	78	NA	NA	Weak correlation	Spearman	OID20608	0.331122	74	0.00412277	0.00599049	Weak correlation	Spearman
Kirsher et al. (MS HAP Depletion - Olink 3K)	P20700	LMNB1	Lamin-B1	OID31501	-0.0566396	78	NA	NA	No correlation	Spearman	OID31501	0.362403	30	0.0497809	0.0648243	Weak correlation	Spearman
Kirsher et al. (MS HAP Depletion - Olink 3K)	P20701	ITGAL	Integrin alpha-L	OID30537	0.0311461	78	NA	NA	No correlation	Spearman	OID30537	0.139104	74	0.236646	0.278886	No correlation	Spearman
Kirsher et al. (MS HAP Depletion - Olink 3K)	P20742	PZP	Pregnancy zone protein	OID30730	0.940793	78	NA	NA	Strong correlation	Spearman	OID30730	0.964196	88	0	0	Strong correlation	Spearman
Kirsher et al. (MS HAP Depletion - Olink 3K)	P20774	OGN	Mimecan	OID21123	0.535224	78	NA	NA	Moderate correlation	Spearman	OID21123	0.628245	88	0	0	Moderate correlation	Spearman
Kirsher et al. (MS HAP Depletion - Olink 3K)	P20827	EFNA1	Ephrin-A1	OID21125	0.701581	78	NA	NA	Strong correlation	Spearman	OID21125	0.631057	88	4.38155e-11	1.15849e-10	Moderate correlation	Spearman
Kirsher et al. (MS HAP Depletion - Olink 3K)	P20851	C4BPB	C4b-binding protein beta chain	OID21481	0.5071	78	NA	NA	Moderate correlation	Spearman	OID21481	0.409566	88	8.55637e-05	0.000145047	Weak correlation	Spearman
Kirsher et al. (MS HAP Depletion - Olink 3K)	P20908	COL5A1	Collagen alpha-1(V) chain	OID30587	0.238813	78	NA	NA	No correlation	Spearman	OID30587	0.241309	88	0.0237424	0.0320636	No correlation	Spearman
Kirsher et al. (MS HAP Depletion - Olink 3K)	P20936	RASA1	Ras GTPase-activating protein 1	OID20826	-0.109785	78	NA	NA	No correlation	Spearman	OID20826	0.0842246	33	0.64006	0.683013	No correlation	Spearman
Kirsher et al. (MS HAP Depletion - Olink 3K)	P21583	KITLG	Kit ligand	OID20196	0	78	NA	NA	No correlation	Spearman	OID20196	0.814672	88	4.67484e-22	1.42261e-21	Strong correlation	Spearman
Kirsher et al. (MS HAP Depletion - Olink 3K)	P21589	NT5E	5'-nucleotidase	OID21498	0.418531	78	NA	NA	Weak correlation	Spearman	OID21498	0.777362	76	0	0	Strong correlation	Spearman
Kirsher et al. (MS HAP Depletion - Olink 3K)	P21695	GPD1	Glycerol-3-phosphate dehydrogenase [NAD(+)], cytoplasmic	OID31358	0.520252	78	NA	NA	Moderate correlation	Spearman	OID31358	0.573139	88	9.55751e-09	2.20213e-08	Moderate correlation	Spearman
Kirsher et al. (MS HAP Depletion - Olink 3K)	P21709	EPHA1	Ephrin type-A receptor 1	OID20677	0.819295	78	NA	NA	Strong correlation	Spearman	OID20677	0.679124	88	0	0	Moderate correlation	Spearman
Kirsher et al. (MS HAP Depletion - Olink 3K)	P21802	FGFR2	Fibroblast growth factor receptor 2	OID21478	0.192783	78	NA	NA	No correlation	Spearman	OID21478	0.0873764	68	0.477719	0.528252	No correlation	Spearman
Kirsher et al. (MS HAP Depletion - Olink 3K)	P21860	ERBB3	Receptor tyrosine-protein kinase erbB-3	OID20705	0.397919	78	NA	NA	Weak correlation	Spearman	OID20705	0.381654	76	0.000729568	0.00113768	Weak correlation	Spearman
Kirsher et al. (MS HAP Depletion - Olink 3K)	P21980	TGM2	Protein-glutamine gamma-glutamyltransferase 2	OID20141	0.0488671	78	NA	NA	No correlation	Spearman	OID20141	0.743076	76	0	0	Strong correlation	Spearman
Kirsher et al. (MS HAP Depletion - Olink 3K)	P22105	TNXB	Tenascin-X	OID21107	0.631356	78	NA	NA	Moderate correlation	Spearman	OID21107	0.630552	88	0	0	Moderate correlation	Spearman
Kirsher et al. (MS HAP Depletion - Olink 3K)	P22223	CDH3	Cadherin-3	OID21008	0.662742	78	NA	NA	Moderate correlation	Spearman	OID21008	0.426216	44	0.00421298	0.00611369	Weak correlation	Spearman
Kirsher et al. (MS HAP Depletion - Olink 3K)	P22303	ACHE	Acetylcholinesterase	OID30585	0.4549	78	NA	NA	Weak correlation	Spearman	OID30585	0.427755	63	0.000529244	0.000835687	Weak correlation	Spearman
Kirsher et al. (MS HAP Depletion - Olink 3K)	P22304	IDS	Iduronate 2-sulfatase	OID20619	0.568742	78	NA	NA	Moderate correlation	Spearman	OID20619	0.305548	88	0.00379295	0.00554695	Weak correlation	Spearman
Kirsher et al. (MS HAP Depletion - Olink 3K)	P22455	FGFR4	Fibroblast growth factor receptor 4	OID30646	0.88012	78	NA	NA	Strong correlation	Spearman	OID30646	0.860642	88	0	0	Strong correlation	Spearman
Kirsher et al. (MS HAP Depletion - Olink 3K)	P22692	IGFBP4	Insulin-like growth factor-binding protein 4	OID21158	0.148497	78	NA	NA	No correlation	Spearman	OID21158	0.718344	88	0	0	Strong correlation	Spearman
Kirsher et al. (MS HAP Depletion - Olink 3K)	P22748	CA4	Carbonic anhydrase 4	OID20241	0.28775	78	NA	NA	No correlation	Spearman	OID20241	0.210496	58	0.112644	0.140525	No correlation	Spearman
Kirsher et al. (MS HAP Depletion - Olink 3K)	P22894	MMP8	Neutrophil collagenase	OID21019	0.298017	78	NA	NA	No correlation	Spearman	OID21019	0.709661	68	0	0	Strong correlation	Spearman
Kirsher et al. (MS HAP Depletion - Olink 3K)	P22897	MRC1	Macrophage mannose receptor 1	OID30694	0.67167	78	NA	NA	Moderate correlation	Spearman	OID30694	0.808143	88	0	0	Strong correlation	Spearman
Kirsher et al. (MS HAP Depletion - Olink 3K)	P23141	CES1	Liver carboxylesterase 1	OID20244	0.845395	78	NA	NA	Strong correlation	Spearman	OID20244	0.909901	88	0	0	Strong correlation	Spearman
Kirsher et al. (MS HAP Depletion - Olink 3K)	P23229	ITGA6	Integrin alpha-6	OID20528	0.0560073	78	NA	NA	No correlation	Spearman	OID20528	0.366912	88	0.000476887	0.000758318	Weak correlation	Spearman
Kirsher et al. (MS HAP Depletion - Olink 3K)	P23284	PPIB	Peptidyl-prolyl cis-trans isomerase B	OID20331	0.58568	78	NA	NA	Moderate correlation	Spearman	OID20331	0.768553	88	0	0	Strong correlation	Spearman
Kirsher et al. (MS HAP Depletion - Olink 3K)	P23381	WARS1	Tryptophan--tRNA ligase, cytoplasmic	OID21084	0.517192	78	NA	NA	Moderate correlation	Spearman	OID21084	0.808284	88	0	0	Strong correlation	Spearman
Kirsher et al. (MS HAP Depletion - Olink 3K)	P23435	CBLN1	Cerebellin-1	OID30851	-0.109119	78	NA	NA	No correlation	Spearman	OID30851	0.0620955	74	0.598436	0.644689	No correlation	Spearman
Kirsher et al. (MS HAP Depletion - Olink 3K)	P23471	PTPRZ1	Receptor-type tyrosine-protein phosphatase zeta	OID30343	0.600905	78	NA	NA	Moderate correlation	Spearman	OID30343	0.792434	88	0	0	Strong correlation	Spearman
Kirsher et al. (MS HAP Depletion - Olink 3K)	P23526	AHCY	Adenosylhomocysteinase	OID20199	0.537576	78	NA	NA	Moderate correlation	Spearman	OID20199	0.297559	88	0.00502247	0.00723261	No correlation	Spearman
Kirsher et al. (MS HAP Depletion - Olink 3K)	P23588	EIF4B	Eukaryotic translation initiation factor 4B	OID21000	0.740715	78	NA	NA	Strong correlation	Spearman	OID21000	0.604894	30	0.000516219	0.000816263	Moderate correlation	Spearman
Kirsher et al. (MS HAP Depletion - Olink 3K)	P23919	DTYMK	Thymidylate kinase	OID30308	0.427704	78	NA	NA	Weak correlation	Spearman	OID30308	0.4	9	0.291193	0.335809	Weak correlation	Spearman
Kirsher et al. (MS HAP Depletion - Olink 3K)	P24387	CRHBP	Corticotropin-releasing factor-binding protein	OID20747	0.580866	78	NA	NA	Moderate correlation	Spearman	OID20747	0.697363	88	4.41422e-14	1.21257e-13	Moderate correlation	Spearman
Kirsher et al. (MS HAP Depletion - Olink 3K)	P24592	IGFBP6	Insulin-like growth factor-binding protein 6	OID20413	0.716815	78	NA	NA	Strong correlation	Spearman	OID20413	0.820683	88	0	0	Strong correlation	Spearman
Kirsher et al. (MS HAP Depletion - Olink 3K)	P24666	ACP1	Low molecular weight phosphotyrosine protein phosphatase	OID30524	0.0934382	78	NA	NA	No correlation	Spearman	OID30524	0.527139	88	2.09303e-07	4.33584e-07	Moderate correlation	Spearman
Kirsher et al. (MS HAP Depletion - Olink 3K)	P24821	TNC	Tenascin	OID20359	0.825794	78	NA	NA	Strong correlation	Spearman	OID20359	0.567964	88	7.8721e-09	1.82872e-08	Moderate correlation	Spearman
Kirsher et al. (MS HAP Depletion - Olink 3K)	P25445	FAS	Tumor necrosis factor receptor superfamily member 6	OID20316	0.593318	78	NA	NA	Moderate correlation	Spearman	OID20316	0.431601	80	6.40885e-05	0.000109797	Weak correlation	Spearman
Kirsher et al. (MS HAP Depletion - Olink 3K)	P25774	CTSS	Cathepsin S	OID21056	0.470469	78	NA	NA	Weak correlation	Spearman	OID21056	0.259043	88	0.0150246	0.0206109	No correlation	Spearman
Kirsher et al. (MS HAP Depletion - Olink 3K)	P25786	PSMA1	Proteasome subunit alpha type-1	OID21221	-0.00833349	78	NA	NA	No correlation	Spearman	OID21221	-0.162217	88	0.13089	0.162212	No correlation	Spearman
Kirsher et al. (MS HAP Depletion - Olink 3K)	P26022	PTX3	Pentraxin-related protein PTX3	OID20570	0.722328	78	NA	NA	Strong correlation	Spearman	OID20570	0.652273	65	8.35021e-09	1.93581e-08	Moderate correlation	Spearman
Kirsher et al. (MS HAP Depletion - Olink 3K)	P26447	S100A4	Protein S100-A4	OID21519	0.527738	78	NA	NA	Moderate correlation	Spearman	OID21519	0.812722	88	0	0	Strong correlation	Spearman
Kirsher et al. (MS HAP Depletion - Olink 3K)	P26639	TARS1	Threonine--tRNA ligase 1, cytoplasmic	OID31343	0.808344	78	NA	NA	Strong correlation	Spearman	OID31343	0.771649	63	0	0	Strong correlation	Spearman
Kirsher et al. (MS HAP Depletion - Olink 3K)	P26927	MST1	Hepatocyte growth factor-like protein	OID30713	0.574375	78	NA	NA	Moderate correlation	Spearman	OID30713	0.751294	88	0	0	Strong correlation	Spearman
Kirsher et al. (MS HAP Depletion - Olink 3K)	P27169	PON1	Serum paraoxonase/arylesterase 1	OID30704	0.410691	78	NA	NA	Weak correlation	Spearman	OID30704	0.773344	88	0	0	Strong correlation	Spearman
Kirsher et al. (MS HAP Depletion - Olink 3K)	P27348	YWHAQ	14-3-3 protein theta	OID30605	0.760543	78	NA	NA	Strong correlation	Spearman	OID30605	0.872671	88	0	0	Strong correlation	Spearman
Kirsher et al. (MS HAP Depletion - Olink 3K)	P27487	DPP4	Dipeptidyl peptidase 4	OID20406	0.706749	78	NA	NA	Strong correlation	Spearman	OID20406	0.853668	88	0	0	Strong correlation	Spearman
Kirsher et al. (MS HAP Depletion - Olink 3K)	P27918	CFP	Properdin	OID30784	0.623671	78	NA	NA	Moderate correlation	Spearman	OID30784	0.153728	88	0.152485	0.18672	No correlation	Spearman
Kirsher et al. (MS HAP Depletion - Olink 3K)	P27930	IL1R2	Interleukin-1 receptor type 2	OID20757	0.541851	78	NA	NA	Moderate correlation	Spearman	OID20757	0.634972	88	0	0	Moderate correlation	Spearman
Kirsher et al. (MS HAP Depletion - Olink 3K)	P28799	GRN	Progranulin	OID21159	0.576592	78	NA	NA	Moderate correlation	Spearman	OID21159	0.48135	88	2.78372e-06	5.30882e-06	Weak correlation	Spearman
Kirsher et al. (MS HAP Depletion - Olink 3K)	P28827	PTPRM	Receptor-type tyrosine-protein phosphatase mu	OID20598	0.42283	78	NA	NA	Weak correlation	Spearman	OID20598	0.550615	88	4.75265e-08	1.03987e-07	Moderate correlation	Spearman
Kirsher et al. (MS HAP Depletion - Olink 3K)	P28838	LAP3	Cytosol aminopeptidase	OID20436	0.64342	78	NA	NA	Moderate correlation	Spearman	OID20436	0.556373	88	3.22674e-08	7.22815e-08	Moderate correlation	Spearman
Kirsher et al. (MS HAP Depletion - Olink 3K)	P28845	HSD11B1	11-beta-hydroxysteroid dehydrogenase 1	OID20575	0.566029	78	NA	NA	Moderate correlation	Spearman	OID20575	0.746416	88	0	0	Strong correlation	Spearman
Kirsher et al. (MS HAP Depletion - Olink 3K)	P28906	CD34	Hematopoietic progenitor cell antigen CD34	OID21025	0.276723	78	NA	NA	No correlation	Spearman	OID21025	0.624364	88	8.03408e-11	2.11433e-10	Moderate correlation	Spearman
Kirsher et al. (MS HAP Depletion - Olink 3K)	P29017	CD1C	T-cell surface glycoprotein CD1c	OID21483	0.711959	78	NA	NA	Strong correlation	Spearman	OID21483	0.689419	74	0	0	Moderate correlation	Spearman
Kirsher et al. (MS HAP Depletion - Olink 3K)	P29279	CCN2	CCN family member 2	OID20709	0.688916	78	NA	NA	Moderate correlation	Spearman	OID20709	0.331347	76	0.00361019	0.00529338	Weak correlation	Spearman
Kirsher et al. (MS HAP Depletion - Olink 3K)	P29350	PTPN6	Tyrosine-protein phosphatase non-receptor type 6	OID20717	0.728676	78	NA	NA	Strong correlation	Spearman	OID20717	0.897732	88	0	0	Strong correlation	Spearman
Kirsher et al. (MS HAP Depletion - Olink 3K)	P29622	SERPINA4	Kallistatin	OID30774	0.432315	78	NA	NA	Weak correlation	Spearman	OID30774	0.816403	88	0	0	Strong correlation	Spearman
Kirsher et al. (MS HAP Depletion - Olink 3K)	P29692	EEF1D	Elongation factor 1-delta	OID30335	0.497739	78	NA	NA	Weak correlation	Spearman	OID30335	0.476613	31	0.00728687	0.0103094	Weak correlation	Spearman
Kirsher et al. (MS HAP Depletion - Olink 3K)	P30040	ERP29	Endoplasmic reticulum resident protein 29	OID30578	0.564563	78	NA	NA	Moderate correlation	Spearman	OID30578	0.733479	76	0	0	Strong correlation	Spearman
Kirsher et al. (MS HAP Depletion - Olink 3K)	P30041	PRDX6	Peroxiredoxin-6	OID21404	0.297083	78	NA	NA	No correlation	Spearman	OID21404	0.532405	88	1.51767e-07	3.19674e-07	Moderate correlation	Spearman
Kirsher et al. (MS HAP Depletion - Olink 3K)	P30043	BLVRB	Flavin reductase (NADPH)	OID21141	0.735148	78	NA	NA	Strong correlation	Spearman	OID21141	0.887957	88	0	0	Strong correlation	Spearman
Kirsher et al. (MS HAP Depletion - Olink 3K)	P30044	PRDX5	Peroxiredoxin-5, mitochondrial	OID20644	0.650198	78	NA	NA	Moderate correlation	Spearman	OID20644	0.795622	88	0	0	Strong correlation	Spearman
Kirsher et al. (MS HAP Depletion - Olink 3K)	P30046	DDT	D-dopachrome decarboxylase	OID30372	0.463347	78	NA	NA	Weak correlation	Spearman	OID30372	0.816984	88	0	0	Strong correlation	Spearman
Kirsher et al. (MS HAP Depletion - Olink 3K)	P30048	PRDX3	Thioredoxin-dependent peroxide reductase, mitochondrial	OID20483	0.0414175	78	NA	NA	No correlation	Spearman	OID20483	-0.180042	47	0.225147	0.267008	No correlation	Spearman
Kirsher et al. (MS HAP Depletion - Olink 3K)	P30086	PEBP1	Phosphatidylethanolamine-binding protein 1	OID21087	0.708317	78	NA	NA	Strong correlation	Spearman	OID21087	0.845532	88	0	0	Strong correlation	Spearman
Kirsher et al. (MS HAP Depletion - Olink 3K)	P30101	PDIA3	Protein disulfide-isomerase A3	OID30573	0.0555271	78	NA	NA	No correlation	Spearman	OID30573	0.359357	88	0.000632191	0.000987198	Weak correlation	Spearman
Kirsher et al. (MS HAP Depletion - Olink 3K)	P30530	AXL	Tyrosine-protein kinase receptor UFO	OID20363	0.499437	78	NA	NA	Weak correlation	Spearman	OID20363	0.545096	88	3.99576e-08	8.88035e-08	Moderate correlation	Spearman
Kirsher et al. (MS HAP Depletion - Olink 3K)	P30613	PKLR	Pyruvate kinase PKLR	OID20682	0.202217	78	NA	NA	No correlation	Spearman	OID20682	0.674379	52	1.29103e-07	2.73467e-07	Moderate correlation	Spearman
Kirsher et al. (MS HAP Depletion - Olink 3K)	P30740	SERPINB1	Leukocyte elastase inhibitor	OID21088	0.756143	78	NA	NA	Strong correlation	Spearman	OID21088	0.911719	88	5.57312e-35	1.77741e-34	Strong correlation	Spearman
Kirsher et al. (MS HAP Depletion - Olink 3K)	P31146	CORO1A	Coronin-1A	OID20286	0.529888	78	NA	NA	Moderate correlation	Spearman	OID20286	0.811296	88	0	0	Strong correlation	Spearman
Kirsher et al. (MS HAP Depletion - Olink 3K)	P31431	SDC4	Syndecan-4	OID20216	0.594805	78	NA	NA	Moderate correlation	Spearman	OID20216	0.64	24	0.000989999	0.00153321	Moderate correlation	Spearman
Kirsher et al. (MS HAP Depletion - Olink 3K)	P31948	STIP1	Stress-induced-phosphoprotein 1	OID21077	0.833589	78	NA	NA	Strong correlation	Spearman	OID21077	0.890141	88	0	0	Strong correlation	Spearman
Kirsher et al. (MS HAP Depletion - Olink 3K)	P31949	S100A11	Protein S100-A11	OID20130	0.341722	78	NA	NA	Weak correlation	Spearman	OID20130	0.575484	88	4.48924e-09	1.06702e-08	Moderate correlation	Spearman
Kirsher et al. (MS HAP Depletion - Olink 3K)	P32004	L1CAM	Neural cell adhesion molecule L1	OID21484	0.651538	78	NA	NA	Moderate correlation	Spearman	OID21484	0.585397	88	3.33429e-09	8.04362e-09	Moderate correlation	Spearman
Kirsher et al. (MS HAP Depletion - Olink 3K)	P32119	PRDX2	Peroxiredoxin-2	OID30668	0.563803	78	NA	NA	Moderate correlation	Spearman	OID30668	0.87843	88	0	0	Strong correlation	Spearman
Kirsher et al. (MS HAP Depletion - Olink 3K)	P32320	CDA	Cytidine deaminase	OID30345	0.10745	78	NA	NA	No correlation	Spearman	OID30345	0.452289	64	0.00020488	0.000336696	Weak correlation	Spearman
Kirsher et al. (MS HAP Depletion - Olink 3K)	P32321	DCTD	Deoxycytidylate deaminase	OID30657	0.113519	78	NA	NA	No correlation	Spearman	OID30657	-0.224242	10	0.536688	0.586564	No correlation	Spearman
Kirsher et al. (MS HAP Depletion - Olink 3K)	P32942	ICAM3	Intercellular adhesion molecule 3	OID20277	0.726198	78	NA	NA	Strong correlation	Spearman	OID20277	0.620866	88	0	0	Moderate correlation	Spearman
Kirsher et al. (MS HAP Depletion - Olink 3K)	P33151	CDH5	Cadherin-5	OID20243	0.605837	78	NA	NA	Moderate correlation	Spearman	OID20243	0.702711	88	2.33059e-14	6.46494e-14	Strong correlation	Spearman
Kirsher et al. (MS HAP Depletion - Olink 3K)	P33241	LSP1	Lymphocyte-specific protein 1	OID20530	0.716494	78	NA	NA	Strong correlation	Spearman	OID20530	0.490408	66	3.69012e-05	6.45915e-05	Weak correlation	Spearman
Kirsher et al. (MS HAP Depletion - Olink 3K)	P34096	RNASE4	Ribonuclease 4	OID30705	0.545391	78	NA	NA	Moderate correlation	Spearman	OID30705	0.24034	88	0.0243232	0.0328087	No correlation	Spearman
Kirsher et al. (MS HAP Depletion - Olink 3K)	P34896	SHMT1	Serine hydroxymethyltransferase, cytosolic	OID20714	0.890312	78	NA	NA	Strong correlation	Spearman	OID20714	0.951515	10	0	0	Strong correlation	Spearman
Kirsher et al. (MS HAP Depletion - Olink 3K)	P34913	EPHX2	Bifunctional epoxide hydrolase 2	OID20119	0.0665959	78	NA	NA	No correlation	Spearman	OID20119	0.252632	19	0.295413	0.339634	No correlation	Spearman
Kirsher et al. (MS HAP Depletion - Olink 3K)	P34949	MPI	Mannose-6-phosphate isomerase	OID21288	0.204243	78	NA	NA	No correlation	Spearman	OID21288	0.711693	42	4.63535e-07	9.36191e-07	Strong correlation	Spearman
Kirsher et al. (MS HAP Depletion - Olink 3K)	P35052	GPC1	Glypican-1	OID21438	0.533672	78	NA	NA	Moderate correlation	Spearman	OID21438	0.417738	88	6.00085e-05	0.000103277	Weak correlation	Spearman
Kirsher et al. (MS HAP Depletion - Olink 3K)	P35237	SERPINB6	Serpin B6	OID21023	0.726071	78	NA	NA	Strong correlation	Spearman	OID21023	0.747966	88	0	0	Strong correlation	Spearman
Kirsher et al. (MS HAP Depletion - Olink 3K)	P35247	SFTPD	Pulmonary surfactant-associated protein D	OID20214	0.323436	78	NA	NA	Weak correlation	Spearman	OID20214	0.579462	88	5.70619e-09	1.33935e-08	Moderate correlation	Spearman
Kirsher et al. (MS HAP Depletion - Olink 3K)	P35442	THBS2	Thrombospondin-2	OID21104	0.161092	78	NA	NA	No correlation	Spearman	OID21104	0.38925	66	0.00133841	0.00205029	Weak correlation	Spearman
Kirsher et al. (MS HAP Depletion - Olink 3K)	P35443	THBS4	Thrombospondin-4	OID20368	0.572023	78	NA	NA	Moderate correlation	Spearman	OID20368	0.607675	88	0	0	Moderate correlation	Spearman
Kirsher et al. (MS HAP Depletion - Olink 3K)	P35475	IDUA	Alpha-L-iduronidase	OID21468	0.566611	78	NA	NA	Moderate correlation	Spearman	OID21468	0.733333	9	0.0311232	0.0414365	Strong correlation	Spearman
Kirsher et al. (MS HAP Depletion - Olink 3K)	P35520	CBS	Cystathionine beta-synthase	OID30200	0.573771	78	NA	NA	Moderate correlation	Spearman	OID30200	0.175758	10	0.631967	0.676937	No correlation	Spearman
Kirsher et al. (MS HAP Depletion - Olink 3K)	P35542	SAA4	Serum amyloid A-4 protein	OID30726	-0.00997736	78	NA	NA	No correlation	Spearman	OID30726	0.594555	88	1.18095e-09	2.94325e-09	Moderate correlation	Spearman
Kirsher et al. (MS HAP Depletion - Olink 3K)	P35556	FBN2	Fibrillin-2	OID30974	0.0515653	78	NA	NA	No correlation	Spearman	OID30974	0.130499	32	0.474962	0.525718	No correlation	Spearman
Kirsher et al. (MS HAP Depletion - Olink 3K)	P35579	MYH9	Myosin-9	OID30382	0.944056	78	NA	NA	Strong correlation	Spearman	OID30382	-0.0376528	88	0.727157	0.765108	No correlation	Spearman
Kirsher et al. (MS HAP Depletion - Olink 3K)	P35590	TIE1	Tyrosine-protein kinase receptor Tie-1	OID20303	0.565852	78	NA	NA	Moderate correlation	Spearman	OID20303	0.523293	88	1.68633e-07	3.51916e-07	Moderate correlation	Spearman
Kirsher et al. (MS HAP Depletion - Olink 3K)	P35606	COPB2	Coatomer subunit beta'	OID30173	0.428723	78	NA	NA	Weak correlation	Spearman	OID30173	-0.0237154	23	0.915508	0.929528	No correlation	Spearman
Kirsher et al. (MS HAP Depletion - Olink 3K)	P35611	ADD1	Alpha-adducin	OID30655	0.234664	78	NA	NA	No correlation	Spearman	OID30655	0.0612745	17	0.816738	0.844411	No correlation	Spearman
Kirsher et al. (MS HAP Depletion - Olink 3K)	P35613	BSG	Basigin	OID20626	0.075355	78	NA	NA	No correlation	Spearman	OID20626	0.174251	63	0.171597	0.207201	No correlation	Spearman
Kirsher et al. (MS HAP Depletion - Olink 3K)	P35813	PPM1A	Protein phosphatase 1A	OID21184	-0.133752	78	NA	NA	No correlation	Spearman	OID21184	0.257684	74	0.0266558	0.0358266	No correlation	Spearman
Kirsher et al. (MS HAP Depletion - Olink 3K)	P35916	FLT4	Vascular endothelial growth factor receptor 3	OID21491	0.681652	78	NA	NA	Moderate correlation	Spearman	OID21491	0.734088	88	0	0	Strong correlation	Spearman
Kirsher et al. (MS HAP Depletion - Olink 3K)	P35968	KDR	Vascular endothelial growth factor receptor 2	OID21497	0.452851	78	NA	NA	Weak correlation	Spearman	OID21497	0.531471	88	1.60732e-07	3.36673e-07	Moderate correlation	Spearman
Kirsher et al. (MS HAP Depletion - Olink 3K)	P36222	CHI3L1	Chitinase-3-like protein 1	OID20399	0.928047	78	NA	NA	Strong correlation	Spearman	OID20399	0.902786	88	0	0	Strong correlation	Spearman
Kirsher et al. (MS HAP Depletion - Olink 3K)	P36269	GGT5	Glutathione hydrolase 5 proenzyme	OID20909	0.328166	78	NA	NA	Weak correlation	Spearman	OID20909	0.0404091	88	0.70855	0.748054	No correlation	Spearman
Kirsher et al. (MS HAP Depletion - Olink 3K)	P36888	FLT3	Receptor-type tyrosine-protein kinase FLT3	OID21272	0.35639	78	NA	NA	Weak correlation	Spearman	OID21272	0.125989	76	0.278157	0.323086	No correlation	Spearman
Kirsher et al. (MS HAP Depletion - Olink 3K)	P36955	SERPINF1	Pigment epithelium-derived factor	OID30757	0.501359	78	NA	NA	Moderate correlation	Spearman	OID30757	0.602427	88	2.20455e-10	5.72168e-10	Moderate correlation	Spearman
Kirsher et al. (MS HAP Depletion - Olink 3K)	P36959	GMPR	GMP reductase 1	OID20641	0.707204	78	NA	NA	Strong correlation	Spearman	OID20641	0.717921	88	0	0	Strong correlation	Spearman
Kirsher et al. (MS HAP Depletion - Olink 3K)	P36980	CFHR2	Complement factor H-related protein 2	OID30720	0.460871	78	NA	NA	Weak correlation	Spearman	OID30720	0.866401	88	0	0	Strong correlation	Spearman
Kirsher et al. (MS HAP Depletion - Olink 3K)	P37173	TGFBR2	TGF-beta receptor type-2	OID21493	0.278053	78	NA	NA	No correlation	Spearman	OID21493	0.703399	74	0	0	Strong correlation	Spearman
Kirsher et al. (MS HAP Depletion - Olink 3K)	P37235	HPCAL1	Hippocalcin-like protein 1	OID20615	0.459073	78	NA	NA	Weak correlation	Spearman	OID20615	0.710084	88	0	0	Strong correlation	Spearman
Kirsher et al. (MS HAP Depletion - Olink 3K)	P37837	TALDO1	Transaldolase	OID30414	0.542281	78	NA	NA	Moderate correlation	Spearman	OID30414	0.834701	88	0	0	Strong correlation	Spearman
Kirsher et al. (MS HAP Depletion - Olink 3K)	P37840	SNCA	Alpha-synuclein	OID30645	0.623971	78	NA	NA	Moderate correlation	Spearman	OID30645	0.583548	88	3.97068e-09	9.51782e-09	Moderate correlation	Spearman
Kirsher et al. (MS HAP Depletion - Olink 3K)	P39059	COL15A1	Collagen alpha-1(XV) chain	OID30396	0.59089	78	NA	NA	Moderate correlation	Spearman	OID30396	0.595083	88	1.09609e-09	2.74998e-09	Moderate correlation	Spearman
Kirsher et al. (MS HAP Depletion - Olink 3K)	P39060	COL18A1	Collagen alpha-1(XVIII) chain	OID20332	0.547367	78	NA	NA	Moderate correlation	Spearman	OID20332	0.578951	88	5.95967e-09	1.39306e-08	Moderate correlation	Spearman
Kirsher et al. (MS HAP Depletion - Olink 3K)	P40121	CAPG	Macrophage-capping protein	OID21431	0.566358	78	NA	NA	Moderate correlation	Spearman	OID21431	0.615666	76	5.7214e-09	1.34014e-08	Moderate correlation	Spearman
Kirsher et al. (MS HAP Depletion - Olink 3K)	P40189	IL6ST	Interleukin-6 receptor subunit beta	OID20147	0.142528	78	NA	NA	No correlation	Spearman	OID20147	0.293573	88	0.00550274	0.00790406	No correlation	Spearman
Kirsher et al. (MS HAP Depletion - Olink 3K)	P40197	GP5	Platelet glycoprotein V	OID30611	0.739232	78	NA	NA	Strong correlation	Spearman	OID30611	0.769173	88	2.08686e-18	6.18391e-18	Strong correlation	Spearman
Kirsher et al. (MS HAP Depletion - Olink 3K)	P40199	CEACAM6	Carcinoembryonic antigen-related cell adhesion molecule 6	OID30362	0.275306	78	NA	NA	No correlation	Spearman	OID30362	-0.314685	12	0.319472	0.364695	No correlation	Spearman
Kirsher et al. (MS HAP Depletion - Olink 3K)	P40925	MDH1	Malate dehydrogenase, cytoplasmic	OID30669	0.717321	78	NA	NA	Strong correlation	Spearman	OID30669	0.823152	88	7.54813e-23	2.30944e-22	Strong correlation	Spearman
Kirsher et al. (MS HAP Depletion - Olink 3K)	P41159	LEP	Leptin	OID20187	0.936912	78	NA	NA	Strong correlation	Spearman	OID20187	0.922317	88	0	0	Strong correlation	Spearman
Kirsher et al. (MS HAP Depletion - Olink 3K)	P41222	PTGDS	Prostaglandin-H2 D-isomerase	OID20408	0.69949	78	NA	NA	Moderate correlation	Spearman	OID20408	0.723821	88	0	0	Strong correlation	Spearman
Kirsher et al. (MS HAP Depletion - Olink 3K)	P41439	FOLR3	Folate receptor gamma	OID21485	0.932551	78	NA	NA	Strong correlation	Spearman	OID21485	0.687182	22	0.000577339	0.000906559	Moderate correlation	Spearman
Kirsher et al. (MS HAP Depletion - Olink 3K)	P42574	CASP3	Caspase-3	OID20305	0.610061	78	NA	NA	Moderate correlation	Spearman	OID20305	0.900743	88	0	0	Strong correlation	Spearman
Kirsher et al. (MS HAP Depletion - Olink 3K)	P42702	LIFR	Leukemia inhibitory factor receptor	OID20606	0.271362	78	NA	NA	No correlation	Spearman	OID20606	0.112366	22	0.617423	0.663245	No correlation	Spearman
Kirsher et al. (MS HAP Depletion - Olink 3K)	P42768	WAS	Actin nucleation-promoting factor WAS	OID20479	0.212813	78	NA	NA	No correlation	Spearman	OID20479	0.42843	46	0.00321909	0.00475079	Weak correlation	Spearman
Kirsher et al. (MS HAP Depletion - Olink 3K)	P42785	PRCP	Lysosomal Pro-X carboxypeptidase	OID20337	0.530191	78	NA	NA	Moderate correlation	Spearman	OID20337	0.665405	88	0	0	Moderate correlation	Spearman
Kirsher et al. (MS HAP Depletion - Olink 3K)	P42892	ECE1	Endothelin-converting enzyme 1	OID20891	0.215949	78	NA	NA	No correlation	Spearman	OID20891	0.22015	76	0.0561803	0.0726546	No correlation	Spearman
Kirsher et al. (MS HAP Depletion - Olink 3K)	P43121	MCAM	Cell surface glycoprotein MUC18	OID20343	0.469543	78	NA	NA	Weak correlation	Spearman	OID20343	0.744244	88	9.62542e-17	2.75815e-16	Strong correlation	Spearman
Kirsher et al. (MS HAP Depletion - Olink 3K)	P43234	CTSO	Cathepsin O	OID20660	0.0182983	78	NA	NA	No correlation	Spearman	OID20660	0.081993	65	0.515215	0.566385	No correlation	Spearman
Kirsher et al. (MS HAP Depletion - Olink 3K)	P43251	BTD	Biotinidase	OID30754	0.504698	78	NA	NA	Moderate correlation	Spearman	OID30754	0.604716	88	3.98748e-11	1.05678e-10	Moderate correlation	Spearman
Kirsher et al. (MS HAP Depletion - Olink 3K)	P43487	RANBP1	Ran-specific GTPase-activating protein	OID30258	0.532825	78	NA	NA	Moderate correlation	Spearman	OID30258	0.835564	88	0	0	Strong correlation	Spearman
Kirsher et al. (MS HAP Depletion - Olink 3K)	P43490	NAMPT	Nicotinamide phosphoribosyltransferase	OID21227	0.179084	78	NA	NA	No correlation	Spearman	OID21227	-0.103077	25	0.62269	0.668268	No correlation	Spearman
Kirsher et al. (MS HAP Depletion - Olink 3K)	P43652	AFM	Afamin	OID30741	0.553434	78	NA	NA	Moderate correlation	Spearman	OID30741	0.74904	88	0	0	Strong correlation	Spearman
Kirsher et al. (MS HAP Depletion - Olink 3K)	P46109	CRKL	Crk-like protein	OID20742	0.887776	78	NA	NA	Strong correlation	Spearman	OID20742	0.831848	88	0	0	Strong correlation	Spearman
Kirsher et al. (MS HAP Depletion - Olink 3K)	P46531	NOTCH1	Neurogenic locus notch homolog protein 1	OID20311	0.31771	78	NA	NA	Weak correlation	Spearman	OID20311	0.351449	88	0.000843311	0.00130963	Weak correlation	Spearman
Kirsher et al. (MS HAP Depletion - Olink 3K)	P46926	GNPDA1	Glucosamine-6-phosphate isomerase 1	OID30197	0.0150609	78	NA	NA	No correlation	Spearman	OID30197	0.28093	76	0.014215	0.0196024	No correlation	Spearman
Kirsher et al. (MS HAP Depletion - Olink 3K)	P47929	LGALS7B	Galectin-7	OID21406	0.0136449	78	NA	NA	No correlation	Spearman	OID21406	0.190196	35	0.272644	0.317663	No correlation	Spearman
Kirsher et al. (MS HAP Depletion - Olink 3K)	P47972	NPTX2	Neuronal pentraxin-2	OID30390	0.615437	78	NA	NA	Moderate correlation	Spearman	OID30390	0.704796	51	3.57966e-08	7.98704e-08	Strong correlation	Spearman
Kirsher et al. (MS HAP Depletion - Olink 3K)	P48052	CPA2	Carboxypeptidase A2	OID21060	0.846103	78	NA	NA	Strong correlation	Spearman	OID21060	0.620022	30	0.000344315	0.000555331	Moderate correlation	Spearman
Kirsher et al. (MS HAP Depletion - Olink 3K)	P48060	GLIPR1	Glioma pathogenesis-related protein 1	OID31517	-0.0710808	78	NA	NA	No correlation	Spearman	OID31517	-0.5	9	0.177662	0.214067	No correlation	Spearman
Kirsher et al. (MS HAP Depletion - Olink 3K)	P48304	REG1B	Lithostathine-1-beta	OID20266	0.622363	78	NA	NA	Moderate correlation	Spearman	OID20266	0.70896	65	0	0	Strong correlation	Spearman
Kirsher et al. (MS HAP Depletion - Olink 3K)	P48357	LEPR	Leptin receptor	OID20128	0.420124	78	NA	NA	Weak correlation	Spearman	OID20128	0.68372	88	0	0	Moderate correlation	Spearman
Kirsher et al. (MS HAP Depletion - Olink 3K)	P48507	GCLM	Glutamate--cysteine ligase regulatory subunit	OID30059	0.409173	78	NA	NA	Weak correlation	Spearman	OID30059	0.683438	88	0	0	Moderate correlation	Spearman
Kirsher et al. (MS HAP Depletion - Olink 3K)	P48643	CCT5	T-complex protein 1 subunit epsilon	OID21200	0.462259	78	NA	NA	Weak correlation	Spearman	OID21200	0.748251	88	5.35994e-17	1.54372e-16	Strong correlation	Spearman
Kirsher et al. (MS HAP Depletion - Olink 3K)	P48668	KRT6C	Keratin, type II cytoskeletal 6C	OID30169	-0.0291986	78	NA	NA	No correlation	Spearman	OID30169	-0.0886957	24	0.679359	0.720861	No correlation	Spearman
Kirsher et al. (MS HAP Depletion - Olink 3K)	P48740	MASP1	Mannan-binding lectin serine protease 1	OID20954	0.255646	78	NA	NA	No correlation	Spearman	OID20954	0.0373095	88	0.730012	0.766682	No correlation	Spearman
Kirsher et al. (MS HAP Depletion - Olink 3K)	P48745	CCN3	CCN family member 3	OID20299	0.0260442	78	NA	NA	No correlation	Spearman	OID20299	0.412634	63	0.000858141	0.00133083	Weak correlation	Spearman
Kirsher et al. (MS HAP Depletion - Olink 3K)	P48960	ADGRE5	Adhesion G protein-coupled receptor E5	OID20260	0.315141	78	NA	NA	Weak correlation	Spearman	OID20260	0.742313	88	0	0	Strong correlation	Spearman
Kirsher et al. (MS HAP Depletion - Olink 3K)	P49137	MAPKAPK2	MAP kinase-activated protein kinase 2	OID31293	-0.227658	78	NA	NA	No correlation	Spearman	OID31293	-0.15	9	0.708069	0.748054	No correlation	Spearman
Kirsher et al. (MS HAP Depletion - Olink 3K)	P49593	PPM1F	Protein phosphatase 1F	OID30350	-0.129857	78	NA	NA	No correlation	Spearman	OID30350	0.74285	52	0	0	Strong correlation	Spearman
Kirsher et al. (MS HAP Depletion - Olink 3K)	P49747	COMP	Cartilage oligomeric matrix protein	OID20405	0.708317	78	NA	NA	Strong correlation	Spearman	OID20405	0.732697	88	0	0	Strong correlation	Spearman
Kirsher et al. (MS HAP Depletion - Olink 3K)	P49767	VEGFC	Vascular endothelial growth factor C	OID21524	0.309298	78	NA	NA	Weak correlation	Spearman	OID21524	0.0879121	13	0.778501	0.810072	No correlation	Spearman
Kirsher et al. (MS HAP Depletion - Olink 3K)	P49908	SELENOP	Selenoprotein P	OID30745	0.214633	78	NA	NA	No correlation	Spearman	OID30745	0.614194	88	1.96466e-10	5.13449e-10	Moderate correlation	Spearman
Kirsher et al. (MS HAP Depletion - Olink 3K)	P50053	KHK	Ketohexokinase	OID30241	0.385768	78	NA	NA	Weak correlation	Spearman	OID30241	0.106305	32	0.561125	0.611496	No correlation	Spearman
Kirsher et al. (MS HAP Depletion - Olink 3K)	P50225	SULT1A1	Sulfotransferase 1A1	OID21031	0.805435	78	NA	NA	Strong correlation	Spearman	OID21031	0.716982	66	0	0	Strong correlation	Spearman
Kirsher et al. (MS HAP Depletion - Olink 3K)	P50453	SERPINB9	Serpin B9	OID20932	0.857705	78	NA	NA	Strong correlation	Spearman	OID20932	0.72982	76	7.49791e-14	2.04967e-13	Strong correlation	Spearman
Kirsher et al. (MS HAP Depletion - Olink 3K)	P50502	ST13	Hsc70-interacting protein	OID30624	0.725389	78	NA	NA	Strong correlation	Spearman	OID30624	0.854672	88	0	0	Strong correlation	Spearman
Kirsher et al. (MS HAP Depletion - Olink 3K)	P50552	VASP	Vasodilator-stimulated phosphoprotein	OID30692	0.823114	78	NA	NA	Strong correlation	Spearman	OID30692	0.823694	88	0	0	Strong correlation	Spearman
Kirsher et al. (MS HAP Depletion - Olink 3K)	P50583	NUDT2	Bis(5'-nucleosyl)-tetraphosphatase [asymmetrical]	OID21308	0.147027	78	NA	NA	No correlation	Spearman	OID21308	0.537813	45	0.000175456	0.000291309	Moderate correlation	Spearman
Kirsher et al. (MS HAP Depletion - Olink 3K)	P50895	BCAM	Basal cell adhesion molecule	OID21076	0.62811	78	NA	NA	Moderate correlation	Spearman	OID21076	0.582984	88	4.18171e-09	9.98129e-09	Moderate correlation	Spearman
Kirsher et al. (MS HAP Depletion - Olink 3K)	P50995	ANXA11	Annexin A11	OID20583	0.6004	78	NA	NA	Moderate correlation	Spearman	OID20583	-0.251748	12	0.430115	0.481936	No correlation	Spearman
Kirsher et al. (MS HAP Depletion - Olink 3K)	P51161	FABP6	Gastrotropin	OID20076	0.282717	78	NA	NA	No correlation	Spearman	OID20076	0.537334	66	4.74569e-06	8.78341e-06	Moderate correlation	Spearman
Kirsher et al. (MS HAP Depletion - Olink 3K)	P51452	DUSP3	Dual specificity protein phosphatase 3	OID20827	0.18742	78	NA	NA	No correlation	Spearman	OID20827	0.302823	74	0.00872816	0.0122869	Weak correlation	Spearman
Kirsher et al. (MS HAP Depletion - Olink 3K)	P51580	TPMT	Thiopurine S-methyltransferase	OID21270	0.400324	78	NA	NA	Weak correlation	Spearman	OID21270	0.047619	8	0.934871	0.946609	No correlation	Spearman
Kirsher et al. (MS HAP Depletion - Olink 3K)	P51692	STAT5B	Signal transducer and activator of transcription 5B	OID21277	0.402572	78	NA	NA	Weak correlation	Spearman	OID21277	0.687449	39	2.83613e-06	5.39964e-06	Moderate correlation	Spearman
Kirsher et al. (MS HAP Depletion - Olink 3K)	P51693	APLP1	Amyloid beta precursor like protein 1	OID20164	0.714817	78	NA	NA	Strong correlation	Spearman	OID20164	0.639393	88	0	0	Moderate correlation	Spearman
Kirsher et al. (MS HAP Depletion - Olink 3K)	P51858	HDGF	Hepatoma-derived growth factor	OID21455	-0.0238622	78	NA	NA	No correlation	Spearman	OID21455	0.413481	67	0.000562917	0.000886378	Weak correlation	Spearman
Kirsher et al. (MS HAP Depletion - Olink 3K)	P51888	PRELP	Prolargin	OID20766	0.315798	78	NA	NA	Weak correlation	Spearman	OID20766	0.227696	52	0.104466	0.131192	No correlation	Spearman
Kirsher et al. (MS HAP Depletion - Olink 3K)	P52209	PGD	6-phosphogluconate dehydrogenase, decarboxylating	OID30344	0.25692	78	NA	NA	No correlation	Spearman	OID30344	0.677222	88	0	0	Moderate correlation	Spearman
Kirsher et al. (MS HAP Depletion - Olink 3K)	P52788	SMS	Spermine synthase	OID30853	0.635976	78	NA	NA	Moderate correlation	Spearman	OID30853	0.727061	39	1.58962e-07	3.33914e-07	Strong correlation	Spearman
Kirsher et al. (MS HAP Depletion - Olink 3K)	P52799	EFNB2	Ephrin-B2	OID30954	0.388788	78	NA	NA	Weak correlation	Spearman	OID30954	0.199788	78	0.0795389	0.101583	No correlation	Spearman
Kirsher et al. (MS HAP Depletion - Olink 3K)	P52823	STC1	Stanniocalcin-1	OID21014	0.222409	78	NA	NA	No correlation	Spearman	OID21014	0.631712	44	7.11032e-06	1.29686e-05	Moderate correlation	Spearman
Kirsher et al. (MS HAP Depletion - Olink 3K)	P52848	NDST1	Bifunctional heparan sulfate N-deacetylase/N-sulfotransferase 1	OID31369	0.122447	78	NA	NA	No correlation	Spearman	OID31369	-0.139516	88	0.194465	0.232822	No correlation	Spearman
Kirsher et al. (MS HAP Depletion - Olink 3K)	P52888	THOP1	Thimet oligopeptidase	OID20194	0.44926	78	NA	NA	Weak correlation	Spearman	OID20194	0.198831	66	0.109418	0.137106	No correlation	Spearman
Kirsher et al. (MS HAP Depletion - Olink 3K)	P53634	CTSC	Dipeptidyl peptidase 1	OID20679	0.445542	78	NA	NA	Weak correlation	Spearman	OID20679	0.305731	88	0.00390697	0.00569157	Weak correlation	Spearman
Kirsher et al. (MS HAP Depletion - Olink 3K)	P54108	CRISP3	Cysteine-rich secretory protein 3	OID30715	0.744888	78	NA	NA	Strong correlation	Spearman	OID30715	0.760752	88	0	0	Strong correlation	Spearman
Kirsher et al. (MS HAP Depletion - Olink 3K)	P54317	PNLIPRP2	Pancreatic lipase-related protein 2	OID20775	0.830247	78	NA	NA	Strong correlation	Spearman	OID20775	0.394443	43	0.00928758	0.0129934	Weak correlation	Spearman
Kirsher et al. (MS HAP Depletion - Olink 3K)	P54577	YARS1	Tyrosine--tRNA ligase, cytoplasmic	OID31494	0.894536	78	NA	NA	Strong correlation	Spearman	OID31494	0.815135	88	0	0	Strong correlation	Spearman
Kirsher et al. (MS HAP Depletion - Olink 3K)	P54687	BCAT1	Branched-chain-amino-acid aminotransferase, cytosolic	OID30312	0.281369	78	NA	NA	No correlation	Spearman	OID30312	0.392208	21	0.079653	0.101614	Weak correlation	Spearman
Kirsher et al. (MS HAP Depletion - Olink 3K)	P54727	RAD23B	UV excision repair protein RAD23 homolog B	OID21166	0.441647	78	NA	NA	Weak correlation	Spearman	OID21166	0.762428	88	6.16203e-18	1.80699e-17	Strong correlation	Spearman
Kirsher et al. (MS HAP Depletion - Olink 3K)	P54760	EPHB4	Ephrin type-B receptor 4	OID20242	0.640528	78	NA	NA	Moderate correlation	Spearman	OID20242	0.651245	88	0	0	Moderate correlation	Spearman
Kirsher et al. (MS HAP Depletion - Olink 3K)	P54764	EPHA4	Ephrin type-A receptor 4	OID30622	0.56258	78	NA	NA	Moderate correlation	Spearman	OID30622	0.553027	88	4.04665e-08	8.95816e-08	Moderate correlation	Spearman
Kirsher et al. (MS HAP Depletion - Olink 3K)	P54819	AK2	Adenylate kinase 2, mitochondrial	OID31142	0.591952	78	NA	NA	Moderate correlation	Spearman	OID31142	0.791166	88	0	0	Strong correlation	Spearman
Kirsher et al. (MS HAP Depletion - Olink 3K)	P55010	EIF5	Eukaryotic translation initiation factor 5	OID30156	0.445643	78	NA	NA	Weak correlation	Spearman	OID30156	0.435468	29	0.0190652	0.0259021	Weak correlation	Spearman
Kirsher et al. (MS HAP Depletion - Olink 3K)	P55058	PLTP	Phospholipid transfer protein	OID20238	0.211725	78	NA	NA	No correlation	Spearman	OID20238	0.68173	88	0	0	Moderate correlation	Spearman
Kirsher et al. (MS HAP Depletion - Olink 3K)	P55083	MFAP4	Microfibril-associated glycoprotein 4	OID30598	0.4523	78	NA	NA	Weak correlation	Spearman	OID30598	0.683967	88	0	0	Moderate correlation	Spearman
Kirsher et al. (MS HAP Depletion - Olink 3K)	P55103	INHBC	Inhibin beta C chain	OID21093	0.536742	78	NA	NA	Moderate correlation	Spearman	OID21093	0.468557	88	4.14498e-06	7.74783e-06	Weak correlation	Spearman
Kirsher et al. (MS HAP Depletion - Olink 3K)	P55145	MANF	Mesencephalic astrocyte-derived neurotrophic factor	OID20707	0.678423	78	NA	NA	Moderate correlation	Spearman	OID20707	0.734669	88	0	0	Strong correlation	Spearman
Kirsher et al. (MS HAP Depletion - Olink 3K)	P55285	CDH6	Cadherin-6	OID20157	0.616965	78	NA	NA	Moderate correlation	Spearman	OID20157	0.743634	88	0	0	Strong correlation	Spearman
Kirsher et al. (MS HAP Depletion - Olink 3K)	P55291	CDH15	Cadherin-15	OID21005	0.801616	78	NA	NA	Strong correlation	Spearman	OID21005	0.46129	31	0.00964343	0.0134745	Weak correlation	Spearman
Kirsher et al. (MS HAP Depletion - Olink 3K)	P55774	CCL18	C-C motif chemokine 18	OID20395	-0.111923	78	NA	NA	No correlation	Spearman	OID20395	0.786147	88	0	0	Strong correlation	Spearman
Kirsher et al. (MS HAP Depletion - Olink 3K)	P55957	BID	BH3-interacting domain death agonist	OID20517	0.29926	78	NA	NA	No correlation	Spearman	OID20517	0.551671	88	4.4305e-08	9.76959e-08	Moderate correlation	Spearman
Kirsher et al. (MS HAP Depletion - Olink 3K)	P56159	GFRA1	GDNF family receptor alpha-1	OID21457	-0.134395	78	NA	NA	No correlation	Spearman	OID21457	-0.041958	12	0.903739	0.920037	No correlation	Spearman
Kirsher et al. (MS HAP Depletion - Olink 3K)	P58546	MTPN	Myotrophin	OID20080	-0.0778336	78	NA	NA	No correlation	Spearman	OID20080	0.130164	88	0.226307	0.268102	No correlation	Spearman
Kirsher et al. (MS HAP Depletion - Olink 3K)	P61026	RAB10	Ras-related protein Rab-10	OID30357	-0.0967513	78	NA	NA	No correlation	Spearman	OID30357	0.368198	88	0.000454255	0.00072437	Weak correlation	Spearman
Kirsher et al. (MS HAP Depletion - Olink 3K)	P61457	PCBD1	Pterin-4-alpha-carbinolamine dehydratase	OID30610	0.168489	78	NA	NA	No correlation	Spearman	OID30610	-0.104895	12	0.749479	0.782035	No correlation	Spearman
Kirsher et al. (MS HAP Depletion - Olink 3K)	P61769	B2M	Beta-2-microglobulin	OID30725	0.348666	78	NA	NA	Weak correlation	Spearman	OID30725	0.808302	88	0	0	Strong correlation	Spearman
Kirsher et al. (MS HAP Depletion - Olink 3K)	P61916	NPC2	NPC intracellular cholesterol transporter 2	OID30418	0.423817	78	NA	NA	Weak correlation	Spearman	OID30418	0.653341	88	0	0	Moderate correlation	Spearman
Kirsher et al. (MS HAP Depletion - Olink 3K)	P61978	HNRNPK	Heterogeneous nuclear ribonucleoprotein K	OID20051	0.503737	78	NA	NA	Moderate correlation	Spearman	OID20051	0.729087	88	0	0	Strong correlation	Spearman
Kirsher et al. (MS HAP Depletion - Olink 3K)	P63010	AP2B1	AP-2 complex subunit beta	OID30949	0.236257	78	NA	NA	No correlation	Spearman	OID30949	0.47162	18	0.0499704	0.064996	Weak correlation	Spearman
Kirsher et al. (MS HAP Depletion - Olink 3K)	P63241	EIF5A	Eukaryotic translation initiation factor 5A-1	OID20423	0.0424006	78	NA	NA	No correlation	Spearman	OID20423	0.147811	88	0.169051	0.205004	No correlation	Spearman
Kirsher et al. (MS HAP Depletion - Olink 3K)	P78324	SIRPA	Tyrosine-protein phosphatase non-receptor type substrate 1	OID20304	-0.131198	78	NA	NA	No correlation	Spearman	OID20304	0.380723	64	0.00204709	0.00306521	Weak correlation	Spearman
Kirsher et al. (MS HAP Depletion - Olink 3K)	P78552	IL13RA1	Interleukin-13 receptor subunit alpha-1	OID21504	0.58869	78	NA	NA	Moderate correlation	Spearman	OID21504	0.47318	88	3.22972e-06	6.11803e-06	Weak correlation	Spearman
Kirsher et al. (MS HAP Depletion - Olink 3K)	P80188	LCN2	Neutrophil gelatinase-associated lipocalin	OID20392	0.551613	78	NA	NA	Moderate correlation	Spearman	OID20392	0.816486	88	3.19011e-22	9.73414e-22	Strong correlation	Spearman
Kirsher et al. (MS HAP Depletion - Olink 3K)	P80303	NUCB2	Nucleobindin-2	OID21448	0.32334	78	NA	NA	Weak correlation	Spearman	OID21448	0.591068	88	1.83525e-09	4.48485e-09	Moderate correlation	Spearman
Kirsher et al. (MS HAP Depletion - Olink 3K)	P80511	S100A12	Protein S100-A12	OID21374	0.159516	78	NA	NA	No correlation	Spearman	OID21374	0.806124	76	0	0	Strong correlation	Spearman
Kirsher et al. (MS HAP Depletion - Olink 3K)	P98095	FBLN2	Fibulin-2	OID30378	0.0859773	78	NA	NA	No correlation	Spearman	OID30378	0.615759	88	0	0	Moderate correlation	Spearman
Kirsher et al. (MS HAP Depletion - Olink 3K)	P98160	HSPG2	Basement membrane-specific heparan sulfate proteoglycan core protein	OID20383	-0.226773	78	NA	NA	No correlation	Spearman	OID20383	0.235585	88	0.0273536	0.0366336	No correlation	Spearman
Kirsher et al. (MS HAP Depletion - Olink 3K)	P98161	PKD1	Polycystin-1	OID30328	0.74939	78	NA	NA	Strong correlation	Spearman	OID30328	0.135941	88	0.206232	0.245867	No correlation	Spearman
Kirsher et al. (MS HAP Depletion - Olink 3K)	Q00796	SORD	Sorbitol dehydrogenase	OID21453	0.785809	78	NA	NA	Strong correlation	Spearman	OID21453	0.68617	48	2.33909e-07	4.81903e-07	Moderate correlation	Spearman
Kirsher et al. (MS HAP Depletion - Olink 3K)	Q01459	CTBS	Di-N-acetylchitobiase	OID30710	0.519721	78	NA	NA	Moderate correlation	Spearman	OID30710	0.580659	88	5.14562e-09	1.21536e-08	Moderate correlation	Spearman
Kirsher et al. (MS HAP Depletion - Olink 3K)	Q01469	FABP5	Fatty acid-binding protein 5	OID21043	0.328595	78	NA	NA	Weak correlation	Spearman	OID21043	0.409919	88	8.428e-05	0.000143086	Weak correlation	Spearman
Kirsher et al. (MS HAP Depletion - Olink 3K)	Q01638	IL1RL1	Interleukin-1 receptor-like 1	OID20250	0.623377	78	NA	NA	Moderate correlation	Spearman	OID20250	0.756446	74	0	0	Strong correlation	Spearman
Kirsher et al. (MS HAP Depletion - Olink 3K)	Q01973	ROR1	Inactive tyrosine-protein kinase transmembrane receptor ROR1	OID20224	0.0546163	78	NA	NA	No correlation	Spearman	OID20224	0.302477	44	0.0459703	0.0600699	Weak correlation	Spearman
Kirsher et al. (MS HAP Depletion - Olink 3K)	Q02487	DSC2	Desmocollin-2	OID21079	0.626854	78	NA	NA	Moderate correlation	Spearman	OID21079	0.797489	88	0	0	Strong correlation	Spearman
Kirsher et al. (MS HAP Depletion - Olink 3K)	Q02742	GCNT1	Beta-1,3-galactosyl-O-glycosyl-glycoprotein beta-1,6-N-acetylglucosaminyltransferase	OID21379	0.273056	78	NA	NA	No correlation	Spearman	OID21379	-0.138462	14	0.637516	0.681586	No correlation	Spearman
Kirsher et al. (MS HAP Depletion - Olink 3K)	Q02763	TEK	Angiopoietin-1 receptor	OID21496	0.231049	78	NA	NA	No correlation	Spearman	OID21496	0.470043	88	5.01085e-06	9.24387e-06	Weak correlation	Spearman
Kirsher et al. (MS HAP Depletion - Olink 3K)	Q02790	FKBP4	Peptidyl-prolyl cis-trans isomerase FKBP4	OID20960	0.497515	78	NA	NA	Weak correlation	Spearman	OID20960	0.095749	39	0.560746	0.611496	No correlation	Spearman
Kirsher et al. (MS HAP Depletion - Olink 3K)	Q02952	AKAP12	A-kinase anchor protein 12	OID30571	0.38894	78	NA	NA	Weak correlation	Spearman	OID30571	0.397638	88	0.000124903	0.000209845	Weak correlation	Spearman
Kirsher et al. (MS HAP Depletion - Olink 3K)	Q03154	ACY1	Aminoacylase-1	OID20137	0.920965	78	NA	NA	Strong correlation	Spearman	OID20137	0.882463	88	0	0	Strong correlation	Spearman
Kirsher et al. (MS HAP Depletion - Olink 3K)	Q03167	TGFBR3	Transforming growth factor beta receptor type 3	OID20255	0.561932	78	NA	NA	Moderate correlation	Spearman	OID20255	0.613991	88	1.99931e-10	5.21298e-10	Moderate correlation	Spearman
Kirsher et al. (MS HAP Depletion - Olink 3K)	Q03405	PLAUR	Urokinase plasminogen activator surface receptor	OID20764	-0.0406643	78	NA	NA	No correlation	Spearman	OID20764	0.446152	76	6.40721e-05	0.000109797	Weak correlation	Spearman
Kirsher et al. (MS HAP Depletion - Olink 3K)	Q04695	KRT17	Keratin, type I cytoskeletal 17	OID30092	0.00236691	78	NA	NA	No correlation	Spearman	OID30092	0.150171	88	0.162292	0.197656	No correlation	Spearman
Kirsher et al. (MS HAP Depletion - Olink 3K)	Q04721	NOTCH2	Neurogenic locus notch homolog protein 2	OID30407	0.16218	78	NA	NA	No correlation	Spearman	OID30407	0.326459	88	0.00200383	0.00300841	Weak correlation	Spearman
Kirsher et al. (MS HAP Depletion - Olink 3K)	Q04756	HGFAC	Hepatocyte growth factor activator	OID30718	0.58525	78	NA	NA	Moderate correlation	Spearman	OID30718	0.589694	88	2.14365e-09	5.20469e-09	Moderate correlation	Spearman
Kirsher et al. (MS HAP Depletion - Olink 3K)	Q04760	GLO1	Lactoylglutathione lyase	OID20107	0.770913	78	NA	NA	Strong correlation	Spearman	OID20107	0.739513	88	0	0	Strong correlation	Spearman
Kirsher et al. (MS HAP Depletion - Olink 3K)	Q05193	DNM1	Dynamin-1	OID31458	0.461029	78	NA	NA	Weak correlation	Spearman	OID31458	0.418182	10	0.232418	0.274477	Weak correlation	Spearman
Kirsher et al. (MS HAP Depletion - Olink 3K)	Q05315	CLC	Galectin-10	OID20126	0.575614	78	NA	NA	Moderate correlation	Spearman	OID20126	0.600794	68	1.20613e-07	2.57415e-07	Moderate correlation	Spearman
Kirsher et al. (MS HAP Depletion - Olink 3K)	Q06033	ITIH3	Inter-alpha-trypsin inhibitor heavy chain H3	OID20352	0.717574	78	NA	NA	Strong correlation	Spearman	OID20352	0.823659	88	0	0	Strong correlation	Spearman
Kirsher et al. (MS HAP Depletion - Olink 3K)	Q06141	REG3A	Regenerating islet-derived protein 3-alpha	OID20258	0.838668	78	NA	NA	Strong correlation	Spearman	OID20258	0.895238	64	0	0	Strong correlation	Spearman
Kirsher et al. (MS HAP Depletion - Olink 3K)	Q06323	PSME1	Proteasome activator complex subunit 1	OID20969	0.660972	78	NA	NA	Moderate correlation	Spearman	OID20969	0.771706	88	0	0	Strong correlation	Spearman
Kirsher et al. (MS HAP Depletion - Olink 3K)	Q06418	TYRO3	Tyrosine-protein kinase receptor TYRO3	OID20161	0.219135	78	NA	NA	No correlation	Spearman	OID20161	0.190868	76	0.0985914	0.12423	No correlation	Spearman
Kirsher et al. (MS HAP Depletion - Olink 3K)	Q06830	PRDX1	Peroxiredoxin-1	OID20962	0.546656	78	NA	NA	Moderate correlation	Spearman	OID20962	0.475591	88	3.76434e-06	7.09506e-06	Weak correlation	Spearman
Kirsher et al. (MS HAP Depletion - Olink 3K)	Q07075	ENPEP	Glutamyl aminopeptidase	OID30135	-0.0377471	78	NA	NA	No correlation	Spearman	OID30135	0.292524	88	0.00568096	0.00812324	No correlation	Spearman
Kirsher et al. (MS HAP Depletion - Olink 3K)	Q07812	BAX	Apoptosis regulator BAX	OID20856	0.207897	78	NA	NA	No correlation	Spearman	OID20856	0.571893	76	1.22713e-07	2.61402e-07	Moderate correlation	Spearman
Kirsher et al. (MS HAP Depletion - Olink 3K)	Q07817	BCL2L1	Bcl-2-like protein 1	OID31152	0.323147	78	NA	NA	Weak correlation	Spearman	OID31152	0.55	9	0.132777	0.164189	Moderate correlation	Spearman
Kirsher et al. (MS HAP Depletion - Olink 3K)	Q07954	LRP1	Prolow-density lipoprotein receptor-related protein 1	OID21293	0.187572	78	NA	NA	No correlation	Spearman	OID21293	0.462418	88	7.37001e-06	1.34205e-05	Weak correlation	Spearman
Kirsher et al. (MS HAP Depletion - Olink 3K)	Q07960	ARHGAP1	Rho GTPase-activating protein 1	OID21202	0.403938	78	NA	NA	Weak correlation	Spearman	OID21202	0.613839	88	0	0	Moderate correlation	Spearman
Kirsher et al. (MS HAP Depletion - Olink 3K)	Q08174	PCDH1	Protocadherin-1	OID20614	0.395379	78	NA	NA	Weak correlation	Spearman	OID20614	0.400578	88	0.000110058	0.000185732	Weak correlation	Spearman
Kirsher et al. (MS HAP Depletion - Olink 3K)	Q08345	DDR1	Epithelial discoidin domain-containing receptor 1	OID21009	0.462781	78	NA	NA	Weak correlation	Spearman	OID21009	0.530014	78	9.15098e-07	1.80305e-06	Moderate correlation	Spearman
Kirsher et al. (MS HAP Depletion - Olink 3K)	Q08380	LGALS3BP	Galectin-3-binding protein	OID30765	0.48401	78	NA	NA	Weak correlation	Spearman	OID30765	0.866278	88	0	0	Strong correlation	Spearman
Kirsher et al. (MS HAP Depletion - Olink 3K)	Q08830	FGL1	Fibrinogen-like protein 1	OID30702	0.591447	78	NA	NA	Moderate correlation	Spearman	OID30702	0.910641	88	0	0	Strong correlation	Spearman
Kirsher et al. (MS HAP Depletion - Olink 3K)	Q09666	AHNAK	Neuroblast differentiation-associated protein AHNAK	OID30260	0.394327	78	NA	NA	Weak correlation	Spearman	OID30260	0.209549	64	0.096541	0.121782	No correlation	Spearman
Kirsher et al. (MS HAP Depletion - Olink 3K)	Q0VD83	APOBR	Apolipoprotein B receptor	OID30246	-0.0641201	78	NA	NA	No correlation	Spearman	OID30246	0.140766	88	0.190466	0.228519	No correlation	Spearman
Kirsher et al. (MS HAP Depletion - Olink 3K)	Q0ZGT2	NEXN	Nexilin	OID30678	0.804525	78	NA	NA	Strong correlation	Spearman	OID30678	0.750677	76	0	0	Strong correlation	Spearman
Kirsher et al. (MS HAP Depletion - Olink 3K)	Q10471	GALNT2	Polypeptide N-acetylgalactosaminyltransferase 2	OID21423	0.34286	78	NA	NA	Weak correlation	Spearman	OID21423	0.329877	88	0.00169742	0.00257925	Weak correlation	Spearman
Kirsher et al. (MS HAP Depletion - Olink 3K)	Q10588	BST1	ADP-ribosyl cyclase/cyclic ADP-ribose hydrolase 2	OID21051	0.687705	78	NA	NA	Moderate correlation	Spearman	OID21051	0.851573	88	0	0	Strong correlation	Spearman
Kirsher et al. (MS HAP Depletion - Olink 3K)	Q11201	ST3GAL1	CMP-N-acetylneuraminate-beta-galactosamide-alpha-2,3-sialyltransferase 1	OID21322	0.300118	78	NA	NA	Weak correlation	Spearman	OID21322	0.129246	44	0.401795	0.453173	No correlation	Spearman
Kirsher et al. (MS HAP Depletion - Olink 3K)	Q12765	SCRN1	Secernin-1	OID20542	0.219793	78	NA	NA	No correlation	Spearman	OID20542	0.428571	13	0.14593	0.179277	Weak correlation	Spearman
Kirsher et al. (MS HAP Depletion - Olink 3K)	Q12805	EFEMP1	EGF-containing fibulin-like extracellular matrix protein 1	OID20414	0.610491	78	NA	NA	Moderate correlation	Spearman	OID20414	0.526593	88	2.16327e-07	4.46495e-07	Moderate correlation	Spearman
Kirsher et al. (MS HAP Depletion - Olink 3K)	Q12841	FSTL1	Follistatin-related protein 1	OID30254	0.222474	78	NA	NA	No correlation	Spearman	OID30254	0.379011	88	0.000299499	0.000485826	Weak correlation	Spearman
Kirsher et al. (MS HAP Depletion - Olink 3K)	Q12860	CNTN1	Contactin-1	OID20307	0.68953	78	NA	NA	Moderate correlation	Spearman	OID20307	0.851814	88	7.12213e-26	2.21512e-25	Strong correlation	Spearman
Kirsher et al. (MS HAP Depletion - Olink 3K)	Q12864	CDH17	Cadherin-17	OID20134	0.785506	78	NA	NA	Strong correlation	Spearman	OID20134	0.914688	76	7.73396e-31	2.45271e-30	Strong correlation	Spearman
Kirsher et al. (MS HAP Depletion - Olink 3K)	Q12866	MERTK	Tyrosine-protein kinase Mer	OID20657	0.13388	78	NA	NA	No correlation	Spearman	OID20657	0.242172	88	0.023235	0.0314537	No correlation	Spearman
Kirsher et al. (MS HAP Depletion - Olink 3K)	Q12884	FAP	Prolyl endopeptidase FAP	OID20330	0.42541	78	NA	NA	Weak correlation	Spearman	OID20330	0.793468	88	3.05018e-20	9.20764e-20	Strong correlation	Spearman
Kirsher et al. (MS HAP Depletion - Olink 3K)	Q13043	STK4	Serine/threonine-protein kinase 4	OID20140	0.439343	78	NA	NA	Weak correlation	Spearman	OID20140	0.878788	10	0.00197706	0.00297613	Strong correlation	Spearman
Kirsher et al. (MS HAP Depletion - Olink 3K)	Q13093	PLA2G7	Platelet-activating factor acetylhydrolase	OID21105	0.708165	78	NA	NA	Strong correlation	Spearman	OID21105	0.641045	88	1.72435e-11	4.61325e-11	Moderate correlation	Spearman
Kirsher et al. (MS HAP Depletion - Olink 3K)	Q13231	CHIT1	Chitotriosidase-1	OID20312	0.979565	78	NA	NA	Strong correlation	Spearman	OID20312	0.916047	88	0	0	Strong correlation	Spearman
Kirsher et al. (MS HAP Depletion - Olink 3K)	Q13232	NME3	Nucleoside diphosphate kinase 3	OID20789	0.291721	78	NA	NA	No correlation	Spearman	OID20789	0.119651	88	0.266838	0.312187	No correlation	Spearman
Kirsher et al. (MS HAP Depletion - Olink 3K)	Q13287	NMI	N-myc-interactor	OID31378	0.444404	78	NA	NA	Weak correlation	Spearman	OID31378	-0.111888	12	0.732775	0.767443	No correlation	Spearman
Kirsher et al. (MS HAP Depletion - Olink 3K)	Q13308	PTK7	Inactive tyrosine-protein kinase 7	OID20880	0.20563	78	NA	NA	No correlation	Spearman	OID20880	0.203621	88	0.0572004	0.0736366	No correlation	Spearman
Kirsher et al. (MS HAP Depletion - Olink 3K)	Q13443	ADAM9	Disintegrin and metalloproteinase domain-containing protein 9	OID31488	0.20563	78	NA	NA	No correlation	Spearman	OID31488	0.615128	30	0.000393375	0.000630853	Moderate correlation	Spearman
Kirsher et al. (MS HAP Depletion - Olink 3K)	Q13444	ADAM15	Disintegrin and metalloproteinase domain-containing protein 15	OID20109	0.0928312	78	NA	NA	No correlation	Spearman	OID20109	0.263345	53	0.0570178	0.0735517	No correlation	Spearman
Kirsher et al. (MS HAP Depletion - Olink 3K)	Q13508	ART3	Ecto-ADP-ribosyltransferase 3	OID20346	0.84494	78	NA	NA	Strong correlation	Spearman	OID20346	0.860202	88	0	0	Strong correlation	Spearman
Kirsher et al. (MS HAP Depletion - Olink 3K)	Q13510	ASAH1	Acid ceramidase	OID30415	-0.292783	78	NA	NA	No correlation	Spearman	OID30415	0.306259	88	0.00384315	0.0056103	Weak correlation	Spearman
Kirsher et al. (MS HAP Depletion - Olink 3K)	Q13561	DCTN2	Dynactin subunit 2	OID21334	0.27625	78	NA	NA	No correlation	Spearman	OID21334	0.46302	62	0.000178462	0.000295865	Weak correlation	Spearman
Kirsher et al. (MS HAP Depletion - Olink 3K)	Q13576	IQGAP2	Ras GTPase-activating-like protein IQGAP2	OID21361	0.738793	78	NA	NA	Strong correlation	Spearman	OID21361	0.574232	74	1.59119e-07	3.33914e-07	Moderate correlation	Spearman
Kirsher et al. (MS HAP Depletion - Olink 3K)	Q13740	ALCAM	CD166 antigen	OID20273	0.47273	78	NA	NA	Weak correlation	Spearman	OID20273	0.629495	88	0	0	Moderate correlation	Spearman
Kirsher et al. (MS HAP Depletion - Olink 3K)	Q13790	APOF	Apolipoprotein F	OID30701	0.434692	78	NA	NA	Weak correlation	Spearman	OID30701	0.514487	88	2.93299e-07	5.99881e-07	Moderate correlation	Spearman
Kirsher et al. (MS HAP Depletion - Olink 3K)	Q13867	BLMH	Bleomycin hydrolase	OID20336	0.631938	78	NA	NA	Moderate correlation	Spearman	OID20336	0.695097	88	0	0	Moderate correlation	Spearman
Kirsher et al. (MS HAP Depletion - Olink 3K)	Q13976	PRKG1	cGMP-dependent protein kinase 1	OID30621	0.85407	78	NA	NA	Strong correlation	Spearman	OID30621	0.584232	53	4.37419e-06	8.12247e-06	Moderate correlation	Spearman
Kirsher et al. (MS HAP Depletion - Olink 3K)	Q14112	NID2	Nidogen-2	OID21085	0.427449	78	NA	NA	Weak correlation	Spearman	OID21085	0.4596	88	8.48121e-06	1.5345e-05	Weak correlation	Spearman
Kirsher et al. (MS HAP Depletion - Olink 3K)	Q14116	IL18	Interleukin-18	OID20694	0.195143	78	NA	NA	No correlation	Spearman	OID20694	-0.10303	10	0.785018	0.816101	No correlation	Spearman
Kirsher et al. (MS HAP Depletion - Olink 3K)	Q14118	DAG1	Dystroglycan 1	OID20774	0.0246209	78	NA	NA	No correlation	Spearman	OID20774	-0.0562326	88	0.602164	0.648087	No correlation	Spearman
Kirsher et al. (MS HAP Depletion - Olink 3K)	Q14126	DSG2	Desmoglein-2	OID21113	0.635099	78	NA	NA	Moderate correlation	Spearman	OID21113	0.673377	88	6.57616e-13	1.77619e-12	Moderate correlation	Spearman
Kirsher et al. (MS HAP Depletion - Olink 3K)	Q14242	SELPLG	P-selectin glycoprotein ligand 1	OID20560	0.0139651	78	NA	NA	No correlation	Spearman	OID20560	0.0673981	88	0.531986	0.581989	No correlation	Spearman
Kirsher et al. (MS HAP Depletion - Olink 3K)	Q14393	GAS6	Growth arrest-specific protein 6	OID20318	0.66646	78	NA	NA	Moderate correlation	Spearman	OID20318	0.627329	88	0	0	Moderate correlation	Spearman
Kirsher et al. (MS HAP Depletion - Olink 3K)	Q14515	SPARCL1	SPARC-like protein 1	OID20361	0.326041	78	NA	NA	Weak correlation	Spearman	OID20361	0.706407	88	1.48659e-14	4.15436e-14	Strong correlation	Spearman
Kirsher et al. (MS HAP Depletion - Olink 3K)	Q14554	PDIA5	Protein disulfide-isomerase A5	OID31209	0.0487234	78	NA	NA	No correlation	Spearman	OID31209	-0.0238095	8	0.976786	0.980259	No correlation	Spearman
Kirsher et al. (MS HAP Depletion - Olink 3K)	Q14624	ITIH4	Inter-alpha-trypsin inhibitor heavy chain H4	OID30762	0.466461	78	NA	NA	Weak correlation	Spearman	OID30762	0.535293	88	1.26922e-07	2.69351e-07	Moderate correlation	Spearman
Kirsher et al. (MS HAP Depletion - Olink 3K)	Q14696	MESD	LRP chaperone MESD	OID21099	0.128719	78	NA	NA	No correlation	Spearman	OID21099	0.823271	88	0	0	Strong correlation	Spearman
Kirsher et al. (MS HAP Depletion - Olink 3K)	Q14767	LTBP2	Latent-transforming growth factor beta-binding protein 2	OID20254	0.751818	78	NA	NA	Strong correlation	Spearman	OID20254	0.477123	88	3.4756e-06	6.57279e-06	Weak correlation	Spearman
Kirsher et al. (MS HAP Depletion - Olink 3K)	Q14914	PTGR1	Prostaglandin reductase 1	OID30297	0.810925	78	NA	NA	Strong correlation	Spearman	OID30297	0.779496	50	0	0	Strong correlation	Spearman
Kirsher et al. (MS HAP Depletion - Olink 3K)	Q14956	GPNMB	Transmembrane glycoprotein NMB	OID20173	0.152367	78	NA	NA	No correlation	Spearman	OID20173	0.519337	88	3.33638e-07	6.81152e-07	Moderate correlation	Spearman
Kirsher et al. (MS HAP Depletion - Olink 3K)	Q15067	ACOX1	Peroxisomal acyl-coenzyme A oxidase 1	OID20124	0.231426	78	NA	NA	No correlation	Spearman	OID20124	-0.115385	13	0.709625	0.748054	No correlation	Spearman
Kirsher et al. (MS HAP Depletion - Olink 3K)	Q15102	PAFAH1B3	Platelet-activating factor acetylhydrolase IB subunit alpha1	OID30998	-0.136337	78	NA	NA	No correlation	Spearman	OID30998	-0.175889	23	0.420344	0.471738	No correlation	Spearman
Kirsher et al. (MS HAP Depletion - Olink 3K)	Q15113	PCOLCE	Procollagen C-endopeptidase enhancer 1	OID20384	0.686895	78	NA	NA	Moderate correlation	Spearman	OID20384	0.752562	88	0	0	Strong correlation	Spearman
Kirsher et al. (MS HAP Depletion - Olink 3K)	Q15126	PMVK	Phosphomevalonate kinase	OID20850	0.831915	78	NA	NA	Strong correlation	Spearman	OID20850	0.632699	44	6.83037e-06	1.24781e-05	Moderate correlation	Spearman
Kirsher et al. (MS HAP Depletion - Olink 3K)	Q15166	PON3	Serum paraoxonase/lactonase 3	OID20777	0.495761	78	NA	NA	Weak correlation	Spearman	OID20777	0.821229	88	0	0	Strong correlation	Spearman
Kirsher et al. (MS HAP Depletion - Olink 3K)	Q15223	NECTIN1	Nectin-1	OID30545	0.200926	78	NA	NA	No correlation	Spearman	OID30545	0.209609	88	0.0501533	0.0651589	No correlation	Spearman
Kirsher et al. (MS HAP Depletion - Olink 3K)	Q15262	PTPRK	Receptor-type tyrosine-protein phosphatase kappa	OID31461	0.325763	78	NA	NA	Weak correlation	Spearman	OID31461	0.382674	88	0.000259275	0.000423619	Weak correlation	Spearman
Kirsher et al. (MS HAP Depletion - Olink 3K)	Q15303	ERBB4	Receptor tyrosine-protein kinase erbB-4	OID21510	0.114165	78	NA	NA	No correlation	Spearman	OID21510	0.0666667	10	0.864754	0.889979	No correlation	Spearman
Kirsher et al. (MS HAP Depletion - Olink 3K)	Q15370	ELOB	Elongin-B	OID30127	-0.108841	78	NA	NA	No correlation	Spearman	OID30127	0.119048	8	0.793006	0.823646	No correlation	Spearman
Kirsher et al. (MS HAP Depletion - Olink 3K)	Q15389	ANGPT1	Angiopoietin-1	OID20740	0.595284	78	NA	NA	Moderate correlation	Spearman	OID20740	0.963636	10	0	0	Strong correlation	Spearman
Kirsher et al. (MS HAP Depletion - Olink 3K)	Q15485	FCN2	Ficolin-2	OID20382	0.277937	78	NA	NA	No correlation	Spearman	OID20382	0.596686	88	8.58977e-10	2.17441e-09	Moderate correlation	Spearman
Kirsher et al. (MS HAP Depletion - Olink 3K)	Q15517	CDSN	Corneodesmosin	OID20667	0.186568	78	NA	NA	No correlation	Spearman	OID20667	-0.299495	55	0.0267069	0.0358527	No correlation	Spearman
Kirsher et al. (MS HAP Depletion - Olink 3K)	Q15582	TGFBI	Transforming growth factor-beta-induced protein ig-h3	OID20417	0.341595	78	NA	NA	Weak correlation	Spearman	OID20417	0.53878	88	1.02029e-07	2.1941e-07	Moderate correlation	Spearman
Kirsher et al. (MS HAP Depletion - Olink 3K)	Q15818	NPTX1	Neuronal pentraxin-1	OID21074	0.760467	78	NA	NA	Strong correlation	Spearman	OID21074	0.562327	47	5.27892e-05	9.14095e-05	Moderate correlation	Spearman
Kirsher et al. (MS HAP Depletion - Olink 3K)	Q15828	CST6	Cystatin-M	OID20293	0.698808	78	NA	NA	Moderate correlation	Spearman	OID20293	0.89671	88	0	0	Strong correlation	Spearman
Kirsher et al. (MS HAP Depletion - Olink 3K)	Q15848	ADIPOQ	Adiponectin	OID30748	0.869781	78	NA	NA	Strong correlation	Spearman	OID30748	0.930629	88	0	0	Strong correlation	Spearman
Kirsher et al. (MS HAP Depletion - Olink 3K)	Q16181	SEPTIN7	Septin-7	OID31288	0.226874	78	NA	NA	No correlation	Spearman	OID31288	0.248529	88	0.0197753	0.0268023	No correlation	Spearman
Kirsher et al. (MS HAP Depletion - Olink 3K)	Q16270	IGFBP7	Insulin-like growth factor-binding protein 7	OID20236	0.476321	78	NA	NA	Weak correlation	Spearman	OID20236	0.608734	88	3.13394e-10	8.11519e-10	Moderate correlation	Spearman
Kirsher et al. (MS HAP Depletion - Olink 3K)	Q16288	NTRK3	NT-3 growth factor receptor	OID21057	0.116963	78	NA	NA	No correlation	Spearman	OID21057	0.500123	88	1.00464e-06	1.96574e-06	Moderate correlation	Spearman
Kirsher et al. (MS HAP Depletion - Olink 3K)	Q16363	LAMA4	Laminin subunit alpha-4	OID20769	0.265191	78	NA	NA	No correlation	Spearman	OID20769	0.0278226	31	0.882009	0.90444	No correlation	Spearman
Kirsher et al. (MS HAP Depletion - Olink 3K)	Q16401	PSMD5	26S proteasome non-ATPase regulatory subunit 5	OID30918	0.102847	78	NA	NA	No correlation	Spearman	OID30918	0.0874094	76	0.451937	0.504186	No correlation	Spearman
Kirsher et al. (MS HAP Depletion - Olink 3K)	Q16543	CDC37	Hsp90 co-chaperone Cdc37	OID21470	0.396603	78	NA	NA	Weak correlation	Spearman	OID21470	0.670102	49	3.65972e-07	7.45817e-07	Moderate correlation	Spearman
Kirsher et al. (MS HAP Depletion - Olink 3K)	Q16610	ECM1	Extracellular matrix protein 1	OID30736	0.515766	78	NA	NA	Moderate correlation	Spearman	OID30736	0.63022	88	4.73029e-11	1.24778e-10	Moderate correlation	Spearman
Kirsher et al. (MS HAP Depletion - Olink 3K)	Q16620	NTRK2	BDNF/NT-3 growth factors receptor	OID20136	-0.225458	78	NA	NA	No correlation	Spearman	OID20136	0.442669	88	1.57055e-05	2.77923e-05	Weak correlation	Spearman
Kirsher et al. (MS HAP Depletion - Olink 3K)	Q16627	CCL14	C-C motif chemokine 14	OID20401	0.616207	78	NA	NA	Moderate correlation	Spearman	OID20401	0.588675	88	1.61865e-09	3.97274e-09	Moderate correlation	Spearman
Kirsher et al. (MS HAP Depletion - Olink 3K)	Q16643	DBN1	Drebrin	OID30549	0.832856	78	NA	NA	Strong correlation	Spearman	OID30549	0.243573	31	0.186696	0.224473	No correlation	Spearman
Kirsher et al. (MS HAP Depletion - Olink 3K)	Q16651	PRSS8	Prostasin	OID20763	-0.0211625	78	NA	NA	No correlation	Spearman	OID20763	0.674165	53	9.75278e-08	2.10533e-07	Moderate correlation	Spearman
Kirsher et al. (MS HAP Depletion - Olink 3K)	Q16663	CCL15	C-C motif chemokine 15	OID20328	0.450944	78	NA	NA	Weak correlation	Spearman	OID20328	0.755466	88	1.81564e-17	5.29678e-17	Strong correlation	Spearman
Kirsher et al. (MS HAP Depletion - Olink 3K)	Q16674	MIA	Melanoma-derived growth regulatory protein	OID21531	0.403117	78	NA	NA	Weak correlation	Spearman	OID21531	0.191697	27	0.336569	0.382665	No correlation	Spearman
Kirsher et al. (MS HAP Depletion - Olink 3K)	Q16719	KYNU	Kynureninase	OID20669	-0.0468772	78	NA	NA	No correlation	Spearman	OID20669	0.447552	12	0.147205	0.18045	Weak correlation	Spearman
Kirsher et al. (MS HAP Depletion - Olink 3K)	Q16774	GUK1	Guanylate kinase	OID30148	-0.014675	78	NA	NA	No correlation	Spearman	OID30148	-0.254902	17	0.322172	0.367406	No correlation	Spearman
Kirsher et al. (MS HAP Depletion - Olink 3K)	Q16775	HAGH	Hydroxyacylglutathione hydrolase, mitochondrial	OID21459	0.346478	78	NA	NA	Weak correlation	Spearman	OID21459	0.515752	52	0.000114253	0.000192525	Moderate correlation	Spearman
Kirsher et al. (MS HAP Depletion - Olink 3K)	Q16820	MEP1B	Meprin A subunit beta	OID20168	0.818963	78	NA	NA	Strong correlation	Spearman	OID20168	0.920949	22	4.05467e-06	7.59157e-06	Strong correlation	Spearman
Kirsher et al. (MS HAP Depletion - Olink 3K)	Q16853	AOC3	Membrane primary amine oxidase	OID20389	0.668989	78	NA	NA	Moderate correlation	Spearman	OID20389	0.784932	88	0	0	Strong correlation	Spearman
Kirsher et al. (MS HAP Depletion - Olink 3K)	Q16881	TXNRD1	Thioredoxin reductase 1, cytoplasmic	OID21135	0.42192	78	NA	NA	Weak correlation	Spearman	OID21135	0.446215	88	1.62734e-05	2.87522e-05	Weak correlation	Spearman
Kirsher et al. (MS HAP Depletion - Olink 3K)	Q24JP5	TMEM132A	Transmembrane protein 132A	OID30287	0.10707	78	NA	NA	No correlation	Spearman	OID30287	0.177494	40	0.273208	0.317992	No correlation	Spearman
Kirsher et al. (MS HAP Depletion - Olink 3K)	Q32MZ4	LRRFIP1	Leucine-rich repeat flightless-interacting protein 1	OID31344	0.337936	78	NA	NA	Weak correlation	Spearman	OID31344	0.734266	12	0.0090521	0.0126954	Strong correlation	Spearman
Kirsher et al. (MS HAP Depletion - Olink 3K)	Q4KMG0	CDON	Cell adhesion molecule-related/down-regulated by oncogenes	OID20754	0.634846	78	NA	NA	Moderate correlation	Spearman	OID20754	0.503117	88	8.49534e-07	1.67973e-06	Moderate correlation	Spearman
Kirsher et al. (MS HAP Depletion - Olink 3K)	Q53H82	LACTB2	Endoribonuclease LACTB2	OID20150	0.4115	78	NA	NA	Weak correlation	Spearman	OID20150	0.620879	13	0.0268669	0.0360246	Moderate correlation	Spearman
Kirsher et al. (MS HAP Depletion - Olink 3K)	Q5JS37	NHLRC3	NHL repeat-containing protein 3	OID30614	-0.0187788	78	NA	NA	No correlation	Spearman	OID30614	0.12782	76	0.270546	0.315544	No correlation	Spearman
Kirsher et al. (MS HAP Depletion - Olink 3K)	Q5KU26	COLEC12	Collectin-12	OID20738	0.0757344	78	NA	NA	No correlation	Spearman	OID20738	0.784723	75	0	0	Strong correlation	Spearman
Kirsher et al. (MS HAP Depletion - Olink 3K)	Q5TDH0	DDI2	Protein DDI1 homolog 2	OID30602	0.694053	78	NA	NA	Moderate correlation	Spearman	OID30602	0.795692	88	0	0	Strong correlation	Spearman
Kirsher et al. (MS HAP Depletion - Olink 3K)	Q5VTT5	MYOM3	Myomesin-3	OID30633	0.940642	78	NA	NA	Strong correlation	Spearman	OID30633	0.896393	88	0	0	Strong correlation	Spearman
Kirsher et al. (MS HAP Depletion - Olink 3K)	Q5VVQ6	YOD1	Ubiquitin thioesterase OTU1	OID30181	0.626576	78	NA	NA	Moderate correlation	Spearman	OID30181	0.238095	36	0.161568	0.1972	No correlation	Spearman
Kirsher et al. (MS HAP Depletion - Olink 3K)	Q5VY43	PEAR1	Platelet endothelial aggregation receptor 1	OID20257	0.297365	78	NA	NA	No correlation	Spearman	OID20257	0.0793385	88	0.461757	0.513673	No correlation	Spearman
Kirsher et al. (MS HAP Depletion - Olink 3K)	Q5ZPR3	CD276	CD276 antigen	OID20680	0.434416	78	NA	NA	Weak correlation	Spearman	OID20680	0.560776	88	2.37917e-08	5.38294e-08	Moderate correlation	Spearman
Kirsher et al. (MS HAP Depletion - Olink 3K)	Q6EMK4	VASN	Vasorin	OID20345	0.212307	78	NA	NA	No correlation	Spearman	OID20345	0.469515	88	5.14801e-06	9.4814e-06	Weak correlation	Spearman
Kirsher et al. (MS HAP Depletion - Olink 3K)	Q6FHJ7	SFRP4	Secreted frizzled-related protein 4	OID30648	0.607557	78	NA	NA	Moderate correlation	Spearman	OID30648	0.45	9	0.229817	0.271689	Weak correlation	Spearman
Kirsher et al. (MS HAP Depletion - Olink 3K)	Q6GTS8	PM20D1	N-fatty-acyl-amino acid synthase/hydrolase PM20D1	OID20149	0.934662	78	NA	NA	Strong correlation	Spearman	OID20149	0.904428	88	1.44568e-33	4.59768e-33	Strong correlation	Spearman
Kirsher et al. (MS HAP Depletion - Olink 3K)	Q6IBS0	TWF2	Twinfilin-2	OID30386	0.819295	78	NA	NA	Strong correlation	Spearman	OID30386	0.849882	88	0	0	Strong correlation	Spearman
Kirsher et al. (MS HAP Depletion - Olink 3K)	Q6NUS6	TCTN3	Tectonic-3	OID30326	0.352926	78	NA	NA	Weak correlation	Spearman	OID30326	0.279441	76	0.0144992	0.0199629	No correlation	Spearman
Kirsher et al. (MS HAP Depletion - Olink 3K)	Q6P4E1	GOLM2	Protein GOLM2	OID21044	0.351273	78	NA	NA	Weak correlation	Spearman	OID21044	0.527916	88	1.25315e-07	2.66441e-07	Moderate correlation	Spearman
Kirsher et al. (MS HAP Depletion - Olink 3K)	Q6P5S2	LEG1	Protein LEG1 homolog	OID30608	0.840884	78	NA	NA	Strong correlation	Spearman	OID30608	0.594406	12	0.0457531	0.0598554	Moderate correlation	Spearman
Kirsher et al. (MS HAP Depletion - Olink 3K)	Q6PCB0	VWA1	von Willebrand factor A domain-containing protein 1	OID21421	0.397438	78	NA	NA	Weak correlation	Spearman	OID21421	0.191176	17	0.460882	0.513658	No correlation	Spearman
Kirsher et al. (MS HAP Depletion - Olink 3K)	Q6PI73	LILRA6	Leukocyte immunoglobulin-like receptor subfamily A member 6	OID30346	-0.0225724	78	NA	NA	No correlation	Spearman	OID30346	0.662729	64	4.22844e-09	1.00715e-08	Moderate correlation	Spearman
Kirsher et al. (MS HAP Depletion - Olink 3K)	Q6PJW8	CNST	Consortin	OID20127	0.702362	78	NA	NA	Strong correlation	Spearman	OID20127	0.618045	20	0.00445435	0.00645567	Moderate correlation	Spearman
Kirsher et al. (MS HAP Depletion - Olink 3K)	Q6PL24	TMED8	Protein TMED8	OID31462	0.492973	78	NA	NA	Weak correlation	Spearman	OID31462	0.735337	32	3.83854e-06	7.22285e-06	Strong correlation	Spearman
Kirsher et al. (MS HAP Depletion - Olink 3K)	Q6UVK1	CSPG4	Chondroitin sulfate proteoglycan 4	OID30397	0.624847	78	NA	NA	Moderate correlation	Spearman	OID30397	0.707442	88	0	0	Strong correlation	Spearman
Kirsher et al. (MS HAP Depletion - Olink 3K)	Q6UW49	SPESP1	Sperm equatorial segment protein 1	OID30298	0.814764	78	NA	NA	Strong correlation	Spearman	OID30298	0.164835	14	0.573323	0.621789	No correlation	Spearman
Kirsher et al. (MS HAP Depletion - Olink 3K)	Q6UWL2	SUSD1	Sushi domain-containing protein 1	OID20072	0.183753	78	NA	NA	No correlation	Spearman	OID20072	-0.197744	56	0.143777	0.177016	No correlation	Spearman
Kirsher et al. (MS HAP Depletion - Olink 3K)	Q6UWP8	SBSN	Suprabasin	OID30398	0.540889	78	NA	NA	Moderate correlation	Spearman	OID30398	0.538668	88	6.17422e-08	1.34052e-07	Moderate correlation	Spearman
Kirsher et al. (MS HAP Depletion - Olink 3K)	Q6UWW8	CES3	Carboxylesterase 3	OID21340	0.589121	78	NA	NA	Moderate correlation	Spearman	OID21340	0.447792	76	5.98592e-05	0.000103177	Weak correlation	Spearman
Kirsher et al. (MS HAP Depletion - Olink 3K)	Q6UX71	PLXDC2	Plexin domain-containing protein 2	OID31101	0.380164	78	NA	NA	Weak correlation	Spearman	OID31101	0.420802	88	5.24169e-05	9.09042e-05	Weak correlation	Spearman
Kirsher et al. (MS HAP Depletion - Olink 3K)	Q6UXB8	PI16	Peptidase inhibitor 16	OID30676	0.601402	78	NA	NA	Moderate correlation	Spearman	OID30676	0.836779	88	0	0	Strong correlation	Spearman
Kirsher et al. (MS HAP Depletion - Olink 3K)	Q6UXD5	SEZ6L2	Seizure 6-like protein 2	OID21289	0.394833	78	NA	NA	Weak correlation	Spearman	OID21289	0.593289	88	1.1206e-09	2.80524e-09	Moderate correlation	Spearman
Kirsher et al. (MS HAP Depletion - Olink 3K)	Q6UXG3	CD300LG	CMRF35-like molecule 9	OID21130	0.0761104	78	NA	NA	No correlation	Spearman	OID21130	0.818182	10	0.00681113	0.00966051	Strong correlation	Spearman
Kirsher et al. (MS HAP Depletion - Olink 3K)	Q6UXH1	CRELD2	Protein disulfide isomerase CRELD2	OID20751	0.380088	78	NA	NA	Weak correlation	Spearman	OID20751	0.0432551	32	0.813843	0.84219	No correlation	Spearman
Kirsher et al. (MS HAP Depletion - Olink 3K)	Q6UXH9	PAMR1	Inactive serine protease PAMR1	OID21153	0.505659	78	NA	NA	Moderate correlation	Spearman	OID21153	0.395094	66	0.0011177	0.00172861	Weak correlation	Spearman
Kirsher et al. (MS HAP Depletion - Olink 3K)	Q6UXI7	VIT	Vitrin	OID30334	0.278544	78	NA	NA	No correlation	Spearman	OID30334	0.762934	36	5.28623e-07	1.06195e-06	Strong correlation	Spearman
Kirsher et al. (MS HAP Depletion - Olink 3K)	Q6UXK5	LRRN1	Leucine-rich repeat neuronal protein 1	OID20438	0.747948	78	NA	NA	Strong correlation	Spearman	OID20438	0.768125	88	2.47505e-18	7.31501e-18	Strong correlation	Spearman
Kirsher et al. (MS HAP Depletion - Olink 3K)	Q6UY14	ADAMTSL4	ADAMTS-like protein 4	OID30275	0.21175	78	NA	NA	No correlation	Spearman	OID30275	0.206685	88	0.0534987	0.0693456	No correlation	Spearman
Kirsher et al. (MS HAP Depletion - Olink 3K)	Q6XQN6	NAPRT	Nicotinate phosphoribosyltransferase	OID31114	0.34491	78	NA	NA	Weak correlation	Spearman	OID31114	0.361725	76	0.00132438	0.00203155	Weak correlation	Spearman
Kirsher et al. (MS HAP Depletion - Olink 3K)	Q6YHK3	CD109	CD109 antigen	OID21108	0.590384	78	NA	NA	Moderate correlation	Spearman	OID21108	0.75892	88	0	0	Strong correlation	Spearman
Kirsher et al. (MS HAP Depletion - Olink 3K)	Q6ZMJ2	SCARA5	Scavenger receptor class A member 5	OID21058	0.151886	78	NA	NA	No correlation	Spearman	OID21058	0.317988	88	0.00264667	0.00392653	Weak correlation	Spearman
Kirsher et al. (MS HAP Depletion - Olink 3K)	Q76LX8	ADAMTS13	A disintegrin and metalloproteinase with thrombospondin motifs 13	OID20249	0.585958	78	NA	NA	Moderate correlation	Spearman	OID20249	0.730199	88	6.89836e-16	1.95685e-15	Strong correlation	Spearman
Kirsher et al. (MS HAP Depletion - Olink 3K)	Q7Z4W1	DCXR	L-xylulose reductase	OID21480	0.828847	78	NA	NA	Strong correlation	Spearman	OID21480	0.819307	67	2.37004e-17	6.89633e-17	Strong correlation	Spearman
Kirsher et al. (MS HAP Depletion - Olink 3K)	Q7Z5L0	VMO1	Vitelline membrane outer layer protein 1 homolog	OID21381	0.411144	78	NA	NA	Weak correlation	Spearman	OID21381	0.743184	79	0	0	Strong correlation	Spearman
Kirsher et al. (MS HAP Depletion - Olink 3K)	Q7Z7M9	GALNT5	Polypeptide N-acetylgalactosaminyltransferase 5	OID30295	0.44061	78	NA	NA	Weak correlation	Spearman	OID30295	0.57476	88	8.40914e-09	1.94548e-08	Moderate correlation	Spearman
Kirsher et al. (MS HAP Depletion - Olink 3K)	Q86SF2	GALNT7	N-acetylgalactosaminyltransferase 7	OID21377	0.302495	78	NA	NA	Weak correlation	Spearman	OID21377	0.592353	88	1.5738e-09	3.87951e-09	Moderate correlation	Spearman
Kirsher et al. (MS HAP Depletion - Olink 3K)	Q86SJ2	AMIGO2	Amphoterin-induced protein 2	OID21370	0.199117	78	NA	NA	No correlation	Spearman	OID21370	0.395284	88	0.000155885	0.000260346	Weak correlation	Spearman
Kirsher et al. (MS HAP Depletion - Olink 3K)	Q86SR1	GALNT10	Polypeptide N-acetylgalactosaminyltransferase 10	OID21371	0.222312	78	NA	NA	No correlation	Spearman	OID21371	0.44524	88	1.38253e-05	2.45421e-05	Weak correlation	Spearman
Kirsher et al. (MS HAP Depletion - Olink 3K)	Q86T13	CLEC14A	C-type lectin domain family 14 member A	OID21090	0.40652	78	NA	NA	Weak correlation	Spearman	OID21090	0.263025	35	0.126728	0.1574	No correlation	Spearman
Kirsher et al. (MS HAP Depletion - Olink 3K)	Q86TH1	ADAMTSL2	ADAMTS-like protein 2	OID30370	0.58219	78	NA	NA	Moderate correlation	Spearman	OID30370	0.863143	88	0	0	Strong correlation	Spearman
Kirsher et al. (MS HAP Depletion - Olink 3K)	Q86U17	SERPINA11	Serpin A11	OID20281	0.801641	78	NA	NA	Strong correlation	Spearman	OID20281	0.770802	88	1.59784e-18	4.7724e-18	Strong correlation	Spearman
Kirsher et al. (MS HAP Depletion - Olink 3K)	Q86UX2	ITIH5	Inter-alpha-trypsin inhibitor heavy chain H5	OID31430	0.0368872	78	NA	NA	No correlation	Spearman	OID31430	0.169925	20	0.472187	0.523159	No correlation	Spearman
Kirsher et al. (MS HAP Depletion - Olink 3K)	Q86VB7	CD163	Scavenger receptor cysteine-rich type 1 protein M130	OID20360	0.804821	78	NA	NA	Strong correlation	Spearman	OID20360	0.880966	88	0	0	Strong correlation	Spearman
Kirsher et al. (MS HAP Depletion - Olink 3K)	Q86VZ4	LRP11	Low-density lipoprotein receptor-related protein 11	OID20185	0.531254	78	NA	NA	Moderate correlation	Spearman	OID20185	0.328003	54	0.015464	0.021188	Weak correlation	Spearman
Kirsher et al. (MS HAP Depletion - Olink 3K)	Q86X76	NIT1	Deaminated glutathione amidase	OID30252	-0.474641	78	NA	NA	No correlation	Spearman	OID30252	0.532681	61	1.36397e-05	2.42508e-05	Moderate correlation	Spearman
Kirsher et al. (MS HAP Depletion - Olink 3K)	Q86YD3	TMEM25	Transmembrane protein 25	OID31015	-0.159234	78	NA	NA	No correlation	Spearman	OID31015	-0.00520789	52	0.970904	0.976092	No correlation	Spearman
Kirsher et al. (MS HAP Depletion - Olink 3K)	Q86YW5	TREML1	Trem-like transcript 1 protein	OID30682	0.767347	78	NA	NA	Strong correlation	Spearman	OID30682	0.87408	88	0	0	Strong correlation	Spearman
Kirsher et al. (MS HAP Depletion - Olink 3K)	Q8IUK5	PLXDC1	Plexin domain-containing protein 1	OID21258	0.153808	78	NA	NA	No correlation	Spearman	OID21258	0.332095	88	0.00165825	0.00252313	Weak correlation	Spearman
Kirsher et al. (MS HAP Depletion - Olink 3K)	Q8IWV2	CNTN4	Contactin-4	OID21117	0.684417	78	NA	NA	Moderate correlation	Spearman	OID21117	0.624388	88	0	0	Moderate correlation	Spearman
Kirsher et al. (MS HAP Depletion - Olink 3K)	Q8IY22	CMIP	C-Maf-inducing protein	OID31406	0.718293	78	NA	NA	Strong correlation	Spearman	OID31406	0.660512	30	0.000104674	0.000176911	Moderate correlation	Spearman
Kirsher et al. (MS HAP Depletion - Olink 3K)	Q8IYS5	OSCAR	Osteoclast-associated immunoglobulin-like receptor	OID20776	0.695596	78	NA	NA	Moderate correlation	Spearman	OID20776	0.645927	88	0	0	Moderate correlation	Spearman
Kirsher et al. (MS HAP Depletion - Olink 3K)	Q8IZF2	ADGRF5	Adhesion G protein-coupled receptor F5	OID30349	0.0300587	78	NA	NA	No correlation	Spearman	OID30349	-0.0614279	88	0.568999	0.618287	No correlation	Spearman
Kirsher et al. (MS HAP Depletion - Olink 3K)	Q8IZP9	ADGRG2	Adhesion G-protein coupled receptor G2	OID20189	0.510742	78	NA	NA	Moderate correlation	Spearman	OID20189	0.724581	88	1.46586e-15	4.13739e-15	Strong correlation	Spearman
Kirsher et al. (MS HAP Depletion - Olink 3K)	Q8N149	LILRA2	Leukocyte immunoglobulin-like receptor subfamily A member 2	OID21152	0.684392	78	NA	NA	Moderate correlation	Spearman	OID21152	0.561956	88	2.18936e-08	4.97341e-08	Moderate correlation	Spearman
Kirsher et al. (MS HAP Depletion - Olink 3K)	Q8N1Q1	CA13	Carbonic anhydrase 13	OID20225	0.688279	78	NA	NA	Moderate correlation	Spearman	OID20225	0.577366	76	4.76243e-08	1.04e-07	Moderate correlation	Spearman
Kirsher et al. (MS HAP Depletion - Olink 3K)	Q8N423	LILRB2	Leukocyte immunoglobulin-like receptor subfamily B member 2	OID20301	0.55136	78	NA	NA	Moderate correlation	Spearman	OID20301	0.763297	63	0	0	Strong correlation	Spearman
Kirsher et al. (MS HAP Depletion - Olink 3K)	Q8N4F0	BPIFB2	BPI fold-containing family B member 2	OID30311	0.565522	78	NA	NA	Moderate correlation	Spearman	OID30311	0.571429	13	0.0448907	0.0588637	Moderate correlation	Spearman
Kirsher et al. (MS HAP Depletion - Olink 3K)	Q8N5J2	MINDY1	Ubiquitin carboxyl-terminal hydrolase MINDY-1	OID31399	0.691265	78	NA	NA	Moderate correlation	Spearman	OID31399	0.672501	22	0.000827286	0.00128651	Moderate correlation	Spearman
Kirsher et al. (MS HAP Depletion - Olink 3K)	Q8N6C8	LILRA3	Leukocyte immunoglobulin-like receptor subfamily A member 3	OID30376	0.835754	78	NA	NA	Strong correlation	Spearman	OID30376	0.907576	88	0	0	Strong correlation	Spearman
Kirsher et al. (MS HAP Depletion - Olink 3K)	Q8N6Q3	CD177	CD177 antigen	OID21119	0.839765	78	NA	NA	Strong correlation	Spearman	OID21119	0.780702	19	0.000118322	0.000199084	Strong correlation	Spearman
Kirsher et al. (MS HAP Depletion - Olink 3K)	Q8NBJ7	SUMF2	Inactive C-alpha-formylglycine-generating enzyme 2	OID21032	0.823417	78	NA	NA	Strong correlation	Spearman	OID21032	0.303922	17	0.235017	0.277257	Weak correlation	Spearman
Kirsher et al. (MS HAP Depletion - Olink 3K)	Q8NBP7	PCSK9	Proprotein convertase subtilisin/kexin type 9	OID20235	0.755283	78	NA	NA	Strong correlation	Spearman	OID20235	0.703583	88	2.09733e-14	5.83224e-14	Strong correlation	Spearman
Kirsher et al. (MS HAP Depletion - Olink 3K)	Q8NBS9	TXNDC5	Thioredoxin domain-containing protein 5	OID21012	0.537728	78	NA	NA	Moderate correlation	Spearman	OID21012	0.559913	88	2.52728e-08	5.7066e-08	Moderate correlation	Spearman
Kirsher et al. (MS HAP Depletion - Olink 3K)	Q8NCC3	PLA2G15	Phospholipase A2 group XV	OID21473	0.614588	78	NA	NA	Moderate correlation	Spearman	OID21473	0.628491	88	0	0	Moderate correlation	Spearman
Kirsher et al. (MS HAP Depletion - Olink 3K)	Q8NDA2	HMCN2	Hemicentin-2	OID30592	0.66211	78	NA	NA	Moderate correlation	Spearman	OID30592	0.500264	88	9.96771e-07	1.95714e-06	Moderate correlation	Spearman
Kirsher et al. (MS HAP Depletion - Olink 3K)	Q8NEU8	APPL2	DCC-interacting protein 13-beta	OID30590	0.865375	78	NA	NA	Strong correlation	Spearman	OID30590	0.874669	52	0	0	Strong correlation	Spearman
Kirsher et al. (MS HAP Depletion - Olink 3K)	Q8NFL0	B3GNT7	UDP-GlcNAc:betaGal beta-1,3-N-acetylglucosaminyltransferase 7	OID30281	0.393847	78	NA	NA	Weak correlation	Spearman	OID30281	0.573632	88	9.19475e-09	2.12288e-08	Moderate correlation	Spearman
Kirsher et al. (MS HAP Depletion - Olink 3K)	Q8NFP4	MDGA1	MAM domain-containing glycosylphosphatidylinositol anchor protein 1	OID20951	0.437486	78	NA	NA	Weak correlation	Spearman	OID20951	-0.153846	12	0.63514	0.67969	No correlation	Spearman
Kirsher et al. (MS HAP Depletion - Olink 3K)	Q8NFT8	DNER	Delta and Notch-like epidermal growth factor-related receptor	OID20712	0.538487	78	NA	NA	Moderate correlation	Spearman	OID20712	0.668594	66	0	0	Moderate correlation	Spearman
Kirsher et al. (MS HAP Depletion - Olink 3K)	Q8NHJ6	LILRB4	Leukocyte immunoglobulin-like receptor subfamily B member 4	OID20429	0.576704	78	NA	NA	Moderate correlation	Spearman	OID20429	0.647059	17	0.00614735	0.00875202	Moderate correlation	Spearman
Kirsher et al. (MS HAP Depletion - Olink 3K)	Q8NHL6	LILRB1	Leukocyte immunoglobulin-like receptor subfamily B member 1	OID20323	0.552599	78	NA	NA	Moderate correlation	Spearman	OID20323	0.328238	88	0.0018883	0.00285012	Weak correlation	Spearman
Kirsher et al. (MS HAP Depletion - Olink 3K)	Q8TCD5	NT5C	5'(3')-deoxyribonucleotidase, cytosolic type	OID30294	-0.0400233	78	NA	NA	No correlation	Spearman	OID30294	0.0906863	17	0.729703	0.766682	No correlation	Spearman
Kirsher et al. (MS HAP Depletion - Olink 3K)	Q8TCZ2	CD99L2	CD99 antigen-like protein 2	OID21122	-0.0246305	78	NA	NA	No correlation	Spearman	OID21122	0.391691	88	0.000180555	0.000298895	Weak correlation	Spearman
Kirsher et al. (MS HAP Depletion - Olink 3K)	Q8TDL5	BPIFB1	BPI fold-containing family B member 1	OID20308	0.445314	78	NA	NA	Weak correlation	Spearman	OID20308	0.906185	88	0	0	Strong correlation	Spearman
Kirsher et al. (MS HAP Depletion - Olink 3K)	Q8TDQ0	HAVCR2	Hepatitis A virus cellular receptor 2	OID21137	0.322249	78	NA	NA	Weak correlation	Spearman	OID21137	0.735714	64	0	0	Strong correlation	Spearman
Kirsher et al. (MS HAP Depletion - Olink 3K)	Q8TDY8	IGDCC4	Immunoglobulin superfamily DCC subclass member 4	OID30402	0.797797	78	NA	NA	Strong correlation	Spearman	OID30402	0.708159	88	1.19821e-14	3.35678e-14	Strong correlation	Spearman
Kirsher et al. (MS HAP Depletion - Olink 3K)	Q8TEA8	DTD1	D-aminoacyl-tRNA deacylase 1	OID30580	0.896299	78	NA	NA	Strong correlation	Spearman	OID30580	0.846204	78	0	0	Strong correlation	Spearman
Kirsher et al. (MS HAP Depletion - Olink 3K)	Q8TER0	SNED1	Sushi, nidogen and EGF-like domain-containing protein 1	OID30205	0.0587893	78	NA	NA	No correlation	Spearman	OID30205	0.288859	88	0.00651431	0.00926279	No correlation	Spearman
Kirsher et al. (MS HAP Depletion - Olink 3K)	Q8TEU8	WFIKKN2	WAP, Kazal, immunoglobulin, Kunitz and NTR domain-containing protein 2	OID20785	0.788442	78	NA	NA	Strong correlation	Spearman	OID20785	0.500205	76	5.70765e-06	1.0495e-05	Moderate correlation	Spearman
Kirsher et al. (MS HAP Depletion - Olink 3K)	Q8WTU2	SSC4D	Scavenger receptor cysteine-rich domain-containing group B protein	OID20182	0.72654	78	NA	NA	Strong correlation	Spearman	OID20182	0.183333	9	0.64364	0.686184	No correlation	Spearman
Kirsher et al. (MS HAP Depletion - Olink 3K)	Q8WVQ1	CANT1	Soluble calcium-activated nucleotidase 1	OID20181	0.274928	78	NA	NA	No correlation	Spearman	OID20181	0.0850093	88	0.430284	0.481936	No correlation	Spearman
Kirsher et al. (MS HAP Depletion - Olink 3K)	Q8WWQ8	STAB2	Stabilin-2	OID30401	0.344858	78	NA	NA	Weak correlation	Spearman	OID30401	0.374133	88	0.000362029	0.000583067	Weak correlation	Spearman
Kirsher et al. (MS HAP Depletion - Olink 3K)	Q8WWV6	FCAMR	High affinity immunoglobulin alpha and immunoglobulin mu Fc receptor	OID30332	0.819876	78	NA	NA	Strong correlation	Spearman	OID30332	0.813114	52	0	0	Strong correlation	Spearman
Kirsher et al. (MS HAP Depletion - Olink 3K)	Q8WXD2	SCG3	Secretogranin-3	OID20728	0.829462	78	NA	NA	Strong correlation	Spearman	OID20728	0.734986	88	0	0	Strong correlation	Spearman
Kirsher et al. (MS HAP Depletion - Olink 3K)	Q8WZ42	TTN	Titin	OID30108	-0.127165	78	NA	NA	No correlation	Spearman	OID30108	0.631298	66	1.32488e-08	3.04641e-08	Moderate correlation	Spearman
Kirsher et al. (MS HAP Depletion - Olink 3K)	Q8WZ75	ROBO4	Roundabout homolog 4	OID30226	0.508002	78	NA	NA	Moderate correlation	Spearman	OID30226	0.406185	88	9.88476e-05	0.000167315	Weak correlation	Spearman
Kirsher et al. (MS HAP Depletion - Olink 3K)	Q92484	SMPDL3A	Acid sphingomyelinase-like phosphodiesterase 3a	OID20676	0.784216	78	NA	NA	Strong correlation	Spearman	OID20676	0.926596	88	0	0	Strong correlation	Spearman
Kirsher et al. (MS HAP Depletion - Olink 3K)	Q92485	SMPDL3B	Acid sphingomyelinase-like phosphodiesterase 3b	OID31387	0.165341	78	NA	NA	No correlation	Spearman	OID31387	-0.0454545	23	0.837203	0.864778	No correlation	Spearman
Kirsher et al. (MS HAP Depletion - Olink 3K)	Q92496	CFHR4	Complement factor H-related protein 4	OID30758	0.816758	78	NA	NA	Strong correlation	Spearman	OID30758	0.94213	88	0	0	Strong correlation	Spearman
Kirsher et al. (MS HAP Depletion - Olink 3K)	Q92520	FAM3C	Protein FAM3C	OID20233	0.707912	78	NA	NA	Strong correlation	Spearman	OID20233	0.738773	88	0	0	Strong correlation	Spearman
Kirsher et al. (MS HAP Depletion - Olink 3K)	Q92619	ARHGAP45	Rho GTPase-activating protein 45	OID30653	0.834697	78	NA	NA	Strong correlation	Spearman	OID30653	0.485714	14	0.0809161	0.102992	Weak correlation	Spearman
Kirsher et al. (MS HAP Depletion - Olink 3K)	Q92692	NECTIN2	Nectin-2	OID20222	0.751873	78	NA	NA	Strong correlation	Spearman	OID20222	0.133285	66	0.285274	0.330332	No correlation	Spearman
Kirsher et al. (MS HAP Depletion - Olink 3K)	Q92820	GGH	Gamma-glutamyl hydrolase	OID20416	0.625337	78	NA	NA	Moderate correlation	Spearman	OID20416	0.753478	88	0	0	Strong correlation	Spearman
Kirsher et al. (MS HAP Depletion - Olink 3K)	Q92823	NRCAM	Neuronal cell adhesion molecule	OID20229	0.574568	78	NA	NA	Moderate correlation	Spearman	OID20229	0.650946	88	0	0	Moderate correlation	Spearman
Kirsher et al. (MS HAP Depletion - Olink 3K)	Q92832	NELL1	Protein kinase C-binding protein NELL1	OID21494	0.552143	78	NA	NA	Moderate correlation	Spearman	OID21494	0.478788	10	0.166058	0.201808	Weak correlation	Spearman
Kirsher et al. (MS HAP Depletion - Olink 3K)	Q92854	SEMA4D	Semaphorin-4D	OID21020	0.274093	78	NA	NA	No correlation	Spearman	OID21020	0.470501	88	4.89478e-06	9.04452e-06	Weak correlation	Spearman
Kirsher et al. (MS HAP Depletion - Olink 3K)	Q92859	NEO1	Neogenin	OID31066	0.133703	78	NA	NA	No correlation	Spearman	OID31066	0.296584	88	0.00501838	0.00723261	No correlation	Spearman
Kirsher et al. (MS HAP Depletion - Olink 3K)	Q92876	KLK6	Kallikrein-6	OID21526	0.721949	78	NA	NA	Strong correlation	Spearman	OID21526	0.505021	88	5.2272e-07	1.05196e-06	Moderate correlation	Spearman
Kirsher et al. (MS HAP Depletion - Olink 3K)	Q92973	TNPO1	Transportin-1	OID31330	-0.0638835	78	NA	NA	No correlation	Spearman	OID31330	0.134874	76	0.244818	0.287916	No correlation	Spearman
Kirsher et al. (MS HAP Depletion - Olink 3K)	Q93033	CD101	Immunoglobulin superfamily member 2	OID31480	0.387954	78	NA	NA	Weak correlation	Spearman	OID31480	0.452381	8	0.26746	0.312369	Weak correlation	Spearman
Kirsher et al. (MS HAP Depletion - Olink 3K)	Q93052	LPP	Lipoma-preferred partner	OID30190	0.251191	78	NA	NA	No correlation	Spearman	OID30190	0.594406	12	0.0457531	0.0598554	Moderate correlation	Spearman
Kirsher et al. (MS HAP Depletion - Olink 3K)	Q93091	RNASE6	Ribonuclease K6	OID30689	0.589524	78	NA	NA	Moderate correlation	Spearman	OID30689	0.447949	66	0.000189278	0.000311963	Weak correlation	Spearman
Kirsher et al. (MS HAP Depletion - Olink 3K)	Q969H8	MYDGF	Myeloid-derived growth factor	OID30313	0.685627	78	NA	NA	Moderate correlation	Spearman	OID30313	0.876915	88	0	0	Strong correlation	Spearman
Kirsher et al. (MS HAP Depletion - Olink 3K)	Q969P0	IGSF8	Immunoglobulin superfamily member 8	OID20167	0.106604	78	NA	NA	No correlation	Spearman	OID20167	0.0952381	8	0.840129	0.867007	No correlation	Spearman
Kirsher et al. (MS HAP Depletion - Olink 3K)	Q96A00	PPP1R14A	Protein phosphatase 1 regulatory subunit 14A	OID31011	0.714792	78	NA	NA	Strong correlation	Spearman	OID31011	0.843607	66	0	0	Strong correlation	Spearman
Kirsher et al. (MS HAP Depletion - Olink 3K)	Q96AP7	ESAM	Endothelial cell-selective adhesion molecule	OID20270	0.69863	78	NA	NA	Moderate correlation	Spearman	OID20270	0.588992	88	1.57856e-09	3.88279e-09	Moderate correlation	Spearman
Kirsher et al. (MS HAP Depletion - Olink 3K)	Q96B86	RGMA	Repulsive guidance molecule A	OID21065	0.597365	78	NA	NA	Moderate correlation	Spearman	OID21065	0.685428	88	0	0	Moderate correlation	Spearman
Kirsher et al. (MS HAP Depletion - Olink 3K)	Q96C24	SYTL4	Synaptotagmin-like protein 4	OID30339	0.604446	78	NA	NA	Moderate correlation	Spearman	OID30339	0.651012	39	1.19945e-05	2.14608e-05	Moderate correlation	Spearman
Kirsher et al. (MS HAP Depletion - Olink 3K)	Q96F46	IL17RA	Interleukin-17 receptor A	OID21089	0.617045	78	NA	NA	Moderate correlation	Spearman	OID21089	0.783333	9	0.0172233	0.0234279	Strong correlation	Spearman
Kirsher et al. (MS HAP Depletion - Olink 3K)	Q96G03	PGM2	Phosphopentomutase	OID30904	-0.147662	78	NA	NA	No correlation	Spearman	OID30904	0.215245	88	0.0440115	0.0578451	No correlation	Spearman
Kirsher et al. (MS HAP Depletion - Olink 3K)	Q96GG9	DCUN1D1	DCN1-like protein 1	OID30830	0.0485031	78	NA	NA	No correlation	Spearman	OID30830	0.227126	39	0.163926	0.199432	No correlation	Spearman
Kirsher et al. (MS HAP Depletion - Olink 3K)	Q96GP6	SCARF2	Scavenger receptor class F member 2	OID21048	0.225149	78	NA	NA	No correlation	Spearman	OID21048	0.49899	54	0.00015022	0.000251258	Weak correlation	Spearman
Kirsher et al. (MS HAP Depletion - Olink 3K)	Q96H15	TIMD4	T-cell immunoglobulin and mucin domain-containing protein 4	OID20375	0.440939	78	NA	NA	Weak correlation	Spearman	OID20375	0.887046	88	1.31111e-30	4.14633e-30	Strong correlation	Spearman
Kirsher et al. (MS HAP Depletion - Olink 3K)	Q96HC4	PDLIM5	PDZ and LIM domain protein 5	OID31063	0.733052	78	NA	NA	Strong correlation	Spearman	OID31063	0.417343	54	0.00184284	0.00278896	Weak correlation	Spearman
Kirsher et al. (MS HAP Depletion - Olink 3K)	Q96I82	KAZALD1	Kazal-type serine protease inhibitor domain-containing protein 1	OID21339	0.448257	78	NA	NA	Weak correlation	Spearman	OID21339	0.608791	14	0.0236549	0.0319837	Moderate correlation	Spearman
Kirsher et al. (MS HAP Depletion - Olink 3K)	Q96IU4	ABHD14B	Putative protein-lysine deacylase ABHD14B	OID20921	0.593571	78	NA	NA	Moderate correlation	Spearman	OID20921	0.584322	88	3.69384e-09	8.87306e-09	Moderate correlation	Spearman
Kirsher et al. (MS HAP Depletion - Olink 3K)	Q96IY4	CPB2	Carboxypeptidase B2	OID30734	0.329076	78	NA	NA	Weak correlation	Spearman	OID30734	0.459283	88	8.61565e-06	1.55633e-05	Weak correlation	Spearman
Kirsher et al. (MS HAP Depletion - Olink 3K)	Q96J42	TXNDC15	Thioredoxin domain-containing protein 15	OID21495	0.39544	78	NA	NA	Weak correlation	Spearman	OID21495	0.631204	88	0	0	Moderate correlation	Spearman
Kirsher et al. (MS HAP Depletion - Olink 3K)	Q96J84	KIRREL1	Kin of IRRE-like protein 1	OID30806	-0.0119755	78	NA	NA	No correlation	Spearman	OID30806	-0.266165	20	0.255591	0.299961	No correlation	Spearman
Kirsher et al. (MS HAP Depletion - Olink 3K)	Q96KG7	MEGF10	Multiple epidermal growth factor-like domains protein 10	OID20746	0.735126	78	NA	NA	Strong correlation	Spearman	OID20746	0.745729	88	0	0	Strong correlation	Spearman
Kirsher et al. (MS HAP Depletion - Olink 3K)	Q96KN2	CNDP1	Beta-Ala-His dipeptidase	OID20347	0.869548	78	NA	NA	Strong correlation	Spearman	OID20347	0.878183	88	0	0	Strong correlation	Spearman
Kirsher et al. (MS HAP Depletion - Olink 3K)	Q96MK3	FAM20A	Pseudokinase FAM20A	OID30348	0.24779	78	NA	NA	No correlation	Spearman	OID30348	0.720707	88	2.43893e-15	6.86672e-15	Strong correlation	Spearman
Kirsher et al. (MS HAP Depletion - Olink 3K)	Q96NA2	RILP	Rab-interacting lysosomal protein	OID21436	0.15308	78	NA	NA	No correlation	Spearman	OID21436	0.613778	22	0.00291174	0.00430282	Moderate correlation	Spearman
Kirsher et al. (MS HAP Depletion - Olink 3K)	Q96NZ9	PRAP1	Proline-rich acidic protein 1	OID30391	0.286385	78	NA	NA	No correlation	Spearman	OID30391	0.798651	88	0	0	Strong correlation	Spearman
Kirsher et al. (MS HAP Depletion - Olink 3K)	Q96PD2	DCBLD2	Discoidin, CUB and LCCL domain-containing protein 2	OID21474	0.533555	78	NA	NA	Moderate correlation	Spearman	OID21474	0.329823	88	0.00179047	0.00271334	Weak correlation	Spearman
Kirsher et al. (MS HAP Depletion - Olink 3K)	Q96PD5	PGLYRP2	N-acetylmuramoyl-L-alanine amidase	OID30742	0.53439	78	NA	NA	Moderate correlation	Spearman	OID30742	0.752897	88	0	0	Strong correlation	Spearman
Kirsher et al. (MS HAP Depletion - Olink 3K)	Q96RD9	FCRL5	Fc receptor-like protein 5	OID21111	0.766967	78	NA	NA	Strong correlation	Spearman	OID21111	0.850234	88	0	0	Strong correlation	Spearman
Kirsher et al. (MS HAP Depletion - Olink 3K)	Q96SB3	PPP1R9B	Neurabin-2	OID20643	0.141896	78	NA	NA	No correlation	Spearman	OID20643	-0.232151	88	0.029737	0.0396844	No correlation	Spearman
Kirsher et al. (MS HAP Depletion - Olink 3K)	Q99426	TBCB	Tubulin-folding cofactor B	OID20993	0.796887	78	NA	NA	Strong correlation	Spearman	OID20993	0.864151	63	0	0	Strong correlation	Spearman
Kirsher et al. (MS HAP Depletion - Olink 3K)	Q99435	NELL2	Protein kinase C-binding protein NELL2	OID20706	0.855031	78	NA	NA	Strong correlation	Spearman	OID20706	0.735462	88	0	0	Strong correlation	Spearman
Kirsher et al. (MS HAP Depletion - Olink 3K)	Q99460	PSMD1	26S proteasome non-ATPase regulatory subunit 1	OID31058	0.313923	78	NA	NA	Weak correlation	Spearman	OID31058	0.581984	39	0.00013575	0.000227391	Moderate correlation	Spearman
Kirsher et al. (MS HAP Depletion - Olink 3K)	Q99497	PARK7	Parkinson disease protein 7	OID21160	0.435274	78	NA	NA	Weak correlation	Spearman	OID21160	0.900655	88	0	0	Strong correlation	Spearman
Kirsher et al. (MS HAP Depletion - Olink 3K)	Q99523	SORT1	Sortilin	OID20213	0.371641	78	NA	NA	Weak correlation	Spearman	OID20213	0.465992	62	0.000160492	0.000267645	Weak correlation	Spearman
Kirsher et al. (MS HAP Depletion - Olink 3K)	Q99536	VAT1	Synaptic vesicle membrane protein VAT-1 homolog	OID21382	0.176646	78	NA	NA	No correlation	Spearman	OID21382	0.185922	88	0.0828958	0.105393	No correlation	Spearman
Kirsher et al. (MS HAP Depletion - Olink 3K)	Q99538	LGMN	Legumain	OID20773	0.391495	78	NA	NA	Weak correlation	Spearman	OID20773	0.538464	68	2.17557e-06	4.17724e-06	Moderate correlation	Spearman
Kirsher et al. (MS HAP Depletion - Olink 3K)	Q99574	SERPINI1	Neuroserpin	OID30604	0.0273018	78	NA	NA	No correlation	Spearman	OID30604	0.375577	42	0.0147463	0.0202784	Weak correlation	Spearman
Kirsher et al. (MS HAP Depletion - Olink 3K)	Q99598	TSNAX	Translin-associated protein X	OID30185	0.0424643	78	NA	NA	No correlation	Spearman	OID30185	0.42417	55	0.0013742	0.00209942	Weak correlation	Spearman
Kirsher et al. (MS HAP Depletion - Olink 3K)	Q99650	OSMR	Oncostatin-M-specific receptor subunit beta	OID20356	0.374297	78	NA	NA	Weak correlation	Spearman	OID20356	0.684178	88	0	0	Moderate correlation	Spearman
Kirsher et al. (MS HAP Depletion - Olink 3K)	Q99674	CGREF1	Cell growth regulator with EF hand domain protein 1	OID20152	0.48151	78	NA	NA	Weak correlation	Spearman	OID20152	0.345427	76	0.00236447	0.00353106	Weak correlation	Spearman
Kirsher et al. (MS HAP Depletion - Olink 3K)	Q99685	MGLL	Monoglyceride lipase	OID20711	0.500171	78	NA	NA	Moderate correlation	Spearman	OID20711	0.786894	74	0	0	Strong correlation	Spearman
Kirsher et al. (MS HAP Depletion - Olink 3K)	Q99733	NAP1L4	Nucleosome assembly protein 1-like 4	OID31475	0.729713	78	NA	NA	Strong correlation	Spearman	OID31475	0.590052	76	2.0325e-08	4.63574e-08	Moderate correlation	Spearman
Kirsher et al. (MS HAP Depletion - Olink 3K)	Q99895	CTRC	Chymotrypsin-C	OID20752	0.113939	78	NA	NA	No correlation	Spearman	OID20752	0.524476	12	0.0838846	0.106531	Moderate correlation	Spearman
Kirsher et al. (MS HAP Depletion - Olink 3K)	Q99969	RARRES2	Retinoic acid receptor responder protein 2	OID20373	0.421837	78	NA	NA	Weak correlation	Spearman	OID20373	0.433007	88	3.02139e-05	5.30506e-05	Weak correlation	Spearman
Kirsher et al. (MS HAP Depletion - Olink 3K)	Q99972	MYOC	Myocilin	OID21121	0.310816	78	NA	NA	Weak correlation	Spearman	OID21121	0.557829	88	1.64187e-08	3.75237e-08	Moderate correlation	Spearman
Kirsher et al. (MS HAP Depletion - Olink 3K)	Q99983	OMD	Osteomodulin	OID20725	0.812092	78	NA	NA	Strong correlation	Spearman	OID20725	0.856381	88	0	0	Strong correlation	Spearman
Kirsher et al. (MS HAP Depletion - Olink 3K)	Q9BQ51	PDCD1LG2	Programmed cell death 1 ligand 2	OID21273	0.470732	78	NA	NA	Weak correlation	Spearman	OID21273	0.423451	36	0.0100709	0.0140371	Weak correlation	Spearman
Kirsher et al. (MS HAP Depletion - Olink 3K)	Q9BQS7	HEPH	Hephaestin	OID30337	0.590081	78	NA	NA	Moderate correlation	Spearman	OID30337	0.490953	65	4.15489e-05	7.26141e-05	Weak correlation	Spearman
Kirsher et al. (MS HAP Depletion - Olink 3K)	Q9BQT9	CLSTN3	Calsyntenin-3	OID31092	0.218427	78	NA	NA	No correlation	Spearman	OID31092	0.517483	12	0.0886509	0.112331	Moderate correlation	Spearman
Kirsher et al. (MS HAP Depletion - Olink 3K)	Q9BRF8	CPPED1	Serine/threonine-protein phosphatase CPPED1	OID21053	0.701615	78	NA	NA	Strong correlation	Spearman	OID21053	0.792753	62	0	0	Strong correlation	Spearman
Kirsher et al. (MS HAP Depletion - Olink 3K)	Q9BRK3	MXRA8	Matrix remodeling-associated protein 8	OID30583	0.226547	78	NA	NA	No correlation	Spearman	OID30583	0.248383	65	0.0462882	0.0604154	No correlation	Spearman
Kirsher et al. (MS HAP Depletion - Olink 3K)	Q9BS26	ERP44	Endoplasmic reticulum resident protein 44	OID21338	0.339066	78	NA	NA	Weak correlation	Spearman	OID21338	0.383028	88	0.000230271	0.000377872	Weak correlation	Spearman
Kirsher et al. (MS HAP Depletion - Olink 3K)	Q9BS40	LXN	Latexin	OID21003	0.36289	78	NA	NA	Weak correlation	Spearman	OID21003	0.655648	88	0	0	Moderate correlation	Spearman
Kirsher et al. (MS HAP Depletion - Olink 3K)	Q9BSL1	UBAC1	Ubiquitin-associated domain-containing protein 1	OID21336	0.529287	78	NA	NA	Moderate correlation	Spearman	OID21336	0.789792	53	0	0	Strong correlation	Spearman
Kirsher et al. (MS HAP Depletion - Olink 3K)	Q9BU40	CHRDL1	Chordin-like protein 1	OID20771	0.224269	78	NA	NA	No correlation	Spearman	OID20771	0.617252	76	4.91343e-09	1.16295e-08	Moderate correlation	Spearman
Kirsher et al. (MS HAP Depletion - Olink 3K)	Q9BUD6	SPON2	Spondin-2	OID20221	0.82711	78	NA	NA	Strong correlation	Spearman	OID20221	0.702247	88	0	0	Strong correlation	Spearman
Kirsher et al. (MS HAP Depletion - Olink 3K)	Q9BUH6	PAXX	Protein PAXX	OID30591	0.076392	78	NA	NA	No correlation	Spearman	OID30591	-0.714286	8	0.0575893	0.0740527	No correlation	Spearman
Kirsher et al. (MS HAP Depletion - Olink 3K)	Q9BUN1	MENT	Protein MENT	OID30595	0.000771381	78	NA	NA	No correlation	Spearman	OID30595	0.817742	88	0	0	Strong correlation	Spearman
Kirsher et al. (MS HAP Depletion - Olink 3K)	Q9BV20	MRI1	Methylthioribose-1-phosphate isomerase	OID30891	0.320193	78	NA	NA	Weak correlation	Spearman	OID30891	-0.030303	10	0.94571	0.956726	No correlation	Spearman
Kirsher et al. (MS HAP Depletion - Olink 3K)	Q9BWV1	BOC	Brother of CDO	OID20116	0.433683	78	NA	NA	Weak correlation	Spearman	OID20116	0.544466	23	0.00810389	0.0114223	Moderate correlation	Spearman
Kirsher et al. (MS HAP Depletion - Olink 3K)	Q9BXD5	NPL	N-acetylneuraminate lyase	OID30329	0.467845	78	NA	NA	Weak correlation	Spearman	OID30329	0.59746	88	7.54579e-10	1.91443e-09	Moderate correlation	Spearman
Kirsher et al. (MS HAP Depletion - Olink 3K)	Q9BXJ0	C1QTNF5	Complement C1q tumor necrosis factor-related protein 5	OID30618	0.163129	78	NA	NA	No correlation	Spearman	OID30618	0.135993	63	0.287117	0.331786	No correlation	Spearman
Kirsher et al. (MS HAP Depletion - Olink 3K)	Q9BXJ1	C1QTNF1	Complement C1q tumor necrosis factor-related protein 1	OID20367	0.336891	78	NA	NA	Weak correlation	Spearman	OID20367	0.446515	75	7.07814e-05	0.000121079	Weak correlation	Spearman
Kirsher et al. (MS HAP Depletion - Olink 3K)	Q9BXN1	ASPN	Asporin	OID30315	0.588766	78	NA	NA	Moderate correlation	Spearman	OID30315	0.30394	40	0.0569704	0.0735517	Weak correlation	Spearman
Kirsher et al. (MS HAP Depletion - Olink 3K)	Q9BXR6	CFHR5	Complement factor H-related protein 5	OID30716	0.707761	78	NA	NA	Strong correlation	Spearman	OID30716	0.737085	88	2.66806e-16	7.60667e-16	Strong correlation	Spearman
Kirsher et al. (MS HAP Depletion - Olink 3K)	Q9BY32	ITPA	Inosine triphosphate pyrophosphatase	OID30082	0.695871	78	NA	NA	Moderate correlation	Spearman	OID30082	0.54026	21	0.0126485	0.0175217	Moderate correlation	Spearman
Kirsher et al. (MS HAP Depletion - Olink 3K)	Q9BY76	ANGPTL4	Angiopoietin-related protein 4	OID20703	0.276594	78	NA	NA	No correlation	Spearman	OID20703	0.81885	33	4.28435e-07	8.69969e-07	Strong correlation	Spearman
Kirsher et al. (MS HAP Depletion - Olink 3K)	Q9BYE9	CDHR2	Cadherin-related family member 2	OID21282	0.673721	78	NA	NA	Moderate correlation	Spearman	OID21282	0.926473	88	0	0	Strong correlation	Spearman
Kirsher et al. (MS HAP Depletion - Olink 3K)	Q9BYH1	SEZ6L	Seizure 6-like protein	OID21488	0.512639	78	NA	NA	Moderate correlation	Spearman	OID21488	0.40816	53	0.00260211	0.00386551	Weak correlation	Spearman
Kirsher et al. (MS HAP Depletion - Olink 3K)	Q9BYJ0	FGFBP2	Fibroblast growth factor-binding protein 2	OID30395	0.509604	78	NA	NA	Moderate correlation	Spearman	OID30395	0.827481	88	0	0	Strong correlation	Spearman
Kirsher et al. (MS HAP Depletion - Olink 3K)	Q9BZR6	RTN4R	Reticulon-4 receptor	OID21424	0.707011	78	NA	NA	Strong correlation	Spearman	OID21424	0.38674	76	0.000612126	0.000957189	Weak correlation	Spearman
Kirsher et al. (MS HAP Depletion - Olink 3K)	Q9BZZ2	SIGLEC1	Sialoadhesin	OID20690	0.241012	78	NA	NA	No correlation	Spearman	OID20690	0.186813	14	0.522077	0.57337	No correlation	Spearman
Kirsher et al. (MS HAP Depletion - Olink 3K)	Q9C0C4	SEMA4C	Semaphorin-4C	OID21329	0.0846622	78	NA	NA	No correlation	Spearman	OID21329	-0.271673	27	0.169971	0.205677	No correlation	Spearman
Kirsher et al. (MS HAP Depletion - Olink 3K)	Q9GZM7	TINAGL1	Tubulointerstitial nephritis antigen-like	OID20180	0.0738376	78	NA	NA	No correlation	Spearman	OID20180	0.269763	23	0.212391	0.252676	No correlation	Spearman
Kirsher et al. (MS HAP Depletion - Olink 3K)	Q9GZP4	PITHD1	PITH domain-containing protein 1	OID31215	-0.00962329	78	NA	NA	No correlation	Spearman	OID31215	-0.0741503	74	0.529277	0.580149	No correlation	Spearman
Kirsher et al. (MS HAP Depletion - Olink 3K)	Q9H008	LHPP	Phospholysine phosphohistidine inorganic pyrophosphate phosphatase	OID20749	0.110788	78	NA	NA	No correlation	Spearman	OID20749	0.727041	49	2.08306e-08	4.74148e-08	Strong correlation	Spearman
Kirsher et al. (MS HAP Depletion - Olink 3K)	Q9H0P0	NT5C3A	Cytosolic 5'-nucleotidase 3A	OID20553	-0.143641	78	NA	NA	No correlation	Spearman	OID20553	0.868167	43	0	0	Strong correlation	Spearman
Kirsher et al. (MS HAP Depletion - Olink 3K)	Q9H173	SIL1	Nucleotide exchange factor SIL1	OID30207	0.264282	78	NA	NA	No correlation	Spearman	OID30207	0.4004	74	0.000452894	0.000723221	Weak correlation	Spearman
Kirsher et al. (MS HAP Depletion - Olink 3K)	Q9H1U4	MEGF9	Multiple epidermal growth factor-like domains protein 9	OID20285	0.28254	78	NA	NA	No correlation	Spearman	OID20285	0.479432	88	2.29133e-06	4.37718e-06	Weak correlation	Spearman
Kirsher et al. (MS HAP Depletion - Olink 3K)	Q9H251	CDH23	Cadherin-23	OID31074	0.596479	78	NA	NA	Moderate correlation	Spearman	OID31074	0.339631	76	0.00282072	0.00417377	Weak correlation	Spearman
Kirsher et al. (MS HAP Depletion - Olink 3K)	Q9H2A7	CXCL16	C-X-C motif chemokine 16	OID20282	0.152314	78	NA	NA	No correlation	Spearman	OID20282	0.638163	49	1.55955e-06	3.02012e-06	Moderate correlation	Spearman
Kirsher et al. (MS HAP Depletion - Olink 3K)	Q9H2X3	CLEC4M	C-type lectin domain family 4 member M	OID30405	0.409972	78	NA	NA	Weak correlation	Spearman	OID30405	0.274986	22	0.214712	0.255168	No correlation	Spearman
Kirsher et al. (MS HAP Depletion - Olink 3K)	Q9H3G5	CPVL	Probable serine carboxypeptidase CPVL	OID21435	0.591514	78	NA	NA	Moderate correlation	Spearman	OID21435	0.625057	88	0	0	Moderate correlation	Spearman
Kirsher et al. (MS HAP Depletion - Olink 3K)	Q9H3K6	BOLA2B	BolA-like protein 2	OID30267	0.0792108	78	NA	NA	No correlation	Spearman	OID30267	0.690606	88	0	0	Moderate correlation	Spearman
Kirsher et al. (MS HAP Depletion - Olink 3K)	Q9H4A9	DPEP2	Dipeptidase 2	OID21305	0.49271	78	NA	NA	Weak correlation	Spearman	OID21305	0.447697	88	1.22277e-05	2.18434e-05	Weak correlation	Spearman
Kirsher et al. (MS HAP Depletion - Olink 3K)	Q9H4F8	SMOC1	SPARC-related modular calcium-binding protein 1	OID21461	0.309026	78	NA	NA	Weak correlation	Spearman	OID21461	0.539394	10	0.113298	0.141185	Moderate correlation	Spearman
Kirsher et al. (MS HAP Depletion - Olink 3K)	Q9H8J5	MANSC1	MANSC domain-containing protein 1	OID21492	0.158815	78	NA	NA	No correlation	Spearman	OID21492	0.604822	88	3.23814e-11	8.60204e-11	Moderate correlation	Spearman
Kirsher et al. (MS HAP Depletion - Olink 3K)	Q9H939	PSTPIP2	Proline-serine-threonine phosphatase-interacting protein 2	OID30596	0.709076	78	NA	NA	Strong correlation	Spearman	OID30596	0.446154	14	0.111894	0.139899	Weak correlation	Spearman
Kirsher et al. (MS HAP Depletion - Olink 3K)	Q9HAT2	SIAE	Sialate O-acetylesterase	OID21503	0.371742	78	NA	NA	Weak correlation	Spearman	OID21503	0.599908	88	4.64206e-10	1.19111e-09	Moderate correlation	Spearman
Kirsher et al. (MS HAP Depletion - Olink 3K)	Q9HB71	CACYBP	Calcyclin-binding protein	OID30649	0.766461	78	NA	NA	Strong correlation	Spearman	OID30649	0.563636	10	0.0957916	0.120972	Moderate correlation	Spearman
Kirsher et al. (MS HAP Depletion - Olink 3K)	Q9HBB8	CDHR5	Cadherin-related family member 5	OID20193	0.674452	78	NA	NA	Moderate correlation	Spearman	OID20193	0.796115	88	0	0	Strong correlation	Spearman
Kirsher et al. (MS HAP Depletion - Olink 3K)	Q9HC56	PCDH9	Protocadherin-9	OID31516	0.462892	78	NA	NA	Weak correlation	Spearman	OID31516	0.701208	88	0	0	Strong correlation	Spearman
Kirsher et al. (MS HAP Depletion - Olink 3K)	Q9HCB6	SPON1	Spondin-1	OID20759	0.254391	78	NA	NA	No correlation	Spearman	OID20759	0.613454	88	2.09407e-10	5.44748e-10	Moderate correlation	Spearman
Kirsher et al. (MS HAP Depletion - Olink 3K)	Q9HCK4	ROBO2	Roundabout homolog 2	OID21007	0.445997	78	NA	NA	Weak correlation	Spearman	OID21007	0.64547	41	8.77907e-06	1.58332e-05	Moderate correlation	Spearman
Kirsher et al. (MS HAP Depletion - Olink 3K)	Q9HCN6	GP6	Platelet glycoprotein VI	OID21091	0.673137	78	NA	NA	Moderate correlation	Spearman	OID21091	0.932157	88	1.04175e-39	3.35083e-39	Strong correlation	Spearman
Kirsher et al. (MS HAP Depletion - Olink 3K)	Q9HCU0	CD248	Endosialin	OID30394	0.629839	78	NA	NA	Moderate correlation	Spearman	OID30394	0.639757	88	1.94849e-11	5.20058e-11	Moderate correlation	Spearman
Kirsher et al. (MS HAP Depletion - Olink 3K)	Q9HCU4	CELSR2	Cadherin EGF LAG seven-pass G-type receptor 2	OID30593	-0.0235992	78	NA	NA	No correlation	Spearman	OID30593	-0.244755	12	0.443504	0.49625	No correlation	Spearman
Kirsher et al. (MS HAP Depletion - Olink 3K)	Q9NP79	VTA1	Vacuolar protein sorting-associated protein VTA1 homolog	OID21016	0.517546	78	NA	NA	Moderate correlation	Spearman	OID21016	0.717544	19	0.000783412	0.00121996	Strong correlation	Spearman
Kirsher et al. (MS HAP Depletion - Olink 3K)	Q9NPG4	PCDH12	Protocadherin-12	OID31045	0.511501	78	NA	NA	Moderate correlation	Spearman	OID31045	0.619386	88	0	0	Moderate correlation	Spearman
Kirsher et al. (MS HAP Depletion - Olink 3K)	Q9NPH3	IL1RAP	Interleukin-1 receptor accessory protein	OID21126	0.794054	78	NA	NA	Strong correlation	Spearman	OID21126	0.878205	88	2.76337e-29	8.66622e-29	Strong correlation	Spearman
Kirsher et al. (MS HAP Depletion - Olink 3K)	Q9NPY3	CD93	Complement component C1q receptor	OID20397	0.208285	78	NA	NA	No correlation	Spearman	OID20397	0.779155	88	0	0	Strong correlation	Spearman
Kirsher et al. (MS HAP Depletion - Olink 3K)	Q9NQ25	SLAMF7	SLAM family member 7	OID20602	0.612008	78	NA	NA	Moderate correlation	Spearman	OID20602	0.473345	41	0.00198567	0.00298512	Weak correlation	Spearman
Kirsher et al. (MS HAP Depletion - Olink 3K)	Q9NQ76	MEPE	Matrix extracellular phosphoglycoprotein	OID20753	0.816993	78	NA	NA	Strong correlation	Spearman	OID20753	0.473504	26	0.0154892	0.0211967	Weak correlation	Spearman
Kirsher et al. (MS HAP Depletion - Olink 3K)	Q9NQ79	CRTAC1	Cartilage acidic protein 1	OID20279	0.818845	78	NA	NA	Strong correlation	Spearman	OID20279	0.764876	88	4.17715e-18	1.22813e-17	Strong correlation	Spearman
Kirsher et al. (MS HAP Depletion - Olink 3K)	Q9NQR4	NIT2	Omega-amidase NIT2	OID30336	0.23896	78	NA	NA	No correlation	Spearman	OID30336	0.497664	30	0.00566808	0.00812089	Weak correlation	Spearman
Kirsher et al. (MS HAP Depletion - Olink 3K)	Q9NR12	PDLIM7	PDZ and LIM domain protein 7	OID20729	0.780144	78	NA	NA	Strong correlation	Spearman	OID20729	0.6	20	0.00608027	0.00866746	Moderate correlation	Spearman
Kirsher et al. (MS HAP Depletion - Olink 3K)	Q9NR71	ASAH2	Neutral ceramidase	OID20996	0.761555	78	NA	NA	Strong correlation	Spearman	OID20996	0.823289	88	0	0	Strong correlation	Spearman
Kirsher et al. (MS HAP Depletion - Olink 3K)	Q9NRA1	PDGFC	Platelet-derived growth factor C	OID21183	-0.000442595	78	NA	NA	No correlation	Spearman	OID21183	0.0452258	88	0.675652	0.717602	No correlation	Spearman
Kirsher et al. (MS HAP Depletion - Olink 3K)	Q9NRV9	HEBP1	Heme-binding protein 1	OID20063	0.0551221	78	NA	NA	No correlation	Spearman	OID20063	-0.146853	12	0.651073	0.692801	No correlation	Spearman
Kirsher et al. (MS HAP Depletion - Olink 3K)	Q9NS15	LTBP3	Latent-transforming growth factor beta-binding protein 3	OID21191	0.355758	78	NA	NA	Weak correlation	Spearman	OID21191	0.473458	66	7.25874e-05	0.000123981	Weak correlation	Spearman
Kirsher et al. (MS HAP Depletion - Olink 3K)	Q9NS62	THSD1	Thrombospondin type-1 domain-containing protein 1	OID30476	0.0643281	78	NA	NA	No correlation	Spearman	OID30476	0.42859	45	0.00357614	0.00525712	Weak correlation	Spearman
Kirsher et al. (MS HAP Depletion - Olink 3K)	Q9NS71	GKN1	Gastrokine-1	OID20885	0.283971	78	NA	NA	No correlation	Spearman	OID20885	0.378606	88	0.000304284	0.00049288	Weak correlation	Spearman
Kirsher et al. (MS HAP Depletion - Olink 3K)	Q9NS98	SEMA3G	Semaphorin-3G	OID30599	0.117061	78	NA	NA	No correlation	Spearman	OID30599	-0.148296	88	0.16793	0.203864	No correlation	Spearman
Kirsher et al. (MS HAP Depletion - Olink 3K)	Q9NTU7	CBLN4	Cerebellin-4	OID21386	0.785582	78	NA	NA	Strong correlation	Spearman	OID21386	0.718309	88	0	0	Strong correlation	Spearman
Kirsher et al. (MS HAP Depletion - Olink 3K)	Q9NZK5	ADA2	Adenosine deaminase 2	OID20394	0.857282	78	NA	NA	Strong correlation	Spearman	OID20394	0.840261	88	1.39139e-24	4.30379e-24	Strong correlation	Spearman
Kirsher et al. (MS HAP Depletion - Olink 3K)	Q9NZN3	EHD3	EH domain-containing protein 3	OID30229	0.746178	78	NA	NA	Strong correlation	Spearman	OID30229	0.843102	88	0	0	Strong correlation	Spearman
Kirsher et al. (MS HAP Depletion - Olink 3K)	Q9NZP8	C1RL	Complement C1r subcomponent-like protein	OID30721	0.375207	78	NA	NA	Weak correlation	Spearman	OID30721	0.601212	88	3.31687e-10	8.5692e-10	Moderate correlation	Spearman
Kirsher et al. (MS HAP Depletion - Olink 3K)	Q9P0K1	ADAM22	Disintegrin and metalloproteinase domain-containing protein 22	OID21001	0.346968	78	NA	NA	Weak correlation	Spearman	OID21001	0.447552	12	0.147205	0.18045	Weak correlation	Spearman
Kirsher et al. (MS HAP Depletion - Olink 3K)	Q9P232	CNTN3	Contactin-3	OID21092	0.682373	78	NA	NA	Moderate correlation	Spearman	OID21092	0.785126	88	0	0	Strong correlation	Spearman
Kirsher et al. (MS HAP Depletion - Olink 3K)	Q9P2T1	GMPR2	GMP reductase 2	OID30623	0.798708	78	NA	NA	Strong correlation	Spearman	OID30623	0.41958	12	0.176577	0.212987	Weak correlation	Spearman
Kirsher et al. (MS HAP Depletion - Olink 3K)	Q9UBP4	DKK3	Dickkopf-related protein 3	OID20264	0.547845	78	NA	NA	Moderate correlation	Spearman	OID20264	0.824504	88	0	0	Strong correlation	Spearman
Kirsher et al. (MS HAP Depletion - Olink 3K)	Q9UBQ7	GRHPR	Glyoxylate reductase/hydroxypyruvate reductase	OID30289	0.347589	78	NA	NA	Weak correlation	Spearman	OID30289	0.556848	62	3.90559e-06	7.32461e-06	Moderate correlation	Spearman
Kirsher et al. (MS HAP Depletion - Olink 3K)	Q9UBR1	UPB1	Beta-ureidopropionase	OID30352	-0.336953	78	NA	NA	No correlation	Spearman	OID30352	0.395604	13	0.182196	0.219295	Weak correlation	Spearman
Kirsher et al. (MS HAP Depletion - Olink 3K)	Q9UBR2	CTSZ	Cathepsin Z	OID20365	0.692839	78	NA	NA	Moderate correlation	Spearman	OID20365	0.685428	88	0	0	Moderate correlation	Spearman
Kirsher et al. (MS HAP Depletion - Olink 3K)	Q9UBW5	BIN2	Bridging integrator 2	OID21067	0.605812	78	NA	NA	Moderate correlation	Spearman	OID21067	0.845567	88	0	0	Strong correlation	Spearman
Kirsher et al. (MS HAP Depletion - Olink 3K)	Q9UBX1	CTSF	Cathepsin F	OID21500	0.668357	78	NA	NA	Moderate correlation	Spearman	OID21500	0.785936	88	0	0	Strong correlation	Spearman
Kirsher et al. (MS HAP Depletion - Olink 3K)	Q9UEW3	MARCO	Macrophage receptor MARCO	OID20210	0.810721	78	NA	NA	Strong correlation	Spearman	OID20210	0.654908	88	0	0	Moderate correlation	Spearman
Kirsher et al. (MS HAP Depletion - Olink 3K)	Q9UFP1	GASK1A	Golgi-associated kinase 1A	OID30109	0.200797	78	NA	NA	No correlation	Spearman	OID30109	0.764492	66	0	0	Strong correlation	Spearman
Kirsher et al. (MS HAP Depletion - Olink 3K)	Q9UGM5	FETUB	Fetuin-B	OID20404	0.68037	78	NA	NA	Moderate correlation	Spearman	OID20404	0.846518	88	0	0	Strong correlation	Spearman
Kirsher et al. (MS HAP Depletion - Olink 3K)	Q9UGT4	SUSD2	Sushi domain-containing protein 2	OID21098	0.760695	78	NA	NA	Strong correlation	Spearman	OID21098	0.686256	88	0	0	Moderate correlation	Spearman
Kirsher et al. (MS HAP Depletion - Olink 3K)	Q9UHL4	DPP7	Dipeptidyl peptidase 2	OID20142	0.692864	78	NA	NA	Moderate correlation	Spearman	OID20142	0.746349	88	7.08688e-17	2.0359e-16	Strong correlation	Spearman
Kirsher et al. (MS HAP Depletion - Olink 3K)	Q9UHN6	CEMIP2	Cell surface hyaluronidase	OID30499	-0.170197	78	NA	NA	No correlation	Spearman	OID30499	0.196481	32	0.279893	0.324473	No correlation	Spearman
Kirsher et al. (MS HAP Depletion - Olink 3K)	Q9UHV9	PFDN2	Prefoldin subunit 2	OID20892	0.376098	78	NA	NA	Weak correlation	Spearman	OID20892	0.166282	42	0.29259	0.337076	No correlation	Spearman
Kirsher et al. (MS HAP Depletion - Olink 3K)	Q9UHY7	ENOPH1	Enolase-phosphatase E1	OID31349	0.113552	78	NA	NA	No correlation	Spearman	OID31349	0.245592	57	0.0657535	0.084263	No correlation	Spearman
Kirsher et al. (MS HAP Depletion - Olink 3K)	Q9UI42	CPA4	Carboxypeptidase A4	OID30606	0.72748	78	NA	NA	Strong correlation	Spearman	OID30606	0.319689	30	0.0854209	0.10836	Weak correlation	Spearman
Kirsher et al. (MS HAP Depletion - Olink 3K)	Q9UIB8	CD84	SLAM family member 5	OID20607	0.184462	78	NA	NA	No correlation	Spearman	OID20607	0.238579	88	0.0254103	0.0342342	No correlation	Spearman
Kirsher et al. (MS HAP Depletion - Olink 3K)	Q9UJ70	NAGK	N-acetyl-D-glucosamine kinase	OID30271	0.225863	78	NA	NA	No correlation	Spearman	OID30271	0.0238095	8	0.976786	0.980259	No correlation	Spearman
Kirsher et al. (MS HAP Depletion - Olink 3K)	Q9UJA9	ENPP5	Ectonucleotide pyrophosphatase/phosphodiesterase family member 5	OID20736	0.446812	78	NA	NA	Weak correlation	Spearman	OID20736	0.757895	39	2.47356e-07	5.08679e-07	Strong correlation	Spearman
Kirsher et al. (MS HAP Depletion - Olink 3K)	Q9UJC5	SH3BGRL2	SH3 domain-binding glutamic acid-rich-like protein 2	OID30863	0.239825	78	NA	NA	No correlation	Spearman	OID30863	0.324268	88	0.00205514	0.00307318	Weak correlation	Spearman
Kirsher et al. (MS HAP Depletion - Olink 3K)	Q9UJU6	DBNL	Drebrin-like protein	OID20681	0.625337	78	NA	NA	Moderate correlation	Spearman	OID20681	0.845479	88	0	0	Strong correlation	Spearman
Kirsher et al. (MS HAP Depletion - Olink 3K)	Q9UK05	GDF2	Growth/differentiation factor 2	OID20202	0.0422742	78	NA	NA	No correlation	Spearman	OID20202	-0.176024	88	0.100867	0.126956	No correlation	Spearman
Kirsher et al. (MS HAP Depletion - Olink 3K)	Q9UK23	NAGPA	N-acetylglucosamine-1-phosphodiester alpha-N-acetylglucosaminidase	OID30643	0.343467	78	NA	NA	Weak correlation	Spearman	OID30643	0.261104	88	0.01422	0.0196024	No correlation	Spearman
Kirsher et al. (MS HAP Depletion - Olink 3K)	Q9UKK9	NUDT5	ADP-sugar pyrophosphatase	OID21115	0.59524	78	NA	NA	Moderate correlation	Spearman	OID21115	0.786821	78	0	0	Strong correlation	Spearman
Kirsher et al. (MS HAP Depletion - Olink 3K)	Q9UKU9	ANGPTL2	Angiopoietin-related protein 2	OID20726	0.180566	78	NA	NA	No correlation	Spearman	OID20726	0.119109	78	0.298293	0.342597	No correlation	Spearman
Kirsher et al. (MS HAP Depletion - Olink 3K)	Q9UKX5	ITGA11	Integrin alpha-11	OID20581	0.294063	78	NA	NA	No correlation	Spearman	OID20581	0.731165	88	0	0	Strong correlation	Spearman
Kirsher et al. (MS HAP Depletion - Olink 3K)	Q9UL46	PSME2	Proteasome activator complex subunit 2	OID20989	0.570531	78	NA	NA	Moderate correlation	Spearman	OID20989	0.696612	88	0	0	Moderate correlation	Spearman
Kirsher et al. (MS HAP Depletion - Olink 3K)	Q9ULA0	DNPEP	Aspartyl aminopeptidase	OID31118	0.444884	78	NA	NA	Weak correlation	Spearman	OID31118	0.124805	30	0.509537	0.561785	No correlation	Spearman
Kirsher et al. (MS HAP Depletion - Olink 3K)	Q9ULC4	MCTS1	Malignant T-cell-amplified sequence 1	OID31444	-0.0859921	78	NA	NA	No correlation	Spearman	OID31444	0.0977591	35	0.575049	0.623062	No correlation	Spearman
Kirsher et al. (MS HAP Depletion - Olink 3K)	Q9ULI3	HEG1	Protein HEG homolog 1	OID30579	0.444682	78	NA	NA	Weak correlation	Spearman	OID30579	0.0950125	88	0.377872	0.427045	No correlation	Spearman
Kirsher et al. (MS HAP Depletion - Olink 3K)	Q9UM47	NOTCH3	Neurogenic locus notch homolog protein 3	OID20253	0.715854	78	NA	NA	Strong correlation	Spearman	OID20253	0.606724	88	0	0	Moderate correlation	Spearman
Kirsher et al. (MS HAP Depletion - Olink 3K)	Q9UMF0	ICAM5	Intercellular adhesion molecule 5	OID20145	0.612861	78	NA	NA	Moderate correlation	Spearman	OID20145	0.660484	31	7.85645e-05	0.000133785	Moderate correlation	Spearman
Kirsher et al. (MS HAP Depletion - Olink 3K)	Q9UMX5	NENF	Neudesin	OID31354	-0.0324612	78	NA	NA	No correlation	Spearman	OID31354	-0.0369483	88	0.732068	0.767443	No correlation	Spearman
Kirsher et al. (MS HAP Depletion - Olink 3K)	Q9UN19	DAPP1	Dual adapter for phosphotyrosine and 3-phosphotyrosine and 3-phosphoinositide	OID20524	0.472249	78	NA	NA	Weak correlation	Spearman	OID20524	0.582759	29	0.00111977	0.00172943	Moderate correlation	Spearman
Kirsher et al. (MS HAP Depletion - Olink 3K)	Q9UNN8	PROCR	Endothelial protein C receptor	OID30149	0.130793	78	NA	NA	No correlation	Spearman	OID30149	0.421894	88	4.99358e-05	8.67346e-05	Weak correlation	Spearman
Kirsher et al. (MS HAP Depletion - Olink 3K)	Q9UNZ2	NSFL1C	NSFL1 cofactor p47	OID21022	0.731686	78	NA	NA	Strong correlation	Spearman	OID21022	0.829893	88	0	0	Strong correlation	Spearman
Kirsher et al. (MS HAP Depletion - Olink 3K)	Q9UP79	ADAMTS8	A disintegrin and metalloproteinase with thrombospondin motifs 8	OID21502	0.662085	78	NA	NA	Moderate correlation	Spearman	OID21502	0.723043	28	2.34509e-05	4.13043e-05	Strong correlation	Spearman
Kirsher et al. (MS HAP Depletion - Olink 3K)	Q9UQP3	TNN	Tenascin-N	OID30412	0.556814	78	NA	NA	Moderate correlation	Spearman	OID30412	0.66345	88	0	0	Moderate correlation	Spearman
Kirsher et al. (MS HAP Depletion - Olink 3K)	Q9Y240	CLEC11A	C-type lectin domain family 11 member A	OID21112	0.764772	78	NA	NA	Strong correlation	Spearman	OID21112	0.141172	88	0.189534	0.227643	No correlation	Spearman
Kirsher et al. (MS HAP Depletion - Olink 3K)	Q9Y251	HPSE	Heparanase	OID30409	0.732774	78	NA	NA	Strong correlation	Spearman	OID30409	0.843753	88	0	0	Strong correlation	Spearman
Kirsher et al. (MS HAP Depletion - Olink 3K)	Q9Y266	NUDC	Nuclear migration protein nudC	OID20623	0.39989	78	NA	NA	Weak correlation	Spearman	OID20623	0.103331	22	0.646249	0.688317	No correlation	Spearman
Kirsher et al. (MS HAP Depletion - Olink 3K)	Q9Y275	TNFSF13B	Tumor necrosis factor ligand superfamily member 13B	OID20272	0.215816	78	NA	NA	No correlation	Spearman	OID20272	0.418037	88	5.92239e-05	0.000102238	Weak correlation	Spearman
Kirsher et al. (MS HAP Depletion - Olink 3K)	Q9Y279	VSIG4	V-set and immunoglobulin domain-containing protein 4	OID21144	0.837884	78	NA	NA	Strong correlation	Spearman	OID21144	0.875048	88	0	0	Strong correlation	Spearman
Kirsher et al. (MS HAP Depletion - Olink 3K)	Q9Y2B0	CNPY2	Protein canopy homolog 2	OID20069	0.12666	78	NA	NA	No correlation	Spearman	OID20069	0.0152961	55	0.911743	0.92735	No correlation	Spearman
Kirsher et al. (MS HAP Depletion - Olink 3K)	Q9Y2E5	MAN2B2	Epididymis-specific alpha-mannosidase	OID30306	0.867297	78	NA	NA	Strong correlation	Spearman	OID30306	0.88296	88	5.52946e-30	1.74379e-29	Strong correlation	Spearman
Kirsher et al. (MS HAP Depletion - Olink 3K)	Q9Y2V2	CARHSP1	Calcium-regulated heat-stable protein 1	OID20859	0.115421	78	NA	NA	No correlation	Spearman	OID20859	0.44545	74	8.28635e-05	0.000140893	Weak correlation	Spearman
Kirsher et al. (MS HAP Depletion - Olink 3K)	Q9Y2Y8	PRG3	Proteoglycan 3	OID30383	0.345299	78	NA	NA	Weak correlation	Spearman	OID30383	0.841814	54	0	0	Strong correlation	Spearman
Kirsher et al. (MS HAP Depletion - Olink 3K)	Q9Y2Z0	SUGT1	Protein SGT1 homolog	OID21229	0.458407	78	NA	NA	Weak correlation	Spearman	OID21229	0.0883275	41	0.581698	0.628336	No correlation	Spearman
Kirsher et al. (MS HAP Depletion - Olink 3K)	Q9Y3B8	REXO2	Oligoribonuclease, mitochondrial	OID30075	0.0105844	78	NA	NA	No correlation	Spearman	OID30075	-0.0581875	88	0.589585	0.63576	No correlation	Spearman
Kirsher et al. (MS HAP Depletion - Olink 3K)	Q9Y4C0	NRXN3	Neurexin-3	OID30901	0.036356	78	NA	NA	No correlation	Spearman	OID30901	-0.0776488	53	0.579497	0.627279	No correlation	Spearman
Kirsher et al. (MS HAP Depletion - Olink 3K)	Q9Y4L1	HYOU1	Hypoxia up-regulated protein 1	OID20300	0.492372	78	NA	NA	Weak correlation	Spearman	OID20300	0.683679	88	2.12699e-13	5.78645e-13	Moderate correlation	Spearman
Kirsher et al. (MS HAP Depletion - Olink 3K)	Q9Y5C1	ANGPTL3	Angiopoietin-related protein 3	OID20407	0.671974	78	NA	NA	Moderate correlation	Spearman	OID20407	0.795921	88	0	0	Strong correlation	Spearman
Kirsher et al. (MS HAP Depletion - Olink 3K)	Q9Y5Y7	LYVE1	Lymphatic vessel endothelial hyaluronic acid receptor 1	OID30728	0.496782	78	NA	NA	Weak correlation	Spearman	OID30728	0.759501	88	0	0	Strong correlation	Spearman
Kirsher et al. (MS HAP Depletion - Olink 3K)	Q9Y639	NPTN	Neuroplastin	OID21235	0.219579	78	NA	NA	No correlation	Spearman	OID21235	0.292339	31	0.110596	0.138429	No correlation	Spearman
Kirsher et al. (MS HAP Depletion - Olink 3K)	Q9Y646	CPQ	Carboxypeptidase Q	OID30406	0.697337	78	NA	NA	Moderate correlation	Spearman	OID30406	0.789914	88	5.85846e-20	1.76379e-19	Strong correlation	Spearman
Kirsher et al. (MS HAP Depletion - Olink 3K)	Q9Y6E0	STK24	Serine/threonine-protein kinase 24	OID20837	0.61259	78	NA	NA	Moderate correlation	Spearman	OID20837	0.588353	76	4.41884e-08	9.76295e-08	Moderate correlation	Spearman
Kirsher et al. (MS HAP Depletion - Olink 3K)	Q9Y6N7	ROBO1	Roundabout homolog 1	OID20734	0.49749	78	NA	NA	Weak correlation	Spearman	OID20734	0.57763	88	6.65779e-09	1.54982e-08	Moderate correlation	Spearman
Kirsher et al. (MS HAP Depletion - Olink 3K)	Q9Y6Y9	LY96	Lymphocyte antigen 96	OID20945	0.295107	78	NA	NA	No correlation	Spearman	OID20945	0.273715	23	0.205566	0.245591	No correlation	Spearman
Kirsher et al. (MS HAP Depletion - Olink 3K)	P05787	KRT8	Keratin, type II cytoskeletal 8	OID30865	0.160845	78	NA	NA	No correlation	Spearman	OID30865	0.19893	42	0.205893	0.245722	No correlation	Spearman
Kirsher et al. (MS HAP Depletion - Olink 3K)	P30405	PPIF	Peptidyl-prolyl cis-trans isomerase F, mitochondrial	OID30385	0.114739	78	NA	NA	No correlation	Spearman	OID30385	0.318627	17	0.212229	0.252676	Weak correlation	Spearman
Kirsher et al. (MS HAP Depletion - Olink 3K)	P35754	GLRX	Glutaredoxin-1	OID20195	0.301895	78	NA	NA	Weak correlation	Spearman	OID20195	0.649995	88	0	0	Moderate correlation	Spearman
Kirsher et al. (MS HAP Depletion - Olink 3K)	P49354	FNTA	Protein farnesyltransferase/geranylgeranyltransferase type-1 subunit alpha	OID31381	0.199996	78	NA	NA	No correlation	Spearman	OID31381	0.45	9	0.229817	0.271689	Weak correlation	Spearman
Kirsher et al. (MS HAP Depletion - Olink 3K)	Q15043	SLC39A14	Metal cation symporter ZIP14	OID20852	-0.0373913	78	NA	NA	No correlation	Spearman	OID20852	-0.0462636	65	0.714404	0.75239	No correlation	Spearman
Kirsher et al. (MS HAP Depletion - Olink 3K)	Q5T2D2	TREML2	Trem-like transcript 2 protein	OID21120	0.200263	78	NA	NA	No correlation	Spearman	OID21120	0.643658	74	0	0	Moderate correlation	Spearman
Kirsher et al. (MS HAP Depletion - Olink 3K)	Q5VSG8	MANEAL	Glycoprotein endo-alpha-1,2-mannosidase-like protein	OID31244	0.268508	78	NA	NA	No correlation	Spearman	OID31244	0.538462	12	0.0749023	0.0957697	Moderate correlation	Spearman
Kirsher et al. (MS HAP Depletion - Olink 3K)	Q6UWV6	ENPP7	Ectonucleotide pyrophosphatase/phosphodiesterase family member 7	OID20689	-0.0947753	78	NA	NA	No correlation	Spearman	OID20689	0.733474	62	0	0	Strong correlation	Spearman
Kirsher et al. (MS HAP Depletion - Olink 3K)	Q8TDX7	NEK7	Serine/threonine-protein kinase Nek7	OID31250	-0.160968	78	NA	NA	No correlation	Spearman	OID31250	0.684848	10	0.0350915	0.0466098	Moderate correlation	Spearman
Kirsher et al. (MS HAP Depletion - Olink 3K)	Q9NNX6	CD209	CD209 antigen	OID20262	0.160815	78	NA	NA	No correlation	Spearman	OID20262	0.539062	88	1.00232e-07	2.15958e-07	Moderate correlation	Spearman
Kirsher et al. (MS HAP Depletion - Olink 3K)	Q9Y286	SIGLEC7	Sialic acid-binding Ig-like lectin 7	OID20190	-0.116979	78	NA	NA	No correlation	Spearman	OID20190	0.545455	21	0.0116978	0.0162645	Moderate correlation	Spearman
Kirsher et al. (MS HAP Depletion - Olink 3K)	P07204	THBD	Thrombomodulin	OID20231	0.181611	78	NA	NA	No correlation	Spearman	OID20231	0.0324675	21	0.890045	0.911005	No correlation	Spearman
Kirsher et al. (MS HAP Depletion - Olink 3K)	P24158	PRTN3	Myeloblastin	OID20329	0.424747	78	NA	NA	Weak correlation	Spearman	OID20329	0.670977	76	0	0	Moderate correlation	Spearman
Kirsher et al. (MS HAP Depletion - Olink 3K)	P25815	S100P	Protein S100-P	OID20103	0.0862903	78	NA	NA	No correlation	Spearman	OID20103	0.410089	76	0.000264111	0.000430898	Weak correlation	Spearman
Kirsher et al. (MS HAP Depletion - Olink 3K)	Q10589	BST2	Bone marrow stromal antigen 2	OID21029	-0.0687979	78	NA	NA	No correlation	Spearman	OID21029	0.238095	8	0.582143	0.628336	No correlation	Spearman
Kirsher et al. (MS HAP Depletion - Olink 3K)	Q16762	TST	Thiosulfate sulfurtransferase	OID20868	0.100798	78	NA	NA	No correlation	Spearman	OID20868	0.13986	12	0.667151	0.70924	No correlation	Spearman
Kirsher et al. (MS HAP Depletion - Olink 3K)	Q96BQ1	FAM3D	Protein FAM3D	OID31514	0.857376	78	NA	NA	Strong correlation	Spearman	OID31514	0.563636	10	0.0957916	0.120972	Moderate correlation	Spearman
Kirsher et al. (MS HAP Depletion - Olink 3K)	O14798	TNFRSF10C	Tumor necrosis factor receptor superfamily member 10C	OID20265	0.294224	78	NA	NA	No correlation	Spearman	OID20265	0.839639	22	9.00563e-07	1.77751e-06	Strong correlation	Spearman
Kirsher et al. (MS HAP Depletion - Olink 3K)	P02771	AFP	Alpha-fetoprotein	OID20978	0.15042	78	NA	NA	No correlation	Spearman	OID20978	0.0417582	14	0.891519	0.911005	No correlation	Spearman
Kirsher et al. (MS HAP Depletion - Olink 3K)	P12104	FABP2	Fatty acid-binding protein, intestinal	OID20200	0.399194	78	NA	NA	Weak correlation	Spearman	OID20200	0.708108	36	3.06678e-06	5.81915e-06	Strong correlation	Spearman
Kirsher et al. (MS HAP Depletion - Olink 3K)	P41236	PPP1R2	Protein phosphatase inhibitor 2	OID20176	0.213381	78	NA	NA	No correlation	Spearman	OID20176	0.259804	17	0.312679	0.357664	No correlation	Spearman
Kirsher et al. (MS HAP Depletion - Olink 3K)	Q96FQ6	S100A16	Protein S100-A16	OID20878	0.368889	78	NA	NA	Weak correlation	Spearman	OID20878	-0.021978	13	0.949418	0.957212	No correlation	Spearman
Kirsher et al. (MS HAP Depletion - Olink 3K)	P04155	TFF1	Trefoil factor 1	OID21154	0.464286	78	NA	NA	Weak correlation	Spearman	OID21154	0.91453	26	1.29508e-06	2.51227e-06	Strong correlation	Spearman
Kirsher et al. (MS HAP Depletion - Olink 3K)	P09466	PAEP	Glycodelin	OID20925	0.642857	78	NA	NA	Moderate correlation	Spearman	OID20925	0.384506	61	0.00237106	0.00353624	Weak correlation	Spearman
Kirsher et al. (MS HAP Depletion - Olink 3K)	P13747	HLA-E	HLA class I histocompatibility antigen, alpha chain E	OID20532	0.300699	78	NA	NA	Weak correlation	Spearman	OID20532	0.734266	12	0.0090521	0.0126954	Strong correlation	Spearman
Kirsher et al. (MS HAP Depletion - Olink 3K)	P78423	CX3CL1	Fractalkine	OID20976	0.221862	78	NA	NA	No correlation	Spearman	OID20976	0.119652	33	0.505671	0.558067	No correlation	Spearman
Kirsher et al. (MS HAP Depletion - Olink 3K)	Q9H4X1	RGCC	Regulator of cell cycle RGCC	OID31060	-0.0765374	78	NA	NA	No correlation	Spearman	OID31060	0.825236	76	0	0	Strong correlation	Spearman
Kirsher et al. (MS HAP Depletion - Olink 3K)	O00244	ATOX1	Copper transport protein ATOX1	OID21476	0.362968	78	NA	NA	Weak correlation	Spearman	OID21476	0.795637	66	0	0	Strong correlation	Spearman
Kirsher et al. (MS HAP Depletion - Olink 3K)	O15116	LSM1	U6 snRNA-associated Sm-like protein LSm1	OID21210	-0.346154	78	NA	NA	No correlation	Spearman	OID21210	-0.4	9	0.291193	0.335809	No correlation	Spearman
Kirsher et al. (MS HAP Depletion - Olink 3K)	Q08334	IL10RB	Interleukin-10 receptor subunit beta	OID20696	0.224242	78	NA	NA	No correlation	Spearman	OID20696	-0.429701	22	0.0472039	0.0615395	No correlation	Spearman
Kirsher et al. (MS HAP Depletion - Olink 3K)	Q16819	MEP1A	Meprin A subunit alpha	OID31459	0.114416	78	NA	NA	No correlation	Spearman	OID31459	0.000876691	54	0.995182	0.996064	No correlation	Spearman
Kirsher et al. (MS HAP Depletion - Olink 3K)	Q9UKJ1	PILRA	Paired immunoglobulin-like type 2 receptor alpha	OID21129	0.45495	78	NA	NA	Weak correlation	Spearman	OID21129	0.533479	76	1.06025e-06	2.0674e-06	Moderate correlation	Spearman
Kirsher et al. (MS HAP Depletion - Olink 3K)	P01225	FSHB	Follitropin subunit beta	OID30233	0.790598	78	NA	NA	Strong correlation	Spearman	OID30233	0.881538	25	2.2265e-06	4.26053e-06	Strong correlation	Spearman
Kirsher et al. (MS HAP Depletion - Olink 3K)	Q6UX06	OLFM4	Olfactomedin-4	OID30665	0.422085	78	NA	NA	Weak correlation	Spearman	OID30665	0.843077	25	2.10521e-06	4.04903e-06	Strong correlation	Spearman
Kirsher et al. (MS HAP Depletion - Olink 3K)	Q7Z6M3	MILR1	Allergin-1	OID20482	0.228571	78	NA	NA	No correlation	Spearman	OID20482	-0.0301158	36	0.861443	0.888191	No correlation	Spearman
Kirsher et al. (MS HAP Depletion - Olink 3K)	Q6QNK2	ADGRD1	Adhesion G-protein coupled receptor D1	OID30588	-0.0666667	78	NA	NA	No correlation	Spearman	OID30588	0.459596	55	0.000478199	0.000759334	Weak correlation	Spearman
Kirsher et al. (MS HAP Depletion - Olink 3K)	Q96AT9	RPE	Ribulose-phosphate 3-epimerase	OID31324	-0.235088	78	NA	NA	No correlation	Spearman	OID31324	0.333333	10	0.348846	0.395827	Weak correlation	Spearman
Kirsher et al. (MS HAP Depletion - Olink 3K)	Q8WVV4	POF1B	Protein POF1B	OID30504	-0.194104	78	NA	NA	No correlation	Spearman	OID30504	0.324176	13	0.279927	0.324473	Weak correlation	Spearman
Kirsher et al. (MS HAP Depletion - Olink 3K)	Q07507	DPT	Dermatopontin	OID20278	0.490196	78	NA	NA	Weak correlation	Spearman	OID20278	0.952381	8	0.00114087	0.00175483	Strong correlation	Spearman
Kirsher et al. (MS HAP Depletion - Olink 3K)	P08590	MYL3	Myosin light chain 3	OID30251	0.526316	78	NA	NA	Moderate correlation	Spearman	OID30251	0.952381	8	0.00114087	0.00175483	Strong correlation	Spearman
Kirsher et al. (MS HAP Depletion - Olink 3K)	Q03013	GSTM4	Glutathione S-transferase Mu 4	OID30164	0.1	78	NA	NA	No correlation	Spearman	OID30164	-0.20979	12	0.513513	0.565064	No correlation	Spearman
Kirsher et al. (MS HAP Depletion - Olink 3K)	Q9NQP4	PFDN4	Prefoldin subunit 4	OID31212	-0.257143	78	NA	NA	No correlation	Spearman	OID31212	0.33371	22	0.12928	0.160392	Weak correlation	Spearman
Kirsher et al. (MS HAP Depletion - Olink 3K)	Q8WXI7	MUC16	Mucin-16	OID21378	-0.4	78	NA	NA	No correlation	Spearman	OID21378	0.50303	10	0.143367	0.176704	Moderate correlation	Spearman
Kirsher et al. (MS HAP Depletion - Olink 3K)	P63098	PPP3R1	Calcineurin subunit B type 1	OID20902	0.154545	78	NA	NA	No correlation	Spearman	OID20902	0.65895	22	0.00113255	0.00174679	Moderate correlation	Spearman
Kirsher et al. (MS HAP Depletion - Olink 3K)	P46783	RPS10	40S ribosomal protein S10	OID30070	1	78	NA	NA	Strong correlation	Spearman	OID30070	0.0979021	12	0.766288	0.798836	No correlation	Spearman
Kirsher et al. (MS HAP Depletion - Olink 5K)	A1L4H1	SSC5D	Soluble scavenger receptor cysteine-rich domain-containing protein SSC5D	OID45415	0.877945	78	NA	NA	Strong correlation	Spearman	OID20351	0.856715	88	0	0	Strong correlation	Spearman
Kirsher et al. (MS HAP Depletion - Olink 5K)	A6NI73	LILRA5	Leukocyte immunoglobulin-like receptor subfamily A member 5	OID44754	0.096982	78	NA	NA	No correlation	Spearman	OID20209	0.737334	76	0	0	Strong correlation	Spearman
Kirsher et al. (MS HAP Depletion - Olink 5K)	A8MVW5	HEPACAM2	HEPACAM family member 2	OID43798	0.499369	78	NA	NA	Weak correlation	Spearman	OID31151	0.565877	78	1.19037e-07	2.54532e-07	Moderate correlation	Spearman
Kirsher et al. (MS HAP Depletion - Olink 5K)	O00161	SNAP23	Synaptosomal-associated protein 23	OID44942	0.4499	78	NA	NA	Weak correlation	Spearman	OID20218	0.760887	31	2.22072e-06	4.25669e-06	Strong correlation	Spearman
Kirsher et al. (MS HAP Depletion - Olink 5K)	O00194	RAB27B	Ras-related protein Rab-27B	OID44889	0.0549956	78	NA	NA	No correlation	Spearman	OID30354	0.80212	88	0	0	Strong correlation	Spearman
Kirsher et al. (MS HAP Depletion - Olink 5K)	O00233	PSMD9	26S proteasome non-ATPase regulatory subunit 9	OID44136	0.403078	78	NA	NA	Weak correlation	Spearman	OID21304	0.807721	88	0	0	Strong correlation	Spearman
Kirsher et al. (MS HAP Depletion - Olink 5K)	O00241	SIRPB1	Signal-regulatory protein beta-1	OID44935	0.51355	78	NA	NA	Moderate correlation	Spearman	OID20739	0.539088	66	4.3723e-06	8.12247e-06	Moderate correlation	Spearman
Kirsher et al. (MS HAP Depletion - Olink 5K)	O00339	MATN2	Matrilin-2	OID44770	0.476751	78	NA	NA	Weak correlation	Spearman	OID20767	0.158934	76	0.169945	0.205677	No correlation	Spearman
Kirsher et al. (MS HAP Depletion - Olink 5K)	O00451	GFRA2	GDNF family receptor alpha-2	OID43747	0.570632	78	NA	NA	Moderate correlation	Spearman	OID21330	0.561252	88	2.30096e-08	5.21644e-08	Moderate correlation	Spearman
Kirsher et al. (MS HAP Depletion - Olink 5K)	O00584	RNASET2	Ribonuclease T2	OID45248	0.573819	78	NA	NA	Moderate correlation	Spearman	OID20321	0.581487	88	4.78441e-09	1.13479e-08	Moderate correlation	Spearman
Kirsher et al. (MS HAP Depletion - Olink 5K)	O00585	CCL21	C-C motif chemokine 21	OID44499	0.193515	78	NA	NA	No correlation	Spearman	OID20686	0.382433	56	0.00384621	0.0056103	Weak correlation	Spearman
Kirsher et al. (MS HAP Depletion - Olink 5K)	O00592	PODXL	Podocalyxin	OID44107	0.590334	78	NA	NA	Moderate correlation	Spearman	OID21358	0.59348	88	1.36446e-09	3.39312e-09	Moderate correlation	Spearman
Kirsher et al. (MS HAP Depletion - Olink 5K)	O00602	FCN1	Ficolin-1	OID45360	0.622049	78	NA	NA	Moderate correlation	Spearman	OID30690	0.683221	88	2.23861e-13	6.06088e-13	Moderate correlation	Spearman
Kirsher et al. (MS HAP Depletion - Olink 5K)	O00748	CES2	Cocaine esterase	OID43520	0.0217125	78	NA	NA	No correlation	Spearman	OID21366	0.218273	88	0.0412396	0.054392	No correlation	Spearman
Kirsher et al. (MS HAP Depletion - Olink 5K)	O14579	COPE	Coatomer subunit epsilon	OID42314	-0.0337936	78	NA	NA	No correlation	Spearman	OID20797	-0.00490196	17	0.988687	0.990442	No correlation	Spearman
Kirsher et al. (MS HAP Depletion - Olink 5K)	O14594	NCAN	Neurocan core protein	OID44803	0.914592	78	NA	NA	Strong correlation	Spearman	OID21055	0.220025	68	0.0715227	0.0915523	No correlation	Spearman
Kirsher et al. (MS HAP Depletion - Olink 5K)	O14618	CCS	Copper chaperone for superoxide dismutase	OID43478	0.191138	78	NA	NA	No correlation	Spearman	OID20973	0.722152	80	0	0	Strong correlation	Spearman
Kirsher et al. (MS HAP Depletion - Olink 5K)	O14737	PDCD5	Programmed cell death protein 5	OID44836	-0.174667	78	NA	NA	No correlation	Spearman	OID21021	0.890909	10	0.00138027	0.00210584	Strong correlation	Spearman
Kirsher et al. (MS HAP Depletion - Olink 5K)	O14745	SLC9A3R1	Na(+)/H(+) exchange regulatory cofactor NHE-RF1	OID44938	0.755864	78	NA	NA	Strong correlation	Spearman	OID30630	0.868726	88	0	0	Strong correlation	Spearman
Kirsher et al. (MS HAP Depletion - Olink 5K)	O14773	TPP1	Tripeptidyl-peptidase 1	OID44998	0.52751	78	NA	NA	Moderate correlation	Spearman	OID20750	0.504142	76	4.71493e-06	8.74081e-06	Moderate correlation	Spearman
Kirsher et al. (MS HAP Depletion - Olink 5K)	O14786	NRP1	Neuropilin-1	OID45391	0.55308	78	NA	NA	Moderate correlation	Spearman	OID20390	0.776142	88	6.55631e-19	1.96341e-18	Strong correlation	Spearman
Kirsher et al. (MS HAP Depletion - Olink 5K)	O14791	APOL1	Apolipoprotein L1	OID45312	-0.125558	78	NA	NA	No correlation	Spearman	OID30708	0.150329	88	0.161845	0.197325	No correlation	Spearman
Kirsher et al. (MS HAP Depletion - Olink 5K)	O14793	MSTN	Growth/differentiation factor 8	OID43992	0.685049	78	NA	NA	Moderate correlation	Spearman	OID20115	0.741256	88	0	0	Strong correlation	Spearman
Kirsher et al. (MS HAP Depletion - Olink 5K)	O14917	PCDH17	Protocadherin-17	OID44834	0.138204	78	NA	NA	No correlation	Spearman	OID20132	0.42253	45	0.00412102	0.00599049	Weak correlation	Spearman
Kirsher et al. (MS HAP Depletion - Olink 5K)	O14960	LECT2	Leukocyte cell-derived chemotaxin-2	OID44744	0.110547	78	NA	NA	No correlation	Spearman	OID30320	0.264222	88	0.0128622	0.0177959	No correlation	Spearman
Kirsher et al. (MS HAP Depletion - Olink 5K)	O14964	HGS	Hepatocyte growth factor-regulated tyrosine kinase substrate	OID42559	0.582949	78	NA	NA	Moderate correlation	Spearman	OID21175	-0.212121	10	0.559908	0.61135	No correlation	Spearman
Kirsher et al. (MS HAP Depletion - Olink 5K)	O15031	PLXNB2	Plexin-B2	OID45229	0.558163	78	NA	NA	Moderate correlation	Spearman	OID20317	0.580624	88	5.16146e-09	1.21655e-08	Moderate correlation	Spearman
Kirsher et al. (MS HAP Depletion - Olink 5K)	O15240	VGF	Neurosecretory protein VGF	OID44392	0.312062	78	NA	NA	Weak correlation	Spearman	OID31067	0.700317	63	0	0	Strong correlation	Spearman
Kirsher et al. (MS HAP Depletion - Olink 5K)	O15335	CHAD	Chondroadherin	OID44536	0.724503	78	NA	NA	Strong correlation	Spearman	OID30660	0.507284	88	4.55994e-07	9.24268e-07	Moderate correlation	Spearman
Kirsher et al. (MS HAP Depletion - Olink 5K)	O15394	NCAM2	Neural cell adhesion molecule 2	OID45195	0.731509	78	NA	NA	Strong correlation	Spearman	OID21095	0.755961	88	0	0	Strong correlation	Spearman
Kirsher et al. (MS HAP Depletion - Olink 5K)	O15400	STX7	Syntaxin-7	OID44293	0.723315	78	NA	NA	Strong correlation	Spearman	OID30560	0.769231	12	0.00525292	0.00755484	Strong correlation	Spearman
Kirsher et al. (MS HAP Depletion - Olink 5K)	O15467	CCL16	C-C motif chemokine 16	OID45053	0.727032	78	NA	NA	Strong correlation	Spearman	OID20334	0.829999	88	0	0	Strong correlation	Spearman
Kirsher et al. (MS HAP Depletion - Olink 5K)	O43278	SPINT1	Kunitz-type protease inhibitor 1	OID45266	0.363775	78	NA	NA	Weak correlation	Spearman	OID21109	0.846818	88	0	0	Strong correlation	Spearman
Kirsher et al. (MS HAP Depletion - Olink 5K)	O43280	TREH	Trehalase	OID45289	0.919776	78	NA	NA	Strong correlation	Spearman	OID30388	0.942992	88	0	0	Strong correlation	Spearman
Kirsher et al. (MS HAP Depletion - Olink 5K)	O43291	SPINT2	Kunitz-type protease inhibitor 2	OID44955	0.114496	78	NA	NA	No correlation	Spearman	OID20720	0.0515385	25	0.806655	0.836285	No correlation	Spearman
Kirsher et al. (MS HAP Depletion - Olink 5K)	O43396	TXNL1	Thioredoxin-like protein 1	OID43258	-0.12184	78	NA	NA	No correlation	Spearman	OID30872	0.0938149	88	0.383934	0.433462	No correlation	Spearman
Kirsher et al. (MS HAP Depletion - Olink 5K)	O43399	TPD52L2	Tumor protein D54	OID44996	0.658569	78	NA	NA	Moderate correlation	Spearman	OID30609	0.798687	40	3.8843e-08	8.64965e-08	Strong correlation	Spearman
Kirsher et al. (MS HAP Depletion - Olink 5K)	O43493	TGOLN2	Trans-Golgi network integral membrane protein 2	OID45422	0.441976	78	NA	NA	Weak correlation	Spearman	OID30691	0.668809	88	1.06922e-12	2.88103e-12	Moderate correlation	Spearman
Kirsher et al. (MS HAP Depletion - Olink 5K)	O43505	B4GAT1	Beta-1,4-glucuronyltransferase 1	OID45038	0.414737	78	NA	NA	Weak correlation	Spearman	OID21127	0.473601	88	4.17329e-06	7.775e-06	Weak correlation	Spearman
Kirsher et al. (MS HAP Depletion - Olink 5K)	O43508	TNFSF12	Tumor necrosis factor ligand superfamily member 12	OID44347	0.0754137	78	NA	NA	No correlation	Spearman	OID20624	0.125383	61	0.334734	0.380963	No correlation	Spearman
Kirsher et al. (MS HAP Depletion - Olink 5K)	O43583	DENR	Density-regulated protein	OID42370	0.117888	78	NA	NA	No correlation	Spearman	OID30493	0.689077	44	6.41913e-07	1.28269e-06	Moderate correlation	Spearman
Kirsher et al. (MS HAP Depletion - Olink 5K)	O43598	DNPH1	2'-deoxynucleoside 5'-phosphate N-hydrolase 1	OID44610	0.641346	78	NA	NA	Moderate correlation	Spearman	OID20744	0.563636	21	0.00882017	0.012401	Moderate correlation	Spearman
Kirsher et al. (MS HAP Depletion - Olink 5K)	O43639	NCK2	Cytoplasmic protein NCK2	OID44804	0.742662	78	NA	NA	Strong correlation	Spearman	OID20683	0.677887	50	1.93167e-07	4.00894e-07	Moderate correlation	Spearman
Kirsher et al. (MS HAP Depletion - Olink 5K)	O43665	RGS10	Regulator of G-protein signaling 10	OID44182	0.796887	78	NA	NA	Strong correlation	Spearman	OID30999	0.652918	88	0	0	Moderate correlation	Spearman
Kirsher et al. (MS HAP Depletion - Olink 5K)	O43681	GET3	ATPase GET3	OID44676	0.0885553	78	NA	NA	No correlation	Spearman	OID30303	-0.025584	30	0.893483	0.912064	No correlation	Spearman
Kirsher et al. (MS HAP Depletion - Olink 5K)	O43707	ACTN4	Alpha-actinin-4	OID42087	0.116731	78	NA	NA	No correlation	Spearman	OID20435	0.0312951	88	0.771848	0.80389	No correlation	Spearman
Kirsher et al. (MS HAP Depletion - Olink 5K)	O43768	ENSA	Alpha-endosulfine	OID42412	0.107702	78	NA	NA	No correlation	Spearman	OID31355	0.668773	64	1.46138e-09	3.61821e-09	Moderate correlation	Spearman
Kirsher et al. (MS HAP Depletion - Olink 5K)	O43827	ANGPTL7	Angiopoietin-related protein 7	OID43363	0.0328619	78	NA	NA	No correlation	Spearman	OID21412	0.0714286	8	0.881994	0.90444	No correlation	Spearman
Kirsher et al. (MS HAP Depletion - Olink 5K)	O43866	CD5L	CD5 antigen-like	OID45450	0.823139	78	NA	NA	Strong correlation	Spearman	OID30775	0.758762	88	0	0	Strong correlation	Spearman
Kirsher et al. (MS HAP Depletion - Olink 5K)	O43895	XPNPEP2	Xaa-Pro aminopeptidase 2	OID45020	0.977997	78	NA	NA	Strong correlation	Spearman	OID21508	0.947448	88	0	0	Strong correlation	Spearman
Kirsher et al. (MS HAP Depletion - Olink 5K)	O43915	VEGFD	Vascular endothelial growth factor D	OID44391	0.680952	78	NA	NA	Moderate correlation	Spearman	OID20662	0.703349	76	0	0	Strong correlation	Spearman
Kirsher et al. (MS HAP Depletion - Olink 5K)	O60234	GMFG	Glia maturation factor gamma	OID44687	0.639778	78	NA	NA	Moderate correlation	Spearman	OID30340	0.873851	88	0	0	Strong correlation	Spearman
Kirsher et al. (MS HAP Depletion - Olink 5K)	O60243	HS6ST1	Heparan-sulfate 6-O-sulfotransferase 1	OID43818	0.0402003	78	NA	NA	No correlation	Spearman	OID21441	-0.283333	9	0.462991	0.514485	No correlation	Spearman
Kirsher et al. (MS HAP Depletion - Olink 5K)	O60245	PCDH7	Protocadherin-7	OID44077	0.0286293	78	NA	NA	No correlation	Spearman	OID31456	0.369333	52	0.00736399	0.0104054	Weak correlation	Spearman
Kirsher et al. (MS HAP Depletion - Olink 5K)	O60279	SUSD5	Sushi domain-containing protein 5	OID44967	0.752855	78	NA	NA	Strong correlation	Spearman	OID30650	0.832834	88	0	0	Strong correlation	Spearman
Kirsher et al. (MS HAP Depletion - Olink 5K)	O60462	NRP2	Neuropilin-2	OID45204	0.510211	78	NA	NA	Moderate correlation	Spearman	OID21081	0.603691	88	4.78657e-10	1.22541e-09	Moderate correlation	Spearman
Kirsher et al. (MS HAP Depletion - Olink 5K)	O60476	MAN1A2	Mannosyl-oligosaccharide 1,2-alpha-mannosidase IB	OID43954	0.18565	78	NA	NA	No correlation	Spearman	OID30262	0.0671791	33	0.709437	0.748054	No correlation	Spearman
Kirsher et al. (MS HAP Depletion - Olink 5K)	O60664	PLIN3	Perilipin-3	OID44855	0.319744	78	NA	NA	Weak correlation	Spearman	OID20143	0.473654	88	4.16191e-06	7.76661e-06	Weak correlation	Spearman
Kirsher et al. (MS HAP Depletion - Olink 5K)	O60749	SNX2	Sorting nexin-2	OID44270	0.51355	78	NA	NA	Moderate correlation	Spearman	OID31374	0.1	9	0.809981	0.838962	No correlation	Spearman
Kirsher et al. (MS HAP Depletion - Olink 5K)	O60760	HPGDS	Hematopoietic prostaglandin D synthase	OID42572	0.204751	78	NA	NA	No correlation	Spearman	OID21266	0.3534	34	0.0409902	0.0541263	Weak correlation	Spearman
Kirsher et al. (MS HAP Depletion - Olink 5K)	O75023	LILRB5	Leukocyte immunoglobulin-like receptor subfamily B member 5	OID45178	0.846483	78	NA	NA	Strong correlation	Spearman	OID20324	0.867423	88	0	0	Strong correlation	Spearman
Kirsher et al. (MS HAP Depletion - Olink 5K)	O75144	ICOSLG	ICOS ligand	OID43828	0.0795028	78	NA	NA	No correlation	Spearman	OID21351	0.551196	88	4.57288e-08	1.00443e-07	Moderate correlation	Spearman
Kirsher et al. (MS HAP Depletion - Olink 5K)	O75223	GGCT	Gamma-glutamylcyclotransferase	OID44678	0.735733	78	NA	NA	Strong correlation	Spearman	OID30304	0.558128	88	1.60717e-08	3.68051e-08	Moderate correlation	Spearman
Kirsher et al. (MS HAP Depletion - Olink 5K)	O75326	SEMA7A	Semaphorin-7A	OID45253	0.475436	78	NA	NA	Weak correlation	Spearman	OID20283	0.717813	88	3.54766e-15	9.96346e-15	Strong correlation	Spearman
Kirsher et al. (MS HAP Depletion - Olink 5K)	O75339	CILP	Cartilage intermediate layer protein 1	OID45072	0.819446	78	NA	NA	Strong correlation	Spearman	OID30399	0.498468	88	1.10156e-06	2.14424e-06	Weak correlation	Spearman
Kirsher et al. (MS HAP Depletion - Olink 5K)	O75340	PDCD6	Programmed cell death protein 6	OID44837	-0.142768	78	NA	NA	No correlation	Spearman	OID20163	0.279948	62	0.0278721	0.0372397	No correlation	Spearman
Kirsher et al. (MS HAP Depletion - Olink 5K)	O75347	TBCA	Tubulin-specific chaperone A	OID44970	0.583935	78	NA	NA	Moderate correlation	Spearman	OID30616	0.879821	88	0	0	Strong correlation	Spearman
Kirsher et al. (MS HAP Depletion - Olink 5K)	O75348	ATP6V1G1	V-type proton ATPase subunit G 1	OID43395	0.686217	78	NA	NA	Moderate correlation	Spearman	OID30242	0.258741	12	0.416938	0.468382	No correlation	Spearman
Kirsher et al. (MS HAP Depletion - Olink 5K)	O75351	VPS4B	Vacuolar protein sorting-associated protein 4B	OID44396	0.721747	78	NA	NA	Strong correlation	Spearman	OID31386	0.692742	31	2.59568e-05	4.56468e-05	Moderate correlation	Spearman
Kirsher et al. (MS HAP Depletion - Olink 5K)	O75356	ENTPD5	Nucleoside diphosphate phosphatase ENTPD5	OID43677	0.456822	78	NA	NA	Weak correlation	Spearman	OID20104	0.497501	88	8.17172e-07	1.62427e-06	Weak correlation	Spearman
Kirsher et al. (MS HAP Depletion - Olink 5K)	O75509	TNFRSF21	Tumor necrosis factor receptor superfamily member 21	OID44990	0.386892	78	NA	NA	Weak correlation	Spearman	OID21052	0.57619	35	0.000372349	0.000597983	Moderate correlation	Spearman
Kirsher et al. (MS HAP Depletion - Olink 5K)	O75563	SKAP2	Src kinase-associated phosphoprotein 2	OID44936	0.832851	78	NA	NA	Strong correlation	Spearman	OID20761	0.489003	32	0.00497162	0.00717769	Weak correlation	Spearman
Kirsher et al. (MS HAP Depletion - Olink 5K)	O75594	PGLYRP1	Peptidoglycan recognition protein 1	OID45219	0.590612	78	NA	NA	Moderate correlation	Spearman	OID20338	0.746892	88	0	0	Strong correlation	Spearman
Kirsher et al. (MS HAP Depletion - Olink 5K)	O75629	CREG1	Protein CREG1	OID44566	0.424373	78	NA	NA	Weak correlation	Spearman	OID21515	0.316385	88	0.00278737	0.00412985	Weak correlation	Spearman
Kirsher et al. (MS HAP Depletion - Olink 5K)	O75695	RP2	Protein XRP2	OID44192	0.205173	78	NA	NA	No correlation	Spearman	OID21302	-0.021978	13	0.949418	0.957212	No correlation	Spearman
Kirsher et al. (MS HAP Depletion - Olink 5K)	O75787	ATP6AP2	Renin receptor	OID42162	0.128907	78	NA	NA	No correlation	Spearman	OID21178	0.47619	8	0.243056	0.286142	Weak correlation	Spearman
Kirsher et al. (MS HAP Depletion - Olink 5K)	O75791	GRAP2	GRB2-related adapter protein 2	OID44694	0.721544	78	NA	NA	Strong correlation	Spearman	OID20192	0.669812	46	8.38031e-07	1.65989e-06	Moderate correlation	Spearman
Kirsher et al. (MS HAP Depletion - Olink 5K)	O75888	TNFSF13	Tumor necrosis factor ligand superfamily member 13	OID44992	0.329802	78	NA	NA	Weak correlation	Spearman	OID20733	0.86014	12	0.000597084	0.000934963	Strong correlation	Spearman
Kirsher et al. (MS HAP Depletion - Olink 5K)	O76061	STC2	Stanniocalcin-2	OID45270	0.450271	78	NA	NA	Weak correlation	Spearman	OID21157	0.551055	88	4.61587e-08	1.01191e-07	Moderate correlation	Spearman
Kirsher et al. (MS HAP Depletion - Olink 5K)	O76074	PDE5A	cGMP-specific 3',5'-cyclic phosphodiesterase	OID44838	0.488436	78	NA	NA	Weak correlation	Spearman	OID30584	0.858582	88	0	0	Strong correlation	Spearman
Kirsher et al. (MS HAP Depletion - Olink 5K)	O76076	CCN5	CCN family member 5	OID45055	-0.146241	78	NA	NA	No correlation	Spearman	OID21068	0.52621	63	1.29184e-05	2.30366e-05	Moderate correlation	Spearman
Kirsher et al. (MS HAP Depletion - Olink 5K)	O94760	DDAH1	N(G),N(G)-dimethylarginine dimethylaminohydrolase 1	OID43598	0.0816327	78	NA	NA	No correlation	Spearman	OID21299	0.304049	39	0.0602631	0.0773149	Weak correlation	Spearman
Kirsher et al. (MS HAP Depletion - Olink 5K)	O94856	NFASC	Neurofascin	OID44024	0.531051	78	NA	NA	Moderate correlation	Spearman	OID20634	0.437834	33	0.0114545	0.0159459	Weak correlation	Spearman
Kirsher et al. (MS HAP Depletion - Olink 5K)	O94903	PLPBP	Pyridoxal phosphate homeostasis protein	OID44856	0.623167	78	NA	NA	Moderate correlation	Spearman	OID20144	0.0166667	9	0.98157	0.984185	No correlation	Spearman
Kirsher et al. (MS HAP Depletion - Olink 5K)	O94979	SEC31A	Protein transport protein Sec31A	OID44221	0.531936	78	NA	NA	Moderate correlation	Spearman	OID30269	0.830303	10	0.0055568	0.00797158	Strong correlation	Spearman
Kirsher et al. (MS HAP Depletion - Olink 5K)	O95274	LYPD3	Ly6/PLAUR domain-containing protein 3	OID44762	0.148699	78	NA	NA	No correlation	Spearman	OID21530	0.461467	88	7.72872e-06	1.40285e-05	Weak correlation	Spearman
Kirsher et al. (MS HAP Depletion - Olink 5K)	O95372	LYPLA2	Acyl-protein thioesterase 2	OID42720	0.144496	78	NA	NA	No correlation	Spearman	OID30817	-0.393189	18	0.107483	0.134832	No correlation	Spearman
Kirsher et al. (MS HAP Depletion - Olink 5K)	O95393	BMP10	Bone morphogenetic protein 10	OID44476	0.15611	78	NA	NA	No correlation	Spearman	OID30575	0.565561	68	8.25055e-07	1.63706e-06	Moderate correlation	Spearman
Kirsher et al. (MS HAP Depletion - Olink 5K)	O95445	APOM	Apolipoprotein M	OID45313	0.226141	78	NA	NA	No correlation	Spearman	OID20374	0.829224	88	0	0	Strong correlation	Spearman
Kirsher et al. (MS HAP Depletion - Olink 5K)	O95497	VNN1	Pantetheinase	OID45432	0.864996	78	NA	NA	Strong correlation	Spearman	OID30711	0.933377	88	0	0	Strong correlation	Spearman
Kirsher et al. (MS HAP Depletion - Olink 5K)	O95633	FSTL3	Follistatin-related protein 3	OID44663	0.556772	78	NA	NA	Moderate correlation	Spearman	OID20782	0.384073	63	0.00202258	0.00303252	Weak correlation	Spearman
Kirsher et al. (MS HAP Depletion - Olink 5K)	O95727	CRTAM	Cytotoxic and regulatory T-cell molecule	OID43566	0.566164	78	NA	NA	Moderate correlation	Spearman	OID20914	0.697537	29	4.17311e-05	7.28197e-05	Moderate correlation	Spearman
Kirsher et al. (MS HAP Depletion - Olink 5K)	O95817	BAG3	BAG family molecular chaperone regulator 3	OID43403	0.23754	78	NA	NA	No correlation	Spearman	OID20972	0.309524	8	0.461806	0.513673	Weak correlation	Spearman
Kirsher et al. (MS HAP Depletion - Olink 5K)	O95866	MPIG6B	Megakaryocyte and platelet inhibitory receptor G6b	OID44791	0.437383	78	NA	NA	Weak correlation	Spearman	OID20779	0.35	9	0.358581	0.406464	Weak correlation	Spearman
Kirsher et al. (MS HAP Depletion - Olink 5K)	O95980	RECK	Reversion-inducing cysteine-rich protein with Kazal motifs	OID44176	0.339294	78	NA	NA	Weak correlation	Spearman	OID30234	0.595121	88	9.66847e-10	2.43112e-09	Moderate correlation	Spearman
Kirsher et al. (MS HAP Depletion - Olink 5K)	O95998	IL18BP	Interleukin-18-binding protein	OID45375	0.247967	78	NA	NA	No correlation	Spearman	OID20348	0.637813	76	0	0	Moderate correlation	Spearman
Kirsher et al. (MS HAP Depletion - Olink 5K)	P00325	ADH1B	All-trans-retinol dehydrogenase [NAD(+)] ADH1B	OID44448	0.771014	78	NA	NA	Strong correlation	Spearman	OID30612	0.79055	88	0	0	Strong correlation	Spearman
Kirsher et al. (MS HAP Depletion - Olink 5K)	P00352	ALDH1A1	Aldehyde dehydrogenase 1A1	OID45029	0.729132	78	NA	NA	Strong correlation	Spearman	OID21128	0.908651	88	0	0	Strong correlation	Spearman
Kirsher et al. (MS HAP Depletion - Olink 5K)	P00390	GSR	Glutathione reductase, mitochondrial	OID45368	0.283653	78	NA	NA	No correlation	Spearman	OID30700	0.498754	88	7.59124e-07	1.51155e-06	Weak correlation	Spearman
Kirsher et al. (MS HAP Depletion - Olink 5K)	P00441	SOD1	Superoxide dismutase [Cu-Zn]	OID45412	0.0408802	78	NA	NA	No correlation	Spearman	OID20386	0.841353	88	1.06143e-24	3.29218e-24	Strong correlation	Spearman
Kirsher et al. (MS HAP Depletion - Olink 5K)	P00533	EGFR	Epidermal growth factor receptor	OID45115	0.327736	78	NA	NA	Weak correlation	Spearman	OID20319	0.589071	88	1.56869e-09	3.87539e-09	Moderate correlation	Spearman
Kirsher et al. (MS HAP Depletion - Olink 5K)	P00568	AK1	Adenylate kinase isoenzyme 1	OID44455	0.557809	78	NA	NA	Moderate correlation	Spearman	OID20122	0.876316	88	0	0	Strong correlation	Spearman
Kirsher et al. (MS HAP Depletion - Olink 5K)	P00734	F2	Prothrombin	OID45463	0.0848898	78	NA	NA	No correlation	Spearman	OID30723	0.469816	88	3.87404e-06	7.27752e-06	Weak correlation	Spearman
Kirsher et al. (MS HAP Depletion - Olink 5K)	P00736	C1R	Complement C1r subcomponent	OID45319	0.233551	78	NA	NA	No correlation	Spearman	OID30753	0.47517	88	2.89755e-06	5.50729e-06	Weak correlation	Spearman
Kirsher et al. (MS HAP Depletion - Olink 5K)	P00740	F9	Coagulation factor IX	OID45357	0.556342	78	NA	NA	Moderate correlation	Spearman	OID20349	0.547949	88	3.28432e-08	7.34258e-08	Moderate correlation	Spearman
Kirsher et al. (MS HAP Depletion - Olink 5K)	P00742	F10	Coagulation factor X	OID45354	0.614689	78	NA	NA	Moderate correlation	Spearman	OID30684	0.683485	88	2.17354e-13	5.89887e-13	Moderate correlation	Spearman
Kirsher et al. (MS HAP Depletion - Olink 5K)	P00746	CFD	Complement factor D	OID45452	0.532417	78	NA	NA	Moderate correlation	Spearman	OID30738	0.690501	88	0	0	Moderate correlation	Spearman
Kirsher et al. (MS HAP Depletion - Olink 5K)	P00747	PLG	Plasminogen	OID45482	0.37766	78	NA	NA	Weak correlation	Spearman	OID30785	0.513138	88	4.79435e-07	9.66576e-07	Moderate correlation	Spearman
Kirsher et al. (MS HAP Depletion - Olink 5K)	P00748	F12	Coagulation factor XII	OID45461	0.685833	78	NA	NA	Moderate correlation	Spearman	OID30739	0.662323	88	0	0	Moderate correlation	Spearman
Kirsher et al. (MS HAP Depletion - Olink 5K)	P00751	CFB	Complement factor B	OID45451	0.753032	78	NA	NA	Strong correlation	Spearman	OID30755	0.823641	88	0	0	Strong correlation	Spearman
Kirsher et al. (MS HAP Depletion - Olink 5K)	P00813	ADA	Adenosine deaminase	OID43326	0.12963	78	NA	NA	No correlation	Spearman	OID20645	0.312707	37	0.0599535	0.0770051	Weak correlation	Spearman
Kirsher et al. (MS HAP Depletion - Olink 5K)	P00915	CA1	Carbonic anhydrase 1	OID45322	0.84886	78	NA	NA	Strong correlation	Spearman	OID20409	0.928551	88	0	0	Strong correlation	Spearman
Kirsher et al. (MS HAP Depletion - Olink 5K)	P00918	CA2	Carbonic anhydrase 2	OID45046	0.667295	78	NA	NA	Moderate correlation	Spearman	OID21149	0.904195	88	0	0	Strong correlation	Spearman
Kirsher et al. (MS HAP Depletion - Olink 5K)	P00966	ASS1	Argininosuccinate synthase	OID43392	0.448535	78	NA	NA	Weak correlation	Spearman	OID30170	0.622003	45	8.267e-06	1.49814e-05	Moderate correlation	Spearman
Kirsher et al. (MS HAP Depletion - Olink 5K)	P01008	SERPINC1	Antithrombin-III	OID45495	0.353406	78	NA	NA	Weak correlation	Spearman	OID30789	0.584915	88	2.17497e-09	5.2694e-09	Moderate correlation	Spearman
Kirsher et al. (MS HAP Depletion - Olink 5K)	P01009	SERPINA1	Alpha-1-antitrypsin	OID45489	0.444682	78	NA	NA	Weak correlation	Spearman	OID30750	0.416683	88	5.38591e-05	9.31192e-05	Weak correlation	Spearman
Kirsher et al. (MS HAP Depletion - Olink 5K)	P01011	SERPINA3	Alpha-1-antichymotrypsin	OID45490	0.573186	78	NA	NA	Moderate correlation	Spearman	OID30786	0.825508	88	0	0	Strong correlation	Spearman
Kirsher et al. (MS HAP Depletion - Olink 5K)	P01019	AGT	Angiotensinogen	OID45302	0.118679	78	NA	NA	No correlation	Spearman	OID30709	-0.0523936	88	0.627817	0.67313	No correlation	Spearman
Kirsher et al. (MS HAP Depletion - Olink 5K)	P01024	C3	Complement C3	OID45445	0.100039	78	NA	NA	No correlation	Spearman	OID30776	0.423814	88	4.58379e-05	7.98626e-05	Weak correlation	Spearman
Kirsher et al. (MS HAP Depletion - Olink 5K)	P01031	C5	Complement C5	OID45447	0.188912	78	NA	NA	No correlation	Spearman	OID30744	0.501356	88	9.37772e-07	1.8445e-06	Moderate correlation	Spearman
Kirsher et al. (MS HAP Depletion - Olink 5K)	P01033	TIMP1	Metalloproteinase inhibitor 1	OID45425	0.470782	78	NA	NA	Weak correlation	Spearman	OID20418	0.790708	88	0	0	Strong correlation	Spearman
Kirsher et al. (MS HAP Depletion - Olink 5K)	P01034	CST3	Cystatin-C	OID45345	0.00413511	78	NA	NA	No correlation	Spearman	OID20400	0.727202	88	0	0	Strong correlation	Spearman
Kirsher et al. (MS HAP Depletion - Olink 5K)	P01127	PDGFB	Platelet-derived growth factor subunit B	OID44839	0.311375	78	NA	NA	Weak correlation	Spearman	OID20741	0.0253469	46	0.866988	0.891466	No correlation	Spearman
Kirsher et al. (MS HAP Depletion - Olink 5K)	P01130	LDLR	Low-density lipoprotein receptor	OID45174	0.674528	78	NA	NA	Moderate correlation	Spearman	OID20240	0.848138	88	0	0	Strong correlation	Spearman
Kirsher et al. (MS HAP Depletion - Olink 5K)	P01133	EGF	Pro-epidermal growth factor	OID44618	0.187977	78	NA	NA	No correlation	Spearman	OID20698	-0.151515	10	0.681808	0.72278	No correlation	Spearman
Kirsher et al. (MS HAP Depletion - Olink 5K)	P01137	TGFB1	Transforming growth factor beta-1 proprotein	OID44319	0.276799	78	NA	NA	No correlation	Spearman	OID20621	0.537565	88	1.10129e-07	2.35931e-07	Moderate correlation	Spearman
Kirsher et al. (MS HAP Depletion - Olink 5K)	P01236	PRL	Prolactin	OID44871	0.67472	78	NA	NA	Moderate correlation	Spearman	OID21033	0.699702	57	1.4541e-09	3.60808e-09	Moderate correlation	Spearman
Kirsher et al. (MS HAP Depletion - Olink 5K)	P01266	TG	Thyroglobulin	OID44317	0.0442978	78	NA	NA	No correlation	Spearman	OID31359	0.324696	39	0.0442363	0.0580729	Weak correlation	Spearman
Kirsher et al. (MS HAP Depletion - Olink 5K)	P01591	JCHAIN	Immunoglobulin J chain	OID42645	0.000189684	78	NA	NA	No correlation	Spearman	OID20494	0.517382	88	3.74324e-07	7.61462e-07	Moderate correlation	Spearman
Kirsher et al. (MS HAP Depletion - Olink 5K)	P01732	CD8A	T-cell surface glycoprotein CD8 alpha chain	OID44521	0.50021	78	NA	NA	Moderate correlation	Spearman	OID21018	0.651948	21	0.00176691	0.00268124	Moderate correlation	Spearman
Kirsher et al. (MS HAP Depletion - Olink 5K)	P01833	PIGR	Polymeric immunoglobulin receptor	OID45221	0.674604	78	NA	NA	Moderate correlation	Spearman	OID21102	0.546811	88	6.10132e-08	1.32724e-07	Moderate correlation	Spearman
Kirsher et al. (MS HAP Depletion - Olink 5K)	P01903	HLA-DRA	HLA class II histocompatibility antigen, DR alpha chain	OID43805	0.276192	78	NA	NA	No correlation	Spearman	OID20520	0.367845	88	0.000460355	0.000733063	Weak correlation	Spearman
Kirsher et al. (MS HAP Depletion - Olink 5K)	P02452	COL1A1	Collagen alpha-1(I) chain	OID45083	0.0319301	78	NA	NA	No correlation	Spearman	OID20335	0.821722	88	0	0	Strong correlation	Spearman
Kirsher et al. (MS HAP Depletion - Olink 5K)	P02461	COL3A1	Collagen alpha-1(III) chain	OID45084	0.212509	78	NA	NA	No correlation	Spearman	OID30379	0.773115	88	0	0	Strong correlation	Spearman
Kirsher et al. (MS HAP Depletion - Olink 5K)	P02462	COL4A1	Collagen alpha-1(IV) chain	OID44554	0.506291	78	NA	NA	Moderate correlation	Spearman	OID20208	0.30464	27	0.122387	0.152175	Weak correlation	Spearman
Kirsher et al. (MS HAP Depletion - Olink 5K)	P02533	KRT14	Keratin, type I cytoskeletal 14	OID42682	-0.00661364	78	NA	NA	No correlation	Spearman	OID20800	-0.00704449	88	0.948019	0.957212	No correlation	Spearman
Kirsher et al. (MS HAP Depletion - Olink 5K)	P02647	APOA1	Apolipoprotein A-I	OID45436	0.16266	78	NA	NA	No correlation	Spearman	OID30769	0.767289	88	2.83435e-18	8.35505e-18	Strong correlation	Spearman
Kirsher et al. (MS HAP Depletion - Olink 5K)	P02649	APOE	Apolipoprotein E	OID45439	0.291367	78	NA	NA	No correlation	Spearman	OID30727	0.484768	88	1.70021e-06	3.28688e-06	Weak correlation	Spearman
Kirsher et al. (MS HAP Depletion - Olink 5K)	P02652	APOA2	Apolipoprotein A-II	OID45309	-0.262914	78	NA	NA	No correlation	Spearman	OID30686	0.00405058	88	0.970125	0.976092	No correlation	Spearman
Kirsher et al. (MS HAP Depletion - Olink 5K)	P02671	FGA	Fibrinogen alpha chain	OID45464	0.21089	78	NA	NA	No correlation	Spearman	OID30788	0.750062	88	0	0	Strong correlation	Spearman
Kirsher et al. (MS HAP Depletion - Olink 5K)	P02730	SLC4A1	Band 3 anion transport protein	OID45260	0.492139	78	NA	NA	Weak correlation	Spearman	OID30369	0.267955	88	0.0118081	0.0163977	No correlation	Spearman
Kirsher et al. (MS HAP Depletion - Olink 5K)	P02743	APCS	Serum amyloid P-component	OID45435	0.829866	78	NA	NA	Strong correlation	Spearman	OID30778	0.792135	88	0	0	Strong correlation	Spearman
Kirsher et al. (MS HAP Depletion - Olink 5K)	P02745	C1QA	Complement C1q subcomponent subunit A	OID43432	-0.172675	78	NA	NA	No correlation	Spearman	OID20654	0.096439	88	0.370728	0.419391	No correlation	Spearman
Kirsher et al. (MS HAP Depletion - Olink 5K)	P02748	C9	Complement component C9	OID45321	0.523843	78	NA	NA	Moderate correlation	Spearman	OID30698	0.850164	88	0	0	Strong correlation	Spearman
Kirsher et al. (MS HAP Depletion - Olink 5K)	P02749	APOH	Beta-2-glycoprotein 1	OID45033	0.257881	78	NA	NA	No correlation	Spearman	OID21072	0.508436	88	6.28387e-07	1.26012e-06	Moderate correlation	Spearman
Kirsher et al. (MS HAP Depletion - Olink 5K)	P02750	LRG1	Leucine-rich alpha-2-glycoprotein	OID45476	0.615777	78	NA	NA	Moderate correlation	Spearman	OID30751	0.922528	88	0	0	Strong correlation	Spearman
Kirsher et al. (MS HAP Depletion - Olink 5K)	P02760	AMBP	Protein AMBP	OID43358	-0.158866	78	NA	NA	No correlation	Spearman	OID21413	0.600736	88	3.7839e-10	9.73127e-10	Moderate correlation	Spearman
Kirsher et al. (MS HAP Depletion - Olink 5K)	P02763	ORM1	Alpha-1-acid glycoprotein 1	OID45480	0.691777	78	NA	NA	Moderate correlation	Spearman	OID30768	0.735113	88	3.51298e-16	9.99031e-16	Strong correlation	Spearman
Kirsher et al. (MS HAP Depletion - Olink 5K)	P02765	AHSG	Alpha-2-HS-glycoprotein	OID45303	0.144602	78	NA	NA	No correlation	Spearman	OID30706	0.615177	88	0	0	Moderate correlation	Spearman
Kirsher et al. (MS HAP Depletion - Olink 5K)	P02766	TTR	Transthyretin	OID45501	0.184663	78	NA	NA	No correlation	Spearman	OID30782	0.455761	88	1.02509e-05	1.83995e-05	Weak correlation	Spearman
Kirsher et al. (MS HAP Depletion - Olink 5K)	P02774	GC	Vitamin D-binding protein	OID45467	0.0968525	78	NA	NA	No correlation	Spearman	OID30780	-0.0418885	88	0.698386	0.73966	No correlation	Spearman
Kirsher et al. (MS HAP Depletion - Olink 5K)	P02775	PPBP	Platelet basic protein	OID45483	0.765956	78	NA	NA	Strong correlation	Spearman	OID30761	0.894896	88	0	0	Strong correlation	Spearman
Kirsher et al. (MS HAP Depletion - Olink 5K)	P02776	PF4	Platelet factor 4	OID45395	0.647441	78	NA	NA	Moderate correlation	Spearman	OID30764	0.777465	88	0	0	Strong correlation	Spearman
Kirsher et al. (MS HAP Depletion - Olink 5K)	P02786	TFRC	Transferrin receptor protein 1	OID45420	0.653081	78	NA	NA	Moderate correlation	Spearman	OID20369	0.611127	88	0	0	Moderate correlation	Spearman
Kirsher et al. (MS HAP Depletion - Olink 5K)	P02787	TF	Serotransferrin	OID45500	0.806396	78	NA	NA	Strong correlation	Spearman	OID30783	0.368842	88	0.000406057	0.000649346	Weak correlation	Spearman
Kirsher et al. (MS HAP Depletion - Olink 5K)	P03950	ANG	Angiogenin	OID45305	0.388131	78	NA	NA	Weak correlation	Spearman	OID20403	0.281885	88	0.00798142	0.0112638	No correlation	Spearman
Kirsher et al. (MS HAP Depletion - Olink 5K)	P03951	F11	Coagulation factor XI	OID45355	0.473843	78	NA	NA	Weak correlation	Spearman	OID30773	0.643772	88	1.32884e-11	3.56356e-11	Moderate correlation	Spearman
Kirsher et al. (MS HAP Depletion - Olink 5K)	P03952	KLKB1	Plasma kallikrein	OID45473	0.551107	78	NA	NA	Moderate correlation	Spearman	OID30760	0.793368	88	0	0	Strong correlation	Spearman
Kirsher et al. (MS HAP Depletion - Olink 5K)	P04040	CAT	Catalase	OID45323	0.747923	78	NA	NA	Strong correlation	Spearman	OID30712	0.813761	88	0	0	Strong correlation	Spearman
Kirsher et al. (MS HAP Depletion - Olink 5K)	P04054	PLA2G1B	Phospholipase A2	OID45224	0.380442	78	NA	NA	Weak correlation	Spearman	OID20252	0.730421	53	5.38161e-10	1.37462e-09	Strong correlation	Spearman
Kirsher et al. (MS HAP Depletion - Olink 5K)	P04062	GBA1	Lysosomal acid glucosylceramidase	OID43742	0.118932	78	NA	NA	No correlation	Spearman	OID30966	0.0186855	88	0.862594	0.888566	No correlation	Spearman
Kirsher et al. (MS HAP Depletion - Olink 5K)	P04066	FUCA1	Tissue alpha-L-fucosidase	OID45128	0.893904	78	NA	NA	Strong correlation	Spearman	OID20261	0.928221	88	1.08312e-38	3.47397e-38	Strong correlation	Spearman
Kirsher et al. (MS HAP Depletion - Olink 5K)	P04070	PROC	Vitamin K-dependent protein C	OID45401	0.293137	78	NA	NA	No correlation	Spearman	OID20402	0.649695	88	0	0	Moderate correlation	Spearman
Kirsher et al. (MS HAP Depletion - Olink 5K)	P04080	CSTB	Cystatin-B	OID45094	0.358233	78	NA	NA	Weak correlation	Spearman	OID20294	0.750637	88	3.76221e-17	1.08911e-16	Strong correlation	Spearman
Kirsher et al. (MS HAP Depletion - Olink 5K)	P04083	ANXA1	Annexin A1	OID44463	0.54959	78	NA	NA	Moderate correlation	Spearman	OID30617	0.580342	88	5.28953e-09	1.24414e-08	Moderate correlation	Spearman
Kirsher et al. (MS HAP Depletion - Olink 5K)	P04114	APOB	Apolipoprotein B-100	OID45310	0.207097	78	NA	NA	No correlation	Spearman	OID30673	-0.18099	88	0.0915003	0.115811	No correlation	Spearman
Kirsher et al. (MS HAP Depletion - Olink 5K)	P04179	SOD2	Superoxide dismutase [Mn], mitochondrial	OID45263	0.45796	78	NA	NA	Weak correlation	Spearman	OID21114	0.714557	88	0	0	Strong correlation	Spearman
Kirsher et al. (MS HAP Depletion - Olink 5K)	P04180	LCAT	Phosphatidylcholine-sterol acyltransferase	OID45381	0.341393	78	NA	NA	Weak correlation	Spearman	OID30677	0.615418	88	1.7672e-10	4.62916e-10	Moderate correlation	Spearman
Kirsher et al. (MS HAP Depletion - Olink 5K)	P04196	HRG	Histidine-rich glycoprotein	OID45469	0.543672	78	NA	NA	Moderate correlation	Spearman	OID30770	0.538392	88	1.04548e-07	2.24401e-07	Moderate correlation	Spearman
Kirsher et al. (MS HAP Depletion - Olink 5K)	P04216	THY1	Thy-1 membrane glycoprotein	OID44979	0.499741	78	NA	NA	Weak correlation	Spearman	OID21050	0.6128	88	0	0	Moderate correlation	Spearman
Kirsher et al. (MS HAP Depletion - Olink 5K)	P04217	A1BG	Alpha-1B-glycoprotein	OID45433	0.494151	78	NA	NA	Weak correlation	Spearman	OID30771	0.443981	88	1.4718e-05	2.60858e-05	Weak correlation	Spearman
Kirsher et al. (MS HAP Depletion - Olink 5K)	P04275	VWF	von Willebrand factor	OID45295	0.751514	78	NA	NA	Strong correlation	Spearman	OID20256	0.714276	88	0	0	Strong correlation	Spearman
Kirsher et al. (MS HAP Depletion - Olink 5K)	P04278	SHBG	Sex hormone-binding globulin	OID45411	0.882421	78	NA	NA	Strong correlation	Spearman	OID30685	0.887993	88	0	0	Strong correlation	Spearman
Kirsher et al. (MS HAP Depletion - Olink 5K)	P04406	GAPDH	Glyceraldehyde-3-phosphate dehydrogenase	OID44671	0.616156	78	NA	NA	Moderate correlation	Spearman	OID30600	0.373692	88	0.000368227	0.000592205	Weak correlation	Spearman
Kirsher et al. (MS HAP Depletion - Olink 5K)	P04439	HLA-A	HLA class I histocompatibility antigen, A alpha chain	OID43804	0.0631394	78	NA	NA	No correlation	Spearman	OID31048	0.181579	39	0.267547	0.312369	No correlation	Spearman
Kirsher et al. (MS HAP Depletion - Olink 5K)	P04626	ERBB2	Receptor tyrosine-protein kinase erbB-2	OID44633	0.550121	78	NA	NA	Moderate correlation	Spearman	OID21520	0.285824	76	0.0125635	0.0174253	No correlation	Spearman
Kirsher et al. (MS HAP Depletion - Olink 5K)	P04792	HSPB1	Heat shock protein beta-1	OID45144	0.914566	78	NA	NA	Strong correlation	Spearman	OID20230	0.812951	88	0	0	Strong correlation	Spearman
Kirsher et al. (MS HAP Depletion - Olink 5K)	P05026	ATP1B1	Sodium/potassium-transporting ATPase subunit beta-1	OID42154	0.225686	78	NA	NA	No correlation	Spearman	OID30124	0.252747	13	0.404328	0.455575	No correlation	Spearman
Kirsher et al. (MS HAP Depletion - Olink 5K)	P05060	CHGB	Secretogranin-1	OID44537	0.648554	78	NA	NA	Moderate correlation	Spearman	OID21038	0.682047	88	0	0	Moderate correlation	Spearman
Kirsher et al. (MS HAP Depletion - Olink 5K)	P05067	APP	Amyloid-beta precursor protein	OID45034	0.489852	78	NA	NA	Weak correlation	Spearman	OID21070	0.393399	88	0.000168405	0.000280014	Weak correlation	Spearman
Kirsher et al. (MS HAP Depletion - Olink 5K)	P05089	ARG1	Arginase-1	OID43379	0.066756	78	NA	NA	No correlation	Spearman	OID21445	0.44058	88	2.1252e-05	3.74899e-05	Weak correlation	Spearman
Kirsher et al. (MS HAP Depletion - Olink 5K)	P05090	APOD	Apolipoprotein D	OID45438	0.421667	78	NA	NA	Weak correlation	Spearman	OID30746	0.797348	88	0	0	Strong correlation	Spearman
Kirsher et al. (MS HAP Depletion - Olink 5K)	P05107	ITGB2	Integrin beta-2	OID45166	0.496149	78	NA	NA	Weak correlation	Spearman	OID20315	0.683491	88	0	0	Moderate correlation	Spearman
Kirsher et al. (MS HAP Depletion - Olink 5K)	P05121	SERPINE1	Plasminogen activator inhibitor 1	OID45256	0.668079	78	NA	NA	Moderate correlation	Spearman	OID20342	0.856187	88	0	0	Strong correlation	Spearman
Kirsher et al. (MS HAP Depletion - Olink 5K)	P05154	SERPINA5	Plasma serine protease inhibitor	OID45492	0.281807	78	NA	NA	No correlation	Spearman	OID30763	0.533497	88	1.41879e-07	2.99404e-07	Moderate correlation	Spearman
Kirsher et al. (MS HAP Depletion - Olink 5K)	P05155	SERPING1	Plasma protease C1 inhibitor	OID45499	0.678549	78	NA	NA	Moderate correlation	Spearman	OID30777	0.55139	88	4.51437e-08	9.93513e-08	Moderate correlation	Spearman
Kirsher et al. (MS HAP Depletion - Olink 5K)	P05156	CFI	Complement factor I	OID45456	0.618331	78	NA	NA	Moderate correlation	Spearman	OID30772	0.695502	88	0	0	Moderate correlation	Spearman
Kirsher et al. (MS HAP Depletion - Olink 5K)	P05160	F13B	Coagulation factor XIII B chain	OID45462	0.378723	78	NA	NA	Weak correlation	Spearman	OID30781	0.606859	88	3.67178e-10	9.46448e-10	Moderate correlation	Spearman
Kirsher et al. (MS HAP Depletion - Olink 5K)	P05164	MPO	Myeloperoxidase	OID45189	0.78414	78	NA	NA	Strong correlation	Spearman	OID21100	0.66227	88	0	0	Moderate correlation	Spearman
Kirsher et al. (MS HAP Depletion - Olink 5K)	P05362	ICAM1	Intercellular adhesion molecule 1	OID45372	0.724908	78	NA	NA	Strong correlation	Spearman	OID20411	0.728377	88	8.82764e-16	2.49784e-15	Strong correlation	Spearman
Kirsher et al. (MS HAP Depletion - Olink 5K)	P05413	FABP3	Fatty acid-binding protein, heart	OID44643	0.665221	78	NA	NA	Moderate correlation	Spearman	OID30351	0.775026	18	0.000241003	0.000394909	Strong correlation	Spearman
Kirsher et al. (MS HAP Depletion - Olink 5K)	P05451	REG1A	Lithostathine-1-alpha	OID45405	0.82023	78	NA	NA	Strong correlation	Spearman	OID20415	0.881044	88	1.06607e-29	3.35264e-29	Strong correlation	Spearman
Kirsher et al. (MS HAP Depletion - Olink 5K)	P05543	SERPINA7	Thyroxine-binding globulin	OID45494	0.516281	78	NA	NA	Moderate correlation	Spearman	OID30724	0.654715	88	0	0	Moderate correlation	Spearman
Kirsher et al. (MS HAP Depletion - Olink 5K)	P05546	SERPIND1	Heparin cofactor 2	OID45496	0.64997	78	NA	NA	Moderate correlation	Spearman	OID30767	0.769317	88	2.03827e-18	6.05581e-18	Strong correlation	Spearman
Kirsher et al. (MS HAP Depletion - Olink 5K)	P05556	ITGB1	Integrin beta-1	OID45377	0.315646	78	NA	NA	Weak correlation	Spearman	OID20376	0.491003	88	1.19209e-06	2.31648e-06	Weak correlation	Spearman
Kirsher et al. (MS HAP Depletion - Olink 5K)	P05976	MYL1	Myosin light chain 1/3, skeletal muscle isoform	OID42792	0.448466	78	NA	NA	Weak correlation	Spearman	OID30120	0.452733	43	0.00253278	0.00376747	Weak correlation	Spearman
Kirsher et al. (MS HAP Depletion - Olink 5K)	P06132	UROD	Uroporphyrinogen decarboxylase	OID45011	0.749112	78	NA	NA	Strong correlation	Spearman	OID30603	0.846008	88	0	0	Strong correlation	Spearman
Kirsher et al. (MS HAP Depletion - Olink 5K)	P06213	INSR	Insulin receptor	OID43867	0.258337	78	NA	NA	No correlation	Spearman	OID30566	0.299271	68	0.0134497	0.018586	No correlation	Spearman
Kirsher et al. (MS HAP Depletion - Olink 5K)	P06276	BCHE	Cholinesterase	OID45317	0.670507	78	NA	NA	Moderate correlation	Spearman	OID30717	0.814255	88	0	0	Strong correlation	Spearman
Kirsher et al. (MS HAP Depletion - Olink 5K)	P06396	GSN	Gelsolin	OID45367	0.24387	78	NA	NA	No correlation	Spearman	OID30714	0.636419	88	2.66694e-11	7.10135e-11	Moderate correlation	Spearman
Kirsher et al. (MS HAP Depletion - Olink 5K)	P06681	C2	Complement C2	OID45320	0.514131	78	NA	NA	Moderate correlation	Spearman	OID20410	0.586738	88	1.88565e-09	4.58814e-09	Moderate correlation	Spearman
Kirsher et al. (MS HAP Depletion - Olink 5K)	P06727	APOA4	Apolipoprotein A-IV	OID45437	0.293871	78	NA	NA	No correlation	Spearman	OID30733	0.751964	88	0	0	Strong correlation	Spearman
Kirsher et al. (MS HAP Depletion - Olink 5K)	P06730	EIF4E	Eukaryotic translation initiation factor 4E	OID43667	0.696835	78	NA	NA	Moderate correlation	Spearman	OID30557	0.783284	62	0	0	Strong correlation	Spearman
Kirsher et al. (MS HAP Depletion - Olink 5K)	P06733	ENO1	Alpha-enolase	OID44624	0.479609	78	NA	NA	Weak correlation	Spearman	OID21037	0.836691	88	0	0	Strong correlation	Spearman
Kirsher et al. (MS HAP Depletion - Olink 5K)	P06744	GPI	Glucose-6-phosphate isomerase	OID45366	0.67076	78	NA	NA	Moderate correlation	Spearman	OID30680	0.872319	88	0	0	Strong correlation	Spearman
Kirsher et al. (MS HAP Depletion - Olink 5K)	P06748	NPM1	Nucleophosmin	OID44037	0.544826	78	NA	NA	Moderate correlation	Spearman	OID20961	-0.111888	12	0.732775	0.767443	No correlation	Spearman
Kirsher et al. (MS HAP Depletion - Olink 5K)	P06756	ITGAV	Integrin alpha-V	OID43878	0.519797	78	NA	NA	Moderate correlation	Spearman	OID21416	0.696835	88	4.69816e-14	1.28743e-13	Moderate correlation	Spearman
Kirsher et al. (MS HAP Depletion - Olink 5K)	P06858	LPL	Lipoprotein lipase	OID44756	0.754752	78	NA	NA	Strong correlation	Spearman	OID20188	0.821021	66	0	0	Strong correlation	Spearman
Kirsher et al. (MS HAP Depletion - Olink 5K)	P06870	KLK1	Kallikrein-1	OID44729	0.699209	78	NA	NA	Moderate correlation	Spearman	OID21499	0.713675	27	4.68175e-05	8.14437e-05	Strong correlation	Spearman
Kirsher et al. (MS HAP Depletion - Olink 5K)	P07093	SERPINE2	Glia-derived nexin	OID44923	0.731737	78	NA	NA	Strong correlation	Spearman	OID30359	0.66772	64	1.87346e-09	4.56833e-09	Moderate correlation	Spearman
Kirsher et al. (MS HAP Depletion - Olink 5K)	P07148	FABP1	Fatty acid-binding protein, liver	OID44641	0.684569	78	NA	NA	Moderate correlation	Spearman	OID20778	0.884453	61	0	0	Strong correlation	Spearman
Kirsher et al. (MS HAP Depletion - Olink 5K)	P07237	P4HB	Protein disulfide-isomerase	OID44830	0.205427	78	NA	NA	No correlation	Spearman	OID21509	0.537153	88	6.83184e-08	1.48045e-07	Moderate correlation	Spearman
Kirsher et al. (MS HAP Depletion - Olink 5K)	P07307	ASGR2	Asialoglycoprotein receptor 2	OID45315	0.534617	78	NA	NA	Moderate correlation	Spearman	OID30679	0.75342	88	2.47742e-17	7.19024e-17	Strong correlation	Spearman
Kirsher et al. (MS HAP Depletion - Olink 5K)	P07333	CSF1R	Macrophage colony-stimulating factor 1 receptor	OID45343	0.653283	78	NA	NA	Moderate correlation	Spearman	OID30681	0.769983	88	1.82787e-18	5.44504e-18	Strong correlation	Spearman
Kirsher et al. (MS HAP Depletion - Olink 5K)	P07339	CTSD	Cathepsin D	OID45347	0.644988	78	NA	NA	Moderate correlation	Spearman	OID20358	0.780441	88	0	0	Strong correlation	Spearman
Kirsher et al. (MS HAP Depletion - Olink 5K)	P07355	ANXA2	Annexin A2	OID43369	0.203379	78	NA	NA	No correlation	Spearman	OID30263	0.10299	88	0.338991	0.385031	No correlation	Spearman
Kirsher et al. (MS HAP Depletion - Olink 5K)	P07358	C8B	Complement component C8 beta chain	OID45449	0.645165	78	NA	NA	Moderate correlation	Spearman	OID30719	0.700304	88	3.11218e-14	8.59084e-14	Strong correlation	Spearman
Kirsher et al. (MS HAP Depletion - Olink 5K)	P07359	GP1BA	Platelet glycoprotein Ib alpha chain	OID45365	0.247689	78	NA	NA	No correlation	Spearman	OID20381	0.625286	88	0	0	Moderate correlation	Spearman
Kirsher et al. (MS HAP Depletion - Olink 5K)	P07451	CA3	Carbonic anhydrase 3	OID45047	0.878172	78	NA	NA	Strong correlation	Spearman	OID20271	0.87172	88	0	0	Strong correlation	Spearman
Kirsher et al. (MS HAP Depletion - Olink 5K)	P07478	PRSS2	Trypsin-2	OID45402	0.64433	78	NA	NA	Moderate correlation	Spearman	OID20364	0.822919	88	0	0	Strong correlation	Spearman
Kirsher et al. (MS HAP Depletion - Olink 5K)	P07585	DCN	Decorin	OID43593	0.111319	78	NA	NA	No correlation	Spearman	OID20106	0.284159	57	0.0325295	0.0432577	No correlation	Spearman
Kirsher et al. (MS HAP Depletion - Olink 5K)	P07602	PSAP	Prosaposin	OID45239	0.0918196	78	NA	NA	No correlation	Spearman	OID30419	0.310539	88	0.00335964	0.00494529	Weak correlation	Spearman
Kirsher et al. (MS HAP Depletion - Olink 5K)	P07711	CTSL	Procathepsin L	OID44581	0.0311208	78	NA	NA	No correlation	Spearman	OID20228	-0.0619915	88	0.565454	0.615027	No correlation	Spearman
Kirsher et al. (MS HAP Depletion - Olink 5K)	P07741	APRT	Adenine phosphoribosyltransferase	OID43375	0.247031	78	NA	NA	No correlation	Spearman	OID20927	0.651228	88	0	0	Moderate correlation	Spearman
Kirsher et al. (MS HAP Depletion - Olink 5K)	P07858	CTSB	Cathepsin B	OID45099	0.562109	78	NA	NA	Moderate correlation	Spearman	OID20276	0.872847	88	0	0	Strong correlation	Spearman
Kirsher et al. (MS HAP Depletion - Olink 5K)	P07911	UMOD	Uromodulin	OID45293	0.922204	78	NA	NA	Strong correlation	Spearman	OID20237	0.904318	88	0	0	Strong correlation	Spearman
Kirsher et al. (MS HAP Depletion - Olink 5K)	P07942	LAMB1	Laminin subunit beta-1	OID43910	0.288028	78	NA	NA	No correlation	Spearman	OID30280	0.391163	88	0.000184474	0.00030449	Weak correlation	Spearman
Kirsher et al. (MS HAP Depletion - Olink 5K)	P07949	RET	Proto-oncogene tyrosine-protein kinase receptor Ret	OID44179	0.222196	78	NA	NA	No correlation	Spearman	OID21346	0.793115	33	6.54823e-07	1.30617e-06	Strong correlation	Spearman
Kirsher et al. (MS HAP Depletion - Olink 5K)	P07954	FH	Fumarate hydratase, mitochondrial	OID42463	0.244148	78	NA	NA	No correlation	Spearman	OID30839	0.483333	9	0.1938	0.232271	Weak correlation	Spearman
Kirsher et al. (MS HAP Depletion - Olink 5K)	P07998	RNASE1	Ribonuclease pancreatic	OID45406	0.626677	78	NA	NA	Moderate correlation	Spearman	OID30672	0.738318	88	2.24376e-16	6.41319e-16	Strong correlation	Spearman
Kirsher et al. (MS HAP Depletion - Olink 5K)	P08174	CD55	Complement decay-accelerating factor	OID45330	0.481531	78	NA	NA	Weak correlation	Spearman	OID20377	0.0353809	88	0.743031	0.777275	No correlation	Spearman
Kirsher et al. (MS HAP Depletion - Olink 5K)	P08185	SERPINA6	Corticosteroid-binding globulin	OID45493	0.426068	78	NA	NA	Weak correlation	Spearman	OID30743	0.596116	88	8.92008e-10	2.25183e-09	Moderate correlation	Spearman
Kirsher et al. (MS HAP Depletion - Olink 5K)	P08217	CELA2A	Chymotrypsin-like elastase family member 2A	OID45066	0.509466	78	NA	NA	Moderate correlation	Spearman	OID30411	0.840901	40	0	0	Strong correlation	Spearman
Kirsher et al. (MS HAP Depletion - Olink 5K)	P08236	GUSB	Beta-glucuronidase	OID45139	0.911607	78	NA	NA	Strong correlation	Spearman	OID20296	0.858177	88	0	0	Strong correlation	Spearman
Kirsher et al. (MS HAP Depletion - Olink 5K)	P08254	MMP3	Stromelysin-1	OID45187	0.862669	78	NA	NA	Strong correlation	Spearman	OID21083	0.8601	88	7.20022e-27	2.24559e-26	Strong correlation	Spearman
Kirsher et al. (MS HAP Depletion - Olink 5K)	P08294	SOD3	Extracellular superoxide dismutase [Cu-Zn]	OID45413	0.591295	78	NA	NA	Moderate correlation	Spearman	OID30683	0.699468	88	3.43894e-14	9.46967e-14	Moderate correlation	Spearman
Kirsher et al. (MS HAP Depletion - Olink 5K)	P08319	ADH4	All-trans-retinol dehydrogenase [NAD(+)] ADH4	OID40770	0.913833	78	NA	NA	Strong correlation	Spearman	OID20117	0.811877	78	1.92965e-19	5.79408e-19	Strong correlation	Spearman
Kirsher et al. (MS HAP Depletion - Olink 5K)	P08397	HMBS	Porphobilinogen deaminase	OID43807	0.705409	78	NA	NA	Strong correlation	Spearman	OID21385	0.803248	88	0	0	Strong correlation	Spearman
Kirsher et al. (MS HAP Depletion - Olink 5K)	P08473	MME	Neprilysin	OID43979	-0.165215	78	NA	NA	No correlation	Spearman	OID21307	0.610959	74	1.49104e-08	3.42151e-08	Moderate correlation	Spearman
Kirsher et al. (MS HAP Depletion - Olink 5K)	P08519	LPA	Apolipoprotein(a)	OID45475	0.752222	78	NA	NA	Strong correlation	Spearman	OID30747	0.637491	88	0	0	Moderate correlation	Spearman
Kirsher et al. (MS HAP Depletion - Olink 5K)	P08571	CD14	Monocyte differentiation antigen CD14	OID45327	0.513904	78	NA	NA	Moderate correlation	Spearman	OID20378	0.670177	88	0	0	Moderate correlation	Spearman
Kirsher et al. (MS HAP Depletion - Olink 5K)	P08575	PTPRC	Receptor-type tyrosine-protein phosphatase C	OID45240	0.132791	78	NA	NA	No correlation	Spearman	OID30380	0.548994	88	5.28904e-08	1.15277e-07	Moderate correlation	Spearman
Kirsher et al. (MS HAP Depletion - Olink 5K)	P08581	MET	Hepatocyte growth factor receptor	OID45183	0.303886	78	NA	NA	Weak correlation	Spearman	OID20269	0.536334	88	7.21464e-08	1.56041e-07	Moderate correlation	Spearman
Kirsher et al. (MS HAP Depletion - Olink 5K)	P08582	MELTF	Melanotransferrin	OID44774	0.491395	78	NA	NA	Weak correlation	Spearman	OID30347	0.35098	35	0.0393396	0.0520075	Weak correlation	Spearman
Kirsher et al. (MS HAP Depletion - Olink 5K)	P08603	CFH	Complement factor H	OID45453	0.683936	78	NA	NA	Moderate correlation	Spearman	OID30790	0.523423	88	2.61727e-07	5.37254e-07	Moderate correlation	Spearman
Kirsher et al. (MS HAP Depletion - Olink 5K)	P08648	ITGA5	Integrin alpha-5	OID45164	0.200496	78	NA	NA	No correlation	Spearman	OID21139	0.393752	88	0.000165996	0.000276416	Weak correlation	Spearman
Kirsher et al. (MS HAP Depletion - Olink 5K)	P08670	VIM	Vimentin	OID42011	0.332642	78	NA	NA	Weak correlation	Spearman	OID20053	-0.11752	88	0.274953	0.319693	No correlation	Spearman
Kirsher et al. (MS HAP Depletion - Olink 5K)	P08697	SERPINF2	Alpha-2-antiplasmin	OID45498	0.325459	78	NA	NA	Weak correlation	Spearman	OID30779	0.462013	88	7.52083e-06	1.36731e-05	Weak correlation	Spearman
Kirsher et al. (MS HAP Depletion - Olink 5K)	P08709	F7	Coagulation factor VII	OID45356	0.483074	78	NA	NA	Weak correlation	Spearman	OID20372	0.726445	88	0	0	Strong correlation	Spearman
Kirsher et al. (MS HAP Depletion - Olink 5K)	P08727	KRT19	Keratin, type I cytoskeletal 19	OID43904	0.195565	78	NA	NA	No correlation	Spearman	OID20596	0.0841813	47	0.57261	0.621612	No correlation	Spearman
Kirsher et al. (MS HAP Depletion - Olink 5K)	P08758	ANXA5	Annexin A5	OID42125	0.061546	78	NA	NA	No correlation	Spearman	OID20810	0.137596	88	0.200721	0.240057	No correlation	Spearman
Kirsher et al. (MS HAP Depletion - Olink 5K)	P08833	IGFBP1	Insulin-like growth factor-binding protein 1	OID45151	0.896603	78	NA	NA	Strong correlation	Spearman	OID20246	0.868486	78	0	0	Strong correlation	Spearman
Kirsher et al. (MS HAP Depletion - Olink 5K)	P08887	IL6R	Interleukin-6 receptor subunit alpha	OID45376	0.58305	78	NA	NA	Moderate correlation	Spearman	OID20385	0.653218	88	0	0	Moderate correlation	Spearman
Kirsher et al. (MS HAP Depletion - Olink 5K)	P09093	CELA3A	Chymotrypsin-like elastase family member 3A	OID45067	0.798404	78	NA	NA	Strong correlation	Spearman	OID20298	0.81624	30	1.03193e-06	2.01566e-06	Strong correlation	Spearman
Kirsher et al. (MS HAP Depletion - Olink 5K)	P09104	ENO2	Gamma-enolase	OID44625	0.478825	78	NA	NA	Weak correlation	Spearman	OID21046	0.851203	88	0	0	Strong correlation	Spearman
Kirsher et al. (MS HAP Depletion - Olink 5K)	P09110	ACAA1	3-ketoacyl-CoA thiolase, peroxisomal	OID42082	0.487775	78	NA	NA	Weak correlation	Spearman	OID21269	0.700734	22	0.00040581	0.000649346	Strong correlation	Spearman
Kirsher et al. (MS HAP Depletion - Olink 5K)	P09172	DBH	Dopamine beta-hydroxylase	OID45349	0.943677	78	NA	NA	Strong correlation	Spearman	OID30703	0.90888	88	0	0	Strong correlation	Spearman
Kirsher et al. (MS HAP Depletion - Olink 5K)	P09211	GSTP1	Glutathione S-transferase P	OID42542	-0.0058549	78	NA	NA	No correlation	Spearman	OID20876	0.254271	88	0.0170418	0.0232089	No correlation	Spearman
Kirsher et al. (MS HAP Depletion - Olink 5K)	P09237	MMP7	Matrilysin	OID44786	0.390433	78	NA	NA	Weak correlation	Spearman	OID20087	0.70751	22	0.000337407	0.000544968	Strong correlation	Spearman
Kirsher et al. (MS HAP Depletion - Olink 5K)	P09326	CD48	CD48 antigen	OID44515	0.577233	78	NA	NA	Moderate correlation	Spearman	OID20692	0.649246	75	0	0	Moderate correlation	Spearman
Kirsher et al. (MS HAP Depletion - Olink 5K)	P09382	LGALS1	Galectin-1	OID44748	0.60781	78	NA	NA	Moderate correlation	Spearman	OID20154	0.416576	88	6.31475e-05	0.000108514	Weak correlation	Spearman
Kirsher et al. (MS HAP Depletion - Olink 5K)	P09417	QDPR	Dihydropteridine reductase	OID44886	0.593647	78	NA	NA	Moderate correlation	Spearman	OID20174	0.641722	76	0	0	Moderate correlation	Spearman
Kirsher et al. (MS HAP Depletion - Olink 5K)	P09467	FBP1	Fructose-1,6-bisphosphatase 1	OID44649	0.334337	78	NA	NA	Weak correlation	Spearman	OID20227	0.513878	88	4.59301e-07	9.29302e-07	Moderate correlation	Spearman
Kirsher et al. (MS HAP Depletion - Olink 5K)	P09486	SPARC	SPARC	OID44950	0.615574	78	NA	NA	Moderate correlation	Spearman	OID21511	0.896622	88	0	0	Strong correlation	Spearman
Kirsher et al. (MS HAP Depletion - Olink 5K)	P09525	ANXA4	Annexin A4	OID44465	0.134033	78	NA	NA	No correlation	Spearman	OID20123	0.795974	88	0	0	Strong correlation	Spearman
Kirsher et al. (MS HAP Depletion - Olink 5K)	P09529	INHBB	Inhibin beta B chain	OID44721	0.611806	78	NA	NA	Moderate correlation	Spearman	OID30625	0.406316	70	0.000535943	0.000845083	Weak correlation	Spearman
Kirsher et al. (MS HAP Depletion - Olink 5K)	P09603	CSF1	Macrophage colony-stimulating factor 1	OID44574	0.260537	78	NA	NA	No correlation	Spearman	OID20719	0.77153	88	0	0	Strong correlation	Spearman
Kirsher et al. (MS HAP Depletion - Olink 5K)	P09619	PDGFRB	Platelet-derived growth factor receptor beta	OID45213	0.614765	78	NA	NA	Moderate correlation	Spearman	OID20268	0.834106	88	6.16653e-24	1.90219e-23	Strong correlation	Spearman
Kirsher et al. (MS HAP Depletion - Olink 5K)	P09668	CTSH	Pro-cathepsin H	OID43579	0.47493	78	NA	NA	Weak correlation	Spearman	OID20113	0.529059	88	1.86281e-07	3.88029e-07	Moderate correlation	Spearman
Kirsher et al. (MS HAP Depletion - Olink 5K)	P09871	C1S	Complement C1s subcomponent	OID45444	0.464738	78	NA	NA	Weak correlation	Spearman	OID30731	0.375964	88	0.000337262	0.000544968	Weak correlation	Spearman
Kirsher et al. (MS HAP Depletion - Olink 5K)	P09958	FURIN	Furin	OID44666	0.55566	78	NA	NA	Moderate correlation	Spearman	OID21514	0.600936	33	0.00028676	0.000465831	Moderate correlation	Spearman
Kirsher et al. (MS HAP Depletion - Olink 5K)	P09960	LTA4H	Leukotriene A-4 hydrolase	OID43941	0.451333	78	NA	NA	Weak correlation	Spearman	OID21452	0.500123	88	1.00464e-06	1.96574e-06	Moderate correlation	Spearman
Kirsher et al. (MS HAP Depletion - Olink 5K)	P10451	SPP1	Osteopontin	OID45267	0.671847	78	NA	NA	Moderate correlation	Spearman	OID20322	0.754676	88	0	0	Strong correlation	Spearman
Kirsher et al. (MS HAP Depletion - Olink 5K)	P10586	PTPRF	Receptor-type tyrosine-protein phosphatase F	OID45241	0.369517	78	NA	NA	Weak correlation	Spearman	OID20310	0.649044	88	0	0	Moderate correlation	Spearman
Kirsher et al. (MS HAP Depletion - Olink 5K)	P10599	TXN	Thioredoxin	OID45428	0.0572213	78	NA	NA	No correlation	Spearman	OID30670	0.70024	88	0	0	Strong correlation	Spearman
Kirsher et al. (MS HAP Depletion - Olink 5K)	P10643	C7	Complement component C7	OID45448	0.741145	78	NA	NA	Strong correlation	Spearman	OID30766	0.756801	88	1.47995e-17	4.32867e-17	Strong correlation	Spearman
Kirsher et al. (MS HAP Depletion - Olink 5K)	P10644	PRKAR1A	cAMP-dependent protein kinase type I-alpha regulatory subunit	OID44869	0.594886	78	NA	NA	Moderate correlation	Spearman	OID20146	0.636728	75	1.03205e-10	2.70973e-10	Moderate correlation	Spearman
Kirsher et al. (MS HAP Depletion - Olink 5K)	P10645	CHGA	Chromogranin-A	OID45070	0.886771	78	NA	NA	Strong correlation	Spearman	OID30403	0.894949	88	0	0	Strong correlation	Spearman
Kirsher et al. (MS HAP Depletion - Olink 5K)	P10646	TFPI	Tissue factor pathway inhibitor	OID45419	0.311524	78	NA	NA	Weak correlation	Spearman	OID20388	0.683932	88	0	0	Moderate correlation	Spearman
Kirsher et al. (MS HAP Depletion - Olink 5K)	P10721	KIT	Mast/stem cell growth factor receptor Kit	OID45379	0.782243	78	NA	NA	Strong correlation	Spearman	OID20370	0.832782	88	0	0	Strong correlation	Spearman
Kirsher et al. (MS HAP Depletion - Olink 5K)	P10746	UROS	Uroporphyrinogen-III synthase	OID44380	0.296742	78	NA	NA	No correlation	Spearman	OID30964	0.579091	28	0.00151026	0.00230105	Moderate correlation	Spearman
Kirsher et al. (MS HAP Depletion - Olink 5K)	P10909	CLU	Clusterin	OID45458	0.228012	78	NA	NA	No correlation	Spearman	OID30732	0.400444	88	0.00012588	0.000211172	Weak correlation	Spearman
Kirsher et al. (MS HAP Depletion - Olink 5K)	P10912	GHR	Growth hormone receptor	OID44680	0.853033	78	NA	NA	Strong correlation	Spearman	OID30574	0.876708	88	4.52267e-29	1.41443e-28	Strong correlation	Spearman
Kirsher et al. (MS HAP Depletion - Olink 5K)	P11215	ITGAM	Integrin alpha-M	OID45165	0.223434	78	NA	NA	No correlation	Spearman	OID21071	0.602103	74	2.80199e-08	6.30168e-08	Moderate correlation	Spearman
Kirsher et al. (MS HAP Depletion - Olink 5K)	P11226	MBL2	Mannose-binding protein C	OID45479	0.958421	78	NA	NA	Strong correlation	Spearman	OID30759	0.970972	88	3.29761e-55	1.06371e-54	Strong correlation	Spearman
Kirsher et al. (MS HAP Depletion - Olink 5K)	P11279	LAMP1	Lysosome-associated membrane glycoprotein 1	OID45172	0.224194	78	NA	NA	No correlation	Spearman	OID30416	0.453788	88	1.129e-05	2.02324e-05	Weak correlation	Spearman
Kirsher et al. (MS HAP Depletion - Olink 5K)	P11684	SCGB1A1	Uteroglobin	OID44910	0.520951	78	NA	NA	Moderate correlation	Spearman	OID20688	0.813756	88	5.66063e-22	1.71797e-21	Strong correlation	Spearman
Kirsher et al. (MS HAP Depletion - Olink 5K)	P11717	IGF2R	Cation-independent mannose-6-phosphate receptor	OID45150	0.358287	78	NA	NA	Weak correlation	Spearman	OID21146	0.58346	88	4.0031e-09	9.57522e-09	Moderate correlation	Spearman
Kirsher et al. (MS HAP Depletion - Olink 5K)	P12081	HARS1	Histidine--tRNA ligase, cytoplasmic	OID45140	0.624629	78	NA	NA	Moderate correlation	Spearman	OID21086	0.854551	63	0	0	Strong correlation	Spearman
Kirsher et al. (MS HAP Depletion - Olink 5K)	P12111	COL6A3	Collagen alpha-3(VI) chain	OID45085	0.0998875	78	NA	NA	No correlation	Spearman	OID20292	0.223821	88	0.0362596	0.0480482	No correlation	Spearman
Kirsher et al. (MS HAP Depletion - Olink 5K)	P12318	FCGR2A	Low affinity immunoglobulin gamma Fc region receptor II-a	OID45358	0.639449	78	NA	NA	Moderate correlation	Spearman	OID20391	0.697017	88	0	0	Moderate correlation	Spearman
Kirsher et al. (MS HAP Depletion - Olink 5K)	P12429	ANXA3	Annexin A3	OID44464	0.814489	78	NA	NA	Strong correlation	Spearman	OID21036	0.892149	88	0	0	Strong correlation	Spearman
Kirsher et al. (MS HAP Depletion - Olink 5K)	P12644	BMP4	Bone morphogenetic protein 4	OID43416	0.146374	78	NA	NA	No correlation	Spearman	OID20994	0.733333	9	0.0311232	0.0414365	Strong correlation	Spearman
Kirsher et al. (MS HAP Depletion - Olink 5K)	P12821	ACE	Angiotensin-converting enzyme	OID45300	0.709607	78	NA	NA	Strong correlation	Spearman	OID30696	0.71026	88	0	0	Strong correlation	Spearman
Kirsher et al. (MS HAP Depletion - Olink 5K)	P12830	CDH1	Cadherin-1	OID45332	0.661149	78	NA	NA	Moderate correlation	Spearman	OID20353	0.706351	88	0	0	Strong correlation	Spearman
Kirsher et al. (MS HAP Depletion - Olink 5K)	P12931	SRC	Proto-oncogene tyrosine-protein kinase Src	OID44958	0.760417	78	NA	NA	Strong correlation	Spearman	OID21521	0.903931	88	0	0	Strong correlation	Spearman
Kirsher et al. (MS HAP Depletion - Olink 5K)	P12955	PEPD	Xaa-Pro dipeptidase	OID45394	0.5527	78	NA	NA	Moderate correlation	Spearman	OID30688	0.591244	88	1.79794e-09	4.40319e-09	Moderate correlation	Spearman
Kirsher et al. (MS HAP Depletion - Olink 5K)	P13224	GP1BB	Platelet glycoprotein Ib beta chain	OID43770	0.449238	78	NA	NA	Weak correlation	Spearman	OID30174	0.124242	45	0.414873	0.466525	No correlation	Spearman
Kirsher et al. (MS HAP Depletion - Olink 5K)	P13284	IFI30	Gamma-interferon-inducible lysosomal thiol reductase	OID43832	0.403307	78	NA	NA	Weak correlation	Spearman	OID31505	0.25149	59	0.0549224	0.0711093	No correlation	Spearman
Kirsher et al. (MS HAP Depletion - Olink 5K)	P13473	LAMP2	Lysosome-associated membrane glycoprotein 2	OID44741	0.592003	78	NA	NA	Moderate correlation	Spearman	OID21035	0.643267	88	0	0	Moderate correlation	Spearman
Kirsher et al. (MS HAP Depletion - Olink 5K)	P13501	CCL5	C-C motif chemokine 5	OID45326	0.588212	78	NA	NA	Moderate correlation	Spearman	OID20412	0.780564	88	0	0	Strong correlation	Spearman
Kirsher et al. (MS HAP Depletion - Olink 5K)	P13591	NCAM1	Neural cell adhesion molecule 1	OID45387	0.541699	78	NA	NA	Moderate correlation	Spearman	OID20354	0.553027	88	4.04665e-08	8.95816e-08	Moderate correlation	Spearman
Kirsher et al. (MS HAP Depletion - Olink 5K)	P13598	ICAM2	Intercellular adhesion molecule 2	OID45146	0.501688	78	NA	NA	Moderate correlation	Spearman	OID20248	0.633405	88	0	0	Moderate correlation	Spearman
Kirsher et al. (MS HAP Depletion - Olink 5K)	P13611	VCAN	Versican core protein	OID45012	0.486387	78	NA	NA	Weak correlation	Spearman	OID21026	0.596439	88	8.93553e-10	2.25183e-09	Moderate correlation	Spearman
Kirsher et al. (MS HAP Depletion - Olink 5K)	P13647	KRT5	Keratin, type II cytoskeletal 5	OID42684	-0.186383	78	NA	NA	No correlation	Spearman	OID20860	0.0137367	88	0.898774	0.915809	No correlation	Spearman
Kirsher et al. (MS HAP Depletion - Olink 5K)	P13667	PDIA4	Protein disulfide-isomerase A4	OID45214	0.272955	78	NA	NA	No correlation	Spearman	OID30375	0.754958	88	0	0	Strong correlation	Spearman
Kirsher et al. (MS HAP Depletion - Olink 5K)	P13686	ACP5	Tartrate-resistant acid phosphatase type 5	OID45022	0.726855	78	NA	NA	Strong correlation	Spearman	OID20314	0.512605	35	0.00188445	0.00284811	Moderate correlation	Spearman
Kirsher et al. (MS HAP Depletion - Olink 5K)	P13688	CEACAM1	Carcinoembryonic antigen-related cell adhesion molecule 1	OID44532	0.00539966	78	NA	NA	No correlation	Spearman	OID21528	0.489574	88	1.79332e-06	3.46095e-06	Weak correlation	Spearman
Kirsher et al. (MS HAP Depletion - Olink 5K)	P13693	TPT1	Translationally-controlled tumor protein	OID43231	-0.0680965	78	NA	NA	No correlation	Spearman	OID20476	0.114808	88	0.286242	0.331114	No correlation	Spearman
Kirsher et al. (MS HAP Depletion - Olink 5K)	P13727	PRG2	Bone marrow proteoglycan	OID45236	0.683405	78	NA	NA	Moderate correlation	Spearman	OID30381	0.768818	88	0	0	Strong correlation	Spearman
Kirsher et al. (MS HAP Depletion - Olink 5K)	P13796	LCP1	Plastin-2	OID45173	0.33641	78	NA	NA	Weak correlation	Spearman	OID30367	0.598623	88	6.09558e-10	1.54998e-09	Moderate correlation	Spearman
Kirsher et al. (MS HAP Depletion - Olink 5K)	P13929	ENO3	Beta-enolase	OID43675	0.2573	78	NA	NA	No correlation	Spearman	OID30209	-0.00996678	43	0.949582	0.957212	No correlation	Spearman
Kirsher et al. (MS HAP Depletion - Olink 5K)	P13987	CD59	CD59 glycoprotein	OID45061	0.336335	78	NA	NA	Weak correlation	Spearman	OID20339	0.611074	88	0	0	Moderate correlation	Spearman
Kirsher et al. (MS HAP Depletion - Olink 5K)	P14151	SELL	L-selectin	OID45252	0.611705	78	NA	NA	Moderate correlation	Spearman	OID30752	0.717745	88	0	0	Strong correlation	Spearman
Kirsher et al. (MS HAP Depletion - Olink 5K)	P14174	MIF	Macrophage migration inhibitory factor	OID45186	0.170956	78	NA	NA	No correlation	Spearman	OID21073	0.856733	88	0	0	Strong correlation	Spearman
Kirsher et al. (MS HAP Depletion - Olink 5K)	P14207	FOLR2	Folate receptor beta	OID44660	0.324574	78	NA	NA	Weak correlation	Spearman	OID21062	0.612518	88	0	0	Moderate correlation	Spearman
Kirsher et al. (MS HAP Depletion - Olink 5K)	P14209	CD99	CD99 antigen	OID45062	0.100178	78	NA	NA	No correlation	Spearman	OID21110	0.592831	88	1.16255e-09	2.90381e-09	Moderate correlation	Spearman
Kirsher et al. (MS HAP Depletion - Olink 5K)	P14317	HCLS1	Hematopoietic lineage cell-specific protein	OID43794	0.690841	78	NA	NA	Moderate correlation	Spearman	OID20648	0.641941	64	2.60694e-08	5.87473e-08	Moderate correlation	Spearman
Kirsher et al. (MS HAP Depletion - Olink 5K)	P14384	CPM	Carboxypeptidase M	OID44561	0.436311	78	NA	NA	Weak correlation	Spearman	OID21054	0.722852	88	0	0	Strong correlation	Spearman
Kirsher et al. (MS HAP Depletion - Olink 5K)	P14415	ATP1B2	Sodium/potassium-transporting ATPase subunit beta-2	OID42155	0.276828	78	NA	NA	No correlation	Spearman	OID30118	-0.0559006	22	0.805059	0.835397	No correlation	Spearman
Kirsher et al. (MS HAP Depletion - Olink 5K)	P14543	NID1	Nidogen-1	OID45389	0.535022	78	NA	NA	Moderate correlation	Spearman	OID20362	0.75966	88	0	0	Strong correlation	Spearman
Kirsher et al. (MS HAP Depletion - Olink 5K)	P14555	PLA2G2A	Phospholipase A2, membrane associated	OID45225	0.368202	78	NA	NA	Weak correlation	Spearman	OID20274	0.677992	36	9.8326e-06	1.76768e-05	Moderate correlation	Spearman
Kirsher et al. (MS HAP Depletion - Olink 5K)	P14625	HSP90B1	Endoplasmin	OID42577	-0.0948039	78	NA	NA	No correlation	Spearman	OID20829	-0.0624846	88	0.562361	0.612252	No correlation	Spearman
Kirsher et al. (MS HAP Depletion - Olink 5K)	P14778	IL1R1	Interleukin-1 receptor type 1	OID45156	0.239014	78	NA	NA	No correlation	Spearman	OID21116	0.453482	88	9.12264e-06	1.64266e-05	Weak correlation	Spearman
Kirsher et al. (MS HAP Depletion - Olink 5K)	P14780	MMP9	Matrix metalloproteinase-9	OID45188	0.848051	78	NA	NA	Strong correlation	Spearman	OID21103	0.924941	88	0	0	Strong correlation	Spearman
Kirsher et al. (MS HAP Depletion - Olink 5K)	P14868	DARS1	Aspartate--tRNA ligase, cytoplasmic	OID43591	0.84107	78	NA	NA	Strong correlation	Spearman	OID20903	0.734436	76	0	0	Strong correlation	Spearman
Kirsher et al. (MS HAP Depletion - Olink 5K)	P15085	CPA1	Carboxypeptidase A1	OID45088	0.715576	78	NA	NA	Strong correlation	Spearman	OID20280	0.91444	88	1.53732e-35	4.9168e-35	Strong correlation	Spearman
Kirsher et al. (MS HAP Depletion - Olink 5K)	P15086	CPB1	Carboxypeptidase B	OID45089	0.813427	78	NA	NA	Strong correlation	Spearman	OID20289	0.819925	88	0	0	Strong correlation	Spearman
Kirsher et al. (MS HAP Depletion - Olink 5K)	P15090	FABP4	Fatty acid-binding protein, adipocyte	OID45121	0.912594	78	NA	NA	Strong correlation	Spearman	OID20245	0.888274	88	0	0	Strong correlation	Spearman
Kirsher et al. (MS HAP Depletion - Olink 5K)	P15121	AKR1B1	Aldo-keto reductase family 1 member B1	OID42103	0.428976	78	NA	NA	Weak correlation	Spearman	OID21244	0.527104	88	2.0975e-07	4.33713e-07	Moderate correlation	Spearman
Kirsher et al. (MS HAP Depletion - Olink 5K)	P15144	ANPEP	Aminopeptidase N	OID45307	0.60781	78	NA	NA	Moderate correlation	Spearman	OID20350	0.68478	88	1.88022e-13	5.12746e-13	Moderate correlation	Spearman
Kirsher et al. (MS HAP Depletion - Olink 5K)	P15291	B4GALT1	Beta-1,4-galactosyltransferase 1	OID44473	0.259374	78	NA	NA	No correlation	Spearman	OID20780	0.612148	88	0	0	Moderate correlation	Spearman
Kirsher et al. (MS HAP Depletion - Olink 5K)	P15311	EZR	Ezrin	OID44639	0.16959	78	NA	NA	No correlation	Spearman	OID21017	0.464848	88	6.52327e-06	1.19558e-05	Weak correlation	Spearman
Kirsher et al. (MS HAP Depletion - Olink 5K)	P15509	CSF2RA	Granulocyte-macrophage colony-stimulating factor receptor subunit alpha	OID43571	0.46494	78	NA	NA	Weak correlation	Spearman	OID20915	0.689893	74	0	0	Moderate correlation	Spearman
Kirsher et al. (MS HAP Depletion - Olink 5K)	P15529	CD46	Membrane cofactor protein	OID45329	0.426245	78	NA	NA	Weak correlation	Spearman	OID20380	0.599116	88	5.52007e-10	1.40681e-09	Moderate correlation	Spearman
Kirsher et al. (MS HAP Depletion - Olink 5K)	P15531	NME1	Nucleoside diphosphate kinase A	OID42839	-0.00190948	78	NA	NA	No correlation	Spearman	OID30451	0.0811877	88	0.451357	0.504038	No correlation	Spearman
Kirsher et al. (MS HAP Depletion - Olink 5K)	P15907	ST6GAL1	Beta-galactoside alpha-2,6-sialyltransferase 1	OID45268	0.470782	78	NA	NA	Weak correlation	Spearman	OID20302	0.508242	88	6.35379e-07	1.27189e-06	Moderate correlation	Spearman
Kirsher et al. (MS HAP Depletion - Olink 5K)	P16035	TIMP2	Metalloproteinase inhibitor 2	OID44981	0.331023	78	NA	NA	Weak correlation	Spearman	OID30318	0.430876	88	3.33121e-05	5.83996e-05	Weak correlation	Spearman
Kirsher et al. (MS HAP Depletion - Olink 5K)	P16109	SELP	P-selectin	OID45410	0.410412	78	NA	NA	Weak correlation	Spearman	OID20379	0.830381	88	1.47441e-23	4.53573e-23	Strong correlation	Spearman
Kirsher et al. (MS HAP Depletion - Olink 5K)	P16112	ACAN	Aggrecan core protein	OID44434	0.322601	78	NA	NA	Weak correlation	Spearman	OID20159	0.534025	88	1.37316e-07	2.90317e-07	Moderate correlation	Spearman
Kirsher et al. (MS HAP Depletion - Olink 5K)	P16233	PNLIP	Pancreatic triacylglycerol lipase	OID45398	0.811859	78	NA	NA	Strong correlation	Spearman	OID30693	0.857983	76	4.1834e-23	1.28344e-22	Strong correlation	Spearman
Kirsher et al. (MS HAP Depletion - Olink 5K)	P16234	PDGFRA	Platelet-derived growth factor receptor alpha	OID44841	0.599944	78	NA	NA	Moderate correlation	Spearman	OID20133	0.0274194	31	0.883719	0.905371	No correlation	Spearman
Kirsher et al. (MS HAP Depletion - Olink 5K)	P16278	GLB1	Beta-galactosidase	OID43759	0.532746	78	NA	NA	Moderate correlation	Spearman	OID20949	0.296522	24	0.159157	0.194468	No correlation	Spearman
Kirsher et al. (MS HAP Depletion - Olink 5K)	P16284	PECAM1	Platelet endothelial cell adhesion molecule	OID45218	0.431708	78	NA	NA	Weak correlation	Spearman	OID21131	0.450988	88	1.29364e-05	2.30366e-05	Weak correlation	Spearman
Kirsher et al. (MS HAP Depletion - Olink 5K)	P16444	DPEP1	Dipeptidase 1	OID43630	0.425165	78	NA	NA	Weak correlation	Spearman	OID20897	0.736698	78	1.49625e-14	4.17103e-14	Strong correlation	Spearman
Kirsher et al. (MS HAP Depletion - Olink 5K)	P16562	CRISP2	Cysteine-rich secretory protein 2	OID43564	0.836295	78	NA	NA	Strong correlation	Spearman	OID21456	0.904009	22	3.66016e-06	6.91024e-06	Strong correlation	Spearman
Kirsher et al. (MS HAP Depletion - Olink 5K)	P16581	SELE	E-selectin	OID45251	0.75159	78	NA	NA	Strong correlation	Spearman	OID20290	0.895565	88	0	0	Strong correlation	Spearman
Kirsher et al. (MS HAP Depletion - Olink 5K)	P16671	CD36	Platelet glycoprotein 4	OID42240	0.0317531	78	NA	NA	No correlation	Spearman	OID30485	0.326987	88	0.00196886	0.00296775	Weak correlation	Spearman
Kirsher et al. (MS HAP Depletion - Olink 5K)	P16870	CPE	Carboxypeptidase E	OID43560	0.580091	78	NA	NA	Moderate correlation	Spearman	OID21392	-0.192308	13	0.529185	0.580149	No correlation	Spearman
Kirsher et al. (MS HAP Depletion - Olink 5K)	P16871	IL7R	Interleukin-7 receptor subunit alpha	OID45160	0.408389	78	NA	NA	Weak correlation	Spearman	OID21136	0.730914	74	0	0	Strong correlation	Spearman
Kirsher et al. (MS HAP Depletion - Olink 5K)	P17050	NAGA	Alpha-N-acetylgalactosaminidase	OID44006	0.562868	78	NA	NA	Moderate correlation	Spearman	OID30509	0.227895	80	0.0422491	0.0556583	No correlation	Spearman
Kirsher et al. (MS HAP Depletion - Olink 5K)	P17174	GOT1	Aspartate aminotransferase, cytoplasmic	OID45135	0.649287	78	NA	NA	Moderate correlation	Spearman	OID30417	0.704924	88	0	0	Strong correlation	Spearman
Kirsher et al. (MS HAP Depletion - Olink 5K)	P17181	IFNAR1	Interferon alpha/beta receptor 1	OID43833	0.0382529	78	NA	NA	No correlation	Spearman	OID31491	0.468045	57	0.00028288	0.000460189	Weak correlation	Spearman
Kirsher et al. (MS HAP Depletion - Olink 5K)	P17405	SMPD1	Sphingomyelin phosphodiesterase	OID44940	0.671063	78	NA	NA	Moderate correlation	Spearman	OID21028	0.701426	88	2.72085e-14	7.52902e-14	Strong correlation	Spearman
Kirsher et al. (MS HAP Depletion - Olink 5K)	P17813	ENG	Endoglin	OID45116	0.474652	78	NA	NA	Weak correlation	Spearman	OID20287	0.361012	88	0.000594652	0.000932448	Weak correlation	Spearman
Kirsher et al. (MS HAP Depletion - Olink 5K)	P17900	GM2A	Ganglioside GM2 activator	OID45133	0.485856	78	NA	NA	Weak correlation	Spearman	OID30413	0.620108	88	0	0	Moderate correlation	Spearman
Kirsher et al. (MS HAP Depletion - Olink 5K)	P17927	CR1	Complement receptor type 1	OID45340	0.578978	78	NA	NA	Moderate correlation	Spearman	OID30697	0.644503	88	1.23866e-11	3.32963e-11	Moderate correlation	Spearman
Kirsher et al. (MS HAP Depletion - Olink 5K)	P17931	LGALS3	Galectin-3	OID45175	0.305054	78	NA	NA	Weak correlation	Spearman	OID20284	0.391286	88	0.000183553	0.000303413	Weak correlation	Spearman
Kirsher et al. (MS HAP Depletion - Olink 5K)	P17936	IGFBP3	Insulin-like growth factor-binding protein 3	OID45373	0.666207	78	NA	NA	Moderate correlation	Spearman	OID20398	0.715332	88	0	0	Strong correlation	Spearman
Kirsher et al. (MS HAP Depletion - Olink 5K)	P17980	PSMC3	26S proteasome regulatory subunit 6A	OID42959	-0.0513031	78	NA	NA	No correlation	Spearman	OID31200	0.181479	75	0.119059	0.1482	No correlation	Spearman
Kirsher et al. (MS HAP Depletion - Olink 5K)	P18065	IGFBP2	Insulin-like growth factor-binding protein 2	OID45152	0.933383	78	NA	NA	Strong correlation	Spearman	OID20325	0.882709	88	0	0	Strong correlation	Spearman
Kirsher et al. (MS HAP Depletion - Olink 5K)	P18084	ITGB5	Integrin beta-5	OID44724	0.309425	78	NA	NA	Weak correlation	Spearman	OID21522	0.255004	34	0.145239	0.178622	No correlation	Spearman
Kirsher et al. (MS HAP Depletion - Olink 5K)	P18428	LBP	Lipopolysaccharide-binding protein	OID45380	0.422097	78	NA	NA	Weak correlation	Spearman	OID20355	0.772445	88	0	0	Strong correlation	Spearman
Kirsher et al. (MS HAP Depletion - Olink 5K)	P18510	IL1RN	Interleukin-1 receptor antagonist protein	OID44719	0.467008	78	NA	NA	Weak correlation	Spearman	OID20700	-0.238095	8	0.582143	0.628336	No correlation	Spearman
Kirsher et al. (MS HAP Depletion - Olink 5K)	P18827	SDC1	Syndecan-1	OID44914	0.28669	78	NA	NA	No correlation	Spearman	OID20169	0.708112	88	0	0	Strong correlation	Spearman
Kirsher et al. (MS HAP Depletion - Olink 5K)	P19021	PAM	Peptidyl-glycine alpha-amidating monooxygenase	OID45208	0.294857	78	NA	NA	No correlation	Spearman	OID20291	0.203727	88	0.0570694	0.0735517	No correlation	Spearman
Kirsher et al. (MS HAP Depletion - Olink 5K)	P19022	CDH2	Cadherin-2	OID44526	0.372754	78	NA	NA	Weak correlation	Spearman	OID20170	0.652724	88	0	0	Moderate correlation	Spearman
Kirsher et al. (MS HAP Depletion - Olink 5K)	P19256	CD58	Lymphocyte function-associated antigen 3	OID44516	0.420099	78	NA	NA	Weak correlation	Spearman	OID20716	0.522384	88	2.78476e-07	5.70597e-07	Moderate correlation	Spearman
Kirsher et al. (MS HAP Depletion - Olink 5K)	P19320	VCAM1	Vascular cell adhesion protein 1	OID45431	0.409982	78	NA	NA	Weak correlation	Spearman	OID20396	0.817583	88	0	0	Strong correlation	Spearman
Kirsher et al. (MS HAP Depletion - Olink 5K)	P19438	TNFRSF1A	Tumor necrosis factor receptor superfamily member 1A	OID45283	0.419871	78	NA	NA	Weak correlation	Spearman	OID21155	0.287381	66	0.0196087	0.0266084	No correlation	Spearman
Kirsher et al. (MS HAP Depletion - Olink 5K)	P19440	GGT1	Glutathione hydrolase 1 proenzyme	OID45132	0.618609	78	NA	NA	Moderate correlation	Spearman	OID21075	0.808249	88	0	0	Strong correlation	Spearman
Kirsher et al. (MS HAP Depletion - Olink 5K)	P19827	ITIH1	Inter-alpha-trypsin inhibitor heavy chain H1	OID45471	0.269971	78	NA	NA	No correlation	Spearman	OID30722	0.259133	88	0.0147721	0.0202891	No correlation	Spearman
Kirsher et al. (MS HAP Depletion - Olink 5K)	P19971	TYMP	Thymidine phosphorylase	OID45004	0.562336	78	NA	NA	Moderate correlation	Spearman	OID20234	0.774506	88	0	0	Strong correlation	Spearman
Kirsher et al. (MS HAP Depletion - Olink 5K)	P20023	CR2	Complement receptor type 2	OID45341	0.897672	78	NA	NA	Strong correlation	Spearman	OID20393	0.919059	88	0	0	Strong correlation	Spearman
Kirsher et al. (MS HAP Depletion - Olink 5K)	P20061	TCN1	Transcobalamin-1	OID45416	0.40457	78	NA	NA	Weak correlation	Spearman	OID30687	0.36275	88	0.000514016	0.000813919	Weak correlation	Spearman
Kirsher et al. (MS HAP Depletion - Olink 5K)	P20062	TCN2	Transcobalamin-2	OID45417	0.543545	78	NA	NA	Moderate correlation	Spearman	OID20341	0.52897	88	1.87283e-07	3.89396e-07	Moderate correlation	Spearman
Kirsher et al. (MS HAP Depletion - Olink 5K)	P20138	CD33	Myeloid cell surface antigen CD33	OID44512	0.763072	78	NA	NA	Strong correlation	Spearman	OID21472	0.638159	78	0	0	Moderate correlation	Spearman
Kirsher et al. (MS HAP Depletion - Olink 5K)	P20333	TNFRSF1B	Tumor necrosis factor receptor superfamily member 1B	OID45284	0.351675	78	NA	NA	Weak correlation	Spearman	OID21145	0.916667	9	0.00131173	0.00201489	Strong correlation	Spearman
Kirsher et al. (MS HAP Depletion - Olink 5K)	P20700	LMNB1	Lamin-B1	OID43925	0.0473577	78	NA	NA	No correlation	Spearman	OID31501	0.362403	30	0.0497809	0.0648243	Weak correlation	Spearman
Kirsher et al. (MS HAP Depletion - Olink 5K)	P20701	ITGAL	Integrin alpha-L	OID43877	0.330012	78	NA	NA	Weak correlation	Spearman	OID30537	0.139104	74	0.236646	0.278886	No correlation	Spearman
Kirsher et al. (MS HAP Depletion - Olink 5K)	P20742	PZP	Pregnancy zone protein	OID45485	0.943854	78	NA	NA	Strong correlation	Spearman	OID30730	0.964196	88	0	0	Strong correlation	Spearman
Kirsher et al. (MS HAP Depletion - Olink 5K)	P20774	OGN	Mimecan	OID45207	0.481202	78	NA	NA	Weak correlation	Spearman	OID21123	0.628245	88	0	0	Moderate correlation	Spearman
Kirsher et al. (MS HAP Depletion - Olink 5K)	P20827	EFNA1	Ephrin-A1	OID45114	0.583227	78	NA	NA	Moderate correlation	Spearman	OID21125	0.631057	88	4.38155e-11	1.15849e-10	Moderate correlation	Spearman
Kirsher et al. (MS HAP Depletion - Olink 5K)	P20851	C4BPB	C4b-binding protein beta chain	OID44488	0.378191	78	NA	NA	Weak correlation	Spearman	OID21481	0.409566	88	8.55637e-05	0.000145047	Weak correlation	Spearman
Kirsher et al. (MS HAP Depletion - Olink 5K)	P20908	COL5A1	Collagen alpha-1(V) chain	OID44555	0.255681	78	NA	NA	No correlation	Spearman	OID30587	0.241309	88	0.0237424	0.0320636	No correlation	Spearman
Kirsher et al. (MS HAP Depletion - Olink 5K)	P20936	RASA1	Ras GTPase-activating protein 1	OID42992	-0.0427993	78	NA	NA	No correlation	Spearman	OID20826	0.0842246	33	0.64006	0.683013	No correlation	Spearman
Kirsher et al. (MS HAP Depletion - Olink 5K)	P21583	KITLG	Kit ligand	OID44728	0.0726721	78	NA	NA	No correlation	Spearman	OID20196	0.814672	88	4.67484e-22	1.42261e-21	Strong correlation	Spearman
Kirsher et al. (MS HAP Depletion - Olink 5K)	P21589	NT5E	5'-nucleotidase	OID44821	0.434768	78	NA	NA	Weak correlation	Spearman	OID21498	0.777362	76	0	0	Strong correlation	Spearman
Kirsher et al. (MS HAP Depletion - Olink 5K)	P21695	GPD1	Glycerol-3-phosphate dehydrogenase [NAD(+)], cytoplasmic	OID43775	0.72855	78	NA	NA	Strong correlation	Spearman	OID31358	0.573139	88	9.55751e-09	2.20213e-08	Moderate correlation	Spearman
Kirsher et al. (MS HAP Depletion - Olink 5K)	P21709	EPHA1	Ephrin type-A receptor 1	OID44631	0.815071	78	NA	NA	Strong correlation	Spearman	OID20677	0.679124	88	0	0	Moderate correlation	Spearman
Kirsher et al. (MS HAP Depletion - Olink 5K)	P21802	FGFR2	Fibroblast growth factor receptor 2	OID44654	0.295692	78	NA	NA	No correlation	Spearman	OID21478	0.0873764	68	0.477719	0.528252	No correlation	Spearman
Kirsher et al. (MS HAP Depletion - Olink 5K)	P21860	ERBB3	Receptor tyrosine-protein kinase erbB-3	OID44634	0.424221	78	NA	NA	Weak correlation	Spearman	OID20705	0.381654	76	0.000729568	0.00113768	Weak correlation	Spearman
Kirsher et al. (MS HAP Depletion - Olink 5K)	P21980	TGM2	Protein-glutamine gamma-glutamyltransferase 2	OID44976	0.0673483	78	NA	NA	No correlation	Spearman	OID20141	0.743076	76	0	0	Strong correlation	Spearman
Kirsher et al. (MS HAP Depletion - Olink 5K)	P22105	TNXB	Tenascin-X	OID45288	0.509478	78	NA	NA	Moderate correlation	Spearman	OID21107	0.630552	88	0	0	Moderate correlation	Spearman
Kirsher et al. (MS HAP Depletion - Olink 5K)	P22223	CDH3	Cadherin-3	OID44527	0.6308	78	NA	NA	Moderate correlation	Spearman	OID21008	0.426216	44	0.00421298	0.00611369	Weak correlation	Spearman
Kirsher et al. (MS HAP Depletion - Olink 5K)	P22303	ACHE	Acetylcholinesterase	OID44435	0.526195	78	NA	NA	Moderate correlation	Spearman	OID30585	0.427755	63	0.000529244	0.000835687	Weak correlation	Spearman
Kirsher et al. (MS HAP Depletion - Olink 5K)	P22304	IDS	Iduronate 2-sulfatase	OID43830	0.437575	78	NA	NA	Weak correlation	Spearman	OID20619	0.305548	88	0.00379295	0.00554695	Weak correlation	Spearman
Kirsher et al. (MS HAP Depletion - Olink 5K)	P22455	FGFR4	Fibroblast growth factor receptor 4	OID44655	0.839856	78	NA	NA	Strong correlation	Spearman	OID30646	0.860642	88	0	0	Strong correlation	Spearman
Kirsher et al. (MS HAP Depletion - Olink 5K)	P22692	IGFBP4	Insulin-like growth factor-binding protein 4	OID45153	0.13575	78	NA	NA	No correlation	Spearman	OID21158	0.718344	88	0	0	Strong correlation	Spearman
Kirsher et al. (MS HAP Depletion - Olink 5K)	P22748	CA4	Carbonic anhydrase 4	OID45048	0.310158	78	NA	NA	Weak correlation	Spearman	OID20241	0.210496	58	0.112644	0.140525	No correlation	Spearman
Kirsher et al. (MS HAP Depletion - Olink 5K)	P22894	MMP8	Neutrophil collagenase	OID44787	0.310547	78	NA	NA	Weak correlation	Spearman	OID21019	0.709661	68	0	0	Strong correlation	Spearman
Kirsher et al. (MS HAP Depletion - Olink 5K)	P22897	MRC1	Macrophage mannose receptor 1	OID45385	0.567546	78	NA	NA	Moderate correlation	Spearman	OID30694	0.808143	88	0	0	Strong correlation	Spearman
Kirsher et al. (MS HAP Depletion - Olink 5K)	P23141	CES1	Liver carboxylesterase 1	OID45068	0.801995	78	NA	NA	Strong correlation	Spearman	OID20244	0.909901	88	0	0	Strong correlation	Spearman
Kirsher et al. (MS HAP Depletion - Olink 5K)	P23229	ITGA6	Integrin alpha-6	OID43876	0.148775	78	NA	NA	No correlation	Spearman	OID20528	0.366912	88	0.000476887	0.000758318	Weak correlation	Spearman
Kirsher et al. (MS HAP Depletion - Olink 5K)	P23284	PPIB	Peptidyl-prolyl cis-trans isomerase B	OID45231	0.584314	78	NA	NA	Moderate correlation	Spearman	OID20331	0.768553	88	0	0	Strong correlation	Spearman
Kirsher et al. (MS HAP Depletion - Olink 5K)	P23381	WARS1	Tryptophan--tRNA ligase, cytoplasmic	OID45296	0.562008	78	NA	NA	Moderate correlation	Spearman	OID21084	0.808284	88	0	0	Strong correlation	Spearman
Kirsher et al. (MS HAP Depletion - Olink 5K)	P23435	CBLN1	Cerebellin-1	OID42229	-0.110029	78	NA	NA	No correlation	Spearman	OID30851	0.0620955	74	0.598436	0.644689	No correlation	Spearman
Kirsher et al. (MS HAP Depletion - Olink 5K)	P23471	PTPRZ1	Receptor-type tyrosine-protein phosphatase zeta	OID44880	0.653739	78	NA	NA	Moderate correlation	Spearman	OID30343	0.792434	88	0	0	Strong correlation	Spearman
Kirsher et al. (MS HAP Depletion - Olink 5K)	P23526	AHCY	Adenosylhomocysteinase	OID44454	0.350902	78	NA	NA	Weak correlation	Spearman	OID20199	0.297559	88	0.00502247	0.00723261	No correlation	Spearman
Kirsher et al. (MS HAP Depletion - Olink 5K)	P23588	EIF4B	Eukaryotic translation initiation factor 4B	OID43666	0.649768	78	NA	NA	Moderate correlation	Spearman	OID21000	0.604894	30	0.000516219	0.000816263	Moderate correlation	Spearman
Kirsher et al. (MS HAP Depletion - Olink 5K)	P23919	DTYMK	Thymidylate kinase	OID44614	0.4526	78	NA	NA	Weak correlation	Spearman	OID30308	0.4	9	0.291193	0.335809	Weak correlation	Spearman
Kirsher et al. (MS HAP Depletion - Olink 5K)	P24387	CRHBP	Corticotropin-releasing factor-binding protein	OID44569	0.56527	78	NA	NA	Moderate correlation	Spearman	OID20747	0.697363	88	4.41422e-14	1.21257e-13	Moderate correlation	Spearman
Kirsher et al. (MS HAP Depletion - Olink 5K)	P24592	IGFBP6	Insulin-like growth factor-binding protein 6	OID45374	0.718535	78	NA	NA	Strong correlation	Spearman	OID20413	0.820683	88	0	0	Strong correlation	Spearman
Kirsher et al. (MS HAP Depletion - Olink 5K)	P24666	ACP1	Low molecular weight phosphotyrosine protein phosphatase	OID43319	0.177632	78	NA	NA	No correlation	Spearman	OID30524	0.527139	88	2.09303e-07	4.33584e-07	Moderate correlation	Spearman
Kirsher et al. (MS HAP Depletion - Olink 5K)	P24821	TNC	Tenascin	OID45426	0.814515	78	NA	NA	Strong correlation	Spearman	OID20359	0.567964	88	7.8721e-09	1.82872e-08	Moderate correlation	Spearman
Kirsher et al. (MS HAP Depletion - Olink 5K)	P25445	FAS	Tumor necrosis factor receptor superfamily member 6	OID45123	0.608645	78	NA	NA	Moderate correlation	Spearman	OID20316	0.431601	80	6.40885e-05	0.000109797	Weak correlation	Spearman
Kirsher et al. (MS HAP Depletion - Olink 5K)	P25774	CTSS	Cathepsin S	OID44582	0.171487	78	NA	NA	No correlation	Spearman	OID21056	0.259043	88	0.0150246	0.0206109	No correlation	Spearman
Kirsher et al. (MS HAP Depletion - Olink 5K)	P25786	PSMA1	Proteasome subunit alpha type-1	OID42958	0.144602	78	NA	NA	No correlation	Spearman	OID21221	-0.162217	88	0.13089	0.162212	No correlation	Spearman
Kirsher et al. (MS HAP Depletion - Olink 5K)	P26022	PTX3	Pentraxin-related protein PTX3	OID44882	0.829689	78	NA	NA	Strong correlation	Spearman	OID20570	0.652273	65	8.35021e-09	1.93581e-08	Moderate correlation	Spearman
Kirsher et al. (MS HAP Depletion - Olink 5K)	P26447	S100A4	Protein S100-A4	OID44905	0.563449	78	NA	NA	Moderate correlation	Spearman	OID21519	0.812722	88	0	0	Strong correlation	Spearman
Kirsher et al. (MS HAP Depletion - Olink 5K)	P26927	MST1	Hepatocyte growth factor-like protein	OID45386	0.552144	78	NA	NA	Moderate correlation	Spearman	OID30713	0.751294	88	0	0	Strong correlation	Spearman
Kirsher et al. (MS HAP Depletion - Olink 5K)	P27169	PON1	Serum paraoxonase/arylesterase 1	OID45399	0.435754	78	NA	NA	Weak correlation	Spearman	OID30704	0.773344	88	0	0	Strong correlation	Spearman
Kirsher et al. (MS HAP Depletion - Olink 5K)	P27348	YWHAQ	14-3-3 protein theta	OID45021	0.574957	78	NA	NA	Moderate correlation	Spearman	OID30605	0.872671	88	0	0	Strong correlation	Spearman
Kirsher et al. (MS HAP Depletion - Olink 5K)	P27487	DPP4	Dipeptidyl peptidase 4	OID45351	0.693952	78	NA	NA	Moderate correlation	Spearman	OID20406	0.853668	88	0	0	Strong correlation	Spearman
Kirsher et al. (MS HAP Depletion - Olink 5K)	P27918	CFP	Properdin	OID45457	0.505532	78	NA	NA	Moderate correlation	Spearman	OID30784	0.153728	88	0.152485	0.18672	No correlation	Spearman
Kirsher et al. (MS HAP Depletion - Olink 5K)	P27930	IL1R2	Interleukin-1 receptor type 2	OID44718	0.627765	78	NA	NA	Moderate correlation	Spearman	OID20757	0.634972	88	0	0	Moderate correlation	Spearman
Kirsher et al. (MS HAP Depletion - Olink 5K)	P28799	GRN	Progranulin	OID45137	0.45189	78	NA	NA	Weak correlation	Spearman	OID21159	0.48135	88	2.78372e-06	5.30882e-06	Weak correlation	Spearman
Kirsher et al. (MS HAP Depletion - Olink 5K)	P28838	LAP3	Cytosol aminopeptidase	OID42688	0.31203	78	NA	NA	Weak correlation	Spearman	OID20436	0.556373	88	3.22674e-08	7.22815e-08	Moderate correlation	Spearman
Kirsher et al. (MS HAP Depletion - Olink 5K)	P28845	HSD11B1	11-beta-hydroxysteroid dehydrogenase 1	OID43820	0.544228	78	NA	NA	Moderate correlation	Spearman	OID20575	0.746416	88	0	0	Strong correlation	Spearman
Kirsher et al. (MS HAP Depletion - Olink 5K)	P28906	CD34	Hematopoietic progenitor cell antigen CD34	OID44513	0.190441	78	NA	NA	No correlation	Spearman	OID21025	0.624364	88	8.03408e-11	2.11433e-10	Moderate correlation	Spearman
Kirsher et al. (MS HAP Depletion - Olink 5K)	P29017	CD1C	T-cell surface glycoprotein CD1c	OID44506	0.651589	78	NA	NA	Moderate correlation	Spearman	OID21483	0.689419	74	0	0	Moderate correlation	Spearman
Kirsher et al. (MS HAP Depletion - Olink 5K)	P29279	CCN2	CCN family member 2	OID44505	0.620143	78	NA	NA	Moderate correlation	Spearman	OID20709	0.331347	76	0.00361019	0.00529338	Weak correlation	Spearman
Kirsher et al. (MS HAP Depletion - Olink 5K)	P29350	PTPN6	Tyrosine-protein phosphatase non-receptor type 6	OID44878	0.778879	78	NA	NA	Strong correlation	Spearman	OID20717	0.897732	88	0	0	Strong correlation	Spearman
Kirsher et al. (MS HAP Depletion - Olink 5K)	P29622	SERPINA4	Kallistatin	OID45491	0.490813	78	NA	NA	Weak correlation	Spearman	OID30774	0.816403	88	0	0	Strong correlation	Spearman
Kirsher et al. (MS HAP Depletion - Olink 5K)	P29692	EEF1D	Elongation factor 1-delta	OID44616	0.501761	78	NA	NA	Moderate correlation	Spearman	OID30335	0.476613	31	0.00728687	0.0103094	Weak correlation	Spearman
Kirsher et al. (MS HAP Depletion - Olink 5K)	P30040	ERP29	Endoplasmic reticulum resident protein 29	OID44636	0.190913	78	NA	NA	No correlation	Spearman	OID30578	0.733479	76	0	0	Strong correlation	Spearman
Kirsher et al. (MS HAP Depletion - Olink 5K)	P30041	PRDX6	Peroxiredoxin-6	OID44124	0.375738	78	NA	NA	Weak correlation	Spearman	OID21404	0.532405	88	1.51767e-07	3.19674e-07	Moderate correlation	Spearman
Kirsher et al. (MS HAP Depletion - Olink 5K)	P30043	BLVRB	Flavin reductase (NADPH)	OID45044	0.723036	78	NA	NA	Strong correlation	Spearman	OID21141	0.887957	88	0	0	Strong correlation	Spearman
Kirsher et al. (MS HAP Depletion - Olink 5K)	P30044	PRDX5	Peroxiredoxin-5, mitochondrial	OID44123	0.682419	78	NA	NA	Moderate correlation	Spearman	OID20644	0.795622	88	0	0	Strong correlation	Spearman
Kirsher et al. (MS HAP Depletion - Olink 5K)	P30046	DDT	D-dopachrome decarboxylase	OID45104	0.228948	78	NA	NA	No correlation	Spearman	OID30372	0.816984	88	0	0	Strong correlation	Spearman
Kirsher et al. (MS HAP Depletion - Olink 5K)	P30048	PRDX3	Thioredoxin-dependent peroxide reductase, mitochondrial	OID42938	0.0911313	78	NA	NA	No correlation	Spearman	OID20483	-0.180042	47	0.225147	0.267008	No correlation	Spearman
Kirsher et al. (MS HAP Depletion - Olink 5K)	P30086	PEBP1	Phosphatidylethanolamine-binding protein 1	OID45217	0.674983	78	NA	NA	Moderate correlation	Spearman	OID21087	0.845532	88	0	0	Strong correlation	Spearman
Kirsher et al. (MS HAP Depletion - Olink 5K)	P30101	PDIA3	Protein disulfide-isomerase A3	OID44842	0.0579041	78	NA	NA	No correlation	Spearman	OID30573	0.359357	88	0.000632191	0.000987198	Weak correlation	Spearman
Kirsher et al. (MS HAP Depletion - Olink 5K)	P30530	AXL	Tyrosine-protein kinase receptor UFO	OID45316	0.407251	78	NA	NA	Weak correlation	Spearman	OID20363	0.545096	88	3.99576e-08	8.88035e-08	Moderate correlation	Spearman
Kirsher et al. (MS HAP Depletion - Olink 5K)	P30613	PKLR	Pyruvate kinase PKLR	OID44850	0.196222	78	NA	NA	No correlation	Spearman	OID20682	0.674379	52	1.29103e-07	2.73467e-07	Moderate correlation	Spearman
Kirsher et al. (MS HAP Depletion - Olink 5K)	P30740	SERPINB1	Leukocyte elastase inhibitor	OID45255	0.699313	78	NA	NA	Moderate correlation	Spearman	OID21088	0.911719	88	5.57312e-35	1.77741e-34	Strong correlation	Spearman
Kirsher et al. (MS HAP Depletion - Olink 5K)	P31146	CORO1A	Coronin-1A	OID45087	0.488891	78	NA	NA	Weak correlation	Spearman	OID20286	0.811296	88	0	0	Strong correlation	Spearman
Kirsher et al. (MS HAP Depletion - Olink 5K)	P31431	SDC4	Syndecan-4	OID44915	0.567081	78	NA	NA	Moderate correlation	Spearman	OID20216	0.64	24	0.000989999	0.00153321	Moderate correlation	Spearman
Kirsher et al. (MS HAP Depletion - Olink 5K)	P31948	STIP1	Stress-induced-phosphoprotein 1	OID45271	0.79633	78	NA	NA	Strong correlation	Spearman	OID21077	0.890141	88	0	0	Strong correlation	Spearman
Kirsher et al. (MS HAP Depletion - Olink 5K)	P31949	S100A11	Protein S100-A11	OID44904	0.298373	78	NA	NA	No correlation	Spearman	OID20130	0.575484	88	4.48924e-09	1.06702e-08	Moderate correlation	Spearman
Kirsher et al. (MS HAP Depletion - Olink 5K)	P32004	L1CAM	Neural cell adhesion molecule L1	OID44736	0.612539	78	NA	NA	Moderate correlation	Spearman	OID21484	0.585397	88	3.33429e-09	8.04362e-09	Moderate correlation	Spearman
Kirsher et al. (MS HAP Depletion - Olink 5K)	P32119	PRDX2	Peroxiredoxin-2	OID45400	0.744382	78	NA	NA	Strong correlation	Spearman	OID30668	0.87843	88	0	0	Strong correlation	Spearman
Kirsher et al. (MS HAP Depletion - Olink 5K)	P32320	CDA	Cytidine deaminase	OID44522	0.00847573	78	NA	NA	No correlation	Spearman	OID30345	0.452289	64	0.00020488	0.000336696	Weak correlation	Spearman
Kirsher et al. (MS HAP Depletion - Olink 5K)	P32321	DCTD	Deoxycytidylate deaminase	OID44595	0.194957	78	NA	NA	No correlation	Spearman	OID30657	-0.224242	10	0.536688	0.586564	No correlation	Spearman
Kirsher et al. (MS HAP Depletion - Olink 5K)	P32942	ICAM3	Intercellular adhesion molecule 3	OID45147	0.610769	78	NA	NA	Moderate correlation	Spearman	OID20277	0.620866	88	0	0	Moderate correlation	Spearman
Kirsher et al. (MS HAP Depletion - Olink 5K)	P33151	CDH5	Cadherin-5	OID45064	0.509984	78	NA	NA	Moderate correlation	Spearman	OID20243	0.702711	88	2.33059e-14	6.46494e-14	Strong correlation	Spearman
Kirsher et al. (MS HAP Depletion - Olink 5K)	P33241	LSP1	Lymphocyte-specific protein 1	OID43939	0.740602	78	NA	NA	Strong correlation	Spearman	OID20530	0.490408	66	3.69012e-05	6.45915e-05	Weak correlation	Spearman
Kirsher et al. (MS HAP Depletion - Olink 5K)	P34096	RNASE4	Ribonuclease 4	OID45407	0.543191	78	NA	NA	Moderate correlation	Spearman	OID30705	0.24034	88	0.0243232	0.0328087	No correlation	Spearman
Kirsher et al. (MS HAP Depletion - Olink 5K)	P34896	SHMT1	Serine hydroxymethyltransferase, cytosolic	OID44930	0.868334	78	NA	NA	Strong correlation	Spearman	OID20714	0.951515	10	0	0	Strong correlation	Spearman
Kirsher et al. (MS HAP Depletion - Olink 5K)	P34913	EPHX2	Bifunctional epoxide hydrolase 2	OID42420	0.154351	78	NA	NA	No correlation	Spearman	OID20119	0.252632	19	0.295413	0.339634	No correlation	Spearman
Kirsher et al. (MS HAP Depletion - Olink 5K)	P34949	MPI	Mannose-6-phosphate isomerase	OID43984	-0.102687	78	NA	NA	No correlation	Spearman	OID21288	0.711693	42	4.63535e-07	9.36191e-07	Strong correlation	Spearman
Kirsher et al. (MS HAP Depletion - Olink 5K)	P35052	GPC1	Glypican-1	OID43773	0.558239	78	NA	NA	Moderate correlation	Spearman	OID21438	0.417738	88	6.00085e-05	0.000103277	Weak correlation	Spearman
Kirsher et al. (MS HAP Depletion - Olink 5K)	P35237	SERPINB6	Serpin B6	OID44922	0.703486	78	NA	NA	Strong correlation	Spearman	OID21023	0.747966	88	0	0	Strong correlation	Spearman
Kirsher et al. (MS HAP Depletion - Olink 5K)	P35247	SFTPD	Pulmonary surfactant-associated protein D	OID44927	0.38717	78	NA	NA	Weak correlation	Spearman	OID20214	0.579462	88	5.70619e-09	1.33935e-08	Moderate correlation	Spearman
Kirsher et al. (MS HAP Depletion - Olink 5K)	P35442	THBS2	Thrombospondin-2	OID45277	0.100899	78	NA	NA	No correlation	Spearman	OID21104	0.38925	66	0.00133841	0.00205029	Weak correlation	Spearman
Kirsher et al. (MS HAP Depletion - Olink 5K)	P35443	THBS4	Thrombospondin-4	OID45423	0.56441	78	NA	NA	Moderate correlation	Spearman	OID20368	0.607675	88	0	0	Moderate correlation	Spearman
Kirsher et al. (MS HAP Depletion - Olink 5K)	P35475	IDUA	Alpha-L-iduronidase	OID43831	0.645671	78	NA	NA	Moderate correlation	Spearman	OID21468	0.733333	9	0.0311232	0.0414365	Strong correlation	Spearman
Kirsher et al. (MS HAP Depletion - Olink 5K)	P35520	CBS	Cystathionine beta-synthase	OID43458	0.651617	78	NA	NA	Moderate correlation	Spearman	OID30200	0.175758	10	0.631967	0.676937	No correlation	Spearman
Kirsher et al. (MS HAP Depletion - Olink 5K)	P35542	SAA4	Serum amyloid A-4 protein	OID45409	0.273258	78	NA	NA	No correlation	Spearman	OID30726	0.594555	88	1.18095e-09	2.94325e-09	Moderate correlation	Spearman
Kirsher et al. (MS HAP Depletion - Olink 5K)	P35556	FBN2	Fibrillin-2	OID43703	-0.161148	78	NA	NA	No correlation	Spearman	OID30974	0.130499	32	0.474962	0.525718	No correlation	Spearman
Kirsher et al. (MS HAP Depletion - Olink 5K)	P35579	MYH9	Myosin-9	OID45193	0.876529	78	NA	NA	Strong correlation	Spearman	OID30382	-0.0376528	88	0.727157	0.765108	No correlation	Spearman
Kirsher et al. (MS HAP Depletion - Olink 5K)	P35590	TIE1	Tyrosine-protein kinase receptor Tie-1	OID45278	0.58783	78	NA	NA	Moderate correlation	Spearman	OID20303	0.523293	88	1.68633e-07	3.51916e-07	Moderate correlation	Spearman
Kirsher et al. (MS HAP Depletion - Olink 5K)	P35606	COPB2	Coatomer subunit beta'	OID43557	0.0603068	78	NA	NA	No correlation	Spearman	OID30173	-0.0237154	23	0.915508	0.929528	No correlation	Spearman
Kirsher et al. (MS HAP Depletion - Olink 5K)	P35611	ADD1	Alpha-adducin	OID44442	0.0645304	78	NA	NA	No correlation	Spearman	OID30655	0.0612745	17	0.816738	0.844411	No correlation	Spearman
Kirsher et al. (MS HAP Depletion - Olink 5K)	P35613	BSG	Basigin	OID43427	0.081779	78	NA	NA	No correlation	Spearman	OID20626	0.174251	63	0.171597	0.207201	No correlation	Spearman
Kirsher et al. (MS HAP Depletion - Olink 5K)	P35813	PPM1A	Protein phosphatase 1A	OID42929	-0.0371654	78	NA	NA	No correlation	Spearman	OID21184	0.257684	74	0.0266558	0.0358266	No correlation	Spearman
Kirsher et al. (MS HAP Depletion - Olink 5K)	P35916	FLT4	Vascular endothelial growth factor receptor 3	OID44657	0.464181	78	NA	NA	Weak correlation	Spearman	OID21491	0.734088	88	0	0	Strong correlation	Spearman
Kirsher et al. (MS HAP Depletion - Olink 5K)	P35968	KDR	Vascular endothelial growth factor receptor 2	OID44727	0.461905	78	NA	NA	Weak correlation	Spearman	OID21497	0.531471	88	1.60732e-07	3.36673e-07	Moderate correlation	Spearman
Kirsher et al. (MS HAP Depletion - Olink 5K)	P36222	CHI3L1	Chitinase-3-like protein 1	OID45335	0.941704	78	NA	NA	Strong correlation	Spearman	OID20399	0.902786	88	0	0	Strong correlation	Spearman
Kirsher et al. (MS HAP Depletion - Olink 5K)	P36269	GGT5	Glutathione hydrolase 5 proenzyme	OID43750	0.273183	78	NA	NA	No correlation	Spearman	OID20909	0.0404091	88	0.70855	0.748054	No correlation	Spearman
Kirsher et al. (MS HAP Depletion - Olink 5K)	P36888	FLT3	Receptor-type tyrosine-protein kinase FLT3	OID42471	0.192782	78	NA	NA	No correlation	Spearman	OID21272	0.125989	76	0.278157	0.323086	No correlation	Spearman
Kirsher et al. (MS HAP Depletion - Olink 5K)	P36955	SERPINF1	Pigment epithelium-derived factor	OID45497	0.446149	78	NA	NA	Weak correlation	Spearman	OID30757	0.602427	88	2.20455e-10	5.72168e-10	Moderate correlation	Spearman
Kirsher et al. (MS HAP Depletion - Olink 5K)	P36959	GMPR	GMP reductase 1	OID43764	0.725616	78	NA	NA	Strong correlation	Spearman	OID20641	0.717921	88	0	0	Strong correlation	Spearman
Kirsher et al. (MS HAP Depletion - Olink 5K)	P36980	CFHR2	Complement factor H-related protein 2	OID45454	0.227507	78	NA	NA	No correlation	Spearman	OID30720	0.866401	88	0	0	Strong correlation	Spearman
Kirsher et al. (MS HAP Depletion - Olink 5K)	P37173	TGFBR2	TGF-beta receptor type-2	OID44975	0.312398	78	NA	NA	Weak correlation	Spearman	OID21493	0.703399	74	0	0	Strong correlation	Spearman
Kirsher et al. (MS HAP Depletion - Olink 5K)	P37235	HPCAL1	Hippocalcin-like protein 1	OID43814	0.463246	78	NA	NA	Weak correlation	Spearman	OID20615	0.710084	88	0	0	Strong correlation	Spearman
Kirsher et al. (MS HAP Depletion - Olink 5K)	P37837	TALDO1	Transaldolase	OID45273	0.435071	78	NA	NA	Weak correlation	Spearman	OID30414	0.834701	88	0	0	Strong correlation	Spearman
Kirsher et al. (MS HAP Depletion - Olink 5K)	P37840	SNCA	Alpha-synuclein	OID44944	0.264963	78	NA	NA	No correlation	Spearman	OID30645	0.583548	88	3.97068e-09	9.51782e-09	Moderate correlation	Spearman
Kirsher et al. (MS HAP Depletion - Olink 5K)	P39059	COL15A1	Collagen alpha-1(XV) chain	OID45081	0.547996	78	NA	NA	Moderate correlation	Spearman	OID30396	0.595083	88	1.09609e-09	2.74998e-09	Moderate correlation	Spearman
Kirsher et al. (MS HAP Depletion - Olink 5K)	P39060	COL18A1	Collagen alpha-1(XVIII) chain	OID45082	0.493899	78	NA	NA	Weak correlation	Spearman	OID20332	0.578951	88	5.95967e-09	1.39306e-08	Moderate correlation	Spearman
Kirsher et al. (MS HAP Depletion - Olink 5K)	P40121	CAPG	Macrophage-capping protein	OID43449	0.58477	78	NA	NA	Moderate correlation	Spearman	OID21431	0.615666	76	5.7214e-09	1.34014e-08	Moderate correlation	Spearman
Kirsher et al. (MS HAP Depletion - Olink 5K)	P40189	IL6ST	Interleukin-6 receptor subunit beta	OID44720	0.390837	78	NA	NA	Weak correlation	Spearman	OID20147	0.293573	88	0.00550274	0.00790406	No correlation	Spearman
Kirsher et al. (MS HAP Depletion - Olink 5K)	P40197	GP5	Platelet glycoprotein V	OID44691	0.707179	78	NA	NA	Strong correlation	Spearman	OID30611	0.769173	88	2.08686e-18	6.18391e-18	Strong correlation	Spearman
Kirsher et al. (MS HAP Depletion - Olink 5K)	P40199	CEACAM6	Carcinoembryonic antigen-related cell adhesion molecule 6	OID45065	0.207653	78	NA	NA	No correlation	Spearman	OID30362	-0.314685	12	0.319472	0.364695	No correlation	Spearman
Kirsher et al. (MS HAP Depletion - Olink 5K)	P40925	MDH1	Malate dehydrogenase, cytoplasmic	OID45384	0.0957144	78	NA	NA	No correlation	Spearman	OID30669	0.823152	88	7.54813e-23	2.30944e-22	Strong correlation	Spearman
Kirsher et al. (MS HAP Depletion - Olink 5K)	P41159	LEP	Leptin	OID44746	0.939223	78	NA	NA	Strong correlation	Spearman	OID20187	0.922317	88	0	0	Strong correlation	Spearman
Kirsher et al. (MS HAP Depletion - Olink 5K)	P41222	PTGDS	Prostaglandin-H2 D-isomerase	OID45403	0.417671	78	NA	NA	Weak correlation	Spearman	OID20408	0.723821	88	0	0	Strong correlation	Spearman
Kirsher et al. (MS HAP Depletion - Olink 5K)	P41439	FOLR3	Folate receptor gamma	OID44661	0.92412	78	NA	NA	Strong correlation	Spearman	OID21485	0.687182	22	0.000577339	0.000906559	Moderate correlation	Spearman
Kirsher et al. (MS HAP Depletion - Olink 5K)	P42574	CASP3	Caspase-3	OID45050	0.606621	78	NA	NA	Moderate correlation	Spearman	OID20305	0.900743	88	0	0	Strong correlation	Spearman
Kirsher et al. (MS HAP Depletion - Olink 5K)	P42702	LIFR	Leukemia inhibitory factor receptor	OID43923	0.312409	78	NA	NA	Weak correlation	Spearman	OID20606	0.112366	22	0.617423	0.663245	No correlation	Spearman
Kirsher et al. (MS HAP Depletion - Olink 5K)	P42768	WAS	Actin nucleation-promoting factor WAS	OID43284	0.516028	78	NA	NA	Moderate correlation	Spearman	OID20479	0.42843	46	0.00321909	0.00475079	Weak correlation	Spearman
Kirsher et al. (MS HAP Depletion - Olink 5K)	P42785	PRCP	Lysosomal Pro-X carboxypeptidase	OID45235	0.465168	78	NA	NA	Weak correlation	Spearman	OID20337	0.665405	88	0	0	Moderate correlation	Spearman
Kirsher et al. (MS HAP Depletion - Olink 5K)	P42892	ECE1	Endothelin-converting enzyme 1	OID43647	0.30381	78	NA	NA	Weak correlation	Spearman	OID20891	0.22015	76	0.0561803	0.0726546	No correlation	Spearman
Kirsher et al. (MS HAP Depletion - Olink 5K)	P43121	MCAM	Cell surface glycoprotein MUC18	OID45383	0.397109	78	NA	NA	Weak correlation	Spearman	OID20343	0.744244	88	9.62542e-17	2.75815e-16	Strong correlation	Spearman
Kirsher et al. (MS HAP Depletion - Olink 5K)	P43234	CTSO	Cathepsin O	OID43580	0.0311461	78	NA	NA	No correlation	Spearman	OID20660	0.081993	65	0.515215	0.566385	No correlation	Spearman
Kirsher et al. (MS HAP Depletion - Olink 5K)	P43251	BTD	Biotinidase	OID45442	0.611578	78	NA	NA	Moderate correlation	Spearman	OID30754	0.604716	88	3.98748e-11	1.05678e-10	Moderate correlation	Spearman
Kirsher et al. (MS HAP Depletion - Olink 5K)	P43487	RANBP1	Ran-specific GTPase-activating protein	OID44166	0.563753	78	NA	NA	Moderate correlation	Spearman	OID30258	0.835564	88	0	0	Strong correlation	Spearman
Kirsher et al. (MS HAP Depletion - Olink 5K)	P43490	NAMPT	Nicotinamide phosphoribosyltransferase	OID42807	0.522707	78	NA	NA	Moderate correlation	Spearman	OID21227	-0.103077	25	0.62269	0.668268	No correlation	Spearman
Kirsher et al. (MS HAP Depletion - Olink 5K)	P43652	AFM	Afamin	OID45434	0.38153	78	NA	NA	Weak correlation	Spearman	OID30741	0.74904	88	0	0	Strong correlation	Spearman
Kirsher et al. (MS HAP Depletion - Olink 5K)	P46109	CRKL	Crk-like protein	OID44571	0.832598	78	NA	NA	Strong correlation	Spearman	OID20742	0.831848	88	0	0	Strong correlation	Spearman
Kirsher et al. (MS HAP Depletion - Olink 5K)	P46531	NOTCH1	Neurogenic locus notch homolog protein 1	OID45198	0.238306	78	NA	NA	No correlation	Spearman	OID20311	0.351449	88	0.000843311	0.00130963	Weak correlation	Spearman
Kirsher et al. (MS HAP Depletion - Olink 5K)	P46926	GNPDA1	Glucosamine-6-phosphate isomerase 1	OID43766	0.136357	78	NA	NA	No correlation	Spearman	OID30197	0.28093	76	0.014215	0.0196024	No correlation	Spearman
Kirsher et al. (MS HAP Depletion - Olink 5K)	P47929	LGALS7B	Galectin-7	OID43922	0.00431225	78	NA	NA	No correlation	Spearman	OID21406	0.190196	35	0.272644	0.317663	No correlation	Spearman
Kirsher et al. (MS HAP Depletion - Olink 5K)	P47972	NPTX2	Neuronal pentraxin-2	OID45203	0.606814	78	NA	NA	Moderate correlation	Spearman	OID30390	0.704796	51	3.57966e-08	7.98704e-08	Strong correlation	Spearman
Kirsher et al. (MS HAP Depletion - Olink 5K)	P48052	CPA2	Carboxypeptidase A2	OID44559	0.832092	78	NA	NA	Strong correlation	Spearman	OID21060	0.620022	30	0.000344315	0.000555331	Moderate correlation	Spearman
Kirsher et al. (MS HAP Depletion - Olink 5K)	P48060	GLIPR1	Glioma pathogenesis-related protein 1	OID43760	0.293972	78	NA	NA	No correlation	Spearman	OID31517	-0.5	9	0.177662	0.214067	No correlation	Spearman
Kirsher et al. (MS HAP Depletion - Olink 5K)	P48304	REG1B	Lithostathine-1-beta	OID45244	0.571804	78	NA	NA	Moderate correlation	Spearman	OID20266	0.70896	65	0	0	Strong correlation	Spearman
Kirsher et al. (MS HAP Depletion - Olink 5K)	P48357	LEPR	Leptin receptor	OID44747	0.443569	78	NA	NA	Weak correlation	Spearman	OID20128	0.68372	88	0	0	Moderate correlation	Spearman
Kirsher et al. (MS HAP Depletion - Olink 5K)	P48507	GCLM	Glutamate--cysteine ligase regulatory subunit	OID42504	0.615726	78	NA	NA	Moderate correlation	Spearman	OID30059	0.683438	88	0	0	Moderate correlation	Spearman
Kirsher et al. (MS HAP Depletion - Olink 5K)	P48643	CCT5	T-complex protein 1 subunit epsilon	OID42236	0.0658203	78	NA	NA	No correlation	Spearman	OID21200	0.748251	88	5.35994e-17	1.54372e-16	Strong correlation	Spearman
Kirsher et al. (MS HAP Depletion - Olink 5K)	P48668	KRT6C	Keratin, type II cytoskeletal 6C	OID43905	0.0550462	78	NA	NA	No correlation	Spearman	OID30169	-0.0886957	24	0.679359	0.720861	No correlation	Spearman
Kirsher et al. (MS HAP Depletion - Olink 5K)	P48740	MASP1	Mannan-binding lectin serine protease 1	OID43960	0.207425	78	NA	NA	No correlation	Spearman	OID20954	0.0373095	88	0.730012	0.766682	No correlation	Spearman
Kirsher et al. (MS HAP Depletion - Olink 5K)	P48745	CCN3	CCN family member 3	OID45054	-0.136672	78	NA	NA	No correlation	Spearman	OID20299	0.412634	63	0.000858141	0.00133083	Weak correlation	Spearman
Kirsher et al. (MS HAP Depletion - Olink 5K)	P48960	ADGRE5	Adhesion G protein-coupled receptor E5	OID45025	0.267264	78	NA	NA	No correlation	Spearman	OID20260	0.742313	88	0	0	Strong correlation	Spearman
Kirsher et al. (MS HAP Depletion - Olink 5K)	P49137	MAPKAPK2	MAP kinase-activated protein kinase 2	OID42739	-0.14784	78	NA	NA	No correlation	Spearman	OID31293	-0.15	9	0.708069	0.748054	No correlation	Spearman
Kirsher et al. (MS HAP Depletion - Olink 5K)	P49593	PPM1F	Protein phosphatase 1F	OID44864	-0.210435	78	NA	NA	No correlation	Spearman	OID30350	0.74285	52	0	0	Strong correlation	Spearman
Kirsher et al. (MS HAP Depletion - Olink 5K)	P49747	COMP	Cartilage oligomeric matrix protein	OID45338	0.706344	78	NA	NA	Strong correlation	Spearman	OID20405	0.732697	88	0	0	Strong correlation	Spearman
Kirsher et al. (MS HAP Depletion - Olink 5K)	P49767	VEGFC	Vascular endothelial growth factor C	OID45013	0.335652	78	NA	NA	Weak correlation	Spearman	OID21524	0.0879121	13	0.778501	0.810072	No correlation	Spearman
Kirsher et al. (MS HAP Depletion - Olink 5K)	P49908	SELENOP	Selenoprotein P	OID45488	0.507075	78	NA	NA	Moderate correlation	Spearman	OID30745	0.614194	88	1.96466e-10	5.13449e-10	Moderate correlation	Spearman
Kirsher et al. (MS HAP Depletion - Olink 5K)	P50053	KHK	Ketohexokinase	OID43889	0.388582	78	NA	NA	Weak correlation	Spearman	OID30241	0.106305	32	0.561125	0.611496	No correlation	Spearman
Kirsher et al. (MS HAP Depletion - Olink 5K)	P50225	SULT1A1	Sulfotransferase 1A1	OID44965	0.797317	78	NA	NA	Strong correlation	Spearman	OID21031	0.716982	66	0	0	Strong correlation	Spearman
Kirsher et al. (MS HAP Depletion - Olink 5K)	P50453	SERPINB9	Serpin B9	OID44232	0.863428	78	NA	NA	Strong correlation	Spearman	OID20932	0.72982	76	7.49791e-14	2.04967e-13	Strong correlation	Spearman
Kirsher et al. (MS HAP Depletion - Olink 5K)	P50502	ST13	Hsc70-interacting protein	OID44961	0.712971	78	NA	NA	Strong correlation	Spearman	OID30624	0.854672	88	0	0	Strong correlation	Spearman
Kirsher et al. (MS HAP Depletion - Olink 5K)	P50552	VASP	Vasodilator-stimulated phosphoprotein	OID45430	0.825491	78	NA	NA	Strong correlation	Spearman	OID30692	0.823694	88	0	0	Strong correlation	Spearman
Kirsher et al. (MS HAP Depletion - Olink 5K)	P50583	NUDT2	Bis(5'-nucleosyl)-tetraphosphatase [asymmetrical]	OID44050	0.268905	78	NA	NA	No correlation	Spearman	OID21308	0.537813	45	0.000175456	0.000291309	Moderate correlation	Spearman
Kirsher et al. (MS HAP Depletion - Olink 5K)	P50895	BCAM	Basal cell adhesion molecule	OID45039	0.397994	78	NA	NA	Weak correlation	Spearman	OID21076	0.582984	88	4.18171e-09	9.98129e-09	Moderate correlation	Spearman
Kirsher et al. (MS HAP Depletion - Olink 5K)	P50995	ANXA11	Annexin A11	OID43368	0.166728	78	NA	NA	No correlation	Spearman	OID20583	-0.251748	12	0.430115	0.481936	No correlation	Spearman
Kirsher et al. (MS HAP Depletion - Olink 5K)	P51161	FABP6	Gastrotropin	OID43695	0.253615	78	NA	NA	No correlation	Spearman	OID20076	0.537334	66	4.74569e-06	8.78341e-06	Moderate correlation	Spearman
Kirsher et al. (MS HAP Depletion - Olink 5K)	P51452	DUSP3	Dual specificity protein phosphatase 3	OID42390	0.136256	78	NA	NA	No correlation	Spearman	OID20827	0.302823	74	0.00872816	0.0122869	Weak correlation	Spearman
Kirsher et al. (MS HAP Depletion - Olink 5K)	P51580	TPMT	Thiopurine S-methyltransferase	OID43223	0.281311	78	NA	NA	No correlation	Spearman	OID21270	0.047619	8	0.934871	0.946609	No correlation	Spearman
Kirsher et al. (MS HAP Depletion - Olink 5K)	P51692	STAT5B	Signal transducer and activator of transcription 5B	OID44289	0.468456	78	NA	NA	Weak correlation	Spearman	OID21277	0.687449	39	2.83613e-06	5.39964e-06	Moderate correlation	Spearman
Kirsher et al. (MS HAP Depletion - Olink 5K)	P51693	APLP1	Amyloid beta precursor like protein 1	OID44466	0.745773	78	NA	NA	Strong correlation	Spearman	OID20164	0.639393	88	0	0	Moderate correlation	Spearman
Kirsher et al. (MS HAP Depletion - Olink 5K)	P51858	HDGF	Hepatoma-derived growth factor	OID43796	-0.0480153	78	NA	NA	No correlation	Spearman	OID21455	0.413481	67	0.000562917	0.000886378	Weak correlation	Spearman
Kirsher et al. (MS HAP Depletion - Olink 5K)	P51888	PRELP	Prolargin	OID44868	0.276344	78	NA	NA	No correlation	Spearman	OID20766	0.227696	52	0.104466	0.131192	No correlation	Spearman
Kirsher et al. (MS HAP Depletion - Olink 5K)	P52209	PGD	6-phosphogluconate dehydrogenase, decarboxylating	OID44845	0.386715	78	NA	NA	Weak correlation	Spearman	OID30344	0.677222	88	0	0	Moderate correlation	Spearman
Kirsher et al. (MS HAP Depletion - Olink 5K)	P52788	SMS	Spermine synthase	OID43107	0.290836	78	NA	NA	No correlation	Spearman	OID30853	0.727061	39	1.58962e-07	3.33914e-07	Strong correlation	Spearman
Kirsher et al. (MS HAP Depletion - Olink 5K)	P52799	EFNB2	Ephrin-B2	OID42397	0.168452	78	NA	NA	No correlation	Spearman	OID30954	0.199788	78	0.0795389	0.101583	No correlation	Spearman
Kirsher et al. (MS HAP Depletion - Olink 5K)	P52823	STC1	Stanniocalcin-1	OID44962	0.278703	78	NA	NA	No correlation	Spearman	OID21014	0.631712	44	7.11032e-06	1.29686e-05	Moderate correlation	Spearman
Kirsher et al. (MS HAP Depletion - Olink 5K)	P52848	NDST1	Bifunctional heparan sulfate N-deacetylase/N-sulfotransferase 1	OID44017	-0.0907068	78	NA	NA	No correlation	Spearman	OID31369	-0.139516	88	0.194465	0.232822	No correlation	Spearman
Kirsher et al. (MS HAP Depletion - Olink 5K)	P52888	THOP1	Thimet oligopeptidase	OID44978	0.298828	78	NA	NA	No correlation	Spearman	OID20194	0.198831	66	0.109418	0.137106	No correlation	Spearman
Kirsher et al. (MS HAP Depletion - Olink 5K)	P53634	CTSC	Dipeptidyl peptidase 1	OID44578	0.450904	78	NA	NA	Weak correlation	Spearman	OID20679	0.305731	88	0.00390697	0.00569157	Weak correlation	Spearman
Kirsher et al. (MS HAP Depletion - Olink 5K)	P54108	CRISP3	Cysteine-rich secretory protein 3	OID45342	0.68816	78	NA	NA	Moderate correlation	Spearman	OID30715	0.760752	88	0	0	Strong correlation	Spearman
Kirsher et al. (MS HAP Depletion - Olink 5K)	P54317	PNLIPRP2	Pancreatic lipase-related protein 2	OID44859	0.833212	78	NA	NA	Strong correlation	Spearman	OID20775	0.394443	43	0.00928758	0.0129934	Weak correlation	Spearman
Kirsher et al. (MS HAP Depletion - Olink 5K)	P54577	YARS1	Tyrosine--tRNA ligase, cytoplasmic	OID44418	0.912923	78	NA	NA	Strong correlation	Spearman	OID31494	0.815135	88	0	0	Strong correlation	Spearman
Kirsher et al. (MS HAP Depletion - Olink 5K)	P54687	BCAT1	Branched-chain-amino-acid aminotransferase, cytosolic	OID44474	0.370153	78	NA	NA	Weak correlation	Spearman	OID30312	0.392208	21	0.079653	0.101614	Weak correlation	Spearman
Kirsher et al. (MS HAP Depletion - Olink 5K)	P54727	RAD23B	UV excision repair protein RAD23 homolog B	OID42982	0.623313	78	NA	NA	Moderate correlation	Spearman	OID21166	0.762428	88	6.16203e-18	1.80699e-17	Strong correlation	Spearman
Kirsher et al. (MS HAP Depletion - Olink 5K)	P54760	EPHB4	Ephrin type-B receptor 4	OID45118	0.309754	78	NA	NA	Weak correlation	Spearman	OID20242	0.651245	88	0	0	Moderate correlation	Spearman
Kirsher et al. (MS HAP Depletion - Olink 5K)	P54764	EPHA4	Ephrin type-A receptor 4	OID44632	0.529584	78	NA	NA	Moderate correlation	Spearman	OID30622	0.553027	88	4.04665e-08	8.95816e-08	Moderate correlation	Spearman
Kirsher et al. (MS HAP Depletion - Olink 5K)	P54819	AK2	Adenylate kinase 2, mitochondrial	OID43350	0.464839	78	NA	NA	Weak correlation	Spearman	OID31142	0.791166	88	0	0	Strong correlation	Spearman
Kirsher et al. (MS HAP Depletion - Olink 5K)	P55010	EIF5	Eukaryotic translation initiation factor 5	OID42402	0.531178	78	NA	NA	Moderate correlation	Spearman	OID30156	0.435468	29	0.0190652	0.0259021	Weak correlation	Spearman
Kirsher et al. (MS HAP Depletion - Olink 5K)	P55058	PLTP	Phospholipid transfer protein	OID45228	0.222196	78	NA	NA	No correlation	Spearman	OID20238	0.68173	88	0	0	Moderate correlation	Spearman
Kirsher et al. (MS HAP Depletion - Olink 5K)	P55083	MFAP4	Microfibril-associated glycoprotein 4	OID44779	0.447541	78	NA	NA	Weak correlation	Spearman	OID30598	0.683967	88	0	0	Moderate correlation	Spearman
Kirsher et al. (MS HAP Depletion - Olink 5K)	P55103	INHBC	Inhibin beta C chain	OID45162	0.47402	78	NA	NA	Weak correlation	Spearman	OID21093	0.468557	88	4.14498e-06	7.74783e-06	Weak correlation	Spearman
Kirsher et al. (MS HAP Depletion - Olink 5K)	P55145	MANF	Mesencephalic astrocyte-derived neurotrophic factor	OID44766	0.622833	78	NA	NA	Moderate correlation	Spearman	OID20707	0.734669	88	0	0	Strong correlation	Spearman
Kirsher et al. (MS HAP Depletion - Olink 5K)	P55285	CDH6	Cadherin-6	OID44528	0.623819	78	NA	NA	Moderate correlation	Spearman	OID20157	0.743634	88	0	0	Strong correlation	Spearman
Kirsher et al. (MS HAP Depletion - Olink 5K)	P55291	CDH15	Cadherin-15	OID44524	0.739223	78	NA	NA	Strong correlation	Spearman	OID21005	0.46129	31	0.00964343	0.0134745	Weak correlation	Spearman
Kirsher et al. (MS HAP Depletion - Olink 5K)	P55774	CCL18	C-C motif chemokine 18	OID45325	-0.0956418	78	NA	NA	No correlation	Spearman	OID20395	0.786147	88	0	0	Strong correlation	Spearman
Kirsher et al. (MS HAP Depletion - Olink 5K)	P56159	GFRA1	GDNF family receptor alpha-1	OID43746	-0.143329	78	NA	NA	No correlation	Spearman	OID21457	-0.041958	12	0.903739	0.920037	No correlation	Spearman
Kirsher et al. (MS HAP Depletion - Olink 5K)	P58546	MTPN	Myotrophin	OID43996	0.242378	78	NA	NA	No correlation	Spearman	OID20080	0.130164	88	0.226307	0.268102	No correlation	Spearman
Kirsher et al. (MS HAP Depletion - Olink 5K)	P61026	RAB10	Ras-related protein Rab-10	OID44887	-0.196677	78	NA	NA	No correlation	Spearman	OID30357	0.368198	88	0.000454255	0.00072437	Weak correlation	Spearman
Kirsher et al. (MS HAP Depletion - Olink 5K)	P61457	PCBD1	Pterin-4-alpha-carbinolamine dehydratase	OID44832	0.139466	78	NA	NA	No correlation	Spearman	OID30610	-0.104895	12	0.749479	0.782035	No correlation	Spearman
Kirsher et al. (MS HAP Depletion - Olink 5K)	P61769	B2M	Beta-2-microglobulin	OID45441	0.411702	78	NA	NA	Weak correlation	Spearman	OID30725	0.808302	88	0	0	Strong correlation	Spearman
Kirsher et al. (MS HAP Depletion - Olink 5K)	P61916	NPC2	NPC intracellular cholesterol transporter 2	OID45201	0.383275	78	NA	NA	Weak correlation	Spearman	OID30418	0.653341	88	0	0	Moderate correlation	Spearman
Kirsher et al. (MS HAP Depletion - Olink 5K)	P61978	HNRNPK	Heterogeneous nuclear ribonucleoprotein K	OID41296	0.415825	78	NA	NA	Weak correlation	Spearman	OID20051	0.729087	88	0	0	Strong correlation	Spearman
Kirsher et al. (MS HAP Depletion - Olink 5K)	P63010	AP2B1	AP-2 complex subunit beta	OID42130	0.285196	78	NA	NA	No correlation	Spearman	OID30949	0.47162	18	0.0499704	0.064996	Weak correlation	Spearman
Kirsher et al. (MS HAP Depletion - Olink 5K)	P63241	EIF5A	Eukaryotic translation initiation factor 5A-1	OID42403	-0.0890881	78	NA	NA	No correlation	Spearman	OID20423	0.147811	88	0.169051	0.205004	No correlation	Spearman
Kirsher et al. (MS HAP Depletion - Olink 5K)	P78324	SIRPA	Tyrosine-protein phosphatase non-receptor type substrate 1	OID45259	-0.0215101	78	NA	NA	No correlation	Spearman	OID20304	0.380723	64	0.00204709	0.00306521	Weak correlation	Spearman
Kirsher et al. (MS HAP Depletion - Olink 5K)	P78552	IL13RA1	Interleukin-13 receptor subunit alpha-1	OID44715	0.343163	78	NA	NA	Weak correlation	Spearman	OID21504	0.47318	88	3.22972e-06	6.11803e-06	Weak correlation	Spearman
Kirsher et al. (MS HAP Depletion - Olink 5K)	P80188	LCN2	Neutrophil gelatinase-associated lipocalin	OID45382	0.542786	78	NA	NA	Moderate correlation	Spearman	OID20392	0.816486	88	3.19011e-22	9.73414e-22	Strong correlation	Spearman
Kirsher et al. (MS HAP Depletion - Olink 5K)	P80303	NUCB2	Nucleobindin-2	OID44045	0.303425	78	NA	NA	Weak correlation	Spearman	OID21448	0.591068	88	1.83525e-09	4.48485e-09	Moderate correlation	Spearman
Kirsher et al. (MS HAP Depletion - Olink 5K)	P80511	S100A12	Protein S100-A12	OID44199	0.197653	78	NA	NA	No correlation	Spearman	OID21374	0.806124	76	0	0	Strong correlation	Spearman
Kirsher et al. (MS HAP Depletion - Olink 5K)	P98095	FBLN2	Fibulin-2	OID45124	0.0641257	78	NA	NA	No correlation	Spearman	OID30378	0.615759	88	0	0	Moderate correlation	Spearman
Kirsher et al. (MS HAP Depletion - Olink 5K)	P98160	HSPG2	Basement membrane-specific heparan sulfate proteoglycan core protein	OID45370	-0.230415	78	NA	NA	No correlation	Spearman	OID20383	0.235585	88	0.0273536	0.0366336	No correlation	Spearman
Kirsher et al. (MS HAP Depletion - Olink 5K)	P98161	PKD1	Polycystin-1	OID44849	0.727639	78	NA	NA	Strong correlation	Spearman	OID30328	0.135941	88	0.206232	0.245867	No correlation	Spearman
Kirsher et al. (MS HAP Depletion - Olink 5K)	Q00796	SORD	Sorbitol dehydrogenase	OID44274	0.840564	78	NA	NA	Strong correlation	Spearman	OID21453	0.68617	48	2.33909e-07	4.81903e-07	Moderate correlation	Spearman
Kirsher et al. (MS HAP Depletion - Olink 5K)	Q01459	CTBS	Di-N-acetylchitobiase	OID45346	0.548806	78	NA	NA	Moderate correlation	Spearman	OID30710	0.580659	88	5.14562e-09	1.21536e-08	Moderate correlation	Spearman
Kirsher et al. (MS HAP Depletion - Olink 5K)	Q01469	FABP5	Fatty acid-binding protein 5	OID44644	0.403811	78	NA	NA	Weak correlation	Spearman	OID21043	0.409919	88	8.428e-05	0.000143086	Weak correlation	Spearman
Kirsher et al. (MS HAP Depletion - Olink 5K)	Q01638	IL1RL1	Interleukin-1 receptor-like 1	OID45158	0.553411	78	NA	NA	Moderate correlation	Spearman	OID20250	0.756446	74	0	0	Strong correlation	Spearman
Kirsher et al. (MS HAP Depletion - Olink 5K)	Q01973	ROR1	Inactive tyrosine-protein kinase transmembrane receptor ROR1	OID44902	0.0262396	78	NA	NA	No correlation	Spearman	OID20224	0.302477	44	0.0459703	0.0600699	Weak correlation	Spearman
Kirsher et al. (MS HAP Depletion - Olink 5K)	Q02487	DSC2	Desmocollin-2	OID45110	0.467242	78	NA	NA	Weak correlation	Spearman	OID21079	0.797489	88	0	0	Strong correlation	Spearman
Kirsher et al. (MS HAP Depletion - Olink 5K)	Q02742	GCNT1	Beta-1,3-galactosyl-O-glycosyl-glycoprotein beta-1,6-N-acetylglucosaminyltransferase	OID43745	0.365773	78	NA	NA	Weak correlation	Spearman	OID21379	-0.138462	14	0.637516	0.681586	No correlation	Spearman
Kirsher et al. (MS HAP Depletion - Olink 5K)	Q02763	TEK	Angiopoietin-1 receptor	OID44973	0.237674	78	NA	NA	No correlation	Spearman	OID21496	0.470043	88	5.01085e-06	9.24387e-06	Weak correlation	Spearman
Kirsher et al. (MS HAP Depletion - Olink 5K)	Q02790	FKBP4	Peptidyl-prolyl cis-trans isomerase FKBP4	OID43717	0.474096	78	NA	NA	Weak correlation	Spearman	OID20960	0.095749	39	0.560746	0.611496	No correlation	Spearman
Kirsher et al. (MS HAP Depletion - Olink 5K)	Q02952	AKAP12	A-kinase anchor protein 12	OID44456	0.38679	78	NA	NA	Weak correlation	Spearman	OID30571	0.397638	88	0.000124903	0.000209845	Weak correlation	Spearman
Kirsher et al. (MS HAP Depletion - Olink 5K)	Q03154	ACY1	Aminoacylase-1	OID44437	0.916666	78	NA	NA	Strong correlation	Spearman	OID20137	0.882463	88	0	0	Strong correlation	Spearman
[truncated: 416 more rows]
