# Supplementary material for: Comparative evaluation of Olink Explore 3072 and mass spectrometry with peptide fractionation for plasma proteomics
Source: Commun Chem. 2025 Nov 4;8:327. doi: 10.1038/s42004-025-01753-2 (PMC12586489; doi:10.1038/s42004-025-01753-2)
Supplement: Supplementary file 15 — Supplementary Data 12 [file 42004_2025_1753_MOESM15_ESM.xlsx]

## Sheet: SD12 Olink-Soma corr. compar.
Study	UniProt	Gene.Name	Description	SomaID	SomaScan.SeqID	OlinkID_Previous.study	Correlation_Previous.study	N_Previous.study	P.value_Previous.study	Adj.p.value_Previous.study	Cor.interval_Previous.study	Cor.method_Previous.study	OlinkID_Sissala	Correlation_Sissala	N_Sissala	P.value_Sissala	Adj.p.value_Sissala	Cor.interval_Sissala	Cor.method_Sissala
Dammer et al.	P09104	ENO2	Gamma-enolase	SL001731	ENO2.10339.48	NA	0.867499	35	1.54721e-11	NA	Strong correlation	Pearson	OID21046	0.851203	88	0	0	Strong correlation	Spearman
Dammer et al.	Q9Y5C1	ANGPTL3	Angiopoietin-related protein 3	SL006803	ANGPTL3.10391.1	NA	0.871498	35	9.62576e-12	NA	Strong correlation	Pearson	OID20407	0.795921	88	0	0	Strong correlation	Spearman
Dammer et al.	O95445	APOM	Apolipoprotein M	SL004747	APOM.10445.20	NA	0.637369	35	3.82791e-05	NA	Moderate correlation	Pearson	OID20374	0.829224	88	0	0	Strong correlation	Spearman
Dammer et al.	Q13231	CHIT1	Chitotriosidase-1	SL006029	CHIT1.3600.2	NA	0.929577	35	7.35456e-16	NA	Strong correlation	Pearson	OID20312	0.916047	88	0	0	Strong correlation	Spearman
Dammer et al.	Q03403	TFF2	Trefoil factor 2	SL002602	TFF2.9191.8	NA	0.941888	35	3.38764e-17	NA	Strong correlation	Pearson	OID20787	0.823444	52	0	0	Strong correlation	Spearman
Dammer et al.	P13987	CD59	CD59 glycoprotein	SL004557	CD59.10480.33	NA	0.426593	35	0.0106026	NA	Weak correlation	Pearson	OID20339	0.611074	88	0	0	Moderate correlation	Spearman
Dammer et al.	P16444	DPEP1	Dipeptidase 1	SL008734	DPEP1.8794.13	NA	0.193592	34	0.272633	NA	No correlation	Pearson	OID20897	0.736698	78	1.49625e-14	4.17103e-14	Strong correlation	Spearman
Dammer et al.	Q07954	LRP1	Prolow-density lipoprotein receptor-related protein 1	SL018603	LRP1.10699.52	NA	0.634518	35	4.24916e-05	NA	Moderate correlation	Pearson	OID21293	0.462418	88	7.37001e-06	1.34205e-05	Weak correlation	Spearman
Dammer et al.	P09603	CSF1	Macrophage colony-stimulating factor 1	SL002684	CSF1.10741.22	NA	0.50573	33	0.0026786	NA	Moderate correlation	Pearson	OID20719	0.77153	88	0	0	Strong correlation	Spearman
Dammer et al.	Q9UBP4	DKK3	Dickkopf-related protein 3	SL009412	DKK3.10746.24	NA	0.922869	35	3.13731e-15	NA	Strong correlation	Pearson	OID20264	0.824504	88	0	0	Strong correlation	Spearman
Dammer et al.	Q9UKJ1	PILRA	Paired immunoglobulin-like type 2 receptor alpha	SL012866	PILRA.8825.4	NA	0.239656	35	0.165553	NA	No correlation	Pearson	OID21129	0.533479	76	1.06025e-06	2.0674e-06	Moderate correlation	Spearman
Dammer et al.	O15031	PLXNB2	Plexin-B2	SL009948	PLXNB2.9216.100	NA	0.320656	35	0.0603723	NA	Weak correlation	Pearson	OID20317	0.580624	88	5.16146e-09	1.21655e-08	Moderate correlation	Spearman
Dammer et al.	P02452	COL1A1	Collagen alpha-1(I) chain	SL007932	COL1A1.11140.56	NA	0.716649	35	1.28409e-06	NA	Strong correlation	Pearson	OID20335	0.821722	88	0	0	Strong correlation	Spearman
Dammer et al.	Q9NPY3	CD93	Complement component C1q receptor	SL007696	CD93.14136.234	NA	0.867408	35	1.56373e-11	NA	Strong correlation	Pearson	OID20397	0.779155	88	0	0	Strong correlation	Spearman
Dammer et al.	P21757	MSR1	Macrophage scavenger receptor types I and II	SL004580	MSR1.15533.97	NA	0.910501	35	3.32319e-14	NA	Strong correlation	Pearson	OID21063	0.422833	44	0.00455121	0.00657914	Weak correlation	Spearman
Dammer et al.	P55291	CDH15	Cadherin-15	SL007295	CDH15.11215.6	NA	-0.0127256	34	0.943056	NA	No correlation	Pearson	OID21005	0.46129	31	0.00964343	0.0134745	Weak correlation	Spearman
Dammer et al.	Q14242	SELPLG	P-selectin glycoprotein ligand 1	SL007418	SELPLG.11266.8	NA	-0.0171916	35	0.921916	NA	No correlation	Pearson	OID20560	0.0673981	88	0.531986	0.581989	No correlation	Spearman
Dammer et al.	Q6UXK5	LRRN1	Leucine-rich repeat neuronal protein 1	SL015032	LRRN1.11293.14	NA	0.347272	35	0.0409558	NA	Weak correlation	Pearson	OID20438	0.768125	88	2.47505e-18	7.31501e-18	Strong correlation	Spearman
Dammer et al.	Q8NFT8	DNER	Delta and Notch-like epidermal growth factor-related receptor	SL008968	DNER.9769.48	NA	0.569089	33	0.000548122	NA	Moderate correlation	Pearson	OID20712	0.668594	66	0	0	Moderate correlation	Spearman
Dammer et al.	P07237	P4HB	Protein disulfide-isomerase	SL004901	P4HB.11450.110	NA	0.736533	35	4.56065e-07	NA	Strong correlation	Pearson	OID21509	0.537153	88	6.83184e-08	1.48045e-07	Moderate correlation	Spearman
Dammer et al.	Q8TDQ0	HAVCR2	Hepatitis A virus cellular receptor 2	SL007547	HAVCR2.5134.52	NA	0.658544	35	1.70349e-05	NA	Moderate correlation	Pearson	OID21137	0.735714	64	0	0	Strong correlation	Spearman
Dammer et al.	P08581	MET	Hepatocyte growth factor receptor	SL000134	MET.2837.3	NA	0.696843	35	3.31541e-06	NA	Moderate correlation	Pearson	OID20269	0.536334	88	7.21464e-08	1.56041e-07	Moderate correlation	Spearman
Dammer et al.	Q08345	DDR1	Epithelial discoidin domain-containing receptor 1	SL004119	DDR1.11836.144	NA	0.759099	35	1.25316e-07	NA	Strong correlation	Pearson	OID21009	0.530014	78	9.15098e-07	1.80305e-06	Moderate correlation	Spearman
Dammer et al.	P01133	EGF	Pro-epidermal growth factor	SL000084	EGF.5509.7	NA	0.884709	35	1.77969e-12	NA	Strong correlation	Pearson	OID20698	-0.151515	10	0.681808	0.72278	No correlation	Spearman
Dammer et al.	Q07960	ARHGAP1	Rho GTPase-activating protein 1	SL008179	ARHGAP1.9815.5	NA	0.945765	35	1.11617e-17	NA	Strong correlation	Pearson	OID21202	0.613839	88	0	0	Moderate correlation	Spearman
Dammer et al.	O14793	MSTN	Growth/differentiation factor 8	SL004357	MSTN.12077.32	NA	0.727306	35	7.45541e-07	NA	Strong correlation	Pearson	OID20115	0.741256	88	0	0	Strong correlation	Spearman
Dammer et al.	O43915	VEGFD	Vascular endothelial growth factor D	SL003320	VEGFD.13098.93	NA	0.553638	35	0.000560487	NA	Moderate correlation	Pearson	OID20662	0.703349	76	0	0	Strong correlation	Spearman
Dammer et al.	Q9H4F8	SMOC1	SPARC-related modular calcium-binding protein 1	SL011888	SMOC1.13118.5	NA	0.696116	34	4.844e-06	NA	Moderate correlation	Pearson	OID21461	0.539394	10	0.113298	0.141185	Moderate correlation	Spearman
Dammer et al.	Q8TEU8	WFIKKN2	WAP, Kazal, immunoglobulin, Kunitz and NTR domain-containing protein 2	SL010391	WFIKKN2.13408.23	NA	0.831093	35	6.38607e-10	NA	Strong correlation	Pearson	OID20785	0.500205	76	5.70765e-06	1.0495e-05	Moderate correlation	Spearman
Dammer et al.	P09211	GSTP1	Glutathione S-transferase P	SL003643	GSTP1.4911.49	NA	0.34169	34	0.0479473	NA	Weak correlation	Pearson	OID20876	0.254271	88	0.0170418	0.0232089	No correlation	Spearman
Dammer et al.	Q9NRA1	PDGFC	Platelet-derived growth factor C	SL011071	PDGFC.13658.31	NA	0.348054	35	0.0404725	NA	Weak correlation	Pearson	OID21183	0.0452258	88	0.675652	0.717602	No correlation	Spearman
Dammer et al.	Q06418	TYRO3	Tyrosine-protein kinase receptor TYRO3	SL004136	TYRO3.2611.72	NA	0.249464	35	0.148398	NA	No correlation	Pearson	OID20161	0.190868	76	0.0985914	0.12423	No correlation	Spearman
Dammer et al.	Q01344	IL5RA	Interleukin-5 receptor subunit alpha	SL005188	IL5RA.13686.2	NA	0.887782	35	1.1669e-12	NA	Strong correlation	Pearson	OID20601	0.496503	12	0.104093	0.130869	Weak correlation	Spearman
Dammer et al.	Q14515	SPARCL1	SPARC-like protein 1	SL005488	SPARCL1.4467.49	NA	0.671637	35	9.99813e-06	NA	Moderate correlation	Pearson	OID20361	0.706407	88	1.48659e-14	4.15436e-14	Strong correlation	Spearman
Dammer et al.	Q15485	FCN2	Ficolin-2	SL006542	FCN2.13717.15	NA	0.922087	35	3.68354e-15	NA	Strong correlation	Pearson	OID20382	0.596686	88	8.58977e-10	2.17441e-09	Moderate correlation	Spearman
Dammer et al.	P24158	PRTN3	Myeloblastin	SL004008	PRTN3.3514.49	NA	0.572506	35	0.000325908	NA	Moderate correlation	Pearson	OID20329	0.670977	76	0	0	Moderate correlation	Spearman
Dammer et al.	P53634	CTSC	Dipeptidyl peptidase 1	SL007280	CTSC.13730.18	NA	0.732205	35	5.75735e-07	NA	Strong correlation	Pearson	OID20679	0.305731	88	0.00390697	0.00569157	Weak correlation	Spearman
Dammer et al.	P08833	IGFBP1	Insulin-like growth factor-binding protein 1	SL000462	IGFBP1.13741.36	NA	0.987914	35	2.664e-28	NA	Strong correlation	Pearson	OID20246	0.868486	78	0	0	Strong correlation	Spearman
Dammer et al.	P23280	CA6	Carbonic anhydrase 6	SL010288	CA6.3352.80	NA	0.963426	35	1.91286e-20	NA	Strong correlation	Pearson	OID21096	0.900004	88	0	0	Strong correlation	Spearman
Dammer et al.	P28838	LAP3	Cytosol aminopeptidase	SL000499	LAP3.15610.72	NA	0.791187	35	1.5375e-08	NA	Strong correlation	Pearson	OID20436	0.556373	88	3.22674e-08	7.22815e-08	Moderate correlation	Spearman
Dammer et al.	O75594	PGLYRP1	Peptidoglycan recognition protein 1	SL004515	PGLYRP1.3329.14	NA	0.625426	35	5.88752e-05	NA	Moderate correlation	Pearson	OID20338	0.746892	88	0	0	Strong correlation	Spearman
Dammer et al.	P22748	CA4	Carbonic anhydrase 4	SL010369	CA4.14069.61	NA	0.611917	35	9.3823e-05	NA	Moderate correlation	Pearson	OID20241	0.210496	58	0.112644	0.140525	No correlation	Spearman
Dammer et al.	P24592	IGFBP6	Insulin-like growth factor-binding protein 6	SL005172	IGFBP6.2686.67	NA	0.708966	35	1.87235e-06	NA	Strong correlation	Pearson	OID20413	0.820683	88	0	0	Strong correlation	Spearman
Dammer et al.	P01137	TGFB1	Transforming growth factor beta-1 proprotein	SL000584	TGFB1.14108.15	NA	0.844093	33	6.76499e-10	NA	Strong correlation	Pearson	OID20621	0.537565	88	1.10129e-07	2.35931e-07	Moderate correlation	Spearman
Dammer et al.	Q16663	CCL15	C-C motif chemokine 15	SL003190	CCL15.18289.16	NA	0.947991	35	5.68488e-18	NA	Strong correlation	Pearson	OID20328	0.755466	88	1.81564e-17	5.29678e-17	Strong correlation	Spearman
Dammer et al.	P09486	SPARC	SPARC	SL000532	SPARC.3043.49	NA	0.783814	35	2.56816e-08	NA	Strong correlation	Pearson	OID21511	0.896622	88	0	0	Strong correlation	Spearman
Dammer et al.	P35442	THBS2	Thrombospondin-2	SL007206	THBS2.3339.33	NA	0.754103	35	1.68781e-07	NA	Strong correlation	Pearson	OID21104	0.38925	66	0.00133841	0.00205029	Weak correlation	Spearman
Dammer et al.	P26447	S100A4	Protein S100-A4	SL004821	S100A4.14116.129	NA	0.6458	35	2.79357e-05	NA	Moderate correlation	Pearson	OID21519	0.812722	88	0	0	Strong correlation	Spearman
Dammer et al.	P27930	IL1R2	Interleukin-1 receptor type 2	SL000145	IL1R2.14133.93	NA	0.890074	35	8.44931e-13	NA	Strong correlation	Pearson	OID20757	0.634972	88	0	0	Moderate correlation	Spearman
Dammer et al.	Q86SJ2	AMIGO2	Amphoterin-induced protein 2	SL015046	AMIGO2.14134.49	NA	0.720367	35	1.06523e-06	NA	Strong correlation	Pearson	OID21370	0.395284	88	0.000155885	0.000260346	Weak correlation	Spearman
Dammer et al.	Q15828	CST6	Cystatin-M	SL004438	CST6.3303.23	NA	0.92602	35	1.61448e-15	NA	Strong correlation	Pearson	OID20293	0.89671	88	0	0	Strong correlation	Spearman
Dammer et al.	P13598	ICAM2	Intercellular adhesion molecule 2	SL003177	ICAM2.14756.29	NA	0.284572	35	0.097546	NA	No correlation	Pearson	OID20248	0.633405	88	0	0	Moderate correlation	Spearman
Dammer et al.	P12830	CDH1	Cadherin-1	SL000055	CDH1.18429.10	NA	0.373898	35	0.0269236	NA	Weak correlation	Pearson	OID20353	0.706351	88	0	0	Strong correlation	Spearman
Dammer et al.	Q14696	MESD	LRP chaperone MESD	SL012502	MESD.15299.102	NA	0.926348	35	1.50393e-15	NA	Strong correlation	Pearson	OID21099	0.823271	88	0	0	Strong correlation	Spearman
Dammer et al.	Q06141	REG3A	Regenerating islet-derived protein 3-alpha	SL002648	REG3A.15304.1	NA	0.705561	35	2.20463e-06	NA	Strong correlation	Pearson	OID20258	0.895238	64	0	0	Strong correlation	Spearman
Dammer et al.	P15086	CPB1	Carboxypeptidase B	SL011428	CPB1.15375.49	NA	0.961741	35	3.97182e-20	NA	Strong correlation	Pearson	OID20289	0.819925	88	0	0	Strong correlation	Spearman
Dammer et al.	P15090	FABP4	Fatty acid-binding protein, adipocyte	SL005086	FABP4.9851.9	NA	0.945837	35	1.09263e-17	NA	Strong correlation	Pearson	OID20245	0.888274	88	0	0	Strong correlation	Spearman
Dammer et al.	O60462	NRP2	Neuropilin-2	SL005203	NRP2.6590.54	NA	0.213503	35	0.21814	NA	No correlation	Pearson	OID21081	0.603691	88	4.78657e-10	1.22541e-09	Moderate correlation	Spearman
Dammer et al.	P12931	SRC	Proto-oncogene tyrosine-protein kinase Src	SL005268	SRC.15433.4	NA	0.223352	35	0.197139	NA	No correlation	Pearson	OID21521	0.903931	88	0	0	Strong correlation	Spearman
Dammer et al.	P21589	NT5E	5'-nucleotidase	SL000246	NT5E.15452.5	NA	0.841795	35	2.35951e-10	NA	Strong correlation	Pearson	OID21498	0.777362	76	0	0	Strong correlation	Spearman
Dammer et al.	Q13444	ADAM15	Disintegrin and metalloproteinase domain-containing protein 15	SL017116	ADAM15.15455.40	NA	0.12944	34	0.465633	NA	No correlation	Pearson	OID20109	0.263345	53	0.0570178	0.0735517	No correlation	Spearman
Dammer et al.	P01732	CD8A	T-cell surface glycoprotein CD8 alpha chain	SL007072	CD8A.15462.28	NA	0.841147	33	8.84865e-10	NA	Strong correlation	Pearson	OID21018	0.651948	21	0.00176691	0.00268124	Moderate correlation	Spearman
Dammer et al.	Q86VZ4	LRP11	Low-density lipoprotein receptor-related protein 11	SL017588	LRP11.15472.16	NA	0.870528	35	1.08157e-11	NA	Strong correlation	Pearson	OID20185	0.328003	54	0.015464	0.021188	Weak correlation	Spearman
Dammer et al.	P55058	PLTP	Phospholipid transfer protein	SL004948	PLTP.15475.4	NA	0.38058	35	0.0241081	NA	Weak correlation	Pearson	OID20238	0.68173	88	0	0	Moderate correlation	Spearman
Dammer et al.	P23141	CES1	Liver carboxylesterase 1	SL006149	CES1.15487.164	NA	0.615188	35	8.39765e-05	NA	Moderate correlation	Pearson	OID20244	0.909901	88	0	0	Strong correlation	Spearman
Dammer et al.	P41439	FOLR3	Folate receptor gamma	SL012435	FOLR3.15495.9	NA	0.761326	35	1.09489e-07	NA	Strong correlation	Pearson	OID21485	0.687182	22	0.000577339	0.000906559	Moderate correlation	Spearman
Dammer et al.	Q16651	PRSS8	Prostasin	SL003260	PRSS8.15513.108	NA	0.615842	35	8.21237e-05	NA	Moderate correlation	Pearson	OID20763	0.674165	53	9.75278e-08	2.10533e-07	Moderate correlation	Spearman
Dammer et al.	P20062	TCN2	Transcobalamin-2	SL003335	TCN2.5584.21	NA	0.835458	35	4.29124e-10	NA	Strong correlation	Pearson	OID20341	0.52897	88	1.87283e-07	3.89396e-07	Moderate correlation	Spearman
Dammer et al.	P08887	IL6R	Interleukin-6 receptor subunit alpha	SL001943	IL6R.8092.29	NA	0.932455	35	3.77613e-16	NA	Strong correlation	Pearson	OID20385	0.653218	88	0	0	Moderate correlation	Spearman
Dammer et al.	P12644	BMP4	Bone morphogenetic protein 4	SL003996	BMP4.15667.39	NA	0.685459	35	5.53178e-06	NA	Moderate correlation	Pearson	OID20994	0.733333	9	0.0311232	0.0414365	Strong correlation	Spearman
Dammer et al.	P55103	INHBC	Inhibin beta C chain	SL007288	INHBC.6408.2	NA	0.789248	35	1.76296e-08	NA	Strong correlation	Pearson	OID21093	0.468557	88	4.14498e-06	7.74783e-06	Weak correlation	Spearman
Dammer et al.	P35916	FLT4	Vascular endothelial growth factor receptor 3	SL003322	FLT4.2358.19	NA	0.890896	35	7.5125e-13	NA	Strong correlation	Pearson	OID21491	0.734088	88	0	0	Strong correlation	Spearman
Dammer et al.	Q9BXR6	CFHR5	Complement factor H-related protein 5	SL006830	CFHR5.7885.17	NA	0.84371	35	1.95925e-10	NA	Strong correlation	Pearson	OID30716	0.737085	88	2.66806e-16	7.60667e-16	Strong correlation	Spearman
Dammer et al.	P11717	IGF2R	Cation-independent mannose-6-phosphate receptor	SL003679	IGF2R.16057.6	NA	0.822367	35	1.3683e-09	NA	Strong correlation	Pearson	OID21146	0.58346	88	4.0031e-09	9.57522e-09	Moderate correlation	Spearman
Dammer et al.	Q14112	NID2	Nidogen-2	SL008193	NID2.16060.99	NA	0.827664	35	8.65982e-10	NA	Strong correlation	Pearson	OID21085	0.4596	88	8.48121e-06	1.5345e-05	Weak correlation	Spearman
Dammer et al.	O75791	GRAP2	GRB2-related adapter protein 2	SL005725	GRAP2.16074.12	NA	0.790056	35	1.66552e-08	NA	Strong correlation	Pearson	OID20192	0.669812	46	8.38031e-07	1.65989e-06	Moderate correlation	Spearman
Dammer et al.	P55285	CDH6	Cadherin-6	SL004865	CDH6.3591.51	NA	-0.014729	35	0.933074	NA	No correlation	Pearson	OID20157	0.743634	88	0	0	Strong correlation	Spearman
Dammer et al.	P15121	AKR1B1	Aldo-keto reductase family 1 member B1	SL003659	AKR1B1.9854.36	NA	0.960751	35	6.0102e-20	NA	Strong correlation	Pearson	OID21244	0.527104	88	2.0975e-07	4.33713e-07	Moderate correlation	Spearman
Dammer et al.	P51858	HDGF	Hepatoma-derived growth factor	SL013046	HDGF.8953.47	NA	0.907011	35	6.08243e-14	NA	Strong correlation	Pearson	OID21455	0.413481	67	0.000562917	0.000886378	Weak correlation	Spearman
Dammer et al.	Q99497	PARK7	Parkinson disease protein 7	SL008933	PARK7.19523.215	NA	0.954283	35	7.09785e-19	NA	Strong correlation	Pearson	OID21160	0.900655	88	0	0	Strong correlation	Spearman
Dammer et al.	P00533	EGFR	Epidermal growth factor receptor	SL002644	EGFR.2677.1	NA	0.644352	35	2.95088e-05	NA	Moderate correlation	Pearson	OID20319	0.589071	88	1.56869e-09	3.87539e-09	Moderate correlation	Spearman
Dammer et al.	P35247	SFTPD	Pulmonary surfactant-associated protein D	SL004484	SFTPD.19590.46	NA	0.394345	35	0.0190712	NA	Weak correlation	Pearson	OID20214	0.579462	88	5.70619e-09	1.33935e-08	Moderate correlation	Spearman
Dammer et al.	P15085	CPA1	Carboxypeptidase A1	SL009336	CPA1.19760.26	NA	0.389095	35	0.0208772	NA	Weak correlation	Pearson	OID20280	0.91444	88	1.53732e-35	4.9168e-35	Strong correlation	Spearman
Dammer et al.	Q12866	MERTK	Tyrosine-protein kinase Mer	SL004873	MERTK.19787.14	NA	0.158778	35	0.36228	NA	No correlation	Pearson	OID20657	0.242172	88	0.023235	0.0314537	No correlation	Spearman
Dammer et al.	P19320	VCAM1	Vascular cell adhesion protein 1	SL001720	VCAM1.20093.9	NA	0.803571	35	6.19259e-09	NA	Strong correlation	Pearson	OID20396	0.817583	88	0	0	Strong correlation	Spearman
Dammer et al.	Q9UEW3	MARCO	Macrophage receptor MARCO	SL018780	MARCO.20134.27	NA	0.469155	35	0.00446836	NA	Weak correlation	Pearson	OID20210	0.654908	88	0	0	Moderate correlation	Spearman
Dammer et al.	P13591	NCAM1	Neural cell adhesion molecule 1	SL003764	NCAM1.4498.62	NA	0.760312	35	1.16455e-07	NA	Strong correlation	Pearson	OID20354	0.553027	88	4.04665e-08	8.95816e-08	Moderate correlation	Spearman
Dammer et al.	Q9UKX5	ITGA11	Integrin alpha-11	SL022706	ITGA11.ITGB1.21698.11	NA	0.579375	35	0.000265334	NA	Moderate correlation	Pearson	OID20581	0.731165	88	0	0	Strong correlation	Spearman
Dammer et al.	P06756	ITGAV	Integrin alpha-V	SL002726	ITGAV.ITGB3.20187.10	NA	0.802346	35	6.79471e-09	NA	Strong correlation	Pearson	OID21416	0.696835	88	4.69816e-14	1.28743e-13	Moderate correlation	Spearman
Dammer et al.	Q96AP7	ESAM	Endothelial cell-selective adhesion molecule	SL005160	ESAM.2981.9	NA	0.836855	35	3.76957e-10	NA	Strong correlation	Pearson	OID20270	0.588992	88	1.57856e-09	3.88279e-09	Moderate correlation	Spearman
Dammer et al.	Q6UXG3	CD300LG	CMRF35-like molecule 9	SL017494	CD300LG.20585.5	NA	0.939183	35	7.03341e-17	NA	Strong correlation	Pearson	OID21130	0.818182	10	0.00681113	0.00966051	Strong correlation	Spearman
Dammer et al.	P06748	NPM1	Nucleophosmin	SL001735	NPM1.21244.57	NA	0.77579	34	7.0612e-08	NA	Strong correlation	Pearson	OID20961	-0.111888	12	0.732775	0.767443	No correlation	Spearman
Dammer et al.	P08648	ITGA5	Integrin alpha-5	SL017984	ITGA5.6932.42	NA	0.476487	35	0.0038075	NA	Weak correlation	Pearson	OID21139	0.393752	88	0.000165996	0.000276416	Weak correlation	Spearman
Dammer et al.	P23229	ITGA6	Integrin alpha-6	SL004570	ITGA6.21979.12	NA	0.678242	35	7.56455e-06	NA	Moderate correlation	Pearson	OID20528	0.366912	88	0.000476887	0.000758318	Weak correlation	Spearman
Dammer et al.	P42768	WAS	Actin nucleation-promoting factor WAS	SL022551	WAS.22033.32	NA	0.826557	35	9.54044e-10	NA	Strong correlation	Pearson	OID20479	0.42843	46	0.00321909	0.00475079	Weak correlation	Spearman
Dammer et al.	P01033	TIMP1	Metalloproteinase inhibitor 1	SL000591	TIMP1.25967.34	NA	0.656983	35	1.81215e-05	NA	Moderate correlation	Pearson	OID20418	0.790708	88	0	0	Strong correlation	Spearman
Dammer et al.	Q9NNX6	CD209	CD209 antigen	SL005157	CD209.3029.52	NA	0.905267	35	8.15547e-14	NA	Strong correlation	Pearson	OID20262	0.539062	88	1.00232e-07	2.15958e-07	Moderate correlation	Spearman
Dammer et al.	Q9HCK4	ROBO2	Roundabout homolog 2	SL007680	ROBO2.22578.17	NA	0.819	35	1.81604e-09	NA	Strong correlation	Pearson	OID21007	0.64547	41	8.77907e-06	1.58332e-05	Moderate correlation	Spearman
Dammer et al.	P18065	IGFBP2	Insulin-like growth factor-binding protein 2	SL000466	IGFBP2.22985.160	NA	0.946627	35	8.62444e-18	NA	Strong correlation	Pearson	OID20325	0.882709	88	0	0	Strong correlation	Spearman
Dammer et al.	Q14118	DAG1	Dystroglycan 1	SL004979	DAG1.23176.17	NA	0.397553	35	0.0180328	NA	Weak correlation	Pearson	OID20774	-0.0562326	88	0.602164	0.648087	No correlation	Spearman
Dammer et al.	P13501	CCL5	C-C motif chemokine 5	SL000563	CCL5.5480.49	NA	0.730493	35	6.3053e-07	NA	Strong correlation	Pearson	OID20412	0.780564	88	0	0	Strong correlation	Spearman
Dammer et al.	P41159	LEP	Leptin	SL000498	LEP.8484.24	NA	0.98668	35	1.31292e-27	NA	Strong correlation	Pearson	OID20187	0.922317	88	0	0	Strong correlation	Spearman
Dammer et al.	Q01973	ROR1	Inactive tyrosine-protein kinase transmembrane receptor ROR1	SL006114	ROR1.8474.6	NA	0.891025	35	7.3743e-13	NA	Strong correlation	Pearson	OID20224	0.302477	44	0.0459703	0.0600699	Weak correlation	Spearman
Dammer et al.	P24821	TNC	Tenascin	SL003198	TNC.5675.6	NA	0.698516	35	3.06913e-06	NA	Moderate correlation	Pearson	OID20359	0.567964	88	7.8721e-09	1.82872e-08	Moderate correlation	Spearman
Dammer et al.	P09237	MMP7	Matrilysin	SL000525	MMP7.2789.26	NA	0.88152	35	2.72407e-12	NA	Strong correlation	Pearson	OID20087	0.70751	22	0.000337407	0.000544968	Strong correlation	Spearman
Dammer et al.	P04070	PROC	Vitamin K-dependent protein C	SL003974	PROC.3758.63	NA	0.785957	35	2.21688e-08	NA	Strong correlation	Pearson	OID20402	0.649695	88	0	0	Moderate correlation	Spearman
Dammer et al.	Q9Y240	CLEC11A	C-type lectin domain family 11 member A	SL004362	CLEC11A.2966.65	NA	0.87557	35	5.83921e-12	NA	Strong correlation	Pearson	OID21112	0.141172	88	0.189534	0.227643	No correlation	Spearman
Dammer et al.	P20333	TNFRSF1B	Tumor necrosis factor receptor superfamily member 1B	SL001800	TNFRSF1B.8368.102	NA	0.915327	35	1.38126e-14	NA	Strong correlation	Pearson	OID21145	0.916667	9	0.00131173	0.00201489	Strong correlation	Spearman
Dammer et al.	O14786	NRP1	Neuropilin-1	SL006397	NRP1.5542.22	NA	0.796045	35	1.08414e-08	NA	Strong correlation	Pearson	OID20390	0.776142	88	6.55631e-19	1.96341e-18	Strong correlation	Spearman
Dammer et al.	P15289	ARSA	Arylsulfatase A	SL005392	ARSA.3583.54	NA	0.759976	35	1.18844e-07	NA	Strong correlation	Pearson	OID21138	0.349845	18	0.15495	0.189533	Weak correlation	Spearman
Dammer et al.	P48740	MASP1	Mannan-binding lectin serine protease 1	SL011049	MASP1.3605.77	NA	0.609322	35	0.000102361	NA	Moderate correlation	Pearson	OID20954	0.0373095	88	0.730012	0.766682	No correlation	Spearman
Dammer et al.	P42892	ECE1	Endothelin-converting enzyme 1	SL004060	ECE1.8767.44	NA	0.584378	34	0.000284584	NA	Moderate correlation	Pearson	OID20891	0.22015	76	0.0561803	0.0726546	No correlation	Spearman
Dammer et al.	Q99538	LGMN	Legumain	SL008909	LGMN.3622.33	NA	0.814686	35	2.58837e-09	NA	Strong correlation	Pearson	OID20773	0.538464	68	2.17557e-06	4.17724e-06	Moderate correlation	Spearman
Dammer et al.	Q9UIB8	CD84	SLAM family member 5	SL008588	CD84.3642.4	NA	0.826414	35	9.66033e-10	NA	Strong correlation	Pearson	OID20607	0.238579	88	0.0254103	0.0342342	No correlation	Spearman
Dammer et al.	P25786	PSMA1	Proteasome subunit alpha type-1	SL010973	PSMA1.7880.9	NA	-0.0151426	35	0.931199	NA	No correlation	Pearson	OID21221	-0.162217	88	0.13089	0.162212	No correlation	Spearman
Dammer et al.	Q9HCB6	SPON1	Spondin-1	SL005115	SPON1.4297.62	NA	0.80707	35	4.73405e-09	NA	Strong correlation	Pearson	OID20759	0.613454	88	2.09407e-10	5.44748e-10	Moderate correlation	Spearman
Dammer et al.	Q07654	TFF3	Trefoil factor 3	SL006119	TFF3.4721.54	NA	0.93277	35	3.50371e-16	NA	Strong correlation	Pearson	OID20371	0.686644	88	0	0	Moderate correlation	Spearman
Dammer et al.	O75144	ICOSLG	ICOS ligand	SL004853	ICOSLG.9303.9	NA	0.210578	35	0.224661	NA	No correlation	Pearson	OID21351	0.551196	88	4.57288e-08	1.00443e-07	Moderate correlation	Spearman
Dammer et al.	Q14956	GPNMB	Transmembrane glycoprotein NMB	SL007429	GPNMB.8240.207	NA	0.728244	34	1.05088e-06	NA	Strong correlation	Pearson	OID20173	0.519337	88	3.33638e-07	6.81152e-07	Moderate correlation	Spearman
Dammer et al.	Q8N423	LILRB2	Leukocyte immunoglobulin-like receptor subfamily B member 2	SL005191	LILRB2.5633.65	NA	0.604082	35	0.000121761	NA	Moderate correlation	Pearson	OID20301	0.763297	63	0	0	Strong correlation	Spearman
Dammer et al.	Q9UMF0	ICAM5	Intercellular adhesion molecule 5	SL005169	ICAM5.5124.69	NA	0.845239	35	1.68601e-10	NA	Strong correlation	Pearson	OID20145	0.660484	31	7.85645e-05	0.000133785	Moderate correlation	Spearman
Dammer et al.	Q8NBP7	PCSK9	Proprotein convertase subtilisin/kexin type 9	SL012707	PCSK9.8246.9	NA	0.884009	35	1.95627e-12	NA	Strong correlation	Pearson	OID20235	0.703583	88	2.09733e-14	5.83224e-14	Strong correlation	Spearman
Dammer et al.	P16870	CPE	Carboxypeptidase E	SL008703	CPE.5343.74	NA	-0.0748923	35	0.668957	NA	No correlation	Pearson	OID21392	-0.192308	13	0.529185	0.580149	No correlation	Spearman
Dammer et al.	P14174	MIF	Macrophage migration inhibitory factor	SL003080	MIF.5356.2	NA	0.894601	35	4.37107e-13	NA	Strong correlation	Pearson	OID21073	0.856733	88	0	0	Strong correlation	Spearman
Dammer et al.	Q99983	OMD	Osteomodulin	SL008574	OMD.5358.3	NA	0.946705	35	8.42551e-18	NA	Strong correlation	Pearson	OID20725	0.856381	88	0	0	Strong correlation	Spearman
Dammer et al.	P25445	FAS	Tumor necrosis factor receptor superfamily member 6	SL002731	FAS.9459.7	NA	0.877985	35	4.30553e-12	NA	Strong correlation	Pearson	OID20316	0.431601	80	6.40885e-05	0.000109797	Weak correlation	Spearman
Dammer et al.	O75509	TNFRSF21	Tumor necrosis factor receptor superfamily member 21	SL004871	TNFRSF21.9259.35	NA	0.828627	35	7.95495e-10	NA	Strong correlation	Pearson	OID21052	0.57619	35	0.000372349	0.000597983	Moderate correlation	Spearman
Dammer et al.	P78324	SIRPA	Tyrosine-protein phosphatase non-receptor type substrate 1	SL008967	SIRPA.5430.66	NA	0.694531	35	3.68563e-06	NA	Moderate correlation	Pearson	OID20304	0.380723	64	0.00204709	0.00306521	Weak correlation	Spearman
Dammer et al.	Q96KN2	CNDP1	Beta-Ala-His dipeptidase	SL006694	CNDP1.5456.59	NA	0.88557	35	1.58327e-12	NA	Strong correlation	Pearson	OID20347	0.878183	88	0	0	Strong correlation	Spearman
Dammer et al.	Q5KU26	COLEC12	Collectin-12	SL007471	COLEC12.5457.5	NA	0.16628	35	0.339747	NA	No correlation	Pearson	OID20738	0.784723	75	0	0	Strong correlation	Spearman
Dammer et al.	Q9NQ25	SLAMF7	SLAM family member 7	SL016928	SLAMF7.5487.7	NA	0.778793	35	3.6015e-08	NA	Strong correlation	Pearson	OID20602	0.473345	41	0.00198567	0.00298512	Weak correlation	Spearman
Dammer et al.	P80370	DLK1	Protein delta homolog 1	SL000679	DLK1.6373.54	NA	0.961216	35	4.95539e-20	NA	Strong correlation	Pearson	OID20295	0.77299	65	0	0	Strong correlation	Spearman
Dammer et al.	P02786	TFRC	Transferrin receptor protein 1	SL000600	TFRC.8795.48	NA	0.820339	35	1.62389e-09	NA	Strong correlation	Pearson	OID20369	0.611127	88	0	0	Moderate correlation	Spearman
Dammer et al.	P04233	CD74	HLA class II histocompatibility antigen gamma chain	SL007076	CD74.6974.6	NA	0.351456	35	0.0384247	NA	Weak correlation	Pearson	OID21040	0.560943	75	1.65459e-07	3.45932e-07	Moderate correlation	Spearman
Dammer et al.	Q8IYS5	OSCAR	Osteoclast-associated immunoglobulin-like receptor	SL012677	OSCAR.8702.42	NA	0.515133	35	0.00154228	NA	Moderate correlation	Pearson	OID20776	0.645927	88	0	0	Moderate correlation	Spearman
Dammer et al.	P14384	CPM	Carboxypeptidase M	SL008646	CPM.9416.77	NA	0.854567	35	6.503e-11	NA	Strong correlation	Pearson	OID21054	0.722852	88	0	0	Strong correlation	Spearman
Dammer et al.	A6NI73	LILRA5	Leukocyte immunoglobulin-like receptor subfamily A member 5	SL018231	LILRA5.7787.25	NA	0.944533	35	1.6024e-17	NA	Strong correlation	Pearson	OID20209	0.737334	76	0	0	Strong correlation	Spearman
Dammer et al.	Q5VY43	PEAR1	Platelet endothelial aggregation receptor 1	SL018435	PEAR1.8275.31	NA	0.769193	35	6.71518e-08	NA	Strong correlation	Pearson	OID20257	0.0793385	88	0.461757	0.513673	No correlation	Spearman
Dammer et al.	Q9UBX1	CTSF	Cathepsin F	SL008381	CTSF.9212.22	NA	0.880648	35	3.05382e-12	NA	Strong correlation	Pearson	OID21500	0.785936	88	0	0	Strong correlation	Spearman
Dammer et al.	P09668	CTSH	Pro-cathepsin H	SL000346	CTSH.8644.46	NA	0.958122	35	1.71767e-19	NA	Strong correlation	Pearson	OID20113	0.529059	88	1.86281e-07	3.88029e-07	Moderate correlation	Spearman
Dammer et al.	Q96GP6	SCARF2	Scavenger receptor class F member 2	SL005222	SCARF2.8956.96	NA	0.85158	35	8.88507e-11	NA	Strong correlation	Pearson	OID21048	0.49899	54	0.00015022	0.000251258	Weak correlation	Spearman
Dammer et al.	P47929	LGALS7B	Galectin-7	SL005166	LGALS7.9196.8	NA	0.258529	35	0.133729	NA	No correlation	Pearson	OID21406	0.190196	35	0.272644	0.317663	No correlation	Spearman
Dammer et al.	P16234	PDGFRA	Platelet-derived growth factor receptor alpha	NA	NA	NA	-0.14644	35	0.401229	NA	No correlation	Pearson	OID20133	0.0274194	31	0.883719	0.905371	No correlation	Spearman
Dammer et al.	Q6ZMJ2	SCARA5	Scavenger receptor class A member 5	NA	NA	NA	0.472329	35	0.00417107	NA	Weak correlation	Pearson	OID21058	0.317988	88	0.00264667	0.00392653	Weak correlation	Spearman
Dammer et al.	Q9NQX5	NPDC1	Neural proliferation differentiation and control protein 1	NA	NA	NA	0.516257	35	0.00149985	NA	Moderate correlation	Pearson	OID20205	0.678195	20	0.00136819	0.00209308	Moderate correlation	Spearman
Dammer et al.	P15509	CSF2RA	Granulocyte-macrophage colony-stimulating factor receptor subunit alpha	NA	NA	NA	0.800563	35	7.76836e-09	NA	Strong correlation	Pearson	OID20915	0.689893	74	0	0	Moderate correlation	Spearman
Dammer et al.	Q8TCZ2	CD99L2	CD99 antigen-like protein 2	NA	NA	NA	0.645403	35	2.83597e-05	NA	Moderate correlation	Pearson	OID21122	0.391691	88	0.000180555	0.000298895	Weak correlation	Spearman
Dammer et al.	P16278	GLB1	Beta-galactosidase	NA	NA	NA	0.835747	35	4.17828e-10	NA	Strong correlation	Pearson	OID20949	0.296522	24	0.159157	0.194468	No correlation	Spearman
Dammer et al.	Q9NZ53	PODXL2	Podocalyxin-like protein 2	NA	NA	NA	0.390179	35	0.0204933	NA	Weak correlation	Pearson	OID21487	0.345172	55	0.00985362	0.0137512	Weak correlation	Spearman
Dammer et al.	Q8IZP9	ADGRG2	Adhesion G-protein coupled receptor G2	NA	NA	NA	-0.0670751	35	0.701837	NA	No correlation	Pearson	OID20189	0.724581	88	1.46586e-15	4.13739e-15	Strong correlation	Spearman
Dammer et al.	P17405	SMPD1	Sphingomyelin phosphodiesterase	NA	NA	NA	0.919023	35	6.80095e-15	NA	Strong correlation	Pearson	OID21028	0.701426	88	2.72085e-14	7.52902e-14	Strong correlation	Spearman
Dammer et al.	Q99650	OSMR	Oncostatin-M-specific receptor subunit beta	NA	NA	NA	0.011571	35	0.947401	NA	No correlation	Pearson	OID20356	0.684178	88	0	0	Moderate correlation	Spearman
Dammer et al.	P19256	CD58	Lymphocyte function-associated antigen 3	NA	NA	NA	0.32854	35	0.0539854	NA	Weak correlation	Pearson	OID20716	0.522384	88	2.78476e-07	5.70597e-07	Moderate correlation	Spearman
Dammer et al.	P04792	HSPB1	Heat shock protein beta-1	NA	NA	NA	0.380563	35	0.0241151	NA	Weak correlation	Pearson	OID20230	0.812951	88	0	0	Strong correlation	Spearman
Dammer et al.	P36222	CHI3L1	Chitinase-3-like protein 1	NA	NA	NA	0.659481	35	1.64116e-05	NA	Moderate correlation	Pearson	OID20399	0.902786	88	0	0	Strong correlation	Spearman
Dammer et al.	Q7Z6M3	MILR1	Allergin-1	NA	NA	NA	0.214898	35	0.215077	NA	No correlation	Pearson	OID20482	-0.0301158	36	0.861443	0.888191	No correlation	Spearman
Dammer et al.	Q9GZM7	TINAGL1	Tubulointerstitial nephritis antigen-like	NA	NA	NA	0.446211	35	0.00721482	NA	Weak correlation	Pearson	OID20180	0.269763	23	0.212391	0.252676	No correlation	Spearman
Dammer et al.	Q8NBS9	TXNDC5	Thioredoxin domain-containing protein 5	NA	NA	NA	0.856434	35	5.33177e-11	NA	Strong correlation	Pearson	OID21012	0.559913	88	2.52728e-08	5.7066e-08	Moderate correlation	Spearman
Dammer et al.	P51580	TPMT	Thiopurine S-methyltransferase	NA	NA	NA	0.723549	35	9.05608e-07	NA	Strong correlation	Pearson	OID21270	0.047619	8	0.934871	0.946609	No correlation	Spearman
Dammer et al.	Q15113	PCOLCE	Procollagen C-endopeptidase enhancer 1	NA	NA	NA	0.725942	35	8.00378e-07	NA	Strong correlation	Pearson	OID20384	0.752562	88	0	0	Strong correlation	Spearman
Dammer et al.	P09417	QDPR	Dihydropteridine reductase	NA	NA	NA	0.938566	35	8.26862e-17	NA	Strong correlation	Pearson	OID20174	0.641722	76	0	0	Moderate correlation	Spearman
Dammer et al.	P00352	ALDH1A1	Aldehyde dehydrogenase 1A1	NA	NA	NA	0.870428	35	1.09458e-11	NA	Strong correlation	Pearson	OID21128	0.908651	88	0	0	Strong correlation	Spearman
Dammer et al.	Q99523	SORT1	Sortilin	NA	NA	NA	0.425766	35	0.0107709	NA	Weak correlation	Pearson	OID20213	0.465992	62	0.000160492	0.000267645	Weak correlation	Spearman
Dammer et al.	P19971	TYMP	Thymidine phosphorylase	NA	NA	NA	0.74258	35	3.26844e-07	NA	Strong correlation	Pearson	OID20234	0.774506	88	0	0	Strong correlation	Spearman
Dammer et al.	Q14508	WFDC2	WAP four-disulfide core domain protein 2	NA	NA	NA	0.940864	35	4.48522e-17	NA	Strong correlation	Pearson	OID21505	0.812441	88	0	0	Strong correlation	Spearman
Dammer et al.	P08397	HMBS	Porphobilinogen deaminase	NA	NA	NA	0.926586	35	1.42823e-15	NA	Strong correlation	Pearson	OID21385	0.803248	88	0	0	Strong correlation	Spearman
Dammer et al.	Q9UN19	DAPP1	Dual adapter for phosphotyrosine and 3-phosphotyrosine and 3-phosphoinositide	NA	NA	NA	0.871729	35	9.36104e-12	NA	Strong correlation	Pearson	OID20524	0.582759	29	0.00111977	0.00172943	Moderate correlation	Spearman
Dammer et al.	Q15126	PMVK	Phosphomevalonate kinase	NA	NA	NA	0.957219	34	8.51256e-19	NA	Strong correlation	Pearson	OID20850	0.632699	44	6.83037e-06	1.24781e-05	Moderate correlation	Spearman
Dammer et al.	O60760	HPGDS	Hematopoietic prostaglandin D synthase	NA	NA	NA	0.749406	35	2.21902e-07	NA	Strong correlation	Pearson	OID21266	0.3534	34	0.0409902	0.0541263	Weak correlation	Spearman
Dammer et al.	O95379	TNFAIP8	Tumor necrosis factor alpha-induced protein 8	NA	NA	NA	0.821916	35	1.42178e-09	NA	Strong correlation	Pearson	OID20433	0.248485	10	0.491555	0.54302	No correlation	Spearman
Dammer et al.	P48643	CCT5	T-complex protein 1 subunit epsilon	NA	NA	NA	0.777677	35	3.87806e-08	NA	Strong correlation	Pearson	OID21200	0.748251	88	5.35994e-17	1.54372e-16	Strong correlation	Spearman
Dammer et al.	P05107	ITGB2	Integrin beta-2	NA	NA	NA	0.534758	35	0.000934612	NA	Moderate correlation	Pearson	OID20315	0.683491	88	0	0	Moderate correlation	Spearman
Dammer et al.	Q9Y2V2	CARHSP1	Calcium-regulated heat-stable protein 1	NA	NA	NA	0.749404	34	3.40101e-07	NA	Strong correlation	Pearson	OID20859	0.44545	74	8.28635e-05	0.000140893	Weak correlation	Spearman
Dammer et al.	P05451	REG1A	Lithostathine-1-alpha	NA	NA	NA	0.968448	35	1.73546e-21	NA	Strong correlation	Pearson	OID20415	0.881044	88	1.06607e-29	3.35264e-29	Strong correlation	Spearman
Dammer et al.	O95274	LYPD3	Ly6/PLAUR domain-containing protein 3	NA	NA	NA	0.292716	35	0.0879257	NA	No correlation	Pearson	OID21530	0.461467	88	7.72872e-06	1.40285e-05	Weak correlation	Spearman
Dammer et al.	P10451	SPP1	Osteopontin	NA	NA	NA	0.60157	35	0.000132185	NA	Moderate correlation	Pearson	OID20322	0.754676	88	0	0	Strong correlation	Spearman
Dammer et al.	Q8N6Q3	CD177	CD177 antigen	NA	NA	NA	0.838418	35	3.25582e-10	NA	Strong correlation	Pearson	OID21119	0.780702	19	0.000118322	0.000199084	Strong correlation	Spearman
Dammer et al.	Q02487	DSC2	Desmocollin-2	NA	NA	NA	0.459292	35	0.00551197	NA	Weak correlation	Pearson	OID21079	0.797489	88	0	0	Strong correlation	Spearman
Dammer et al.	P01130	LDLR	Low-density lipoprotein receptor	NA	NA	NA	0.291691	35	0.0890941	NA	No correlation	Pearson	OID20240	0.848138	88	0	0	Strong correlation	Spearman
Dammer et al.	P15291	B4GALT1	Beta-1,4-galactosyltransferase 1	NA	NA	NA	0.814886	35	2.54678e-09	NA	Strong correlation	Pearson	OID20780	0.612148	88	0	0	Moderate correlation	Spearman
Dammer et al.	O00233	PSMD9	26S proteasome non-ATPase regulatory subunit 9	NA	NA	NA	0.737184	35	4.40182e-07	NA	Strong correlation	Pearson	OID21304	0.807721	88	0	0	Strong correlation	Spearman
Dammer et al.	P31949	S100A11	Protein S100-A11	NA	NA	NA	0.405124	35	0.0157684	NA	Weak correlation	Pearson	OID20130	0.575484	88	4.48924e-09	1.06702e-08	Moderate correlation	Spearman
Dammer et al.	Q13867	BLMH	Bleomycin hydrolase	NA	NA	NA	0.72345	35	9.10235e-07	NA	Strong correlation	Pearson	OID20336	0.695097	88	0	0	Moderate correlation	Spearman
Dammer et al.	P23588	EIF4B	Eukaryotic translation initiation factor 4B	NA	NA	NA	0.924228	34	6.28465e-15	NA	Strong correlation	Pearson	OID21000	0.604894	30	0.000516219	0.000816263	Moderate correlation	Spearman
Dammer et al.	P01591	JCHAIN	Immunoglobulin J chain	NA	NA	NA	0.0146523	35	0.933422	NA	No correlation	Pearson	OID20494	0.517382	88	3.74324e-07	7.61462e-07	Moderate correlation	Spearman
Dammer et al.	Q9NS71	GKN1	Gastrokine-1	NA	NA	NA	0.058844	35	0.737041	NA	No correlation	Pearson	OID20885	0.378606	88	0.000304284	0.00049288	Weak correlation	Spearman
Dammer et al.	P12104	FABP2	Fatty acid-binding protein, intestinal	NA	NA	NA	0.708699	35	1.89662e-06	NA	Strong correlation	Pearson	OID20200	0.708108	36	3.06678e-06	5.81915e-06	Strong correlation	Spearman
Dammer et al.	Q14393	GAS6	Growth arrest-specific protein 6	NA	NA	NA	0.64017	35	3.45127e-05	NA	Moderate correlation	Pearson	OID20318	0.627329	88	0	0	Moderate correlation	Spearman
Dammer et al.	Q96H15	TIMD4	T-cell immunoglobulin and mucin domain-containing protein 4	NA	NA	NA	0.908111	35	5.04046e-14	NA	Strong correlation	Pearson	OID20375	0.887046	88	1.31111e-30	4.14633e-30	Strong correlation	Spearman
Dammer et al.	P02760	AMBP	Protein AMBP	NA	NA	NA	0.727783	35	7.27181e-07	NA	Strong correlation	Pearson	OID21413	0.600736	88	3.7839e-10	9.73127e-10	Moderate correlation	Spearman
Dammer et al.	P15144	ANPEP	Aminopeptidase N	NA	NA	NA	0.288533	35	0.0927722	NA	No correlation	Pearson	OID20350	0.68478	88	1.88022e-13	5.12746e-13	Moderate correlation	Spearman
Dammer et al.	P27487	DPP4	Dipeptidyl peptidase 4	NA	NA	NA	0.0993283	35	0.570239	NA	No correlation	Pearson	OID20406	0.853668	88	0	0	Strong correlation	Spearman
Dammer et al.	P35542	SAA4	Serum amyloid A-4 protein	NA	NA	NA	0.844184	35	1.87039e-10	NA	Strong correlation	Pearson	OID30726	0.594555	88	1.18095e-09	2.94325e-09	Moderate correlation	Spearman
Dammer et al.	O94985	CLSTN1	Calsyntenin-1	NA	NA	NA	0.198808	34	0.259667	NA	No correlation	Pearson	OID20874	0.207302	88	0.0527784	0.0684906	No correlation	Spearman
Dammer et al.	P54760	EPHB4	Ephrin type-B receptor 4	NA	NA	NA	0.853683	35	7.13753e-11	NA	Strong correlation	Pearson	OID20242	0.651245	88	0	0	Moderate correlation	Spearman
Dammer et al.	P08670	VIM	Vimentin	NA	NA	NA	0.893688	35	5.00413e-13	NA	Strong correlation	Pearson	OID20053	-0.11752	88	0.274953	0.319693	No correlation	Spearman
Dammer et al.	P63098	PPP3R1	Calcineurin subunit B type 1	NA	NA	NA	0.894087	34	1.06914e-12	NA	Strong correlation	Pearson	OID20902	0.65895	22	0.00113255	0.00174679	Moderate correlation	Spearman
Dammer et al.	P08236	GUSB	Beta-glucuronidase	NA	NA	NA	0.890879	35	7.5313e-13	NA	Strong correlation	Pearson	OID20296	0.858177	88	0	0	Strong correlation	Spearman
Dammer et al.	Q8WXI7	MUC16	Mucin-16	NA	NA	NA	0.508097	35	0.00183252	NA	Moderate correlation	Pearson	OID21378	0.50303	10	0.143367	0.176704	Moderate correlation	Spearman
Dammer et al.	P20023	CR2	Complement receptor type 2	NA	NA	NA	0.956363	35	3.34315e-19	NA	Strong correlation	Pearson	OID20393	0.919059	88	0	0	Strong correlation	Spearman
Dammer et al.	O14594	NCAN	Neurocan core protein	NA	NA	NA	0.84774	35	1.31413e-10	NA	Strong correlation	Pearson	OID21055	0.220025	68	0.0715227	0.0915523	No correlation	Spearman
Dammer et al.	P14207	FOLR2	Folate receptor beta	NA	NA	NA	0.742148	34	5.06855e-07	NA	Strong correlation	Pearson	OID21062	0.612518	88	0	0	Moderate correlation	Spearman
Dammer et al.	P08727	KRT19	Keratin, type I cytoskeletal 19	NA	NA	NA	0.0973246	35	0.578079	NA	No correlation	Pearson	OID20596	0.0841813	47	0.57261	0.621612	No correlation	Spearman
Dammer et al.	P98160	HSPG2	Basement membrane-specific heparan sulfate proteoglycan core protein	NA	NA	NA	0.449004	35	0.00681762	NA	Weak correlation	Pearson	OID20383	0.235585	88	0.0273536	0.0366336	No correlation	Spearman
Dammer et al.	Q99972	MYOC	Myocilin	NA	NA	NA	0.697838	35	3.16692e-06	NA	Moderate correlation	Pearson	OID21121	0.557829	88	1.64187e-08	3.75237e-08	Moderate correlation	Spearman
Dammer et al.	Q12864	CDH17	Cadherin-17	NA	NA	NA	0.96287	34	9.18756e-20	NA	Strong correlation	Pearson	OID20134	0.914688	76	7.73396e-31	2.45271e-30	Strong correlation	Spearman
Dammer et al.	Q8NFP4	MDGA1	MAM domain-containing glycosylphosphatidylinositol anchor protein 1	NA	NA	NA	0.932211	35	3.99998e-16	NA	Strong correlation	Pearson	OID20951	-0.153846	12	0.63514	0.67969	No correlation	Spearman
Dammer et al.	P30043	BLVRB	Flavin reductase (NADPH)	NA	NA	NA	0.865258	35	2.00518e-11	NA	Strong correlation	Pearson	OID21141	0.887957	88	0	0	Strong correlation	Spearman
Dammer et al.	P09525	ANXA4	Annexin A4	NA	NA	NA	0.914608	35	1.57935e-14	NA	Strong correlation	Pearson	OID20123	0.795974	88	0	0	Strong correlation	Spearman
Dammer et al.	P52564	MAP2K6	Dual specificity mitogen-activated protein kinase kinase 6	NA	NA	NA	0.655914	35	1.89017e-05	NA	Moderate correlation	Pearson	OID20552	0.0424242	10	0.918633	0.931839	No correlation	Spearman
Dammer et al.	P09601	HMOX1	Heme oxygenase 1	NA	NA	NA	0.856297	35	5.41064e-11	NA	Strong correlation	Pearson	OID20217	-0.0103896	21	0.966249	0.973144	No correlation	Spearman
Dammer et al.	P50995	ANXA11	Annexin A11	NA	NA	NA	0.857575	35	4.71573e-11	NA	Strong correlation	Pearson	OID20583	-0.251748	12	0.430115	0.481936	No correlation	Spearman
Dammer et al.	Q9Y279	VSIG4	V-set and immunoglobulin domain-containing protein 4	NA	NA	NA	0.962165	35	3.315e-20	NA	Strong correlation	Pearson	OID21144	0.875048	88	0	0	Strong correlation	Spearman
Dammer et al.	P15529	CD46	Membrane cofactor protein	NA	NA	NA	0.228894	35	0.185963	NA	No correlation	Pearson	OID20380	0.599116	88	5.52007e-10	1.40681e-09	Moderate correlation	Spearman
Dammer et al.	Q99426	TBCB	Tubulin-folding cofactor B	NA	NA	NA	0.970074	34	3.06764e-21	NA	Strong correlation	Pearson	OID20993	0.864151	63	0	0	Strong correlation	Spearman
Dammer et al.	O14773	TPP1	Tripeptidyl-peptidase 1	NA	NA	NA	0.852076	35	8.44055e-11	NA	Strong correlation	Pearson	OID20750	0.504142	76	4.71493e-06	8.74081e-06	Moderate correlation	Spearman
Dammer et al.	Q02790	FKBP4	Peptidyl-prolyl cis-trans isomerase FKBP4	NA	NA	NA	0.885185	35	1.66838e-12	NA	Strong correlation	Pearson	OID20960	0.095749	39	0.560746	0.611496	No correlation	Spearman
Dammer et al.	Q9UBG3	CRNN	Cornulin	NA	NA	NA	0.17603	35	0.31177	NA	No correlation	Pearson	OID21427	0.497219	30	0.00571648	0.00815918	Weak correlation	Spearman
Dammer et al.	Q9UKK9	NUDT5	ADP-sugar pyrophosphatase	NA	NA	NA	0.889314	35	9.41105e-13	NA	Strong correlation	Pearson	OID21115	0.786821	78	0	0	Strong correlation	Spearman
Dammer et al.	P09110	ACAA1	3-ketoacyl-CoA thiolase, peroxisomal	NA	NA	NA	0.833489	35	5.14156e-10	NA	Strong correlation	Pearson	OID21269	0.700734	22	0.00040581	0.000649346	Strong correlation	Spearman
Dammer et al.	Q96FQ6	S100A16	Protein S100-A16	NA	NA	NA	0.216491	35	0.211614	NA	No correlation	Pearson	OID20878	-0.021978	13	0.949418	0.957212	No correlation	Spearman
Dammer et al.	Q99536	VAT1	Synaptic vesicle membrane protein VAT-1 homolog	NA	NA	NA	0.445169	35	0.00736789	NA	Weak correlation	Pearson	OID21382	0.185922	88	0.0828958	0.105393	No correlation	Spearman
Dammer et al.	P35754	GLRX	Glutaredoxin-1	NA	NA	NA	0.732989	35	5.52111e-07	NA	Strong correlation	Pearson	OID20195	0.649995	88	0	0	Moderate correlation	Spearman
Dammer et al.	P21980	TGM2	Protein-glutamine gamma-glutamyltransferase 2	NA	NA	NA	0.648297	35	2.54014e-05	NA	Moderate correlation	Pearson	OID20141	0.743076	76	0	0	Strong correlation	Spearman
Dammer et al.	P41236	PPP1R2	Protein phosphatase inhibitor 2	NA	NA	NA	0.894502	35	4.43601e-13	NA	Strong correlation	Pearson	OID20176	0.259804	17	0.312679	0.357664	No correlation	Spearman
Dammer et al.	Q9UHV9	PFDN2	Prefoldin subunit 2	NA	NA	NA	0.778172	34	6.06388e-08	NA	Strong correlation	Pearson	OID20892	0.166282	42	0.29259	0.337076	No correlation	Spearman
Dammer et al.	Q16775	HAGH	Hydroxyacylglutathione hydrolase, mitochondrial	NA	NA	NA	0.649739	35	2.40338e-05	NA	Moderate correlation	Pearson	OID21459	0.515752	52	0.000114253	0.000192525	Moderate correlation	Spearman
Dammer et al.	Q96IU4	ABHD14B	Putative protein-lysine deacylase ABHD14B	NA	NA	NA	0.540433	34	0.000968606	NA	Moderate correlation	Pearson	OID20921	0.584322	88	3.69384e-09	8.87306e-09	Moderate correlation	Spearman
Dammer et al.	O94760	DDAH1	N(G),N(G)-dimethylarginine dimethylaminohydrolase 1	NA	NA	NA	0.715212	35	1.37923e-06	NA	Strong correlation	Pearson	OID21299	0.304049	39	0.0602631	0.0773149	Weak correlation	Spearman
Dammer et al.	Q9BYH1	SEZ6L	Seizure 6-like protein	NA	NA	NA	0.813232	35	2.91081e-09	NA	Strong correlation	Pearson	OID21488	0.40816	53	0.00260211	0.00386551	Weak correlation	Spearman
Dammer et al.	Q9H0P0	NT5C3A	Cytosolic 5'-nucleotidase 3A	NA	NA	NA	0.92786	35	1.08042e-15	NA	Strong correlation	Pearson	OID20553	0.868167	43	0	0	Strong correlation	Spearman
Dammer et al.	O76070	SNCG	Gamma-synuclein	NA	NA	NA	0.131192	34	0.459562	NA	No correlation	Pearson	OID20971	0.728629	31	6.79503e-06	1.24337e-05	Strong correlation	Spearman
Dammer et al.	P00813	ADA	Adenosine deaminase	NA	NA	NA	0.297806	33	0.0923293	NA	No correlation	Pearson	OID20645	0.312707	37	0.0599535	0.0770051	Weak correlation	Spearman
Dammer et al.	P04080	CSTB	Cystatin-B	NA	NA	NA	0.916657	35	1.07448e-14	NA	Strong correlation	Pearson	OID20294	0.750637	88	3.76221e-17	1.08911e-16	Strong correlation	Spearman
Dammer et al.	P20340	RAB6A	Ras-related protein Rab-6A	NA	NA	NA	0.647153	35	2.65351e-05	NA	Moderate correlation	Pearson	OID20608	0.331122	74	0.00412277	0.00599049	Weak correlation	Spearman
Dammer et al.	P08473	MME	Neprilysin	NA	NA	NA	0.293185	35	0.0873944	NA	No correlation	Pearson	OID21307	0.610959	74	1.49104e-08	3.42151e-08	Moderate correlation	Spearman
Dammer et al.	O00161	SNAP23	Synaptosomal-associated protein 23	NA	NA	NA	0.485214	35	0.00313272	NA	Weak correlation	Pearson	OID20218	0.760887	31	2.22072e-06	4.25669e-06	Strong correlation	Spearman
Dammer et al.	Q92520	FAM3C	Protein FAM3C	NA	NA	NA	0.0142287	35	0.935343	NA	No correlation	Pearson	OID20233	0.738773	88	0	0	Strong correlation	Spearman
Dammer et al.	P04216	THY1	Thy-1 membrane glycoprotein	NA	NA	NA	0.477673	35	0.00370902	NA	Weak correlation	Pearson	OID21050	0.6128	88	0	0	Moderate correlation	Spearman
Dammer et al.	Q9BS40	LXN	Latexin	NA	NA	NA	0.740989	35	3.57097e-07	NA	Strong correlation	Pearson	OID21003	0.655648	88	0	0	Moderate correlation	Spearman
Dammer et al.	Q8WUW1	BRK1	Protein BRICK1	NA	NA	NA	0.475247	35	0.00391293	NA	Weak correlation	Pearson	OID20883	-0.0545455	10	0.891639	0.911005	No correlation	Spearman
Dammer et al.	P50225	SULT1A1	Sulfotransferase 1A1	NA	NA	NA	0.903973	33	5.69573e-13	NA	Strong correlation	Pearson	OID21031	0.716982	66	0	0	Strong correlation	Spearman
Dammer et al.	P04066	FUCA1	Tissue alpha-L-fucosidase	NA	NA	NA	0.966623	35	4.32998e-21	NA	Strong correlation	Pearson	OID20261	0.928221	88	1.08312e-38	3.47397e-38	Strong correlation	Spearman
Dammer et al.	P23526	AHCY	Adenosylhomocysteinase	NA	NA	NA	0.418068	35	0.0124493	NA	Weak correlation	Pearson	OID20199	0.297559	88	0.00502247	0.00723261	No correlation	Spearman
Dammer et al.	O14917	PCDH17	Protocadherin-17	NA	NA	NA	0.862638	35	2.69955e-11	NA	Strong correlation	Pearson	OID20132	0.42253	45	0.00412102	0.00599049	Weak correlation	Spearman
Dammer et al.	P52888	THOP1	Thimet oligopeptidase	NA	NA	NA	0.565685	35	0.000397973	NA	Moderate correlation	Pearson	OID20194	0.198831	66	0.109418	0.137106	No correlation	Spearman
Dammer et al.	P78362	SRPK2	SRSF protein kinase 2	NA	NA	NA	0.550768	35	0.000606971	NA	Moderate correlation	Pearson	OID20502	-0.634675	18	0.00568411	0.00812324	No correlation	Spearman
Dammer et al.	P14317	HCLS1	Hematopoietic lineage cell-specific protein	NA	NA	NA	0.893898	35	4.85144e-13	NA	Strong correlation	Pearson	OID20648	0.641941	64	2.60694e-08	5.87473e-08	Moderate correlation	Spearman
Dammer et al.	Q16853	AOC3	Membrane primary amine oxidase	NA	NA	NA	0.808118	35	4.36382e-09	NA	Strong correlation	Pearson	OID20389	0.784932	88	0	0	Strong correlation	Spearman
Dammer et al.	Q15846	CLUL1	Clusterin-like protein 1	NA	NA	NA	0.574348	35	0.000308558	NA	Moderate correlation	Pearson	OID20198	0.692308	12	0.0158777	0.0217021	Moderate correlation	Spearman
Dammer et al.	P33241	LSP1	Lymphocyte-specific protein 1	NA	NA	NA	0.946998	35	7.70848e-18	NA	Strong correlation	Pearson	OID20530	0.490408	66	3.69012e-05	6.45915e-05	Weak correlation	Spearman
Dammer et al.	P36269	GGT5	Glutathione hydrolase 5 proenzyme	NA	NA	NA	0.281542	34	0.106728	NA	No correlation	Pearson	OID20909	0.0404091	88	0.70855	0.748054	No correlation	Spearman
Dammer et al.	P03951	F11	Coagulation factor XI	NA	NA	NA	0.756547	35	1.46029e-07	NA	Strong correlation	Pearson	OID30773	0.643772	88	1.32884e-11	3.56356e-11	Moderate correlation	Spearman
Dammer et al.	P28845	HSD11B1	11-beta-hydroxysteroid dehydrogenase 1	NA	NA	NA	0.739642	35	3.84701e-07	NA	Strong correlation	Pearson	OID20575	0.746416	88	0	0	Strong correlation	Spearman
Dammer et al.	P11215	ITGAM	Integrin alpha-M	NA	NA	NA	0.463011	35	0.00509624	NA	Weak correlation	Pearson	OID21071	0.602103	74	2.80199e-08	6.30168e-08	Moderate correlation	Spearman
Dammer et al.	P06858	LPL	Lipoprotein lipase	NA	NA	NA	0.106511	35	0.54254	NA	No correlation	Pearson	OID20188	0.821021	66	0	0	Strong correlation	Spearman
Dammer et al.	Q96SB3	PPP1R9B	Neurabin-2	NA	NA	NA	0.833322	35	5.22022e-10	NA	Strong correlation	Pearson	OID20643	-0.232151	88	0.029737	0.0396844	No correlation	Spearman
Dammer et al.	P80303	NUCB2	Nucleobindin-2	NA	NA	NA	0.759453	35	1.2267e-07	NA	Strong correlation	Pearson	OID21448	0.591068	88	1.83525e-09	4.48485e-09	Moderate correlation	Spearman
Dammer et al.	Q15165	PON2	Serum paraoxonase/arylesterase 2	NA	NA	NA	0.407615	35	0.0150776	NA	Weak correlation	Pearson	OID20088	0.022488	56	0.869095	0.892819	No correlation	Spearman
Dammer et al.	P39060	COL18A1	Collagen alpha-1(XVIII) chain	NA	NA	NA	0.535432	35	0.000918166	NA	Moderate correlation	Pearson	OID20332	0.578951	88	5.95967e-09	1.39306e-08	Moderate correlation	Spearman
Dammer et al.	Q53H82	LACTB2	Endoribonuclease LACTB2	NA	NA	NA	0.964603	35	1.12487e-20	NA	Strong correlation	Pearson	OID20150	0.620879	13	0.0268669	0.0360246	Moderate correlation	Spearman
Dammer et al.	Q13043	STK4	Serine/threonine-protein kinase 4	NA	NA	NA	0.776461	35	4.20185e-08	NA	Strong correlation	Pearson	OID20140	0.878788	10	0.00197706	0.00297613	Strong correlation	Spearman
Dammer et al.	O75695	RP2	Protein XRP2	NA	NA	NA	0.545121	35	0.000708537	NA	Moderate correlation	Pearson	OID21302	-0.021978	13	0.949418	0.957212	No correlation	Spearman
Dammer et al.	P05556	ITGB1	Integrin beta-1	NA	NA	NA	0.669102	35	1.11073e-05	NA	Moderate correlation	Pearson	OID20376	0.491003	88	1.19209e-06	2.31648e-06	Weak correlation	Spearman
Dammer et al.	Q9H2A7	CXCL16	C-X-C motif chemokine 16	NA	NA	NA	0.849371	35	1.11431e-10	NA	Strong correlation	Pearson	OID20282	0.638163	49	1.55955e-06	3.02012e-06	Moderate correlation	Spearman
Dammer et al.	P10721	KIT	Mast/stem cell growth factor receptor Kit	NA	NA	NA	0.804531	35	5.75575e-09	NA	Strong correlation	Pearson	OID20370	0.832782	88	0	0	Strong correlation	Spearman
Dammer et al.	Q08174	PCDH1	Protocadherin-1	NA	NA	NA	0.125039	35	0.474181	NA	No correlation	Pearson	OID20614	0.400578	88	0.000110058	0.000185732	Weak correlation	Spearman
Dammer et al.	O43707	ACTN4	Alpha-actinin-4	NA	NA	NA	0.296753	35	0.0834355	NA	No correlation	Pearson	OID20435	0.0312951	88	0.771848	0.80389	No correlation	Spearman
Dammer et al.	O00451	GFRA2	GDNF family receptor alpha-2	NA	NA	NA	0.628896	35	5.2049e-05	NA	Moderate correlation	Pearson	OID21330	0.561252	88	2.30096e-08	5.21644e-08	Moderate correlation	Spearman
Dammer et al.	O00585	CCL21	C-C motif chemokine 21	NA	NA	NA	0.886309	35	1.43086e-12	NA	Strong correlation	Pearson	OID20686	0.382433	56	0.00384621	0.0056103	Weak correlation	Spearman
Dammer et al.	Q9BSL1	UBAC1	Ubiquitin-associated domain-containing protein 1	NA	NA	NA	0.927598	35	1.14467e-15	NA	Strong correlation	Pearson	OID21336	0.789792	53	0	0	Strong correlation	Spearman
Dammer et al.	P17936	IGFBP3	Insulin-like growth factor-binding protein 3	NA	NA	NA	0.882953	35	2.25319e-12	NA	Strong correlation	Pearson	OID20398	0.715332	88	0	0	Strong correlation	Spearman
Dammer et al.	P14780	MMP9	Matrix metalloproteinase-9	NA	NA	NA	0.872133	35	8.91384e-12	NA	Strong correlation	Pearson	OID21103	0.924941	88	0	0	Strong correlation	Spearman
Dammer et al.	P05164	MPO	Myeloperoxidase	NA	NA	NA	0.682896	35	6.1882e-06	NA	Moderate correlation	Pearson	OID21100	0.66227	88	0	0	Moderate correlation	Spearman
Dammer et al.	P13747	HLA-E	HLA class I histocompatibility antigen, alpha chain E	NA	NA	NA	0.414278	35	0.0133537	NA	Weak correlation	Pearson	OID20532	0.734266	12	0.0090521	0.0126954	Strong correlation	Spearman
Dammer et al.	P01034	CST3	Cystatin-C	NA	NA	NA	0.564957	35	0.000406454	NA	Moderate correlation	Pearson	OID20400	0.727202	88	0	0	Strong correlation	Spearman
Dammer et al.	P04626	ERBB2	Receptor tyrosine-protein kinase erbB-2	NA	NA	NA	0.195737	35	0.259791	NA	No correlation	Pearson	OID21520	0.285824	76	0.0125635	0.0174253	No correlation	Spearman
Dammer et al.	P21860	ERBB3	Receptor tyrosine-protein kinase erbB-3	NA	NA	NA	0.843539	35	1.99226e-10	NA	Strong correlation	Pearson	OID20705	0.381654	76	0.000729568	0.00113768	Weak correlation	Spearman
Dammer et al.	Q15303	ERBB4	Receptor tyrosine-protein kinase erbB-4	NA	NA	NA	-0.111773	35	0.52266	NA	No correlation	Pearson	OID21510	0.0666667	10	0.864754	0.889979	No correlation	Spearman
Dammer et al.	Q08334	IL10RB	Interleukin-10 receptor subunit beta	NA	NA	NA	-0.129529	33	0.47249	NA	No correlation	Pearson	OID20696	-0.429701	22	0.0472039	0.0615395	No correlation	Spearman
Dammer et al.	P78552	IL13RA1	Interleukin-13 receptor subunit alpha-1	NA	NA	NA	0.229196	35	0.185368	NA	No correlation	Pearson	OID21504	0.47318	88	3.22972e-06	6.11803e-06	Weak correlation	Spearman
Dammer et al.	P22223	CDH3	Cadherin-3	NA	NA	NA	0.00524237	35	0.976156	NA	No correlation	Pearson	OID21008	0.426216	44	0.00421298	0.00611369	Weak correlation	Spearman
Dammer et al.	P32942	ICAM3	Intercellular adhesion molecule 3	NA	NA	NA	0.691219	35	4.28171e-06	NA	Moderate correlation	Pearson	OID20277	0.620866	88	0	0	Moderate correlation	Spearman
Dammer et al.	Q03405	PLAUR	Urokinase plasminogen activator surface receptor	NA	NA	NA	0.420071	35	0.0119927	NA	Weak correlation	Pearson	OID20764	0.446152	76	6.40721e-05	0.000109797	Weak correlation	Spearman
Dammer et al.	P19438	TNFRSF1A	Tumor necrosis factor receptor superfamily member 1A	NA	NA	NA	0.78095	35	3.11785e-08	NA	Strong correlation	Pearson	OID21155	0.287381	66	0.0196087	0.0266084	No correlation	Spearman
Dammer et al.	Q16288	NTRK3	NT-3 growth factor receptor	NA	NA	NA	0.601071	35	0.000134349	NA	Moderate correlation	Pearson	OID21057	0.500123	88	1.00464e-06	1.96574e-06	Moderate correlation	Spearman
Dammer et al.	P07585	DCN	Decorin	NA	NA	NA	0.0662745	35	0.705236	NA	No correlation	Pearson	OID20106	0.284159	57	0.0325295	0.0432577	No correlation	Spearman
Dammer et al.	P14210	HGF	Hepatocyte growth factor	NA	NA	NA	0.594426	33	0.000264586	NA	Moderate correlation	Pearson	OID20656	0.424176	14	0.132342	0.163831	Weak correlation	Spearman
Dammer et al.	Q16674	MIA	Melanoma-derived growth regulatory protein	NA	NA	NA	0.806148	35	5.08397e-09	NA	Strong correlation	Pearson	OID21531	0.191697	27	0.336569	0.382665	No correlation	Spearman
Dammer et al.	P16284	PECAM1	Platelet endothelial cell adhesion molecule	NA	NA	NA	0.572843	35	0.000322675	NA	Moderate correlation	Pearson	OID21131	0.450988	88	1.29364e-05	2.30366e-05	Weak correlation	Spearman
Dammer et al.	P05543	SERPINA7	Thyroxine-binding globulin	NA	NA	NA	0.698801	35	3.02881e-06	NA	Moderate correlation	Pearson	OID30724	0.654715	88	0	0	Moderate correlation	Spearman
Dammer et al.	P48745	CCN3	CCN family member 3	NA	NA	NA	-0.176171	35	0.311376	NA	No correlation	Pearson	OID20299	0.412634	63	0.000858141	0.00133083	Weak correlation	Spearman
Dammer et al.	Q9Y286	SIGLEC7	Sialic acid-binding Ig-like lectin 7	NA	NA	NA	0.74479	35	2.88704e-07	NA	Strong correlation	Pearson	OID20190	0.545455	21	0.0116978	0.0162645	Moderate correlation	Spearman
Dammer et al.	P02745	C1QA	Complement C1q subcomponent subunit A	NA	NA	NA	0.0294664	35	0.866559	NA	No correlation	Pearson	OID20654	0.096439	88	0.370728	0.419391	No correlation	Spearman
Dammer et al.	P08254	MMP3	Stromelysin-1	NA	NA	NA	-0.057584	35	0.742479	NA	No correlation	Pearson	OID21083	0.8601	88	7.20022e-27	2.24559e-26	Strong correlation	Spearman
Dammer et al.	P00441	SOD1	Superoxide dismutase [Cu-Zn]	NA	NA	NA	0.68241	35	6.32044e-06	NA	Moderate correlation	Pearson	OID20386	0.841353	88	1.06143e-24	3.29218e-24	Strong correlation	Spearman
Dammer et al.	Q15389	ANGPT1	Angiopoietin-1	NA	NA	NA	0.927555	35	1.1557e-15	NA	Strong correlation	Pearson	OID20740	0.963636	10	0	0	Strong correlation	Spearman
Dammer et al.	P50895	BCAM	Basal cell adhesion molecule	NA	NA	NA	0.461278	35	0.00528646	NA	Weak correlation	Pearson	OID21076	0.582984	88	4.18171e-09	9.98129e-09	Moderate correlation	Spearman
Dammer et al.	P33151	CDH5	Cadherin-5	NA	NA	NA	0.193753	35	0.264749	NA	No correlation	Pearson	OID20243	0.702711	88	2.33059e-14	6.46494e-14	Strong correlation	Spearman
Dammer et al.	P78423	CX3CL1	Fractalkine	NA	NA	NA	0.11749	33	0.514941	NA	No correlation	Pearson	OID20976	0.119652	33	0.505671	0.558067	No correlation	Spearman
Dammer et al.	O43278	SPINT1	Kunitz-type protease inhibitor 1	NA	NA	NA	0.44407	35	0.00753242	NA	Weak correlation	Pearson	OID21109	0.846818	88	0	0	Strong correlation	Spearman
Dammer et al.	P80188	LCN2	Neutrophil gelatinase-associated lipocalin	NA	NA	NA	0.488811	35	0.00288648	NA	Weak correlation	Pearson	OID20392	0.816486	88	3.19011e-22	9.73414e-22	Strong correlation	Spearman
Dammer et al.	O43291	SPINT2	Kunitz-type protease inhibitor 2	NA	NA	NA	0.746963	35	2.5524e-07	NA	Strong correlation	Pearson	OID20720	0.0515385	25	0.806655	0.836285	No correlation	Spearman
Dammer et al.	P35590	TIE1	Tyrosine-protein kinase receptor Tie-1	NA	NA	NA	0.834159	35	4.83612e-10	NA	Strong correlation	Pearson	OID20303	0.523293	88	1.68633e-07	3.51916e-07	Moderate correlation	Spearman
Dammer et al.	Q16627	CCL14	C-C motif chemokine 14	NA	NA	NA	0.250189	35	0.147184	NA	No correlation	Pearson	OID20401	0.588675	88	1.61865e-09	3.97274e-09	Moderate correlation	Spearman
Dammer et al.	P05121	SERPINE1	Plasminogen activator inhibitor 1	NA	NA	NA	0.873669	35	7.38986e-12	NA	Strong correlation	Pearson	OID20342	0.856187	88	0	0	Strong correlation	Spearman
Dammer et al.	P41271	NBL1	Neuroblastoma suppressor of tumorigenicity 1	NA	NA	NA	0.00770485	35	0.964962	NA	No correlation	Pearson	OID21486	0.757293	76	0	0	Strong correlation	Spearman
Dammer et al.	Q12860	CNTN1	Contactin-1	NA	NA	NA	0.833494	35	5.1394e-10	NA	Strong correlation	Pearson	OID20307	0.851814	88	7.12213e-26	2.21512e-25	Strong correlation	Spearman
Dammer et al.	P09341	CXCL1	Growth-regulated alpha protein	NA	NA	NA	0.882252	35	2.47316e-12	NA	Strong correlation	Pearson	OID20762	0.119481	21	0.604779	0.650281	No correlation	Spearman
Dammer et al.	P14778	IL1R1	Interleukin-1 receptor type 1	NA	NA	NA	0.753561	35	1.74251e-07	NA	Strong correlation	Pearson	OID21116	0.453482	88	9.12264e-06	1.64266e-05	Weak correlation	Spearman
Dammer et al.	Q96F46	IL17RA	Interleukin-17 receptor A	NA	NA	NA	0.827446	35	8.82649e-10	NA	Strong correlation	Pearson	OID21089	0.783333	9	0.0172233	0.0234279	Strong correlation	Spearman
Dammer et al.	P11226	MBL2	Mannose-binding protein C	NA	NA	NA	0.904699	35	8.96284e-14	NA	Strong correlation	Pearson	OID30759	0.970972	88	3.29761e-55	1.06371e-54	Strong correlation	Spearman
Dammer et al.	Q9BQ51	PDCD1LG2	Programmed cell death 1 ligand 2	NA	NA	NA	0.355814	35	0.0359248	NA	Weak correlation	Pearson	OID21273	0.423451	36	0.0100709	0.0140371	Weak correlation	Spearman
Dammer et al.	Q03167	TGFBR3	Transforming growth factor beta receptor type 3	NA	NA	NA	0.880584	35	3.07934e-12	NA	Strong correlation	Pearson	OID20255	0.613991	88	1.99931e-10	5.21298e-10	Moderate correlation	Spearman
Dammer et al.	P02144	MB	Myoglobin	NA	NA	NA	0.7104	35	1.74671e-06	NA	Strong correlation	Pearson	OID20263	0.895442	88	0	0	Strong correlation	Spearman
Dammer et al.	P55774	CCL18	C-C motif chemokine 18	NA	NA	NA	0.414765	35	0.0132343	NA	Weak correlation	Pearson	OID20395	0.786147	88	0	0	Strong correlation	Spearman
Dammer et al.	P04275	VWF	von Willebrand factor	NA	NA	NA	0.294045	35	0.0864275	NA	No correlation	Pearson	OID20256	0.714276	88	0	0	Strong correlation	Spearman
Dammer et al.	Q9Y275	TNFSF13B	Tumor necrosis factor ligand superfamily member 13B	NA	NA	NA	0.708815	35	1.88603e-06	NA	Strong correlation	Pearson	OID20272	0.418037	88	5.92239e-05	0.000102238	Weak correlation	Spearman
Dammer et al.	P17931	LGALS3	Galectin-3	NA	NA	NA	0.702394	35	2.56115e-06	NA	Strong correlation	Pearson	OID20284	0.391286	88	0.000183553	0.000303413	Weak correlation	Spearman
Dammer et al.	O95998	IL18BP	Interleukin-18-binding protein	NA	NA	NA	0.505666	35	0.00194333	NA	Moderate correlation	Pearson	OID20348	0.637813	76	0	0	Moderate correlation	Spearman
Dammer et al.	Q99969	RARRES2	Retinoic acid receptor responder protein 2	NA	NA	NA	0.817621	35	2.03602e-09	NA	Strong correlation	Pearson	OID20373	0.433007	88	3.02139e-05	5.30506e-05	Weak correlation	Spearman
Dammer et al.	P49767	VEGFC	Vascular endothelial growth factor C	NA	NA	NA	0.733629	35	5.33514e-07	NA	Strong correlation	Pearson	OID21524	0.0879121	13	0.778501	0.810072	No correlation	Spearman
Dammer et al.	P20138	CD33	Myeloid cell surface antigen CD33	NA	NA	NA	0.714619	34	2.05995e-06	NA	Strong correlation	Pearson	OID21472	0.638159	78	0	0	Moderate correlation	Spearman
Dammer et al.	P35475	IDUA	Alpha-L-iduronidase	NA	NA	NA	0.85827	35	4.37353e-11	NA	Strong correlation	Pearson	OID21468	0.733333	9	0.0311232	0.0414365	Strong correlation	Spearman
Dammer et al.	P05067	APP	Amyloid-beta precursor protein	NA	NA	NA	0.889437	35	9.24964e-13	NA	Strong correlation	Pearson	OID21070	0.393399	88	0.000168405	0.000280014	Weak correlation	Spearman
Dammer et al.	Q76LX8	ADAMTS13	A disintegrin and metalloproteinase with thrombospondin motifs 13	NA	NA	NA	0.333536	35	0.0502252	NA	Weak correlation	Pearson	OID20249	0.730199	88	6.89836e-16	1.95685e-15	Strong correlation	Spearman
Dammer et al.	P25774	CTSS	Cathepsin S	NA	NA	NA	0.803752	35	6.1081e-09	NA	Strong correlation	Pearson	OID21056	0.259043	88	0.0150246	0.0206109	No correlation	Spearman
Dammer et al.	P08709	F7	Coagulation factor VII	NA	NA	NA	0.771255	35	5.8891e-08	NA	Strong correlation	Pearson	OID20372	0.726445	88	0	0	Strong correlation	Spearman
Dammer et al.	P06681	C2	Complement C2	NA	NA	NA	0.739035	35	3.97778e-07	NA	Strong correlation	Pearson	OID20410	0.586738	88	1.88565e-09	4.58814e-09	Moderate correlation	Spearman
Dammer et al.	Q9HCN6	GP6	Platelet glycoprotein VI	NA	NA	NA	0.94382	35	1.96739e-17	NA	Strong correlation	Pearson	OID21091	0.932157	88	1.04175e-39	3.35083e-39	Strong correlation	Spearman
Dammer et al.	Q9Y5Y7	LYVE1	Lymphatic vessel endothelial hyaluronic acid receptor 1	NA	NA	NA	0.884479	35	1.83598e-12	NA	Strong correlation	Pearson	OID30728	0.759501	88	0	0	Strong correlation	Spearman
Dammer et al.	Q9NQ76	MEPE	Matrix extracellular phosphoglycoprotein	NA	NA	NA	-0.00547893	35	0.975081	NA	No correlation	Pearson	OID20753	0.473504	26	0.0154892	0.0211967	Weak correlation	Spearman
Dammer et al.	Q9NR71	ASAH2	Neutral ceramidase	NA	NA	NA	0.811919	35	3.2333e-09	NA	Strong correlation	Pearson	OID20996	0.823289	88	0	0	Strong correlation	Spearman
Dammer et al.	P14543	NID1	Nidogen-1	NA	NA	NA	0.456386	35	0.005857	NA	Weak correlation	Pearson	OID20362	0.75966	88	0	0	Strong correlation	Spearman
Dammer et al.	P01833	PIGR	Polymeric immunoglobulin receptor	NA	NA	NA	0.196043	35	0.259032	NA	No correlation	Pearson	OID21102	0.546811	88	6.10132e-08	1.32724e-07	Moderate correlation	Spearman
Dammer et al.	P07949	RET	Proto-oncogene tyrosine-protein kinase receptor Ret	NA	NA	NA	0.863109	35	2.56037e-11	NA	Strong correlation	Pearson	OID21346	0.793115	33	6.54823e-07	1.30617e-06	Strong correlation	Spearman
Dammer et al.	P13686	ACP5	Tartrate-resistant acid phosphatase type 5	NA	NA	NA	0.807818	35	4.46707e-09	NA	Strong correlation	Pearson	OID20314	0.512605	35	0.00188445	0.00284811	Moderate correlation	Spearman
Dammer et al.	P16112	ACAN	Aggrecan core protein	NA	NA	NA	-0.0182109	35	0.917302	NA	No correlation	Pearson	OID20159	0.534025	88	1.37316e-07	2.90317e-07	Moderate correlation	Spearman
Dammer et al.	Q15582	TGFBI	Transforming growth factor-beta-induced protein ig-h3	NA	NA	NA	0.379716	35	0.024458	NA	Weak correlation	Pearson	OID20417	0.53878	88	1.02029e-07	2.1941e-07	Moderate correlation	Spearman
Dammer et al.	Q6YHK3	CD109	CD109 antigen	NA	NA	NA	0.772343	35	5.49165e-08	NA	Strong correlation	Pearson	OID21108	0.75892	88	0	0	Strong correlation	Spearman
Dammer et al.	P09326	CD48	CD48 antigen	NA	NA	NA	0.825687	35	1.02901e-09	NA	Strong correlation	Pearson	OID20692	0.649246	75	0	0	Moderate correlation	Spearman
Dammer et al.	Q8IWV2	CNTN4	Contactin-4	NA	NA	NA	0.856613	35	5.23008e-11	NA	Strong correlation	Pearson	OID21117	0.624388	88	0	0	Moderate correlation	Spearman
Dammer et al.	P12318	FCGR2A	Low affinity immunoglobulin gamma Fc region receptor II-a	NA	NA	NA	0.417371	35	0.0126117	NA	Weak correlation	Pearson	OID20391	0.697017	88	0	0	Moderate correlation	Spearman
Dammer et al.	O75015	FCGR3B	Low affinity immunoglobulin gamma Fc region receptor III-B	NA	NA	NA	0.435082	35	0.00899985	NA	Weak correlation	Pearson	OID20387	0.689902	88	0	0	Moderate correlation	Spearman
Dammer et al.	P56159	GFRA1	GDNF family receptor alpha-1	NA	NA	NA	0.18533	35	0.286479	NA	No correlation	Pearson	OID21457	-0.041958	12	0.903739	0.920037	No correlation	Spearman
Dammer et al.	Q16270	IGFBP7	Insulin-like growth factor-binding protein 7	NA	NA	NA	0.779132	35	3.52119e-08	NA	Strong correlation	Pearson	OID20236	0.608734	88	3.13394e-10	8.11519e-10	Moderate correlation	Spearman
Dammer et al.	O00339	MATN2	Matrilin-2	NA	NA	NA	0.600846	35	0.000135334	NA	Moderate correlation	Pearson	OID20767	0.158934	76	0.169945	0.205677	No correlation	Spearman
Dammer et al.	P10646	TFPI	Tissue factor pathway inhibitor	NA	NA	NA	0.608982	35	0.000103529	NA	Moderate correlation	Pearson	OID20388	0.683932	88	0	0	Moderate correlation	Spearman
Dammer et al.	P35443	THBS4	Thrombospondin-4	NA	NA	NA	0.824882	35	1.10322e-09	NA	Strong correlation	Pearson	OID20368	0.607675	88	0	0	Moderate correlation	Spearman
Dammer et al.	Q9UGM5	FETUB	Fetuin-B	NA	NA	NA	0.55943	35	0.000476185	NA	Moderate correlation	Pearson	OID20404	0.846518	88	0	0	Strong correlation	Spearman
Dammer et al.	P05154	SERPINA5	Plasma serine protease inhibitor	NA	NA	NA	0.490752	35	0.00276066	NA	Weak correlation	Pearson	OID30763	0.533497	88	1.41879e-07	2.99404e-07	Moderate correlation	Spearman
Dammer et al.	Q8N1Q1	CA13	Carbonic anhydrase 13	NA	NA	NA	0.950383	35	2.66098e-18	NA	Strong correlation	Pearson	OID20225	0.577366	76	4.76243e-08	1.04e-07	Moderate correlation	Spearman
Dammer et al.	P36888	FLT3	Receptor-type tyrosine-protein kinase FLT3	NA	NA	NA	0.200802	35	0.247418	NA	No correlation	Pearson	OID21272	0.125989	76	0.278157	0.323086	No correlation	Spearman
Dammer et al.	O95633	FSTL3	Follistatin-related protein 3	NA	NA	NA	0.947132	35	7.40142e-18	NA	Strong correlation	Pearson	OID20782	0.384073	63	0.00202258	0.00303252	Weak correlation	Spearman
Dammer et al.	Q92876	KLK6	Kallikrein-6	NA	NA	NA	-0.115158	35	0.510064	NA	No correlation	Pearson	OID21526	0.505021	88	5.2272e-07	1.05196e-06	Moderate correlation	Spearman
Dammer et al.	P09619	PDGFRB	Platelet-derived growth factor receptor beta	NA	NA	NA	0.474821	35	0.00394973	NA	Weak correlation	Pearson	OID20268	0.834106	88	6.16653e-24	1.90219e-23	Strong correlation	Spearman
Dammer et al.	P16581	SELE	E-selectin	NA	NA	NA	0.957949	35	1.8367e-19	NA	Strong correlation	Pearson	OID20290	0.895565	88	0	0	Strong correlation	Spearman
Dammer et al.	P51452	DUSP3	Dual specificity protein phosphatase 3	NA	NA	NA	0.220787	34	0.209553	NA	No correlation	Pearson	OID20827	0.302823	74	0.00872816	0.0122869	Weak correlation	Spearman
Dammer et al.	P42574	CASP3	Caspase-3	NA	NA	NA	0.91189	35	2.59443e-14	NA	Strong correlation	Pearson	OID20305	0.900743	88	0	0	Strong correlation	Spearman
Dammer et al.	P35968	KDR	Vascular endothelial growth factor receptor 2	NA	NA	NA	0.838396	35	3.26245e-10	NA	Strong correlation	Pearson	OID21497	0.531471	88	1.60732e-07	3.36673e-07	Moderate correlation	Spearman
Dammer et al.	Q02763	TEK	Angiopoietin-1 receptor	NA	NA	NA	0.62991	35	5.01937e-05	NA	Moderate correlation	Pearson	OID21496	0.470043	88	5.01085e-06	9.24387e-06	Weak correlation	Spearman
Dammer et al.	Q9BY76	ANGPTL4	Angiopoietin-related protein 4	NA	NA	NA	0.11847	35	0.497886	NA	No correlation	Pearson	OID20703	0.81885	33	4.28435e-07	8.69969e-07	Strong correlation	Spearman
Dammer et al.	P19022	CDH2	Cadherin-2	NA	NA	NA	-0.133816	35	0.443455	NA	No correlation	Pearson	OID20170	0.652724	88	0	0	Moderate correlation	Spearman
Dammer et al.	P07451	CA3	Carbonic anhydrase 3	NA	NA	NA	0.937758	35	1.01951e-16	NA	Strong correlation	Pearson	OID20271	0.87172	88	0	0	Strong correlation	Spearman
Dammer et al.	P21802	FGFR2	Fibroblast growth factor receptor 2	NA	NA	NA	-0.169096	34	0.339062	NA	No correlation	Pearson	OID21478	0.0873764	68	0.477719	0.528252	No correlation	Spearman
Dammer et al.	Q06830	PRDX1	Peroxiredoxin-1	NA	NA	NA	0.869487	35	1.22434e-11	NA	Strong correlation	Pearson	OID20962	0.475591	88	3.76434e-06	7.09506e-06	Weak correlation	Spearman
Dammer et al.	Q6UXD5	SEZ6L2	Seizure 6-like protein 2	NA	NA	NA	0.34419	35	0.0429048	NA	Weak correlation	Pearson	OID21289	0.593289	88	1.1206e-09	2.80524e-09	Moderate correlation	Spearman
Dammer et al.	P01127	PDGFB	Platelet-derived growth factor subunit B	NA	NA	NA	0.950167	35	2.8543e-18	NA	Strong correlation	Pearson	OID20741	0.0253469	46	0.866988	0.891466	No correlation	Spearman
Dammer et al.	P16109	SELP	P-selectin	NA	NA	NA	0.823268	35	1.26724e-09	NA	Strong correlation	Pearson	OID20379	0.830381	88	1.47441e-23	4.53573e-23	Strong correlation	Spearman
Dammer et al.	Q01638	IL1RL1	Interleukin-1 receptor-like 1	NA	NA	NA	0.957546	35	2.14267e-19	NA	Strong correlation	Pearson	OID20250	0.756446	74	0	0	Strong correlation	Spearman
Dammer et al.	P32004	L1CAM	Neural cell adhesion molecule L1	NA	NA	NA	0.703476	35	2.43377e-06	NA	Strong correlation	Pearson	OID21484	0.585397	88	3.33429e-09	8.04362e-09	Moderate correlation	Spearman
Dammer et al.	P30086	PEBP1	Phosphatidylethanolamine-binding protein 1	NA	NA	NA	0.94719	35	7.27108e-18	NA	Strong correlation	Pearson	OID21087	0.845532	88	0	0	Strong correlation	Spearman
Dammer et al.	P29350	PTPN6	Tyrosine-protein phosphatase non-receptor type 6	NA	NA	NA	0.909423	35	4.01551e-14	NA	Strong correlation	Pearson	OID20717	0.897732	88	0	0	Strong correlation	Spearman
Dammer et al.	Q9BWV1	BOC	Brother of CDO	NA	NA	NA	0.564264	35	0.000414665	NA	Moderate correlation	Pearson	OID20116	0.544466	23	0.00810389	0.0114223	Moderate correlation	Spearman
Dammer et al.	P05362	ICAM1	Intercellular adhesion molecule 1	NA	NA	NA	0.0127241	35	0.942167	NA	No correlation	Pearson	OID20411	0.728377	88	8.82764e-16	2.49784e-15	Strong correlation	Spearman
Dammer et al.	Q6UWV6	ENPP7	Ectonucleotide pyrophosphatase/phosphodiesterase family member 7	NA	NA	NA	0.967635	35	2.62533e-21	NA	Strong correlation	Pearson	OID20689	0.733474	62	0	0	Strong correlation	Spearman
Dammer et al.	O75356	ENTPD5	Nucleoside diphosphate phosphatase ENTPD5	NA	NA	NA	0.640531	35	3.40513e-05	NA	Moderate correlation	Pearson	OID20104	0.497501	88	8.17172e-07	1.62427e-06	Weak correlation	Spearman
Dammer et al.	Q9BZZ2	SIGLEC1	Sialoadhesin	NA	NA	NA	0.364854	35	0.0311599	NA	Weak correlation	Pearson	OID20690	0.186813	14	0.522077	0.57337	No correlation	Spearman
Dammer et al.	P04085	PDGFA	Platelet-derived growth factor subunit A	NA	NA	NA	0.869065	35	1.28715e-11	NA	Strong correlation	Pearson	OID20313	0.183624	41	0.24953	0.293152	No correlation	Spearman
Dammer et al.	Q10588	BST1	ADP-ribosyl cyclase/cyclic ADP-ribose hydrolase 2	NA	NA	NA	0.713301	35	1.51576e-06	NA	Strong correlation	Pearson	OID21051	0.851573	88	0	0	Strong correlation	Spearman
Dammer et al.	Q4KMG0	CDON	Cell adhesion molecule-related/down-regulated by oncogenes	NA	NA	NA	0.741353	35	3.49948e-07	NA	Strong correlation	Pearson	OID20754	0.503117	88	8.49534e-07	1.67973e-06	Moderate correlation	Spearman
Dammer et al.	Q16719	KYNU	Kynureninase	NA	NA	NA	0.632382	35	4.59178e-05	NA	Moderate correlation	Pearson	OID20669	0.447552	12	0.147205	0.18045	Weak correlation	Spearman
Dammer et al.	P23284	PPIB	Peptidyl-prolyl cis-trans isomerase B	NA	NA	NA	0.728049	35	7.17117e-07	NA	Strong correlation	Pearson	OID20331	0.768553	88	0	0	Strong correlation	Spearman
Dammer et al.	P14151	SELL	L-selectin	NA	NA	NA	0.89179	35	6.60374e-13	NA	Strong correlation	Pearson	OID30752	0.717745	88	0	0	Strong correlation	Spearman
Dammer et al.	Q16620	NTRK2	BDNF/NT-3 growth factors receptor	NA	NA	NA	0.675234	35	8.59643e-06	NA	Moderate correlation	Pearson	OID20136	0.442669	88	1.57055e-05	2.77923e-05	Weak correlation	Spearman
Dammer et al.	P03950	ANG	Angiogenin	NA	NA	NA	0.492263	35	0.00266609	NA	Weak correlation	Pearson	OID20403	0.281885	88	0.00798142	0.0112638	No correlation	Spearman
Dammer et al.	Q9UK05	GDF2	Growth/differentiation factor 2	NA	NA	NA	0.628577	35	5.26455e-05	NA	Moderate correlation	Pearson	OID20202	-0.176024	88	0.100867	0.126956	No correlation	Spearman
Dammer et al.	P01275	GCG	Pro-glucagon	NA	NA	NA	0.862187	35	2.83982e-11	NA	Strong correlation	Pearson	OID21263	0.568428	44	7.65239e-05	0.000130507	Moderate correlation	Spearman
Dammer et al.	P17813	ENG	Endoglin	NA	NA	NA	0.379089	35	0.0247142	NA	Weak correlation	Pearson	OID20287	0.361012	88	0.000594652	0.000932448	Weak correlation	Spearman
Dammer et al.	O15467	CCL16	C-C motif chemokine 16	NA	NA	NA	0.940428	35	5.0463e-17	NA	Strong correlation	Pearson	OID20334	0.829999	88	0	0	Strong correlation	Spearman
Dammer et al.	P52823	STC1	Stanniocalcin-1	NA	NA	NA	0.783739	35	2.58137e-08	NA	Strong correlation	Pearson	OID21014	0.631712	44	7.11032e-06	1.29686e-05	Moderate correlation	Spearman
Dammer et al.	O95994	AGR2	Anterior gradient protein 2 homolog	NA	NA	NA	0.0788049	35	0.652721	NA	No correlation	Pearson	OID20896	-0.162892	41	0.307717	0.352346	No correlation	Spearman
Dammer et al.	P04083	ANXA1	Annexin A1	NA	NA	NA	0.861222	35	3.16236e-11	NA	Strong correlation	Pearson	OID30617	0.580342	88	5.28953e-09	1.24414e-08	Moderate correlation	Spearman
Dammer et al.	P40121	CAPG	Macrophage-capping protein	NA	NA	NA	0.552375	35	0.000580548	NA	Moderate correlation	Pearson	OID21431	0.615666	76	5.7214e-09	1.34014e-08	Moderate correlation	Spearman
Dammer et al.	P00915	CA1	Carbonic anhydrase 1	NA	NA	NA	0.96058	35	6.44794e-20	NA	Strong correlation	Pearson	OID20409	0.928551	88	0	0	Strong correlation	Spearman
Dammer et al.	P00918	CA2	Carbonic anhydrase 2	NA	NA	NA	0.463575	35	0.00503554	NA	Weak correlation	Pearson	OID21149	0.904195	88	0	0	Strong correlation	Spearman
Dammer et al.	Q9UBR2	CTSZ	Cathepsin Z	NA	NA	NA	0.893839	35	4.89382e-13	NA	Strong correlation	Pearson	OID20365	0.685428	88	0	0	Moderate correlation	Spearman
Dammer et al.	P07359	GP1BA	Platelet glycoprotein Ib alpha chain	NA	NA	NA	0.374975	35	0.0264525	NA	Weak correlation	Pearson	OID20381	0.625286	88	0	0	Moderate correlation	Spearman
Dammer et al.	P28799	GRN	Progranulin	NA	NA	NA	0.88433	35	1.87336e-12	NA	Strong correlation	Pearson	OID21159	0.48135	88	2.78372e-06	5.30882e-06	Weak correlation	Spearman
Dammer et al.	P04179	SOD2	Superoxide dismutase [Mn], mitochondrial	NA	NA	NA	0.283191	35	0.0992543	NA	No correlation	Pearson	OID21114	0.714557	88	0	0	Strong correlation	Spearman
Dammer et al.	P43490	NAMPT	Nicotinamide phosphoribosyltransferase	NA	NA	NA	0.662293	35	1.46633e-05	NA	Moderate correlation	Pearson	OID21227	-0.103077	25	0.62269	0.668268	No correlation	Spearman
Dammer et al.	Q13093	PLA2G7	Platelet-activating factor acetylhydrolase	NA	NA	NA	0.710659	35	1.72486e-06	NA	Strong correlation	Pearson	OID21105	0.641045	88	1.72435e-11	4.61325e-11	Moderate correlation	Spearman
Dammer et al.	P30044	PRDX5	Peroxiredoxin-5, mitochondrial	NA	NA	NA	0.870548	35	1.079e-11	NA	Strong correlation	Pearson	OID20644	0.795622	88	0	0	Strong correlation	Spearman
Dammer et al.	P30041	PRDX6	Peroxiredoxin-6	NA	NA	NA	0.899159	35	2.18248e-13	NA	Strong correlation	Pearson	OID21404	0.532405	88	1.51767e-07	3.19674e-07	Moderate correlation	Spearman
Dammer et al.	Q86VB7	CD163	Scavenger receptor cysteine-rich type 1 protein M130	NA	NA	NA	0.916324	35	1.14468e-14	NA	Strong correlation	Pearson	OID20360	0.880966	88	0	0	Strong correlation	Spearman
Dammer et al.	Q12884	FAP	Prolyl endopeptidase FAP	NA	NA	NA	0.26166	35	0.12892	NA	No correlation	Pearson	OID20330	0.793468	88	3.05018e-20	9.20764e-20	Strong correlation	Spearman
Dammer et al.	P07478	PRSS2	Trypsin-2	NA	NA	NA	0.94606	35	1.0223e-17	NA	Strong correlation	Pearson	OID20364	0.822919	88	0	0	Strong correlation	Spearman
Dammer et al.	P16871	IL7R	Interleukin-7 receptor subunit alpha	NA	NA	NA	0.161657	35	0.353528	NA	No correlation	Pearson	OID21136	0.730914	74	0	0	Strong correlation	Spearman
Dammer et al.	Q8NHL6	LILRB1	Leukocyte immunoglobulin-like receptor subfamily B member 1	NA	NA	NA	0.155705	35	0.371763	NA	No correlation	Pearson	OID20323	0.328238	88	0.0018883	0.00285012	Weak correlation	Spearman
Dammer et al.	Q9BZR6	RTN4R	Reticulon-4 receptor	NA	NA	NA	0.91897	35	6.87316e-15	NA	Strong correlation	Pearson	OID21424	0.38674	76	0.000612126	0.000957189	Weak correlation	Spearman
Dammer et al.	P46531	NOTCH1	Neurogenic locus notch homolog protein 1	NA	NA	NA	0.670241	35	1.0596e-05	NA	Moderate correlation	Pearson	OID20311	0.351449	88	0.000843311	0.00130963	Weak correlation	Spearman
Dammer et al.	Q9UM47	NOTCH3	Neurogenic locus notch homolog protein 3	NA	NA	NA	0.839198	35	3.02435e-10	NA	Strong correlation	Pearson	OID20253	0.606724	88	0	0	Moderate correlation	Spearman
Dammer et al.	Q92823	NRCAM	Neuronal cell adhesion molecule	NA	NA	NA	0.68274	35	6.23031e-06	NA	Moderate correlation	Pearson	OID20229	0.650946	88	0	0	Moderate correlation	Spearman
Dammer et al.	P37173	TGFBR2	TGF-beta receptor type-2	NA	NA	NA	0.0203922	35	0.907437	NA	No correlation	Pearson	OID21493	0.703399	74	0	0	Strong correlation	Spearman
Dammer et al.	Q9NP84	TNFRSF12A	Tumor necrosis factor receptor superfamily member 12A	NA	NA	NA	0.138765	35	0.426622	NA	No correlation	Pearson	OID21482	0.554597	40	0.000258719	0.000423324	Moderate correlation	Spearman
Dammer et al.	P18510	IL1RN	Interleukin-1 receptor antagonist protein	NA	NA	NA	0.568469	35	0.000367004	NA	Moderate correlation	Pearson	OID20700	-0.238095	8	0.582143	0.628336	No correlation	Spearman
Dammer et al.	P48357	LEPR	Leptin receptor	NA	NA	NA	0.59397	34	0.000212723	NA	Moderate correlation	Pearson	OID20128	0.68372	88	0	0	Moderate correlation	Spearman
Dammer et al.	P26842	CD27	CD27 antigen	NA	NA	NA	-0.092655	35	0.596536	NA	No correlation	Pearson	OID21527	-0.164589	32	0.36651	0.415035	No correlation	Spearman
Dammer et al.	Q13740	ALCAM	CD166 antigen	NA	NA	NA	0.721785	35	9.91165e-07	NA	Strong correlation	Pearson	OID20273	0.629495	88	0	0	Moderate correlation	Spearman
Dammer et al.	O60243	HS6ST1	Heparan-sulfate 6-O-sulfotransferase 1	NA	NA	NA	0.745438	35	2.78328e-07	NA	Strong correlation	Pearson	OID21441	-0.283333	9	0.462991	0.514485	No correlation	Spearman
Dammer et al.	P20936	RASA1	Ras GTPase-activating protein 1	NA	NA	NA	-0.101496	35	0.561811	NA	No correlation	Pearson	OID20826	0.0842246	33	0.64006	0.683013	No correlation	Spearman
Dammer et al.	Q96B86	RGMA	Repulsive guidance molecule A	NA	NA	NA	0.732141	35	5.77705e-07	NA	Strong correlation	Pearson	OID21065	0.685428	88	0	0	Moderate correlation	Spearman
Dammer et al.	P31948	STIP1	Stress-induced-phosphoprotein 1	NA	NA	NA	0.886761	35	1.34438e-12	NA	Strong correlation	Pearson	OID21077	0.890141	88	0	0	Strong correlation	Spearman
Dammer et al.	P07339	CTSD	Cathepsin D	NA	NA	NA	0.784328	35	2.47944e-08	NA	Strong correlation	Pearson	OID20358	0.780441	88	0	0	Strong correlation	Spearman
Dammer et al.	P19021	PAM	Peptidyl-glycine alpha-amidating monooxygenase	NA	NA	NA	0.611349	35	9.56355e-05	NA	Moderate correlation	Pearson	OID20291	0.203727	88	0.0570694	0.0735517	No correlation	Spearman
Dammer et al.	Q99895	CTRC	Chymotrypsin-C	NA	NA	NA	0.14458	35	0.407302	NA	No correlation	Pearson	OID20752	0.524476	12	0.0838846	0.106531	Moderate correlation	Spearman
Dammer et al.	Q9NQ79	CRTAC1	Cartilage acidic protein 1	NA	NA	NA	0.874988	35	6.27811e-12	NA	Strong correlation	Pearson	OID20279	0.764876	88	4.17715e-18	1.22813e-17	Strong correlation	Spearman
Dammer et al.	Q11201	ST3GAL1	CMP-N-acetylneuraminate-beta-galactosamide-alpha-2,3-sialyltransferase 1	NA	NA	NA	0.623764	35	6.24217e-05	NA	Moderate correlation	Pearson	OID21322	0.129246	44	0.401795	0.453173	No correlation	Spearman
Dammer et al.	Q14116	IL18	Interleukin-18	NA	NA	NA	0.141409	33	0.432471	NA	No correlation	Pearson	OID20694	-0.10303	10	0.785018	0.816101	No correlation	Spearman
Dammer et al.	Q6EMK4	VASN	Vasorin	NA	NA	NA	0.621391	35	6.78206e-05	NA	Moderate correlation	Pearson	OID20345	0.469515	88	5.14801e-06	9.4814e-06	Weak correlation	Spearman
Dammer et al.	Q9NTU7	CBLN4	Cerebellin-4	NA	NA	NA	0.818855	35	1.83814e-09	NA	Strong correlation	Pearson	OID21386	0.718309	88	0	0	Strong correlation	Spearman
Dammer et al.	P22105	TNXB	Tenascin-X	NA	NA	NA	0.481721	35	0.00338922	NA	Weak correlation	Pearson	OID21107	0.630552	88	0	0	Moderate correlation	Spearman
Dammer et al.	P42785	PRCP	Lysosomal Pro-X carboxypeptidase	NA	NA	NA	0.171496	35	0.324595	NA	No correlation	Pearson	OID20337	0.665405	88	0	0	Moderate correlation	Spearman
Dammer et al.	Q5T2D2	TREML2	Trem-like transcript 2 protein	NA	NA	NA	0.812653	35	3.04909e-09	NA	Strong correlation	Pearson	OID21120	0.643658	74	0	0	Moderate correlation	Spearman
Dammer et al.	Q9Y6N7	ROBO1	Roundabout homolog 1	NA	NA	NA	0.694979	35	3.61103e-06	NA	Moderate correlation	Pearson	OID20734	0.57763	88	6.65779e-09	1.54982e-08	Moderate correlation	Spearman
Dammer et al.	Q10471	GALNT2	Polypeptide N-acetylgalactosaminyltransferase 2	NA	NA	NA	-0.164353	35	0.345451	NA	No correlation	Pearson	OID21423	0.329877	88	0.00169742	0.00257925	Weak correlation	Spearman
Dammer et al.	P02771	AFP	Alpha-fetoprotein	NA	NA	NA	-0.0995339	35	0.569437	NA	No correlation	Pearson	OID20978	0.0417582	14	0.891519	0.911005	No correlation	Spearman
Dammer et al.	P55957	BID	BH3-interacting domain death agonist	NA	NA	NA	0.895686	35	3.71539e-13	NA	Strong correlation	Pearson	OID20517	0.551671	88	4.4305e-08	9.76959e-08	Moderate correlation	Spearman
Dammer et al.	P42702	LIFR	Leukemia inhibitory factor receptor	NA	NA	NA	0.275522	33	0.120677	NA	No correlation	Pearson	OID20606	0.112366	22	0.617423	0.663245	No correlation	Spearman
Dammer et al.	P80511	S100A12	Protein S100-A12	NA	NA	NA	0.731529	33	1.32218e-06	NA	Strong correlation	Pearson	OID21374	0.806124	76	0	0	Strong correlation	Spearman
Dammer et al.	P05089	ARG1	Arginase-1	NA	NA	NA	0.519779	35	0.00137352	NA	Moderate correlation	Pearson	OID21445	0.44058	88	2.1252e-05	3.74899e-05	Weak correlation	Spearman
Dammer et al.	Q13561	DCTN2	Dynactin subunit 2	NA	NA	NA	0.599045	35	0.000143462	NA	Moderate correlation	Pearson	OID21334	0.46302	62	0.000178462	0.000295865	Weak correlation	Spearman
Dammer et al.	Q06323	PSME1	Proteasome activator complex subunit 1	NA	NA	NA	0.877109	34	1.01702e-11	NA	Strong correlation	Pearson	OID20969	0.771706	88	0	0	Strong correlation	Spearman
Dammer et al.	O43508	TNFSF12	Tumor necrosis factor ligand superfamily member 12	NA	NA	NA	0.406794	33	0.0188049	NA	Weak correlation	Pearson	OID20624	0.125383	61	0.334734	0.380963	No correlation	Spearman
Dammer et al.	P15907	ST6GAL1	Beta-galactoside alpha-2,6-sialyltransferase 1	NA	NA	NA	0.624533	35	6.07582e-05	NA	Moderate correlation	Pearson	OID20302	0.508242	88	6.35379e-07	1.27189e-06	Moderate correlation	Spearman
Dammer et al.	P24387	CRHBP	Corticotropin-releasing factor-binding protein	NA	NA	NA	0.846154	35	1.53996e-10	NA	Strong correlation	Pearson	OID20747	0.697363	88	4.41422e-14	1.21257e-13	Moderate correlation	Spearman
Dammer et al.	Q9BS26	ERP44	Endoplasmic reticulum resident protein 44	NA	NA	NA	0.837245	35	3.63466e-10	NA	Strong correlation	Pearson	OID21338	0.383028	88	0.000230271	0.000377872	Weak correlation	Spearman
Dammer et al.	Q8NBJ7	SUMF2	Inactive C-alpha-formylglycine-generating enzyme 2	NA	NA	NA	0.565841	35	0.000396185	NA	Moderate correlation	Pearson	OID21032	0.303922	17	0.235017	0.277257	Weak correlation	Spearman
Dammer et al.	Q96RD9	FCRL5	Fc receptor-like protein 5	NA	NA	NA	0.0583525	35	0.739161	NA	No correlation	Pearson	OID21111	0.850234	88	0	0	Strong correlation	Spearman
Dammer et al.	Q92692	NECTIN2	Nectin-2	NA	NA	NA	0.507324	35	0.00186713	NA	Moderate correlation	Pearson	OID20222	0.133285	66	0.285274	0.330332	No correlation	Spearman
Dammer et al.	O00241	SIRPB1	Signal-regulatory protein beta-1	NA	NA	NA	0.465307	35	0.00485322	NA	Weak correlation	Pearson	OID20739	0.539088	66	4.3723e-06	8.12247e-06	Moderate correlation	Spearman
Dammer et al.	Q96QR1	SCGB3A1	Secretoglobin family 3A member 1	NA	NA	NA	0.900303	35	1.82374e-13	NA	Strong correlation	Pearson	OID30577	0.801041	88	7.26813e-21	2.19992e-20	Strong correlation	Spearman
Dammer et al.	P09958	FURIN	Furin	NA	NA	NA	0.707675	35	1.99255e-06	NA	Strong correlation	Pearson	OID21514	0.600936	33	0.00028676	0.000465831	Moderate correlation	Spearman
Dammer et al.	Q9BQT9	CLSTN3	Calsyntenin-3	NA	NA	NA	0.398435	35	0.0177558	NA	Weak correlation	Pearson	OID31092	0.517483	12	0.0886509	0.112331	Moderate correlation	Spearman
Dammer et al.	Q9BXJ1	C1QTNF1	Complement C1q tumor necrosis factor-related protein 1	NA	NA	NA	0.268805	35	0.118426	NA	No correlation	Pearson	OID20367	0.446515	75	7.07814e-05	0.000121079	Weak correlation	Spearman
Dammer et al.	Q96J42	TXNDC15	Thioredoxin domain-containing protein 15	NA	NA	NA	0.717395	35	1.23713e-06	NA	Strong correlation	Pearson	OID21495	0.631204	88	0	0	Moderate correlation	Spearman
Dammer et al.	O43827	ANGPTL7	Angiopoietin-related protein 7	NA	NA	NA	-0.103186	35	0.555281	NA	No correlation	Pearson	OID21412	0.0714286	8	0.881994	0.90444	No correlation	Spearman
Dammer et al.	Q6PCB0	VWA1	von Willebrand factor A domain-containing protein 1	NA	NA	NA	0.758955	35	1.26412e-07	NA	Strong correlation	Pearson	OID21421	0.191176	17	0.460882	0.513658	No correlation	Spearman
Dammer et al.	P14625	HSP90B1	Endoplasmin	NA	NA	NA	0.179208	34	0.310531	NA	No correlation	Pearson	OID20829	-0.0624846	88	0.562361	0.612252	No correlation	Spearman
Dammer et al.	P26022	PTX3	Pentraxin-related protein PTX3	NA	NA	NA	-0.12983	35	0.457272	NA	No correlation	Pearson	OID20570	0.652273	65	8.35021e-09	1.93581e-08	Moderate correlation	Spearman
Dammer et al.	P51161	FABP6	Gastrotropin	NA	NA	NA	0.203607	35	0.240738	NA	No correlation	Pearson	OID20076	0.537334	66	4.74569e-06	8.78341e-06	Moderate correlation	Spearman
Dammer et al.	Q8NHJ6	LILRB4	Leukocyte immunoglobulin-like receptor subfamily B member 4	NA	NA	NA	0.288955	35	0.092274	NA	No correlation	Pearson	OID20429	0.647059	17	0.00614735	0.00875202	Moderate correlation	Spearman
Dammer et al.	Q99727	TIMP4	Metalloproteinase inhibitor 4	NA	NA	NA	0.675721	35	8.42107e-06	NA	Moderate correlation	Pearson	OID21147	0.763736	13	0.00360204	0.0052883	Strong correlation	Spearman
Dammer et al.	Q8WVQ1	CANT1	Soluble calcium-activated nucleotidase 1	NA	NA	NA	0.195662	35	0.259978	NA	No correlation	Pearson	OID20181	0.0850093	88	0.430284	0.481936	No correlation	Spearman
Dammer et al.	Q92832	NELL1	Protein kinase C-binding protein NELL1	NA	NA	NA	0.772366	35	5.48358e-08	NA	Strong correlation	Pearson	OID21494	0.478788	10	0.166058	0.201808	Weak correlation	Spearman
Dammer et al.	Q16363	LAMA4	Laminin subunit alpha-4	NA	NA	NA	0.548992	35	0.000637423	NA	Moderate correlation	Pearson	OID20769	0.0278226	31	0.882009	0.90444	No correlation	Spearman
Dammer et al.	Q86SR1	GALNT10	Polypeptide N-acetylgalactosaminyltransferase 10	NA	NA	NA	0.227225	35	0.189281	NA	No correlation	Pearson	OID21371	0.44524	88	1.38253e-05	2.45421e-05	Weak correlation	Spearman
Dammer et al.	O75023	LILRB5	Leukocyte immunoglobulin-like receptor subfamily B member 5	NA	NA	NA	0.964882	35	9.89241e-21	NA	Strong correlation	Pearson	OID20324	0.867423	88	0	0	Strong correlation	Spearman
Dammer et al.	Q02742	GCNT1	Beta-1,3-galactosyl-O-glycosyl-glycoprotein beta-1,6-N-acetylglucosaminyltransferase	NA	NA	NA	0.330579	35	0.0524246	NA	Weak correlation	Pearson	OID21379	-0.138462	14	0.637516	0.681586	No correlation	Spearman
Dammer et al.	O75326	SEMA7A	Semaphorin-7A	NA	NA	NA	0.822834	35	1.31501e-09	NA	Strong correlation	Pearson	OID20283	0.717813	88	3.54766e-15	9.96346e-15	Strong correlation	Spearman
Dammer et al.	Q15517	CDSN	Corneodesmosin	NA	NA	NA	-0.303666	35	0.07616	NA	No correlation	Pearson	OID20667	-0.299495	55	0.0267069	0.0358527	No correlation	Spearman
Dammer et al.	Q96I82	KAZALD1	Kazal-type serine protease inhibitor domain-containing protein 1	NA	NA	NA	0.0274342	35	0.875688	NA	No correlation	Pearson	OID21339	0.608791	14	0.0236549	0.0319837	Moderate correlation	Spearman
Dammer et al.	P09467	FBP1	Fructose-1,6-bisphosphatase 1	NA	NA	NA	0.67791	35	7.67254e-06	NA	Moderate correlation	Pearson	OID20227	0.513878	88	4.59301e-07	9.29302e-07	Moderate correlation	Spearman
Dammer et al.	P51693	APLP1	Amyloid beta precursor like protein 1	NA	NA	NA	0.915344	35	1.37676e-14	NA	Strong correlation	Pearson	OID20164	0.639393	88	0	0	Moderate correlation	Spearman
Dammer et al.	P18564	ITGB6	Integrin beta-6	NA	NA	NA	-0.124998	35	0.47433	NA	No correlation	Pearson	OID20493	-0.230769	13	0.447772	0.500529	No correlation	Spearman
Dammer et al.	P18084	ITGB5	Integrin beta-5	NA	NA	NA	0.0559035	35	0.749751	NA	No correlation	Pearson	OID21522	0.255004	34	0.145239	0.178622	No correlation	Spearman
Dammer et al.	Q16769	QPCT	Glutaminyl-peptide cyclotransferase	NA	NA	NA	0.790123	35	1.65765e-08	NA	Strong correlation	Pearson	OID20320	0.585784	88	3.21121e-09	7.76329e-09	Moderate correlation	Spearman
Dammer et al.	Q9C0C4	SEMA4C	Semaphorin-4C	NA	NA	NA	0.324859	35	0.0568973	NA	Weak correlation	Pearson	OID21329	-0.271673	27	0.169971	0.205677	No correlation	Spearman
Dammer et al.	Q9P0K1	ADAM22	Disintegrin and metalloproteinase domain-containing protein 22	NA	NA	NA	0.283609	35	0.0987357	NA	No correlation	Pearson	OID21001	0.447552	12	0.147205	0.18045	Weak correlation	Spearman
Dammer et al.	O95727	CRTAM	Cytotoxic and regulatory T-cell molecule	NA	NA	NA	0.879202	35	3.68362e-12	NA	Strong correlation	Pearson	OID20914	0.697537	29	4.17311e-05	7.28197e-05	Moderate correlation	Spearman
Dammer et al.	P49747	COMP	Cartilage oligomeric matrix protein	NA	NA	NA	0.780562	35	3.20025e-08	NA	Strong correlation	Pearson	OID20405	0.732697	88	0	0	Strong correlation	Spearman
Dammer et al.	P09382	LGALS1	Galectin-1	NA	NA	NA	0.599043	35	0.000143471	NA	Moderate correlation	Pearson	OID20154	0.416576	88	6.31475e-05	0.000108514	Weak correlation	Spearman
Dammer et al.	Q9BUD6	SPON2	Spondin-2	NA	NA	NA	0.870484	35	1.0872e-11	NA	Strong correlation	Pearson	OID20221	0.702247	88	0	0	Strong correlation	Spearman
Dammer et al.	P00995	SPINK1	Serine protease inhibitor Kazal-type 1	NA	NA	NA	0.0051254	35	0.976688	NA	No correlation	Pearson	OID21097	0.724077	53	0	0	Strong correlation	Spearman
Dammer et al.	Q9H4A9	DPEP2	Dipeptidase 2	NA	NA	NA	0.688443	34	6.7806e-06	NA	Moderate correlation	Pearson	OID21305	0.447697	88	1.22277e-05	2.18434e-05	Weak correlation	Spearman
Dammer et al.	Q9UHL4	DPP7	Dipeptidyl peptidase 2	NA	NA	NA	0.86338	35	2.4832e-11	NA	Strong correlation	Pearson	OID20142	0.746349	88	7.08688e-17	2.0359e-16	Strong correlation	Spearman
Dammer et al.	P30048	PRDX3	Thioredoxin-dependent peroxide reductase, mitochondrial	NA	NA	NA	0.801195	35	7.40937e-09	NA	Strong correlation	Pearson	OID20483	-0.180042	47	0.225147	0.267008	No correlation	Spearman
Dammer et al.	Q12805	EFEMP1	EGF-containing fibulin-like extracellular matrix protein 1	NA	NA	NA	0.925941	35	1.64227e-15	NA	Strong correlation	Pearson	OID20414	0.526593	88	2.16327e-07	4.46495e-07	Moderate correlation	Spearman
Dammer et al.	P35052	GPC1	Glypican-1	NA	NA	NA	0.163091	35	0.349219	NA	No correlation	Pearson	OID21438	0.417738	88	6.00085e-05	0.000103277	Weak correlation	Spearman
Dammer et al.	Q10589	BST2	Bone marrow stromal antigen 2	NA	NA	NA	-0.00479042	34	0.978549	NA	No correlation	Pearson	OID21029	0.238095	8	0.582143	0.628336	No correlation	Spearman
Dammer et al.	P09466	PAEP	Glycodelin	NA	NA	NA	-0.137092	34	0.439441	NA	No correlation	Pearson	OID20925	0.384506	61	0.00237106	0.00353624	Weak correlation	Spearman
Dammer et al.	Q9H3G5	CPVL	Probable serine carboxypeptidase CPVL	NA	NA	NA	-0.234838	35	0.174481	NA	No correlation	Pearson	OID21435	0.625057	88	0	0	Moderate correlation	Spearman
Dammer et al.	P55145	MANF	Mesencephalic astrocyte-derived neurotrophic factor	NA	NA	NA	0.769724	35	6.49296e-08	NA	Strong correlation	Pearson	OID20707	0.734669	88	0	0	Strong correlation	Spearman
Dammer et al.	Q8IUK5	PLXDC1	Plexin domain-containing protein 1	NA	NA	NA	0.109858	35	0.529854	NA	No correlation	Pearson	OID21258	0.332095	88	0.00165825	0.00252313	Weak correlation	Spearman
Dammer et al.	P43234	CTSO	Cathepsin O	NA	NA	NA	0.826593	35	9.51082e-10	NA	Strong correlation	Pearson	OID20660	0.081993	65	0.515215	0.566385	No correlation	Spearman
Dammer et al.	P48052	CPA2	Carboxypeptidase A2	NA	NA	NA	0.0344755	35	0.844132	NA	No correlation	Pearson	OID21060	0.620022	30	0.000344315	0.000555331	Moderate correlation	Spearman
Dammer et al.	P16562	CRISP2	Cysteine-rich secretory protein 2	NA	NA	NA	0.97245	35	1.90699e-22	NA	Strong correlation	Pearson	OID21456	0.904009	22	3.66016e-06	6.91024e-06	Strong correlation	Spearman
Dammer et al.	P21583	KITLG	Kit ligand	NA	NA	NA	0.830461	33	2.24411e-09	NA	Strong correlation	Pearson	OID20196	0.814672	88	4.67484e-22	1.42261e-21	Strong correlation	Spearman
Dammer et al.	P07911	UMOD	Uromodulin	NA	NA	NA	-0.0875335	35	0.617068	NA	No correlation	Pearson	OID20237	0.904318	88	0	0	Strong correlation	Spearman
Dammer et al.	Q6UXB2	CXCL17	C-X-C motif chemokine 17	NA	NA	NA	-0.222957	35	0.197953	NA	No correlation	Pearson	OID20622	0.745055	14	0.0032514	0.0047922	Strong correlation	Spearman
Dammer et al.	Q13308	PTK7	Inactive tyrosine-protein kinase 7	NA	NA	NA	0.562361	35	0.000437978	NA	Moderate correlation	Pearson	OID20880	0.203621	88	0.0572004	0.0736366	No correlation	Spearman
Dammer et al.	Q9H8J5	MANSC1	MANSC domain-containing protein 1	NA	NA	NA	0.162159	35	0.352018	NA	No correlation	Pearson	OID21492	0.604822	88	3.23814e-11	8.60204e-11	Moderate correlation	Spearman
Dammer et al.	P13611	VCAN	Versican core protein	NA	NA	NA	-0.0554121	35	0.751881	NA	No correlation	Pearson	OID21026	0.596439	88	8.93553e-10	2.25183e-09	Moderate correlation	Spearman
Dammer et al.	P15311	EZR	Ezrin	NA	NA	NA	0.543957	35	0.000731246	NA	Moderate correlation	Pearson	OID21017	0.464848	88	6.52327e-06	1.19558e-05	Weak correlation	Spearman
Dammer et al.	P46109	CRKL	Crk-like protein	NA	NA	NA	0.918485	35	7.55626e-15	NA	Strong correlation	Pearson	OID20742	0.831848	88	0	0	Strong correlation	Spearman
Dammer et al.	Q04760	GLO1	Lactoylglutathione lyase	NA	NA	NA	0.904915	35	8.64748e-14	NA	Strong correlation	Pearson	OID20107	0.739513	88	0	0	Strong correlation	Spearman
Dammer et al.	P25815	S100P	Protein S100-P	NA	NA	NA	0.314775	35	0.065514	NA	Weak correlation	Pearson	OID20103	0.410089	76	0.000264111	0.000430898	Weak correlation	Spearman
Dammer et al.	Q9HBB8	CDHR5	Cadherin-related family member 5	NA	NA	NA	0.435445	35	0.00893614	NA	Weak correlation	Pearson	OID20193	0.796115	88	0	0	Strong correlation	Spearman
Katz et al.	P41159	LEP	Leptin	SL000498	LEP.8484.24.3	OID20187	0.950747	568	4.29721e-290	NA	Strong correlation	Spearman	OID20187	0.922317	88	0	0	Strong correlation	Spearman
Katz et al.	Q8N6Q3	CD177	CD177 antigen	SL008931	CD177.13116.25.3	OID21119	0.948749	568	2.48535e-285	NA	Strong correlation	Spearman	OID21119	0.780702	19	0.000118322	0.000199084	Strong correlation	Spearman
Katz et al.	Q13231	CHIT1	Chitotriosidase-1	SL006029	CHIT1.3600.2.3	OID20312	0.93771	568	4.73908e-262	NA	Strong correlation	Spearman	OID20312	0.916047	88	0	0	Strong correlation	Spearman
Katz et al.	P23280	CA6	Carbonic anhydrase 6	SL010288	CA6.3352.80.3	OID21096	0.925818	568	2.50656e-241	NA	Strong correlation	Spearman	OID21096	0.900004	88	0	0	Strong correlation	Spearman
Katz et al.	O15467	CCL16	C-C motif chemokine 16	SL003300	CCL16.4913.78.1	OID20334	0.918214	568	8.14472e-230	NA	Strong correlation	Spearman	OID20334	0.829999	88	0	0	Strong correlation	Spearman
Katz et al.	Q15828	CST6	Cystatin-M	SL004438	CST6.3303.23.2	OID20293	0.917636	568	5.47978e-229	NA	Strong correlation	Spearman	OID20293	0.89671	88	0	0	Strong correlation	Spearman
Katz et al.	Q6UWV6	ENPP7	Ectonucleotide pyrophosphatase/phosphodiesterase family member 7	SL009045	ENPP7.4435.66.2	OID20689	0.916384	568	3.25978e-227	NA	Strong correlation	Spearman	OID20689	0.733474	62	0	0	Strong correlation	Spearman
Katz et al.	Q01638	IL1RL1	Interleukin-1 receptor-like 1	SL004146	IL1RL1.4234.8.2	OID20250	0.915194	568	1.49672e-225	NA	Strong correlation	Spearman	OID20250	0.756446	74	0	0	Strong correlation	Spearman
Katz et al.	Q96F46	IL17RA	Interleukin-17 receptor A	SL004850	IL17RA.2992.59.2	OID21089	0.90373	568	1.06026e-210	NA	Strong correlation	Spearman	OID21089	0.783333	9	0.0172233	0.0234279	Strong correlation	Spearman
Katz et al.	Q86VB7	CD163	Scavenger receptor cysteine-rich type 1 protein M130	SL005764	CD163.5028.59.1	OID20360	0.898572	568	1.2868e-204	NA	Strong correlation	Spearman	OID20360	0.880966	88	0	0	Strong correlation	Spearman
Katz et al.	Q03154	ACY1	Aminoacylase-1	SL005574	ACY1.3343.1.4	OID20137	0.898366	568	2.2123e-204	NA	Strong correlation	Spearman	OID20137	0.882463	88	0	0	Strong correlation	Spearman
Katz et al.	Q16663	CCL15	C-C motif chemokine 15	SL003190	CCL15.3509.1.1	OID20328	0.8968	568	1.33024e-202	NA	Strong correlation	Spearman	OID20328	0.755466	88	1.81564e-17	5.29678e-17	Strong correlation	Spearman
Katz et al.	P07451	CA3	Carbonic anhydrase 3	SL004867	CA3.3799.11.2	OID20271	0.894503	568	4.80593e-200	NA	Strong correlation	Spearman	OID20271	0.87172	88	0	0	Strong correlation	Spearman
Katz et al.	P08833	IGFBP1	Insulin-like growth factor-binding protein 1	SL000462	IGFBP1.2771.35.2	OID20246	0.893096	568	1.65785e-198	NA	Strong correlation	Spearman	OID20246	0.868486	78	0	0	Strong correlation	Spearman
Katz et al.	P16581	SELE	E-selectin	SL001945	SELE.3470.1.2	OID20290	0.89228	568	1.26431e-197	NA	Strong correlation	Spearman	OID20290	0.895565	88	0	0	Strong correlation	Spearman
Katz et al.	P07478	PRSS2	Trypsin-2	SL010388	PRSS2.5034.79.1	OID20364	0.891362	568	1.2153e-196	NA	Strong correlation	Spearman	OID20364	0.822919	88	0	0	Strong correlation	Spearman
Katz et al.	P18065	IGFBP2	Insulin-like growth factor-binding protein 2	SL000466	IGFBP2.8469.41.3	OID20325	0.882419	568	1.69707e-187	NA	Strong correlation	Spearman	OID20325	0.882709	88	0	0	Strong correlation	Spearman
Katz et al.	P14555	PLA2G2A	Phospholipase A2, membrane associated	SL002528	PLA2G2A.2692.74.2	OID20274	0.87157	568	2.35384e-177	NA	Strong correlation	Spearman	OID20274	0.677992	36	9.8326e-06	1.76768e-05	Moderate correlation	Spearman
Katz et al.	Q9NR71	ASAH2	Neutral ceramidase	SL010375	ASAH2.3212.30.3	OID20996	0.856213	568	1.77442e-164	NA	Strong correlation	Spearman	OID20996	0.823289	88	0	0	Strong correlation	Spearman
Katz et al.	P55774	CCL18	C-C motif chemokine 18	SL003323	CCL18.3044.3.2	OID20395	0.849371	568	3.24778e-159	NA	Strong correlation	Spearman	OID20395	0.786147	88	0	0	Strong correlation	Spearman
Katz et al.	P01236	PRL	Prolactin	SL000546	PRL.2585.2.5	OID21033	0.847946	568	3.75792e-158	NA	Strong correlation	Spearman	OID21033	0.699702	57	1.4541e-09	3.60808e-09	Moderate correlation	Spearman
Katz et al.	P18510	IL1RN	Interleukin-1 receptor antagonist protein	SL001990	IL1RN.5353.89.2	OID20700	0.842645	568	2.73351e-154	NA	Strong correlation	Spearman	OID20700	-0.238095	8	0.582143	0.628336	No correlation	Spearman
Katz et al.	Q9Y240	CLEC11A	C-type lectin domain family 11 member A	SL004363	CLEC11A.4500.50.2	OID21112	0.841255	568	2.66566e-153	NA	Strong correlation	Spearman	OID21112	0.141172	88	0.189534	0.227643	No correlation	Spearman
Katz et al.	P35475	IDUA	Alpha-L-iduronidase	SL010368	IDUA.3169.70.2	OID21468	0.838052	568	4.65713e-151	NA	Strong correlation	Spearman	OID21468	0.733333	9	0.0311232	0.0414365	Strong correlation	Spearman
Katz et al.	P78324	SIRPA	Tyrosine-protein phosphatase non-receptor type substrate 1	SL008967	SIRPA.5430.66.3	OID20304	0.835348	568	3.34019e-149	NA	Strong correlation	Spearman	OID20304	0.380723	64	0.00204709	0.00306521	Weak correlation	Spearman
Katz et al.	P20333	TNFRSF1B	Tumor necrosis factor receptor superfamily member 1B	SL001800	TNFRSF1B.3152.57.1	OID21145	0.832355	568	3.46092e-147	NA	Strong correlation	Spearman	OID21145	0.916667	9	0.00131173	0.00201489	Strong correlation	Spearman
Katz et al.	Q03403	TFF2	Trefoil factor 2	SL002602	TFF2.9191.8.3	OID20787	0.82894	568	6.16373e-145	NA	Strong correlation	Spearman	OID20787	0.823444	52	0	0	Strong correlation	Spearman
Katz et al.	P36222	CHI3L1	Chitinase-3-like protein 1	SL003340	CHI3L1.11104.13.3	OID20399	0.827212	568	8.12655e-144	NA	Strong correlation	Spearman	OID20399	0.902786	88	0	0	Strong correlation	Spearman
Katz et al.	P19438	TNFRSF1A	Tumor necrosis factor receptor superfamily member 1A	SL001992	TNFRSF1A.2654.19.1	OID21155	0.822693	568	6.0403e-141	NA	Strong correlation	Spearman	OID21155	0.287381	66	0.0196087	0.0266084	No correlation	Spearman
Katz et al.	Q9UBR2	CTSZ	Cathepsin Z	SL008380	CTSZ.4971.1.1	OID20365	0.820768	568	9.53554e-140	NA	Strong correlation	Spearman	OID20365	0.685428	88	0	0	Moderate correlation	Spearman
Katz et al.	P00915	CA1	Carbonic anhydrase 1	SL004866	CA1.4969.2.1	OID20409	0.820539	568	1.32065e-139	NA	Strong correlation	Spearman	OID20409	0.928551	88	0	0	Strong correlation	Spearman
Katz et al.	P05451	REG1A	Lithostathine-1-alpha	SL005357	REG1A.13095.51.3	OID20415	0.817896	568	5.50831e-138	NA	Strong correlation	Spearman	OID20415	0.881044	88	1.06607e-29	3.35264e-29	Strong correlation	Spearman
Katz et al.	Q9Y240	CLEC11A	C-type lectin domain family 11 member A	SL004362	CLEC11A.2966.65.2	OID21112	0.817358	568	1.16769e-137	NA	Strong correlation	Spearman	OID21112	0.141172	88	0.189534	0.227643	No correlation	Spearman
Katz et al.	Q16674	MIA	Melanoma-derived growth regulatory protein	SL001947	MIA.2687.2.1	OID21531	0.814889	568	3.56147e-136	NA	Strong correlation	Spearman	OID21531	0.191697	27	0.336569	0.382665	No correlation	Spearman
Katz et al.	Q07654	TFF3	Trefoil factor 3	SL006119	TFF3.4721.54.2	OID20371	0.812853	568	5.74163e-135	NA	Strong correlation	Spearman	OID20371	0.686644	88	0	0	Moderate correlation	Spearman
Katz et al.	P24158	PRTN3	Myeloblastin	SL004008	PRTN3.3514.49.2	OID20329	0.808657	568	1.59248e-132	NA	Strong correlation	Spearman	OID20329	0.670977	76	0	0	Moderate correlation	Spearman
Katz et al.	Q9BZR6	RTN4R	Reticulon-4 receptor	SL005208	RTN4R.5105.2.3	OID21424	0.807533	568	7.01335e-132	NA	Strong correlation	Spearman	OID21424	0.38674	76	0.000612126	0.000957189	Weak correlation	Spearman
Katz et al.	Q8TEU8	WFIKKN2	WAP, Kazal, immunoglobulin, Kunitz and NTR domain-containing protein 2	SL010391	WFIKKN2.3235.50.2	OID20785	0.80527	568	1.34903e-130	NA	Strong correlation	Spearman	OID20785	0.500205	76	5.70765e-06	1.0495e-05	Moderate correlation	Spearman
Katz et al.	P80188	LCN2	Neutrophil gelatinase-associated lipocalin	SL000695	LCN2.2836.68.2	OID20392	0.799411	568	2.38185e-127	NA	Strong correlation	Spearman	OID20392	0.816486	88	3.19011e-22	9.73414e-22	Strong correlation	Spearman
Katz et al.	Q9UMF0	ICAM5	Intercellular adhesion molecule 5	SL005169	ICAM5.5124.69.3	OID20145	0.798267	568	9.95696e-127	NA	Strong correlation	Spearman	OID20145	0.660484	31	7.85645e-05	0.000133785	Moderate correlation	Spearman
Katz et al.	Q01344	IL5RA	Interleukin-5 receptor subunit alpha	SL005188	IL5RA.4491.4.2	OID20601	0.79127	568	5.17367e-123	NA	Strong correlation	Spearman	OID20601	0.496503	12	0.104093	0.130869	Weak correlation	Spearman
Katz et al.	P05121	SERPINE1	Plasminogen activator inhibitor 1	SL000006	SERPINE1.2925.9.1	OID20342	0.79091	568	7.95774e-123	NA	Strong correlation	Spearman	OID20342	0.856187	88	0	0	Strong correlation	Spearman
Katz et al.	Q99983	OMD	Osteomodulin	SL008574	OMD.5358.3.3	OID20725	0.786038	568	2.50975e-120	NA	Strong correlation	Spearman	OID20725	0.856381	88	0	0	Strong correlation	Spearman
Katz et al.	P24592	IGFBP6	Insulin-like growth factor-binding protein 6	SL005172	IGFBP6.2686.67.2	OID20413	0.782297	568	1.88039e-118	NA	Strong correlation	Spearman	OID20413	0.820683	88	0	0	Strong correlation	Spearman
Katz et al.	Q12805	EFEMP1	EGF-containing fibulin-like extracellular matrix protein 1	SL006527	EFEMP1.8480.29.3	OID20414	0.780192	568	2.05725e-117	NA	Strong correlation	Spearman	OID20414	0.526593	88	2.16327e-07	4.46495e-07	Moderate correlation	Spearman
Katz et al.	Q96KN2	CNDP1	Beta-Ala-His dipeptidase	SL006694	CNDP1.5456.59.2	OID20347	0.779456	568	4.71339e-117	NA	Strong correlation	Spearman	OID20347	0.878183	88	0	0	Strong correlation	Spearman
Katz et al.	Q9NPH3	IL1RAP	Interleukin-1 receptor accessory protein	SL004588	IL1RAP.2630.12.2	OID21126	0.779414	568	4.9447e-117	NA	Strong correlation	Spearman	OID21126	0.878205	88	2.76337e-29	8.66622e-29	Strong correlation	Spearman
Katz et al.	O95633	FSTL3	Follistatin-related protein 3	SL009324	FSTL3.3438.10.2	OID20782	0.778405	568	1.5343e-116	NA	Strong correlation	Spearman	OID20782	0.384073	63	0.00202258	0.00303252	Weak correlation	Spearman
Katz et al.	P27930	IL1R2	Interleukin-1 receptor type 2	SL000145	IL1R2.14133.93.3	OID20757	0.777497	568	4.22901e-116	NA	Strong correlation	Spearman	OID20757	0.634972	88	0	0	Moderate correlation	Spearman
Katz et al.	P03950	ANG	Angiogenin	SL000003	ANG.4874.3.1	OID20403	0.775112	568	5.92846e-115	NA	Strong correlation	Spearman	OID20403	0.281885	88	0.00798142	0.0112638	No correlation	Spearman
Katz et al.	Q9UBP4	DKK3	Dickkopf-related protein 3	SL009412	DKK3.3607.71.1	OID20264	0.771933	568	1.90343e-113	NA	Strong correlation	Spearman	OID20264	0.824504	88	0	0	Strong correlation	Spearman
Katz et al.	Q07507	DPT	Dermatopontin	SL008178	DPT.4979.34.2	OID20278	0.768109	568	1.14811e-111	NA	Strong correlation	Spearman	OID20278	0.952381	8	0.00114087	0.00175483	Strong correlation	Spearman
Katz et al.	Q9UM47	NOTCH3	Neurogenic locus notch homolog protein 3	SL005209	NOTCH3.5108.72.3	OID20253	0.76636	568	7.28884e-111	NA	Strong correlation	Spearman	OID20253	0.606724	88	0	0	Moderate correlation	Spearman
Katz et al.	P09619	PDGFRB	Platelet-derived growth factor receptor beta	SL004155	PDGFRB.3459.49.2	OID20268	0.76475	568	3.94119e-110	NA	Strong correlation	Spearman	OID20268	0.834106	88	6.16653e-24	1.90219e-23	Strong correlation	Spearman
Katz et al.	Q8NBP7	PCSK9	Proprotein convertase subtilisin/kexin type 9	SL012707	PCSK9.5231.79.3	OID20235	0.758721	568	1.94254e-107	NA	Strong correlation	Spearman	OID20235	0.703583	88	2.09733e-14	5.83224e-14	Strong correlation	Spearman
Katz et al.	Q8TDQ0	HAVCR2	Hepatitis A virus cellular receptor 2	SL007547	HAVCR2.5134.52.2	OID21137	0.755118	568	7.24952e-106	NA	Strong correlation	Spearman	OID21137	0.735714	64	0	0	Strong correlation	Spearman
Katz et al.	Q12860	CNTN1	Contactin-1	SL004855	CNTN1.2974.61.2	OID20307	0.753849	568	2.55504e-105	NA	Strong correlation	Spearman	OID20307	0.851814	88	7.12213e-26	2.21512e-25	Strong correlation	Spearman
Katz et al.	P01034	CST3	Cystatin-C	SL001777	CST3.2609.59.2	OID20400	0.746812	568	2.40821e-102	NA	Strong correlation	Spearman	OID20400	0.727202	88	0	0	Strong correlation	Spearman
Katz et al.	P05164	MPO	Myeloperoxidase	SL001796	MPO.2580.83.2	OID21100	0.745116	568	1.21289e-101	NA	Strong correlation	Spearman	OID21100	0.66227	88	0	0	Moderate correlation	Spearman
Katz et al.	P14780	MMP9	Matrix metalloproteinase-9	SL000527	MMP9.2579.17.5	OID21103	0.744469	568	2.23905e-101	NA	Strong correlation	Spearman	OID21103	0.924941	88	0	0	Strong correlation	Spearman
Katz et al.	Q9UBX1	CTSF	Cathepsin F	SL008381	CTSF.9212.22.3	OID21500	0.743315	568	6.65776e-101	NA	Strong correlation	Spearman	OID21500	0.785936	88	0	0	Strong correlation	Spearman
Katz et al.	P13686	ACP5	Tartrate-resistant acid phosphatase type 5	SL004118	ACP5.3232.28.2	OID20314	0.743053	568	8.51496e-101	NA	Strong correlation	Spearman	OID20314	0.512605	35	0.00188445	0.00284811	Moderate correlation	Spearman
Katz et al.	P10721	KIT	Mast/stem cell growth factor receptor Kit	SL004010	KIT.2475.1.3	OID20370	0.741767	568	2.84524e-100	NA	Strong correlation	Spearman	OID20370	0.832782	88	0	0	Strong correlation	Spearman
Katz et al.	Q13093	PLA2G7	Platelet-activating factor acetylhydrolase	SL003440	PLA2G7.5015.15.1	OID21105	0.741722	568	2.96669e-100	NA	Strong correlation	Spearman	OID21105	0.641045	88	1.72435e-11	4.61325e-11	Moderate correlation	Spearman
Katz et al.	P07949	RET	Proto-oncogene tyrosine-protein kinase receptor Ret	SL010378	RET.3220.40.2	OID21346	0.741271	568	4.52059e-100	NA	Strong correlation	Spearman	OID21346	0.793115	33	6.54823e-07	1.30617e-06	Strong correlation	Spearman
Katz et al.	Q16627	CCL14	C-C motif chemokine 14	SL003329	CCL14.2900.53.3	OID20401	0.735408	568	9.95815e-98	NA	Strong correlation	Spearman	OID20401	0.588675	88	1.61865e-09	3.97274e-09	Moderate correlation	Spearman
Katz et al.	O75509	TNFRSF21	Tumor necrosis factor receptor superfamily member 21	SL004871	TNFRSF21.5404.53.3	OID21052	0.734182	568	3.02151e-97	NA	Strong correlation	Spearman	OID21052	0.57619	35	0.000372349	0.000597983	Moderate correlation	Spearman
Katz et al.	Q01973	ROR1	Inactive tyrosine-protein kinase transmembrane receptor ROR1	SL006114	ROR1.8474.6.3	OID20224	0.732224	568	1.75581e-96	NA	Strong correlation	Spearman	OID20224	0.302477	44	0.0459703	0.0600699	Weak correlation	Spearman
Katz et al.	P09341	CXCL1	Growth-regulated alpha protein	SL003173	CXCL1.2985.35.1	OID20762	0.728541	568	4.61233e-95	NA	Strong correlation	Spearman	OID20762	0.119481	21	0.604779	0.650281	No correlation	Spearman
Katz et al.	P07359	GP1BA	Platelet glycoprotein Ib alpha chain	SL006460	GP1BA.4990.87.1	OID20381	0.727317	568	1.35057e-94	NA	Strong correlation	Spearman	OID20381	0.625286	88	0	0	Moderate correlation	Spearman
Katz et al.	Q9NPY3	CD93	Complement component C1q receptor	SL007696	CD93.14136.234.3	OID20397	0.727171	568	1.53487e-94	NA	Strong correlation	Spearman	OID20397	0.779155	88	0	0	Strong correlation	Spearman
Katz et al.	Q8IWV2	CNTN4	Contactin-4	SL010454	CNTN4.3298.52.2	OID21117	0.726106	568	3.88783e-94	NA	Strong correlation	Spearman	OID21117	0.624388	88	0	0	Moderate correlation	Spearman
Katz et al.	P07148	FABP1	Fatty acid-binding protein, liver	SL006131	FABP1.11516.7.3	OID20778	0.723791	568	2.8865e-93	NA	Strong correlation	Spearman	OID20778	0.884453	61	0	0	Strong correlation	Spearman
Katz et al.	Q4KMG0	CDON	Cell adhesion molecule-related/down-regulated by oncogenes	SL014092	CDON.4541.49.2	OID20754	0.721816	568	1.57208e-92	NA	Strong correlation	Spearman	OID20754	0.503117	88	8.49534e-07	1.67973e-06	Moderate correlation	Spearman
Katz et al.	Q10588	BST1	ADP-ribosyl cyclase/cyclic ADP-ribose hydrolase 2	SL008644	BST1.4535.50.2	OID21051	0.718219	568	3.31471e-91	NA	Strong correlation	Spearman	OID21051	0.851573	88	0	0	Strong correlation	Spearman
Katz et al.	P33151	CDH5	Cadherin-5	SL002081	CDH5.2819.23.2	OID20243	0.718004	568	3.97227e-91	NA	Strong correlation	Spearman	OID20243	0.702711	88	2.33059e-14	6.46494e-14	Strong correlation	Spearman
Katz et al.	Q9HCB6	SPON1	Spondin-1	SL005115	SPON1.4297.62.3	OID20759	0.715915	568	2.28009e-90	NA	Strong correlation	Spearman	OID20759	0.613454	88	2.09407e-10	5.44748e-10	Moderate correlation	Spearman
Katz et al.	P08887	IL6R	Interleukin-6 receptor subunit alpha	SL001943	IL6R.4139.71.2	OID20385	0.714509	568	7.32433e-90	NA	Strong correlation	Spearman	OID20385	0.653218	88	0	0	Moderate correlation	Spearman
Katz et al.	P25445	FAS	Tumor necrosis factor receptor superfamily member 6	SL002731	FAS.5392.73.2	OID20316	0.713856	568	1.25656e-89	NA	Strong correlation	Spearman	OID20316	0.431601	80	6.40885e-05	0.000109797	Weak correlation	Spearman
Katz et al.	Q8N423	LILRB2	Leukocyte immunoglobulin-like receptor subfamily B member 2	SL005191	LILRB2.5091.28.3	OID20301	0.711709	568	7.32845e-89	NA	Strong correlation	Spearman	OID20301	0.763297	63	0	0	Strong correlation	Spearman
Katz et al.	Q9NQ25	SLAMF7	SLAM family member 7	SL016928	SLAMF7.5487.7.3	OID20602	0.70969	568	3.7931e-88	NA	Strong correlation	Spearman	OID20602	0.473345	41	0.00198567	0.00298512	Weak correlation	Spearman
Katz et al.	O75594	PGLYRP1	Peptidoglycan recognition protein 1	SL004515	PGLYRP1.3329.14.2	OID20338	0.709653	568	3.90979e-88	NA	Strong correlation	Spearman	OID20338	0.746892	88	0	0	Strong correlation	Spearman
Katz et al.	O00585	CCL21	C-C motif chemokine 21	SL003193	CCL21.2516.57.3	OID20686	0.708483	568	1.00694e-87	NA	Strong correlation	Spearman	OID20686	0.382433	56	0.00384621	0.0056103	Weak correlation	Spearman
Katz et al.	Q9HCN6	GP6	Platelet glycoprotein VI	SL008759	GP6.3194.36.2	OID21091	0.70804	568	1.43881e-87	NA	Strong correlation	Spearman	OID21091	0.932157	88	1.04175e-39	3.35083e-39	Strong correlation	Spearman
Katz et al.	P14543	NID1	Nidogen-1	SL000640	NID1.3213.65.2	OID20362	0.707509	568	2.20562e-87	NA	Strong correlation	Spearman	OID20362	0.75966	88	0	0	Strong correlation	Spearman
Katz et al.	O14793	MSTN	Growth/differentiation factor 8	SL021043	GDF11.MSTN.2765.4.3	OID20115	0.705841	568	8.37702e-87	NA	Strong correlation	Spearman	OID20115	0.741256	88	0	0	Strong correlation	Spearman
Katz et al.	P08174	CD55	Complement decay-accelerating factor	SL004556	CD55.5069.9.3	OID20377	0.702471	568	1.20818e-85	NA	Strong correlation	Spearman	OID20377	0.0353809	88	0.743031	0.777275	No correlation	Spearman
Katz et al.	Q14956	GPNMB	Transmembrane glycoprotein NMB	SL007429	GPNMB.5080.131.3	OID20173	0.701498	568	2.5932e-85	NA	Strong correlation	Spearman	OID20173	0.519337	88	3.33638e-07	6.81152e-07	Moderate correlation	Spearman
Katz et al.	Q9H2A7	CXCL16	C-X-C motif chemokine 16	SL004016	CXCL16.2436.49.4	OID20282	0.699906	568	8.98942e-85	NA	Moderate correlation	Spearman	OID20282	0.638163	49	1.55955e-06	3.02012e-06	Moderate correlation	Spearman
Katz et al.	P52823	STC1	Stanniocalcin-1	SL005789	STC1.4930.21.1	OID21014	0.697037	568	8.26253e-84	NA	Moderate correlation	Spearman	OID21014	0.631712	44	7.11032e-06	1.29686e-05	Moderate correlation	Spearman
Katz et al.	P17936	IGFBP3	Insulin-like growth factor-binding protein 3	SL000045	IGFBP3.2571.12.3	OID20398	0.694493	568	5.78308e-83	NA	Moderate correlation	Spearman	OID20398	0.715332	88	0	0	Strong correlation	Spearman
Katz et al.	P35443	THBS4	Thrombospondin-4	SL007207	THBS4.3340.53.1	OID20368	0.693816	568	9.66802e-83	NA	Moderate correlation	Spearman	OID20368	0.607675	88	0	0	Moderate correlation	Spearman
Katz et al.	P35590	TIE1	Tyrosine-protein kinase receptor Tie-1	SL003199	TIE1.2844.53.2	OID20303	0.693478	568	1.24972e-82	NA	Moderate correlation	Spearman	OID20303	0.523293	88	1.68633e-07	3.51916e-07	Moderate correlation	Spearman
Katz et al.	Q96AP7	ESAM	Endothelial cell-selective adhesion molecule	SL005160	ESAM.2981.9.3	OID20270	0.688928	568	3.8002e-81	NA	Moderate correlation	Spearman	OID20270	0.588992	88	1.57856e-09	3.88279e-09	Moderate correlation	Spearman
Katz et al.	P08709	F7	Coagulation factor VII	SL000358	F7.3184.25.2	OID20372	0.688371	568	5.75047e-81	NA	Moderate correlation	Spearman	OID20372	0.726445	88	0	0	Strong correlation	Spearman
Katz et al.	Q12884	FAP	Prolyl endopeptidase FAP	SL006528	FAP.5029.3.1	OID20330	0.687709	568	9.39124e-81	NA	Moderate correlation	Spearman	OID20330	0.793468	88	3.05018e-20	9.20764e-20	Strong correlation	Spearman
Katz et al.	P04070	PROC	Vitamin K-dependent protein C	SL000048	PROC.2961.1.2	OID20402	0.687553	568	1.05363e-80	NA	Moderate correlation	Spearman	OID20402	0.649695	88	0	0	Moderate correlation	Spearman
Katz et al.	P02144	MB	Myoglobin	SL000164	MB.3042.7.2	OID20263	0.686332	568	2.59435e-80	NA	Moderate correlation	Spearman	OID20263	0.895442	88	0	0	Strong correlation	Spearman
Katz et al.	Q9Y286	SIGLEC7	Sialic acid-binding Ig-like lectin 7	SL005218	SIGLEC7.2742.68.2	OID20190	0.686278	568	2.69801e-80	NA	Moderate correlation	Spearman	OID20190	0.545455	21	0.0116978	0.0162645	Moderate correlation	Spearman
Katz et al.	Q15485	FCN2	Ficolin-2	SL006542	FCN2.3313.21.2	OID20382	0.684653	568	8.88639e-80	NA	Moderate correlation	Spearman	OID20382	0.596686	88	8.58977e-10	2.17441e-09	Moderate correlation	Spearman
Katz et al.	O14786	NRP1	Neuropilin-1	SL006397	NRP1.5542.22.2	OID20390	0.683455	568	2.12762e-79	NA	Moderate correlation	Spearman	OID20390	0.776142	88	6.55631e-19	1.96341e-18	Strong correlation	Spearman
Katz et al.	P13591	NCAM1	Neural cell adhesion molecule 1	SL003764	NCAM1.4498.62.2	OID20354	0.681858	568	6.77662e-79	NA	Moderate correlation	Spearman	OID20354	0.553027	88	4.04665e-08	8.95816e-08	Moderate correlation	Spearman
Katz et al.	P19320	VCAM1	Vascular cell adhesion protein 1	SL001720	VCAM1.2967.8.1	OID20396	0.677108	568	2.0319e-77	NA	Moderate correlation	Spearman	OID20396	0.817583	88	0	0	Strong correlation	Spearman
Katz et al.	P00740	F9	Coagulation factor IX	SL000357	F9.4876.32.1	OID20349	0.676714	568	2.68534e-77	NA	Moderate correlation	Spearman	OID20349	0.547949	88	3.28432e-08	7.34258e-08	Moderate correlation	Spearman
Katz et al.	P30086	PEBP1	Phosphatidylethanolamine-binding protein 1	SL005358	PEBP1.4276.10.2	OID21087	0.669109	568	5.40546e-75	NA	Moderate correlation	Spearman	OID21087	0.845532	88	0	0	Strong correlation	Spearman
Katz et al.	P00740	F9	Coagulation factor IX	SL004400	F9.5307.12.3	OID20349	0.667694	568	1.42565e-74	NA	Moderate correlation	Spearman	OID20349	0.547949	88	3.28432e-08	7.34258e-08	Moderate correlation	Spearman
Katz et al.	O43915	VEGFD	Vascular endothelial growth factor D	SL003320	FIGF.13098.93.3	OID20662	0.665768	568	5.29251e-74	NA	Moderate correlation	Spearman	OID20662	0.703349	76	0	0	Strong correlation	Spearman
Katz et al.	Q6YHK3	CD109	CD109 antigen	SL008773	CD109.3290.50.2	OID21108	0.659425	568	3.7093e-72	NA	Moderate correlation	Spearman	OID21108	0.75892	88	0	0	Strong correlation	Spearman
Katz et al.	O14793	MSTN	Growth/differentiation factor 8	SL004357	MSTN.14583.49.3	OID20115	0.658816	568	5.55139e-72	NA	Moderate correlation	Spearman	OID20115	0.741256	88	0	0	Strong correlation	Spearman
Katz et al.	P16109	SELP	P-selectin	SL000560	SELP.4154.57.2	OID20379	0.650525	568	1.21613e-69	NA	Moderate correlation	Spearman	OID20379	0.830381	88	1.47441e-23	4.53573e-23	Strong correlation	Spearman
Katz et al.	Q99969	RARRES2	Retinoic acid receptor responder protein 2	SL005152	RARRES2.3079.62.2	OID20373	0.649799	568	1.93374e-69	NA	Moderate correlation	Spearman	OID20373	0.433007	88	3.02139e-05	5.30506e-05	Weak correlation	Spearman
Katz et al.	Q03167	TGFBR3	Transforming growth factor beta receptor type 3	SL005059	TGFBR3.3009.3.2	OID20255	0.648754	568	3.76166e-69	NA	Moderate correlation	Spearman	OID20255	0.613991	88	1.99931e-10	5.21298e-10	Moderate correlation	Spearman
Katz et al.	Q96B86	RGMA	Repulsive guidance molecule A	SL010467	RGMA.5483.1.3	OID21065	0.647092	568	1.07801e-68	NA	Moderate correlation	Spearman	OID21065	0.685428	88	0	0	Moderate correlation	Spearman
Katz et al.	Q8N1Q1	CA13	Carbonic anhydrase 13	SL004869	CA13.3420.21.2	OID20225	0.646634	568	1.43955e-68	NA	Moderate correlation	Spearman	OID20225	0.577366	76	4.76243e-08	1.04e-07	Moderate correlation	Spearman
Katz et al.	Q9UGM5	FETUB	Fetuin-B	SL006777	FETUB.3367.8.3	OID20404	0.645467	568	2.99924e-68	NA	Moderate correlation	Spearman	OID20404	0.846518	88	0	0	Strong correlation	Spearman
Katz et al.	P80511	S100A12	Protein S100-A12	SL004783	S100A12.5852.6.3	OID21374	0.644125	568	6.95115e-68	NA	Moderate correlation	Spearman	OID21374	0.806124	76	0	0	Strong correlation	Spearman
Katz et al.	P28799	GRN	Progranulin	SL007173	GRN.4992.49.1	OID21159	0.643663	568	9.27482e-68	NA	Moderate correlation	Spearman	OID21159	0.48135	88	2.78372e-06	5.30882e-06	Weak correlation	Spearman
Katz et al.	P09237	MMP7	Matrilysin	SL000525	MMP7.2789.26.2	OID20087	0.643582	568	9.75676e-68	NA	Moderate correlation	Spearman	OID20087	0.70751	22	0.000337407	0.000544968	Strong correlation	Spearman
Katz et al.	P35968	KDR	Vascular endothelial growth factor receptor 2	SL003201	KDR.3651.50.5	OID21497	0.640161	568	8.11811e-67	NA	Moderate correlation	Spearman	OID21497	0.531471	88	1.60732e-07	3.36673e-07	Moderate correlation	Spearman
Katz et al.	P32004	L1CAM	Neural cell adhesion molecule L1	SL004154	L1CAM.4246.40.2	OID21484	0.638899	568	1.7618e-66	NA	Moderate correlation	Spearman	OID21484	0.585397	88	3.33429e-09	8.04362e-09	Moderate correlation	Spearman
Katz et al.	P00568	AK1	Adenylate kinase isoenzyme 1	SL004296	AK1.5012.67.1	OID20122	0.638653	568	2.04779e-66	NA	Moderate correlation	Spearman	OID20122	0.876316	88	0	0	Strong correlation	Spearman
Katz et al.	P14778	IL1R1	Interleukin-1 receptor type 1	SL001997	IL1R1.2991.9.2	OID21116	0.629454	568	5.19442e-64	NA	Moderate correlation	Spearman	OID21116	0.453482	88	9.12264e-06	1.64266e-05	Weak correlation	Spearman
Katz et al.	P09326	CD48	CD48 antigen	SL010450	CD48.3292.75.1	OID20692	0.626501	568	2.95251e-63	NA	Moderate correlation	Spearman	OID20692	0.649246	75	0	0	Moderate correlation	Spearman
Katz et al.	P09104	ENO2	Gamma-enolase	SL001731	ENO2.10339.48.3	OID21046	0.626209	568	3.50176e-63	NA	Moderate correlation	Spearman	OID21046	0.851203	88	0	0	Strong correlation	Spearman
Katz et al.	P21709	EPHA1	Ephrin type-A receptor 1	SL004137	EPHA1.3431.54.2	OID20677	0.621268	568	6.1328e-62	NA	Moderate correlation	Spearman	OID20677	0.679124	88	0	0	Moderate correlation	Spearman
Katz et al.	P35442	THBS2	Thrombospondin-2	SL007206	THBS2.3339.33.1	OID21104	0.620698	568	8.50753e-62	NA	Moderate correlation	Spearman	OID21104	0.38925	66	0.00133841	0.00205029	Weak correlation	Spearman
Katz et al.	Q16288	NTRK3	NT-3 growth factor receptor	SL004639	NTRK3.2658.27.1	OID21057	0.620683	568	8.57929e-62	NA	Moderate correlation	Spearman	OID21057	0.500123	88	1.00464e-06	1.96574e-06	Moderate correlation	Spearman
Katz et al.	P06681	C2	Complement C2	SL002525	C2.3186.2.2	OID20410	0.617572	568	5.0514e-61	NA	Moderate correlation	Spearman	OID20410	0.586738	88	1.88565e-09	4.58814e-09	Moderate correlation	Spearman
Katz et al.	P13501	CCL5	C-C motif chemokine 5	SL000563	CCL5.5480.49.3	OID20412	0.61386	568	4.08074e-60	NA	Moderate correlation	Spearman	OID20412	0.780564	88	0	0	Strong correlation	Spearman
Katz et al.	Q9UK05	GDF2	Growth/differentiation factor 2	SL007756	GDF2.4880.21.1	OID20202	0.611293	568	1.70324e-59	NA	Moderate correlation	Spearman	OID20202	-0.176024	88	0.100867	0.126956	No correlation	Spearman
Katz et al.	P04085	PDGFA	Platelet-derived growth factor subunit A	SL000535	PDGFA.4499.21.1	OID20313	0.610334	568	2.89538e-59	NA	Moderate correlation	Spearman	OID20313	0.183624	41	0.24953	0.293152	No correlation	Spearman
Katz et al.	Q9NNX6	CD209	CD209 antigen	SL005157	CD209.3029.52.2	OID20262	0.60941	568	4.81779e-59	NA	Moderate correlation	Spearman	OID20262	0.539062	88	1.00232e-07	2.15958e-07	Moderate correlation	Spearman
Katz et al.	P07339	CTSD	Cathepsin D	SL000344	CTSD.5508.62.3	OID20358	0.607225	568	1.59629e-58	NA	Moderate correlation	Spearman	OID20358	0.780441	88	0	0	Strong correlation	Spearman
Katz et al.	P08581	MET	Hepatocyte growth factor receptor	SL000134	MET.2837.3.2	OID20269	0.605708	568	3.6465e-58	NA	Moderate correlation	Spearman	OID20269	0.536334	88	7.21464e-08	1.56041e-07	Moderate correlation	Spearman
Katz et al.	P42574	CASP3	Caspase-3	SL003711	CASP3.3593.72.3	OID20305	0.605321	568	4.4979e-58	NA	Moderate correlation	Spearman	OID20305	0.900743	88	0	0	Strong correlation	Spearman
Katz et al.	Q13740	ALCAM	CD166 antigen	SL003166	ALCAM.5451.1.3	OID20273	0.599815	568	8.66193e-57	NA	Moderate correlation	Spearman	OID20273	0.629495	88	0	0	Moderate correlation	Spearman
Katz et al.	P24821	TNC	Tenascin	SL003198	TNC.4155.3.2	OID20359	0.595519	568	8.36442e-56	NA	Moderate correlation	Spearman	OID20359	0.567964	88	7.8721e-09	1.82872e-08	Moderate correlation	Spearman
Katz et al.	P41271	NBL1	Neuroblastoma suppressor of tumorigenicity 1	SL005156	NBL1.2944.66.2	OID21486	0.59299	568	3.12955e-55	NA	Moderate correlation	Spearman	OID21486	0.757293	76	0	0	Strong correlation	Spearman
Katz et al.	P04792	HSPB1	Heat shock protein beta-1	SL000448	HSPB1.11103.24.3	OID20230	0.590343	568	1.22913e-54	NA	Moderate correlation	Spearman	OID20230	0.812951	88	0	0	Strong correlation	Spearman
Katz et al.	P31948	STIP1	Stress-induced-phosphoprotein 1	SL010250	STIP1.5489.18.3	OID21077	0.589929	568	1.52096e-54	NA	Moderate correlation	Spearman	OID21077	0.890141	88	0	0	Strong correlation	Spearman
Katz et al.	Q02763	TEK	Angiopoietin-1 receptor	SL003200	TEK.3773.15.4	OID21496	0.589453	568	1.94183e-54	NA	Moderate correlation	Spearman	OID21496	0.470043	88	5.01085e-06	9.24387e-06	Weak correlation	Spearman
Katz et al.	P01127	PDGFB	Platelet-derived growth factor subunit B	SL000537	PDGFB.4149.8.2	OID20741	0.58811	568	3.86097e-54	NA	Moderate correlation	Spearman	OID20741	0.0253469	46	0.866988	0.891466	No correlation	Spearman
Katz et al.	P39060	COL18A1	Collagen alpha-1(XVIII) chain	SL000403	COL18A1.2201.17.6	OID20332	0.582259	568	7.42924e-53	NA	Moderate correlation	Spearman	OID20332	0.578951	88	5.95967e-09	1.39306e-08	Moderate correlation	Spearman
Katz et al.	P50895	BCAM	Basal cell adhesion molecule	SL001902	BCAM.2816.50.2	OID21076	0.57878	568	4.19149e-52	NA	Moderate correlation	Spearman	OID21076	0.582984	88	4.18171e-09	9.98129e-09	Moderate correlation	Spearman
Katz et al.	P17931	LGALS3	Galectin-3	SL003744	LGALS3.3066.12.1	OID20284	0.573626	568	5.2373e-51	NA	Moderate correlation	Spearman	OID20284	0.391286	88	0.000183553	0.000303413	Weak correlation	Spearman
Katz et al.	Q76LX8	ADAMTS13	A disintegrin and metalloproteinase with thrombospondin motifs 13	SL006610	ADAMTS13.3175.51.5	OID20249	0.573064	568	6.87751e-51	NA	Moderate correlation	Spearman	OID20249	0.730199	88	6.89836e-16	1.95685e-15	Strong correlation	Spearman
Katz et al.	Q9H4F8	SMOC1	SPARC-related modular calcium-binding protein 1	SL011888	SMOC1.13118.5.3	OID21461	0.572481	568	9.12234e-51	NA	Moderate correlation	Spearman	OID21461	0.539394	10	0.113298	0.141185	Moderate correlation	Spearman
Katz et al.	Q9HCK4	ROBO2	Roundabout homolog 2	SL007680	ROBO2.5116.62.2	OID21007	0.566904	568	1.31989e-49	NA	Moderate correlation	Spearman	OID21007	0.64547	41	8.77907e-06	1.58332e-05	Moderate correlation	Spearman
Katz et al.	Q86SJ2	AMIGO2	Amphoterin-induced protein 2	SL015046	AMIGO2.14134.49.3	OID21370	0.562473	568	1.06371e-48	NA	Moderate correlation	Spearman	OID21370	0.395284	88	0.000155885	0.000260346	Weak correlation	Spearman
Katz et al.	P10646	TFPI	Tissue factor pathway inhibitor	SL001998	TFPI.3336.50.1	OID20388	0.561527	568	1.6548e-48	NA	Moderate correlation	Spearman	OID20388	0.683932	88	0	0	Moderate correlation	Spearman
Katz et al.	P11717	IGF2R	Cation-independent mannose-6-phosphate receptor	SL003679	IGF2R.3676.15.3	OID21146	0.560572	568	2.57929e-48	NA	Moderate correlation	Spearman	OID21146	0.58346	88	4.0031e-09	9.57522e-09	Moderate correlation	Spearman
Katz et al.	Q16620	NTRK2	BDNF/NT-3 growth factors receptor	SL004160	NTRK2.4866.59.2	OID20136	0.559468	568	4.30312e-48	NA	Moderate correlation	Spearman	OID20136	0.442669	88	1.57055e-05	2.77923e-05	Weak correlation	Spearman
Katz et al.	O15031	PLXNB2	Plexin-B2	SL009948	PLXNB2.9216.100.3	OID20317	0.55284	568	8.93108e-47	NA	Moderate correlation	Spearman	OID20317	0.580624	88	5.16146e-09	1.21655e-08	Moderate correlation	Spearman
Katz et al.	O60243	HS6ST1	Heparan-sulfate 6-O-sulfotransferase 1	SL014129	HS6ST1.5465.32.3	OID21441	0.551331	568	1.7642e-46	NA	Moderate correlation	Spearman	OID21441	-0.283333	9	0.462991	0.514485	No correlation	Spearman
Katz et al.	P40121	CAPG	Macrophage-capping protein	SL008099	CAPG.4968.50.1	OID21431	0.549278	568	4.43111e-46	NA	Moderate correlation	Spearman	OID21431	0.615666	76	5.7214e-09	1.34014e-08	Moderate correlation	Spearman
Katz et al.	P78423	CX3CL1	Fractalkine	SL000427	CX3CL1.2827.23.2	OID20976	0.547409	568	1.01934e-45	NA	Moderate correlation	Spearman	OID20976	0.119652	33	0.505671	0.558067	No correlation	Spearman
Katz et al.	Q9BU40	CHRDL1	Chordin-like protein 1	SL009400	CHRDL1.3362.61.2	OID20771	0.547307	568	1.06642e-45	NA	Moderate correlation	Spearman	OID20771	0.617252	76	4.91343e-09	1.16295e-08	Moderate correlation	Spearman
Katz et al.	P15289	ARSA	Arylsulfatase A	SL005392	ARSA.3583.54.6	OID21138	0.545282	568	2.61261e-45	NA	Moderate correlation	Spearman	OID21138	0.349845	18	0.15495	0.189533	Weak correlation	Spearman
Katz et al.	P04155	TFF1	Trefoil factor 1	SL008591	TFF1.9185.15.3	OID21154	0.543864	568	4.87551e-45	NA	Moderate correlation	Spearman	OID21154	0.91453	26	1.29508e-06	2.51227e-06	Strong correlation	Spearman
Katz et al.	Q9BQ51	PDCD1LG2	Programmed cell death 1 ligand 2	SL004862	PDCD1LG2.3004.67.2	OID21273	0.532375	568	6.86459e-43	NA	Moderate correlation	Spearman	OID21273	0.423451	36	0.0100709	0.0140371	Weak correlation	Spearman
Katz et al.	Q9UNZ2	NSFL1C	NSFL1 cofactor p47	SL006268	NSFL1C.4250.23.3	OID21022	0.530721	568	1.37773e-42	NA	Moderate correlation	Spearman	OID21022	0.829893	88	0	0	Strong correlation	Spearman
Katz et al.	P21860	ERBB3	Receptor tyrosine-protein kinase erbB-3	SL002519	ERBB3.2617.56.35	OID20705	0.524141	568	2.12018e-41	NA	Moderate correlation	Spearman	OID20705	0.381654	76	0.000729568	0.00113768	Weak correlation	Spearman
Katz et al.	P05067	APP	Amyloid-beta precursor protein	SL004469	APP.3171.57.2	OID21070	0.515646	568	6.62458e-40	NA	Moderate correlation	Spearman	OID21070	0.393399	88	0.000168405	0.000280014	Weak correlation	Spearman
Katz et al.	P10451	SPP1	Osteopontin	SL002688	SPP1.13113.7.3	OID20322	0.515188	568	7.95249e-40	NA	Moderate correlation	Spearman	OID20322	0.754676	88	0	0	Strong correlation	Spearman
Katz et al.	P09960	LTA4H	Leukotriene A-4 hydrolase	SL007100	LTA4H.3204.2.2	OID21452	0.515147	568	8.0854e-40	NA	Moderate correlation	Spearman	OID21452	0.500123	88	1.00464e-06	1.96574e-06	Moderate correlation	Spearman
Katz et al.	O00451	GFRA2	GDNF family receptor alpha-2	SL004143	GFRA2.2515.14.3	OID21330	0.512879	568	1.99117e-39	NA	Moderate correlation	Spearman	OID21330	0.561252	88	2.30096e-08	5.21644e-08	Moderate correlation	Spearman
Katz et al.	Q16270	IGFBP7	Insulin-like growth factor-binding protein 7	SL005087	IGFBP7.3320.49.2	OID20236	0.511823	568	3.0212e-39	NA	Moderate correlation	Spearman	OID20236	0.608734	88	3.13394e-10	8.11519e-10	Moderate correlation	Spearman
Katz et al.	P13987	CD59	CD59 glycoprotein	SL004557	CD59.11514.196.3	OID20339	0.508262	568	1.22106e-38	NA	Moderate correlation	Spearman	OID20339	0.611074	88	0	0	Moderate correlation	Spearman
Katz et al.	O95998	IL18BP	Interleukin-18-binding protein	SL002508	IL18BP.3073.51.2	OID20348	0.507638	568	1.55672e-38	NA	Moderate correlation	Spearman	OID20348	0.637813	76	0	0	Moderate correlation	Spearman
Katz et al.	O95445	APOM	Apolipoprotein M	SL004747	APOM.14125.5.3	OID20374	0.506813	568	2.14496e-38	NA	Moderate correlation	Spearman	OID20374	0.829224	88	0	0	Strong correlation	Spearman
Katz et al.	Q9BWV1	BOC	Brother of CDO	SL013490	BOC.4328.2.2	OID20116	0.505264	568	3.90655e-38	NA	Moderate correlation	Spearman	OID20116	0.544466	23	0.00810389	0.0114223	Moderate correlation	Spearman
Katz et al.	Q99538	LGMN	Legumain	SL008909	LGMN.3622.33.4	OID20773	0.502884	568	9.75195e-38	NA	Moderate correlation	Spearman	OID20773	0.538464	68	2.17557e-06	4.17724e-06	Moderate correlation	Spearman
Katz et al.	P00533	EGFR	Epidermal growth factor receptor	SL002644	EGFR.2677.1.1	OID20319	0.499947	568	2.98615e-37	NA	Weak correlation	Spearman	OID20319	0.589071	88	1.56869e-09	3.87539e-09	Moderate correlation	Spearman
Katz et al.	P09486	SPARC	SPARC	SL000532	SPARC.3043.49.2	OID21511	0.49642	568	1.1289e-36	NA	Weak correlation	Spearman	OID21511	0.896622	88	0	0	Strong correlation	Spearman
Katz et al.	P35916	FLT4	Vascular endothelial growth factor receptor 3	SL003322	FLT4.2358.19.2	OID21491	0.493357	568	3.53794e-36	NA	Weak correlation	Spearman	OID21491	0.734088	88	0	0	Strong correlation	Spearman
Katz et al.	P29350	PTPN6	Tyrosine-protein phosphatase non-receptor type 6	SL004940	PTPN6.4318.12.3	OID20717	0.490625	568	9.7083e-36	NA	Weak correlation	Spearman	OID20717	0.897732	88	0	0	Strong correlation	Spearman
Katz et al.	Q15389	ANGPT1	Angiopoietin-1	SL001995	ANGPT1.2811.27.1	OID20740	0.486739	568	4.01617e-35	NA	Weak correlation	Spearman	OID20740	0.963636	10	0	0	Strong correlation	Spearman
Katz et al.	Q16543	CDC37	Hsp90 co-chaperone Cdc37	SL011232	CDC37.3879.50.1	OID21470	0.486337	568	4.6471e-35	NA	Weak correlation	Spearman	OID21470	0.670102	49	3.65972e-07	7.45817e-07	Moderate correlation	Spearman
Katz et al.	Q9NP79	VTA1	Vacuolar protein sorting-associated protein VTA1 homolog	SL004757	VTA1.4209.60.2	OID21016	0.485247	568	6.89297e-35	NA	Weak correlation	Spearman	OID21016	0.717544	19	0.000783412	0.00121996	Strong correlation	Spearman
Katz et al.	P12931	SRC	Proto-oncogene tyrosine-protein kinase Src	SL010516	SRC.5488.74.3	OID21521	0.484966	568	7.63103e-35	NA	Weak correlation	Spearman	OID21521	0.903931	88	0	0	Strong correlation	Spearman
Katz et al.	O95274	LYPD3	Ly6/PLAUR domain-containing protein 3	SL008402	LYPD3.13107.9.3	OID21530	0.484136	568	1.02898e-34	NA	Weak correlation	Spearman	OID21530	0.461467	88	7.72872e-06	1.40285e-05	Weak correlation	Spearman
Katz et al.	P14174	MIF	Macrophage migration inhibitory factor	SL003080	MIF.5356.2.3	OID21073	0.47642	568	1.59759e-33	NA	Weak correlation	Spearman	OID21073	0.856733	88	0	0	Strong correlation	Spearman
Katz et al.	P16234	PDGFRA	Platelet-derived growth factor receptor alpha	SL001728	PDGFRA.10366.11.3	OID20133	0.46662	568	4.70948e-32	NA	Weak correlation	Spearman	OID20133	0.0274194	31	0.883719	0.905371	No correlation	Spearman
Katz et al.	P01833	PIGR	Polymeric immunoglobulin receptor	SL005797	PIGR.3216.2.2	OID21102	0.466514	568	4.88225e-32	NA	Weak correlation	Spearman	OID21102	0.546811	88	6.10132e-08	1.32724e-07	Moderate correlation	Spearman
Katz et al.	P04275	VWF	von Willebrand factor	SL000017	VWF.3050.7.2	OID20256	0.464314	568	1.02765e-31	NA	Weak correlation	Spearman	OID20256	0.714276	88	0	0	Strong correlation	Spearman
Katz et al.	P40189	IL6ST	Interleukin-6 receptor subunit beta	SL003872	IL6ST.2620.4.2	OID20147	0.46226	568	2.04954e-31	NA	Weak correlation	Spearman	OID20147	0.293573	88	0.00550274	0.00790406	No correlation	Spearman
Katz et al.	P06733	ENO1	Alpha-enolase	SL003650	ENO1.11105.171.3	OID21037	0.457326	568	1.0553e-30	NA	Weak correlation	Spearman	OID21037	0.836691	88	0	0	Strong correlation	Spearman
Katz et al.	Q9Y275	TNFSF13B	Tumor necrosis factor ligand superfamily member 13B	SL004327	TNFSF13B.3059.50.2	OID20272	0.456606	568	1.33752e-30	NA	Weak correlation	Spearman	OID20272	0.418037	88	5.92239e-05	0.000102238	Weak correlation	Spearman
Katz et al.	P25774	CTSS	Cathepsin S	SL004673	CTSS.3181.50.2	OID21056	0.452015	568	5.97788e-30	NA	Weak correlation	Spearman	OID21056	0.259043	88	0.0150246	0.0206109	No correlation	Spearman
Katz et al.	O00339	MATN2	Matrilin-2	SL010465	MATN2.3325.2.2	OID20767	0.445184	568	5.32293e-29	NA	Weak correlation	Spearman	OID20767	0.158934	76	0.169945	0.205677	No correlation	Spearman
Katz et al.	Q02487	DSC2	Desmocollin-2	SL008631	DSC2.13126.52.3	OID21079	0.442891	568	1.09667e-28	NA	Weak correlation	Spearman	OID21079	0.797489	88	0	0	Strong correlation	Spearman
Katz et al.	Q16719	KYNU	Kynureninase	SL013969	KYNU.4559.64.2	OID20669	0.441284	568	1.81418e-28	NA	Weak correlation	Spearman	OID20669	0.447552	12	0.147205	0.18045	Weak correlation	Spearman
Katz et al.	O75356	ENTPD5	Nucleoside diphosphate phosphatase ENTPD5	SL014028	ENTPD5.4437.56.3	OID20104	0.438544	568	4.25356e-28	NA	Weak correlation	Spearman	OID20104	0.497501	88	8.17172e-07	1.62427e-06	Weak correlation	Spearman
Katz et al.	P16870	CPE	Carboxypeptidase E	SL008703	CPE.5343.74.3	OID21392	0.432293	568	2.88738e-27	NA	Weak correlation	Spearman	OID21392	-0.192308	13	0.529185	0.580149	No correlation	Spearman
Katz et al.	P30041	PRDX6	Peroxiredoxin-6	SL005694	PRDX6.5018.68.1	OID21404	0.429616	568	6.47638e-27	NA	Weak correlation	Spearman	OID21404	0.532405	88	1.51767e-07	3.19674e-07	Moderate correlation	Spearman
Katz et al.	P04054	PLA2G1B	Phospholipase A2	SL004064	PLA2G1B.4910.21.1	OID20252	0.420788	568	8.84439e-26	NA	Weak correlation	Spearman	OID20252	0.730421	53	5.38161e-10	1.37462e-09	Strong correlation	Spearman
Katz et al.	P06756	ITGAV	Integrin alpha-V	SL003182	ITGAV.ITGB5.4917.62.1	OID21416	0.416317	568	3.22753e-25	NA	Weak correlation	Spearman	OID21416	0.696835	88	4.69816e-14	1.28743e-13	Moderate correlation	Spearman
Katz et al.	P20138	CD33	Myeloid cell surface antigen CD33	SL005215	CD33.3166.92.1	OID21472	0.41522	568	4.42162e-25	NA	Weak correlation	Spearman	OID21472	0.638159	78	0	0	Moderate correlation	Spearman
Katz et al.	P14210	HGF	Hepatocyte growth factor	SL000441	HGF.2681.23.2	OID20656	0.41368	568	6.86317e-25	NA	Weak correlation	Spearman	OID20656	0.424176	14	0.132342	0.163831	Weak correlation	Spearman
Katz et al.	P48357	LEPR	Leptin receptor	SL003184	LEPR.5400.52.3	OID20128	0.409908	568	1.99619e-24	NA	Weak correlation	Spearman	OID20128	0.68372	88	0	0	Moderate correlation	Spearman
Katz et al.	P51452	DUSP3	Dual specificity protein phosphatase 3	SL008122	DUSP3.3480.7.1	OID20827	0.409737	568	2.09446e-24	NA	Weak correlation	Spearman	OID20827	0.302823	74	0.00872816	0.0122869	Weak correlation	Spearman
Katz et al.	P78552	IL13RA1	Interleukin-13 receptor subunit alpha-1	SL004149	IL13RA1.2633.52.2	OID21504	0.407877	568	3.52749e-24	NA	Weak correlation	Spearman	OID21504	0.47318	88	3.22972e-06	6.11803e-06	Weak correlation	Spearman
Katz et al.	Q15582	TGFBI	Transforming growth factor-beta-induced protein ig-h3	SL006544	TGFBI.3283.21.1	OID20417	0.400737	568	2.53073e-23	NA	Weak correlation	Spearman	OID20417	0.53878	88	1.02029e-07	2.1941e-07	Moderate correlation	Spearman
Katz et al.	P18084	ITGB5	Integrin beta-5	SL003182	ITGAV.ITGB5.4917.62.1	OID21522	0.399396	568	3.64439e-23	NA	Weak correlation	Spearman	OID21522	0.255004	34	0.145239	0.178622	No correlation	Spearman
Katz et al.	O43278	SPINT1	Kunitz-type protease inhibitor 1	SL004645	SPINT1.2828.82.2	OID21109	0.388385	568	6.84728e-22	NA	Weak correlation	Spearman	OID21109	0.846818	88	0	0	Strong correlation	Spearman
Katz et al.	P01275	GCG	Pro-glucagon	SL000433	GCG.4891.50.1	OID21263	0.383334	568	2.53449e-21	NA	Weak correlation	Spearman	OID21263	0.568428	44	7.65239e-05	0.000130507	Moderate correlation	Spearman
Katz et al.	Q9UIB8	CD84	SLAM family member 5	SL008588	CD84.3642.4.1	OID20607	0.37945	568	6.82881e-21	NA	Weak correlation	Spearman	OID20607	0.238579	88	0.0254103	0.0342342	No correlation	Spearman
Katz et al.	P22894	MMP8	Neutrophil collagenase	SL000526	MMP8.9172.69.3	OID21019	0.377898	568	1.01089e-20	NA	Weak correlation	Spearman	OID21019	0.709661	68	0	0	Strong correlation	Spearman
Katz et al.	Q92823	NRCAM	Neuronal cell adhesion molecule	SL005210	NRCAM.5109.24.3	OID20229	0.372549	568	3.84623e-20	NA	Weak correlation	Spearman	OID20229	0.650946	88	0	0	Moderate correlation	Spearman
Katz et al.	P56159	GFRA1	GDNF family receptor alpha-1	SL004858	GFRA1.3314.74.2	OID21457	0.368289	568	1.09506e-19	NA	Weak correlation	Spearman	OID21457	-0.041958	12	0.903739	0.920037	No correlation	Spearman
Katz et al.	P49767	VEGFC	Vascular endothelial growth factor C	SL004486	VEGFC.3132.1.1	OID21524	0.367801	568	1.23345e-19	NA	Weak correlation	Spearman	OID21524	0.0879121	13	0.778501	0.810072	No correlation	Spearman
Katz et al.	Q14515	SPARCL1	SPARC-like protein 1	SL005488	SPARCL1.4467.49.2	OID20361	0.367074	568	1.47157e-19	NA	Weak correlation	Spearman	OID20361	0.706407	88	1.48659e-14	4.15436e-14	Strong correlation	Spearman
Katz et al.	O43291	SPINT2	Kunitz-type protease inhibitor 2	SL001897	SPINT2.2843.13.2	OID20720	0.366657	568	1.62826e-19	NA	Weak correlation	Spearman	OID20720	0.0515385	25	0.806655	0.836285	No correlation	Spearman
Katz et al.	P16871	IL7R	Interleukin-7 receptor subunit alpha	SL005189	IL7R.5089.11.3	OID21136	0.365948	568	1.93315e-19	NA	Weak correlation	Spearman	OID21136	0.730914	74	0	0	Strong correlation	Spearman
Katz et al.	O75015	FCGR3B	Low affinity immunoglobulin gamma Fc region receptor III-B	SL008609	FCGR3B.3311.27.1	OID20387	0.358243	568	1.21509e-18	NA	Weak correlation	Spearman	OID20387	0.689902	88	0	0	Moderate correlation	Spearman
Katz et al.	Q06323	PSME1	Proteasome activator complex subunit 1	SL008176	PSME1.5918.5.3	OID20969	0.354896	568	2.65905e-18	NA	Weak correlation	Spearman	OID20969	0.771706	88	0	0	Strong correlation	Spearman
Katz et al.	Q9BZZ2	SIGLEC1	Sialoadhesin	SL001753	SIGLEC1.4464.10.2	OID20690	0.348926	568	1.05028e-17	NA	Weak correlation	Spearman	OID20690	0.186813	14	0.522077	0.57337	No correlation	Spearman
Katz et al.	P17813	ENG	Endoglin	SL004482	ENG.4908.6.1	OID20287	0.344957	568	2.57574e-17	NA	Weak correlation	Spearman	OID20287	0.361012	88	0.000594652	0.000932448	Weak correlation	Spearman
Katz et al.	P42702	LIFR	Leukemia inhibitory factor receptor	SL004714	LIFR.5837.49.3	OID20606	0.327931	568	1.0476e-15	NA	Weak correlation	Spearman	OID20606	0.112366	22	0.617423	0.663245	No correlation	Spearman
Katz et al.	P55957	BID	BH3-interacting domain death agonist	SL003704	BID.5798.3.3	OID20517	0.32769	568	1.10221e-15	NA	Weak correlation	Spearman	OID20517	0.551671	88	4.4305e-08	9.76959e-08	Moderate correlation	Spearman
Katz et al.	Q9UJU6	DBNL	Drebrin-like protein	SL011628	DBNL.4978.54.2	OID20681	0.326453	568	1.42961e-15	NA	Weak correlation	Spearman	OID20681	0.845479	88	0	0	Strong correlation	Spearman
Katz et al.	P22304	IDS	Iduronate 2-sulfatase	SL008639	IDS.3198.4.1	OID20619	0.323026	568	2.92056e-15	NA	Weak correlation	Spearman	OID20619	0.305548	88	0.00379295	0.00554695	Weak correlation	Spearman
Katz et al.	Q03405	PLAUR	Urokinase plasminogen activator surface receptor	SL002506	PLAUR.2652.15.1	OID20764	0.322936	568	2.97542e-15	NA	Weak correlation	Spearman	OID20764	0.446152	76	6.40721e-05	0.000109797	Weak correlation	Spearman
Katz et al.	P48740	MASP1	Mannan-binding lectin serine protease 1	SL011049	MASP1.3605.77.4	OID20954	0.322636	568	3.16648e-15	NA	Weak correlation	Spearman	OID20954	0.0373095	88	0.730012	0.766682	No correlation	Spearman
Katz et al.	P09211	GSTP1	Glutathione S-transferase P	SL003643	GSTP1.4911.49.2	OID20876	0.315583	568	1.33611e-14	NA	Weak correlation	Spearman	OID20876	0.254271	88	0.0170418	0.0232089	No correlation	Spearman
Katz et al.	P16112	ACAN	Aggrecan core protein	SL004661	ACAN.3280.49.2	OID20159	0.31419	568	1.76755e-14	NA	Weak correlation	Spearman	OID20159	0.534025	88	1.37316e-07	2.90317e-07	Moderate correlation	Spearman
Katz et al.	P26447	S100A4	Protein S100-A4	SL004821	S100A4.14116.129.3	OID21519	0.31222	568	2.61921e-14	NA	Weak correlation	Spearman	OID21519	0.812722	88	0	0	Strong correlation	Spearman
Katz et al.	Q07954	LRP1	Prolow-density lipoprotein receptor-related protein 1	SL004733	LRP1.9182.3.3	OID21293	0.305894	568	9.07977e-14	NA	Weak correlation	Spearman	OID21293	0.462418	88	7.37001e-06	1.34205e-05	Weak correlation	Spearman
Katz et al.	Q08334	IL10RB	Interleukin-10 receptor subunit beta	SL004147	IL10RB.2631.50.2	OID20696	0.288622	568	2.32756e-12	NA	No correlation	Spearman	OID20696	-0.429701	22	0.0472039	0.0615395	No correlation	Spearman
Katz et al.	Q8NHL6	LILRB1	Leukocyte immunoglobulin-like receptor subfamily B member 1	SL005190	LILRB1.5090.49.2	OID20323	0.284789	568	4.6434e-12	NA	No correlation	Spearman	OID20323	0.328238	88	0.0018883	0.00285012	Weak correlation	Spearman
Katz et al.	P22692	IGFBP4	Insulin-like growth factor-binding protein 4	SL005171	IGFBP4.2950.57.2	OID21158	0.281798	568	7.90127e-12	NA	No correlation	Spearman	OID21158	0.718344	88	0	0	Strong correlation	Spearman
Katz et al.	P02771	AFP	Alpha-fetoprotein	SL000011	AFP.5792.8.2	OID20978	0.278604	568	1.38414e-11	NA	No correlation	Spearman	OID20978	0.0417582	14	0.891519	0.911005	No correlation	Spearman
Katz et al.	P00441	SOD1	Superoxide dismutase [Cu-Zn]	SL000581	SOD1.2794.60.2	OID20386	0.262024	568	2.26623e-10	NA	No correlation	Spearman	OID20386	0.841353	88	1.06143e-24	3.29218e-24	Strong correlation	Spearman
Katz et al.	Q06830	PRDX1	Peroxiredoxin-1	SL004919	PRDX1.3855.56.1	OID20962	0.258954	568	3.72451e-10	NA	No correlation	Spearman	OID20962	0.475591	88	3.76434e-06	7.09506e-06	Weak correlation	Spearman
Katz et al.	P07858	CTSB	Cathepsin B	SL000343	CTSB.3061.61.2	OID20276	0.241741	568	5.36558e-09	NA	No correlation	Spearman	OID20276	0.872847	88	0	0	Strong correlation	Spearman
Katz et al.	O43508	TNFSF12	Tumor necrosis factor ligand superfamily member 12	SL004365	TNFSF12.5939.42.3	OID20624	0.23967	568	7.29743e-09	NA	No correlation	Spearman	OID20624	0.125383	61	0.334734	0.380963	No correlation	Spearman
Katz et al.	Q92484	SMPDL3A	Acid sphingomyelinase-like phosphodiesterase 3a	SL012754	SMPDL3A.4771.10.3	OID20676	0.224843	568	6.08377e-08	NA	No correlation	Spearman	OID20676	0.926596	88	0	0	Strong correlation	Spearman
Katz et al.	P09668	CTSH	Pro-cathepsin H	SL000346	CTSH.8465.52.3	OID20113	0.217572	568	1.63412e-07	NA	No correlation	Spearman	OID20113	0.529059	88	1.86281e-07	3.88029e-07	Moderate correlation	Spearman
Katz et al.	P01033	TIMP1	Metalloproteinase inhibitor 1	SL000591	TIMP1.2211.9.11	OID20418	0.200523	568	1.45371e-06	NA	No correlation	Spearman	OID20418	0.790708	88	0	0	Strong correlation	Spearman
Katz et al.	P12318	FCGR2A	Low affinity immunoglobulin gamma Fc region receptor II-a	SL010459	FCGR2A.3309.2.2	OID20391	0.199903	568	1.56847e-06	NA	No correlation	Spearman	OID20391	0.697017	88	0	0	Moderate correlation	Spearman
Katz et al.	P09603	CSF1	Macrophage colony-stimulating factor 1	SL002684	CSF1.3738.54.1	OID20719	0.19358	568	3.36121e-06	NA	No correlation	Spearman	OID20719	0.77153	88	0	0	Strong correlation	Spearman
Katz et al.	P63098	PPP3R1	Calcineurin subunit B type 1	SL003657	PPP3CA.PPP3R1.4903.72.1	OID20902	0.189372	568	5.50653e-06	NA	No correlation	Spearman	OID20902	0.65895	22	0.00113255	0.00174679	Moderate correlation	Spearman
Katz et al.	Q01469	FABP5	Fatty acid-binding protein 5	SL005352	FABP5.4985.11.1	OID21043	0.18911	568	5.67648e-06	NA	No correlation	Spearman	OID21043	0.409919	88	8.428e-05	0.000143086	Weak correlation	Spearman
Katz et al.	P05089	ARG1	Arginase-1	SL008008	ARG1.5867.60.3	OID21445	0.187461	568	6.86572e-06	NA	No correlation	Spearman	OID21445	0.44058	88	2.1252e-05	3.74899e-05	Weak correlation	Spearman
Katz et al.	Q06418	TYRO3	Tyrosine-protein kinase receptor TYRO3	SL004136	TYRO3.2611.72.2	OID20161	0.181207	568	1.39165e-05	NA	No correlation	Spearman	OID20161	0.190868	76	0.0985914	0.12423	No correlation	Spearman
Katz et al.	P07585	DCN	Decorin	SL004081	DCN.2666.53.2	OID20106	0.181151	568	1.40035e-05	NA	No correlation	Spearman	OID20106	0.284159	57	0.0325295	0.0432577	No correlation	Spearman
Katz et al.	P05362	ICAM1	Intercellular adhesion molecule 1	SL002922	ICAM1.4342.10.2	OID20411	0.180098	568	1.57349e-05	NA	No correlation	Spearman	OID20411	0.728377	88	8.82764e-16	2.49784e-15	Strong correlation	Spearman
Katz et al.	P01133	EGF	Pro-epidermal growth factor	SL000084	EGF.5509.7.3	OID20698	0.168549	568	5.41248e-05	NA	No correlation	Spearman	OID20698	-0.151515	10	0.681808	0.72278	No correlation	Spearman
Katz et al.	P07237	P4HB	Protein disulfide-isomerase	SL004901	P4HB.4278.14.3	OID21509	0.166863	568	6.4396e-05	NA	No correlation	Spearman	OID21509	0.537153	88	6.83184e-08	1.48045e-07	Moderate correlation	Spearman
Katz et al.	P46531	NOTCH1	Neurogenic locus notch homolog protein 1	SL005703	NOTCH1.5107.7.2	OID20311	0.162269	568	0.000102507	NA	No correlation	Spearman	OID20311	0.351449	88	0.000843311	0.00130963	Weak correlation	Spearman
Katz et al.	P29279	CCN2	CCN family member 2	SL002655	CTGF.2975.19.2	OID20709	0.152975	568	0.000252859	NA	No correlation	Spearman	OID20709	0.331347	76	0.00361019	0.00529338	Weak correlation	Spearman
Katz et al.	P05556	ITGB1	Integrin beta-1	SL003179	ITGA1.ITGB1.3503.4.2	OID20376	0.151688	568	0.00028541	NA	No correlation	Spearman	OID20376	0.491003	88	1.19209e-06	2.31648e-06	Weak correlation	Spearman
Katz et al.	P0DMV8	HSPA1A	Heat shock 70 kDa protein 1A	SL000451	HSPA1A.4124.24.2	OID20718	0.134063	568	0.00136228	NA	No correlation	Spearman	OID20718	0.773942	88	0	0	Strong correlation	Spearman
Katz et al.	P12830	CDH1	Cadherin-1	SL000055	CDH1.2501.51.3	OID20353	0.132026	568	0.00161371	NA	No correlation	Spearman	OID20353	0.706351	88	0	0	Strong correlation	Spearman
Katz et al.	Q9NQ76	MEPE	Matrix extracellular phosphoglycoprotein	SL005437	MEPE.3209.69.1	OID20753	0.124646	568	0.00292298	NA	No correlation	Spearman	OID20753	0.473504	26	0.0154892	0.0211967	Weak correlation	Spearman
Katz et al.	P13693	TPT1	Translationally-controlled tumor protein	SL005679	TPT1.3872.2.1	OID20476	0.115822	568	0.00659236	NA	No correlation	Spearman	OID20476	0.114808	88	0.286242	0.331114	No correlation	Spearman
Katz et al.	P63241	EIF5A	Eukaryotic translation initiation factor 5A-1	SL005687	EIF5A.5888.29.3	OID20423	0.107985	568	0.0113475	NA	No correlation	Spearman	OID20423	0.147811	88	0.169051	0.205004	No correlation	Spearman
Katz et al.	P13598	ICAM2	Intercellular adhesion molecule 2	SL003177	ICAM2.5486.73.3	OID20248	0.102137	568	0.0148832	NA	No correlation	Spearman	OID20248	0.633405	88	0	0	Moderate correlation	Spearman
Katz et al.	P43490	NAMPT	Nicotinamide phosphoribosyltransferase	SL003685	NAMPT.5011.11.1	OID21227	0.100053	568	0.0171647	NA	No correlation	Spearman	OID21227	-0.103077	25	0.62269	0.668268	No correlation	Spearman
Katz et al.	P25786	PSMA1	Proteasome subunit alpha type-1	SL010973	PSMA1.3859.50.2	OID21221	0.0669102	568	0.111176	NA	No correlation	Spearman	OID21221	-0.162217	88	0.13089	0.162212	No correlation	Spearman
Katz et al.	P22748	CA4	Carbonic anhydrase 4	SL010369	CA4.3177.49.2	OID20241	0.0555404	568	0.18624	NA	No correlation	Spearman	OID20241	0.210496	58	0.112644	0.140525	No correlation	Spearman
Katz et al.	Q14112	NID2	Nidogen-2	SL008193	NID2.3633.70.5	OID21085	0.05474	568	0.192675	NA	No correlation	Spearman	OID21085	0.4596	88	8.48121e-06	1.5345e-05	Weak correlation	Spearman
Katz et al.	P61978	HNRNPK	Heterogeneous nuclear ribonucleoprotein K	SL002756	HNRNPK.4994.178.1	OID20051	0.0483665	568	0.249798	NA	No correlation	Spearman	OID20051	0.729087	88	0	0	Strong correlation	Spearman
Katz et al.	Q9BY76	ANGPTL4	Angiopoietin-related protein 4	SL007642	ANGPTL4.3796.79.2	OID20703	0.047853	568	0.254866	NA	No correlation	Spearman	OID20703	0.81885	33	4.28435e-07	8.69969e-07	Strong correlation	Spearman
Katz et al.	Q9NRA1	PDGFC	Platelet-derived growth factor C	SL011071	PDGFC.3828.54.2	OID21183	0.0428455	568	0.308039	NA	No correlation	Spearman	OID21183	0.0452258	88	0.675652	0.717602	No correlation	Spearman
Katz et al.	P55291	CDH15	Cadherin-15	SL007295	CDH15.5410.53.3	OID21005	0.0402711	568	0.33804	NA	No correlation	Spearman	OID21005	0.46129	31	0.00964343	0.0134745	Weak correlation	Spearman
Katz et al.	P08254	MMP3	Stromelysin-1	SL000524	MMP3.2788.55.1	OID21083	0.0369169	568	0.37984	NA	No correlation	Spearman	OID21083	0.8601	88	7.20022e-27	2.24559e-26	Strong correlation	Spearman
Katz et al.	P00533	EGFR	Epidermal growth factor receptor	SL016828	EGFR.5328.33.37	OID20319	0.0353255	568	0.400733	NA	No correlation	Spearman	OID20319	0.589071	88	1.56869e-09	3.87539e-09	Moderate correlation	Spearman
Katz et al.	P00918	CA2	Carbonic anhydrase 2	SL000339	CA2.4970.55.1	OID21149	0.0350685	568	0.404171	NA	No correlation	Spearman	OID21149	0.904195	88	0	0	Strong correlation	Spearman
Katz et al.	P08758	ANXA5	Annexin A5	SL003848	ANXA5.14158.17.3	OID20810	0.0315133	568	0.453508	NA	No correlation	Spearman	OID20810	0.137596	88	0.200721	0.240057	No correlation	Spearman
Katz et al.	P05783	KRT18	Keratin, type I cytoskeletal 18	SL000655	KRT18.5354.11.3	OID21296	0.0287719	568	0.493757	NA	No correlation	Spearman	OID21296	-0.384615	12	0.218387	0.259263	No correlation	Spearman
Katz et al.	P01130	LDLR	Low-density lipoprotein receptor	SL007070	LDLR.13129.40.3	OID20240	0.0287652	568	0.493859	NA	No correlation	Spearman	OID20240	0.848138	88	0	0	Strong correlation	Spearman
Katz et al.	P19022	CDH2	Cadherin-2	SL000638	CDH2.3797.1.1	OID20170	0.0250346	568	0.551561	NA	No correlation	Spearman	OID20170	0.652724	88	0	0	Moderate correlation	Spearman
Katz et al.	P04626	ERBB2	Receptor tyrosine-protein kinase erbB-2	SL000009	ERBB2.2616.23.18	OID21520	0.020481	568	0.626192	NA	No correlation	Spearman	OID21520	0.285824	76	0.0125635	0.0174253	No correlation	Spearman
Katz et al.	P02745	C1QA	Complement C1q subcomponent subunit A	SL000309	C1QA.C1QB.C1QC.2753.2.2	OID20654	0.0199845	568	0.634585	NA	No correlation	Spearman	OID20654	0.096439	88	0.370728	0.419391	No correlation	Spearman
Katz et al.	P53634	CTSC	Dipeptidyl peptidase 1	SL007280	CTSC.3178.5.2	OID20679	0.0199302	568	0.635505	NA	No correlation	Spearman	OID20679	0.305731	88	0.00390697	0.00569157	Weak correlation	Spearman
Katz et al.	P36888	FLT3	Receptor-type tyrosine-protein kinase FLT3	SL004636	FLT3.3437.80.3	OID21272	0.019775	568	0.638141	NA	No correlation	Spearman	OID21272	0.125989	76	0.278157	0.323086	No correlation	Spearman
Katz et al.	Q5KU26	COLEC12	Collectin-12	SL007471	COLEC12.5457.5.2	OID20738	0.0154924	568	0.712549	NA	No correlation	Spearman	OID20738	0.784723	75	0	0	Strong correlation	Spearman
Katz et al.	P30044	PRDX5	Peroxiredoxin-5, mitochondrial	SL004932	PRDX5.5017.19.1	OID20644	0.013035	568	0.756569	NA	No correlation	Spearman	OID20644	0.795622	88	0	0	Strong correlation	Spearman
Katz et al.	Q9Y5C1	ANGPTL3	Angiopoietin-related protein 3	SL006803	ANGPTL3.3281.19.1	OID20407	0.0119775	568	0.775768	NA	No correlation	Spearman	OID20407	0.795921	88	0	0	Strong correlation	Spearman
Katz et al.	P18428	LBP	Lipopolysaccharide-binding protein	SL003309	LBP.3074.6.2	OID20355	0.00934118	568	0.824205	NA	No correlation	Spearman	OID20355	0.772445	88	0	0	Strong correlation	Spearman
Katz et al.	P20936	RASA1	Ras GTPase-activating protein 1	SL013754	RASA1.5481.16.3	OID20826	0.00402354	568	0.923774	NA	No correlation	Spearman	OID20826	0.0842246	33	0.64006	0.683013	No correlation	Spearman
Katz et al.	P32942	ICAM3	Intercellular adhesion molecule 3	SL003178	ICAM3.2649.77.2	OID20277	0.00248011	568	0.95297	NA	No correlation	Spearman	OID20277	0.620866	88	0	0	Moderate correlation	Spearman
Katz et al.	P04070	PROC	Vitamin K-dependent protein C	SL003974	PROC.3758.68.3	OID20402	-0.006284	568	0.881209	NA	No correlation	Spearman	OID20402	0.649695	88	0	0	Moderate correlation	Spearman
Katz et al.	P01137	TGFB1	Transforming growth factor beta-1 proprotein	SL000584	TGFB1.2333.72.1	OID20621	-0.00769222	568	0.854856	NA	No correlation	Spearman	OID20621	0.537565	88	1.10129e-07	2.35931e-07	Moderate correlation	Spearman
Katz et al.	O95994	AGR2	Anterior gradient protein 2 homolog	SL004925	AGR2.4959.2.1	OID20896	-0.00774423	568	0.853886	NA	No correlation	Spearman	OID20896	-0.162892	41	0.307717	0.352346	No correlation	Spearman
Katz et al.	Q08345	DDR1	Epithelial discoidin domain-containing receptor 1	SL004119	DDR1.4122.12.2	OID21009	-0.01099	568	0.793821	NA	No correlation	Spearman	OID21009	0.530014	78	9.15098e-07	1.80305e-06	Moderate correlation	Spearman
Katz et al.	O75144	ICOSLG	ICOS ligand	SL004853	ICOSLG.5061.27.3	OID21351	-0.0112392	568	0.789253	NA	No correlation	Spearman	OID21351	0.551196	88	4.57288e-08	1.00443e-07	Moderate correlation	Spearman
Katz et al.	Q9NP84	TNFRSF12A	Tumor necrosis factor receptor superfamily member 12A	SL004366	TNFRSF12A.5138.50.3	OID21482	-0.0143883	568	0.73222	NA	No correlation	Spearman	OID21482	0.554597	40	0.000258719	0.000423324	Moderate correlation	Spearman
Katz et al.	P21802	FGFR2	Fibroblast growth factor receptor 2	SL003990	FGFR2.3808.76.2	OID21478	-0.0145006	568	0.73021	NA	No correlation	Spearman	OID21478	0.0873764	68	0.477719	0.528252	No correlation	Spearman
Katz et al.	Q6UXD5	SEZ6L2	Seizure 6-like protein 2	SL011630	SEZ6L2.3867.49.1	OID21289	-0.0176192	568	0.6752	NA	No correlation	Spearman	OID21289	0.593289	88	1.1206e-09	2.80524e-09	Moderate correlation	Spearman
Katz et al.	Q92876	KLK6	Kallikrein-6	SL001797	KLK6.3450.4.2	OID21526	-0.0190469	568	0.650563	NA	No correlation	Spearman	OID21526	0.505021	88	5.2272e-07	1.05196e-06	Moderate correlation	Spearman
Katz et al.	Q05315	CLC	Galectin-10	SL007361	CLC.11094.104.3	OID20126	-0.0192507	568	0.647075	NA	No correlation	Spearman	OID20126	0.600794	68	1.20613e-07	2.57415e-07	Moderate correlation	Spearman
Katz et al.	Q96GP6	SCARF2	Scavenger receptor class F member 2	SL005222	SCARF2.5130.67.3	OID21048	-0.0220658	568	0.599727	NA	No correlation	Spearman	OID21048	0.49899	54	0.00015022	0.000251258	Weak correlation	Spearman
Katz et al.	O95727	CRTAM	Cytotoxic and regulatory T-cell molecule	SL014208	CRTAM.5068.54.3	OID20914	-0.0242588	568	0.563963	NA	No correlation	Spearman	OID20914	0.697537	29	4.17311e-05	7.28197e-05	Moderate correlation	Spearman
Katz et al.	P35247	SFTPD	Pulmonary surfactant-associated protein D	SL004484	SFTPD.4414.69.2	OID20214	-0.0254302	568	0.54529	NA	No correlation	Spearman	OID20214	0.579462	88	5.70619e-09	1.33935e-08	Moderate correlation	Spearman
Katz et al.	P42892	ECE1	Endothelin-converting enzyme 1	SL004060	ECE1.3611.70.4	OID20891	-0.0256922	568	0.541154	NA	No correlation	Spearman	OID20891	0.22015	76	0.0561803	0.0726546	No correlation	Spearman
Katz et al.	P48745	CCN3	CCN family member 3	SL005236	NOV.2737.22.2	OID20299	-0.0297032	568	0.479874	NA	No correlation	Spearman	OID20299	0.412634	63	0.000858141	0.00133083	Weak correlation	Spearman
Katz et al.	P21757	MSR1	Macrophage scavenger receptor types I and II	SL004580	MSR1.3684.78.3	OID21063	-0.0409239	568	0.33026	NA	No correlation	Spearman	OID21063	0.422833	44	0.00455121	0.00657914	Weak correlation	Spearman
Katz et al.	P35613	BSG	Basigin	SL009341	BSG.3585.54.4	OID20626	-0.0542018	568	0.197092	NA	No correlation	Spearman	OID20626	0.174251	63	0.171597	0.207201	No correlation	Spearman
Katz et al.	Q13561	DCTN2	Dynactin subunit 2	SL009207	DCTN2.5879.51.3	OID21334	-0.0542389	568	0.196785	NA	No correlation	Spearman	OID21334	0.46302	62	0.000178462	0.000295865	Weak correlation	Spearman
Katz et al.	P37173	TGFBR2	TGF-beta receptor type-2	SL002078	TGFBR2.5133.17.3	OID21493	-0.0558935	568	0.183452	NA	No correlation	Spearman	OID21493	0.703399	74	0	0	Strong correlation	Spearman
Katz et al.	Q99497	PARK7	Parkinson disease protein 7	SL008933	PARK7.5016.61.2	OID21160	-0.0648354	568	0.122727	NA	No correlation	Spearman	OID21160	0.900655	88	0	0	Strong correlation	Spearman
Katz et al.	P47929	LGALS7B	Galectin-7	SL005166	LGALS7.9196.8.3	OID21406	-0.0656762	568	0.117939	NA	No correlation	Spearman	OID21406	0.190196	35	0.272644	0.317663	No correlation	Spearman
Katz et al.	Q9Y6Y9	LY96	Lymphocyte antigen 96	SL018625	TLR4.LY96.3647.49.4	OID20945	-0.0684724	568	0.103058	NA	No correlation	Spearman	OID20945	0.273715	23	0.205566	0.245591	No correlation	Spearman
Katz et al.	P16284	PECAM1	Platelet endothelial cell adhesion molecule	SL001721	PECAM1.2695.25.1	OID21131	-0.0689175	568	0.100833	NA	No correlation	Spearman	OID21131	0.450988	88	1.29364e-05	2.30366e-05	Weak correlation	Spearman
Katz et al.	P63098	PPP3R1	Calcineurin subunit B type 1	SL004720	PPP3R1.3657.74.3	OID20902	-0.0691704	568	0.0995864	NA	No correlation	Spearman	OID20902	0.65895	22	0.00113255	0.00174679	Moderate correlation	Spearman
Katz et al.	P04179	SOD2	Superoxide dismutase [Mn], mitochondrial	SL001815	SOD2.5008.51.1	OID21114	-0.0696518	568	0.0972464	NA	No correlation	Spearman	OID21114	0.714557	88	0	0	Strong correlation	Spearman
Katz et al.	Q15303	ERBB4	Receptor tyrosine-protein kinase erbB-4	SL003803	ERBB4.2618.10.2	OID21510	-0.0722553	568	0.0853418	NA	No correlation	Spearman	OID21510	0.0666667	10	0.864754	0.889979	No correlation	Spearman
Katz et al.	P48960	ADGRE5	Adhesion G protein-coupled receptor E5	SL004726	CD97.2822.56.2	OID20260	-0.0895785	568	0.0328025	NA	No correlation	Spearman	OID20260	0.742313	88	0	0	Strong correlation	Spearman
Katz et al.	P26842	CD27	CD27 antigen	SL004134	CD27.5412.53.3	OID21527	-0.0928446	568	0.0269219	NA	No correlation	Spearman	OID21527	-0.164589	32	0.36651	0.415035	No correlation	Spearman
Katz et al.	P54760	EPHB4	Ephrin type-B receptor 4	SL004845	EPHB4.3612.6.4	OID20242	-0.102598	568	0.0144344	NA	No correlation	Spearman	OID20242	0.651245	88	0	0	Moderate correlation	Spearman
Katz et al.	P22223	CDH3	Cadherin-3	SL004183	CDH3.2643.57.2	OID21008	-0.128517	568	0.00214843	NA	No correlation	Spearman	OID21008	0.426216	44	0.00421298	0.00611369	Weak correlation	Spearman
Katz et al.	O75791	GRAP2	GRB2-related adapter protein 2	SL005725	GRAP2.5265.12.3	OID20192	-0.176427	568	2.35046e-05	NA	No correlation	Spearman	OID20192	0.669812	46	8.38031e-07	1.65989e-06	Moderate correlation	Spearman
Katz et al.	Q9UHL4	DPP7	Dipeptidyl peptidase 2	SL008916	DPP7.3608.12.1	OID20142	-0.188065	568	6.40502e-06	NA	No correlation	Spearman	OID20142	0.746349	88	7.08688e-17	2.0359e-16	Strong correlation	Spearman
Katz et al.	P23284	PPIB	Peptidyl-prolyl cis-trans isomerase B	SL007869	PPIB.4718.5.2	OID20331	-0.219089	568	1.33344e-07	NA	No correlation	Spearman	OID20331	0.768553	88	0	0	Strong correlation	Spearman
Katz et al.	P55285	CDH6	Cadherin-6	SL004865	CDH6.3591.51.3	OID20157	-0.236951	568	1.08834e-08	NA	No correlation	Spearman	OID20157	0.743634	88	0	0	Strong correlation	Spearman
Eldjarn et al.	P11684	SCGB1A1	Uteroglobin	NA	SeqId.10569-28	OID20688	0.0339813	1514	0.200949	NA	No correlation	Spearman	OID20688	0.813756	88	5.66063e-22	1.71797e-21	Strong correlation	Spearman
Eldjarn et al.	P30530	AXL	Tyrosine-protein kinase receptor UFO	NA	SeqId.10574-10	OID20363	0.0695946	1514	0.00809067	NA	No correlation	Spearman	OID20363	0.545096	88	3.99576e-08	8.88035e-08	Moderate correlation	Spearman
Eldjarn et al.	O95817	BAG3	BAG family molecular chaperone regulator 3	NA	SeqId.10078-5	OID20972	0.127854	1514	1.06444e-06	NA	No correlation	Spearman	OID20972	0.309524	8	0.461806	0.513673	Weak correlation	Spearman
Eldjarn et al.	P35520	CBS	Cystathionine beta-synthase	NA	SeqId.10086-39	OID30200	0.123194	1514	4.96113e-06	NA	No correlation	Spearman	OID30200	0.175758	10	0.631967	0.676937	No correlation	Spearman
Eldjarn et al.	P07741	APRT	Adenine phosphoribosyltransferase	NA	SeqId.10088-37	OID20927	0.640199	1514	1.07837e-167	NA	Moderate correlation	Spearman	OID20927	0.651228	88	0	0	Moderate correlation	Spearman
Eldjarn et al.	P09104	ENO2	Gamma-enolase	NA	SeqId.10339-48	OID21046	0.61277	1514	6.5029e-150	NA	Moderate correlation	Spearman	OID21046	0.851203	88	0	0	Strong correlation	Spearman
Eldjarn et al.	P16234	PDGFRA	Platelet-derived growth factor receptor alpha	NA	SeqId.10366-11	OID20133	0.440091	1514	1.34505e-69	NA	Weak correlation	Spearman	OID20133	0.0274194	31	0.883719	0.905371	No correlation	Spearman
Eldjarn et al.	P07711	CTSL	Procathepsin L	NA	SeqId.9275-2	OID20228	0.117536	1514	7.37073e-06	NA	No correlation	Spearman	OID20228	-0.0619915	88	0.565454	0.615027	No correlation	Spearman
Eldjarn et al.	Q9Y5C1	ANGPTL3	Angiopoietin-related protein 3	NA	SeqId.10391-1	OID20407	0.639935	1514	1.63347e-167	NA	Moderate correlation	Spearman	OID20407	0.795921	88	0	0	Strong correlation	Spearman
Eldjarn et al.	Q6ZMJ2	SCARA5	Scavenger receptor class A member 5	NA	SeqId.10419-1	OID21058	0.274545	1514	1.94953e-26	NA	No correlation	Spearman	OID21058	0.317988	88	0.00264667	0.00392653	Weak correlation	Spearman
Eldjarn et al.	Q9NQX5	NPDC1	Neural proliferation differentiation and control protein 1	NA	SeqId.10424-31	OID20205	0.520637	1514	2.50102e-101	NA	Moderate correlation	Spearman	OID20205	0.678195	20	0.00136819	0.00209308	Moderate correlation	Spearman
Eldjarn et al.	P15509	CSF2RA	Granulocyte-macrophage colony-stimulating factor receptor subunit alpha	NA	SeqId.10438-19	OID20915	0.648364	1514	2.41535e-173	NA	Moderate correlation	Spearman	OID20915	0.689893	74	0	0	Moderate correlation	Spearman
Eldjarn et al.	O95445	APOM	Apolipoprotein M	NA	SeqId.10445-20	OID20374	0.508423	1514	5.92729e-96	NA	Moderate correlation	Spearman	OID20374	0.829224	88	0	0	Strong correlation	Spearman
Eldjarn et al.	P12111	COL6A3	Collagen alpha-3(VI) chain	NA	SeqId.10511-10	OID20292	0.0682587	1514	0.00939569	NA	No correlation	Spearman	OID20292	0.223821	88	0.0362596	0.0480482	No correlation	Spearman
Eldjarn et al.	P41222	PTGDS	Prostaglandin-H2 D-isomerase	NA	SeqId.10514-5	OID20408	0.50829	1514	6.76332e-96	NA	Moderate correlation	Spearman	OID20408	0.723821	88	0	0	Strong correlation	Spearman
Eldjarn et al.	Q9BRK3	MXRA8	Matrix remodeling-associated protein 8	NA	SeqId.10521-10	OID30583	0.686055	1514	1.19804e-190	NA	Moderate correlation	Spearman	OID30583	0.248383	65	0.0462882	0.0604154	No correlation	Spearman
Eldjarn et al.	P05160	F13B	Coagulation factor XIII B chain	NA	SeqId.16927-9	OID30781	0.284704	1514	6.91121e-27	NA	No correlation	Spearman	OID30781	0.606859	88	3.67178e-10	9.46448e-10	Moderate correlation	Spearman
Eldjarn et al.	Q8TCZ2	CD99L2	CD99 antigen-like protein 2	NA	SeqId.10539-30	OID21122	-0.0298586	1514	0.256343	NA	No correlation	Spearman	OID21122	0.391691	88	0.000180555	0.000298895	Weak correlation	Spearman
Eldjarn et al.	P07942	LAMB1	Laminin subunit beta-1	NA	SeqId.18347-15	OID30280	0.0685804	1514	0.0112332	NA	No correlation	Spearman	OID30280	0.391163	88	0.000184474	0.00030449	Weak correlation	Spearman
Eldjarn et al.	P16278	GLB1	Beta-galactosidase	NA	SeqId.10554-23	OID20949	0.115687	1514	1.02576e-05	NA	No correlation	Spearman	OID20949	0.296522	24	0.159157	0.194468	No correlation	Spearman
Eldjarn et al.	Q9HC56	PCDH9	Protocadherin-9	NA	SeqId.10558-26	OID31516	0.521283	1514	9.32807e-102	NA	Moderate correlation	Spearman	OID31516	0.701208	88	0	0	Strong correlation	Spearman
Eldjarn et al.	P55103	INHBC	Inhibin beta C chain	NA	SeqId.18814-21	OID21093	0.275179	1514	1.48105e-26	NA	No correlation	Spearman	OID21093	0.468557	88	4.14498e-06	7.74783e-06	Weak correlation	Spearman
Eldjarn et al.	P07358	C8B	Complement component C8 beta chain	NA	SeqId.2429-27	OID30719	0.22497	1514	3.92031e-17	NA	No correlation	Spearman	OID30719	0.700304	88	3.11218e-14	8.59084e-14	Strong correlation	Spearman
Eldjarn et al.	Q6P4E1	GOLM2	Protein GOLM2	NA	SeqId.10613-33	OID21044	0.129459	1514	7.76893e-07	NA	No correlation	Spearman	OID21044	0.527916	88	1.25315e-07	2.66441e-07	Moderate correlation	Spearman
Eldjarn et al.	Q9NZ53	PODXL2	Podocalyxin-like protein 2	NA	SeqId.10616-67	OID21487	-0.0128226	1514	0.626002	NA	No correlation	Spearman	OID21487	0.345172	55	0.00985362	0.0137512	Weak correlation	Spearman
Eldjarn et al.	P02745	C1QA	Complement C1q subcomponent subunit A	NA	SeqId.2753-2	OID20654	0.0554326	1514	0.0368742	NA	No correlation	Spearman	OID20654	0.096439	88	0.370728	0.419391	No correlation	Spearman
Eldjarn et al.	O14793	MSTN	Growth/differentiation factor 8	NA	SeqId.2765-4	OID20115	0.612007	1514	1.91622e-149	NA	Moderate correlation	Spearman	OID20115	0.741256	88	0	0	Strong correlation	Spearman
Eldjarn et al.	P02671	FGA	Fibrinogen alpha chain	NA	SeqId.2796-62	OID30788	0.426246	1514	2.06458e-61	NA	Weak correlation	Spearman	OID30788	0.750062	88	0	0	Strong correlation	Spearman
Eldjarn et al.	P01225	FSHB	Follitropin subunit beta	NA	SeqId.3032-11	OID30233	0.842469	1514	0	NA	Strong correlation	Spearman	OID30233	0.881538	25	2.2265e-06	4.26053e-06	Strong correlation	Spearman
Eldjarn et al.	Q07954	LRP1	Prolow-density lipoprotein receptor-related protein 1	NA	SeqId.10699-52	OID21293	0.0825366	1514	0.00167628	NA	No correlation	Spearman	OID21293	0.462418	88	7.37001e-06	1.34205e-05	Weak correlation	Spearman
Eldjarn et al.	P12821	ACE	Angiotensin-converting enzyme	NA	SeqId.10714-7	OID30696	0.601993	1514	1.81296e-135	NA	Moderate correlation	Spearman	OID30696	0.71026	88	0	0	Strong correlation	Spearman
Eldjarn et al.	Q16401	PSMD5	26S proteasome non-ATPase regulatory subunit 5	NA	SeqId.10716-35	OID30918	-0.0112565	1514	0.668556	NA	No correlation	Spearman	OID30918	0.0874094	76	0.451937	0.504186	No correlation	Spearman
Eldjarn et al.	P30740	SERPINB1	Leukocyte elastase inhibitor	NA	SeqId.10737-96	OID21088	0.278947	1514	2.8521e-27	NA	No correlation	Spearman	OID21088	0.911719	88	5.57312e-35	1.77741e-34	Strong correlation	Spearman
Eldjarn et al.	Q8IZP9	ADGRG2	Adhesion G-protein coupled receptor G2	NA	SeqId.10767-52	OID20189	-0.0160246	1514	0.542472	NA	No correlation	Spearman	OID20189	0.724581	88	1.46586e-15	4.13739e-15	Strong correlation	Spearman
Eldjarn et al.	Q9UKJ1	PILRA	Paired immunoglobulin-like type 2 receptor alpha	NA	SeqId.10816-150	OID21129	-0.320049	1514	8.04374e-36	NA	No correlation	Spearman	OID21129	0.533479	76	1.06025e-06	2.0674e-06	Moderate correlation	Spearman
Eldjarn et al.	P17405	SMPD1	Sphingomyelin phosphodiesterase	NA	SeqId.10818-36	OID21028	0.792257	1514	2.61548646374126e-312	NA	Strong correlation	Spearman	OID21028	0.701426	88	2.72085e-14	7.52902e-14	Strong correlation	Spearman
Eldjarn et al.	P05556	ITGB1	Integrin beta-1	NA	SeqId.3503-4	OID20376	0.144853	1514	3.11949e-08	NA	No correlation	Spearman	OID20376	0.491003	88	1.19209e-06	2.31648e-06	Weak correlation	Spearman
Eldjarn et al.	O75071	EFCAB14	EF-hand calcium-binding domain-containing protein 14	NA	SeqId.10830-5	OID31460	0.0127905	1514	0.626628	NA	No correlation	Spearman	OID31460	0.738961	21	0.00019714	0.000324447	Strong correlation	Spearman
Eldjarn et al.	Q99650	OSMR	Oncostatin-M-specific receptor subunit beta	NA	SeqId.10892-8	OID20356	0.0261856	1514	0.319543	NA	No correlation	Spearman	OID20356	0.684178	88	0	0	Moderate correlation	Spearman
Eldjarn et al.	P19256	CD58	Lymphocyte function-associated antigen 3	NA	SeqId.10938-13	OID20716	0.0324568	1514	0.221916	NA	No correlation	Spearman	OID20716	0.522384	88	2.78476e-07	5.70597e-07	Moderate correlation	Spearman
Eldjarn et al.	Q9Y6Y9	LY96	Lymphocyte antigen 96	NA	SeqId.3647-49	OID20945	-0.0279562	1514	0.287906	NA	No correlation	Spearman	OID20945	0.273715	23	0.205566	0.245591	No correlation	Spearman
Eldjarn et al.	Q05315	CLC	Galectin-10	NA	SeqId.11094-104	OID20126	0.0277639	1514	0.291236	NA	No correlation	Spearman	OID20126	0.600794	68	1.20613e-07	2.57415e-07	Moderate correlation	Spearman
Eldjarn et al.	P04792	HSPB1	Heat shock protein beta-1	NA	SeqId.11103-24	OID20230	0.496044	1514	1.00353e-90	NA	Weak correlation	Spearman	OID20230	0.812951	88	0	0	Strong correlation	Spearman
Eldjarn et al.	P36222	CHI3L1	Chitinase-3-like protein 1	NA	SeqId.11104-13	OID20399	0.507016	1514	2.3878e-95	NA	Moderate correlation	Spearman	OID20399	0.902786	88	0	0	Strong correlation	Spearman
Eldjarn et al.	P06733	ENO1	Alpha-enolase	NA	SeqId.11105-171	OID21037	0.66314	1514	5.05241e-184	NA	Moderate correlation	Spearman	OID21037	0.836691	88	0	0	Strong correlation	Spearman
Eldjarn et al.	P27348	YWHAQ	14-3-3 protein theta	NA	SeqId.4179-57	OID30605	-0.0401363	1514	0.138166	NA	No correlation	Spearman	OID30605	0.872671	88	0	0	Strong correlation	Spearman
Eldjarn et al.	P02452	COL1A1	Collagen alpha-1(I) chain	NA	SeqId.11140-56	OID20335	0.64169	1514	1.0328e-168	NA	Moderate correlation	Spearman	OID20335	0.821722	88	0	0	Strong correlation	Spearman
Eldjarn et al.	Q86YW5	TREML1	Trem-like transcript 1 protein	NA	SeqId.11147-17	OID30682	0.514358	1514	4.03331e-93	NA	Moderate correlation	Spearman	OID30682	0.87408	88	0	0	Strong correlation	Spearman
Eldjarn et al.	Q96KG7	MEGF10	Multiple epidermal growth factor-like domains protein 10	NA	SeqId.11168-3	OID20746	-0.0318359	1514	0.230889	NA	No correlation	Spearman	OID20746	0.745729	88	0	0	Strong correlation	Spearman
Eldjarn et al.	Q7Z6M3	MILR1	Allergin-1	NA	SeqId.11173-29	OID20482	-0.0705673	1514	0.00785412	NA	No correlation	Spearman	OID20482	-0.0301158	36	0.861443	0.888191	No correlation	Spearman
Eldjarn et al.	P13647	KRT5	Keratin, type II cytoskeletal 5	NA	SeqId.11177-16	OID20860	0.401028	1514	5.02735e-57	NA	Weak correlation	Spearman	OID20860	0.0137367	88	0.898774	0.915809	No correlation	Spearman
Eldjarn et al.	Q9GZM7	TINAGL1	Tubulointerstitial nephritis antigen-like	NA	SeqId.11192-168	OID20180	0.267762	1514	3.51815e-25	NA	No correlation	Spearman	OID20180	0.269763	23	0.212391	0.252676	No correlation	Spearman
Eldjarn et al.	P12111	COL6A3	Collagen alpha-3(VI) chain	NA	SeqId.11196-31	OID20292	0.685292	1514	3.13731e-201	NA	Moderate correlation	Spearman	OID20292	0.223821	88	0.0362596	0.0480482	No correlation	Spearman
Eldjarn et al.	P21757	MSR1	Macrophage scavenger receptor types I and II	NA	SeqId.11207-3	OID21063	-0.0633476	1514	0.0159505	NA	No correlation	Spearman	OID21063	0.422833	44	0.00455121	0.00657914	Weak correlation	Spearman
Eldjarn et al.	Q9UK23	NAGPA	N-acetylglucosamine-1-phosphodiester alpha-N-acetylglucosaminidase	NA	SeqId.11208-15	OID30643	0.231952	1514	3.83167e-18	NA	No correlation	Spearman	OID30643	0.261104	88	0.01422	0.0196024	No correlation	Spearman
Eldjarn et al.	Q8NBS9	TXNDC5	Thioredoxin domain-containing protein 5	NA	SeqId.11212-7	OID21012	0.314231	1514	1.58793e-34	NA	Weak correlation	Spearman	OID21012	0.559913	88	2.52728e-08	5.7066e-08	Moderate correlation	Spearman
Eldjarn et al.	P55291	CDH15	Cadherin-15	NA	SeqId.11215-6	OID21005	-0.109168	1514	3.16124e-05	NA	No correlation	Spearman	OID21005	0.46129	31	0.00964343	0.0134745	Weak correlation	Spearman
Eldjarn et al.	P51580	TPMT	Thiopurine S-methyltransferase	NA	SeqId.11218-84	OID21270	0.374819	1514	1.74954e-49	NA	Weak correlation	Spearman	OID21270	0.047619	8	0.934871	0.946609	No correlation	Spearman
Eldjarn et al.	P01031	C5	Complement C5	NA	SeqId.4482-66	OID30744	0.34963	1514	1.48101e-40	NA	Weak correlation	Spearman	OID30744	0.501356	88	9.37772e-07	1.8445e-06	Moderate correlation	Spearman
Eldjarn et al.	P27348	YWHAQ	14-3-3 protein theta	NA	SeqId.4707-50	OID30605	0.628811	1514	3.12495e-151	NA	Moderate correlation	Spearman	OID30605	0.872671	88	0	0	Strong correlation	Spearman
Eldjarn et al.	Q15113	PCOLCE	Procollagen C-endopeptidase enhancer 1	NA	SeqId.11237-49	OID20384	0.684633	1514	1.07409e-200	NA	Moderate correlation	Spearman	OID20384	0.752562	88	0	0	Strong correlation	Spearman
Eldjarn et al.	P10746	UROS	Uroporphyrinogen-III synthase	NA	SeqId.11248-43	OID30964	0.331064	1514	2.10399e-38	NA	Weak correlation	Spearman	OID30964	0.579091	28	0.00151026	0.00230105	Moderate correlation	Spearman
Eldjarn et al.	P09417	QDPR	Dihydropteridine reductase	NA	SeqId.11257-1	OID20174	0.77171	1514	2.54279e-286	NA	Strong correlation	Spearman	OID20174	0.641722	76	0	0	Moderate correlation	Spearman
Eldjarn et al.	P00352	ALDH1A1	Aldehyde dehydrogenase 1A1	NA	SeqId.11265-8	OID21128	0.711822	1514	5.60185e-224	NA	Strong correlation	Spearman	OID21128	0.908651	88	0	0	Strong correlation	Spearman
Eldjarn et al.	Q14242	SELPLG	P-selectin glycoprotein ligand 1	NA	SeqId.11266-8	OID20560	-0.354755	1514	2.61137e-43	NA	No correlation	Spearman	OID20560	0.0673981	88	0.531986	0.581989	No correlation	Spearman
Eldjarn et al.	P00167	CYB5A	Cytochrome b5	NA	SeqId.11287-14	OID31171	0.083768	1514	0.00141512	NA	No correlation	Spearman	OID31171	0.22169	88	0.0381092	0.05044	No correlation	Spearman
Eldjarn et al.	P63098	PPP3R1	Calcineurin subunit B type 1	NA	SeqId.4903-72	OID20902	0.413689	1514	6.41204e-61	NA	Weak correlation	Spearman	OID20902	0.65895	22	0.00113255	0.00174679	Moderate correlation	Spearman
Eldjarn et al.	Q6UXK5	LRRN1	Leucine-rich repeat neuronal protein 1	NA	SeqId.11293-14	OID20438	0.0529111	1514	0.0463628	NA	No correlation	Spearman	OID20438	0.768125	88	2.47505e-18	7.31501e-18	Strong correlation	Spearman
Eldjarn et al.	Q04721	NOTCH2	Neurogenic locus notch homolog protein 2	NA	SeqId.11297-54	OID30407	0.0670213	1514	0.0132274	NA	No correlation	Spearman	OID30407	0.326459	88	0.00200383	0.00300841	Weak correlation	Spearman
Eldjarn et al.	Q99523	SORT1	Sortilin	NA	SeqId.11300-32	OID20213	0.0777037	1514	0.0030992	NA	No correlation	Spearman	OID20213	0.465992	62	0.000160492	0.000267645	Weak correlation	Spearman
Eldjarn et al.	P61457	PCBD1	Pterin-4-alpha-carbinolamine dehydratase	NA	SeqId.11313-100	OID30610	0.593587	1514	7.87871e-131	NA	Moderate correlation	Spearman	OID30610	-0.104895	12	0.749479	0.782035	No correlation	Spearman
Eldjarn et al.	Q6UX71	PLXDC2	Plexin domain-containing protein 2	NA	SeqId.11342-59	OID31101	-0.00230401	1514	0.930172	NA	No correlation	Spearman	OID31101	0.420802	88	5.24169e-05	9.09042e-05	Weak correlation	Spearman
Eldjarn et al.	P37837	TALDO1	Transaldolase	NA	SeqId.11347-9	OID30414	0.380876	1514	2.13613e-48	NA	Weak correlation	Spearman	OID30414	0.834701	88	0	0	Strong correlation	Spearman
Eldjarn et al.	Q8WZ42	TTN	Titin	NA	SeqId.11352-42	OID30108	0.403845	1514	9.84762e-55	NA	Weak correlation	Spearman	OID30108	0.631298	66	1.32488e-08	3.04641e-08	Moderate correlation	Spearman
Eldjarn et al.	P19971	TYMP	Thymidine phosphorylase	NA	SeqId.11361-73	OID20234	0.376852	1514	4.81064e-50	NA	Weak correlation	Spearman	OID20234	0.774506	88	0	0	Strong correlation	Spearman
Eldjarn et al.	P54819	AK2	Adenylate kinase 2, mitochondrial	NA	SeqId.11368-32	OID31142	0.626581	1514	7.34718e-159	NA	Moderate correlation	Spearman	OID31142	0.791166	88	0	0	Strong correlation	Spearman
Eldjarn et al.	Q14508	WFDC2	WAP four-disulfide core domain protein 2	NA	SeqId.11388-75	OID21505	0.770823	1514	2.91369e-285	NA	Strong correlation	Spearman	OID21505	0.812441	88	0	0	Strong correlation	Spearman
Eldjarn et al.	Q8NFT8	DNER	Delta and Notch-like epidermal growth factor-related receptor	NA	SeqId.11442-1	OID20712	0.0168915	1514	0.525066	NA	No correlation	Spearman	OID20712	0.668594	66	0	0	Moderate correlation	Spearman
Eldjarn et al.	Q8TDQ0	HAVCR2	Hepatitis A virus cellular receptor 2	NA	SeqId.11481-25	OID21137	-0.0947655	1514	0.000306386	NA	No correlation	Spearman	OID21137	0.735714	64	0	0	Strong correlation	Spearman
Eldjarn et al.	O14791	APOL1	Apolipoprotein L1	NA	SeqId.11510-31	OID30708	0.686554	1514	4.95035e-191	NA	Moderate correlation	Spearman	OID30708	0.150329	88	0.161845	0.197325	No correlation	Spearman
Eldjarn et al.	P13987	CD59	CD59 glycoprotein	NA	SeqId.11514-196	OID20339	0.365177	1514	7.04831e-47	NA	Weak correlation	Spearman	OID20339	0.611074	88	0	0	Moderate correlation	Spearman
Eldjarn et al.	P07148	FABP1	Fatty acid-binding protein, liver	NA	SeqId.11516-7	OID20778	0.576139	1514	3.43711e-126	NA	Moderate correlation	Spearman	OID20778	0.884453	61	0	0	Strong correlation	Spearman
Eldjarn et al.	P08397	HMBS	Porphobilinogen deaminase	NA	SeqId.11530-37	OID21385	0.742896	1514	3.74542e-254	NA	Strong correlation	Spearman	OID21385	0.803248	88	0	0	Strong correlation	Spearman
Eldjarn et al.	P02671	FGA	Fibrinogen alpha chain	NA	SeqId.4907-56	OID30788	0.516013	1514	8.26174e-94	NA	Moderate correlation	Spearman	OID30788	0.750062	88	0	0	Strong correlation	Spearman
Eldjarn et al.	Q96C24	SYTL4	Synaptotagmin-like protein 4	NA	SeqId.11563-51	OID30339	0.135364	1514	5.12649e-07	NA	No correlation	Spearman	OID30339	0.651012	39	1.19945e-05	2.14608e-05	Moderate correlation	Spearman
Eldjarn et al.	Q9UN19	DAPP1	Dual adapter for phosphotyrosine and 3-phosphotyrosine and 3-phosphoinositide	NA	SeqId.11615-16	OID20524	0.592096	1514	6.64747e-135	NA	Moderate correlation	Spearman	OID20524	0.582759	29	0.00111977	0.00172943	Moderate correlation	Spearman
Eldjarn et al.	P20701	ITGAL	Integrin alpha-L	NA	SeqId.11617-1	OID30537	0.0655256	1514	0.0154279	NA	No correlation	Spearman	OID30537	0.139104	74	0.236646	0.278886	No correlation	Spearman
Eldjarn et al.	O43665	RGS10	Regulator of G-protein signaling 10	NA	SeqId.11634-32	OID30999	0.714382	1514	1.27468e-226	NA	Strong correlation	Spearman	OID30999	0.652918	88	0	0	Moderate correlation	Spearman
Eldjarn et al.	P06756	ITGAV	Integrin alpha-V	NA	SeqId.4917-62	OID21416	0.334834	1514	3.04079e-39	NA	Weak correlation	Spearman	OID21416	0.696835	88	4.69816e-14	1.28743e-13	Moderate correlation	Spearman
Eldjarn et al.	P18084	ITGB5	Integrin beta-5	NA	SeqId.4917-62	OID21522	-0.00169012	1514	0.948782	NA	No correlation	Spearman	OID21522	0.255004	34	0.145239	0.178622	No correlation	Spearman
Eldjarn et al.	Q07960	ARHGAP1	Rho GTPase-activating protein 1	NA	SeqId.11955-1	OID21202	0.438498	1514	4.72417e-69	NA	Weak correlation	Spearman	OID21202	0.613839	88	0	0	Moderate correlation	Spearman
Eldjarn et al.	P34896	SHMT1	Serine hydroxymethyltransferase, cytosolic	NA	SeqId.12334-25	OID20714	0.7254	1514	6.06713e-232	NA	Strong correlation	Spearman	OID20714	0.951515	10	0	0	Strong correlation	Spearman
Eldjarn et al.	Q13790	APOF	Apolipoprotein F	NA	SeqId.12370-30	OID30701	0.526568	1514	2.70675e-98	NA	Moderate correlation	Spearman	OID30701	0.514487	88	2.93299e-07	5.99881e-07	Moderate correlation	Spearman
Eldjarn et al.	Q15102	PAFAH1B3	Platelet-activating factor acetylhydrolase IB subunit alpha1	NA	SeqId.12374-8	OID30998	0.000792593	1514	0.975952	NA	No correlation	Spearman	OID30998	-0.175889	23	0.420344	0.471738	No correlation	Spearman
Eldjarn et al.	Q9HB71	CACYBP	Calcyclin-binding protein	NA	SeqId.12432-23	OID30649	0.754054	1514	2.79806e-251	NA	Strong correlation	Spearman	OID30649	0.563636	10	0.0957916	0.120972	Moderate correlation	Spearman
Eldjarn et al.	Q15126	PMVK	Phosphomevalonate kinase	NA	SeqId.12450-42	OID20850	0.748412	1514	5.70019e-260	NA	Strong correlation	Spearman	OID20850	0.632699	44	6.83037e-06	1.24781e-05	Moderate correlation	Spearman
Eldjarn et al.	Q9ULC4	MCTS1	Malignant T-cell-amplified sequence 1	NA	SeqId.12488-9	OID31444	0.147356	1514	1.74886e-08	NA	No correlation	Spearman	OID31444	0.0977591	35	0.575049	0.623062	No correlation	Spearman
Eldjarn et al.	O75347	TBCA	Tubulin-specific chaperone A	NA	SeqId.12501-10	OID30616	0.0529059	1514	0.0505888	NA	No correlation	Spearman	OID30616	0.879821	88	0	0	Strong correlation	Spearman
Eldjarn et al.	O14737	PDCD5	Programmed cell death protein 5	NA	SeqId.12517-52	OID21021	0.703829	1514	7.39549e-217	NA	Strong correlation	Spearman	OID21021	0.890909	10	0.00138027	0.00210584	Strong correlation	Spearman
Eldjarn et al.	P54727	RAD23B	UV excision repair protein RAD23 homolog B	NA	SeqId.12522-6	OID21166	0.677265	1514	8.07408e-195	NA	Moderate correlation	Spearman	OID21166	0.762428	88	6.16203e-18	1.80699e-17	Strong correlation	Spearman
Eldjarn et al.	O60760	HPGDS	Hematopoietic prostaglandin D synthase	NA	SeqId.12549-33	OID21266	0.60996	1514	3.4375e-148	NA	Moderate correlation	Spearman	OID21266	0.3534	34	0.0409902	0.0541263	Weak correlation	Spearman
Eldjarn et al.	Q8TCD5	NT5C	5'(3')-deoxyribonucleotidase, cytosolic type	NA	SeqId.12560-9	OID30294	0.721735	1514	3.35698e-220	NA	Strong correlation	Spearman	OID30294	0.0906863	17	0.729703	0.766682	No correlation	Spearman
Eldjarn et al.	O95379	TNFAIP8	Tumor necrosis factor alpha-induced protein 8	NA	SeqId.12563-2	OID20433	0.534139	1514	2.06903e-105	NA	Moderate correlation	Spearman	OID20433	0.248485	10	0.491555	0.54302	No correlation	Spearman
Eldjarn et al.	P48643	CCT5	T-complex protein 1 subunit epsilon	NA	SeqId.12569-25	OID21200	0.428246	1514	1.31191e-65	NA	Weak correlation	Spearman	OID21200	0.748251	88	5.35994e-17	1.54372e-16	Strong correlation	Spearman
Eldjarn et al.	P09529	INHBB	Inhibin beta B chain	NA	SeqId.8467-9	OID30625	0.266692	1514	1.12577e-23	NA	No correlation	Spearman	OID30625	0.406316	70	0.000535943	0.000845083	Weak correlation	Spearman
Eldjarn et al.	Q9Y6E0	STK24	Serine/threonine-protein kinase 24	NA	SeqId.12617-2	OID20837	0.58684	1514	1.21269e-134	NA	Moderate correlation	Spearman	OID20837	0.588353	76	4.41884e-08	9.76295e-08	Moderate correlation	Spearman
Eldjarn et al.	P35813	PPM1A	Protein phosphatase 1A	NA	SeqId.12619-14	OID21184	0.105873	1514	5.45517e-05	NA	No correlation	Spearman	OID21184	0.257684	74	0.0266558	0.0358266	No correlation	Spearman
Eldjarn et al.	Q96AT9	RPE	Ribulose-phosphate 3-epimerase	NA	SeqId.12646-2	OID31324	0.693993	1514	1.05674e-208	NA	Moderate correlation	Spearman	OID31324	0.333333	10	0.348846	0.395827	Weak correlation	Spearman
Eldjarn et al.	Q16762	TST	Thiosulfate sulfurtransferase	NA	SeqId.12663-1	OID20868	-0.163521	1514	3.92398e-10	NA	No correlation	Spearman	OID20868	0.13986	12	0.667151	0.70924	No correlation	Spearman
Eldjarn et al.	O75351	VPS4B	Vacuolar protein sorting-associated protein 4B	NA	SeqId.12668-7	OID31386	0.641127	1514	1.47752e-168	NA	Moderate correlation	Spearman	OID31386	0.692742	31	2.59568e-05	4.56468e-05	Moderate correlation	Spearman
Eldjarn et al.	P14868	DARS1	Aspartate--tRNA ligase, cytoplasmic	NA	SeqId.12675-14	OID20903	0.598368	1514	2.93105e-141	NA	Moderate correlation	Spearman	OID20903	0.734436	76	0	0	Strong correlation	Spearman
Eldjarn et al.	Q8TDX7	NEK7	Serine/threonine-protein kinase Nek7	NA	SeqId.12703-6	OID31250	0.586824	1514	8.10318e-135	NA	Moderate correlation	Spearman	OID31250	0.684848	10	0.0350915	0.0466098	Moderate correlation	Spearman
Eldjarn et al.	P05107	ITGB2	Integrin beta-2	NA	SeqId.12750-9	OID20315	0.0151099	1514	0.565758	NA	No correlation	Spearman	OID20315	0.683491	88	0	0	Moderate correlation	Spearman
Eldjarn et al.	Q9Y2V2	CARHSP1	Calcium-regulated heat-stable protein 1	NA	SeqId.12808-103	OID20859	0.436772	1514	1.82982e-68	NA	Weak correlation	Spearman	OID20859	0.44545	74	8.28635e-05	0.000140893	Weak correlation	Spearman
Eldjarn et al.	Q04695	KRT17	Keratin, type I cytoskeletal 17	NA	SeqId.12923-51	OID30092	0.0133624	1514	0.621704	NA	No correlation	Spearman	OID30092	0.150171	88	0.162292	0.197656	No correlation	Spearman
Eldjarn et al.	P46783	RPS10	40S ribosomal protein S10	NA	SeqId.13011-20	OID30070	-0.00781526	1514	0.772897	NA	No correlation	Spearman	OID30070	0.0979021	12	0.766288	0.798836	No correlation	Spearman
Eldjarn et al.	O60234	GMFG	Glia maturation factor gamma	NA	SeqId.13062-4	OID30340	0.558552	1514	6.76797e-113	NA	Moderate correlation	Spearman	OID30340	0.873851	88	0	0	Strong correlation	Spearman
Eldjarn et al.	Q13976	PRKG1	cGMP-dependent protein kinase 1	NA	SeqId.13067-5	OID30621	0.326176	1514	3.17024e-35	NA	Weak correlation	Spearman	OID30621	0.584232	53	4.37419e-06	8.12247e-06	Moderate correlation	Spearman
Eldjarn et al.	O14618	CCS	Copper chaperone for superoxide dismutase	NA	SeqId.13068-139	OID20973	0.0860662	1514	0.00104855	NA	No correlation	Spearman	OID20973	0.722152	80	0	0	Strong correlation	Spearman
Eldjarn et al.	P05451	REG1A	Lithostathine-1-alpha	NA	SeqId.13095-51	OID20415	0.760767	1514	1.43927e-273	NA	Strong correlation	Spearman	OID20415	0.881044	88	1.06607e-29	3.35264e-29	Strong correlation	Spearman
Eldjarn et al.	O43915	VEGFD	Vascular endothelial growth factor D	NA	SeqId.13098-93	OID20662	0.612898	1514	5.06202e-147	NA	Moderate correlation	Spearman	OID20662	0.703349	76	0	0	Strong correlation	Spearman
Eldjarn et al.	Q96BQ1	FAM3D	Protein FAM3D	NA	SeqId.13102-1	OID31514	0.844509	1514	0	NA	Strong correlation	Spearman	OID31514	0.563636	10	0.0957916	0.120972	Moderate correlation	Spearman
Eldjarn et al.	O95274	LYPD3	Ly6/PLAUR domain-containing protein 3	NA	SeqId.13107-9	OID21530	0.48095	1514	1.23815e-84	NA	Weak correlation	Spearman	OID21530	0.461467	88	7.72872e-06	1.40285e-05	Weak correlation	Spearman
Eldjarn et al.	Q12841	FSTL1	Follistatin-related protein 1	NA	SeqId.13112-179	OID30254	0.379983	1514	3.68116e-48	NA	Weak correlation	Spearman	OID30254	0.379011	88	0.000299499	0.000485826	Weak correlation	Spearman
Eldjarn et al.	P10451	SPP1	Osteopontin	NA	SeqId.13113-7	OID20322	0.595447	1514	1.47496e-139	NA	Moderate correlation	Spearman	OID20322	0.754676	88	0	0	Strong correlation	Spearman
Eldjarn et al.	Q8N6Q3	CD177	CD177 antigen	NA	SeqId.13116-25	OID21119	0.872432	1514	0	NA	Strong correlation	Spearman	OID21119	0.780702	19	0.000118322	0.000199084	Strong correlation	Spearman
Eldjarn et al.	Q9H4F8	SMOC1	SPARC-related modular calcium-binding protein 1	NA	SeqId.13118-5	OID21461	0.529645	1514	1.95686e-105	NA	Moderate correlation	Spearman	OID21461	0.539394	10	0.113298	0.141185	Moderate correlation	Spearman
Eldjarn et al.	Q02487	DSC2	Desmocollin-2	NA	SeqId.13126-52	OID21079	0.393807	1514	7.04575e-55	NA	Weak correlation	Spearman	OID21079	0.797489	88	0	0	Strong correlation	Spearman
Eldjarn et al.	P01130	LDLR	Low-density lipoprotein receptor	NA	SeqId.13129-40	OID20240	-0.0290594	1514	0.269298	NA	No correlation	Spearman	OID20240	0.848138	88	0	0	Strong correlation	Spearman
Eldjarn et al.	P15291	B4GALT1	Beta-1,4-galactosyltransferase 1	NA	SeqId.13381-49	OID20780	0.391476	1514	3.8139e-53	NA	Weak correlation	Spearman	OID20780	0.612148	88	0	0	Moderate correlation	Spearman
Eldjarn et al.	P07954	FH	Fumarate hydratase, mitochondrial	NA	SeqId.13384-110	OID30839	0.0164011	1514	0.532744	NA	No correlation	Spearman	OID30839	0.483333	9	0.1938	0.232271	Weak correlation	Spearman
Eldjarn et al.	P05026	ATP1B1	Sodium/potassium-transporting ATPase subunit beta-1	NA	SeqId.13392-13	OID30124	0.0265598	1514	0.326638	NA	No correlation	Spearman	OID30124	0.252747	13	0.404328	0.455575	No correlation	Spearman
Eldjarn et al.	O15335	CHAD	Chondroadherin	NA	SeqId.13460-4	OID30660	0.82331	1514	0	NA	Strong correlation	Spearman	OID30660	0.507284	88	4.55994e-07	9.24268e-07	Moderate correlation	Spearman
Eldjarn et al.	P02452	COL1A1	Collagen alpha-1(I) chain	NA	SeqId.13484-69	OID20335	-0.00513331	1514	0.845314	NA	No correlation	Spearman	OID20335	0.821722	88	0	0	Strong correlation	Spearman
Eldjarn et al.	Q92619	ARHGAP45	Rho GTPase-activating protein 45	NA	SeqId.13544-9	OID30653	0.583828	1514	1.29601e-125	NA	Moderate correlation	Spearman	OID30653	0.485714	14	0.0809161	0.102992	Weak correlation	Spearman
Eldjarn et al.	Q9Y3B8	REXO2	Oligoribonuclease, mitochondrial	NA	SeqId.13590-1	OID30075	0.153272	1514	1.24573e-08	NA	No correlation	Spearman	OID30075	-0.0581875	88	0.589585	0.63576	No correlation	Spearman
Eldjarn et al.	O00194	RAB27B	Ras-related protein Rab-27B	NA	SeqId.13596-3	OID30354	0.0525585	1514	0.0521253	NA	No correlation	Spearman	OID30354	0.80212	88	0	0	Strong correlation	Spearman
Eldjarn et al.	O43639	NCK2	Cytoplasmic protein NCK2	NA	SeqId.13615-60	OID20683	0.744224	1514	1.87902e-250	NA	Strong correlation	Spearman	OID20683	0.677887	50	1.93167e-07	4.00894e-07	Moderate correlation	Spearman
Eldjarn et al.	O43681	GET3	ATPase GET3	NA	SeqId.13620-10	OID30303	0.348711	1514	2.4438e-40	NA	Weak correlation	Spearman	OID30303	-0.025584	30	0.893483	0.912064	No correlation	Spearman
Eldjarn et al.	O14964	HGS	Hepatocyte growth factor-regulated tyrosine kinase substrate	NA	SeqId.13644-30	OID21175	0.401092	1514	4.80743e-57	NA	Weak correlation	Spearman	OID21175	-0.212121	10	0.559908	0.61135	No correlation	Spearman
Eldjarn et al.	Q9NRA1	PDGFC	Platelet-derived growth factor C	NA	SeqId.13658-31	OID21183	0.0496676	1514	0.0589104	NA	No correlation	Spearman	OID21183	0.0452258	88	0.675652	0.717602	No correlation	Spearman
Eldjarn et al.	P09529	INHBB	Inhibin beta B chain	NA	SeqId.13676-46	OID30625	0.71319	1514	1.03713e-212	NA	Strong correlation	Spearman	OID30625	0.406316	70	0.000535943	0.000845083	Weak correlation	Spearman
Eldjarn et al.	P07333	CSF1R	Macrophage colony-stimulating factor 1 receptor	NA	SeqId.13682-47	OID30681	0.74394	1514	4.74759e-241	NA	Strong correlation	Spearman	OID30681	0.769983	88	1.82787e-18	5.44504e-18	Strong correlation	Spearman
Eldjarn et al.	Q01344	IL5RA	Interleukin-5 receptor subunit alpha	NA	SeqId.13686-2	OID20601	0.788721	1514	1.69107e-301	NA	Strong correlation	Spearman	OID20601	0.496503	12	0.104093	0.130869	Weak correlation	Spearman
Eldjarn et al.	P21695	GPD1	Glycerol-3-phosphate dehydrogenase [NAD(+)], cytoplasmic	NA	SeqId.13697-51	OID31358	0.278028	1514	3.93956e-27	NA	No correlation	Spearman	OID31358	0.573139	88	9.55751e-09	2.20213e-08	Moderate correlation	Spearman
Eldjarn et al.	P07355	ANXA2	Annexin A2	NA	SeqId.13700-10	OID30263	0.70698	1514	1.94242e-207	NA	Strong correlation	Spearman	OID30263	0.10299	88	0.338991	0.385031	No correlation	Spearman
Eldjarn et al.	Q15485	FCN2	Ficolin-2	NA	SeqId.13717-15	OID20382	0.562714	1514	1.26423e-121	NA	Moderate correlation	Spearman	OID20382	0.596686	88	8.58977e-10	2.17441e-09	Moderate correlation	Spearman
Eldjarn et al.	P24158	PRTN3	Myeloblastin	NA	SeqId.13720-95	OID20329	0.556771	1514	1.40186e-118	NA	Moderate correlation	Spearman	OID20329	0.670977	76	0	0	Moderate correlation	Spearman
Eldjarn et al.	P30040	ERP29	Endoplasmic reticulum resident protein 29	NA	SeqId.13728-19	OID30578	0.568483	1514	9.22375e-118	NA	Moderate correlation	Spearman	OID30578	0.733479	76	0	0	Strong correlation	Spearman
Eldjarn et al.	O00233	PSMD9	26S proteasome non-ATPase regulatory subunit 9	NA	SeqId.13931-22	OID21304	0.703293	1514	2.17664e-216	NA	Strong correlation	Spearman	OID21304	0.807721	88	0	0	Strong correlation	Spearman
Eldjarn et al.	P28838	LAP3	Cytosol aminopeptidase	NA	SeqId.13959-7	OID20436	0.541291	1514	9.61851e-109	NA	Moderate correlation	Spearman	OID20436	0.556373	88	3.22674e-08	7.22815e-08	Moderate correlation	Spearman
Eldjarn et al.	Q5VTT5	MYOM3	Myomesin-3	NA	SeqId.13966-30	OID30633	0.352033	1514	3.96302e-41	NA	Weak correlation	Spearman	OID30633	0.896393	88	0	0	Strong correlation	Spearman
Eldjarn et al.	Q16881	TXNRD1	Thioredoxin reductase 1, cytoplasmic	NA	SeqId.13967-14	OID21135	0.733692	1514	8.9935e-245	NA	Strong correlation	Spearman	OID21135	0.446215	88	1.62734e-05	2.87522e-05	Weak correlation	Spearman
Eldjarn et al.	P31949	S100A11	Protein S100-A11	NA	SeqId.14011-17	OID20130	0.26115	1514	5.45707e-24	NA	No correlation	Spearman	OID20130	0.575484	88	4.48924e-09	1.06702e-08	Moderate correlation	Spearman
Eldjarn et al.	Q9NPH3	IL1RAP	Interleukin-1 receptor accessory protein	NA	SeqId.14048-7	OID21126	0.742501	1514	9.64425e-254	NA	Strong correlation	Spearman	OID21126	0.878205	88	2.76337e-29	8.66622e-29	Strong correlation	Spearman
Eldjarn et al.	P22748	CA4	Carbonic anhydrase 4	NA	SeqId.14069-61	OID20241	-0.0203034	1514	0.440267	NA	No correlation	Spearman	OID20241	0.210496	58	0.112644	0.140525	No correlation	Spearman
Eldjarn et al.	P24592	IGFBP6	Insulin-like growth factor-binding protein 6	NA	SeqId.14088-38	OID20413	0.44247	1514	2.03442e-70	NA	Weak correlation	Spearman	OID20413	0.820683	88	0	0	Strong correlation	Spearman
Eldjarn et al.	P35442	THBS2	Thrombospondin-2	NA	SeqId.14111-15	OID21104	0.123162	1514	2.61622e-06	NA	No correlation	Spearman	OID21104	0.38925	66	0.00133841	0.00205029	Weak correlation	Spearman
Eldjarn et al.	P26447	S100A4	Protein S100-A4	NA	SeqId.14116-129	OID21519	0.253456	1514	1.20248e-22	NA	No correlation	Spearman	OID21519	0.812722	88	0	0	Strong correlation	Spearman
Eldjarn et al.	P52799	EFNB2	Ephrin-B2	NA	SeqId.14131-37	OID30954	0.337588	1514	5.9068e-40	NA	Weak correlation	Spearman	OID30954	0.199788	78	0.0795389	0.101583	No correlation	Spearman
Eldjarn et al.	P27930	IL1R2	Interleukin-1 receptor type 2	NA	SeqId.14133-93	OID20757	0.612768	1514	6.06701e-147	NA	Moderate correlation	Spearman	OID20757	0.634972	88	0	0	Moderate correlation	Spearman
Eldjarn et al.	Q86SJ2	AMIGO2	Amphoterin-induced protein 2	NA	SeqId.14134-49	OID21370	0.400599	1514	6.76283e-57	NA	Weak correlation	Spearman	OID21370	0.395284	88	0.000155885	0.000260346	Weak correlation	Spearman
Eldjarn et al.	Q9NPY3	CD93	Complement component C1q receptor	NA	SeqId.14136-234	OID20397	0.587021	1514	9.58123e-135	NA	Moderate correlation	Spearman	OID20397	0.779155	88	0	0	Strong correlation	Spearman
Eldjarn et al.	P08758	ANXA5	Annexin A5	NA	SeqId.14158-17	OID20810	-0.0423871	1514	0.107025	NA	No correlation	Spearman	OID20810	0.137596	88	0.200721	0.240057	No correlation	Spearman
Eldjarn et al.	Q13867	BLMH	Bleomycin hydrolase	NA	SeqId.14250-115	OID20336	-0.129526	1514	7.66603e-07	NA	No correlation	Spearman	OID20336	0.695097	88	0	0	Moderate correlation	Spearman
Eldjarn et al.	O14793	MSTN	Growth/differentiation factor 8	NA	SeqId.14583-49	OID20115	0.266908	1514	5.03594e-25	NA	No correlation	Spearman	OID20115	0.741256	88	0	0	Strong correlation	Spearman
Eldjarn et al.	Q9H3T2	SEMA6C	Semaphorin-6C	NA	SeqId.14597-5	OID30531	-0.0554212	1514	0.0405567	NA	No correlation	Spearman	OID30531	-0.133333	9	0.743541	0.777275	No correlation	Spearman
Eldjarn et al.	P23588	EIF4B	Eukaryotic translation initiation factor 4B	NA	SeqId.14675-20	OID21000	0.683677	1514	6.35909e-200	NA	Moderate correlation	Spearman	OID21000	0.604894	30	0.000516219	0.000816263	Moderate correlation	Spearman
Eldjarn et al.	O60664	PLIN3	Perilipin-3	NA	SeqId.14687-6	OID20143	0.0971435	1514	0.000214881	NA	No correlation	Spearman	OID20143	0.473654	88	4.16191e-06	7.76661e-06	Weak correlation	Spearman
Eldjarn et al.	O43915	VEGFD	Vascular endothelial growth factor D	NA	SeqId.14705-1	OID20662	0.461132	1514	1.4165e-75	NA	Weak correlation	Spearman	OID20662	0.703349	76	0	0	Strong correlation	Spearman
Eldjarn et al.	Q15828	CST6	Cystatin-M	NA	SeqId.14711-27	OID20293	0.569996	1514	1.93227e-125	NA	Moderate correlation	Spearman	OID20293	0.89671	88	0	0	Strong correlation	Spearman
Eldjarn et al.	Q14696	MESD	LRP chaperone MESD	NA	SeqId.15299-102	OID21099	0.604624	1514	5.78064e-145	NA	Moderate correlation	Spearman	OID21099	0.823271	88	0	0	Strong correlation	Spearman
Eldjarn et al.	Q06141	REG3A	Regenerating islet-derived protein 3-alpha	NA	SeqId.15304-1	OID20258	0.857766	1514	0	NA	Strong correlation	Spearman	OID20258	0.895238	64	0	0	Strong correlation	Spearman
Eldjarn et al.	P01591	JCHAIN	Immunoglobulin J chain	NA	SeqId.15306-20	OID20494	0.0191872	1514	0.470325	NA	No correlation	Spearman	OID20494	0.517382	88	3.74324e-07	7.61462e-07	Moderate correlation	Spearman
Eldjarn et al.	P02654	APOC1	Apolipoprotein C-I	NA	SeqId.15364-101	OID30749	0.381908	1514	1.13638e-48	NA	Weak correlation	Spearman	OID30749	0.749501	88	4.45481e-17	1.28631e-16	Strong correlation	Spearman
Eldjarn et al.	O60242	ADGRB3	Adhesion G protein-coupled receptor B3	NA	SeqId.15365-41	OID20974	0.0544494	1514	0.0383614	NA	No correlation	Spearman	OID20974	-0.260606	10	0.469675	0.520887	No correlation	Spearman
Eldjarn et al.	Q8TDL5	BPIFB1	BPI fold-containing family B member 1	NA	SeqId.15367-38	OID20308	0.843808	1514	0	NA	Strong correlation	Spearman	OID20308	0.906185	88	0	0	Strong correlation	Spearman
Eldjarn et al.	Q9NS71	GKN1	Gastrokine-1	NA	SeqId.15374-15	OID20885	0.0170388	1514	0.517221	NA	No correlation	Spearman	OID20885	0.378606	88	0.000304284	0.00049288	Weak correlation	Spearman
Eldjarn et al.	P15086	CPB1	Carboxypeptidase B	NA	SeqId.15375-49	OID20289	0.84683	1514	0	NA	Strong correlation	Spearman	OID20289	0.819925	88	0	0	Strong correlation	Spearman
Eldjarn et al.	P12104	FABP2	Fatty acid-binding protein, intestinal	NA	SeqId.15385-116	OID20200	0.650084	1514	1.48049e-174	NA	Moderate correlation	Spearman	OID20200	0.708108	36	3.06678e-06	5.81915e-06	Strong correlation	Spearman
Eldjarn et al.	P15090	FABP4	Fatty acid-binding protein, adipocyte	NA	SeqId.15386-7	OID20245	0.737517	1514	1.26759e-248	NA	Strong correlation	Spearman	OID20245	0.888274	88	0	0	Strong correlation	Spearman
Eldjarn et al.	O60462	NRP2	Neuropilin-2	NA	SeqId.15387-44	OID21081	0.407915	1514	4.01688e-59	NA	Weak correlation	Spearman	OID21081	0.603691	88	4.78657e-10	1.22541e-09	Moderate correlation	Spearman
Eldjarn et al.	Q14393	GAS6	Growth arrest-specific protein 6	NA	SeqId.15391-114	OID20318	0.540383	1514	1.70413e-110	NA	Moderate correlation	Spearman	OID20318	0.627329	88	0	0	Moderate correlation	Spearman
Eldjarn et al.	P04180	LCAT	Phosphatidylcholine-sterol acyltransferase	NA	SeqId.15413-3	OID30677	0.00833862	1514	0.758148	NA	No correlation	Spearman	OID30677	0.615418	88	1.7672e-10	4.62916e-10	Moderate correlation	Spearman
Eldjarn et al.	P36952	SERPINB5	Serpin B5	NA	SeqId.15417-3	OID20064	-0.0894599	1514	0.000657054	NA	No correlation	Spearman	OID20064	0.404762	8	0.326835	0.372348	Weak correlation	Spearman
Eldjarn et al.	P12931	SRC	Proto-oncogene tyrosine-protein kinase Src	NA	SeqId.15433-4	OID21521	0.655089	1514	3.95658e-178	NA	Moderate correlation	Spearman	OID21521	0.903931	88	0	0	Strong correlation	Spearman
Eldjarn et al.	P17900	GM2A	Ganglioside GM2 activator	NA	SeqId.15441-6	OID30413	0.549115	1514	2.01405e-108	NA	Moderate correlation	Spearman	OID30413	0.620108	88	0	0	Moderate correlation	Spearman
Eldjarn et al.	Q00796	SORD	Sorbitol dehydrogenase	NA	SeqId.15447-45	OID21453	0.73254	1514	1.25958e-243	NA	Strong correlation	Spearman	OID21453	0.68617	48	2.33909e-07	4.81903e-07	Moderate correlation	Spearman
Eldjarn et al.	Q96H15	TIMD4	T-cell immunoglobulin and mucin domain-containing protein 4	NA	SeqId.15449-33	OID20375	0.73207	1514	3.67809e-243	NA	Strong correlation	Spearman	OID20375	0.887046	88	1.31111e-30	4.14633e-30	Strong correlation	Spearman
Eldjarn et al.	P21589	NT5E	5'-nucleotidase	NA	SeqId.15452-5	OID21498	0.436609	1514	2.0791e-68	NA	Weak correlation	Spearman	OID21498	0.777362	76	0	0	Strong correlation	Spearman
Eldjarn et al.	P02760	AMBP	Protein AMBP	NA	SeqId.15453-3	OID21413	0.498027	1514	1.50799e-91	NA	Weak correlation	Spearman	OID21413	0.600736	88	3.7839e-10	9.73127e-10	Moderate correlation	Spearman
Eldjarn et al.	Q13444	ADAM15	Disintegrin and metalloproteinase domain-containing protein 15	NA	SeqId.15455-40	OID20109	0.0558779	1514	0.0335542	NA	No correlation	Spearman	OID20109	0.263345	53	0.0570178	0.0735517	No correlation	Spearman
Eldjarn et al.	P15144	ANPEP	Aminopeptidase N	NA	SeqId.15457-14	OID20350	0.0355803	1514	0.176147	NA	No correlation	Spearman	OID20350	0.68478	88	1.88022e-13	5.12746e-13	Moderate correlation	Spearman
Eldjarn et al.	P27487	DPP4	Dipeptidyl peptidase 4	NA	SeqId.15460-9	OID20406	0.15767	1514	1.63685e-09	NA	No correlation	Spearman	OID20406	0.853668	88	0	0	Strong correlation	Spearman
Eldjarn et al.	P01732	CD8A	T-cell surface glycoprotein CD8 alpha chain	NA	SeqId.15462-28	OID21018	0.589435	1514	4.14311e-136	NA	Moderate correlation	Spearman	OID21018	0.651948	21	0.00176691	0.00268124	Moderate correlation	Spearman
Eldjarn et al.	P54317	PNLIPRP2	Pancreatic lipase-related protein 2	NA	SeqId.15471-29	OID20775	0.83474	1514	0	NA	Strong correlation	Spearman	OID20775	0.394443	43	0.00928758	0.0129934	Weak correlation	Spearman
Eldjarn et al.	Q86VZ4	LRP11	Low-density lipoprotein receptor-related protein 11	NA	SeqId.15472-16	OID20185	0.61489	1514	3.17007e-151	NA	Moderate correlation	Spearman	OID20185	0.328003	54	0.015464	0.021188	Weak correlation	Spearman
Eldjarn et al.	P55058	PLTP	Phospholipid transfer protein	NA	SeqId.15475-4	OID20238	0.186611	1514	8.34305e-13	NA	No correlation	Spearman	OID20238	0.68173	88	0	0	Moderate correlation	Spearman
Eldjarn et al.	P23141	CES1	Liver carboxylesterase 1	NA	SeqId.15487-164	OID20244	0.562265	1514	2.15811e-121	NA	Moderate correlation	Spearman	OID20244	0.909901	88	0	0	Strong correlation	Spearman
Eldjarn et al.	Q9HCU0	CD248	Endosialin	NA	SeqId.15491-20	OID30394	0.760702	1514	2.7991e-258	NA	Strong correlation	Spearman	OID30394	0.639757	88	1.94849e-11	5.20058e-11	Moderate correlation	Spearman
Eldjarn et al.	P41439	FOLR3	Folate receptor gamma	NA	SeqId.15495-9	OID21485	0.449138	1514	9.41294e-73	NA	Weak correlation	Spearman	OID21485	0.687182	22	0.000577339	0.000906559	Moderate correlation	Spearman
Eldjarn et al.	Q16651	PRSS8	Prostasin	NA	SeqId.15513-108	OID20763	0.557176	1514	1.93442e-116	NA	Moderate correlation	Spearman	OID20763	0.674165	53	9.75278e-08	2.10533e-07	Moderate correlation	Spearman
Eldjarn et al.	P06276	BCHE	Cholinesterase	NA	SeqId.15514-26	OID30717	0.742167	1514	2.63032e-239	NA	Strong correlation	Spearman	OID30717	0.814255	88	0	0	Strong correlation	Spearman
Eldjarn et al.	P35542	SAA4	Serum amyloid A-4 protein	NA	SeqId.15516-12	OID30726	0.448325	1514	1.66071e-68	NA	Weak correlation	Spearman	OID30726	0.594555	88	1.18095e-09	2.94325e-09	Moderate correlation	Spearman
Eldjarn et al.	O94985	CLSTN1	Calsyntenin-1	NA	SeqId.15521-4	OID20874	0.138675	1514	1.18257e-07	NA	No correlation	Spearman	OID20874	0.207302	88	0.0527784	0.0684906	No correlation	Spearman
Eldjarn et al.	P54760	EPHB4	Ephrin type-B receptor 4	NA	SeqId.15530-33	OID20242	0.50334	1514	8.83036e-94	NA	Moderate correlation	Spearman	OID20242	0.651245	88	0	0	Moderate correlation	Spearman
Eldjarn et al.	P21757	MSR1	Macrophage scavenger receptor types I and II	NA	SeqId.15533-97	OID21063	0.741858	1514	4.47905e-253	NA	Strong correlation	Spearman	OID21063	0.422833	44	0.00455121	0.00657914	Weak correlation	Spearman
Eldjarn et al.	P08670	VIM	Vimentin	NA	SeqId.15540-6	OID20053	0.172685	1514	3.76893e-11	NA	No correlation	Spearman	OID20053	-0.11752	88	0.274953	0.319693	No correlation	Spearman
Eldjarn et al.	P63098	PPP3R1	Calcineurin subunit B type 1	NA	SeqId.15545-13	OID20902	0.583576	1514	8.11122e-133	NA	Moderate correlation	Spearman	OID20902	0.65895	22	0.00113255	0.00174679	Moderate correlation	Spearman
Eldjarn et al.	P22303	ACHE	Acetylcholinesterase	NA	SeqId.15553-22	OID30585	-0.0593719	1514	0.0282152	NA	No correlation	Spearman	OID30585	0.427755	63	0.000529244	0.000835687	Weak correlation	Spearman
Eldjarn et al.	P19961	AMY2B	Alpha-amylase 2B	NA	SeqId.15556-49	OID20340	0.690366	1514	2.17027e-205	NA	Moderate correlation	Spearman	OID20340	0.678032	88	0	0	Moderate correlation	Spearman
Eldjarn et al.	Q07075	ENPEP	Glutamyl aminopeptidase	NA	SeqId.15558-63	OID30135	0.0618846	1514	0.0221773	NA	No correlation	Spearman	OID30135	0.292524	88	0.00568096	0.00812324	No correlation	Spearman
Eldjarn et al.	P20062	TCN2	Transcobalamin-2	NA	SeqId.15560-52	OID20341	-0.00715	1514	0.785814	NA	No correlation	Spearman	OID20341	0.52897	88	1.87283e-07	3.89396e-07	Moderate correlation	Spearman
Eldjarn et al.	P08236	GUSB	Beta-glucuronidase	NA	SeqId.15562-24	OID20296	0.746192	1514	1.30493e-257	NA	Strong correlation	Spearman	OID20296	0.858177	88	0	0	Strong correlation	Spearman
Eldjarn et al.	Q8WXI7	MUC16	Mucin-16	NA	SeqId.15565-102	OID21378	0.163498	1514	3.94626e-10	NA	No correlation	Spearman	OID21378	0.50303	10	0.143367	0.176704	Moderate correlation	Spearman
Eldjarn et al.	P20023	CR2	Complement receptor type 2	NA	SeqId.15570-99	OID20393	0.775762	1514	3.16596e-291	NA	Strong correlation	Spearman	OID20393	0.919059	88	0	0	Strong correlation	Spearman
Eldjarn et al.	O14594	NCAN	Neurocan core protein	NA	SeqId.15573-110	OID21055	0.688277	1514	1.14835e-203	NA	Moderate correlation	Spearman	OID21055	0.220025	68	0.0715227	0.0915523	No correlation	Spearman
Eldjarn et al.	O00602	FCN1	Ficolin-1	NA	SeqId.15582-25	OID30690	0.336916	1514	1.31023e-37	NA	Weak correlation	Spearman	OID30690	0.683221	88	2.23861e-13	6.06088e-13	Moderate correlation	Spearman
Eldjarn et al.	P36980	CFHR2	Complement factor H-related protein 2	NA	SeqId.15584-9	OID30720	0.815809	1514	0	NA	Strong correlation	Spearman	OID30720	0.866401	88	0	0	Strong correlation	Spearman
Eldjarn et al.	P14207	FOLR2	Folate receptor beta	NA	SeqId.15587-20	OID21062	0.578174	1514	7.67135e-130	NA	Moderate correlation	Spearman	OID21062	0.612518	88	0	0	Moderate correlation	Spearman
Eldjarn et al.	P06280	GLA	Alpha-galactosidase A	NA	SeqId.15588-17	OID30594	0.454524	1514	1.35594e-70	NA	Weak correlation	Spearman	OID30594	0.444918	64	0.000265599	0.000432701	Weak correlation	Spearman
Eldjarn et al.	P02774	GC	Vitamin D-binding protein	NA	SeqId.15589-1	OID30780	0.211375	1514	2.91474e-15	NA	No correlation	Spearman	OID30780	-0.0418885	88	0.698386	0.73966	No correlation	Spearman
Eldjarn et al.	P08887	IL6R	Interleukin-6 receptor subunit alpha	NA	SeqId.15602-43	OID20385	0.620375	1514	1.1483e-154	NA	Moderate correlation	Spearman	OID20385	0.653218	88	0	0	Moderate correlation	Spearman
Eldjarn et al.	P17301	ITGA2	Integrin alpha-2	NA	SeqId.15603-20	OID30570	0.0825194	1514	0.00227107	NA	No correlation	Spearman	OID30570	0.694745	88	0	0	Moderate correlation	Spearman
Eldjarn et al.	P08727	KRT19	Keratin, type I cytoskeletal 19	NA	SeqId.15606-19	OID20596	0.00344215	1514	0.896958	NA	No correlation	Spearman	OID20596	0.0841813	47	0.57261	0.621612	No correlation	Spearman
Eldjarn et al.	P30613	PKLR	Pyruvate kinase PKLR	NA	SeqId.15607-56	OID20682	0.422069	1514	2.37449e-62	NA	Weak correlation	Spearman	OID20682	0.674379	52	1.29103e-07	2.73467e-07	Moderate correlation	Spearman
Eldjarn et al.	P28838	LAP3	Cytosol aminopeptidase	NA	SeqId.15610-72	OID20436	0.581976	1514	2.53918e-129	NA	Moderate correlation	Spearman	OID20436	0.556373	88	3.22674e-08	7.22815e-08	Moderate correlation	Spearman
Eldjarn et al.	P16233	PNLIP	Pancreatic triacylglycerol lipase	NA	SeqId.15613-16	OID30693	0.868242	1514	0	NA	Strong correlation	Spearman	OID30693	0.857983	76	4.1834e-23	1.28344e-22	Strong correlation	Spearman
Eldjarn et al.	Q8N149	LILRA2	Leukocyte immunoglobulin-like receptor subfamily A member 2	NA	SeqId.15614-168	OID21152	0.411126	1514	4.06501e-60	NA	Weak correlation	Spearman	OID21152	0.561956	88	2.18936e-08	4.97341e-08	Moderate correlation	Spearman
Eldjarn et al.	P98160	HSPG2	Basement membrane-specific heparan sulfate proteoglycan core protein	NA	SeqId.15626-223	OID20383	0.121983	1514	3.26255e-06	NA	No correlation	Spearman	OID20383	0.235585	88	0.0273536	0.0366336	No correlation	Spearman
Eldjarn et al.	P43251	BTD	Biotinidase	NA	SeqId.15644-1	OID30754	0.520472	1514	1.10056e-95	NA	Moderate correlation	Spearman	OID30754	0.604716	88	3.98748e-11	1.05678e-10	Moderate correlation	Spearman
Eldjarn et al.	P12644	BMP4	Bone morphogenetic protein 4	NA	SeqId.15667-39	OID20994	0.424787	1514	1.79017e-64	NA	Weak correlation	Spearman	OID20994	0.733333	9	0.0311232	0.0414365	Strong correlation	Spearman
Eldjarn et al.	P55103	INHBC	Inhibin beta C chain	NA	SeqId.15686-49	OID21093	0.6424	1514	3.36466e-169	NA	Moderate correlation	Spearman	OID21093	0.468557	88	4.14498e-06	7.74783e-06	Weak correlation	Spearman
Eldjarn et al.	P35916	FLT4	Vascular endothelial growth factor receptor 3	NA	SeqId.16035-8	OID21491	0.267802	1514	3.46027e-25	NA	No correlation	Spearman	OID21491	0.734088	88	0	0	Strong correlation	Spearman
Eldjarn et al.	Q9BXR6	CFHR5	Complement factor H-related protein 5	NA	SeqId.16055-3	OID30716	0.291615	1514	3.49009e-28	NA	No correlation	Spearman	OID30716	0.737085	88	2.66806e-16	7.60667e-16	Strong correlation	Spearman
Eldjarn et al.	P11717	IGF2R	Cation-independent mannose-6-phosphate receptor	NA	SeqId.16057-6	OID21146	0.561101	1514	8.60594e-121	NA	Moderate correlation	Spearman	OID21146	0.58346	88	4.0031e-09	9.57522e-09	Moderate correlation	Spearman
Eldjarn et al.	Q14112	NID2	Nidogen-2	NA	SeqId.16060-99	OID21085	0.563376	1514	5.73918e-122	NA	Moderate correlation	Spearman	OID21085	0.4596	88	8.48121e-06	1.5345e-05	Weak correlation	Spearman
Eldjarn et al.	O75791	GRAP2	GRB2-related adapter protein 2	NA	SeqId.16074-12	OID20192	0.200291	1514	1.46656e-14	NA	No correlation	Spearman	OID20192	0.669812	46	8.38031e-07	1.65989e-06	Moderate correlation	Spearman
Eldjarn et al.	P54764	EPHA4	Ephrin type-A receptor 4	NA	SeqId.16288-17	OID30622	0.463167	1514	1.40744e-73	NA	Weak correlation	Spearman	OID30622	0.553027	88	4.04665e-08	8.95816e-08	Moderate correlation	Spearman
Eldjarn et al.	P09681	GIP	Gastric inhibitory polypeptide	NA	SeqId.16292-288	OID30288	0.657268	1514	9.58391e-170	NA	Moderate correlation	Spearman	OID30288	0.693958	22	0.000485315	0.000769551	Moderate correlation	Spearman
Eldjarn et al.	Q8WZ75	ROBO4	Roundabout homolog 4	NA	SeqId.16297-14	OID30226	-0.00181861	1514	0.94646	NA	No correlation	Spearman	OID30226	0.406185	88	9.88476e-05	0.000167315	Weak correlation	Spearman
Eldjarn et al.	Q9NZC2	TREM2	Triggering receptor expressed on myeloid cells 2	NA	SeqId.16300-4	OID20731	0.767444	1514	1.15751e-275	NA	Strong correlation	Spearman	OID20731	0.487549	88	2.00033e-06	3.85388e-06	Weak correlation	Spearman
Eldjarn et al.	P55285	CDH6	Cadherin-6	NA	SeqId.16312-45	OID20157	-0.0393018	1514	0.135096	NA	No correlation	Spearman	OID20157	0.743634	88	0	0	Strong correlation	Spearman
Eldjarn et al.	Q9Y4C0	NRXN3	Neurexin-3	NA	SeqId.16323-8	OID30901	0.0475228	1514	0.0705362	NA	No correlation	Spearman	OID30901	-0.0776488	53	0.579497	0.627279	No correlation	Spearman
Eldjarn et al.	P51692	STAT5B	Signal transducer and activator of transcription 5B	NA	SeqId.16551-14	OID21277	-0.198447	1514	2.57285e-14	NA	No correlation	Spearman	OID21277	0.687449	39	2.83613e-06	5.39964e-06	Moderate correlation	Spearman
Eldjarn et al.	Q99972	MYOC	Myocilin	NA	SeqId.16558-2	OID21121	0.514492	1514	1.34775e-98	NA	Moderate correlation	Spearman	OID21121	0.557829	88	1.64187e-08	3.75237e-08	Moderate correlation	Spearman
Eldjarn et al.	P04217	A1BG	Alpha-1B-glycoprotein	NA	SeqId.16561-9	OID30771	0.494868	1514	2.75498e-85	NA	Weak correlation	Spearman	OID30771	0.443981	88	1.4718e-05	2.60858e-05	Weak correlation	Spearman
Eldjarn et al.	P50583	NUDT2	Bis(5'-nucleosyl)-tetraphosphatase [asymmetrical]	NA	SeqId.16583-8	OID21308	0.633461	1514	3.69349e-163	NA	Moderate correlation	Spearman	OID21308	0.537813	45	0.000175456	0.000291309	Moderate correlation	Spearman
Eldjarn et al.	P15121	AKR1B1	Aldo-keto reductase family 1 member B1	NA	SeqId.16606-85	OID21244	0.587633	1514	4.33325e-135	NA	Moderate correlation	Spearman	OID21244	0.527104	88	2.0975e-07	4.33713e-07	Moderate correlation	Spearman
Eldjarn et al.	P06396	GSN	Gelsolin	NA	SeqId.16607-78	OID30714	0.282086	1514	2.09607e-26	NA	No correlation	Spearman	OID30714	0.636419	88	2.66694e-11	7.10135e-11	Moderate correlation	Spearman
Eldjarn et al.	Q12864	CDH17	Cadherin-17	NA	SeqId.16613-3	OID20134	0.843905	1514	0	NA	Strong correlation	Spearman	OID20134	0.914688	76	7.73396e-31	2.45271e-30	Strong correlation	Spearman
Eldjarn et al.	P13929	ENO3	Beta-enolase	NA	SeqId.16616-137	OID30209	0.592182	1514	4.55336e-130	NA	Moderate correlation	Spearman	OID30209	-0.00996678	43	0.949582	0.957212	No correlation	Spearman
Eldjarn et al.	P09529	INHBB	Inhibin beta B chain	NA	SeqId.16746-12	OID30625	-0.0522961	1514	0.0533119	NA	No correlation	Spearman	OID30625	0.406316	70	0.000535943	0.000845083	Weak correlation	Spearman
Eldjarn et al.	P51858	HDGF	Hepatoma-derived growth factor	NA	SeqId.16758-96	OID21455	0.412517	1514	1.49458e-60	NA	Weak correlation	Spearman	OID21455	0.413481	67	0.000562917	0.000886378	Weak correlation	Spearman
Eldjarn et al.	O14960	LECT2	Leukocyte cell-derived chemotaxin-2	NA	SeqId.16763-11	OID30320	0.428678	1514	3.62269e-62	NA	Weak correlation	Spearman	OID30320	0.264222	88	0.0128622	0.0177959	No correlation	Spearman
Eldjarn et al.	P02775	PPBP	Platelet basic protein	NA	SeqId.16765-52	OID30761	0.755199	1514	1.80639e-252	NA	Strong correlation	Spearman	OID30761	0.894896	88	0	0	Strong correlation	Spearman
Eldjarn et al.	P48304	REG1B	Lithostathine-1-beta	NA	SeqId.16770-3	OID20266	0.76719	1514	5.71633e-281	NA	Strong correlation	Spearman	OID20266	0.70896	65	0	0	Strong correlation	Spearman
Eldjarn et al.	O76074	PDE5A	cGMP-specific 3',5'-cyclic phosphodiesterase	NA	SeqId.16805-5	OID30584	0.61965	1514	1.12785e-145	NA	Moderate correlation	Spearman	OID30584	0.858582	88	0	0	Strong correlation	Spearman
Eldjarn et al.	Q8NFP4	MDGA1	MAM domain-containing glycosylphosphatidylinositol anchor protein 1	NA	SeqId.16900-29	OID20951	0.844009	1514	0	NA	Strong correlation	Spearman	OID20951	-0.153846	12	0.63514	0.67969	No correlation	Spearman
Eldjarn et al.	P11279	LAMP1	Lysosome-associated membrane glycoprotein 1	NA	SeqId.16902-17	OID30416	-0.0367259	1514	0.174914	NA	No correlation	Spearman	OID30416	0.453788	88	1.129e-05	2.02324e-05	Weak correlation	Spearman
Eldjarn et al.	O00584	RNASET2	Ribonuclease T2	NA	SeqId.16913-8	OID20321	0.3013	1514	9.50063e-32	NA	Weak correlation	Spearman	OID20321	0.581487	88	4.78441e-09	1.13479e-08	Moderate correlation	Spearman
Eldjarn et al.	P08571	CD14	Monocyte differentiation antigen CD14	NA	SeqId.16914-104	OID20378	0.289444	1514	2.5271e-29	NA	No correlation	Spearman	OID20378	0.670177	88	0	0	Moderate correlation	Spearman
Eldjarn et al.	P07108	DBI	Acyl-CoA-binding protein	NA	SeqId.16919-1	OID21143	0.771767	1514	2.17153e-286	NA	Strong correlation	Spearman	OID21143	0.811965	88	0	0	Strong correlation	Spearman
Eldjarn et al.	P30043	BLVRB	Flavin reductase (NADPH)	NA	SeqId.17148-7	OID21141	0.629307	1514	2.02931e-160	NA	Moderate correlation	Spearman	OID21141	0.887957	88	0	0	Strong correlation	Spearman
Eldjarn et al.	P12429	ANXA3	Annexin A3	NA	SeqId.17163-117	OID21036	-0.199248	1514	2.0168e-14	NA	No correlation	Spearman	OID21036	0.892149	88	0	0	Strong correlation	Spearman
Eldjarn et al.	P09525	ANXA4	Annexin A4	NA	SeqId.17164-15	OID20123	0.734855	1514	6.17121e-246	NA	Strong correlation	Spearman	OID20123	0.795974	88	0	0	Strong correlation	Spearman
Eldjarn et al.	P02775	PPBP	Platelet basic protein	NA	SeqId.17165-1	OID30761	0.800132	1514	4.51824e-305	NA	Strong correlation	Spearman	OID30761	0.894896	88	0	0	Strong correlation	Spearman
Eldjarn et al.	P52564	MAP2K6	Dual specificity mitogen-activated protein kinase kinase 6	NA	SeqId.17175-5	OID20552	0.721075	1514	6.59459e-228	NA	Strong correlation	Spearman	OID20552	0.0424242	10	0.918633	0.931839	No correlation	Spearman
Eldjarn et al.	P20774	OGN	Mimecan	NA	SeqId.17224-12	OID21123	0.415017	1514	2.44799e-61	NA	Weak correlation	Spearman	OID21123	0.628245	88	0	0	Moderate correlation	Spearman
Eldjarn et al.	P13796	LCP1	Plastin-2	NA	SeqId.17231-1	OID30367	0.361222	1514	2.306e-43	NA	Weak correlation	Spearman	OID30367	0.598623	88	6.09558e-10	1.54998e-09	Moderate correlation	Spearman
Eldjarn et al.	Q16774	GUK1	Guanylate kinase	NA	SeqId.17325-10	OID30148	-0.0159932	1514	0.554791	NA	No correlation	Spearman	OID30148	-0.254902	17	0.322172	0.367406	No correlation	Spearman
Eldjarn et al.	Q96GG9	DCUN1D1	DCN1-like protein 1	NA	SeqId.17366-6	OID30830	-0.0158969	1514	0.545417	NA	No correlation	Spearman	OID30830	0.227126	39	0.163926	0.199432	No correlation	Spearman
Eldjarn et al.	P09601	HMOX1	Heme oxygenase 1	NA	SeqId.17398-55	OID20217	0.728948	1514	4.33757e-240	NA	Strong correlation	Spearman	OID20217	-0.0103896	21	0.966249	0.973144	No correlation	Spearman
Eldjarn et al.	Q6FHJ7	SFRP4	Secreted frizzled-related protein 4	NA	SeqId.17447-52	OID30648	0.759667	1514	3.56315e-257	NA	Strong correlation	Spearman	OID30648	0.45	9	0.229817	0.271689	Weak correlation	Spearman
Eldjarn et al.	P12081	HARS1	Histidine--tRNA ligase, cytoplasmic	NA	SeqId.17450-51	OID21086	0.681439	1514	3.97552e-198	NA	Moderate correlation	Spearman	OID21086	0.854551	63	0	0	Strong correlation	Spearman
Eldjarn et al.	Q13287	NMI	N-myc-interactor	NA	SeqId.17512-2	OID31378	0.649076	1514	4.40422e-174	NA	Moderate correlation	Spearman	OID31378	-0.111888	12	0.732775	0.767443	No correlation	Spearman
Eldjarn et al.	P50995	ANXA11	Annexin A11	NA	SeqId.17513-11	OID20583	0.564445	1514	4.20538e-120	NA	Moderate correlation	Spearman	OID20583	-0.251748	12	0.430115	0.481936	No correlation	Spearman
Eldjarn et al.	P15529	CD46	Membrane cofactor protein	NA	SeqId.17682-1	OID20380	0.281465	1514	9.34891e-28	NA	No correlation	Spearman	OID20380	0.599116	88	5.52007e-10	1.40681e-09	Moderate correlation	Spearman
Eldjarn et al.	P06727	APOA4	Apolipoprotein A-IV	NA	SeqId.17685-9	OID30733	0.761637	1514	2.77886e-259	NA	Strong correlation	Spearman	OID30733	0.751964	88	0	0	Strong correlation	Spearman
Eldjarn et al.	Q99426	TBCB	Tubulin-folding cofactor B	NA	SeqId.17686-27	OID20993	0.709658	1514	5.00893e-222	NA	Strong correlation	Spearman	OID20993	0.864151	63	0	0	Strong correlation	Spearman
Eldjarn et al.	O14773	TPP1	Tripeptidyl-peptidase 1	NA	SeqId.17691-1	OID20750	0.622353	1514	7.78862e-153	NA	Moderate correlation	Spearman	OID20750	0.504142	76	4.71493e-06	8.74081e-06	Moderate correlation	Spearman
Eldjarn et al.	Q9UL46	PSME2	Proteasome activator complex subunit 2	NA	SeqId.17694-32	OID20989	0.720548	1514	4.90524e-232	NA	Strong correlation	Spearman	OID20989	0.696612	88	0	0	Moderate correlation	Spearman
Eldjarn et al.	Q02790	FKBP4	Peptidyl-prolyl cis-trans isomerase FKBP4	NA	SeqId.17722-5	OID20960	0.680906	1514	1.05921e-197	NA	Moderate correlation	Spearman	OID20960	0.095749	39	0.560746	0.611496	No correlation	Spearman
Eldjarn et al.	O43768	ENSA	Alpha-endosulfine	NA	SeqId.17734-13	OID31355	0.524101	1514	4.94028e-103	NA	Moderate correlation	Spearman	OID31355	0.668773	64	1.46138e-09	3.61821e-09	Moderate correlation	Spearman
Eldjarn et al.	O95166	GABARAP	Gamma-aminobutyric acid receptor-associated protein	NA	SeqId.17735-130	OID31414	0.117113	1514	7.83888e-06	NA	No correlation	Spearman	OID31414	0.306322	53	0.0260926	0.0351114	Weak correlation	Spearman
Eldjarn et al.	Q9UBG3	CRNN	Cornulin	NA	SeqId.17738-7	OID21427	0.196853	1514	4.16407e-14	NA	No correlation	Spearman	OID21427	0.497219	30	0.00571648	0.00815918	Weak correlation	Spearman
Eldjarn et al.	P32321	DCTD	Deoxycytidylate deaminase	NA	SeqId.17756-69	OID30657	0.719323	1514	4.65811e-218	NA	Strong correlation	Spearman	OID30657	-0.224242	10	0.536688	0.586564	No correlation	Spearman
Eldjarn et al.	Q7Z4W1	DCXR	L-xylulose reductase	NA	SeqId.17758-79	OID21480	0.722613	1514	5.47123e-234	NA	Strong correlation	Spearman	OID21480	0.819307	67	2.37004e-17	6.89633e-17	Strong correlation	Spearman
Eldjarn et al.	Q9UKK9	NUDT5	ADP-sugar pyrophosphatase	NA	SeqId.17761-2	OID21115	0.324639	1514	7.3001e-37	NA	Weak correlation	Spearman	OID21115	0.786821	78	0	0	Strong correlation	Spearman
Eldjarn et al.	P09110	ACAA1	3-ketoacyl-CoA thiolase, peroxisomal	NA	SeqId.17782-23	OID21269	0.539906	1514	2.88327e-110	NA	Moderate correlation	Spearman	OID21269	0.700734	22	0.00040581	0.000649346	Strong correlation	Spearman
Eldjarn et al.	O43598	DNPH1	2'-deoxynucleoside 5'-phosphate N-hydrolase 1	NA	SeqId.17785-11	OID20744	0.524595	1514	4.3662e-101	NA	Moderate correlation	Spearman	OID20744	0.563636	21	0.00882017	0.012401	Moderate correlation	Spearman
Eldjarn et al.	P37235	HPCAL1	Hippocalcin-like protein 1	NA	SeqId.17791-25	OID20615	0.528042	1514	1.24193e-102	NA	Moderate correlation	Spearman	OID20615	0.710084	88	0	0	Strong correlation	Spearman
Eldjarn et al.	O15116	LSM1	U6 snRNA-associated Sm-like protein LSm1	NA	SeqId.17795-176	OID21210	0.424811	1514	1.75874e-64	NA	Weak correlation	Spearman	OID21210	-0.4	9	0.291193	0.335809	No correlation	Spearman
Eldjarn et al.	Q9NQR4	NIT2	Omega-amidase NIT2	NA	SeqId.17808-37	OID30336	0.70101	1514	1.69232e-202	NA	Strong correlation	Spearman	OID30336	0.497664	30	0.00566808	0.00812089	Weak correlation	Spearman
Eldjarn et al.	Q9Y2Z0	SUGT1	Protein SGT1 homolog	NA	SeqId.17818-22	OID21229	0.665693	1514	6.24589e-186	NA	Moderate correlation	Spearman	OID21229	0.0883275	41	0.581698	0.628336	No correlation	Spearman
Eldjarn et al.	P29692	EEF1D	Elongation factor 1-delta	NA	SeqId.17826-341	OID30335	0.496448	1514	6.66403e-86	NA	Weak correlation	Spearman	OID30335	0.476613	31	0.00728687	0.0103094	Weak correlation	Spearman
Eldjarn et al.	Q96FQ6	S100A16	Protein S100-A16	NA	SeqId.17836-17	OID20878	0.148062	1514	1.52647e-08	NA	No correlation	Spearman	OID20878	-0.021978	13	0.949418	0.957212	No correlation	Spearman
Eldjarn et al.	Q99536	VAT1	Synaptic vesicle membrane protein VAT-1 homolog	NA	SeqId.18175-65	OID21382	-0.113172	1514	1.59485e-05	NA	No correlation	Spearman	OID21382	0.185922	88	0.0828958	0.105393	No correlation	Spearman
Eldjarn et al.	P52788	SMS	Spermine synthase	NA	SeqId.18179-56	OID30853	0.176924	1514	1.18116e-11	NA	No correlation	Spearman	OID30853	0.727061	39	1.58962e-07	3.33914e-07	Strong correlation	Spearman
Eldjarn et al.	P26639	TARS1	Threonine--tRNA ligase 1, cytoplasmic	NA	SeqId.18186-15	OID31343	0.584278	1514	2.1698e-133	NA	Moderate correlation	Spearman	OID31343	0.771649	63	0	0	Strong correlation	Spearman
Eldjarn et al.	P43487	RANBP1	Ran-specific GTPase-activating protein	NA	SeqId.18191-23	OID30258	0.702339	1514	1.37725e-203	NA	Strong correlation	Spearman	OID30258	0.835564	88	0	0	Strong correlation	Spearman
Eldjarn et al.	P48507	GCLM	Glutamate--cysteine ligase regulatory subunit	NA	SeqId.18214-2	OID30059	0.782255	1514	1.20982e-282	NA	Strong correlation	Spearman	OID30059	0.683438	88	0	0	Moderate correlation	Spearman
Eldjarn et al.	Q9NRV9	HEBP1	Heme-binding protein 1	NA	SeqId.18225-13	OID20063	0.0499092	1514	0.057688	NA	No correlation	Spearman	OID20063	-0.146853	12	0.651073	0.692801	No correlation	Spearman
Eldjarn et al.	Q16663	CCL15	C-C motif chemokine 15	NA	SeqId.18289-16	OID20328	0.64229	1514	4.00384e-169	NA	Moderate correlation	Spearman	OID20328	0.755466	88	1.81564e-17	5.29678e-17	Strong correlation	Spearman
Eldjarn et al.	Q9UBQ7	GRHPR	Glyoxylate reductase/hydroxypyruvate reductase	NA	SeqId.18295-102	OID30289	0.457422	1514	1.38477e-71	NA	Weak correlation	Spearman	OID30289	0.556848	62	3.90559e-06	7.32461e-06	Moderate correlation	Spearman
Eldjarn et al.	Q96G03	PGM2	Phosphopentomutase	NA	SeqId.18330-7	OID30904	0.365992	1514	3.70363e-47	NA	Weak correlation	Spearman	OID30904	0.215245	88	0.0440115	0.0578451	No correlation	Spearman
Eldjarn et al.	P08590	MYL3	Myosin light chain 3	NA	SeqId.18376-19	OID30251	0.88747	1514	0	NA	Strong correlation	Spearman	OID30251	0.952381	8	0.00114087	0.00175483	Strong correlation	Spearman
Eldjarn et al.	P35754	GLRX	Glutaredoxin-1	NA	SeqId.18386-36	OID20195	0.214246	1514	1.74249e-16	NA	No correlation	Spearman	OID20195	0.649995	88	0	0	Moderate correlation	Spearman
Eldjarn et al.	P50502	ST13	Hsc70-interacting protein	NA	SeqId.18387-7	OID30624	0.256467	1514	5.87233e-22	NA	No correlation	Spearman	OID30624	0.854672	88	0	0	Strong correlation	Spearman
Eldjarn et al.	P12830	CDH1	Cadherin-1	NA	SeqId.18429-10	OID20353	0.165392	1514	2.45744e-10	NA	No correlation	Spearman	OID20353	0.706351	88	0	0	Strong correlation	Spearman
Eldjarn et al.	P01266	TG	Thyroglobulin	NA	SeqId.18839-24	OID31359	0.12644	1514	1.37726e-06	NA	No correlation	Spearman	OID31359	0.324696	39	0.0442363	0.0580729	Weak correlation	Spearman
Eldjarn et al.	P02461	COL3A1	Collagen alpha-1(III) chain	NA	SeqId.18880-81	OID30379	0.594692	1514	1.97082e-131	NA	Moderate correlation	Spearman	OID30379	0.773115	88	0	0	Strong correlation	Spearman
Eldjarn et al.	P48960	ADGRE5	Adhesion G protein-coupled receptor E5	NA	SeqId.18881-7	OID20260	0.563952	1514	2.88503e-122	NA	Moderate correlation	Spearman	OID20260	0.742313	88	0	0	Strong correlation	Spearman
Eldjarn et al.	Q03013	GSTM4	Glutathione S-transferase Mu 4	NA	SeqId.18895-54	OID30164	0.437695	1514	5.02897e-65	NA	Weak correlation	Spearman	OID30164	-0.20979	12	0.513513	0.565064	No correlation	Spearman
Eldjarn et al.	Q9BY32	ITPA	Inosine triphosphate pyrophosphatase	NA	SeqId.18916-25	OID30082	0.789431	1514	2.20286e-291	NA	Strong correlation	Spearman	OID30082	0.54026	21	0.0126485	0.0175217	Moderate correlation	Spearman
Eldjarn et al.	P04746	AMY2A	Pancreatic alpha-amylase	NA	SeqId.18917-53	OID20333	0.748727	1514	2.62747e-260	NA	Strong correlation	Spearman	OID20333	0.736413	88	0	0	Strong correlation	Spearman
Eldjarn et al.	P21980	TGM2	Protein-glutamine gamma-glutamyltransferase 2	NA	SeqId.18934-50	OID20141	0.493348	1514	1.29416e-89	NA	Weak correlation	Spearman	OID20141	0.743076	76	0	0	Strong correlation	Spearman
Eldjarn et al.	Q9UJC5	SH3BGRL2	SH3 domain-binding glutamic acid-rich-like protein 2	NA	SeqId.19113-66	OID30863	0.518635	1514	1.43788e-100	NA	Moderate correlation	Spearman	OID30863	0.324268	88	0.00205514	0.00307318	Weak correlation	Spearman
Eldjarn et al.	Q96A00	PPP1R14A	Protein phosphatase 1 regulatory subunit 14A	NA	SeqId.19117-3	OID31011	0.518185	1514	2.28454e-100	NA	Moderate correlation	Spearman	OID31011	0.843607	66	0	0	Strong correlation	Spearman
Eldjarn et al.	P41236	PPP1R2	Protein phosphatase inhibitor 2	NA	SeqId.19152-4	OID20176	0.661817	1514	4.8366e-183	NA	Moderate correlation	Spearman	OID20176	0.259804	17	0.312679	0.357664	No correlation	Spearman
Eldjarn et al.	P07093	SERPINE2	Glia-derived nexin	NA	SeqId.19154-41	OID30359	0.767162	1514	2.64356e-265	NA	Strong correlation	Spearman	OID30359	0.66772	64	1.87346e-09	4.56833e-09	Moderate correlation	Spearman
Eldjarn et al.	Q99733	NAP1L4	Nucleosome assembly protein 1-like 4	NA	SeqId.19188-21	OID31475	0.650389	1514	5.19246e-175	NA	Moderate correlation	Spearman	OID31475	0.590052	76	2.0325e-08	4.63574e-08	Moderate correlation	Spearman
Eldjarn et al.	Q8TEA8	DTD1	D-aminoacyl-tRNA deacylase 1	NA	SeqId.19194-9	OID30580	0.725861	1514	6.41844e-224	NA	Strong correlation	Spearman	OID30580	0.846204	78	0	0	Strong correlation	Spearman
Eldjarn et al.	O00244	ATOX1	Copper transport protein ATOX1	NA	SeqId.19233-75	OID21476	0.475866	1514	1.1941e-82	NA	Weak correlation	Spearman	OID21476	0.795637	66	0	0	Strong correlation	Spearman
Eldjarn et al.	P30046	DDT	D-dopachrome decarboxylase	NA	SeqId.19237-17	OID30372	0.257424	1514	4.08604e-22	NA	No correlation	Spearman	OID30372	0.816984	88	0	0	Strong correlation	Spearman
Eldjarn et al.	Q9UHV9	PFDN2	Prefoldin subunit 2	NA	SeqId.19243-2	OID20892	0.343993	1514	1.84701e-41	NA	Weak correlation	Spearman	OID20892	0.166282	42	0.29259	0.337076	No correlation	Spearman
Eldjarn et al.	P36959	GMPR	GMP reductase 1	NA	SeqId.19254-125	OID20641	0.398267	1514	4.17228e-55	NA	Weak correlation	Spearman	OID20641	0.717921	88	0	0	Strong correlation	Spearman
Eldjarn et al.	P06730	EIF4E	Eukaryotic translation initiation factor 4E	NA	SeqId.19263-147	OID30557	0.472323	1514	7.80228e-77	NA	Weak correlation	Spearman	OID30557	0.783284	62	0	0	Strong correlation	Spearman
Eldjarn et al.	Q16775	HAGH	Hydroxyacylglutathione hydrolase, mitochondrial	NA	SeqId.19267-14	OID21459	0.317174	1514	3.54135e-35	NA	Weak correlation	Spearman	OID21459	0.515752	52	0.000114253	0.000192525	Moderate correlation	Spearman
Eldjarn et al.	P54577	YARS1	Tyrosine--tRNA ligase, cytoplasmic	NA	SeqId.19270-26	OID31494	0.634131	1514	7.90496e-164	NA	Moderate correlation	Spearman	OID31494	0.815135	88	0	0	Strong correlation	Spearman
Eldjarn et al.	P00390	GSR	Glutathione reductase, mitochondrial	NA	SeqId.19273-3	OID30700	0.443128	1514	8.66441e-67	NA	Weak correlation	Spearman	OID30700	0.498754	88	7.59124e-07	1.51155e-06	Weak correlation	Spearman
Eldjarn et al.	O43583	DENR	Density-regulated protein	NA	SeqId.19287-59	OID30493	0.614501	1514	1.24583e-142	NA	Moderate correlation	Spearman	OID30493	0.689077	44	6.41913e-07	1.28269e-06	Moderate correlation	Spearman
Eldjarn et al.	P06132	UROD	Uroporphyrinogen decarboxylase	NA	SeqId.19289-29	OID30603	0.202662	1514	3.96907e-14	NA	No correlation	Spearman	OID30603	0.846008	88	0	0	Strong correlation	Spearman
Eldjarn et al.	O14579	COPE	Coatomer subunit epsilon	NA	SeqId.19310-81	OID20797	-0.0131514	1514	0.617172	NA	No correlation	Spearman	OID20797	-0.00490196	17	0.988687	0.990442	No correlation	Spearman
Eldjarn et al.	Q96IU4	ABHD14B	Putative protein-lysine deacylase ABHD14B	NA	SeqId.19325-21	OID20921	0.0839137	1514	0.00139874	NA	No correlation	Spearman	OID20921	0.584322	88	3.69384e-09	8.87306e-09	Moderate correlation	Spearman
Eldjarn et al.	P61978	HNRNPK	Heterogeneous nuclear ribonucleoprotein K	NA	SeqId.19333-4	OID20051	0.543791	1514	3.86172e-112	NA	Moderate correlation	Spearman	OID20051	0.729087	88	0	0	Strong correlation	Spearman
Eldjarn et al.	O94760	DDAH1	N(G),N(G)-dimethylarginine dimethylaminohydrolase 1	NA	SeqId.19392-6	OID21299	0.201421	1514	1.03618e-14	NA	No correlation	Spearman	OID21299	0.304049	39	0.0602631	0.0773149	Weak correlation	Spearman
Eldjarn et al.	Q9P2T1	GMPR2	GMP reductase 2	NA	SeqId.19446-1	OID30623	0.651718	1514	5.61097e-166	NA	Moderate correlation	Spearman	OID30623	0.41958	12	0.176577	0.212987	Weak correlation	Spearman
Eldjarn et al.	O75340	PDCD6	Programmed cell death protein 6	NA	SeqId.19488-1	OID20163	0.327191	1514	1.88764e-37	NA	Weak correlation	Spearman	OID20163	0.279948	62	0.0278721	0.0372397	No correlation	Spearman
Eldjarn et al.	Q9BXD5	NPL	N-acetylneuraminate lyase	NA	SeqId.19496-1	OID30329	0.244496	1514	4.83429e-20	NA	No correlation	Spearman	OID30329	0.59746	88	7.54579e-10	1.91443e-09	Moderate correlation	Spearman
Eldjarn et al.	P23919	DTYMK	Thymidylate kinase	NA	SeqId.19504-22	OID30308	0.704505	1514	2.24565e-205	NA	Strong correlation	Spearman	OID30308	0.4	9	0.291193	0.335809	Weak correlation	Spearman
Eldjarn et al.	Q99497	PARK7	Parkinson disease protein 7	NA	SeqId.19523-215	OID21160	0.764057	1514	2.49359e-277	NA	Strong correlation	Spearman	OID21160	0.900655	88	0	0	Strong correlation	Spearman
Eldjarn et al.	Q99497	PARK7	Parkinson disease protein 7	NA	SeqId.19545-145	OID21160	0.165039	1514	2.6855e-10	NA	No correlation	Spearman	OID21160	0.900655	88	0	0	Strong correlation	Spearman
Eldjarn et al.	P17927	CR1	Complement receptor type 1	NA	SeqId.19556-12	OID30697	0.691692	1514	4.97604e-195	NA	Moderate correlation	Spearman	OID30697	0.644503	88	1.23866e-11	3.32963e-11	Moderate correlation	Spearman
Eldjarn et al.	Q9BYH1	SEZ6L	Seizure 6-like protein	NA	SeqId.19563-3	OID21488	0.585809	1514	4.59425e-134	NA	Moderate correlation	Spearman	OID21488	0.40816	53	0.00260211	0.00386551	Weak correlation	Spearman
Eldjarn et al.	P00533	EGFR	Epidermal growth factor receptor	NA	SeqId.19567-1	OID20319	0.0284438	1514	0.279577	NA	No correlation	Spearman	OID20319	0.589071	88	1.56869e-09	3.87539e-09	Moderate correlation	Spearman
Eldjarn et al.	P35247	SFTPD	Pulmonary surfactant-associated protein D	NA	SeqId.19590-46	OID20214	0.677503	1514	5.24776e-195	NA	Moderate correlation	Spearman	OID20214	0.579462	88	5.70619e-09	1.33935e-08	Moderate correlation	Spearman
Eldjarn et al.	P20061	TCN1	Transcobalamin-1	NA	SeqId.19614-8	OID30687	0.334694	1514	4.15182e-37	NA	Weak correlation	Spearman	OID30687	0.36275	88	0.000514016	0.000813919	Weak correlation	Spearman
Eldjarn et al.	Q9H0P0	NT5C3A	Cytosolic 5'-nucleotidase 3A	NA	SeqId.19615-213	OID20553	0.42545	1514	1.98688e-63	NA	Weak correlation	Spearman	OID20553	0.868167	43	0	0	Strong correlation	Spearman
Eldjarn et al.	Q14914	PTGR1	Prostaglandin reductase 1	NA	SeqId.19617-5	OID30297	0.518234	1514	9.68786e-95	NA	Moderate correlation	Spearman	OID30297	0.779496	50	0	0	Strong correlation	Spearman
Eldjarn et al.	P03951	F11	Coagulation factor XI	NA	SeqId.2190-55	OID30773	0.660139	1514	1.00042e-171	NA	Moderate correlation	Spearman	OID30773	0.643772	88	1.32884e-11	3.56356e-11	Moderate correlation	Spearman
Eldjarn et al.	P39060	COL18A1	Collagen alpha-1(XVIII) chain	NA	SeqId.2201-17	OID20332	0.487004	1514	4.85712e-87	NA	Weak correlation	Spearman	OID20332	0.578951	88	5.95967e-09	1.39306e-08	Moderate correlation	Spearman
Eldjarn et al.	P01033	TIMP1	Metalloproteinase inhibitor 1	NA	SeqId.2211-9	OID20418	0.0647559	1514	0.0137497	NA	No correlation	Spearman	OID20418	0.790708	88	0	0	Strong correlation	Spearman
Eldjarn et al.	P16035	TIMP2	Metalloproteinase inhibitor 2	NA	SeqId.2278-61	OID30318	0.197579	1514	1.726e-13	NA	No correlation	Spearman	OID30318	0.430876	88	3.33121e-05	5.83996e-05	Weak correlation	Spearman
Eldjarn et al.	P01137	TGFB1	Transforming growth factor beta-1 proprotein	NA	SeqId.2333-72	OID20621	0.234568	1514	3.5432e-19	NA	No correlation	Spearman	OID20621	0.537565	88	1.10129e-07	2.35931e-07	Moderate correlation	Spearman
Eldjarn et al.	P01031	C5	Complement C5	NA	SeqId.2381-52	OID30744	0.331827	1514	1.81373e-36	NA	Weak correlation	Spearman	OID30744	0.501356	88	9.37772e-07	1.8445e-06	Moderate correlation	Spearman
Eldjarn et al.	P02649	APOE	Apolipoprotein E	NA	SeqId.2418-55	OID30727	0.259477	1514	1.86678e-22	NA	No correlation	Spearman	OID30727	0.484768	88	1.70021e-06	3.28688e-06	Weak correlation	Spearman
Eldjarn et al.	Q9H2A7	CXCL16	C-X-C motif chemokine 16	NA	SeqId.2436-49	OID20282	0.532723	1514	7.23784e-107	NA	Moderate correlation	Spearman	OID20282	0.638163	49	1.55955e-06	3.02012e-06	Moderate correlation	Spearman
Eldjarn et al.	P02743	APCS	Serum amyloid P-component	NA	SeqId.2474-54	OID30778	0.720084	1514	9.86607e-219	NA	Strong correlation	Spearman	OID30778	0.792135	88	0	0	Strong correlation	Spearman
Eldjarn et al.	P10721	KIT	Mast/stem cell growth factor receptor Kit	NA	SeqId.2475-1	OID20370	0.555983	1514	3.51616e-118	NA	Moderate correlation	Spearman	OID20370	0.832782	88	0	0	Strong correlation	Spearman
Eldjarn et al.	O00451	GFRA2	GDNF family receptor alpha-2	NA	SeqId.2515-14	OID21330	0.49312	1514	1.60537e-89	NA	Weak correlation	Spearman	OID21330	0.561252	88	2.30096e-08	5.21644e-08	Moderate correlation	Spearman
Eldjarn et al.	O00585	CCL21	C-C motif chemokine 21	NA	SeqId.2516-57	OID20686	0.435707	1514	8.98808e-67	NA	Weak correlation	Spearman	OID20686	0.382433	56	0.00384621	0.0056103	Weak correlation	Spearman
Eldjarn et al.	P05156	CFI	Complement factor I	NA	SeqId.2567-5	OID30772	0.418463	1514	4.93037e-59	NA	Weak correlation	Spearman	OID30772	0.695502	88	0	0	Moderate correlation	Spearman
Eldjarn et al.	P17936	IGFBP3	Insulin-like growth factor-binding protein 3	NA	SeqId.2571-12	OID20398	0.482725	1514	2.46813e-85	NA	Weak correlation	Spearman	OID20398	0.715332	88	0	0	Strong correlation	Spearman
Eldjarn et al.	P14780	MMP9	Matrix metalloproteinase-9	NA	SeqId.2579-17	OID21103	0.849072	1514	0	NA	Strong correlation	Spearman	OID21103	0.924941	88	0	0	Strong correlation	Spearman
Eldjarn et al.	P05164	MPO	Myeloperoxidase	NA	SeqId.2580-83	OID21100	0.565791	1514	3.16952e-123	NA	Moderate correlation	Spearman	OID21100	0.66227	88	0	0	Moderate correlation	Spearman
Eldjarn et al.	P01236	PRL	Prolactin	NA	SeqId.2585-2	OID21033	0.802205	1514	0	NA	Strong correlation	Spearman	OID21033	0.699702	57	1.4541e-09	3.60808e-09	Moderate correlation	Spearman
Eldjarn et al.	Q01973	ROR1	Inactive tyrosine-protein kinase transmembrane receptor ROR1	NA	SeqId.2590-69	OID20224	0.541227	1514	6.6982e-111	NA	Moderate correlation	Spearman	OID20224	0.302477	44	0.0459703	0.0600699	Weak correlation	Spearman
Eldjarn et al.	P01034	CST3	Cystatin-C	NA	SeqId.2609-59	OID20400	0.585753	1514	4.94016e-134	NA	Moderate correlation	Spearman	OID20400	0.727202	88	0	0	Strong correlation	Spearman
Eldjarn et al.	Q06418	TYRO3	Tyrosine-protein kinase receptor TYRO3	NA	SeqId.2611-72	OID20161	0.309824	1514	1.45539e-33	NA	Weak correlation	Spearman	OID20161	0.190868	76	0.0985914	0.12423	No correlation	Spearman
Eldjarn et al.	P55010	EIF5	Eukaryotic translation initiation factor 5	NA	SeqId.2612-5	OID30156	0.356606	1514	3.12536e-42	NA	Weak correlation	Spearman	OID30156	0.435468	29	0.0190652	0.0259021	Weak correlation	Spearman
Eldjarn et al.	P04626	ERBB2	Receptor tyrosine-protein kinase erbB-2	NA	SeqId.2616-23	OID21520	-0.0389159	1514	0.138975	NA	No correlation	Spearman	OID21520	0.285824	76	0.0125635	0.0174253	No correlation	Spearman
Eldjarn et al.	P21860	ERBB3	Receptor tyrosine-protein kinase erbB-3	NA	SeqId.2617-56	OID20705	0.341194	1514	5.43754e-40	NA	Weak correlation	Spearman	OID20705	0.381654	76	0.000729568	0.00113768	Weak correlation	Spearman
Eldjarn et al.	Q15303	ERBB4	Receptor tyrosine-protein kinase erbB-4	NA	SeqId.2618-10	OID21510	-0.0161279	1514	0.539873	NA	No correlation	Spearman	OID21510	0.0666667	10	0.864754	0.889979	No correlation	Spearman
Eldjarn et al.	P40189	IL6ST	Interleukin-6 receptor subunit beta	NA	SeqId.2620-4	OID20147	0.308603	1514	2.67039e-33	NA	Weak correlation	Spearman	OID20147	0.293573	88	0.00550274	0.00790406	No correlation	Spearman
Eldjarn et al.	Q08334	IL10RB	Interleukin-10 receptor subunit beta	NA	SeqId.2631-50	OID20696	0.129929	1514	9.14658e-07	NA	No correlation	Spearman	OID20696	-0.429701	22	0.0472039	0.0615395	No correlation	Spearman
Eldjarn et al.	P78552	IL13RA1	Interleukin-13 receptor subunit alpha-1	NA	SeqId.2633-52	OID21504	0.28625	1514	1.08796e-28	NA	No correlation	Spearman	OID21504	0.47318	88	3.22972e-06	6.11803e-06	Weak correlation	Spearman
Eldjarn et al.	P22897	MRC1	Macrophage mannose receptor 1	NA	SeqId.2637-77	OID30694	0.584625	1514	4.93624e-126	NA	Moderate correlation	Spearman	OID30694	0.808143	88	0	0	Strong correlation	Spearman
Eldjarn et al.	P22223	CDH3	Cadherin-3	NA	SeqId.2643-57	OID21008	-0.0575788	1514	0.0285106	NA	No correlation	Spearman	OID21008	0.426216	44	0.00421298	0.00611369	Weak correlation	Spearman
Eldjarn et al.	P32942	ICAM3	Intercellular adhesion molecule 3	NA	SeqId.2649-77	OID20277	-0.0249529	1514	0.342864	NA	No correlation	Spearman	OID20277	0.620866	88	0	0	Moderate correlation	Spearman
Eldjarn et al.	Q03405	PLAUR	Urokinase plasminogen activator surface receptor	NA	SeqId.2652-15	OID20764	0.474486	1514	1.66055e-80	NA	Weak correlation	Spearman	OID20764	0.446152	76	6.40721e-05	0.000109797	Weak correlation	Spearman
Eldjarn et al.	P19438	TNFRSF1A	Tumor necrosis factor receptor superfamily member 1A	NA	SeqId.2654-19	OID21155	0.618871	1514	1.02419e-153	NA	Moderate correlation	Spearman	OID21155	0.287381	66	0.0196087	0.0266084	No correlation	Spearman
Eldjarn et al.	Q16288	NTRK3	NT-3 growth factor receptor	NA	SeqId.2658-27	OID21057	0.469562	1514	3.09713e-80	NA	Weak correlation	Spearman	OID21057	0.500123	88	1.00464e-06	1.96574e-06	Moderate correlation	Spearman
Eldjarn et al.	P07585	DCN	Decorin	NA	SeqId.2666-53	OID20106	-0.0882118	1514	0.00078175	NA	No correlation	Spearman	OID20106	0.284159	57	0.0325295	0.0432577	No correlation	Spearman
Eldjarn et al.	P00533	EGFR	Epidermal growth factor receptor	NA	SeqId.2677-1	OID20319	0.458814	1514	3.10562e-76	NA	Weak correlation	Spearman	OID20319	0.589071	88	1.56869e-09	3.87539e-09	Moderate correlation	Spearman
Eldjarn et al.	P14210	HGF	Hepatocyte growth factor	NA	SeqId.2681-23	OID20656	0.57522	1514	1.05644e-125	NA	Moderate correlation	Spearman	OID20656	0.424176	14	0.132342	0.163831	Weak correlation	Spearman
Eldjarn et al.	P01024	C3	Complement C3	NA	SeqId.2683-1	OID30776	0.593909	1514	5.26767e-131	NA	Moderate correlation	Spearman	OID30776	0.423814	88	4.58379e-05	7.98626e-05	Weak correlation	Spearman
Eldjarn et al.	Q16674	MIA	Melanoma-derived growth regulatory protein	NA	SeqId.2687-2	OID21531	0.650841	1514	4.31015e-175	NA	Moderate correlation	Spearman	OID21531	0.191697	27	0.336569	0.382665	No correlation	Spearman
Eldjarn et al.	P14555	PLA2G2A	Phospholipase A2, membrane associated	NA	SeqId.2692-74	OID20274	0.696327	1514	2.17784e-210	NA	Moderate correlation	Spearman	OID20274	0.677992	36	9.8326e-06	1.76768e-05	Moderate correlation	Spearman
Eldjarn et al.	P16284	PECAM1	Platelet endothelial cell adhesion molecule	NA	SeqId.2695-25	OID21131	0.0306954	1514	0.243249	NA	No correlation	Spearman	OID21131	0.450988	88	1.29364e-05	2.30366e-05	Weak correlation	Spearman
Eldjarn et al.	P02776	PF4	Platelet factor 4	NA	SeqId.2697-7	OID30764	0.737663	1514	6.08984e-235	NA	Strong correlation	Spearman	OID30764	0.777465	88	0	0	Strong correlation	Spearman
Eldjarn et al.	P07225	PROS1	Vitamin K-dependent protein S	NA	SeqId.2700-56	OID30737	0.503128	1514	1.51967e-88	NA	Moderate correlation	Spearman	OID30737	0.571495	88	6.05787e-09	1.41309e-08	Moderate correlation	Spearman
Eldjarn et al.	P05543	SERPINA7	Thyroxine-binding globulin	NA	SeqId.2706-69	OID30724	0.40341	1514	1.31171e-54	NA	Weak correlation	Spearman	OID30724	0.654715	88	0	0	Moderate correlation	Spearman
Eldjarn et al.	P48745	CCN3	CCN family member 3	NA	SeqId.2737-22	OID20299	0.032867	1514	0.211482	NA	No correlation	Spearman	OID20299	0.412634	63	0.000858141	0.00133083	Weak correlation	Spearman
Eldjarn et al.	Q9Y286	SIGLEC7	Sialic acid-binding Ig-like lectin 7	NA	SeqId.2742-68	OID20190	0.500731	1514	1.11459e-92	NA	Moderate correlation	Spearman	OID20190	0.545455	21	0.0116978	0.0162645	Moderate correlation	Spearman
Eldjarn et al.	Q15465	SHH	Sonic hedgehog protein	NA	SeqId.2743-5	OID30516	-0.140868	1514	1.71602e-07	NA	No correlation	Spearman	OID30516	0.157409	88	0.142814	0.176215	No correlation	Spearman
Eldjarn et al.	P02647	APOA1	Apolipoprotein A-I	NA	SeqId.2750-3	OID30769	-0.00673938	1514	0.80347	NA	No correlation	Spearman	OID30769	0.767289	88	2.83435e-18	8.35505e-18	Strong correlation	Spearman
Eldjarn et al.	P01024	C3	Complement C3	NA	SeqId.2754-50	OID30776	0.572976	1514	5.10967e-120	NA	Moderate correlation	Spearman	OID30776	0.423814	88	4.58379e-05	7.98626e-05	Weak correlation	Spearman
Eldjarn et al.	P08833	IGFBP1	Insulin-like growth factor-binding protein 1	NA	SeqId.2771-35	OID20246	0.890732	1514	0	NA	Strong correlation	Spearman	OID20246	0.868486	78	0	0	Strong correlation	Spearman
Eldjarn et al.	P08254	MMP3	Stromelysin-1	NA	SeqId.2788-55	OID21083	-0.0566941	1514	0.0310458	NA	No correlation	Spearman	OID21083	0.8601	88	7.20022e-27	2.24559e-26	Strong correlation	Spearman
Eldjarn et al.	P09237	MMP7	Matrilysin	NA	SeqId.2789-26	OID20087	0.741875	1514	4.2951e-253	NA	Strong correlation	Spearman	OID20087	0.70751	22	0.000337407	0.000544968	Strong correlation	Spearman
Eldjarn et al.	P02775	PPBP	Platelet basic protein	NA	SeqId.2790-54	OID30761	0.81203	1514	2.64819186170908e-321	NA	Strong correlation	Spearman	OID30761	0.894896	88	0	0	Strong correlation	Spearman
Eldjarn et al.	P00441	SOD1	Superoxide dismutase [Cu-Zn]	NA	SeqId.2794-60	OID20386	0.604943	1514	3.72354e-145	NA	Moderate correlation	Spearman	OID20386	0.841353	88	1.06143e-24	3.29218e-24	Strong correlation	Spearman
Eldjarn et al.	P04114	APOB	Apolipoprotein B-100	NA	SeqId.2797-56	OID30673	0.297971	1514	2.07948e-29	NA	No correlation	Spearman	OID30673	-0.18099	88	0.0915003	0.115811	No correlation	Spearman
Eldjarn et al.	Q15389	ANGPT1	Angiopoietin-1	NA	SeqId.2811-27	OID20740	0.767591	1514	7.84335e-276	NA	Strong correlation	Spearman	OID20740	0.963636	10	0	0	Strong correlation	Spearman
Eldjarn et al.	P50895	BCAM	Basal cell adhesion molecule	NA	SeqId.2816-50	OID21076	0.384383	1514	3.71601e-52	NA	Weak correlation	Spearman	OID21076	0.582984	88	4.18171e-09	9.98129e-09	Moderate correlation	Spearman
Eldjarn et al.	P33151	CDH5	Cadherin-5	NA	SeqId.2819-23	OID20243	0.535824	1514	2.52308e-108	NA	Moderate correlation	Spearman	OID20243	0.702711	88	2.33059e-14	6.46494e-14	Strong correlation	Spearman
Eldjarn et al.	P78423	CX3CL1	Fractalkine	NA	SeqId.2827-23	OID20976	0.317377	1514	3.19153e-35	NA	Weak correlation	Spearman	OID20976	0.119652	33	0.505671	0.558067	No correlation	Spearman
Eldjarn et al.	O43278	SPINT1	Kunitz-type protease inhibitor 1	NA	SeqId.2828-82	OID21109	0.335441	1514	2.17967e-39	NA	Weak correlation	Spearman	OID21109	0.846818	88	0	0	Strong correlation	Spearman
Eldjarn et al.	P80188	LCN2	Neutrophil gelatinase-associated lipocalin	NA	SeqId.2836-68	OID20392	0.685953	1514	9.11488e-202	NA	Moderate correlation	Spearman	OID20392	0.816486	88	3.19011e-22	9.73414e-22	Strong correlation	Spearman
Eldjarn et al.	P08581	MET	Hepatocyte growth factor receptor	NA	SeqId.2837-3	OID20269	0.510325	1514	8.91832e-97	NA	Moderate correlation	Spearman	OID20269	0.536334	88	7.21464e-08	1.56041e-07	Moderate correlation	Spearman
Eldjarn et al.	O43291	SPINT2	Kunitz-type protease inhibitor 2	NA	SeqId.2843-13	OID20720	0.402935	1514	1.75991e-56	NA	Weak correlation	Spearman	OID20720	0.0515385	25	0.806655	0.836285	No correlation	Spearman
Eldjarn et al.	P35590	TIE1	Tyrosine-protein kinase receptor Tie-1	NA	SeqId.2844-53	OID20303	0.484511	1514	4.82017e-86	NA	Weak correlation	Spearman	OID20303	0.523293	88	1.68633e-07	3.51916e-07	Moderate correlation	Spearman
Eldjarn et al.	P01031	C5	Complement C5	NA	SeqId.2851-63	OID30744	0.281114	1514	3.15426e-26	NA	No correlation	Spearman	OID30744	0.501356	88	9.37772e-07	1.8445e-06	Moderate correlation	Spearman
Eldjarn et al.	P01011	SERPINA3	Alpha-1-antichymotrypsin	NA	SeqId.2879-9	OID30786	-0.0454981	1514	0.0927793	NA	No correlation	Spearman	OID30786	0.825508	88	0	0	Strong correlation	Spearman
Eldjarn et al.	P10643	C7	Complement component C7	NA	SeqId.2888-49	OID30766	0.401021	1514	6.30549e-54	NA	Weak correlation	Spearman	OID30766	0.756801	88	1.47995e-17	4.32867e-17	Strong correlation	Spearman
Eldjarn et al.	Q16627	CCL14	C-C motif chemokine 14	NA	SeqId.2900-53	OID20401	0.640352	1514	8.4855e-168	NA	Moderate correlation	Spearman	OID20401	0.588675	88	1.61865e-09	3.97274e-09	Moderate correlation	Spearman
Eldjarn et al.	P05121	SERPINE1	Plasminogen activator inhibitor 1	NA	SeqId.2925-9	OID20342	0.765803	1514	2.37714e-279	NA	Strong correlation	Spearman	OID20342	0.856187	88	0	0	Strong correlation	Spearman
Eldjarn et al.	P41271	NBL1	Neuroblastoma suppressor of tumorigenicity 1	NA	SeqId.2944-66	OID21486	0.546306	1514	2.29738e-113	NA	Moderate correlation	Spearman	OID21486	0.757293	76	0	0	Strong correlation	Spearman
Eldjarn et al.	P00746	CFD	Complement factor D	NA	SeqId.2946-52	OID30738	0.548083	1514	6.09243e-108	NA	Moderate correlation	Spearman	OID30738	0.690501	88	0	0	Moderate correlation	Spearman
Eldjarn et al.	P10912	GHR	Growth hormone receptor	NA	SeqId.2948-58	OID30574	0.780343	1514	2.26754e-280	NA	Strong correlation	Spearman	OID30574	0.876708	88	4.52267e-29	1.41443e-28	Strong correlation	Spearman
Eldjarn et al.	P22692	IGFBP4	Insulin-like growth factor-binding protein 4	NA	SeqId.2950-57	OID21158	0.314487	1514	1.3941e-34	NA	Weak correlation	Spearman	OID21158	0.718344	88	0	0	Strong correlation	Spearman
Eldjarn et al.	P27918	CFP	Properdin	NA	SeqId.2960-66	OID30784	0.462876	1514	1.77857e-73	NA	Weak correlation	Spearman	OID30784	0.153728	88	0.152485	0.18672	No correlation	Spearman
Eldjarn et al.	P04070	PROC	Vitamin K-dependent protein C	NA	SeqId.2961-1	OID20402	0.220574	1514	2.1021e-17	NA	No correlation	Spearman	OID20402	0.649695	88	0	0	Moderate correlation	Spearman
Eldjarn et al.	Q9Y240	CLEC11A	C-type lectin domain family 11 member A	NA	SeqId.2966-65	OID21112	0.633958	1514	1.72646e-163	NA	Moderate correlation	Spearman	OID21112	0.141172	88	0.189534	0.227643	No correlation	Spearman
Eldjarn et al.	P19320	VCAM1	Vascular cell adhesion protein 1	NA	SeqId.2967-8	OID20396	0.511222	1514	3.6327e-97	NA	Moderate correlation	Spearman	OID20396	0.817583	88	0	0	Strong correlation	Spearman
Eldjarn et al.	P16671	CD36	Platelet glycoprotein 4	NA	SeqId.2973-15	OID30485	0.367629	1514	5.75734e-45	NA	Weak correlation	Spearman	OID30485	0.326987	88	0.00196886	0.00296775	Weak correlation	Spearman
Eldjarn et al.	Q12860	CNTN1	Contactin-1	NA	SeqId.2974-61	OID20307	0.521724	1514	8.11594e-102	NA	Moderate correlation	Spearman	OID20307	0.851814	88	7.12213e-26	2.21512e-25	Strong correlation	Spearman
Eldjarn et al.	P29279	CCN2	CCN family member 2	NA	SeqId.2975-19	OID20709	0.502849	1514	9.85983e-92	NA	Moderate correlation	Spearman	OID20709	0.331347	76	0.00361019	0.00529338	Weak correlation	Spearman
Eldjarn et al.	P09341	CXCL1	Growth-regulated alpha protein	NA	SeqId.2985-35	OID20762	0.783236	1514	1.46807e-294	NA	Strong correlation	Spearman	OID20762	0.119481	21	0.604779	0.650281	No correlation	Spearman
Eldjarn et al.	P14778	IL1R1	Interleukin-1 receptor type 1	NA	SeqId.2991-9	OID21116	0.386711	1514	8.05055e-53	NA	Weak correlation	Spearman	OID21116	0.453482	88	9.12264e-06	1.64266e-05	Weak correlation	Spearman
Eldjarn et al.	Q96F46	IL17RA	Interleukin-17 receptor A	NA	SeqId.2992-59	OID21089	0.627738	1514	2.14644e-159	NA	Moderate correlation	Spearman	OID21089	0.783333	9	0.0172233	0.0234279	Strong correlation	Spearman
Eldjarn et al.	P11226	MBL2	Mannose-binding protein C	NA	SeqId.3000-66	OID30759	0.896399	1514	0	NA	Strong correlation	Spearman	OID30759	0.970972	88	3.29761e-55	1.06371e-54	Strong correlation	Spearman
Eldjarn et al.	Q9BQ51	PDCD1LG2	Programmed cell death 1 ligand 2	NA	SeqId.3004-67	OID21273	0.294313	1514	2.63463e-30	NA	No correlation	Spearman	OID21273	0.423451	36	0.0100709	0.0140371	Weak correlation	Spearman
Eldjarn et al.	Q03167	TGFBR3	Transforming growth factor beta receptor type 3	NA	SeqId.3009-3	OID20255	0.517164	1514	8.8864e-100	NA	Moderate correlation	Spearman	OID20255	0.613991	88	1.99931e-10	5.21298e-10	Moderate correlation	Spearman
Eldjarn et al.	P08697	SERPINF2	Alpha-2-antiplasmin	NA	SeqId.3024-18	OID30779	0.342892	1514	5.61322e-39	NA	Weak correlation	Spearman	OID30779	0.462013	88	7.52083e-06	1.36731e-05	Weak correlation	Spearman
Eldjarn et al.	Q9NNX6	CD209	CD209 antigen	NA	SeqId.3029-52	OID20262	0.691814	1514	1.36116e-206	NA	Moderate correlation	Spearman	OID20262	0.539062	88	1.00232e-07	2.15958e-07	Moderate correlation	Spearman
Eldjarn et al.	Q9H2X3	CLEC4M	C-type lectin domain family 4 member M	NA	SeqId.3030-3	OID30405	0.0330064	1514	0.222801	NA	No correlation	Spearman	OID30405	0.274986	22	0.214712	0.255168	No correlation	Spearman
Eldjarn et al.	P02144	MB	Myoglobin	NA	SeqId.3042-7	OID20263	0.459295	1514	2.06947e-76	NA	Weak correlation	Spearman	OID20263	0.895442	88	0	0	Strong correlation	Spearman
Eldjarn et al.	P09486	SPARC	SPARC	NA	SeqId.3043-49	OID21511	0.705692	1514	1.70092e-218	NA	Strong correlation	Spearman	OID21511	0.896622	88	0	0	Strong correlation	Spearman
Eldjarn et al.	P55774	CCL18	C-C motif chemokine 18	NA	SeqId.3044-3	OID20395	0.72911	1514	3.00741e-240	NA	Strong correlation	Spearman	OID20395	0.786147	88	0	0	Strong correlation	Spearman
Eldjarn et al.	P04275	VWF	von Willebrand factor	NA	SeqId.3050-7	OID20256	0.187157	1514	7.14045e-13	NA	No correlation	Spearman	OID20256	0.714276	88	0	0	Strong correlation	Spearman
Eldjarn et al.	Q9Y275	TNFSF13B	Tumor necrosis factor ligand superfamily member 13B	NA	SeqId.3059-50	OID20272	0.467935	1514	1.27618e-79	NA	Weak correlation	Spearman	OID20272	0.418037	88	5.92239e-05	0.000102238	Weak correlation	Spearman
Eldjarn et al.	P02748	C9	Complement component C9	NA	SeqId.3060-43	OID30698	0.546842	1514	2.2921e-107	NA	Moderate correlation	Spearman	OID30698	0.850164	88	0	0	Strong correlation	Spearman
Eldjarn et al.	P17931	LGALS3	Galectin-3	NA	SeqId.3066-12	OID20284	0.553493	1514	6.31368e-117	NA	Moderate correlation	Spearman	OID20284	0.391286	88	0.000183553	0.000303413	Weak correlation	Spearman
Eldjarn et al.	O95998	IL18BP	Interleukin-18-binding protein	NA	SeqId.3073-51	OID20348	0.534873	1514	7.09072e-108	NA	Moderate correlation	Spearman	OID20348	0.637813	76	0	0	Moderate correlation	Spearman
Eldjarn et al.	P18428	LBP	Lipopolysaccharide-binding protein	NA	SeqId.3074-6	OID20355	0.297754	1514	5.18788e-31	NA	No correlation	Spearman	OID20355	0.772445	88	0	0	Strong correlation	Spearman
Eldjarn et al.	P00742	F10	Coagulation factor X	NA	SeqId.3077-66	OID30684	0.569769	1514	2.1028e-118	NA	Moderate correlation	Spearman	OID30684	0.683485	88	2.17354e-13	5.89887e-13	Moderate correlation	Spearman
Eldjarn et al.	Q99969	RARRES2	Retinoic acid receptor responder protein 2	NA	SeqId.3079-62	OID20373	0.499264	1514	4.59041e-92	NA	Weak correlation	Spearman	OID20373	0.433007	88	3.02139e-05	5.30506e-05	Weak correlation	Spearman
Eldjarn et al.	P49767	VEGFC	Vascular endothelial growth factor C	NA	SeqId.3132-1	OID21524	0.586039	1514	3.41352e-134	NA	Moderate correlation	Spearman	OID21524	0.0879121	13	0.778501	0.810072	No correlation	Spearman
Eldjarn et al.	P20333	TNFRSF1B	Tumor necrosis factor receptor superfamily member 1B	NA	SeqId.3152-57	OID21145	0.661617	1514	6.79556e-183	NA	Moderate correlation	Spearman	OID21145	0.916667	9	0.00131173	0.00201489	Strong correlation	Spearman
Eldjarn et al.	P20138	CD33	Myeloid cell surface antigen CD33	NA	SeqId.3166-92	OID21472	0.696419	1514	1.81933e-210	NA	Moderate correlation	Spearman	OID21472	0.638159	78	0	0	Moderate correlation	Spearman
Eldjarn et al.	P35475	IDUA	Alpha-L-iduronidase	NA	SeqId.3169-70	OID21468	0.712113	1514	3.05212e-224	NA	Strong correlation	Spearman	OID21468	0.733333	9	0.0311232	0.0414365	Strong correlation	Spearman
Eldjarn et al.	P05067	APP	Amyloid-beta precursor protein	NA	SeqId.3171-57	OID21070	0.752736	1514	1.22738e-264	NA	Strong correlation	Spearman	OID21070	0.393399	88	0.000168405	0.000280014	Weak correlation	Spearman
Eldjarn et al.	Q9UHI8	ADAMTS1	A disintegrin and metalloproteinase with thrombospondin motifs 1	NA	SeqId.3174-2	OID30528	-0.0422051	1514	0.118963	NA	No correlation	Spearman	OID30528	0.287979	88	0.00668529	0.00949395	No correlation	Spearman
Eldjarn et al.	Q76LX8	ADAMTS13	A disintegrin and metalloproteinase with thrombospondin motifs 13	NA	SeqId.3175-51	OID20249	0.485364	1514	2.20219e-86	NA	Weak correlation	Spearman	OID20249	0.730199	88	6.89836e-16	1.95685e-15	Strong correlation	Spearman
Eldjarn et al.	P53634	CTSC	Dipeptidyl peptidase 1	NA	SeqId.3178-5	OID20679	-0.0132256	1514	0.61876	NA	No correlation	Spearman	OID20679	0.305731	88	0.00390697	0.00569157	Weak correlation	Spearman
Eldjarn et al.	P25774	CTSS	Cathepsin S	NA	SeqId.3181-50	OID21056	0.471218	1514	7.27592e-81	NA	Weak correlation	Spearman	OID21056	0.259043	88	0.0150246	0.0206109	No correlation	Spearman
Eldjarn et al.	P08709	F7	Coagulation factor VII	NA	SeqId.3184-25	OID20372	0.522358	1514	4.20086e-102	NA	Moderate correlation	Spearman	OID20372	0.726445	88	0	0	Strong correlation	Spearman
Eldjarn et al.	P06681	C2	Complement C2	NA	SeqId.3186-2	OID20410	0.450204	1514	3.94036e-73	NA	Weak correlation	Spearman	OID20410	0.586738	88	1.88565e-09	4.58814e-09	Moderate correlation	Spearman
Eldjarn et al.	P54108	CRISP3	Cysteine-rich secretory protein 3	NA	SeqId.3187-52	OID30715	-0.000378699	1514	0.988843	NA	No correlation	Spearman	OID30715	0.760752	88	0	0	Strong correlation	Spearman
Eldjarn et al.	Q9HCN6	GP6	Platelet glycoprotein VI	NA	SeqId.3194-36	OID21091	0.777679	1514	1.39143e-293	NA	Strong correlation	Spearman	OID21091	0.932157	88	1.04175e-39	3.35083e-39	Strong correlation	Spearman
Eldjarn et al.	P22304	IDS	Iduronate 2-sulfatase	NA	SeqId.3198-4	OID20619	0.063431	1514	0.0168998	NA	No correlation	Spearman	OID20619	0.305548	88	0.00379295	0.00554695	Weak correlation	Spearman
Eldjarn et al.	P09960	LTA4H	Leukotriene A-4 hydrolase	NA	SeqId.3204-2	OID21452	0.777065	1514	7.96668e-293	NA	Strong correlation	Spearman	OID21452	0.500123	88	1.00464e-06	1.96574e-06	Moderate correlation	Spearman
Eldjarn et al.	Q9Y5Y7	LYVE1	Lymphatic vessel endothelial hyaluronic acid receptor 1	NA	SeqId.3206-4	OID30728	0.658186	1514	2.23919e-170	NA	Moderate correlation	Spearman	OID30728	0.759501	88	0	0	Strong correlation	Spearman
Eldjarn et al.	Q9NQ76	MEPE	Matrix extracellular phosphoglycoprotein	NA	SeqId.3209-69	OID20753	0.00118294	1514	0.964501	NA	No correlation	Spearman	OID20753	0.473504	26	0.0154892	0.0211967	Weak correlation	Spearman
Eldjarn et al.	Q9NR71	ASAH2	Neutral ceramidase	NA	SeqId.3212-30	OID20996	0.74914	1514	9.48813e-261	NA	Strong correlation	Spearman	OID20996	0.823289	88	0	0	Strong correlation	Spearman
Eldjarn et al.	P14543	NID1	Nidogen-1	NA	SeqId.3213-65	OID20362	0.578189	1514	7.5263e-130	NA	Moderate correlation	Spearman	OID20362	0.75966	88	0	0	Strong correlation	Spearman
Eldjarn et al.	P01833	PIGR	Polymeric immunoglobulin receptor	NA	SeqId.3216-2	OID21102	0.48205	1514	4.56348e-85	NA	Weak correlation	Spearman	OID21102	0.546811	88	6.10132e-08	1.32724e-07	Moderate correlation	Spearman
Eldjarn et al.	P07949	RET	Proto-oncogene tyrosine-protein kinase receptor Ret	NA	SeqId.3220-40	OID21346	0.771872	1514	1.62396e-286	NA	Strong correlation	Spearman	OID21346	0.793115	33	6.54823e-07	1.30617e-06	Strong correlation	Spearman
Eldjarn et al.	P13686	ACP5	Tartrate-resistant acid phosphatase type 5	NA	SeqId.3232-28	OID20314	0.68522	1514	3.59384e-201	NA	Moderate correlation	Spearman	OID20314	0.512605	35	0.00188445	0.00284811	Moderate correlation	Spearman
Eldjarn et al.	Q8TEU8	WFIKKN2	WAP, Kazal, immunoglobulin, Kunitz and NTR domain-containing protein 2	NA	SeqId.3235-50	OID20785	0.672111	1514	5.06812e-187	NA	Moderate correlation	Spearman	OID20785	0.500205	76	5.70765e-06	1.0495e-05	Moderate correlation	Spearman
Eldjarn et al.	P16112	ACAN	Aggrecan core protein	NA	SeqId.3280-49	OID20159	0.372476	1514	7.65553e-49	NA	Weak correlation	Spearman	OID20159	0.534025	88	1.37316e-07	2.90317e-07	Moderate correlation	Spearman
Eldjarn et al.	Q15582	TGFBI	Transforming growth factor-beta-induced protein ig-h3	NA	SeqId.3283-21	OID20417	0.285247	1514	1.71331e-28	NA	No correlation	Spearman	OID20417	0.53878	88	1.02029e-07	2.1941e-07	Moderate correlation	Spearman
Eldjarn et al.	P00736	C1R	Complement C1r subcomponent	NA	SeqId.3285-23	OID30753	0.0118772	1514	0.660959	NA	No correlation	Spearman	OID30753	0.47517	88	2.89755e-06	5.50729e-06	Weak correlation	Spearman
Eldjarn et al.	Q6YHK3	CD109	CD109 antigen	NA	SeqId.3290-50	OID21108	0.578677	1514	4.07673e-130	NA	Moderate correlation	Spearman	OID21108	0.75892	88	0	0	Strong correlation	Spearman
Eldjarn et al.	P09326	CD48	CD48 antigen	NA	SeqId.3292-75	OID20692	0.458139	1514	1.6851e-74	NA	Weak correlation	Spearman	OID20692	0.649246	75	0	0	Moderate correlation	Spearman
Eldjarn et al.	O43866	CD5L	CD5 antigen-like	NA	SeqId.3293-2	OID30775	0.688168	1514	2.80659e-192	NA	Moderate correlation	Spearman	OID30775	0.758762	88	0	0	Strong correlation	Spearman
Eldjarn et al.	Q8IWV2	CNTN4	Contactin-4	NA	SeqId.3298-52	OID21117	0.455715	1514	4.16045e-75	NA	Weak correlation	Spearman	OID21117	0.624388	88	0	0	Moderate correlation	Spearman
Eldjarn et al.	P12318	FCGR2A	Low affinity immunoglobulin gamma Fc region receptor II-a	NA	SeqId.3309-2	OID20391	0.422366	1514	1.0955e-63	NA	Weak correlation	Spearman	OID20391	0.697017	88	0	0	Moderate correlation	Spearman
Eldjarn et al.	O75015	FCGR3B	Low affinity immunoglobulin gamma Fc region receptor III-B	NA	SeqId.3311-27	OID20387	0.255399	1514	5.56067e-23	NA	No correlation	Spearman	OID20387	0.689902	88	0	0	Moderate correlation	Spearman
Eldjarn et al.	Q15485	FCN2	Ficolin-2	NA	SeqId.3313-21	OID20382	0.369883	1514	3.86866e-48	NA	Weak correlation	Spearman	OID20382	0.596686	88	8.58977e-10	2.17441e-09	Moderate correlation	Spearman
Eldjarn et al.	P56159	GFRA1	GDNF family receptor alpha-1	NA	SeqId.3314-74	OID21457	0.3381	1514	5.02432e-40	NA	Weak correlation	Spearman	OID21457	-0.041958	12	0.903739	0.920037	No correlation	Spearman
Eldjarn et al.	P05546	SERPIND1	Heparin cofactor 2	NA	SeqId.3316-58	OID30767	0.676167	1514	3.36593e-183	NA	Moderate correlation	Spearman	OID30767	0.769317	88	2.03827e-18	6.05581e-18	Strong correlation	Spearman
Eldjarn et al.	Q16270	IGFBP7	Insulin-like growth factor-binding protein 7	NA	SeqId.3320-49	OID20236	0.446818	1514	6.19264e-72	NA	Weak correlation	Spearman	OID20236	0.608734	88	3.13394e-10	8.11519e-10	Moderate correlation	Spearman
Eldjarn et al.	O00339	MATN2	Matrilin-2	NA	SeqId.3325-2	OID20767	0.277226	1514	1.95517e-26	NA	No correlation	Spearman	OID20767	0.158934	76	0.169945	0.205677	No correlation	Spearman
Eldjarn et al.	O75594	PGLYRP1	Peptidoglycan recognition protein 1	NA	SeqId.3329-14	OID20338	0.540016	1514	2.55497e-110	NA	Moderate correlation	Spearman	OID20338	0.746892	88	0	0	Strong correlation	Spearman
Eldjarn et al.	P10646	TFPI	Tissue factor pathway inhibitor	NA	SeqId.3336-50	OID20388	0.478936	1514	7.63324e-84	NA	Weak correlation	Spearman	OID20388	0.683932	88	0	0	Moderate correlation	Spearman
Eldjarn et al.	P35442	THBS2	Thrombospondin-2	NA	SeqId.3339-33	OID21104	0.582637	1514	2.69189e-132	NA	Moderate correlation	Spearman	OID21104	0.38925	66	0.00133841	0.00205029	Weak correlation	Spearman
Eldjarn et al.	P35443	THBS4	Thrombospondin-4	NA	SeqId.3340-53	OID20368	0.605313	1514	2.23502e-145	NA	Moderate correlation	Spearman	OID20368	0.607675	88	0	0	Moderate correlation	Spearman
Eldjarn et al.	Q03154	ACY1	Aminoacylase-1	NA	SeqId.3343-1	OID20137	0.850567	1514	0	NA	Strong correlation	Spearman	OID20137	0.882463	88	0	0	Strong correlation	Spearman
Eldjarn et al.	P01008	SERPINC1	Antithrombin-III	NA	SeqId.3344-60	OID30789	0.156725	1514	5.77369e-09	NA	No correlation	Spearman	OID30789	0.584915	88	2.17497e-09	5.2694e-09	Moderate correlation	Spearman
Eldjarn et al.	P23280	CA6	Carbonic anhydrase 6	NA	SeqId.3352-80	OID21096	0.787185	1514	1.25844e-305	NA	Strong correlation	Spearman	OID21096	0.900004	88	0	0	Strong correlation	Spearman
Eldjarn et al.	Q9BU40	CHRDL1	Chordin-like protein 1	NA	SeqId.3362-61	OID20771	0.578303	1514	2.41414e-127	NA	Moderate correlation	Spearman	OID20771	0.617252	76	4.91343e-09	1.16295e-08	Moderate correlation	Spearman
Eldjarn et al.	Q16610	ECM1	Extracellular matrix protein 1	NA	SeqId.3366-51	OID30736	0.290103	1514	6.75396e-28	NA	No correlation	Spearman	OID30736	0.63022	88	4.73029e-11	1.24778e-10	Moderate correlation	Spearman
Eldjarn et al.	Q9UGM5	FETUB	Fetuin-B	NA	SeqId.3367-8	OID20404	0.640264	1514	9.74575e-168	NA	Moderate correlation	Spearman	OID20404	0.846518	88	0	0	Strong correlation	Spearman
Eldjarn et al.	P05154	SERPINA5	Plasma serine protease inhibitor	NA	SeqId.3389-7	OID30763	0.299991	1514	8.35845e-30	NA	No correlation	Spearman	OID30763	0.533497	88	1.41879e-07	2.99404e-07	Moderate correlation	Spearman
Eldjarn et al.	Q8WWQ8	STAB2	Stabilin-2	NA	SeqId.3399-31	OID30401	0.0889994	1514	0.000991623	NA	No correlation	Spearman	OID30401	0.374133	88	0.000362029	0.000583067	Weak correlation	Spearman
Eldjarn et al.	Q8N1Q1	CA13	Carbonic anhydrase 13	NA	SeqId.3420-21	OID20225	0.759148	1514	9.71072e-272	NA	Strong correlation	Spearman	OID20225	0.577366	76	4.76243e-08	1.04e-07	Moderate correlation	Spearman
Eldjarn et al.	P21709	EPHA1	Ephrin type-A receptor 1	NA	SeqId.3431-54	OID20677	0.620098	1514	1.97734e-151	NA	Moderate correlation	Spearman	OID20677	0.679124	88	0	0	Moderate correlation	Spearman
Eldjarn et al.	P36888	FLT3	Receptor-type tyrosine-protein kinase FLT3	NA	SeqId.3437-80	OID21272	-0.0210858	1514	0.42285	NA	No correlation	Spearman	OID21272	0.125989	76	0.278157	0.323086	No correlation	Spearman
Eldjarn et al.	O95633	FSTL3	Follistatin-related protein 3	NA	SeqId.3438-10	OID20782	0.752412	1514	5.06008e-259	NA	Strong correlation	Spearman	OID20782	0.384073	63	0.00202258	0.00303252	Weak correlation	Spearman
Eldjarn et al.	P06213	INSR	Insulin receptor	NA	SeqId.3448-13	OID30566	0.181424	1514	1.42508e-11	NA	No correlation	Spearman	OID30566	0.299271	68	0.0134497	0.018586	No correlation	Spearman
Eldjarn et al.	P29622	SERPINA4	Kallistatin	NA	SeqId.3449-58	OID30774	0.450881	1514	2.31495e-69	NA	Weak correlation	Spearman	OID30774	0.816403	88	0	0	Strong correlation	Spearman
Eldjarn et al.	Q92876	KLK6	Kallikrein-6	NA	SeqId.3450-4	OID21526	0.0573535	1514	0.0291385	NA	No correlation	Spearman	OID21526	0.505021	88	5.2272e-07	1.05196e-06	Moderate correlation	Spearman
Eldjarn et al.	P09619	PDGFRB	Platelet-derived growth factor receptor beta	NA	SeqId.3459-49	OID20268	0.688947	1514	3.22585e-204	NA	Moderate correlation	Spearman	OID20268	0.834106	88	6.16653e-24	1.90219e-23	Strong correlation	Spearman
Eldjarn et al.	P16581	SELE	E-selectin	NA	SeqId.3470-1	OID20290	0.776713	1514	2.15824e-292	NA	Strong correlation	Spearman	OID20290	0.895565	88	0	0	Strong correlation	Spearman
Eldjarn et al.	P51452	DUSP3	Dual specificity protein phosphatase 3	NA	SeqId.3480-7	OID20827	0.434177	1514	1.38061e-67	NA	Weak correlation	Spearman	OID20827	0.302823	74	0.00872816	0.0122869	Weak correlation	Spearman
Eldjarn et al.	P01019	AGT	Angiotensinogen	NA	SeqId.3484-60	OID30709	0.184138	1514	6.97686e-12	NA	No correlation	Spearman	OID30709	-0.0523936	88	0.627817	0.67313	No correlation	Spearman
Eldjarn et al.	P61769	B2M	Beta-2-microglobulin	NA	SeqId.3485-28	OID30725	0.55375	1514	1.332e-110	NA	Moderate correlation	Spearman	OID30725	0.808302	88	0	0	Strong correlation	Spearman
Eldjarn et al.	P04040	CAT	Catalase	NA	SeqId.3488-64	OID30712	0.670027	1514	1.01769e-178	NA	Moderate correlation	Spearman	OID30712	0.813761	88	0	0	Strong correlation	Spearman
Eldjarn et al.	Q96IY4	CPB2	Carboxypeptidase B2	NA	SeqId.3518-54	OID30734	0.42196	1514	4.28632e-60	NA	Weak correlation	Spearman	OID30734	0.459283	88	8.61565e-06	1.55633e-05	Weak correlation	Spearman
Eldjarn et al.	Q15848	ADIPOQ	Adiponectin	NA	SeqId.3554-24	OID30748	0.880493	1514	0	NA	Strong correlation	Spearman	OID30748	0.930629	88	0	0	Strong correlation	Spearman
Eldjarn et al.	P01009	SERPINA1	Alpha-1-antitrypsin	NA	SeqId.3580-25	OID30750	0.183081	1514	9.2276e-12	NA	No correlation	Spearman	OID30750	0.416683	88	5.38591e-05	9.31192e-05	Weak correlation	Spearman
Eldjarn et al.	P02765	AHSG	Alpha-2-HS-glycoprotein	NA	SeqId.3581-53	OID30706	0.338501	1514	5.71776e-38	NA	Weak correlation	Spearman	OID30706	0.615177	88	0	0	Moderate correlation	Spearman
Eldjarn et al.	P15289	ARSA	Arylsulfatase A	NA	SeqId.3583-54	OID21138	0.171845	1514	4.6972e-11	NA	No correlation	Spearman	OID21138	0.349845	18	0.15495	0.189533	Weak correlation	Spearman
Eldjarn et al.	P35613	BSG	Basigin	NA	SeqId.3585-54	OID20626	0.154636	1514	4.82444e-09	NA	No correlation	Spearman	OID20626	0.174251	63	0.171597	0.207201	No correlation	Spearman
Eldjarn et al.	O95393	BMP10	Bone morphogenetic protein 10	NA	SeqId.3587-53	OID30575	0.144345	1514	8.40926e-08	NA	No correlation	Spearman	OID30575	0.565561	68	8.25055e-07	1.63706e-06	Moderate correlation	Spearman
Eldjarn et al.	P42574	CASP3	Caspase-3	NA	SeqId.3593-72	OID20305	0.720807	1514	2.79344e-232	NA	Strong correlation	Spearman	OID20305	0.900743	88	0	0	Strong correlation	Spearman
Eldjarn et al.	Q13231	CHIT1	Chitotriosidase-1	NA	SeqId.3600-2	OID20312	0.858976	1514	0	NA	Strong correlation	Spearman	OID20312	0.916047	88	0	0	Strong correlation	Spearman
Eldjarn et al.	P48740	MASP1	Mannan-binding lectin serine protease 1	NA	SeqId.3605-77	OID20954	0.185104	1514	1.27864e-12	NA	No correlation	Spearman	OID20954	0.0373095	88	0.730012	0.766682	No correlation	Spearman
Eldjarn et al.	Q9UBP4	DKK3	Dickkopf-related protein 3	NA	SeqId.3607-71	OID20264	0.680291	1514	3.26827e-197	NA	Moderate correlation	Spearman	OID20264	0.824504	88	0	0	Strong correlation	Spearman
Eldjarn et al.	Q04756	HGFAC	Hepatocyte growth factor activator	NA	SeqId.3617-80	OID30718	0.404413	1514	6.76313e-55	NA	Weak correlation	Spearman	OID30718	0.589694	88	2.14365e-09	5.20469e-09	Moderate correlation	Spearman
Eldjarn et al.	Q99538	LGMN	Legumain	NA	SeqId.3622-33	OID20773	0.652724	1514	6.23485e-173	NA	Moderate correlation	Spearman	OID20773	0.538464	68	2.17557e-06	4.17724e-06	Moderate correlation	Spearman
Eldjarn et al.	P35968	KDR	Vascular endothelial growth factor receptor 2	NA	SeqId.3651-50	OID21497	0.568469	1514	1.24131e-124	NA	Moderate correlation	Spearman	OID21497	0.531471	88	1.60732e-07	3.36673e-07	Moderate correlation	Spearman
Eldjarn et al.	P00747	PLG	Plasminogen	NA	SeqId.3710-49	OID30785	0.358709	1514	9.58217e-43	NA	Weak correlation	Spearman	OID30785	0.513138	88	4.79435e-07	9.66576e-07	Moderate correlation	Spearman
Eldjarn et al.	P09603	CSF1	Macrophage colony-stimulating factor 1	NA	SeqId.3738-54	OID20719	0.116004	1514	1.19111e-05	NA	No correlation	Spearman	OID20719	0.77153	88	0	0	Strong correlation	Spearman
Eldjarn et al.	P04070	PROC	Vitamin K-dependent protein C	NA	SeqId.3758-68	OID20402	-0.0456818	1514	0.0823665	NA	No correlation	Spearman	OID20402	0.649695	88	0	0	Moderate correlation	Spearman
Eldjarn et al.	Q02763	TEK	Angiopoietin-1 receptor	NA	SeqId.3773-15	OID21496	0.372708	1514	6.62125e-49	NA	Weak correlation	Spearman	OID21496	0.470043	88	5.01085e-06	9.24387e-06	Weak correlation	Spearman
Eldjarn et al.	Q13443	ADAM9	Disintegrin and metalloproteinase domain-containing protein 9	NA	SeqId.3795-6	OID31488	0.0633185	1514	0.0159261	NA	No correlation	Spearman	OID31488	0.615128	30	0.000393375	0.000630853	Moderate correlation	Spearman
Eldjarn et al.	Q9BY76	ANGPTL4	Angiopoietin-related protein 4	NA	SeqId.3796-79	OID20703	0.106607	1514	5.76192e-05	NA	No correlation	Spearman	OID20703	0.81885	33	4.28435e-07	8.69969e-07	Strong correlation	Spearman
Eldjarn et al.	P19022	CDH2	Cadherin-2	NA	SeqId.3797-1	OID20170	0.0491594	1514	0.0615515	NA	No correlation	Spearman	OID20170	0.652724	88	0	0	Moderate correlation	Spearman
Eldjarn et al.	P07451	CA3	Carbonic anhydrase 3	NA	SeqId.3799-11	OID20271	0.826536	1514	0	NA	Strong correlation	Spearman	OID20271	0.87172	88	0	0	Strong correlation	Spearman
Eldjarn et al.	P21802	FGFR2	Fibroblast growth factor receptor 2	NA	SeqId.3808-76	OID21478	-0.108503	1514	3.53319e-05	NA	No correlation	Spearman	OID21478	0.0873764	68	0.477719	0.528252	No correlation	Spearman
Eldjarn et al.	P49137	MAPKAPK2	MAP kinase-activated protein kinase 2	NA	SeqId.3820-68	OID31293	0.725057	1514	1.20377e-236	NA	Strong correlation	Spearman	OID31293	-0.15	9	0.708069	0.748054	No correlation	Spearman
Eldjarn et al.	P04406	GAPDH	Glyceraldehyde-3-phosphate dehydrogenase	NA	SeqId.3848-14	OID30600	0.135074	1514	5.42443e-07	NA	No correlation	Spearman	OID30600	0.373692	88	0.000368227	0.000592205	Weak correlation	Spearman
Eldjarn et al.	P40925	MDH1	Malate dehydrogenase, cytoplasmic	NA	SeqId.3853-56	OID30669	0.770531	1514	4.65131e-269	NA	Strong correlation	Spearman	OID30669	0.823152	88	7.54813e-23	2.30944e-22	Strong correlation	Spearman
Eldjarn et al.	Q06830	PRDX1	Peroxiredoxin-1	NA	SeqId.3855-56	OID20962	0.399156	1514	1.83175e-56	NA	Weak correlation	Spearman	OID20962	0.475591	88	3.76434e-06	7.09506e-06	Weak correlation	Spearman
Eldjarn et al.	P24666	ACP1	Low molecular weight phosphotyrosine protein phosphatase	NA	SeqId.3858-5	OID30524	0.0714577	1514	0.00824192	NA	No correlation	Spearman	OID30524	0.527139	88	2.09303e-07	4.33584e-07	Moderate correlation	Spearman
Eldjarn et al.	P25786	PSMA1	Proteasome subunit alpha type-1	NA	SeqId.3859-50	OID21221	0.0629784	1514	0.0165764	NA	No correlation	Spearman	OID21221	-0.162217	88	0.13089	0.162212	No correlation	Spearman
Eldjarn et al.	Q6UXD5	SEZ6L2	Seizure 6-like protein 2	NA	SeqId.3867-49	OID21289	-0.0679687	1514	0.00970272	NA	No correlation	Spearman	OID21289	0.593289	88	1.1206e-09	2.80524e-09	Moderate correlation	Spearman
Eldjarn et al.	P13693	TPT1	Translationally-controlled tumor protein	NA	SeqId.3872-2	OID20476	0.207265	1514	3.17807e-15	NA	No correlation	Spearman	OID20476	0.114808	88	0.286242	0.331114	No correlation	Spearman
Eldjarn et al.	Q16543	CDC37	Hsp90 co-chaperone Cdc37	NA	SeqId.3879-50	OID21470	0.618464	1514	1.84665e-153	NA	Moderate correlation	Spearman	OID21470	0.670102	49	3.65972e-07	7.45817e-07	Moderate correlation	Spearman
Eldjarn et al.	P20700	LMNB1	Lamin-B1	NA	SeqId.3889-64	OID31501	0.119778	1514	4.83166e-06	NA	No correlation	Spearman	OID31501	0.362403	30	0.0497809	0.0648243	Weak correlation	Spearman
Eldjarn et al.	Q9UJ70	NAGK	N-acetyl-D-glucosamine kinase	NA	SeqId.3894-15	OID30271	0.688502	1514	1.54324e-192	NA	Moderate correlation	Spearman	OID30271	0.0238095	8	0.976786	0.980259	No correlation	Spearman
Eldjarn et al.	Q08345	DDR1	Epithelial discoidin domain-containing receptor 1	NA	SeqId.4122-12	OID21009	-0.0699716	1514	0.00775293	NA	No correlation	Spearman	OID21009	0.530014	78	9.15098e-07	1.80305e-06	Moderate correlation	Spearman
Eldjarn et al.	P0DMV8	HSPA1A	Heat shock 70 kDa protein 1A	NA	SeqId.4124-24	OID20718	-0.255297	1514	1.55447e-22	NA	No correlation	Spearman	OID20718	0.773942	88	0	0	Strong correlation	Spearman
Eldjarn et al.	P00751	CFB	Complement factor B	NA	SeqId.4129-72	OID30755	0.647906	1514	1.95767e-163	NA	Moderate correlation	Spearman	OID30755	0.823641	88	0	0	Strong correlation	Spearman
Eldjarn et al.	P01127	PDGFB	Platelet-derived growth factor subunit B	NA	SeqId.4149-8	OID20741	0.708915	1514	5.85527e-217	NA	Strong correlation	Spearman	OID20741	0.0253469	46	0.866988	0.891466	No correlation	Spearman
Eldjarn et al.	P00747	PLG	Plasminogen	NA	SeqId.4150-75	OID30785	0.0503897	1514	0.0626241	NA	No correlation	Spearman	OID30785	0.513138	88	4.79435e-07	9.66576e-07	Moderate correlation	Spearman
Eldjarn et al.	P00747	PLG	Plasminogen	NA	SeqId.4151-6	OID30785	0.494574	1514	3.58522e-85	NA	Weak correlation	Spearman	OID30785	0.513138	88	4.79435e-07	9.66576e-07	Moderate correlation	Spearman
Eldjarn et al.	P03952	KLKB1	Plasma kallikrein	NA	SeqId.4152-58	OID30760	0.576259	1514	1.09088e-121	NA	Moderate correlation	Spearman	OID30760	0.793368	88	0	0	Strong correlation	Spearman
Eldjarn et al.	P01011	SERPINA3	Alpha-1-antichymotrypsin	NA	SeqId.4153-11	OID30786	0.425829	1514	2.77985e-61	NA	Weak correlation	Spearman	OID30786	0.825508	88	0	0	Strong correlation	Spearman
Eldjarn et al.	P16109	SELP	P-selectin	NA	SeqId.4154-57	OID20379	0.609133	1514	1.09718e-147	NA	Moderate correlation	Spearman	OID20379	0.830381	88	1.47441e-23	4.53573e-23	Strong correlation	Spearman
Eldjarn et al.	P24821	TNC	Tenascin	NA	SeqId.4155-3	OID20359	0.369701	1514	4.33169e-48	NA	Weak correlation	Spearman	OID20359	0.567964	88	7.8721e-09	1.82872e-08	Moderate correlation	Spearman
Eldjarn et al.	P00734	F2	Prothrombin	NA	SeqId.4157-2	OID30723	0.187008	1514	3.2397e-12	NA	No correlation	Spearman	OID30723	0.469816	88	3.87404e-06	7.27752e-06	Weak correlation	Spearman
Eldjarn et al.	P08603	CFH	Complement factor H	NA	SeqId.4159-130	OID30790	0.318338	1514	1.51772e-33	NA	Weak correlation	Spearman	OID30790	0.523423	88	2.61727e-07	5.37254e-07	Moderate correlation	Spearman
Eldjarn et al.	P02787	TF	Serotransferrin	NA	SeqId.4162-54	OID30783	0.00966231	1514	0.721245	NA	No correlation	Spearman	OID30783	0.368842	88	0.000406057	0.000649346	Weak correlation	Spearman
Eldjarn et al.	P52209	PGD	6-phosphogluconate dehydrogenase, decarboxylating	NA	SeqId.4187-49	OID30344	0.524235	1514	2.73539e-97	NA	Moderate correlation	Spearman	OID30344	0.677222	88	0	0	Moderate correlation	Spearman
Eldjarn et al.	Q9NP79	VTA1	Vacuolar protein sorting-associated protein VTA1 homolog	NA	SeqId.4209-60	OID21016	0.689956	1514	4.74357e-205	NA	Moderate correlation	Spearman	OID21016	0.717544	19	0.000783412	0.00121996	Strong correlation	Spearman
Eldjarn et al.	Q01638	IL1RL1	Interleukin-1 receptor-like 1	NA	SeqId.4234-8	OID20250	0.83091	1514	0	NA	Strong correlation	Spearman	OID20250	0.756446	74	0	0	Strong correlation	Spearman
Eldjarn et al.	P32004	L1CAM	Neural cell adhesion molecule L1	NA	SeqId.4246-40	OID21484	0.512334	1514	1.19022e-97	NA	Moderate correlation	Spearman	OID21484	0.585397	88	3.33429e-09	8.04362e-09	Moderate correlation	Spearman
Eldjarn et al.	Q9UNZ2	NSFL1C	NSFL1 cofactor p47	NA	SeqId.4250-23	OID21022	0.646826	1514	2.8871e-172	NA	Moderate correlation	Spearman	OID21022	0.829893	88	0	0	Strong correlation	Spearman
Eldjarn et al.	P27169	PON1	Serum paraoxonase/arylesterase 1	NA	SeqId.4261-55	OID30704	-0.0186201	1514	0.491693	NA	No correlation	Spearman	OID30704	0.773344	88	0	0	Strong correlation	Spearman
Eldjarn et al.	P06744	GPI	Glucose-6-phosphate isomerase	NA	SeqId.4272-46	OID30680	0.733589	1514	4.53071e-231	NA	Strong correlation	Spearman	OID30680	0.872319	88	0	0	Strong correlation	Spearman
Eldjarn et al.	P30086	PEBP1	Phosphatidylethanolamine-binding protein 1	NA	SeqId.4276-10	OID21087	0.747457	1514	5.94105e-259	NA	Strong correlation	Spearman	OID21087	0.845532	88	0	0	Strong correlation	Spearman
Eldjarn et al.	P07237	P4HB	Protein disulfide-isomerase	NA	SeqId.4278-14	OID21509	-0.111357	1514	2.18113e-05	NA	No correlation	Spearman	OID21509	0.537153	88	6.83184e-08	1.48045e-07	Moderate correlation	Spearman
Eldjarn et al.	Q9HCB6	SPON1	Spondin-1	NA	SeqId.4297-62	OID20759	0.656392	1514	1.61774e-175	NA	Moderate correlation	Spearman	OID20759	0.613454	88	2.09407e-10	5.44748e-10	Moderate correlation	Spearman
Eldjarn et al.	P29350	PTPN6	Tyrosine-protein phosphatase non-receptor type 6	NA	SeqId.4318-12	OID20717	0.430154	1514	6.00644e-65	NA	Weak correlation	Spearman	OID20717	0.897732	88	0	0	Strong correlation	Spearman
Eldjarn et al.	Q9BWV1	BOC	Brother of CDO	NA	SeqId.4328-2	OID20116	0.464981	1514	1.63541e-78	NA	Weak correlation	Spearman	OID20116	0.544466	23	0.00810389	0.0114223	Moderate correlation	Spearman
Eldjarn et al.	P05362	ICAM1	Intercellular adhesion molecule 1	NA	SeqId.4342-10	OID20411	-0.0188028	1514	0.474798	NA	No correlation	Spearman	OID20411	0.728377	88	8.82764e-16	2.49784e-15	Strong correlation	Spearman
Eldjarn et al.	P26927	MST1	Hepatocyte growth factor-like protein	NA	SeqId.4407-10	OID30713	0.804707	1514	3.51468639641229e-311	NA	Strong correlation	Spearman	OID30713	0.751294	88	0	0	Strong correlation	Spearman
Eldjarn et al.	Q07817	BCL2L1	Bcl-2-like protein 1	NA	SeqId.4423-77	OID31152	0.46078	1514	4.64393e-77	NA	Weak correlation	Spearman	OID31152	0.55	9	0.132777	0.164189	Moderate correlation	Spearman
Eldjarn et al.	Q6UWV6	ENPP7	Ectonucleotide pyrophosphatase/phosphodiesterase family member 7	NA	SeqId.4435-66	OID20689	0.896422	1514	0	NA	Strong correlation	Spearman	OID20689	0.733474	62	0	0	Strong correlation	Spearman
Eldjarn et al.	O75356	ENTPD5	Nucleoside diphosphate phosphatase ENTPD5	NA	SeqId.4437-56	OID20104	0.384295	1514	3.93626e-52	NA	Weak correlation	Spearman	OID20104	0.497501	88	8.17172e-07	1.62427e-06	Weak correlation	Spearman
Eldjarn et al.	Q9BZZ2	SIGLEC1	Sialoadhesin	NA	SeqId.4464-10	OID20690	0.148888	1514	1.77052e-08	NA	No correlation	Spearman	OID20690	0.186813	14	0.522077	0.57337	No correlation	Spearman
Eldjarn et al.	Q14515	SPARCL1	SPARC-like protein 1	NA	SeqId.4467-49	OID20361	0.503951	1514	4.85871e-94	NA	Moderate correlation	Spearman	OID20361	0.706407	88	1.48659e-14	4.15436e-14	Strong correlation	Spearman
Eldjarn et al.	P05155	SERPING1	Plasma protease C1 inhibitor	NA	SeqId.4479-14	OID30777	0.308966	1514	1.33426e-31	NA	Weak correlation	Spearman	OID30777	0.55139	88	4.51437e-08	9.93513e-08	Moderate correlation	Spearman
Eldjarn et al.	P01024	C3	Complement C3	NA	SeqId.4480-59	OID30776	0.607443	1514	1.50065e-138	NA	Moderate correlation	Spearman	OID30776	0.423814	88	4.58379e-05	7.98626e-05	Weak correlation	Spearman
Eldjarn et al.	P13591	NCAM1	Neural cell adhesion molecule 1	NA	SeqId.4498-62	OID20354	0.477972	1514	1.8153e-83	NA	Weak correlation	Spearman	OID20354	0.553027	88	4.04665e-08	8.95816e-08	Moderate correlation	Spearman
Eldjarn et al.	P04085	PDGFA	Platelet-derived growth factor subunit A	NA	SeqId.4499-21	OID20313	0.776947	1514	1.11131e-292	NA	Strong correlation	Spearman	OID20313	0.183624	41	0.24953	0.293152	No correlation	Spearman
Eldjarn et al.	Q9Y240	CLEC11A	C-type lectin domain family 11 member A	NA	SeqId.4500-50	OID21112	0.640412	1514	7.72783e-168	NA	Moderate correlation	Spearman	OID21112	0.141172	88	0.189534	0.227643	No correlation	Spearman
Eldjarn et al.	Q10588	BST1	ADP-ribosyl cyclase/cyclic ADP-ribose hydrolase 2	NA	SeqId.4535-50	OID21051	0.709001	1514	1.94611e-221	NA	Strong correlation	Spearman	OID21051	0.851573	88	0	0	Strong correlation	Spearman
Eldjarn et al.	Q4KMG0	CDON	Cell adhesion molecule-related/down-regulated by oncogenes	NA	SeqId.4541-49	OID20754	0.617673	1514	6.2215e-150	NA	Moderate correlation	Spearman	OID20754	0.503117	88	8.49534e-07	1.67973e-06	Moderate correlation	Spearman
Eldjarn et al.	P10909	CLU	Clusterin	NA	SeqId.4542-24	OID30732	0.155375	1514	7.814e-09	NA	No correlation	Spearman	OID30732	0.400444	88	0.00012588	0.000211172	Weak correlation	Spearman
Eldjarn et al.	P02775	PPBP	Platelet basic protein	NA	SeqId.4544-4	OID30761	0.804074	1514	2.51682306205353e-310	NA	Strong correlation	Spearman	OID30761	0.894896	88	0	0	Strong correlation	Spearman
Eldjarn et al.	Q16719	KYNU	Kynureninase	NA	SeqId.4559-64	OID20669	0.432077	1514	1.41486e-65	NA	Weak correlation	Spearman	OID20669	0.447552	12	0.147205	0.18045	Weak correlation	Spearman
Eldjarn et al.	P05090	APOD	Apolipoprotein D	NA	SeqId.4712-28	OID30746	-0.127847	1514	2.13426e-06	NA	No correlation	Spearman	OID30746	0.797348	88	0	0	Strong correlation	Spearman
Eldjarn et al.	P23284	PPIB	Peptidyl-prolyl cis-trans isomerase B	NA	SeqId.4718-5	OID20331	-0.166643	1514	1.79219e-10	NA	No correlation	Spearman	OID20331	0.768553	88	0	0	Strong correlation	Spearman
Eldjarn et al.	P30101	PDIA3	Protein disulfide-isomerase A3	NA	SeqId.4719-58	OID30573	0.364484	1514	3.56091e-44	NA	Weak correlation	Spearman	OID30573	0.359357	88	0.000632191	0.000987198	Weak correlation	Spearman
Eldjarn et al.	Q07654	TFF3	Trefoil factor 3	NA	SeqId.4721-54	OID20371	0.719215	1514	8.7378e-231	NA	Strong correlation	Spearman	OID20371	0.686644	88	0	0	Moderate correlation	Spearman
Eldjarn et al.	P43652	AFM	Afamin	NA	SeqId.4763-31	OID30741	0.611443	1514	7.517e-141	NA	Moderate correlation	Spearman	OID30741	0.74904	88	0	0	Strong correlation	Spearman
Eldjarn et al.	Q6UX06	OLFM4	Olfactomedin-4	NA	SeqId.4769-10	OID30665	-0.0411512	1514	0.128467	NA	No correlation	Spearman	OID30665	0.843077	25	2.10521e-06	4.04903e-06	Strong correlation	Spearman
Eldjarn et al.	Q92484	SMPDL3A	Acid sphingomyelinase-like phosphodiesterase 3a	NA	SeqId.4771-10	OID20676	0.250023	1514	1.1906e-21	NA	No correlation	Spearman	OID20676	0.926596	88	0	0	Strong correlation	Spearman
Eldjarn et al.	P06396	GSN	Gelsolin	NA	SeqId.4775-34	OID30714	0.30168	1514	3.87971e-30	NA	Weak correlation	Spearman	OID30714	0.636419	88	2.66694e-11	7.10135e-11	Moderate correlation	Spearman
Eldjarn et al.	P08185	SERPINA6	Corticosteroid-binding globulin	NA	SeqId.4785-30	OID30743	0.0231143	1514	0.393314	NA	No correlation	Spearman	OID30743	0.596116	88	8.92008e-10	2.25183e-09	Moderate correlation	Spearman
Eldjarn et al.	Q14624	ITIH4	Inter-alpha-trypsin inhibitor heavy chain H4	NA	SeqId.4811-33	OID30762	0.418806	1514	3.88629e-59	NA	Weak correlation	Spearman	OID30762	0.535293	88	1.26922e-07	2.69351e-07	Moderate correlation	Spearman
Eldjarn et al.	P14151	SELL	L-selectin	NA	SeqId.4831-4	OID30752	0.641245	1514	4.44261e-159	NA	Moderate correlation	Spearman	OID30752	0.717745	88	0	0	Strong correlation	Spearman
Eldjarn et al.	Q16620	NTRK2	BDNF/NT-3 growth factors receptor	NA	SeqId.4866-59	OID20136	0.309903	1514	1.39878e-33	NA	Weak correlation	Spearman	OID20136	0.442669	88	1.57055e-05	2.77923e-05	Weak correlation	Spearman
Eldjarn et al.	P03950	ANG	Angiogenin	NA	SeqId.4874-3	OID20403	0.642738	1514	1.96899e-169	NA	Moderate correlation	Spearman	OID20403	0.281885	88	0.00798142	0.0112638	No correlation	Spearman
Eldjarn et al.	P00740	F9	Coagulation factor IX	NA	SeqId.4876-32	OID20349	0.45892	1514	2.83953e-76	NA	Weak correlation	Spearman	OID20349	0.547949	88	3.28432e-08	7.34258e-08	Moderate correlation	Spearman
Eldjarn et al.	P00742	F10	Coagulation factor X	NA	SeqId.4878-3	OID30684	0.587058	1514	2.54583e-127	NA	Moderate correlation	Spearman	OID30684	0.683485	88	2.17354e-13	5.89887e-13	Moderate correlation	Spearman
Eldjarn et al.	Q9UK05	GDF2	Growth/differentiation factor 2	NA	SeqId.4880-21	OID20202	0.533077	1514	4.94507e-107	NA	Moderate correlation	Spearman	OID20202	-0.176024	88	0.100867	0.126956	No correlation	Spearman
Eldjarn et al.	P01275	GCG	Pro-glucagon	NA	SeqId.4891-50	OID21263	0.629498	1514	1.52203e-160	NA	Moderate correlation	Spearman	OID21263	0.568428	44	7.65239e-05	0.000130507	Moderate correlation	Spearman
Eldjarn et al.	P01024	C3	Complement C3	NA	SeqId.4900-8	OID30776	0.493561	1514	8.8622e-85	NA	Weak correlation	Spearman	OID30776	0.423814	88	4.58379e-05	7.98626e-05	Weak correlation	Spearman
Eldjarn et al.	P17813	ENG	Endoglin	NA	SeqId.4908-6	OID20287	0.257601	1514	2.30197e-23	NA	No correlation	Spearman	OID20287	0.361012	88	0.000594652	0.000932448	Weak correlation	Spearman
Eldjarn et al.	P04054	PLA2G1B	Phospholipase A2	NA	SeqId.4910-21	OID20252	0.385622	1514	1.64844e-52	NA	Weak correlation	Spearman	OID20252	0.730421	53	5.38161e-10	1.37462e-09	Strong correlation	Spearman
Eldjarn et al.	P09211	GSTP1	Glutathione S-transferase P	NA	SeqId.4911-49	OID20876	0.323926	1514	1.06262e-36	NA	Weak correlation	Spearman	OID20876	0.254271	88	0.0170418	0.0232089	No correlation	Spearman
Eldjarn et al.	P17174	GOT1	Aspartate aminotransferase, cytoplasmic	NA	SeqId.4912-17	OID30417	0.135615	1514	4.88105e-07	NA	No correlation	Spearman	OID30417	0.704924	88	0	0	Strong correlation	Spearman
Eldjarn et al.	O15467	CCL16	C-C motif chemokine 16	NA	SeqId.4913-78	OID20334	0.733966	1514	4.78156e-245	NA	Strong correlation	Spearman	OID20334	0.829999	88	0	0	Strong correlation	Spearman
Eldjarn et al.	P04278	SHBG	Sex hormone-binding globulin	NA	SeqId.4929-55	OID30685	0.889131	1514	0	NA	Strong correlation	Spearman	OID30685	0.887993	88	0	0	Strong correlation	Spearman
Eldjarn et al.	P52823	STC1	Stanniocalcin-1	NA	SeqId.4930-21	OID21014	0.645087	1514	4.69195e-171	NA	Moderate correlation	Spearman	OID21014	0.631712	44	7.11032e-06	1.29686e-05	Moderate correlation	Spearman
Eldjarn et al.	O95994	AGR2	Anterior gradient protein 2 homolog	NA	SeqId.4959-2	OID20896	-0.00697239	1514	0.79101	NA	No correlation	Spearman	OID20896	-0.162892	41	0.307717	0.352346	No correlation	Spearman
Eldjarn et al.	P04083	ANXA1	Annexin A1	NA	SeqId.4960-72	OID30617	0.558258	1514	9.37175e-113	NA	Moderate correlation	Spearman	OID30617	0.580342	88	5.28953e-09	1.24414e-08	Moderate correlation	Spearman
Eldjarn et al.	P07355	ANXA2	Annexin A2	NA	SeqId.4961-17	OID30263	0.699371	1514	3.65686e-201	NA	Moderate correlation	Spearman	OID30263	0.10299	88	0.338991	0.385031	No correlation	Spearman
Eldjarn et al.	P40121	CAPG	Macrophage-capping protein	NA	SeqId.4968-50	OID21431	0.594086	1514	9.03495e-139	NA	Moderate correlation	Spearman	OID21431	0.615666	76	5.7214e-09	1.34014e-08	Moderate correlation	Spearman
Eldjarn et al.	P00915	CA1	Carbonic anhydrase 1	NA	SeqId.4969-2	OID20409	0.797258	1514	4.38987207642864e-319	NA	Strong correlation	Spearman	OID20409	0.928551	88	0	0	Strong correlation	Spearman
Eldjarn et al.	P00918	CA2	Carbonic anhydrase 2	NA	SeqId.4970-55	OID21149	0.0460469	1514	0.0799435	NA	No correlation	Spearman	OID21149	0.904195	88	0	0	Strong correlation	Spearman
Eldjarn et al.	Q9UBR2	CTSZ	Cathepsin Z	NA	SeqId.4971-1	OID20365	0.712063	1514	3.38526e-224	NA	Strong correlation	Spearman	OID20365	0.685428	88	0	0	Moderate correlation	Spearman
Eldjarn et al.	Q9UJU6	DBNL	Drebrin-like protein	NA	SeqId.4978-54	OID20681	0.626391	1514	2.22712e-155	NA	Moderate correlation	Spearman	OID20681	0.845479	88	0	0	Strong correlation	Spearman
Eldjarn et al.	Q07507	DPT	Dermatopontin	NA	SeqId.4979-34	OID20278	0.615401	1514	1.52456e-151	NA	Moderate correlation	Spearman	OID20278	0.952381	8	0.00114087	0.00175483	Strong correlation	Spearman
Eldjarn et al.	Q01469	FABP5	Fatty acid-binding protein 5	NA	SeqId.4985-11	OID21043	0.00655368	1514	0.803294	NA	No correlation	Spearman	OID21043	0.409919	88	8.428e-05	0.000143086	Weak correlation	Spearman
Eldjarn et al.	P22455	FGFR4	Fibroblast growth factor receptor 4	NA	SeqId.4988-49	OID30646	-0.0371766	1514	0.169677	NA	No correlation	Spearman	OID30646	0.860642	88	0	0	Strong correlation	Spearman
Eldjarn et al.	P07359	GP1BA	Platelet glycoprotein Ib alpha chain	NA	SeqId.4990-87	OID20381	0.323289	1514	1.48442e-36	NA	Weak correlation	Spearman	OID20381	0.625286	88	0	0	Moderate correlation	Spearman
Eldjarn et al.	P28799	GRN	Progranulin	NA	SeqId.4992-49	OID21159	0.503092	1514	1.12393e-93	NA	Moderate correlation	Spearman	OID21159	0.48135	88	2.78372e-06	5.30882e-06	Weak correlation	Spearman
Eldjarn et al.	P04196	HRG	Histidine-rich glycoprotein	NA	SeqId.4996-66	OID30770	0.408675	1514	3.94451e-56	NA	Weak correlation	Spearman	OID30770	0.538392	88	1.04548e-07	2.24401e-07	Moderate correlation	Spearman
Eldjarn et al.	Q08380	LGALS3BP	Galectin-3-binding protein	NA	SeqId.5000-52	OID30765	0.786926	1514	2.71064e-288	NA	Strong correlation	Spearman	OID30765	0.866278	88	0	0	Strong correlation	Spearman
Eldjarn et al.	P04179	SOD2	Superoxide dismutase [Mn], mitochondrial	NA	SeqId.5008-51	OID21114	0.0186385	1514	0.478668	NA	No correlation	Spearman	OID21114	0.714557	88	0	0	Strong correlation	Spearman
Eldjarn et al.	P43490	NAMPT	Nicotinamide phosphoribosyltransferase	NA	SeqId.5011-11	OID21227	0.24202	1514	9.86273e-21	NA	No correlation	Spearman	OID21227	-0.103077	25	0.62269	0.668268	No correlation	Spearman
Eldjarn et al.	P00568	AK1	Adenylate kinase isoenzyme 1	NA	SeqId.5012-67	OID20122	0.734531	1514	1.30208e-245	NA	Strong correlation	Spearman	OID20122	0.876316	88	0	0	Strong correlation	Spearman
Eldjarn et al.	Q13093	PLA2G7	Platelet-activating factor acetylhydrolase	NA	SeqId.5015-15	OID21105	0.517042	1514	1.00626e-99	NA	Moderate correlation	Spearman	OID21105	0.641045	88	1.72435e-11	4.61325e-11	Moderate correlation	Spearman
Eldjarn et al.	P30044	PRDX5	Peroxiredoxin-5, mitochondrial	NA	SeqId.5017-19	OID20644	0.307998	1514	1.54447e-32	NA	Weak correlation	Spearman	OID20644	0.795622	88	0	0	Strong correlation	Spearman
Eldjarn et al.	P30041	PRDX6	Peroxiredoxin-6	NA	SeqId.5018-68	OID21404	0.318767	1514	1.56117e-35	NA	Weak correlation	Spearman	OID21404	0.532405	88	1.51767e-07	3.19674e-07	Moderate correlation	Spearman
Eldjarn et al.	Q86VB7	CD163	Scavenger receptor cysteine-rich type 1 protein M130	NA	SeqId.5028-59	OID20360	0.717178	1514	6.89539e-229	NA	Strong correlation	Spearman	OID20360	0.880966	88	0	0	Strong correlation	Spearman
Eldjarn et al.	Q12884	FAP	Prolyl endopeptidase FAP	NA	SeqId.5029-3	OID20330	0.612322	1514	1.22671e-149	NA	Moderate correlation	Spearman	OID20330	0.793468	88	3.05018e-20	9.20764e-20	Strong correlation	Spearman
Eldjarn et al.	P07478	PRSS2	Trypsin-2	NA	SeqId.5034-79	OID20364	0.777627	1514	1.61167e-293	NA	Strong correlation	Spearman	OID20364	0.822919	88	0	0	Strong correlation	Spearman
Eldjarn et al.	O75144	ICOSLG	ICOS ligand	NA	SeqId.5061-27	OID21351	-0.0313449	1514	0.233416	NA	No correlation	Spearman	OID21351	0.551196	88	4.57288e-08	1.00443e-07	Moderate correlation	Spearman
Eldjarn et al.	Q15762	CD226	CD226 antigen	NA	SeqId.5062-60	OID30556	0.112004	1514	3.34108e-05	NA	No correlation	Spearman	OID30556	0.27713	88	0.00914218	0.0128059	No correlation	Spearman
Eldjarn et al.	P08174	CD55	Complement decay-accelerating factor	NA	SeqId.5069-9	OID20377	0.414872	1514	2.72023e-61	NA	Weak correlation	Spearman	OID20377	0.0353809	88	0.743031	0.777275	No correlation	Spearman
Eldjarn et al.	P16871	IL7R	Interleukin-7 receptor subunit alpha	NA	SeqId.5089-11	OID21136	0.107208	1514	4.38148e-05	NA	No correlation	Spearman	OID21136	0.730914	74	0	0	Strong correlation	Spearman
Eldjarn et al.	Q8NHL6	LILRB1	Leukocyte immunoglobulin-like receptor subfamily B member 1	NA	SeqId.5090-49	OID20323	0.333667	1514	5.75454e-39	NA	Weak correlation	Spearman	OID20323	0.328238	88	0.0018883	0.00285012	Weak correlation	Spearman
Eldjarn et al.	Q8N423	LILRB2	Leukocyte immunoglobulin-like receptor subfamily B member 2	NA	SeqId.5091-28	OID20301	0.638598	1514	1.3212e-166	NA	Moderate correlation	Spearman	OID20301	0.763297	63	0	0	Strong correlation	Spearman
Eldjarn et al.	Q9BZR6	RTN4R	Reticulon-4 receptor	NA	SeqId.5105-2	OID21424	0.723642	1514	5.73441e-235	NA	Strong correlation	Spearman	OID21424	0.38674	76	0.000612126	0.000957189	Weak correlation	Spearman
Eldjarn et al.	Q04721	NOTCH2	Neurogenic locus notch homolog protein 2	NA	SeqId.5106-52	OID30407	0.02598	1514	0.337312	NA	No correlation	Spearman	OID30407	0.326459	88	0.00200383	0.00300841	Weak correlation	Spearman
Eldjarn et al.	P46531	NOTCH1	Neurogenic locus notch homolog protein 1	NA	SeqId.5107-7	OID20311	0.20574	1514	2.69697e-15	NA	No correlation	Spearman	OID20311	0.351449	88	0.000843311	0.00130963	Weak correlation	Spearman
Eldjarn et al.	Q9UM47	NOTCH3	Neurogenic locus notch homolog protein 3	NA	SeqId.5108-72	OID20253	0.552843	1514	1.33502e-116	NA	Moderate correlation	Spearman	OID20253	0.606724	88	0	0	Moderate correlation	Spearman
Eldjarn et al.	Q92823	NRCAM	Neuronal cell adhesion molecule	NA	SeqId.5109-24	OID20229	0.405877	1514	1.69646e-58	NA	Weak correlation	Spearman	OID20229	0.650946	88	0	0	Moderate correlation	Spearman
Eldjarn et al.	Q9HCK4	ROBO2	Roundabout homolog 2	NA	SeqId.5116-62	OID21007	0.45771	1514	7.85204e-76	NA	Weak correlation	Spearman	OID21007	0.64547	41	8.77907e-06	1.58332e-05	Moderate correlation	Spearman
Eldjarn et al.	Q9UMF0	ICAM5	Intercellular adhesion molecule 5	NA	SeqId.5124-69	OID20145	0.636816	1514	2.10678e-165	NA	Moderate correlation	Spearman	OID20145	0.660484	31	7.85645e-05	0.000133785	Moderate correlation	Spearman
Eldjarn et al.	P37173	TGFBR2	TGF-beta receptor type-2	NA	SeqId.5133-17	OID21493	-0.025589	1514	0.330698	NA	No correlation	Spearman	OID21493	0.703399	74	0	0	Strong correlation	Spearman
Eldjarn et al.	Q8TDQ0	HAVCR2	Hepatitis A virus cellular receptor 2	NA	SeqId.5134-52	OID21137	0.565817	1514	3.07401e-123	NA	Moderate correlation	Spearman	OID21137	0.735714	64	0	0	Strong correlation	Spearman
Eldjarn et al.	Q9NP84	TNFRSF12A	Tumor necrosis factor receptor superfamily member 12A	NA	SeqId.5138-50	OID21482	0.00579766	1514	0.825598	NA	No correlation	Spearman	OID21482	0.554597	40	0.000258719	0.000423324	Moderate correlation	Spearman
Eldjarn et al.	Q8NBP7	PCSK9	Proprotein convertase subtilisin/kexin type 9	NA	SeqId.5231-79	OID20235	0.654438	1514	1.16305e-177	NA	Moderate correlation	Spearman	OID20235	0.703583	88	2.09733e-14	5.83224e-14	Strong correlation	Spearman
Eldjarn et al.	P30405	PPIF	Peptidyl-prolyl cis-trans isomerase F, mitochondrial	NA	SeqId.5248-68	OID30385	0.335006	1514	3.53395e-37	NA	Weak correlation	Spearman	OID30385	0.318627	17	0.212229	0.252676	Weak correlation	Spearman
Eldjarn et al.	O76074	PDE5A	cGMP-specific 3',5'-cyclic phosphodiesterase	NA	SeqId.5256-86	OID30584	0.675605	1514	8.75385e-183	NA	Moderate correlation	Spearman	OID30584	0.858582	88	0	0	Strong correlation	Spearman
Eldjarn et al.	O75791	GRAP2	GRB2-related adapter protein 2	NA	SeqId.5265-12	OID20192	-0.189069	1514	4.12644e-13	NA	No correlation	Spearman	OID20192	0.669812	46	8.38031e-07	1.65989e-06	Moderate correlation	Spearman
Eldjarn et al.	P00740	F9	Coagulation factor IX	NA	SeqId.5307-12	OID20349	0.483084	1514	1.7789e-85	NA	Weak correlation	Spearman	OID20349	0.547949	88	3.28432e-08	7.34258e-08	Moderate correlation	Spearman
Eldjarn et al.	P00734	F2	Prothrombin	NA	SeqId.5316-54	OID30723	0.0281485	1514	0.298522	NA	No correlation	Spearman	OID30723	0.469816	88	3.87404e-06	7.27752e-06	Weak correlation	Spearman
Eldjarn et al.	P16870	CPE	Carboxypeptidase E	NA	SeqId.5343-74	OID21392	0.115653	1514	1.03186e-05	NA	No correlation	Spearman	OID21392	-0.192308	13	0.529185	0.580149	No correlation	Spearman
Eldjarn et al.	P18510	IL1RN	Interleukin-1 receptor antagonist protein	NA	SeqId.5353-89	OID20700	0.707811	1514	5.41021e-216	NA	Strong correlation	Spearman	OID20700	-0.238095	8	0.582143	0.628336	No correlation	Spearman
Eldjarn et al.	P05783	KRT18	Keratin, type I cytoskeletal 18	NA	SeqId.5354-11	OID21296	-0.0710292	1514	0.00687183	NA	No correlation	Spearman	OID21296	-0.384615	12	0.218387	0.259263	No correlation	Spearman
Eldjarn et al.	Q99983	OMD	Osteomodulin	NA	SeqId.5358-3	OID20725	0.812278	1514	0	NA	Strong correlation	Spearman	OID20725	0.856381	88	0	0	Strong correlation	Spearman
Eldjarn et al.	P25445	FAS	Tumor necrosis factor receptor superfamily member 6	NA	SeqId.5392-73	OID20316	0.521586	1514	9.36509e-102	NA	Moderate correlation	Spearman	OID20316	0.431601	80	6.40885e-05	0.000109797	Weak correlation	Spearman
Eldjarn et al.	P48357	LEPR	Leptin receptor	NA	SeqId.5400-52	OID20128	0.404654	1514	4.01014e-58	NA	Weak correlation	Spearman	OID20128	0.68372	88	0	0	Moderate correlation	Spearman
Eldjarn et al.	O75509	TNFRSF21	Tumor necrosis factor receptor superfamily member 21	NA	SeqId.5404-53	OID21052	0.541272	1514	6.36995e-111	NA	Moderate correlation	Spearman	OID21052	0.57619	35	0.000372349	0.000597983	Moderate correlation	Spearman
Eldjarn et al.	P55291	CDH15	Cadherin-15	NA	SeqId.5410-53	OID21005	-0.110098	1514	2.70199e-05	NA	No correlation	Spearman	OID21005	0.46129	31	0.00964343	0.0134745	Weak correlation	Spearman
Eldjarn et al.	P26842	CD27	CD27 antigen	NA	SeqId.5412-53	OID21527	-0.0309552	1514	0.239281	NA	No correlation	Spearman	OID21527	-0.164589	32	0.36651	0.415035	No correlation	Spearman
Eldjarn et al.	P78324	SIRPA	Tyrosine-protein phosphatase non-receptor type substrate 1	NA	SeqId.5430-66	OID20304	0.730187	1514	2.65186e-241	NA	Strong correlation	Spearman	OID20304	0.380723	64	0.00204709	0.00306521	Weak correlation	Spearman
Eldjarn et al.	P05413	FABP3	Fatty acid-binding protein, heart	NA	SeqId.5437-63	OID30351	0.503137	1514	1.50794e-88	NA	Moderate correlation	Spearman	OID30351	0.775026	18	0.000241003	0.000394909	Strong correlation	Spearman
Eldjarn et al.	Q13740	ALCAM	CD166 antigen	NA	SeqId.5451-1	OID20273	0.410793	1514	5.1616e-60	NA	Weak correlation	Spearman	OID20273	0.629495	88	0	0	Moderate correlation	Spearman
Eldjarn et al.	Q96KN2	CNDP1	Beta-Ala-His dipeptidase	NA	SeqId.5456-59	OID20347	0.628351	1514	8.55641e-160	NA	Moderate correlation	Spearman	OID20347	0.878183	88	0	0	Strong correlation	Spearman
Eldjarn et al.	Q5KU26	COLEC12	Collectin-12	NA	SeqId.5457-5	OID20738	-0.00246923	1514	0.925983	NA	No correlation	Spearman	OID20738	0.784723	75	0	0	Strong correlation	Spearman
Eldjarn et al.	O60243	HS6ST1	Heparan-sulfate 6-O-sulfotransferase 1	NA	SeqId.5465-32	OID21441	0.452222	1514	7.51714e-74	NA	Weak correlation	Spearman	OID21441	-0.283333	9	0.462991	0.514485	No correlation	Spearman
Eldjarn et al.	P13501	CCL5	C-C motif chemokine 5	NA	SeqId.5480-49	OID20412	0.699997	1514	1.58034e-213	NA	Moderate correlation	Spearman	OID20412	0.780564	88	0	0	Strong correlation	Spearman
Eldjarn et al.	P20936	RASA1	Ras GTPase-activating protein 1	NA	SeqId.5481-16	OID20826	0.0229437	1514	0.38314	NA	No correlation	Spearman	OID20826	0.0842246	33	0.64006	0.683013	No correlation	Spearman
Eldjarn et al.	Q96B86	RGMA	Repulsive guidance molecule A	NA	SeqId.5483-1	OID21065	0.644362	1514	1.49305e-170	NA	Moderate correlation	Spearman	OID21065	0.685428	88	0	0	Moderate correlation	Spearman
Eldjarn et al.	P13598	ICAM2	Intercellular adhesion molecule 2	NA	SeqId.5486-73	OID20248	0.0835089	1514	0.00147559	NA	No correlation	Spearman	OID20248	0.633405	88	0	0	Moderate correlation	Spearman
Eldjarn et al.	Q9NQ25	SLAMF7	SLAM family member 7	NA	SeqId.5487-7	OID20602	0.773874	1514	3.59165e-283	NA	Strong correlation	Spearman	OID20602	0.473345	41	0.00198567	0.00298512	Weak correlation	Spearman
Eldjarn et al.	P12931	SRC	Proto-oncogene tyrosine-protein kinase Src	NA	SeqId.5488-74	OID21521	0.598011	1514	4.74334e-141	NA	Moderate correlation	Spearman	OID21521	0.903931	88	0	0	Strong correlation	Spearman
Eldjarn et al.	P31948	STIP1	Stress-induced-phosphoprotein 1	NA	SeqId.5489-18	OID21077	0.674732	1514	7.7094e-193	NA	Moderate correlation	Spearman	OID21077	0.890141	88	0	0	Strong correlation	Spearman
Eldjarn et al.	P07339	CTSD	Cathepsin D	NA	SeqId.5508-62	OID20358	0.468948	1514	5.29158e-80	NA	Weak correlation	Spearman	OID20358	0.780441	88	0	0	Strong correlation	Spearman
Eldjarn et al.	P01133	EGF	Pro-epidermal growth factor	NA	SeqId.5509-7	OID20698	0.606326	1514	4.26682e-143	NA	Moderate correlation	Spearman	OID20698	-0.151515	10	0.681808	0.72278	No correlation	Spearman
Eldjarn et al.	O14786	NRP1	Neuropilin-1	NA	SeqId.5542-22	OID20390	0.584396	1514	2.83447e-133	NA	Moderate correlation	Spearman	OID20390	0.776142	88	6.55631e-19	1.96341e-18	Strong correlation	Spearman
Eldjarn et al.	Q08830	FGL1	Fibrinogen-like protein 1	NA	SeqId.5581-28	OID30702	0.843922	1514	0	NA	Strong correlation	Spearman	OID30702	0.910641	88	0	0	Strong correlation	Spearman
Eldjarn et al.	P20062	TCN2	Transcobalamin-2	NA	SeqId.5584-21	OID20341	0.456477	1514	2.2044e-75	NA	Weak correlation	Spearman	OID20341	0.52897	88	1.87283e-07	3.89396e-07	Moderate correlation	Spearman
Eldjarn et al.	Q14554	PDIA5	Protein disulfide-isomerase A5	NA	SeqId.5593-11	OID31209	0.110967	1514	2.30091e-05	NA	No correlation	Spearman	OID31209	-0.0238095	8	0.976786	0.980259	No correlation	Spearman
Eldjarn et al.	Q96PD5	PGLYRP2	N-acetylmuramoyl-L-alanine amidase	NA	SeqId.5601-2	OID30742	0.400708	1514	7.73407e-54	NA	Weak correlation	Spearman	OID30742	0.752897	88	0	0	Strong correlation	Spearman
Eldjarn et al.	Q9Y251	HPSE	Heparanase	NA	SeqId.5604-30	OID30409	0.580979	1514	4.00092e-124	NA	Moderate correlation	Spearman	OID30409	0.843753	88	0	0	Strong correlation	Spearman
Eldjarn et al.	P19021	PAM	Peptidyl-glycine alpha-amidating monooxygenase	NA	SeqId.5620-13	OID20291	0.359205	1514	2.61514e-45	NA	Weak correlation	Spearman	OID20291	0.203727	88	0.0570694	0.0735517	No correlation	Spearman
Eldjarn et al.	Q9NS62	THSD1	Thrombospondin type-1 domain-containing protein 1	NA	SeqId.5621-64	OID30476	0.18079	1514	1.68118e-11	NA	No correlation	Spearman	OID30476	0.42859	45	0.00357614	0.00525712	Weak correlation	Spearman
Eldjarn et al.	Q99895	CTRC	Chymotrypsin-C	NA	SeqId.5626-20	OID20752	-0.0243676	1514	0.359184	NA	No correlation	Spearman	OID20752	0.524476	12	0.0838846	0.106531	Moderate correlation	Spearman
Eldjarn et al.	Q9NS98	SEMA3G	Semaphorin-3G	NA	SeqId.5628-21	OID30599	-0.0566638	1514	0.0362574	NA	No correlation	Spearman	OID30599	-0.148296	88	0.16793	0.203864	No correlation	Spearman
Eldjarn et al.	Q9NQ79	CRTAC1	Cartilage acidic protein 1	NA	SeqId.5632-6	OID20279	0.704249	1514	3.16907e-217	NA	Strong correlation	Spearman	OID20279	0.764876	88	4.17715e-18	1.22813e-17	Strong correlation	Spearman
Eldjarn et al.	P55083	MFAP4	Microfibril-associated glycoprotein 4	NA	SeqId.5636-10	OID30598	0.775077	1514	3.14615e-274	NA	Strong correlation	Spearman	OID30598	0.683967	88	0	0	Moderate correlation	Spearman
Eldjarn et al.	P34096	RNASE4	Ribonuclease 4	NA	SeqId.5644-60	OID30705	0.5864	1514	5.68886e-127	NA	Moderate correlation	Spearman	OID30705	0.24034	88	0.0243232	0.0328087	No correlation	Spearman
Eldjarn et al.	Q93091	RNASE6	Ribonuclease K6	NA	SeqId.5646-20	OID30689	0.432895	1514	1.71151e-63	NA	Weak correlation	Spearman	OID30689	0.447949	66	0.000189278	0.000311963	Weak correlation	Spearman
Eldjarn et al.	Q11201	ST3GAL1	CMP-N-acetylneuraminate-beta-galactosamide-alpha-2,3-sialyltransferase 1	NA	SeqId.5657-28	OID21322	0.326891	1514	2.21463e-37	NA	Weak correlation	Spearman	OID21322	0.129246	44	0.401795	0.453173	No correlation	Spearman
Eldjarn et al.	P05160	F13B	Coagulation factor XIII B chain	NA	SeqId.5658-64	OID30781	0.177425	1514	4.00219e-11	NA	No correlation	Spearman	OID30781	0.606859	88	3.67178e-10	9.46448e-10	Moderate correlation	Spearman
Eldjarn et al.	P08294	SOD3	Extracellular superoxide dismutase [Cu-Zn]	NA	SeqId.5660-51	OID30683	0.727019	1514	5.63856e-225	NA	Strong correlation	Spearman	OID30683	0.699468	88	3.43894e-14	9.46967e-14	Moderate correlation	Spearman
Eldjarn et al.	Q14116	IL18	Interleukin-18	NA	SeqId.5661-15	OID20694	0.182925	1514	3.89786e-12	NA	No correlation	Spearman	OID20694	-0.10303	10	0.785018	0.816101	No correlation	Spearman
Eldjarn et al.	P17538	CTRB1	Chymotrypsinogen B	NA	SeqId.5671-1	OID21150	0.785628	1514	1.30233e-303	NA	Strong correlation	Spearman	OID21150	0.827341	76	0	0	Strong correlation	Spearman
Eldjarn et al.	Q6EMK4	VASN	Vasorin	NA	SeqId.5682-13	OID20345	0.457079	1514	1.33227e-75	NA	Weak correlation	Spearman	OID20345	0.469515	88	5.14801e-06	9.4814e-06	Weak correlation	Spearman
Eldjarn et al.	Q9NTU7	CBLN4	Cerebellin-4	NA	SeqId.5688-65	OID21386	0.659018	1514	5.53895e-181	NA	Moderate correlation	Spearman	OID21386	0.718309	88	0	0	Strong correlation	Spearman
Eldjarn et al.	P22105	TNXB	Tenascin-X	NA	SeqId.5698-60	OID21107	0.532216	1514	1.24837e-106	NA	Moderate correlation	Spearman	OID21107	0.630552	88	0	0	Moderate correlation	Spearman
Eldjarn et al.	P05452	CLEC3B	Tetranectin	NA	SeqId.5701-81	OID30756	0.553469	1514	1.80999e-110	NA	Moderate correlation	Spearman	OID30756	0.674298	88	0	0	Moderate correlation	Spearman
Eldjarn et al.	O75339	CILP	Cartilage intermediate layer protein 1	NA	SeqId.5717-2	OID30399	0.0102909	1514	0.703939	NA	No correlation	Spearman	OID30399	0.498468	88	1.10156e-06	2.14424e-06	Weak correlation	Spearman
Eldjarn et al.	P42785	PRCP	Lysosomal Pro-X carboxypeptidase	NA	SeqId.5722-78	OID20337	0.605533	1514	1.64836e-145	NA	Moderate correlation	Spearman	OID20337	0.665405	88	0	0	Moderate correlation	Spearman
Eldjarn et al.	Q6UWP8	SBSN	Suprabasin	NA	SeqId.5724-58	OID30398	-0.0594646	1514	0.0279698	NA	No correlation	Spearman	OID30398	0.538668	88	6.17422e-08	1.34052e-07	Moderate correlation	Spearman
Eldjarn et al.	Q6UWN8	SPINK6	Serine protease inhibitor Kazal-type 6	NA	SeqId.5731-1	OID21450	0.649823	1514	2.26381e-174	NA	Moderate correlation	Spearman	OID21450	0.906821	36	0	0	Strong correlation	Spearman
Eldjarn et al.	Q5T2D2	TREML2	Trem-like transcript 2 protein	NA	SeqId.5736-1	OID21120	0.487803	1514	2.31674e-87	NA	Weak correlation	Spearman	OID21120	0.643658	74	0	0	Moderate correlation	Spearman
Eldjarn et al.	Q92854	SEMA4D	Semaphorin-4D	NA	SeqId.5737-61	OID21020	0.347153	1514	3.04976e-42	NA	Weak correlation	Spearman	OID21020	0.470501	88	4.89478e-06	9.04452e-06	Weak correlation	Spearman
Eldjarn et al.	Q9Y6N7	ROBO1	Roundabout homolog 1	NA	SeqId.5740-17	OID20734	0.367331	1514	1.55238e-46	NA	Weak correlation	Spearman	OID20734	0.57763	88	6.65779e-09	1.54982e-08	Moderate correlation	Spearman
Eldjarn et al.	Q9BUN1	MENT	Protein MENT	NA	SeqId.5744-12	OID30595	0.591941	1514	6.14616e-130	NA	Moderate correlation	Spearman	OID30595	0.817742	88	0	0	Strong correlation	Spearman
Eldjarn et al.	Q13510	ASAH1	Acid ceramidase	NA	SeqId.5748-20	OID30415	0.478747	1514	3.53154e-79	NA	Weak correlation	Spearman	OID30415	0.306259	88	0.00384315	0.0056103	Weak correlation	Spearman
Eldjarn et al.	P04118	CLPS	Colipase	NA	SeqId.5749-53	OID21156	0.550955	1514	1.1683e-115	NA	Moderate correlation	Spearman	OID21156	0.547619	8	0.170982	0.20668	Moderate correlation	Spearman
Eldjarn et al.	P09681	GIP	Gastric inhibitory polypeptide	NA	SeqId.5755-29	OID30288	-0.0267477	1514	0.323225	NA	No correlation	Spearman	OID30288	0.693958	22	0.000485315	0.000769551	Moderate correlation	Spearman
Eldjarn et al.	O95467	GNAS	Neuroendocrine secretory protein 55	NA	SeqId.5757-45	OID31008	-0.0367582	1514	0.161965	NA	No correlation	Spearman	OID31008	0	33	1	1	No correlation	Spearman
Eldjarn et al.	Q10471	GALNT2	Polypeptide N-acetylgalactosaminyltransferase 2	NA	SeqId.5764-4	OID21423	-0.0827875	1514	0.00162223	NA	No correlation	Spearman	OID21423	0.329877	88	0.00169742	0.00257925	Weak correlation	Spearman
Eldjarn et al.	P02771	AFP	Alpha-fetoprotein	NA	SeqId.5792-8	OID20978	0.101827	1514	0.000104372	NA	No correlation	Spearman	OID20978	0.0417582	14	0.891519	0.911005	No correlation	Spearman
Eldjarn et al.	P55957	BID	BH3-interacting domain death agonist	NA	SeqId.5798-3	OID20517	0.516457	1514	1.65961e-97	NA	Moderate correlation	Spearman	OID20517	0.551671	88	4.4305e-08	9.76959e-08	Moderate correlation	Spearman
Eldjarn et al.	P01024	C3	Complement C3	NA	SeqId.5803-24	OID30776	0.553107	1514	2.68717e-110	NA	Moderate correlation	Spearman	OID30776	0.423814	88	4.58379e-05	7.98626e-05	Weak correlation	Spearman
Eldjarn et al.	P42702	LIFR	Leukemia inhibitory factor receptor	NA	SeqId.5837-49	OID20606	0.367044	1514	1.84502e-46	NA	Weak correlation	Spearman	OID20606	0.112366	22	0.617423	0.663245	No correlation	Spearman
Eldjarn et al.	P80511	S100A12	Protein S100-A12	NA	SeqId.5852-6	OID21374	0.79594	1514	2.79508449513673e-317	NA	Strong correlation	Spearman	OID21374	0.806124	76	0	0	Strong correlation	Spearman
Eldjarn et al.	P05089	ARG1	Arginase-1	NA	SeqId.5867-60	OID21445	0.524124	1514	6.65176e-103	NA	Moderate correlation	Spearman	OID21445	0.44058	88	2.1252e-05	3.74899e-05	Weak correlation	Spearman
Eldjarn et al.	Q13561	DCTN2	Dynactin subunit 2	NA	SeqId.5879-51	OID21334	-0.0396665	1514	0.131508	NA	No correlation	Spearman	OID21334	0.46302	62	0.000178462	0.000295865	Weak correlation	Spearman
Eldjarn et al.	P63241	EIF5A	Eukaryotic translation initiation factor 5A-1	NA	SeqId.5888-29	OID20423	0.0476797	1514	0.072673	NA	No correlation	Spearman	OID20423	0.147811	88	0.169051	0.205004	No correlation	Spearman
Eldjarn et al.	P15531	NME1	Nucleoside diphosphate kinase A	NA	SeqId.5909-51	OID30451	0.0734432	1514	0.00661554	NA	No correlation	Spearman	OID30451	0.0811877	88	0.451357	0.504038	No correlation	Spearman
Eldjarn et al.	Q06323	PSME1	Proteasome activator complex subunit 1	NA	SeqId.5918-5	OID20969	0.71777	1514	1.94381e-229	NA	Strong correlation	Spearman	OID20969	0.771706	88	0	0	Strong correlation	Spearman
Eldjarn et al.	O43508	TNFSF12	Tumor necrosis factor ligand superfamily member 12	NA	SeqId.5939-42	OID20624	0.49158	1514	3.81313e-87	NA	Weak correlation	Spearman	OID20624	0.125383	61	0.334734	0.380963	No correlation	Spearman
Eldjarn et al.	Q99435	NELL2	Protein kinase C-binding protein NELL2	NA	SeqId.6022-57	OID20706	0.169082	1514	1.47838e-10	NA	No correlation	Spearman	OID20706	0.735462	88	0	0	Strong correlation	Spearman
Eldjarn et al.	P15907	ST6GAL1	Beta-galactoside alpha-2,6-sialyltransferase 1	NA	SeqId.6035-2	OID20302	0.106795	1514	4.68987e-05	NA	No correlation	Spearman	OID20302	0.508242	88	6.35379e-07	1.27189e-06	Moderate correlation	Spearman
Eldjarn et al.	P24387	CRHBP	Corticotropin-releasing factor-binding protein	NA	SeqId.6039-24	OID20747	0.555031	1514	2.2396e-115	NA	Moderate correlation	Spearman	OID20747	0.697363	88	4.41422e-14	1.21257e-13	Moderate correlation	Spearman
Eldjarn et al.	Q9BS26	ERP44	Endoplasmic reticulum resident protein 44	NA	SeqId.6064-4	OID21338	0.385438	1514	1.86061e-52	NA	Weak correlation	Spearman	OID21338	0.383028	88	0.000230271	0.000377872	Weak correlation	Spearman
Eldjarn et al.	Q8NBJ7	SUMF2	Inactive C-alpha-formylglycine-generating enzyme 2	NA	SeqId.6069-71	OID21032	-0.297376	1514	6.20811e-31	NA	No correlation	Spearman	OID21032	0.303922	17	0.235017	0.277257	Weak correlation	Spearman
Eldjarn et al.	Q9NZK5	ADA2	Adenosine deaminase 2	NA	SeqId.6077-63	OID20394	0.627447	1514	3.32097e-159	NA	Moderate correlation	Spearman	OID20394	0.840261	88	1.39139e-24	4.30379e-24	Strong correlation	Spearman
Eldjarn et al.	Q96RD9	FCRL5	Fc receptor-like protein 5	NA	SeqId.6103-70	OID21111	-0.0431821	1514	0.100596	NA	No correlation	Spearman	OID21111	0.850234	88	0	0	Strong correlation	Spearman
Eldjarn et al.	P07602	PSAP	Prosaposin	NA	SeqId.6207-10	OID30419	0.236953	1514	6.91092e-19	NA	No correlation	Spearman	OID30419	0.310539	88	0.00335964	0.00494529	Weak correlation	Spearman
Eldjarn et al.	O76061	STC2	Stanniocalcin-2	NA	SeqId.6231-46	OID21157	-0.000706473	1514	0.978579	NA	No correlation	Spearman	OID21157	0.551055	88	4.61587e-08	1.01191e-07	Moderate correlation	Spearman
Eldjarn et al.	Q6UXI7	VIT	Vitrin	NA	SeqId.6234-74	OID30334	0.662355	1514	2.85869e-173	NA	Moderate correlation	Spearman	OID30334	0.762934	36	5.28623e-07	1.06195e-06	Strong correlation	Spearman
Eldjarn et al.	Q92692	NECTIN2	Nectin-2	NA	SeqId.6245-4	OID20222	0.284937	1514	1.97133e-28	NA	No correlation	Spearman	OID20222	0.133285	66	0.285274	0.330332	No correlation	Spearman
Eldjarn et al.	O00241	SIRPB1	Signal-regulatory protein beta-1	NA	SeqId.6247-9	OID20739	0.463904	1514	1.3976e-76	NA	Weak correlation	Spearman	OID20739	0.539088	66	4.3723e-06	8.12247e-06	Moderate correlation	Spearman
Eldjarn et al.	Q96QR1	SCGB3A1	Secretoglobin family 3A member 1	NA	SeqId.6252-62	OID30577	0.76934	1514	1.00683e-267	NA	Strong correlation	Spearman	OID30577	0.801041	88	7.26813e-21	2.19992e-20	Strong correlation	Spearman
Eldjarn et al.	Q99674	CGREF1	Cell growth regulator with EF hand domain protein 1	NA	SeqId.6257-56	OID20152	-0.119994	1514	4.71486e-06	NA	No correlation	Spearman	OID20152	0.345427	76	0.00236447	0.00353106	Weak correlation	Spearman
Eldjarn et al.	P09958	FURIN	Furin	NA	SeqId.6276-16	OID21514	0.0515195	1514	0.0500681	NA	No correlation	Spearman	OID21514	0.600936	33	0.00028676	0.000465831	Moderate correlation	Spearman
Eldjarn et al.	Q9BQT9	CLSTN3	Calsyntenin-3	NA	SeqId.6291-55	OID31092	0.142314	1514	5.31888e-08	NA	No correlation	Spearman	OID31092	0.517483	12	0.0886509	0.112331	Moderate correlation	Spearman
Eldjarn et al.	Q9BXJ1	C1QTNF1	Complement C1q tumor necrosis factor-related protein 1	NA	SeqId.6304-8	OID20367	0.0843073	1514	0.0013276	NA	No correlation	Spearman	OID20367	0.446515	75	7.07814e-05	0.000121079	Weak correlation	Spearman
Eldjarn et al.	P12644	BMP4	Bone morphogenetic protein 4	NA	SeqId.6326-20	OID20994	-0.126085	1514	1.49964e-06	NA	No correlation	Spearman	OID20994	0.733333	9	0.0311232	0.0414365	Strong correlation	Spearman
Eldjarn et al.	Q15256	PTPRR	Receptor-type tyrosine-protein phosphatase R	NA	SeqId.6361-49	OID31099	0.323515	1514	1.18011e-36	NA	Weak correlation	Spearman	OID31099	-0.316667	9	0.41008	0.461596	No correlation	Spearman
Eldjarn et al.	Q96J42	TXNDC15	Thioredoxin domain-containing protein 15	NA	SeqId.6366-38	OID21495	0.460023	1514	1.11945e-76	NA	Weak correlation	Spearman	OID21495	0.631204	88	0	0	Moderate correlation	Spearman
Eldjarn et al.	O43827	ANGPTL7	Angiopoietin-related protein 7	NA	SeqId.6371-50	OID21412	0.0141241	1514	0.591382	NA	No correlation	Spearman	OID21412	0.0714286	8	0.881994	0.90444	No correlation	Spearman
Eldjarn et al.	Q86TH1	ADAMTSL2	ADAMTS-like protein 2	NA	SeqId.6379-62	OID30370	0.654991	1514	3.44223e-168	NA	Moderate correlation	Spearman	OID30370	0.863143	88	0	0	Strong correlation	Spearman
Eldjarn et al.	Q6PCB0	VWA1	von Willebrand factor A domain-containing protein 1	NA	SeqId.6385-63	OID21421	0.407342	1514	6.02877e-59	NA	Weak correlation	Spearman	OID21421	0.191176	17	0.460882	0.513658	No correlation	Spearman
Eldjarn et al.	Q8N6C8	LILRA3	Leukocyte immunoglobulin-like receptor subfamily A member 3	NA	SeqId.6391-52	OID30376	0.869499	1514	0	NA	Strong correlation	Spearman	OID30376	0.907576	88	0	0	Strong correlation	Spearman
Eldjarn et al.	O76076	CCN5	CCN family member 5	NA	SeqId.6392-7	OID21068	0.543044	1514	8.88967e-112	NA	Moderate correlation	Spearman	OID21068	0.52621	63	1.29184e-05	2.30366e-05	Moderate correlation	Spearman
Eldjarn et al.	P14625	HSP90B1	Endoplasmin	NA	SeqId.6393-63	OID20829	0.0111996	1514	0.670348	NA	No correlation	Spearman	OID20829	-0.0624846	88	0.562361	0.612252	No correlation	Spearman
Eldjarn et al.	Q9UKJ1	PILRA	Paired immunoglobulin-like type 2 receptor alpha	NA	SeqId.6402-8	OID21129	-0.3156	1514	7.91888e-35	NA	No correlation	Spearman	OID21129	0.533479	76	1.06025e-06	2.0674e-06	Moderate correlation	Spearman
Eldjarn et al.	P55103	INHBC	Inhibin beta C chain	NA	SeqId.6408-2	OID21093	0.579815	1514	9.70728e-131	NA	Moderate correlation	Spearman	OID21093	0.468557	88	4.14498e-06	7.74783e-06	Weak correlation	Spearman
Eldjarn et al.	Q8IZF2	ADGRF5	Adhesion G protein-coupled receptor F5	NA	SeqId.6409-57	OID30349	-0.0648118	1514	0.0165872	NA	No correlation	Spearman	OID30349	-0.0614279	88	0.568999	0.618287	No correlation	Spearman
Eldjarn et al.	Q96MK3	FAM20A	Pseudokinase FAM20A	NA	SeqId.6433-57	OID30348	0.465076	1514	3.00287e-74	NA	Weak correlation	Spearman	OID30348	0.720707	88	2.43893e-15	6.86672e-15	Strong correlation	Spearman
Eldjarn et al.	P26022	PTX3	Pentraxin-related protein PTX3	NA	SeqId.6447-73	OID20570	0.000245658	1514	0.992626	NA	No correlation	Spearman	OID20570	0.652273	65	8.35021e-09	1.93581e-08	Moderate correlation	Spearman
Eldjarn et al.	P51161	FABP6	Gastrotropin	NA	SeqId.6450-8	OID20076	0.00707835	1514	0.787909	NA	No correlation	Spearman	OID20076	0.537334	66	4.74569e-06	8.78341e-06	Moderate correlation	Spearman
Eldjarn et al.	Q9BXN1	ASPN	Asporin	NA	SeqId.6451-64	OID30315	0.564701	1514	6.87253e-116	NA	Moderate correlation	Spearman	OID30315	0.30394	40	0.0569704	0.0735517	Weak correlation	Spearman
Eldjarn et al.	Q8NHJ6	LILRB4	Leukocyte immunoglobulin-like receptor subfamily B member 4	NA	SeqId.6453-70	OID20429	-0.118287	1514	7.96971e-06	NA	No correlation	Spearman	OID20429	0.647059	17	0.00614735	0.00875202	Moderate correlation	Spearman
Eldjarn et al.	Q99727	TIMP4	Metalloproteinase inhibitor 4	NA	SeqId.6462-12	OID21147	0.778043	1514	4.93778e-294	NA	Strong correlation	Spearman	OID21147	0.763736	13	0.00360204	0.0052883	Strong correlation	Spearman
Eldjarn et al.	Q92496	CFHR4	Complement factor H-related protein 4	NA	SeqId.6471-53	OID30758	0.906711	1514	0	NA	Strong correlation	Spearman	OID30758	0.94213	88	0	0	Strong correlation	Spearman
Eldjarn et al.	Q8WVQ1	CANT1	Soluble calcium-activated nucleotidase 1	NA	SeqId.6480-1	OID20181	0.0897696	1514	0.000629121	NA	No correlation	Spearman	OID20181	0.0850093	88	0.430284	0.481936	No correlation	Spearman
Eldjarn et al.	P80370	DLK1	Protein delta homolog 1	NA	SeqId.6496-60	OID20295	0.844452	1514	0	NA	Strong correlation	Spearman	OID20295	0.77299	65	0	0	Strong correlation	Spearman
Eldjarn et al.	O15394	NCAM2	Neural cell adhesion molecule 2	NA	SeqId.6507-16	OID21095	0.461314	1514	3.75056e-77	NA	Weak correlation	Spearman	OID21095	0.755961	88	0	0	Strong correlation	Spearman
Eldjarn et al.	P47972	NPTX2	Neuronal pentraxin-2	NA	SeqId.6521-35	OID30390	0.318445	1514	1.44054e-33	NA	Weak correlation	Spearman	OID30390	0.704796	51	3.57966e-08	7.98704e-08	Strong correlation	Spearman
Eldjarn et al.	Q92832	NELL1	Protein kinase C-binding protein NELL1	NA	SeqId.6544-33	OID21494	0.755752	1514	5.96937e-268	NA	Strong correlation	Spearman	OID21494	0.478788	10	0.166058	0.201808	Weak correlation	Spearman
Eldjarn et al.	Q9UJA9	ENPP5	Ectonucleotide pyrophosphatase/phosphodiesterase family member 5	NA	SeqId.6556-5	OID20736	0.804328	1514	1.97626258336499e-322	NA	Strong correlation	Spearman	OID20736	0.757895	39	2.47356e-07	5.08679e-07	Strong correlation	Spearman
Eldjarn et al.	Q16363	LAMA4	Laminin subunit alpha-4	NA	SeqId.6577-64	OID20769	-0.0636512	1514	0.0165214	NA	No correlation	Spearman	OID20769	0.0278226	31	0.882009	0.90444	No correlation	Spearman
Eldjarn et al.	P20742	PZP	Pregnancy zone protein	NA	SeqId.6580-29	OID30730	0.88472	1514	0	NA	Strong correlation	Spearman	OID30730	0.964196	88	0	0	Strong correlation	Spearman
Eldjarn et al.	Q86VZ4	LRP11	Low-density lipoprotein receptor-related protein 11	NA	SeqId.6713-4	OID20185	0.445511	1514	1.77869e-71	NA	Weak correlation	Spearman	OID20185	0.328003	54	0.015464	0.021188	Weak correlation	Spearman
Eldjarn et al.	P02786	TFRC	Transferrin receptor protein 1	NA	SeqId.6895-1	OID20369	0.282805	1514	5.14164e-28	NA	No correlation	Spearman	OID20369	0.611127	88	0	0	Moderate correlation	Spearman
Eldjarn et al.	P52848	NDST1	Bifunctional heparan sulfate N-deacetylase/N-sulfotransferase 1	NA	SeqId.6927-7	OID31369	-0.0243996	1514	0.353343	NA	No correlation	Spearman	OID31369	-0.139516	88	0.194465	0.232822	No correlation	Spearman
Eldjarn et al.	P08648	ITGA5	Integrin alpha-5	NA	SeqId.6932-42	OID21139	0.219769	1514	2.76137e-17	NA	No correlation	Spearman	OID21139	0.393752	88	0.000165996	0.000276416	Weak correlation	Spearman
Eldjarn et al.	P04233	CD74	HLA class II histocompatibility antigen gamma chain	NA	SeqId.6974-6	OID21040	-0.0944592	1514	0.000320528	NA	No correlation	Spearman	OID21040	0.560943	75	1.65459e-07	3.45932e-07	Moderate correlation	Spearman
Eldjarn et al.	Q969P0	IGSF8	Immunoglobulin superfamily member 8	NA	SeqId.6984-6	OID20167	-0.0990642	1514	0.000160408	NA	No correlation	Spearman	OID20167	0.0952381	8	0.840129	0.867007	No correlation	Spearman
Eldjarn et al.	Q86SR1	GALNT10	Polypeptide N-acetylgalactosaminyltransferase 10	NA	SeqId.7003-4	OID21371	-0.0159952	1514	0.543214	NA	No correlation	Spearman	OID21371	0.44524	88	1.38253e-05	2.45421e-05	Weak correlation	Spearman
Eldjarn et al.	O75023	LILRB5	Leukocyte immunoglobulin-like receptor subfamily B member 5	NA	SeqId.7015-8	OID20324	0.85159	1514	0	NA	Strong correlation	Spearman	OID20324	0.867423	88	0	0	Strong correlation	Spearman
Eldjarn et al.	Q02742	GCNT1	Beta-1,3-galactosyl-O-glycosyl-glycoprotein beta-1,6-N-acetylglucosaminyltransferase	NA	SeqId.7016-12	OID21379	0.0321749	1514	0.221264	NA	No correlation	Spearman	OID21379	-0.138462	14	0.637516	0.681586	No correlation	Spearman
Eldjarn et al.	O75326	SEMA7A	Semaphorin-7A	NA	SeqId.7019-13	OID20283	0.415142	1514	2.23561e-61	NA	Weak correlation	Spearman	OID20283	0.717813	88	3.54766e-15	9.96346e-15	Strong correlation	Spearman
Eldjarn et al.	Q6PI73	LILRA6	Leukocyte immunoglobulin-like receptor subfamily A member 6	NA	SeqId.7059-14	OID30346	0.780363	1514	2.14504e-280	NA	Strong correlation	Spearman	OID30346	0.662729	64	4.22844e-09	1.00715e-08	Moderate correlation	Spearman
Eldjarn et al.	O95866	MPIG6B	Megakaryocyte and platelet inhibitory receptor G6b	NA	SeqId.7065-1	OID20779	0.368184	1514	9.2632e-47	NA	Weak correlation	Spearman	OID20779	0.35	9	0.358581	0.406464	Weak correlation	Spearman
Eldjarn et al.	Q15517	CDSN	Corneodesmosin	NA	SeqId.7085-81	OID20667	-0.00954445	1514	0.71952	NA	No correlation	Spearman	OID20667	-0.299495	55	0.0267069	0.0358527	No correlation	Spearman
Eldjarn et al.	Q8IYS5	OSCAR	Osteoclast-associated immunoglobulin-like receptor	NA	SeqId.7116-31	OID20776	-0.0389784	1514	0.142364	NA	No correlation	Spearman	OID20776	0.645927	88	0	0	Moderate correlation	Spearman
Eldjarn et al.	P02652	APOA2	Apolipoprotein A-II	NA	SeqId.7127-3	OID30686	0.00639173	1514	0.813416	NA	No correlation	Spearman	OID30686	0.00405058	88	0.970125	0.976092	No correlation	Spearman
Eldjarn et al.	P08217	CELA2A	Chymotrypsin-like elastase family member 2A	NA	SeqId.7140-1	OID30411	0.67293	1514	7.99338e-181	NA	Moderate correlation	Spearman	OID30411	0.840901	40	0	0	Strong correlation	Spearman
Eldjarn et al.	Q96I82	KAZALD1	Kazal-type serine protease inhibitor domain-containing protein 1	NA	SeqId.7144-234	OID21339	0.110119	1514	2.6928e-05	NA	No correlation	Spearman	OID21339	0.608791	14	0.0236549	0.0319837	Moderate correlation	Spearman
Eldjarn et al.	Q06033	ITIH3	Inter-alpha-trypsin inhibitor heavy chain H3	NA	SeqId.7145-1	OID20352	0.631994	1514	3.46674e-162	NA	Moderate correlation	Spearman	OID20352	0.823659	88	0	0	Strong correlation	Spearman
Eldjarn et al.	P13667	PDIA4	Protein disulfide-isomerase A4	NA	SeqId.7146-16	OID30375	-0.153768	1514	1.11666e-08	NA	No correlation	Spearman	OID30375	0.754958	88	0	0	Strong correlation	Spearman
Eldjarn et al.	Q6P5S2	LEG1	Protein LEG1 homolog	NA	SeqId.7154-92	OID30608	0.240315	1514	2.13567e-19	NA	No correlation	Spearman	OID30608	0.594406	12	0.0457531	0.0598554	Moderate correlation	Spearman
Eldjarn et al.	P20851	C4BPB	C4b-binding protein beta chain	NA	SeqId.7155-46	OID21481	-0.0821958	1514	0.00175236	NA	No correlation	Spearman	OID21481	0.409566	88	8.55637e-05	0.000145047	Weak correlation	Spearman
Eldjarn et al.	Q9GZZ8	LACRT	Extracellular glycoprotein lacritin	NA	SeqId.7163-26	OID31367	0.0774911	1514	0.00316083	NA	No correlation	Spearman	OID31367	0.112088	14	0.704285	0.745209	No correlation	Spearman
Eldjarn et al.	O94856	NFASC	Neurofascin	NA	SeqId.7179-69	OID20634	0.688256	1514	1.3296e-199	NA	Moderate correlation	Spearman	OID20634	0.437834	33	0.0114545	0.0159459	Weak correlation	Spearman
Eldjarn et al.	P40197	GP5	Platelet glycoprotein V	NA	SeqId.7185-29	OID30611	0.520926	1514	7.06394e-96	NA	Moderate correlation	Spearman	OID30611	0.769173	88	2.08686e-18	6.18391e-18	Strong correlation	Spearman
Eldjarn et al.	Q9Y639	NPTN	Neuroplastin	NA	SeqId.7194-36	OID21235	0.254118	1514	9.25418e-23	NA	No correlation	Spearman	OID21235	0.292339	31	0.110596	0.138429	No correlation	Spearman
Eldjarn et al.	Q9H3T2	SEMA6C	Semaphorin-6C	NA	SeqId.7202-107	OID30531	0.139942	1514	2.06912e-07	NA	No correlation	Spearman	OID30531	-0.133333	9	0.743541	0.777275	No correlation	Spearman
Eldjarn et al.	P09467	FBP1	Fructose-1,6-bisphosphatase 1	NA	SeqId.7206-20	OID20227	0.486712	1514	6.36342e-87	NA	Weak correlation	Spearman	OID20227	0.513878	88	4.59301e-07	9.29302e-07	Moderate correlation	Spearman
Eldjarn et al.	P51693	APLP1	Amyloid beta precursor like protein 1	NA	SeqId.7210-25	OID20164	0.793619	1514	3.89896686328786e-314	NA	Strong correlation	Spearman	OID20164	0.639393	88	0	0	Moderate correlation	Spearman
Eldjarn et al.	P07998	RNASE1	Ribonuclease pancreatic	NA	SeqId.7211-2	OID30672	0.718194	1514	4.60575e-217	NA	Strong correlation	Spearman	OID30672	0.738318	88	2.24376e-16	6.41319e-16	Strong correlation	Spearman
Eldjarn et al.	P14415	ATP1B2	Sodium/potassium-transporting ATPase subunit beta-2	NA	SeqId.7218-87	OID30118	0.04872	1514	0.0718472	NA	No correlation	Spearman	OID30118	-0.0559006	22	0.805059	0.835397	No correlation	Spearman
Eldjarn et al.	P13727	PRG2	Bone marrow proteoglycan	NA	SeqId.7258-5	OID30381	0.475401	1514	5.96064e-78	NA	Weak correlation	Spearman	OID30381	0.768818	88	0	0	Strong correlation	Spearman
Eldjarn et al.	P27348	YWHAQ	14-3-3 protein theta	NA	SeqId.7625-27	OID30605	0.512358	1514	2.71207e-92	NA	Moderate correlation	Spearman	OID30605	0.872671	88	0	0	Strong correlation	Spearman
Eldjarn et al.	P18564	ITGB6	Integrin beta-6	NA	SeqId.7737-76	OID20493	0.0348218	1514	0.190026	NA	No correlation	Spearman	OID20493	-0.230769	13	0.447772	0.500529	No correlation	Spearman
Eldjarn et al.	P18084	ITGB5	Integrin beta-5	NA	SeqId.7755-37	OID21522	-0.0556176	1514	0.0343898	NA	No correlation	Spearman	OID21522	0.255004	34	0.145239	0.178622	No correlation	Spearman
Eldjarn et al.	A6NI73	LILRA5	Leukocyte immunoglobulin-like receptor subfamily A member 5	NA	SeqId.7787-25	OID20209	0.712401	1514	1.66967e-224	NA	Strong correlation	Spearman	OID20209	0.737334	76	0	0	Strong correlation	Spearman
Eldjarn et al.	Q9BXJ0	C1QTNF5	Complement C1q tumor necrosis factor-related protein 5	NA	SeqId.7810-20	OID30618	0.276117	1514	2.51654e-25	NA	No correlation	Spearman	OID30618	0.135993	63	0.287117	0.331786	No correlation	Spearman
Eldjarn et al.	Q96AP7	ESAM	Endothelial cell-selective adhesion molecule	NA	SeqId.7841-84	OID20270	0.348823	1514	1.16744e-42	NA	Weak correlation	Spearman	OID20270	0.588992	88	1.57856e-09	3.88279e-09	Moderate correlation	Spearman
Eldjarn et al.	Q16769	QPCT	Glutaminyl-peptide cyclotransferase	NA	SeqId.7849-3	OID20320	0.435279	1514	5.86765e-68	NA	Weak correlation	Spearman	OID20320	0.585784	88	3.21121e-09	7.76329e-09	Moderate correlation	Spearman
Eldjarn et al.	Q24JP5	TMEM132A	Transmembrane protein 132A	NA	SeqId.7871-16	OID30287	0.151974	1514	1.6561e-08	NA	No correlation	Spearman	OID30287	0.177494	40	0.273208	0.317992	No correlation	Spearman
Eldjarn et al.	P25786	PSMA1	Proteasome subunit alpha type-1	NA	SeqId.7880-9	OID21221	-0.00393694	1514	0.881056	NA	No correlation	Spearman	OID21221	-0.162217	88	0.13089	0.162212	No correlation	Spearman
Eldjarn et al.	Q9C0C4	SEMA4C	Semaphorin-4C	NA	SeqId.7923-41	OID21329	0.177425	1514	1.06598e-11	NA	No correlation	Spearman	OID21329	-0.271673	27	0.169971	0.205677	No correlation	Spearman
Eldjarn et al.	Q9P0K1	ADAM22	Disintegrin and metalloproteinase domain-containing protein 22	NA	SeqId.7933-75	OID21001	0.181532	1514	3.46881e-12	NA	No correlation	Spearman	OID21001	0.447552	12	0.147205	0.18045	Weak correlation	Spearman
Eldjarn et al.	P19827	ITIH1	Inter-alpha-trypsin inhibitor heavy chain H1	NA	SeqId.7955-195	OID30722	0.241169	1514	1.58036e-19	NA	No correlation	Spearman	OID30722	0.259133	88	0.0147721	0.0202891	No correlation	Spearman
Eldjarn et al.	Q8WXD2	SCG3	Secretogranin-3	NA	SeqId.7957-2	OID20728	0.698854	1514	2.54851e-208	NA	Moderate correlation	Spearman	OID20728	0.734986	88	0	0	Strong correlation	Spearman
Eldjarn et al.	O95727	CRTAM	Cytotoxic and regulatory T-cell molecule	NA	SeqId.7968-15	OID20914	0.623837	1514	7.12305e-157	NA	Moderate correlation	Spearman	OID20914	0.697537	29	4.17311e-05	7.28197e-05	Moderate correlation	Spearman
Eldjarn et al.	Q13508	ART3	Ecto-ADP-ribosyltransferase 3	NA	SeqId.7970-315	OID20346	0.662174	1514	2.63174e-183	NA	Moderate correlation	Spearman	OID20346	0.860202	88	0	0	Strong correlation	Spearman
Eldjarn et al.	P07858	CTSB	Cathepsin B	NA	SeqId.8007-19	OID20276	0.791273	1514	5.34398784922486e-311	NA	Strong correlation	Spearman	OID20276	0.872847	88	0	0	Strong correlation	Spearman
Eldjarn et al.	P01225	FSHB	Follitropin subunit beta	NA	SeqId.8036-75	OID30233	0.0439554	1514	0.104404	NA	No correlation	Spearman	OID30233	0.881538	25	2.2265e-06	4.26053e-06	Strong correlation	Spearman
Eldjarn et al.	P49747	COMP	Cartilage oligomeric matrix protein	NA	SeqId.8043-153	OID20405	0.662194	1514	2.54123e-183	NA	Moderate correlation	Spearman	OID20405	0.732697	88	0	0	Strong correlation	Spearman
Eldjarn et al.	P09382	LGALS1	Galectin-1	NA	SeqId.8046-9	OID20154	0.0619506	1514	0.0184334	NA	No correlation	Spearman	OID20154	0.416576	88	6.31475e-05	0.000108514	Weak correlation	Spearman
Eldjarn et al.	Q9BUD6	SPON2	Spondin-2	NA	SeqId.8099-42	OID20221	0.622786	1514	3.35349e-156	NA	Moderate correlation	Spearman	OID20221	0.702247	88	0	0	Strong correlation	Spearman
Eldjarn et al.	P14174	MIF	Macrophage migration inhibitory factor	NA	SeqId.8221-19	OID21073	0.192478	1514	1.52939e-13	NA	No correlation	Spearman	OID21073	0.856733	88	0	0	Strong correlation	Spearman
Eldjarn et al.	Q86UX2	ITIH5	Inter-alpha-trypsin inhibitor heavy chain H5	NA	SeqId.8233-2	OID31430	0.173015	1514	3.34962e-11	NA	No correlation	Spearman	OID31430	0.169925	20	0.472187	0.523159	No correlation	Spearman
Eldjarn et al.	P05060	CHGB	Secretogranin-1	NA	SeqId.8235-48	OID21038	0.658685	1514	9.70915e-181	NA	Moderate correlation	Spearman	OID21038	0.682047	88	0	0	Moderate correlation	Spearman
Eldjarn et al.	P00995	SPINK1	Serine protease inhibitor Kazal-type 1	NA	SeqId.8243-55	OID21097	0.315469	1514	8.4644e-35	NA	Weak correlation	Spearman	OID21097	0.724077	53	0	0	Strong correlation	Spearman
Eldjarn et al.	Q9UMF0	ICAM5	Intercellular adhesion molecule 5	NA	SeqId.8245-27	OID20145	0.677232	1514	8.57069e-195	NA	Moderate correlation	Spearman	OID20145	0.660484	31	7.85645e-05	0.000133785	Moderate correlation	Spearman
Eldjarn et al.	O15400	STX7	Syntaxin-7	NA	SeqId.8274-64	OID30560	0.541785	1514	4.8035e-105	NA	Moderate correlation	Spearman	OID30560	0.769231	12	0.00525292	0.00755484	Strong correlation	Spearman
Eldjarn et al.	Q5VY43	PEAR1	Platelet endothelial aggregation receptor 1	NA	SeqId.8275-31	OID20257	0.275155	1514	1.49657e-26	NA	No correlation	Spearman	OID20257	0.0793385	88	0.461757	0.513673	No correlation	Spearman
Eldjarn et al.	P02749	APOH	Beta-2-glycoprotein 1	NA	SeqId.8288-27	OID21072	-0.036276	1514	0.167839	NA	No correlation	Spearman	OID21072	0.508436	88	6.28387e-07	1.26012e-06	Moderate correlation	Spearman
Eldjarn et al.	Q14956	GPNMB	Transmembrane glycoprotein NMB	NA	SeqId.8289-8	OID20173	0.512102	1514	1.50208e-97	NA	Moderate correlation	Spearman	OID20173	0.519337	88	3.33638e-07	6.81152e-07	Moderate correlation	Spearman
Eldjarn et al.	Q12794	HYAL1	Hyaluronidase-1	NA	SeqId.8309-12	OID20357	0.255048	1514	6.39641e-23	NA	No correlation	Spearman	OID20357	0.637614	88	0	0	Moderate correlation	Spearman
Eldjarn et al.	Q07654	TFF3	Trefoil factor 3	NA	SeqId.8323-163	OID20371	0.651436	1514	1.6292e-175	NA	Moderate correlation	Spearman	OID20371	0.686644	88	0	0	Moderate correlation	Spearman
Eldjarn et al.	P08319	ADH4	All-trans-retinol dehydrogenase [NAD(+)] ADH4	NA	SeqId.8325-37	OID20117	0.907876	1514	0	NA	Strong correlation	Spearman	OID20117	0.811877	78	1.92965e-19	5.79408e-19	Strong correlation	Spearman
Eldjarn et al.	Q9H4A9	DPEP2	Dipeptidase 2	NA	SeqId.8327-26	OID21305	0.0170786	1514	0.516244	NA	No correlation	Spearman	OID21305	0.447697	88	1.22277e-05	2.18434e-05	Weak correlation	Spearman
Eldjarn et al.	Q9UHL4	DPP7	Dipeptidyl peptidase 2	NA	SeqId.8346-9	OID20142	0.49366	1514	9.63747e-90	NA	Weak correlation	Spearman	OID20142	0.746349	88	7.08688e-17	2.0359e-16	Strong correlation	Spearman
Eldjarn et al.	P30048	PRDX3	Thioredoxin-dependent peroxide reductase, mitochondrial	NA	SeqId.8358-30	OID20483	0.295759	1514	5.08222e-30	NA	No correlation	Spearman	OID20483	-0.180042	47	0.225147	0.267008	No correlation	Spearman
Eldjarn et al.	P20333	TNFRSF1B	Tumor necrosis factor receptor superfamily member 1B	NA	SeqId.8368-102	OID21145	0.686742	1514	2.07324e-202	NA	Moderate correlation	Spearman	OID21145	0.916667	9	0.00131173	0.00201489	Strong correlation	Spearman
Eldjarn et al.	Q14118	DAG1	Dystroglycan 1	NA	SeqId.8369-102	OID20774	-0.345332	1514	5.49657e-41	NA	No correlation	Spearman	OID20774	-0.0562326	88	0.602164	0.648087	No correlation	Spearman
Eldjarn et al.	P08138	NGFR	Tumor necrosis factor receptor superfamily member 16	NA	SeqId.8374-5	OID30300	0.0539924	1514	0.0460255	NA	No correlation	Spearman	OID30300	0.531452	31	0.00241609	0.00359864	Moderate correlation	Spearman
Eldjarn et al.	P80370	DLK1	Protein delta homolog 1	NA	SeqId.8380-244	OID20295	0.0188171	1514	0.474463	NA	No correlation	Spearman	OID20295	0.77299	65	0	0	Strong correlation	Spearman
Eldjarn et al.	Q9NRR1	CYTL1	Cytokine-like protein 1	NA	SeqId.8402-22	OID30374	0.568635	1514	7.74641e-118	NA	Moderate correlation	Spearman	OID30374	0.436575	43	0.0037088	0.00543091	Weak correlation	Spearman
Eldjarn et al.	Q9H3K6	BOLA2B	BolA-like protein 2	NA	SeqId.8404-102	OID30267	0.24166	1514	1.32858e-19	NA	No correlation	Spearman	OID30267	0.690606	88	0	0	Moderate correlation	Spearman
Eldjarn et al.	P37840	SNCA	Alpha-synuclein	NA	SeqId.8458-111	OID30645	0.636148	1514	8.09203e-156	NA	Moderate correlation	Spearman	OID30645	0.583548	88	3.97068e-09	9.51782e-09	Moderate correlation	Spearman
Eldjarn et al.	P09668	CTSH	Pro-cathepsin H	NA	SeqId.8465-52	OID20113	0.371975	1514	1.04852e-48	NA	Weak correlation	Spearman	OID20113	0.529059	88	1.86281e-07	3.88029e-07	Moderate correlation	Spearman
Eldjarn et al.	P18065	IGFBP2	Insulin-like growth factor-binding protein 2	NA	SeqId.8469-41	OID20325	0.844717	1514	0	NA	Strong correlation	Spearman	OID20325	0.882709	88	0	0	Strong correlation	Spearman
Eldjarn et al.	P10645	CHGA	Chromogranin-A	NA	SeqId.8476-11	OID30403	0.62243	1514	2.42853e-147	NA	Moderate correlation	Spearman	OID30403	0.894949	88	0	0	Strong correlation	Spearman
Eldjarn et al.	Q12805	EFEMP1	EGF-containing fibulin-like extracellular matrix protein 1	NA	SeqId.8480-29	OID20414	0.581606	1514	1.00231e-131	NA	Moderate correlation	Spearman	OID20414	0.526593	88	2.16327e-07	4.46495e-07	Moderate correlation	Spearman
Eldjarn et al.	P41159	LEP	Leptin	NA	SeqId.8484-24	OID20187	0.90984	1514	0	NA	Strong correlation	Spearman	OID20187	0.922317	88	0	0	Strong correlation	Spearman
Eldjarn et al.	Q07954	LRP1	Prolow-density lipoprotein receptor-related protein 1	NA	SeqId.8601-167	OID21293	0.0299841	1514	0.25435	NA	No correlation	Spearman	OID21293	0.462418	88	7.37001e-06	1.34205e-05	Weak correlation	Spearman
Eldjarn et al.	Q14956	GPNMB	Transmembrane glycoprotein NMB	NA	SeqId.8606-39	OID20173	0.234714	1514	1.46481e-19	NA	No correlation	Spearman	OID20173	0.519337	88	3.33638e-07	6.81152e-07	Moderate correlation	Spearman
Eldjarn et al.	O95866	MPIG6B	Megakaryocyte and platelet inhibitory receptor G6b	NA	SeqId.8659-68	OID20779	0.0468958	1514	0.077507	NA	No correlation	Spearman	OID20779	0.35	9	0.358581	0.406464	Weak correlation	Spearman
Eldjarn et al.	P35052	GPC1	Glypican-1	NA	SeqId.8697-38	OID21438	0.413062	1514	1.00904e-60	NA	Weak correlation	Spearman	OID21438	0.417738	88	6.00085e-05	0.000103277	Weak correlation	Spearman
Eldjarn et al.	P04233	CD74	HLA class II histocompatibility antigen gamma chain	NA	SeqId.8748-45	OID21040	-0.010518	1514	0.689331	NA	No correlation	Spearman	OID21040	0.560943	75	1.65459e-07	3.45932e-07	Moderate correlation	Spearman
Eldjarn et al.	A6NI73	LILRA5	Leukocyte immunoglobulin-like receptor subfamily A member 5	NA	SeqId.8766-29	OID20209	0.494034	1514	6.7678e-90	NA	Weak correlation	Spearman	OID20209	0.737334	76	0	0	Strong correlation	Spearman
Eldjarn et al.	P42892	ECE1	Endothelin-converting enzyme 1	NA	SeqId.8767-44	OID20891	0.0185186	1514	0.481502	NA	No correlation	Spearman	OID20891	0.22015	76	0.0561803	0.0726546	No correlation	Spearman
Eldjarn et al.	P52799	EFNB2	Ephrin-B2	NA	SeqId.8772-5	OID30954	-0.0890719	1514	0.000687767	NA	No correlation	Spearman	OID30954	0.199788	78	0.0795389	0.101583	No correlation	Spearman
Eldjarn et al.	P16444	DPEP1	Dipeptidase 1	NA	SeqId.8794-13	OID20897	0.528569	1514	6.14833e-105	NA	Moderate correlation	Spearman	OID20897	0.736698	78	1.49625e-14	4.17103e-14	Strong correlation	Spearman
Eldjarn et al.	P02786	TFRC	Transferrin receptor protein 1	NA	SeqId.8795-48	OID20369	0.53221	1514	1.25683e-106	NA	Moderate correlation	Spearman	OID20369	0.611127	88	0	0	Moderate correlation	Spearman
Eldjarn et al.	Q15223	NECTIN1	Nectin-1	NA	SeqId.8803-61	OID30545	0.00125283	1514	0.963102	NA	No correlation	Spearman	OID30545	0.209609	88	0.0501533	0.0651589	No correlation	Spearman
Eldjarn et al.	P10599	TXN	Thioredoxin	NA	SeqId.8813-160	OID30670	0.204446	1514	2.34714e-14	NA	No correlation	Spearman	OID30670	0.70024	88	0	0	Strong correlation	Spearman
Eldjarn et al.	Q9UKJ1	PILRA	Paired immunoglobulin-like type 2 receptor alpha	NA	SeqId.8825-4	OID21129	0.00839302	1514	0.74973	NA	No correlation	Spearman	OID21129	0.533479	76	1.06025e-06	2.0674e-06	Moderate correlation	Spearman
Eldjarn et al.	Q10589	BST2	Bone marrow stromal antigen 2	NA	SeqId.8832-55	OID21029	-0.0638854	1514	0.015076	NA	No correlation	Spearman	OID21029	0.238095	8	0.582143	0.628336	No correlation	Spearman
Eldjarn et al.	Q6P4E1	GOLM2	Protein GOLM2	NA	SeqId.8838-10	OID21044	0.138267	1514	1.28879e-07	NA	No correlation	Spearman	OID21044	0.527916	88	1.25315e-07	2.66441e-07	Moderate correlation	Spearman
Eldjarn et al.	P09871	C1S	Complement C1s subcomponent	NA	SeqId.8840-61	OID30731	0.396692	1514	1.04875e-52	NA	Weak correlation	Spearman	OID30731	0.375964	88	0.000337262	0.000544968	Weak correlation	Spearman
Eldjarn et al.	P09466	PAEP	Glycodelin	NA	SeqId.8867-18	OID20925	0.0290898	1514	0.268796	NA	No correlation	Spearman	OID20925	0.384506	61	0.00237106	0.00353624	Weak correlation	Spearman
Eldjarn et al.	P06748	NPM1	Nucleophosmin	NA	SeqId.8870-38	OID20961	-0.171312	1514	5.39797e-11	NA	No correlation	Spearman	OID20961	-0.111888	12	0.732775	0.767443	No correlation	Spearman
Eldjarn et al.	Q9Y266	NUDC	Nuclear migration protein nudC	NA	SeqId.8887-21	OID20623	0.74486	1514	4.16485e-251	NA	Strong correlation	Spearman	OID20623	0.103331	22	0.646249	0.688317	No correlation	Spearman
Eldjarn et al.	Q9H3G5	CPVL	Probable serine carboxypeptidase CPVL	NA	SeqId.8891-7	OID21435	-0.000642907	1514	0.980506	NA	No correlation	Spearman	OID21435	0.625057	88	0	0	Moderate correlation	Spearman
Eldjarn et al.	Q5VY43	PEAR1	Platelet endothelial aggregation receptor 1	NA	SeqId.8892-14	OID20257	0.277152	1514	6.27057e-27	NA	No correlation	Spearman	OID20257	0.0793385	88	0.461757	0.513673	No correlation	Spearman
Eldjarn et al.	Q92859	NEO1	Neogenin	NA	SeqId.8900-28	OID31066	0.363483	1514	1.71752e-46	NA	Weak correlation	Spearman	OID31066	0.296584	88	0.00501838	0.00723261	No correlation	Spearman
Eldjarn et al.	P46926	GNPDA1	Glucosamine-6-phosphate isomerase 1	NA	SeqId.8909-77	OID30197	0.39322	1514	9.70411e-52	NA	Weak correlation	Spearman	OID30197	0.28093	76	0.014215	0.0196024	No correlation	Spearman
Eldjarn et al.	Q6UVK1	CSPG4	Chondroitin sulfate proteoglycan 4	NA	SeqId.8951-162	OID30397	-0.0742688	1514	0.00602877	NA	No correlation	Spearman	OID30397	0.707442	88	0	0	Strong correlation	Spearman
Eldjarn et al.	P51858	HDGF	Hepatoma-derived growth factor	NA	SeqId.8953-47	OID21455	0.388015	1514	3.40029e-53	NA	Weak correlation	Spearman	OID21455	0.413481	67	0.000562917	0.000886378	Weak correlation	Spearman
Eldjarn et al.	Q96GP6	SCARF2	Scavenger receptor class F member 2	NA	SeqId.8956-96	OID21048	0.665646	1514	6.77259e-186	NA	Moderate correlation	Spearman	OID21048	0.49899	54	0.00015022	0.000251258	Weak correlation	Spearman
Eldjarn et al.	P08571	CD14	Monocyte differentiation antigen CD14	NA	SeqId.8969-49	OID20378	0.395091	1514	2.95146e-55	NA	Weak correlation	Spearman	OID20378	0.670177	88	0	0	Moderate correlation	Spearman
Eldjarn et al.	P39059	COL15A1	Collagen alpha-1(XV) chain	NA	SeqId.8974-172	OID30396	0.645517	1514	7.3548e-162	NA	Moderate correlation	Spearman	OID30396	0.595083	88	1.09609e-09	2.74998e-09	Moderate correlation	Spearman
Eldjarn et al.	Q9UHN6	CEMIP2	Cell surface hyaluronidase	NA	SeqId.8992-1	OID30499	0.138267	1514	2.89328e-07	NA	No correlation	Spearman	OID30499	0.196481	32	0.279893	0.324473	No correlation	Spearman
Eldjarn et al.	Q86U17	SERPINA11	Serpin A11	NA	SeqId.9002-36	OID20281	0.592975	1514	3.93973e-138	NA	Moderate correlation	Spearman	OID20281	0.770802	88	1.59784e-18	4.7724e-18	Strong correlation	Spearman
Eldjarn et al.	Q9UEW3	MARCO	Macrophage receptor MARCO	NA	SeqId.9003-99	OID20210	0.0478111	1514	0.069037	NA	No correlation	Spearman	OID20210	0.654908	88	0	0	Moderate correlation	Spearman
Eldjarn et al.	Q86YD3	TMEM25	Transmembrane protein 25	NA	SeqId.9014-18	OID31015	0.0709024	1514	0.00693353	NA	No correlation	Spearman	OID31015	-0.00520789	52	0.970904	0.976092	No correlation	Spearman
Eldjarn et al.	Q9Y2Y8	PRG3	Proteoglycan 3	NA	SeqId.9015-1	OID30383	0.637298	1514	1.50636e-156	NA	Moderate correlation	Spearman	OID30383	0.841814	54	0	0	Strong correlation	Spearman
Eldjarn et al.	Q9NZD4	AHSP	Alpha-hemoglobin-stabilizing protein	NA	SeqId.9025-5	OID21078	-0.0128624	1514	0.624931	NA	No correlation	Spearman	OID21078	0.944225	88	0	0	Strong correlation	Spearman
Eldjarn et al.	O60476	MAN1A2	Mannosyl-oligosaccharide 1,2-alpha-mannosidase IB	NA	SeqId.9077-10	OID30262	0.442408	1514	1.49e-66	NA	Weak correlation	Spearman	OID30262	0.0671791	33	0.709437	0.748054	No correlation	Spearman
Eldjarn et al.	Q5JS37	NHLRC3	NHL repeat-containing protein 3	NA	SeqId.9087-8	OID30614	-0.167412	1514	4.79188e-10	NA	No correlation	Spearman	OID30614	0.12782	76	0.270546	0.315544	No correlation	Spearman
Eldjarn et al.	Q96C24	SYTL4	Synaptotagmin-like protein 4	NA	SeqId.9090-9	OID30339	0.455399	1514	6.82723e-71	NA	Weak correlation	Spearman	OID30339	0.651012	39	1.19945e-05	2.14608e-05	Moderate correlation	Spearman
Eldjarn et al.	A8MVW5	HEPACAM2	HEPACAM family member 2	NA	SeqId.9116-28	OID31151	-0.0435572	1514	0.0974401	NA	No correlation	Spearman	OID31151	0.565877	78	1.19037e-07	2.54532e-07	Moderate correlation	Spearman
Eldjarn et al.	P48740	MASP1	Mannan-binding lectin serine protease 1	NA	SeqId.9125-23	OID20954	0.0239824	1514	0.361969	NA	No correlation	Spearman	OID20954	0.0373095	88	0.730012	0.766682	No correlation	Spearman
Eldjarn et al.	P22894	MMP8	Neutrophil collagenase	NA	SeqId.9172-69	OID21019	0.39727	1514	6.68581e-56	NA	Weak correlation	Spearman	OID21019	0.709661	68	0	0	Strong correlation	Spearman
Eldjarn et al.	Q07954	LRP1	Prolow-density lipoprotein receptor-related protein 1	NA	SeqId.9182-3	OID21293	0.366468	1514	3.19496e-47	NA	Weak correlation	Spearman	OID21293	0.462418	88	7.37001e-06	1.34205e-05	Weak correlation	Spearman
Eldjarn et al.	P17181	IFNAR1	Interferon alpha/beta receptor 1	NA	SeqId.9183-7	OID31491	0.187842	1514	5.65961e-13	NA	No correlation	Spearman	OID31491	0.468045	57	0.00028288	0.000460189	Weak correlation	Spearman
Eldjarn et al.	P04155	TFF1	Trefoil factor 1	NA	SeqId.9185-15	OID21154	0.406223	1514	1.32962e-58	NA	Weak correlation	Spearman	OID21154	0.91453	26	1.29508e-06	2.51227e-06	Strong correlation	Spearman
Eldjarn et al.	Q03403	TFF2	Trefoil factor 2	NA	SeqId.9191-8	OID20787	0.77677	1514	1.23634e-286	NA	Strong correlation	Spearman	OID20787	0.823444	52	0	0	Strong correlation	Spearman
Eldjarn et al.	P47929	LGALS7B	Galectin-7	NA	SeqId.9196-8	OID21406	0.00583164	1514	0.824592	NA	No correlation	Spearman	OID21406	0.190196	35	0.272644	0.317663	No correlation	Spearman
Eldjarn et al.	P36955	SERPINF1	Pigment epithelium-derived factor	NA	SeqId.9211-19	OID30757	0.454643	1514	1.23526e-70	NA	Weak correlation	Spearman	OID30757	0.602427	88	2.20455e-10	5.72168e-10	Moderate correlation	Spearman
Eldjarn et al.	Q9UBX1	CTSF	Cathepsin F	NA	SeqId.9212-22	OID21500	0.738941	1514	4.48809e-250	NA	Strong correlation	Spearman	OID21500	0.785936	88	0	0	Strong correlation	Spearman
Eldjarn et al.	O15031	PLXNB2	Plexin-B2	NA	SeqId.9216-100	OID20317	0.457986	1514	6.22711e-76	NA	Weak correlation	Spearman	OID20317	0.580624	88	5.16146e-09	1.21655e-08	Moderate correlation	Spearman
Eldjarn et al.	Q9UMX5	NENF	Neudesin	NA	SeqId.9219-70	OID31354	0.0285668	1514	0.27717	NA	No correlation	Spearman	OID31354	-0.0369483	88	0.732068	0.767443	No correlation	Spearman
Eldjarn et al.	P55145	MANF	Mesencephalic astrocyte-derived neurotrophic factor	NA	SeqId.9223-11	OID20707	0.686398	1514	4.10732e-198	NA	Moderate correlation	Spearman	OID20707	0.734669	88	0	0	Strong correlation	Spearman
Eldjarn et al.	Q8IUK5	PLXDC1	Plexin domain-containing protein 1	NA	SeqId.9235-3	OID21258	-0.0704114	1514	0.0073749	NA	No correlation	Spearman	OID21258	0.332095	88	0.00165825	0.00252313	Weak correlation	Spearman
Eldjarn et al.	Q969H8	MYDGF	Myeloid-derived growth factor	NA	SeqId.9248-36	OID30313	0.5009	1514	1.17383e-87	NA	Moderate correlation	Spearman	OID30313	0.876915	88	0	0	Strong correlation	Spearman
Eldjarn et al.	Q9Y2E5	MAN2B2	Epididymis-specific alpha-mannosidase	NA	SeqId.9251-28	OID30306	0.616358	1514	1.01072e-143	NA	Moderate correlation	Spearman	OID30306	0.88296	88	5.52946e-30	1.74379e-29	Strong correlation	Spearman
Eldjarn et al.	Q15818	NPTX1	Neuronal pentraxin-1	NA	SeqId.9256-78	OID21074	0.573162	1514	3.95219e-127	NA	Moderate correlation	Spearman	OID21074	0.562327	47	5.27892e-05	9.14095e-05	Moderate correlation	Spearman
Eldjarn et al.	Q9HAT2	SIAE	Sialate O-acetylesterase	NA	SeqId.9263-57	OID21503	0.523862	1514	8.75309e-103	NA	Moderate correlation	Spearman	OID21503	0.599908	88	4.64206e-10	1.19111e-09	Moderate correlation	Spearman
Eldjarn et al.	P43234	CTSO	Cathepsin O	NA	SeqId.9264-11	OID20660	0.392674	1514	1.73262e-53	NA	Weak correlation	Spearman	OID20660	0.081993	65	0.515215	0.566385	No correlation	Spearman
Eldjarn et al.	P48060	GLIPR1	Glioma pathogenesis-related protein 1	NA	SeqId.9265-10	OID31517	-0.0879114	1514	0.000808079	NA	No correlation	Spearman	OID31517	-0.5	9	0.177662	0.214067	No correlation	Spearman
Eldjarn et al.	Q9UI42	CPA4	Carboxypeptidase A4	NA	SeqId.9267-2	OID30606	0.488462	1514	8.06077e-83	NA	Weak correlation	Spearman	OID30606	0.319689	30	0.0854209	0.10836	Weak correlation	Spearman
Eldjarn et al.	P48052	CPA2	Carboxypeptidase A2	NA	SeqId.9276-7	OID21060	0.0287503	1514	0.274425	NA	No correlation	Spearman	OID21060	0.620022	30	0.000344315	0.000555331	Moderate correlation	Spearman
Eldjarn et al.	P16562	CRISP2	Cysteine-rich secretory protein 2	NA	SeqId.9282-12	OID21456	0.88296	1514	0	NA	Strong correlation	Spearman	OID21456	0.904009	22	3.66016e-06	6.91024e-06	Strong correlation	Spearman
Eldjarn et al.	P23435	CBLN1	Cerebellin-1	NA	SeqId.9313-27	OID30851	0.0392334	1514	0.135507	NA	No correlation	Spearman	OID30851	0.0620955	74	0.598436	0.644689	No correlation	Spearman
Eldjarn et al.	Q8N386	LRRC25	Leucine-rich repeat-containing protein 25	NA	SeqId.9317-4	OID21333	0.0769559	1514	0.00339864	NA	No correlation	Spearman	OID21333	0.762255	17	0.000573891	0.0009024	Strong correlation	Spearman
Eldjarn et al.	Q86YW5	TREML1	Trem-like transcript 1 protein	NA	SeqId.9329-28	OID30682	0.677909	1514	1.72405e-184	NA	Moderate correlation	Spearman	OID30682	0.87408	88	0	0	Strong correlation	Spearman
Eldjarn et al.	Q9NZP8	C1RL	Complement C1r subcomponent-like protein	NA	SeqId.9348-1	OID30721	0.458981	1514	4.02162e-72	NA	Weak correlation	Spearman	OID30721	0.601212	88	3.31687e-10	8.5692e-10	Moderate correlation	Spearman
Eldjarn et al.	O75629	CREG1	Protein CREG1	NA	SeqId.9357-4	OID21515	0.674922	1514	5.48757e-193	NA	Moderate correlation	Spearman	OID21515	0.316385	88	0.00278737	0.00412985	Weak correlation	Spearman
Eldjarn et al.	Q92820	GGH	Gamma-glutamyl hydrolase	NA	SeqId.9370-69	OID20416	0.638473	1514	1.60376e-166	NA	Moderate correlation	Spearman	OID20416	0.753478	88	0	0	Strong correlation	Spearman
Eldjarn et al.	P21583	KITLG	Kit ligand	NA	SeqId.9377-25	OID20196	0.626601	1514	1.17595e-158	NA	Moderate correlation	Spearman	OID20196	0.814672	88	4.67484e-22	1.42261e-21	Strong correlation	Spearman
Eldjarn et al.	Q9Y646	CPQ	Carboxypeptidase Q	NA	SeqId.9394-19	OID30406	0.414514	1514	7.51504e-58	NA	Weak correlation	Spearman	OID30406	0.789914	88	5.85846e-20	1.76379e-19	Strong correlation	Spearman
Eldjarn et al.	P14384	CPM	Carboxypeptidase M	NA	SeqId.9416-77	OID21054	0.702904	1514	4.75707e-216	NA	Strong correlation	Spearman	OID21054	0.722852	88	0	0	Strong correlation	Spearman
Eldjarn et al.	P07911	UMOD	Uromodulin	NA	SeqId.9451-20	OID20237	0.04286	1514	0.103163	NA	No correlation	Spearman	OID20237	0.904318	88	0	0	Strong correlation	Spearman
Eldjarn et al.	P25445	FAS	Tumor necrosis factor receptor superfamily member 6	NA	SeqId.9459-7	OID20316	0.625441	1514	6.60969e-158	NA	Moderate correlation	Spearman	OID20316	0.431601	80	6.40885e-05	0.000109797	Weak correlation	Spearman
Eldjarn et al.	P07307	ASGR2	Asialoglycoprotein receptor 2	NA	SeqId.9474-22	OID30679	-0.0503019	1514	0.063083	NA	No correlation	Spearman	OID30679	0.75342	88	2.47742e-17	7.19024e-17	Strong correlation	Spearman
Eldjarn et al.	Q14126	DSG2	Desmoglein-2	NA	SeqId.9484-75	OID21113	0.515297	1514	5.9577e-99	NA	Moderate correlation	Spearman	OID21113	0.673377	88	6.57616e-13	1.77619e-12	Moderate correlation	Spearman
Eldjarn et al.	Q6UXB2	CXCL17	C-X-C motif chemokine 17	NA	SeqId.9495-10	OID20622	0.058041	1514	0.0288502	NA	No correlation	Spearman	OID20622	0.745055	14	0.0032514	0.0047922	Strong correlation	Spearman
Eldjarn et al.	O14791	APOL1	Apolipoprotein L1	NA	SeqId.9506-10	OID30708	0.0895845	1514	0.000917649	NA	No correlation	Spearman	OID30708	0.150329	88	0.161845	0.197325	No correlation	Spearman
Eldjarn et al.	Q13308	PTK7	Inactive tyrosine-protein kinase 7	NA	SeqId.9525-1	OID20880	0.181909	1514	3.12535e-12	NA	No correlation	Spearman	OID20880	0.203621	88	0.0572004	0.0736366	No correlation	Spearman
Eldjarn et al.	Q9H8J5	MANSC1	MANSC domain-containing protein 1	NA	SeqId.9557-5	OID21492	0.634518	1514	7.31154e-164	NA	Moderate correlation	Spearman	OID21492	0.604822	88	3.23814e-11	8.60204e-11	Moderate correlation	Spearman
Eldjarn et al.	P13611	VCAN	Versican core protein	NA	SeqId.9561-21	OID21026	-0.0420482	1514	0.109862	NA	No correlation	Spearman	OID21026	0.596439	88	8.93553e-10	2.25183e-09	Moderate correlation	Spearman
Eldjarn et al.	Q8WWV6	FCAMR	High affinity immunoglobulin alpha and immunoglobulin mu Fc receptor	NA	SeqId.9568-289	OID30332	-0.0619972	1514	0.0219351	NA	No correlation	Spearman	OID30332	0.813114	52	0	0	Strong correlation	Spearman
Eldjarn et al.	Q6UWL2	SUSD1	Sushi domain-containing protein 1	NA	SeqId.9582-93	OID20072	-0.104612	1514	6.69471e-05	NA	No correlation	Spearman	OID20072	-0.197744	56	0.143777	0.177016	No correlation	Spearman
Eldjarn et al.	P15311	EZR	Ezrin	NA	SeqId.9753-17	OID21017	0.243677	1514	5.28237e-21	NA	No correlation	Spearman	OID21017	0.464848	88	6.52327e-06	1.19558e-05	Weak correlation	Spearman
Eldjarn et al.	P50552	VASP	Vasodilator-stimulated phosphoprotein	NA	SeqId.9762-14	OID30692	0.434458	1514	5.46127e-64	NA	Weak correlation	Spearman	OID30692	0.823694	88	0	0	Strong correlation	Spearman
Eldjarn et al.	Q8NFT8	DNER	Delta and Notch-like epidermal growth factor-related receptor	NA	SeqId.9769-48	OID20712	0.481749	1514	2.78848e-83	NA	Weak correlation	Spearman	OID20712	0.668594	66	0	0	Moderate correlation	Spearman
Eldjarn et al.	Q8TDY8	IGDCC4	Immunoglobulin superfamily DCC subclass member 4	NA	SeqId.9793-145	OID30402	0.655072	1514	3.03337e-168	NA	Moderate correlation	Spearman	OID30402	0.708159	88	1.19821e-14	3.35678e-14	Strong correlation	Spearman
Eldjarn et al.	Q07960	ARHGAP1	Rho GTPase-activating protein 1	NA	SeqId.9815-5	OID21202	0.472913	1514	1.637e-81	NA	Weak correlation	Spearman	OID21202	0.613839	88	0	0	Moderate correlation	Spearman
Eldjarn et al.	P00325	ADH1B	All-trans-retinol dehydrogenase [NAD(+)] ADH1B	NA	SeqId.9834-62	OID30612	0.506413	1514	7.26112e-90	NA	Moderate correlation	Spearman	OID30612	0.79055	88	0	0	Strong correlation	Spearman
Eldjarn et al.	P35609	ACTN2	Alpha-actinin-2	NA	SeqId.9844-138	OID30192	0.762067	1514	9.58677e-260	NA	Strong correlation	Spearman	OID30192	0.428571	8	0.299206	0.342948	Weak correlation	Spearman
Eldjarn et al.	P23381	WARS1	Tryptophan--tRNA ligase, cytoplasmic	NA	SeqId.9870-17	OID21084	0.506871	1514	2.75506e-95	NA	Moderate correlation	Spearman	OID21084	0.808284	88	0	0	Strong correlation	Spearman
Eldjarn et al.	P46109	CRKL	Crk-like protein	NA	SeqId.9877-28	OID20742	0.801802	1514	6.43807061782812e-319	NA	Strong correlation	Spearman	OID20742	0.831848	88	0	0	Strong correlation	Spearman
Eldjarn et al.	Q04760	GLO1	Lactoylglutathione lyase	NA	SeqId.9883-29	OID20107	0.491927	1514	4.93568e-89	NA	Weak correlation	Spearman	OID20107	0.739513	88	0	0	Strong correlation	Spearman
Eldjarn et al.	Q96GP6	SCARF2	Scavenger receptor class F member 2	NA	SeqId.9925-56	OID21048	0.0161857	1514	0.53842	NA	No correlation	Spearman	OID21048	0.49899	54	0.00015022	0.000251258	Weak correlation	Spearman
Eldjarn et al.	P25815	S100P	Protein S100-P	NA	SeqId.9926-4	OID20103	0.0581199	1514	0.0270491	NA	No correlation	Spearman	OID20103	0.410089	76	0.000264111	0.000430898	Weak correlation	Spearman
Eldjarn et al.	Q13444	ADAM15	Disintegrin and metalloproteinase domain-containing protein 15	NA	SeqId.9956-7	OID20109	-0.0207553	1514	0.430158	NA	No correlation	Spearman	OID20109	0.263345	53	0.0570178	0.0735517	No correlation	Spearman
Eldjarn et al.	Q9HBB8	CDHR5	Cadherin-related family member 5	NA	SeqId.9962-1	OID20193	0.232456	1514	3.31047e-19	NA	No correlation	Spearman	OID20193	0.796115	88	0	0	Strong correlation	Spearman
Pietzner et al.	P41159	LEP	Leptin	NA	SeqId_8484_24	OID00463	0.956561	485	NA	NA	Strong correlation	Spearman	OID20187	0.922317	88	0	0	Strong correlation	Spearman
Pietzner et al.	P16562	CRISP2	Cysteine-rich secretory protein 2	NA	SeqId_9282_12	OID01338	0.943693	485	NA	NA	Strong correlation	Spearman	OID21456	0.904009	22	3.66016e-06	6.91024e-06	Strong correlation	Spearman
Pietzner et al.	Q13231	CHIT1	Chitotriosidase-1	NA	SeqId_3600_2	OID00605	0.937914	485	NA	NA	Strong correlation	Spearman	OID20312	0.916047	88	0	0	Strong correlation	Spearman
Pietzner et al.	P16581	SELE	E-selectin	NA	SeqId_3470_1	OID00596	0.937075	485	NA	NA	Strong correlation	Spearman	OID20290	0.895565	88	0	0	Strong correlation	Spearman
Pietzner et al.	Q12864	CDH17	Cadherin-17	NA	SeqId_16613_3	OID05138	0.933614	485	NA	NA	Strong correlation	Spearman	OID20134	0.914688	76	7.73396e-31	2.45271e-30	Strong correlation	Spearman
Pietzner et al.	O75023	LILRB5	Leukocyte immunoglobulin-like receptor subfamily B member 5	NA	SeqId_7015_8	OID01220	0.932469	485	NA	NA	Strong correlation	Spearman	OID20324	0.867423	88	0	0	Strong correlation	Spearman
Pietzner et al.	Q8NFP4	MDGA1	MAM domain-containing glycosylphosphatidylinositol anchor protein 1	NA	SeqId_16900_29	OID00353	0.926393	485	NA	NA	Strong correlation	Spearman	OID20951	-0.153846	12	0.63514	0.67969	No correlation	Spearman
Pietzner et al.	P15086	CPB1	Carboxypeptidase B	NA	SeqId_15375_49	OID00632	0.923213	485	NA	NA	Strong correlation	Spearman	OID20289	0.819925	88	0	0	Strong correlation	Spearman
Pietzner et al.	P00915	CA1	Carbonic anhydrase 1	NA	SeqId_4969_2	OID01223	0.921767	485	NA	NA	Strong correlation	Spearman	OID20409	0.928551	88	0	0	Strong correlation	Spearman
Pietzner et al.	Q01638	IL1RL1	Interleukin-1 receptor-like 1	NA	SeqId_4234_8	OID00634	0.919889	485	NA	NA	Strong correlation	Spearman	OID20250	0.756446	74	0	0	Strong correlation	Spearman
Pietzner et al.	P11226	MBL2	Mannose-binding protein C	NA	SeqId_3000_66	OID01243	0.917137	485	NA	NA	Strong correlation	Spearman	OID30759	0.970972	88	3.29761e-55	1.06371e-54	Strong correlation	Spearman
Pietzner et al.	Q6UWV6	ENPP7	Ectonucleotide pyrophosphatase/phosphodiesterase family member 7	NA	SeqId_4435_66	OID01181	0.914691	485	NA	NA	Strong correlation	Spearman	OID20689	0.733474	62	0	0	Strong correlation	Spearman
Pietzner et al.	P18065	IGFBP2	Insulin-like growth factor-binding protein 2	NA	SeqId_8469_41	OID00650	0.912679	485	NA	NA	Strong correlation	Spearman	OID20325	0.882709	88	0	0	Strong correlation	Spearman
Pietzner et al.	Q8N6Q3	CD177	CD177 antigen	NA	SeqId_13116_25	OID01442	0.90723	485	NA	NA	Strong correlation	Spearman	OID21119	0.780702	19	0.000118322	0.000199084	Strong correlation	Spearman
Pietzner et al.	P14780	MMP9	Matrix metalloproteinase-9	NA	SeqId_2579_17	OID00568	0.893424	485	NA	NA	Strong correlation	Spearman	OID21103	0.924941	88	0	0	Strong correlation	Spearman
Pietzner et al.	P80370	DLK1	Protein delta homolog 1	NA	SeqId_6496_60	OID00598	0.890378	485	NA	NA	Strong correlation	Spearman	OID20295	0.77299	65	0	0	Strong correlation	Spearman
Pietzner et al.	P23280	CA6	Carbonic anhydrase 6	NA	SeqId_3352_80	OID01452	0.889426	485	NA	NA	Strong correlation	Spearman	OID21096	0.900004	88	0	0	Strong correlation	Spearman
Pietzner et al.	P17405	SMPD1	Sphingomyelin phosphodiesterase	NA	SeqId_10818_36	OID00309	0.888736	485	NA	NA	Strong correlation	Spearman	OID21028	0.701426	88	2.72085e-14	7.52902e-14	Strong correlation	Spearman
Pietzner et al.	O15467	CCL16	C-C motif chemokine 16	NA	SeqId_4913_78	OID00654	0.873846	485	NA	NA	Strong correlation	Spearman	OID20334	0.829999	88	0	0	Strong correlation	Spearman
Pietzner et al.	Q86VB7	CD163	Scavenger receptor cysteine-rich type 1 protein M130	NA	SeqId_5028_59	OID00577	0.873665	485	NA	NA	Strong correlation	Spearman	OID20360	0.880966	88	0	0	Strong correlation	Spearman
Pietzner et al.	P20023	CR2	Complement receptor type 2	NA	SeqId_15570_99	OID01258	0.872774	485	NA	NA	Strong correlation	Spearman	OID20393	0.919059	88	0	0	Strong correlation	Spearman
Pietzner et al.	Q99983	OMD	Osteomodulin	NA	SeqId_5358_3	OID01482	0.871936	485	NA	NA	Strong correlation	Spearman	OID20725	0.856381	88	0	0	Strong correlation	Spearman
Pietzner et al.	P07451	CA3	Carbonic anhydrase 3	NA	SeqId_3799_11	OID01235	0.866262	485	NA	NA	Strong correlation	Spearman	OID20271	0.87172	88	0	0	Strong correlation	Spearman
Pietzner et al.	P80511	S100A12	Protein S100-A12	NA	SeqId_5852_6	OID00541	0.864679	485	NA	NA	Strong correlation	Spearman	OID21374	0.806124	76	0	0	Strong correlation	Spearman
Pietzner et al.	P08833	IGFBP1	Insulin-like growth factor-binding protein 1	NA	SeqId_2771_35	OID00604	0.851471	485	NA	NA	Strong correlation	Spearman	OID20246	0.868486	78	0	0	Strong correlation	Spearman
Pietzner et al.	Q96QR1	SCGB3A1	Secretoglobin family 3A member 1	NA	SeqId_6252_62	OID01474	0.850246	485	NA	NA	Strong correlation	Spearman	OID30577	0.801041	88	7.26813e-21	2.19992e-20	Strong correlation	Spearman
Pietzner et al.	P07949	RET	Proto-oncogene tyrosine-protein kinase receptor Ret	NA	SeqId_3220_40	OID00716	0.843195	485	NA	NA	Strong correlation	Spearman	OID21346	0.793115	33	6.54823e-07	1.30617e-06	Strong correlation	Spearman
Pietzner et al.	Q99727	TIMP4	Metalloproteinase inhibitor 4	NA	SeqId_6462_12	OID00585	0.84171	485	NA	NA	Strong correlation	Spearman	OID21147	0.763736	13	0.00360204	0.0052883	Strong correlation	Spearman
Pietzner et al.	Q96H15	TIMD4	T-cell immunoglobulin and mucin domain-containing protein 4	NA	SeqId_15449_33	OID01298	0.841204	485	NA	NA	Strong correlation	Spearman	OID20375	0.887046	88	1.31111e-30	4.14633e-30	Strong correlation	Spearman
Pietzner et al.	P08887	IL6R	Interleukin-6 receptor subunit alpha	NA	SeqId_15602_43	OID00602	0.838608	485	NA	NA	Strong correlation	Spearman	OID20385	0.653218	88	0	0	Moderate correlation	Spearman
Pietzner et al.	Q96KN2	CNDP1	Beta-Ala-His dipeptidase	NA	SeqId_5456_59	OID01299	0.837914	485	NA	NA	Strong correlation	Spearman	OID20347	0.878183	88	0	0	Strong correlation	Spearman
Pietzner et al.	P09601	HMOX1	Heme oxygenase 1	NA	SeqId_17398_55	OID00432	0.837283	485	NA	NA	Strong correlation	Spearman	OID20217	-0.0103896	21	0.966249	0.973144	No correlation	Spearman
Pietzner et al.	P35475	IDUA	Alpha-L-iduronidase	NA	SeqId_3169_70	OID00393	0.835925	485	NA	NA	Strong correlation	Spearman	OID21468	0.733333	9	0.0311232	0.0414365	Strong correlation	Spearman
Pietzner et al.	P14384	CPM	Carboxypeptidase M	NA	SeqId_9416_77	OID00348	0.834278	485	NA	NA	Strong correlation	Spearman	OID21054	0.722852	88	0	0	Strong correlation	Spearman
Pietzner et al.	P30043	BLVRB	Flavin reductase (NADPH)	NA	SeqId_17148_7	OID01424	0.8336	485	NA	NA	Strong correlation	Spearman	OID21141	0.887957	88	0	0	Strong correlation	Spearman
Pietzner et al.	P09417	QDPR	Dihydropteridine reductase	NA	SeqId_11257_1	OID01162	0.832823	485	NA	NA	Strong correlation	Spearman	OID20174	0.641722	76	0	0	Moderate correlation	Spearman
Pietzner et al.	Q9UBR2	CTSZ	Cathepsin Z	NA	SeqId_4971_1	OID00643	0.828763	485	NA	NA	Strong correlation	Spearman	OID20365	0.685428	88	0	0	Moderate correlation	Spearman
Pietzner et al.	Q9NNX6	CD209	CD209 antigen	NA	SeqId_3029_52	OID01491	0.828467	485	NA	NA	Strong correlation	Spearman	OID20262	0.539062	88	1.00232e-07	2.15958e-07	Moderate correlation	Spearman
Pietzner et al.	P13686	ACP5	Tartrate-resistant acid phosphatase type 5	NA	SeqId_3232_28	OID00606	0.827773	485	NA	NA	Strong correlation	Spearman	OID20314	0.512605	35	0.00188445	0.00284811	Moderate correlation	Spearman
Pietzner et al.	P51693	APLP1	Amyloid beta precursor like protein 1	NA	SeqId_7210_25	OID01151	0.82018	485	NA	NA	Strong correlation	Spearman	OID20164	0.639393	88	0	0	Moderate correlation	Spearman
Pietzner et al.	P05164	MPO	Myeloperoxidase	NA	SeqId_2580_83	OID00600	0.819151	485	NA	NA	Strong correlation	Spearman	OID21100	0.66227	88	0	0	Moderate correlation	Spearman
Pietzner et al.	Q9BZR6	RTN4R	Reticulon-4 receptor	NA	SeqId_5105_2	OID01193	0.818361	485	NA	NA	Strong correlation	Spearman	OID21424	0.38674	76	0.000612126	0.000957189	Weak correlation	Spearman
Pietzner et al.	P30086	PEBP1	Phosphatidylethanolamine-binding protein 1	NA	SeqId_4276_10	OID01483	0.81632	485	NA	NA	Strong correlation	Spearman	OID21087	0.845532	88	0	0	Strong correlation	Spearman
Pietzner et al.	P09619	PDGFRB	Platelet-derived growth factor receptor beta	NA	SeqId_3459_49	OID01417	0.815473	485	NA	NA	Strong correlation	Spearman	OID20268	0.834106	88	6.16653e-24	1.90219e-23	Strong correlation	Spearman
Pietzner et al.	Q9UBX1	CTSF	Cathepsin F	NA	SeqId_9212_22	OID01400	0.814083	485	NA	NA	Strong correlation	Spearman	OID21500	0.785936	88	0	0	Strong correlation	Spearman
Pietzner et al.	P05451	REG1A	Lithostathine-1-alpha	NA	SeqId_13095_51	OID01231	0.81217	485	NA	NA	Strong correlation	Spearman	OID20415	0.881044	88	1.06607e-29	3.35264e-29	Strong correlation	Spearman
Pietzner et al.	Q9NR71	ASAH2	Neutral ceramidase	NA	SeqId_3212_30	OID00361	0.811337	485	NA	NA	Strong correlation	Spearman	OID20996	0.823289	88	0	0	Strong correlation	Spearman
Pietzner et al.	P00352	ALDH1A1	Aldehyde dehydrogenase 1A1	NA	SeqId_11265_8	OID01156	0.81131	485	NA	NA	Strong correlation	Spearman	OID21128	0.908651	88	0	0	Strong correlation	Spearman
Pietzner et al.	Q16663	CCL15	C-C motif chemokine 15	NA	SeqId_18289_16	OID00629	0.81127	485	NA	NA	Strong correlation	Spearman	OID20328	0.755466	88	1.81564e-17	5.29678e-17	Strong correlation	Spearman
Pietzner et al.	P55774	CCL18	C-C motif chemokine 18	NA	SeqId_3044_3	OID01276	0.81053	485	NA	NA	Strong correlation	Spearman	OID20395	0.786147	88	0	0	Strong correlation	Spearman
Pietzner et al.	Q9HCN6	GP6	Platelet glycoprotein VI	NA	SeqId_3194_36	OID05026	0.809847	485	NA	NA	Strong correlation	Spearman	OID21091	0.932157	88	1.04175e-39	3.35083e-39	Strong correlation	Spearman
Pietzner et al.	P07478	PRSS2	Trypsin-2	NA	SeqId_5034_79	OID01236	0.80658	485	NA	NA	Strong correlation	Spearman	OID20364	0.822919	88	0	0	Strong correlation	Spearman
Pietzner et al.	P05121	SERPINE1	Plasminogen activator inhibitor 1	NA	SeqId_2925_9	OID00591	0.804913	485	NA	NA	Strong correlation	Spearman	OID20342	0.856187	88	0	0	Strong correlation	Spearman
Pietzner et al.	P15090	FABP4	Fatty acid-binding protein, adipocyte	NA	SeqId_15386_7	OID00589	0.796694	485	NA	NA	Strong correlation	Spearman	OID20245	0.888274	88	0	0	Strong correlation	Spearman
Pietzner et al.	O00585	CCL21	C-C motif chemokine 21	NA	SeqId_2516_57	OID01427	0.79584	485	NA	NA	Strong correlation	Spearman	OID20686	0.382433	56	0.00384621	0.0056103	Weak correlation	Spearman
Pietzner et al.	Q01344	IL5RA	Interleukin-5 receptor subunit alpha	NA	SeqId_13686_2	OID00354	0.791826	485	NA	NA	Strong correlation	Spearman	OID20601	0.496503	12	0.104093	0.130869	Weak correlation	Spearman
Pietzner et al.	P21583	KITLG	Kit ligand	NA	SeqId_9377_25	OID00408	0.791524	485	NA	NA	Strong correlation	Spearman	OID20196	0.814672	88	4.67484e-22	1.42261e-21	Strong correlation	Spearman
Pietzner et al.	Q9UGM5	FETUB	Fetuin-B	NA	SeqId_3367_8	OID01305	0.788843	485	NA	NA	Strong correlation	Spearman	OID20404	0.846518	88	0	0	Strong correlation	Spearman
Pietzner et al.	A6NI73	LILRA5	Leukocyte immunoglobulin-like receptor subfamily A member 5	NA	SeqId_7787_25	OID01155	0.78783	485	NA	NA	Strong correlation	Spearman	OID20209	0.737334	76	0	0	Strong correlation	Spearman
Pietzner et al.	P78324	SIRPA	Tyrosine-protein phosphatase non-receptor type substrate 1	NA	SeqId_5430_66	OID00628	0.787613	485	NA	NA	Strong correlation	Spearman	OID20304	0.380723	64	0.00204709	0.00306521	Weak correlation	Spearman
Pietzner et al.	Q15485	FCN2	Ficolin-2	NA	SeqId_13717_15	OID01290	0.78253	485	NA	NA	Strong correlation	Spearman	OID20382	0.596686	88	8.58977e-10	2.17441e-09	Moderate correlation	Spearman
Pietzner et al.	Q99497	PARK7	Parkinson disease protein 7	NA	SeqId_19523_215	OID01423	0.772285	485	NA	NA	Strong correlation	Spearman	OID21160	0.900655	88	0	0	Strong correlation	Spearman
Pietzner et al.	P15509	CSF2RA	Granulocyte-macrophage colony-stimulating factor receptor subunit alpha	NA	SeqId_10438_19	OID00334	0.770839	485	NA	NA	Strong correlation	Spearman	OID20915	0.689893	74	0	0	Moderate correlation	Spearman
Pietzner et al.	P08670	VIM	Vimentin	NA	SeqId_15540_6	OID00717	0.766568	485	NA	NA	Strong correlation	Spearman	OID20053	-0.11752	88	0.274953	0.319693	No correlation	Spearman
Pietzner et al.	Q07654	TFF3	Trefoil factor 3	NA	SeqId_4721_54	OID00573	0.764697	485	NA	NA	Strong correlation	Spearman	OID20371	0.686644	88	0	0	Moderate correlation	Spearman
Pietzner et al.	P35542	SAA4	Serum amyloid A-4 protein	NA	SeqId_15516_12	OID01269	0.763919	485	NA	NA	Strong correlation	Spearman	OID30726	0.594555	88	1.18095e-09	2.94325e-09	Moderate correlation	Spearman
Pietzner et al.	Q9NPY3	CD93	Complement component C1q receptor	NA	SeqId_14136_234	OID00639	0.763322	485	NA	NA	Strong correlation	Spearman	OID20397	0.779155	88	0	0	Strong correlation	Spearman
Pietzner et al.	P28799	GRN	Progranulin	NA	SeqId_4992_49	OID00579	0.753071	485	NA	NA	Strong correlation	Spearman	OID21159	0.48135	88	2.78372e-06	5.30882e-06	Weak correlation	Spearman
Pietzner et al.	P20333	TNFRSF1B	Tumor necrosis factor receptor superfamily member 1B	NA	SeqId_8368_102	OID00567	0.752089	485	NA	NA	Strong correlation	Spearman	OID21145	0.916667	9	0.00131173	0.00201489	Strong correlation	Spearman
Pietzner et al.	Q9Y5Y7	LYVE1	Lymphatic vessel endothelial hyaluronic acid receptor 1	NA	SeqId_3206_4	OID01307	0.751758	485	NA	NA	Strong correlation	Spearman	OID30728	0.759501	88	0	0	Strong correlation	Spearman
Pietzner et al.	Q06323	PSME1	Proteasome activator complex subunit 1	NA	SeqId_5918_5	OID05187	0.751266	485	NA	NA	Strong correlation	Spearman	OID20969	0.771706	88	0	0	Strong correlation	Spearman
Pietzner et al.	Q9NQ25	SLAMF7	SLAM family member 7	NA	SeqId_5487_7	OID00383	0.749575	485	NA	NA	Strong correlation	Spearman	OID20602	0.473345	41	0.00198567	0.00298512	Weak correlation	Spearman
Pietzner et al.	Q9BYH1	SEZ6L	Seizure 6-like protein	NA	SeqId_19563_3	OID00698	0.748429	485	NA	NA	Strong correlation	Spearman	OID21488	0.40816	53	0.00260211	0.00386551	Weak correlation	Spearman
Pietzner et al.	P14151	SELL	L-selectin	NA	SeqId_4831_4	OID01249	0.746959	485	NA	NA	Strong correlation	Spearman	OID30752	0.717745	88	0	0	Strong correlation	Spearman
Pietzner et al.	P21757	MSR1	Macrophage scavenger receptor types I and II	NA	SeqId_15533_97	OID00310	0.746733	485	NA	NA	Strong correlation	Spearman	OID21063	0.422833	44	0.00455121	0.00657914	Weak correlation	Spearman
Pietzner et al.	Q8NBP7	PCSK9	Proprotein convertase subtilisin/kexin type 9	NA	SeqId_5231_79	OID00619	0.746247	485	NA	NA	Strong correlation	Spearman	OID20235	0.703583	88	2.09733e-14	5.83224e-14	Strong correlation	Spearman
Pietzner et al.	Q9NQ79	CRTAC1	Cartilage acidic protein 1	NA	SeqId_5632_6	OID01304	0.74427	485	NA	NA	Strong correlation	Spearman	OID20279	0.764876	88	4.17715e-18	1.22813e-17	Strong correlation	Spearman
Pietzner et al.	Q9UBP4	DKK3	Dickkopf-related protein 3	NA	SeqId_3607_71	OID01407	0.743058	485	NA	NA	Strong correlation	Spearman	OID20264	0.824504	88	0	0	Strong correlation	Spearman
Pietzner et al.	P03950	ANG	Angiogenin	NA	SeqId_4874_3	OID01226	0.743	485	NA	NA	Strong correlation	Spearman	OID20403	0.281885	88	0.00798142	0.0112638	No correlation	Spearman
Pietzner et al.	P04085	PDGFA	Platelet-derived growth factor subunit A	NA	SeqId_4499_21	OID00648	0.742577	485	NA	NA	Strong correlation	Spearman	OID20313	0.183624	41	0.24953	0.293152	No correlation	Spearman
Pietzner et al.	P49747	COMP	Cartilage oligomeric matrix protein	NA	SeqId_8043_153	OID01274	0.742021	485	NA	NA	Strong correlation	Spearman	OID20405	0.732697	88	0	0	Strong correlation	Spearman
Pietzner et al.	P08236	GUSB	Beta-glucuronidase	NA	SeqId_15562_24	OID01463	0.741536	485	NA	NA	Strong correlation	Spearman	OID20296	0.858177	88	0	0	Strong correlation	Spearman
Pietzner et al.	Q9Y240	CLEC11A	C-type lectin domain family 11 member A	NA	SeqId_4500_50	OID01416	0.740857	485	NA	NA	Strong correlation	Spearman	OID21112	0.141172	88	0.189534	0.227643	No correlation	Spearman
Pietzner et al.	P05067	APP	Amyloid-beta precursor protein	NA	SeqId_3171_57	OID01409	0.739425	485	NA	NA	Strong correlation	Spearman	OID21070	0.393399	88	0.000168405	0.000280014	Weak correlation	Spearman
Pietzner et al.	P55103	INHBC	Inhibin beta C chain	NA	SeqId_6408_2	OID01414	0.737363	485	NA	NA	Strong correlation	Spearman	OID21093	0.468557	88	4.14498e-06	7.74783e-06	Weak correlation	Spearman
Pietzner et al.	Q8IWV2	CNTN4	Contactin-4	NA	SeqId_3298_52	OID01476	0.735311	485	NA	NA	Strong correlation	Spearman	OID21117	0.624388	88	0	0	Moderate correlation	Spearman
Pietzner et al.	P46109	CRKL	Crk-like protein	NA	SeqId_9877_28	OID01191	0.734878	485	NA	NA	Strong correlation	Spearman	OID20742	0.831848	88	0	0	Strong correlation	Spearman
Pietzner et al.	P27930	IL1R2	Interleukin-1 receptor type 2	NA	SeqId_14133_93	OID00627	0.732545	485	NA	NA	Strong correlation	Spearman	OID20757	0.634972	88	0	0	Moderate correlation	Spearman
Pietzner et al.	P24158	PRTN3	Myeloblastin	NA	SeqId_13720_95	OID00618	0.730563	485	NA	NA	Strong correlation	Spearman	OID20329	0.670977	76	0	0	Moderate correlation	Spearman
Pietzner et al.	Q15113	PCOLCE	Procollagen C-endopeptidase enhancer 1	NA	SeqId_11237_49	OID01289	0.730242	485	NA	NA	Strong correlation	Spearman	OID20384	0.752562	88	0	0	Strong correlation	Spearman
Pietzner et al.	Q9Y240	CLEC11A	C-type lectin domain family 11 member A	NA	SeqId_2966_65	OID01416	0.729709	485	NA	NA	Strong correlation	Spearman	OID21112	0.141172	88	0.189534	0.227643	No correlation	Spearman
Pietzner et al.	Q16674	MIA	Melanoma-derived growth regulatory protein	NA	SeqId_2687_2	OID00701	0.729393	485	NA	NA	Strong correlation	Spearman	OID21531	0.191697	27	0.336569	0.382665	No correlation	Spearman
Pietzner et al.	Q9Y5C1	ANGPTL3	Angiopoietin-related protein 3	NA	SeqId_10391_1	OID01306	0.725525	485	NA	NA	Strong correlation	Spearman	OID20407	0.795921	88	0	0	Strong correlation	Spearman
Pietzner et al.	P33151	CDH5	Cadherin-5	NA	SeqId_2819_23	OID00587	0.725323	485	NA	NA	Strong correlation	Spearman	OID20243	0.702711	88	2.33059e-14	6.46494e-14	Strong correlation	Spearman
Pietzner et al.	P35247	SFTPD	Pulmonary surfactant-associated protein D	NA	SeqId_19590_46	OID00608	0.724714	485	NA	NA	Strong correlation	Spearman	OID20214	0.579462	88	5.70619e-09	1.33935e-08	Moderate correlation	Spearman
Pietzner et al.	P35443	THBS4	Thrombospondin-4	NA	SeqId_3340_53	OID01268	0.724133	485	NA	NA	Strong correlation	Spearman	OID20368	0.607675	88	0	0	Moderate correlation	Spearman
Pietzner et al.	Q96B86	RGMA	Repulsive guidance molecule A	NA	SeqId_5483_1	OID00305	0.723892	485	NA	NA	Strong correlation	Spearman	OID21065	0.685428	88	0	0	Moderate correlation	Spearman
Pietzner et al.	Q03403	TFF2	Trefoil factor 2	NA	SeqId_9191_8	OID01130	0.719598	485	NA	NA	Strong correlation	Spearman	OID20787	0.823444	52	0	0	Strong correlation	Spearman
Pietzner et al.	P21980	TGM2	Protein-glutamine gamma-glutamyltransferase 2	NA	SeqId_18934_50	OID00462	0.71934	485	NA	NA	Strong correlation	Spearman	OID20141	0.743076	76	0	0	Strong correlation	Spearman
Pietzner et al.	P17931	LGALS3	Galectin-3	NA	SeqId_3066_12	OID00578	0.717207	485	NA	NA	Strong correlation	Spearman	OID20284	0.391286	88	0.000183553	0.000303413	Weak correlation	Spearman
Pietzner et al.	O14773	TPP1	Tripeptidyl-peptidase 1	NA	SeqId_17691_1	OID01490	0.712716	485	NA	NA	Strong correlation	Spearman	OID20750	0.504142	76	4.71493e-06	8.74081e-06	Moderate correlation	Spearman
Pietzner et al.	P52823	STC1	Stanniocalcin-1	NA	SeqId_4930_21	OID00999	0.711474	485	NA	NA	Strong correlation	Spearman	OID21014	0.631712	44	7.11032e-06	1.29686e-05	Moderate correlation	Spearman
Pietzner et al.	P41236	PPP1R2	Protein phosphatase inhibitor 2	NA	SeqId_19152_4	OID01177	0.707377	485	NA	NA	Strong correlation	Spearman	OID20176	0.259804	17	0.312679	0.357664	No correlation	Spearman
Pietzner et al.	P16109	SELP	P-selectin	NA	SeqId_4154_57	OID00574	0.705473	485	NA	NA	Strong correlation	Spearman	OID20379	0.830381	88	1.47441e-23	4.53573e-23	Strong correlation	Spearman
Pietzner et al.	P25445	FAS	Tumor necrosis factor receptor superfamily member 6	NA	SeqId_9459_7	OID00615	0.703761	485	NA	NA	Strong correlation	Spearman	OID20316	0.431601	80	6.40885e-05	0.000109797	Weak correlation	Spearman
Pietzner et al.	Q15389	ANGPT1	Angiopoietin-1	NA	SeqId_2811_27	OID00380	0.702558	485	NA	NA	Strong correlation	Spearman	OID20740	0.963636	10	0	0	Strong correlation	Spearman
Pietzner et al.	P35590	TIE1	Tyrosine-protein kinase receptor Tie-1	NA	SeqId_2844_53	OID01270	0.701845	485	NA	NA	Strong correlation	Spearman	OID20303	0.523293	88	1.68633e-07	3.51916e-07	Moderate correlation	Spearman
Pietzner et al.	Q9H2A7	CXCL16	C-X-C motif chemokine 16	NA	SeqId_2436_49	OID00601	0.701156	485	NA	NA	Strong correlation	Spearman	OID20282	0.638163	49	1.55955e-06	3.02012e-06	Moderate correlation	Spearman
Pietzner et al.	Q86VZ4	LRP11	Low-density lipoprotein receptor-related protein 11	NA	SeqId_15472_16	OID01179	0.700392	485	NA	NA	Strong correlation	Spearman	OID20185	0.328003	54	0.015464	0.021188	Weak correlation	Spearman
Pietzner et al.	P01133	EGF	Pro-epidermal growth factor	NA	SeqId_5509_7	OID00662	0.700206	485	NA	NA	Strong correlation	Spearman	OID20698	-0.151515	10	0.681808	0.72278	No correlation	Spearman
Pietzner et al.	Q8TEU8	WFIKKN2	WAP, Kazal, immunoglobulin, Kunitz and NTR domain-containing protein 2	NA	SeqId_3235_50	OID01440	0.694102	485	NA	NA	Moderate correlation	Spearman	OID20785	0.500205	76	5.70765e-06	1.0495e-05	Moderate correlation	Spearman
Pietzner et al.	Q8N423	LILRB2	Leukocyte immunoglobulin-like receptor subfamily B member 2	NA	SeqId_5091_28	OID01296	0.693343	485	NA	NA	Moderate correlation	Spearman	OID20301	0.763297	63	0	0	Strong correlation	Spearman
Pietzner et al.	P11717	IGF2R	Cation-independent mannose-6-phosphate receptor	NA	SeqId_16057_6	OID01431	0.689175	485	NA	NA	Moderate correlation	Spearman	OID21146	0.58346	88	4.0031e-09	9.57522e-09	Moderate correlation	Spearman
Pietzner et al.	P35968	KDR	Vascular endothelial growth factor receptor 2	NA	SeqId_3651_50	OID00677	0.688968	485	NA	NA	Moderate correlation	Spearman	OID21497	0.531471	88	1.60732e-07	3.36673e-07	Moderate correlation	Spearman
Pietzner et al.	Q9Y286	SIGLEC7	Sialic acid-binding Ig-like lectin 7	NA	SeqId_2742_68	OID01160	0.687795	485	NA	NA	Moderate correlation	Spearman	OID20190	0.545455	21	0.0116978	0.0162645	Moderate correlation	Spearman
Pietzner et al.	Q99538	LGMN	Legumain	NA	SeqId_3622_33	OID01460	0.686569	485	NA	NA	Moderate correlation	Spearman	OID20773	0.538464	68	2.17557e-06	4.17724e-06	Moderate correlation	Spearman
Pietzner et al.	P01732	CD8A	T-cell surface glycoprotein CD8 alpha chain	NA	SeqId_15462_28	OID05124	0.681823	485	NA	NA	Moderate correlation	Spearman	OID21018	0.651948	21	0.00176691	0.00268124	Moderate correlation	Spearman
Pietzner et al.	P31948	STIP1	Stress-induced-phosphoprotein 1	NA	SeqId_5489_18	OID01465	0.681375	485	NA	NA	Moderate correlation	Spearman	OID21077	0.890141	88	0	0	Strong correlation	Spearman
Pietzner et al.	P03951	F11	Coagulation factor XI	NA	SeqId_2190_55	OID01227	0.681275	485	NA	NA	Moderate correlation	Spearman	OID30773	0.643772	88	1.32884e-11	3.56356e-11	Moderate correlation	Spearman
Pietzner et al.	P52564	MAP2K6	Dual specificity mitogen-activated protein kinase kinase 6	NA	SeqId_17175_5	OID01345	0.67985	485	NA	NA	Moderate correlation	Spearman	OID20552	0.0424242	10	0.918633	0.931839	No correlation	Spearman
Pietzner et al.	O95727	CRTAM	Cytotoxic and regulatory T-cell molecule	NA	SeqId_7968_15	OID00304	0.677892	485	NA	NA	Moderate correlation	Spearman	OID20914	0.697537	29	4.17311e-05	7.28197e-05	Moderate correlation	Spearman
Pietzner et al.	P16444	DPEP1	Dipeptidase 1	NA	SeqId_8794_13	OID05209	0.672924	485	NA	NA	Moderate correlation	Spearman	OID20897	0.736698	78	1.49625e-14	4.17103e-14	Strong correlation	Spearman
Pietzner et al.	Q9UM47	NOTCH3	Neurogenic locus notch homolog protein 3	NA	SeqId_5108_72	OID00584	0.67268	485	NA	NA	Moderate correlation	Spearman	OID20253	0.606724	88	0	0	Moderate correlation	Spearman
Pietzner et al.	Q12860	CNTN1	Contactin-1	NA	SeqId_2974_61	OID00586	0.672647	485	NA	NA	Moderate correlation	Spearman	OID20307	0.851814	88	7.12213e-26	2.21512e-25	Strong correlation	Spearman
Pietzner et al.	P13591	NCAM1	Neural cell adhesion molecule 1	NA	SeqId_4498_62	OID01247	0.672146	485	NA	NA	Moderate correlation	Spearman	OID20354	0.553027	88	4.04665e-08	8.95816e-08	Moderate correlation	Spearman
Pietzner et al.	Q8N1Q1	CA13	Carbonic anhydrase 13	NA	SeqId_3420_21	OID01146	0.672128	485	NA	NA	Moderate correlation	Spearman	OID20225	0.577366	76	4.76243e-08	1.04e-07	Moderate correlation	Spearman
Pietzner et al.	P63098	PPP3R1	Calcineurin subunit B type 1	NA	SeqId_15545_13	OID05214	0.671854	485	NA	NA	Moderate correlation	Spearman	OID20902	0.65895	22	0.00113255	0.00174679	Moderate correlation	Spearman
Pietzner et al.	P02452	COL1A1	Collagen alpha-1(I) chain	NA	SeqId_11140_56	OID00641	0.671687	485	NA	NA	Moderate correlation	Spearman	OID20335	0.821722	88	0	0	Strong correlation	Spearman
Pietzner et al.	Q9HCB6	SPON1	Spondin-1	NA	SeqId_4297_62	OID00599	0.670976	485	NA	NA	Moderate correlation	Spearman	OID20759	0.613454	88	2.09407e-10	5.44748e-10	Moderate correlation	Spearman
Pietzner et al.	Q96GP6	SCARF2	Scavenger receptor class F member 2	NA	SeqId_8956_96	OID00342	0.66853	485	NA	NA	Moderate correlation	Spearman	OID21048	0.49899	54	0.00015022	0.000251258	Weak correlation	Spearman
Pietzner et al.	Q07654	TFF3	Trefoil factor 3	NA	SeqId_8323_163	OID00573	0.668197	485	NA	NA	Moderate correlation	Spearman	OID20371	0.686644	88	0	0	Moderate correlation	Spearman
Pietzner et al.	Q16651	PRSS8	Prostasin	NA	SeqId_15513_108	OID00447	0.667572	485	NA	NA	Moderate correlation	Spearman	OID20763	0.674165	53	9.75278e-08	2.10533e-07	Moderate correlation	Spearman
Pietzner et al.	Q15126	PMVK	Phosphomevalonate kinase	NA	SeqId_12450_42	OID05218	0.66691	485	NA	NA	Moderate correlation	Spearman	OID20850	0.632699	44	6.83037e-06	1.24781e-05	Moderate correlation	Spearman
Pietzner et al.	O14786	NRP1	Neuropilin-1	NA	SeqId_5542_22	OID01217	0.666884	485	NA	NA	Moderate correlation	Spearman	OID20390	0.776142	88	6.55631e-19	1.96341e-18	Strong correlation	Spearman
Pietzner et al.	P20333	TNFRSF1B	Tumor necrosis factor receptor superfamily member 1B	NA	SeqId_3152_57	OID00567	0.665342	485	NA	NA	Moderate correlation	Spearman	OID21145	0.916667	9	0.00131173	0.00201489	Strong correlation	Spearman
Pietzner et al.	P24387	CRHBP	Corticotropin-releasing factor-binding protein	NA	SeqId_6039_24	OID01468	0.664021	485	NA	NA	Moderate correlation	Spearman	OID20747	0.697363	88	4.41422e-14	1.21257e-13	Moderate correlation	Spearman
Pietzner et al.	Q9HCK4	ROBO2	Roundabout homolog 2	NA	SeqId_5116_62	OID00303	0.662973	485	NA	NA	Moderate correlation	Spearman	OID21007	0.64547	41	8.77907e-06	1.58332e-05	Moderate correlation	Spearman
Pietzner et al.	P08709	F7	Coagulation factor VII	NA	SeqId_3184_25	OID01239	0.662521	485	NA	NA	Moderate correlation	Spearman	OID20372	0.726445	88	0	0	Strong correlation	Spearman
Pietzner et al.	P09467	FBP1	Fructose-1,6-bisphosphatase 1	NA	SeqId_7206_20	OID01195	0.655364	485	NA	NA	Moderate correlation	Spearman	OID20227	0.513878	88	4.59301e-07	9.29302e-07	Moderate correlation	Spearman
Pietzner et al.	P10721	KIT	Mast/stem cell growth factor receptor Kit	NA	SeqId_2475_1	OID01241	0.653473	485	NA	NA	Moderate correlation	Spearman	OID20370	0.832782	88	0	0	Strong correlation	Spearman
Pietzner et al.	P55103	INHBC	Inhibin beta C chain	NA	SeqId_15686_49	OID01414	0.649141	485	NA	NA	Moderate correlation	Spearman	OID21093	0.468557	88	4.14498e-06	7.74783e-06	Weak correlation	Spearman
Pietzner et al.	Q99969	RARRES2	Retinoic acid receptor responder protein 2	NA	SeqId_3079_62	OID00645	0.647283	485	NA	NA	Moderate correlation	Spearman	OID20373	0.433007	88	3.02139e-05	5.30506e-05	Weak correlation	Spearman
Pietzner et al.	P12104	FABP2	Fatty acid-binding protein, intestinal	NA	SeqId_15385_116	OID00451	0.64673	485	NA	NA	Moderate correlation	Spearman	OID20200	0.708108	36	3.06678e-06	5.81915e-06	Strong correlation	Spearman
Pietzner et al.	O95633	FSTL3	Follistatin-related protein 3	NA	SeqId_3438_10	OID01471	0.646178	485	NA	NA	Moderate correlation	Spearman	OID20782	0.384073	63	0.00202258	0.00303252	Weak correlation	Spearman
Pietzner et al.	P19320	VCAM1	Vascular cell adhesion protein 1	NA	SeqId_2967_8	OID01257	0.644987	485	NA	NA	Moderate correlation	Spearman	OID20396	0.817583	88	0	0	Strong correlation	Spearman
Pietzner et al.	P48357	LEPR	Leptin receptor	NA	SeqId_5400_52	OID05160	0.643206	485	NA	NA	Moderate correlation	Spearman	OID20128	0.68372	88	0	0	Moderate correlation	Spearman
Pietzner et al.	O14594	NCAN	Neurocan core protein	NA	SeqId_15573_110	OID00301	0.642187	485	NA	NA	Moderate correlation	Spearman	OID21055	0.220025	68	0.0715227	0.0915523	No correlation	Spearman
Pietzner et al.	P17936	IGFBP3	Insulin-like growth factor-binding protein 3	NA	SeqId_2571_12	OID01255	0.641755	485	NA	NA	Moderate correlation	Spearman	OID20398	0.715332	88	0	0	Strong correlation	Spearman
Pietzner et al.	O75594	PGLYRP1	Peptidoglycan recognition protein 1	NA	SeqId_3329_14	OID00623	0.641564	485	NA	NA	Moderate correlation	Spearman	OID20338	0.746892	88	0	0	Strong correlation	Spearman
Pietzner et al.	P09341	CXCL1	Growth-regulated alpha protein	NA	SeqId_2985_35	OID00404	0.638495	485	NA	NA	Moderate correlation	Spearman	OID20762	0.119481	21	0.604779	0.650281	No correlation	Spearman
Pietzner et al.	P35442	THBS2	Thrombospondin-2	NA	SeqId_3339_33	OID00427	0.635191	485	NA	NA	Moderate correlation	Spearman	OID21104	0.38925	66	0.00133841	0.00205029	Weak correlation	Spearman
Pietzner et al.	P09237	MMP7	Matrilysin	NA	SeqId_2789_26	OID00441	0.625996	485	NA	NA	Moderate correlation	Spearman	OID20087	0.70751	22	0.000337407	0.000544968	Strong correlation	Spearman
Pietzner et al.	Q9UHL4	DPP7	Dipeptidyl peptidase 2	NA	SeqId_8346_9	OID01178	0.620026	485	NA	NA	Moderate correlation	Spearman	OID20142	0.746349	88	7.08688e-17	2.0359e-16	Strong correlation	Spearman
Pietzner et al.	P09486	SPARC	SPARC	NA	SeqId_3043_49	OID00685	0.619894	485	NA	NA	Moderate correlation	Spearman	OID21511	0.896622	88	0	0	Strong correlation	Spearman
Pietzner et al.	P09525	ANXA4	Annexin A4	NA	SeqId_17164_15	OID01158	0.61363	485	NA	NA	Moderate correlation	Spearman	OID20123	0.795974	88	0	0	Strong correlation	Spearman
Pietzner et al.	O75509	TNFRSF21	Tumor necrosis factor receptor superfamily member 21	NA	SeqId_5404_53	OID00365	0.611647	485	NA	NA	Moderate correlation	Spearman	OID21052	0.57619	35	0.000372349	0.000597983	Moderate correlation	Spearman
Pietzner et al.	Q14112	NID2	Nidogen-2	NA	SeqId_16060_99	OID01443	0.610653	485	NA	NA	Moderate correlation	Spearman	OID21085	0.4596	88	8.48121e-06	1.5345e-05	Weak correlation	Spearman
Pietzner et al.	P05543	SERPINA7	Thyroxine-binding globulin	NA	SeqId_2706_69	OID01232	0.60993	485	NA	NA	Moderate correlation	Spearman	OID30724	0.654715	88	0	0	Moderate correlation	Spearman
Pietzner et al.	Q8NBS9	TXNDC5	Thioredoxin domain-containing protein 5	NA	SeqId_11212_7	OID01176	0.609608	485	NA	NA	Moderate correlation	Spearman	OID21012	0.559913	88	2.52728e-08	5.7066e-08	Moderate correlation	Spearman
Pietzner et al.	P51858	HDGF	Hepatoma-derived growth factor	NA	SeqId_16758_96	OID01169	0.608796	485	NA	NA	Moderate correlation	Spearman	OID21455	0.413481	67	0.000562917	0.000886378	Weak correlation	Spearman
Pietzner et al.	P51858	HDGF	Hepatoma-derived growth factor	NA	SeqId_8953_47	OID01169	0.607112	485	NA	NA	Moderate correlation	Spearman	OID21455	0.413481	67	0.000562917	0.000886378	Weak correlation	Spearman
Pietzner et al.	Q13740	ALCAM	CD166 antigen	NA	SeqId_5451_1	OID00572	0.606719	485	NA	NA	Moderate correlation	Spearman	OID20273	0.629495	88	0	0	Moderate correlation	Spearman
Pietzner et al.	Q9UK05	GDF2	Growth/differentiation factor 2	NA	SeqId_4880_21	OID00450	0.606147	485	NA	NA	Moderate correlation	Spearman	OID20202	-0.176024	88	0.100867	0.126956	No correlation	Spearman
Pietzner et al.	P20138	CD33	Myeloid cell surface antigen CD33	NA	SeqId_3166_92	OID05161	0.600616	485	NA	NA	Moderate correlation	Spearman	OID21472	0.638159	78	0	0	Moderate correlation	Spearman
Pietzner et al.	P30041	PRDX6	Peroxiredoxin-6	NA	SeqId_5018_68	OID01343	0.59833	485	NA	NA	Moderate correlation	Spearman	OID21404	0.532405	88	1.51767e-07	3.19674e-07	Moderate correlation	Spearman
Pietzner et al.	O95445	APOM	Apolipoprotein M	NA	SeqId_10445_20	OID01221	0.597515	485	NA	NA	Moderate correlation	Spearman	OID20374	0.829224	88	0	0	Strong correlation	Spearman
Pietzner et al.	P02786	TFRC	Transferrin receptor protein 1	NA	SeqId_8795_48	OID00593	0.596491	485	NA	NA	Moderate correlation	Spearman	OID20369	0.611127	88	0	0	Moderate correlation	Spearman
Pietzner et al.	P42574	CASP3	Caspase-3	NA	SeqId_3593_72	OID00630	0.594142	485	NA	NA	Moderate correlation	Spearman	OID20305	0.900743	88	0	0	Strong correlation	Spearman
Pietzner et al.	Q16627	CCL14	C-C motif chemokine 14	NA	SeqId_2900_53	OID01292	0.593928	485	NA	NA	Moderate correlation	Spearman	OID20401	0.588675	88	1.61865e-09	3.97274e-09	Moderate correlation	Spearman
Pietzner et al.	Q04760	GLO1	Lactoylglutathione lyase	NA	SeqId_9883_29	OID00419	0.592225	485	NA	NA	Moderate correlation	Spearman	OID20107	0.739513	88	0	0	Strong correlation	Spearman
Pietzner et al.	Q07960	ARHGAP1	Rho GTPase-activating protein 1	NA	SeqId_9815_5	OID01352	0.591527	485	NA	NA	Moderate correlation	Spearman	OID21202	0.613839	88	0	0	Moderate correlation	Spearman
Pietzner et al.	Q10588	BST1	ADP-ribosyl cyclase/cyclic ADP-ribose hydrolase 2	NA	SeqId_4535_50	OID01436	0.591333	485	NA	NA	Moderate correlation	Spearman	OID21051	0.851573	88	0	0	Strong correlation	Spearman
Pietzner et al.	P12644	BMP4	Bone morphogenetic protein 4	NA	SeqId_15667_39	OID00351	0.591109	485	NA	NA	Moderate correlation	Spearman	OID20994	0.733333	9	0.0311232	0.0414365	Strong correlation	Spearman
Pietzner et al.	Q96F46	IL17RA	Interleukin-17 receptor A	NA	SeqId_2992_59	OID00566	0.585866	485	NA	NA	Moderate correlation	Spearman	OID21089	0.783333	9	0.0172233	0.0234279	Strong correlation	Spearman
Pietzner et al.	P23141	CES1	Liver carboxylesterase 1	NA	SeqId_15487_164	OID01263	0.584389	485	NA	NA	Moderate correlation	Spearman	OID20244	0.909901	88	0	0	Strong correlation	Spearman
Pietzner et al.	P18510	IL1RN	Interleukin-1 receptor antagonist protein	NA	SeqId_5353_89	OID00389	0.580483	485	NA	NA	Moderate correlation	Spearman	OID20700	-0.238095	8	0.582143	0.628336	No correlation	Spearman
Pietzner et al.	O00451	GFRA2	GDNF family receptor alpha-2	NA	SeqId_2515_14	OID01311	0.579996	485	NA	NA	Moderate correlation	Spearman	OID21330	0.561252	88	2.30096e-08	5.21644e-08	Moderate correlation	Spearman
Pietzner et al.	Q4KMG0	CDON	Cell adhesion molecule-related/down-regulated by oncogenes	NA	SeqId_4541_49	OID01441	0.579359	485	NA	NA	Moderate correlation	Spearman	OID20754	0.503117	88	8.49534e-07	1.67973e-06	Moderate correlation	Spearman
Pietzner et al.	Q6YHK3	CD109	CD109 antigen	NA	SeqId_3290_50	OID01447	0.578647	485	NA	NA	Moderate correlation	Spearman	OID21108	0.75892	88	0	0	Strong correlation	Spearman
Pietzner et al.	Q14696	MESD	LRP chaperone MESD	NA	SeqId_15299_102	OID01457	0.573544	485	NA	NA	Moderate correlation	Spearman	OID21099	0.823271	88	0	0	Strong correlation	Spearman
Pietzner et al.	Q14393	GAS6	Growth arrest-specific protein 6	NA	SeqId_15391_114	OID01286	0.573053	485	NA	NA	Moderate correlation	Spearman	OID20318	0.627329	88	0	0	Moderate correlation	Spearman
Pietzner et al.	Q99972	MYOC	Myocilin	NA	SeqId_16558_2	OID01438	0.572452	485	NA	NA	Moderate correlation	Spearman	OID21121	0.557829	88	1.64187e-08	3.75237e-08	Moderate correlation	Spearman
Pietzner et al.	Q16775	HAGH	Hydroxyacylglutathione hydrolase, mitochondrial	NA	SeqId_19267_14	OID00322	0.571211	485	NA	NA	Moderate correlation	Spearman	OID21459	0.515752	52	0.000114253	0.000192525	Moderate correlation	Spearman
Pietzner et al.	P01127	PDGFB	Platelet-derived growth factor subunit B	NA	SeqId_4149_8	OID00401	0.570948	485	NA	NA	Moderate correlation	Spearman	OID20741	0.0253469	46	0.866988	0.891466	No correlation	Spearman
Pietzner et al.	P04083	ANXA1	Annexin A1	NA	SeqId_4960_72	OID00745	0.570545	485	NA	NA	Moderate correlation	Spearman	OID30617	0.580342	88	5.28953e-09	1.24414e-08	Moderate correlation	Spearman
Pietzner et al.	Q02790	FKBP4	Peptidyl-prolyl cis-trans isomerase FKBP4	NA	SeqId_17722_5	OID01201	0.569313	485	NA	NA	Moderate correlation	Spearman	OID20960	0.095749	39	0.560746	0.611496	No correlation	Spearman
Pietzner et al.	P30048	PRDX3	Thioredoxin-dependent peroxide reductase, mitochondrial	NA	SeqId_8358_30	OID00953	0.567293	485	NA	NA	Moderate correlation	Spearman	OID20483	-0.180042	47	0.225147	0.267008	No correlation	Spearman
Pietzner et al.	P10646	TFPI	Tissue factor pathway inhibitor	NA	SeqId_3336_50	OID00590	0.567203	485	NA	NA	Moderate correlation	Spearman	OID20388	0.683932	88	0	0	Moderate correlation	Spearman
Pietzner et al.	Q16719	KYNU	Kynureninase	NA	SeqId_4559_64	OID00378	0.564023	485	NA	NA	Moderate correlation	Spearman	OID20669	0.447552	12	0.147205	0.18045	Weak correlation	Spearman
Pietzner et al.	P01034	CST3	Cystatin-C	NA	SeqId_2609_59	OID01225	0.560997	485	NA	NA	Moderate correlation	Spearman	OID20400	0.727202	88	0	0	Strong correlation	Spearman
Pietzner et al.	Q03167	TGFBR3	Transforming growth factor beta receptor type 3	NA	SeqId_3009_3	OID01279	0.559275	485	NA	NA	Moderate correlation	Spearman	OID20255	0.613991	88	1.99931e-10	5.21298e-10	Moderate correlation	Spearman
Pietzner et al.	Q14508	WFDC2	WAP four-disulfide core domain protein 2	NA	SeqId_11388_75	OID00732	0.556231	485	NA	NA	Moderate correlation	Spearman	OID21505	0.812441	88	0	0	Strong correlation	Spearman
Pietzner et al.	Q14515	SPARCL1	SPARC-like protein 1	NA	SeqId_4467_49	OID01287	0.553533	485	NA	NA	Moderate correlation	Spearman	OID20361	0.706407	88	1.48659e-14	4.15436e-14	Strong correlation	Spearman
Pietzner et al.	P50895	BCAM	Basal cell adhesion molecule	NA	SeqId_2816_50	OID01429	0.55146	485	NA	NA	Moderate correlation	Spearman	OID21076	0.582984	88	4.18171e-09	9.98129e-09	Moderate correlation	Spearman
Pietzner et al.	Q15485	FCN2	Ficolin-2	NA	SeqId_3313_21	OID01290	0.53866	485	NA	NA	Moderate correlation	Spearman	OID20382	0.596686	88	8.58977e-10	2.17441e-09	Moderate correlation	Spearman
Pietzner et al.	Q15828	CST6	Cystatin-M	NA	SeqId_14711_27	OID01437	0.532121	485	NA	NA	Moderate correlation	Spearman	OID20293	0.89671	88	0	0	Strong correlation	Spearman
Pietzner et al.	O60243	HS6ST1	Heparan-sulfate 6-O-sulfotransferase 1	NA	SeqId_5465_32	OID01320	0.529972	485	NA	NA	Moderate correlation	Spearman	OID21441	-0.283333	9	0.462991	0.514485	No correlation	Spearman
Pietzner et al.	Q9UHV9	PFDN2	Prefoldin subunit 2	NA	SeqId_19243_2	OID05197	0.526801	485	NA	NA	Moderate correlation	Spearman	OID20892	0.166282	42	0.29259	0.337076	No correlation	Spearman
Pietzner et al.	Q16270	IGFBP7	Insulin-like growth factor-binding protein 7	NA	SeqId_3320_49	OID00638	0.522925	485	NA	NA	Moderate correlation	Spearman	OID20236	0.608734	88	3.13394e-10	8.11519e-10	Moderate correlation	Spearman
Pietzner et al.	Q07960	ARHGAP1	Rho GTPase-activating protein 1	NA	SeqId_11955_1	OID01352	0.522158	485	NA	NA	Moderate correlation	Spearman	OID21202	0.613839	88	0	0	Moderate correlation	Spearman
Pietzner et al.	P01275	GCG	Pro-glucagon	NA	SeqId_4891_50	OID01329	0.521666	485	NA	NA	Moderate correlation	Spearman	OID21263	0.568428	44	7.65239e-05	0.000130507	Moderate correlation	Spearman
Pietzner et al.	Q92823	NRCAM	Neuronal cell adhesion molecule	NA	SeqId_5109_24	OID00377	0.519495	485	NA	NA	Moderate correlation	Spearman	OID20229	0.650946	88	0	0	Moderate correlation	Spearman
Pietzner et al.	P49767	VEGFC	Vascular endothelial growth factor C	NA	SeqId_3132_1	OID01060	0.515196	485	NA	NA	Moderate correlation	Spearman	OID21524	0.0879121	13	0.778501	0.810072	No correlation	Spearman
Pietzner et al.	P30044	PRDX5	Peroxiredoxin-5, mitochondrial	NA	SeqId_5017_19	OID00955	0.514044	485	NA	NA	Moderate correlation	Spearman	OID20644	0.795622	88	0	0	Strong correlation	Spearman
Pietzner et al.	Q14956	GPNMB	Transmembrane glycoprotein NMB	NA	SeqId_8289_8	OID05139	0.51288	485	NA	NA	Moderate correlation	Spearman	OID20173	0.519337	88	3.33638e-07	6.81152e-07	Moderate correlation	Spearman
Pietzner et al.	P06681	C2	Complement C2	NA	SeqId_3186_2	OID01233	0.512719	485	NA	NA	Moderate correlation	Spearman	OID20410	0.586738	88	1.88565e-09	4.58814e-09	Moderate correlation	Spearman
Pietzner et al.	Q5T2D2	TREML2	Trem-like transcript 2 protein	NA	SeqId_5736_1	OID00588	0.511779	485	NA	NA	Moderate correlation	Spearman	OID21120	0.643658	74	0	0	Moderate correlation	Spearman
Pietzner et al.	P19021	PAM	Peptidyl-glycine alpha-amidating monooxygenase	NA	SeqId_5620_13	OID01256	0.511327	485	NA	NA	Moderate correlation	Spearman	OID20291	0.203727	88	0.0570694	0.0735517	No correlation	Spearman
Pietzner et al.	P08581	MET	Hepatocyte growth factor receptor	NA	SeqId_2837_3	OID01238	0.509197	485	NA	NA	Moderate correlation	Spearman	OID20269	0.536334	88	7.21464e-08	1.56041e-07	Moderate correlation	Spearman
Pietzner et al.	P02144	MB	Myoglobin	NA	SeqId_3042_7	OID00616	0.508429	485	NA	NA	Moderate correlation	Spearman	OID20263	0.895442	88	0	0	Strong correlation	Spearman
Pietzner et al.	P80188	LCN2	Neutrophil gelatinase-associated lipocalin	NA	SeqId_2836_68	OID01278	0.508258	485	NA	NA	Moderate correlation	Spearman	OID20392	0.816486	88	3.19011e-22	9.73414e-22	Strong correlation	Spearman
Pietzner et al.	P10451	SPP1	Osteopontin	NA	SeqId_13113_7	OID00621	0.507498	485	NA	NA	Moderate correlation	Spearman	OID20322	0.754676	88	0	0	Strong correlation	Spearman
Pietzner et al.	Q16769	QPCT	Glutaminyl-peptide cyclotransferase	NA	SeqId_7849_3	OID01293	0.505052	485	NA	NA	Moderate correlation	Spearman	OID20320	0.585784	88	3.21121e-09	7.76329e-09	Moderate correlation	Spearman
Pietzner et al.	O95998	IL18BP	Interleukin-18-binding protein	NA	SeqId_3073_51	OID00640	0.504766	485	NA	NA	Moderate correlation	Spearman	OID20348	0.637813	76	0	0	Moderate correlation	Spearman
Pietzner et al.	P07339	CTSD	Cathepsin D	NA	SeqId_5508_62	OID00622	0.504184	485	NA	NA	Moderate correlation	Spearman	OID20358	0.780441	88	0	0	Strong correlation	Spearman
Pietzner et al.	P15291	B4GALT1	Beta-1,4-galactosyltransferase 1	NA	SeqId_13381_49	OID01421	0.501308	485	NA	NA	Moderate correlation	Spearman	OID20780	0.612148	88	0	0	Moderate correlation	Spearman
Pietzner et al.	P22105	TNXB	Tenascin-X	NA	SeqId_5698_60	OID01260	0.500633	485	NA	NA	Moderate correlation	Spearman	OID21107	0.630552	88	0	0	Moderate correlation	Spearman
Pietzner et al.	Q06830	PRDX1	Peroxiredoxin-1	NA	SeqId_3855_56	OID00952	0.498757	485	NA	NA	Weak correlation	Spearman	OID20962	0.475591	88	3.76434e-06	7.09506e-06	Weak correlation	Spearman
Pietzner et al.	P00441	SOD1	Superoxide dismutase [Cu-Zn]	NA	SeqId_2794_60	OID01222	0.493908	485	NA	NA	Weak correlation	Spearman	OID20386	0.841353	88	1.06143e-24	3.29218e-24	Strong correlation	Spearman
Pietzner et al.	P35052	GPC1	Glypican-1	NA	SeqId_8697_38	OID00674	0.488759	485	NA	NA	Weak correlation	Spearman	OID21438	0.417738	88	6.00085e-05	0.000103277	Weak correlation	Spearman
Pietzner et al.	Q12805	EFEMP1	EGF-containing fibulin-like extracellular matrix protein 1	NA	SeqId_8480_29	OID01281	0.487433	485	NA	NA	Weak correlation	Spearman	OID20414	0.526593	88	2.16327e-07	4.46495e-07	Moderate correlation	Spearman
Pietzner et al.	O95274	LYPD3	Ly6/PLAUR domain-containing protein 3	NA	SeqId_13107_9	OID00678	0.485416	485	NA	NA	Weak correlation	Spearman	OID21530	0.461467	88	7.72872e-06	1.40285e-05	Weak correlation	Spearman
Pietzner et al.	A6NI73	LILRA5	Leukocyte immunoglobulin-like receptor subfamily A member 5	NA	SeqId_8766_29	OID01155	0.485338	485	NA	NA	Weak correlation	Spearman	OID20209	0.737334	76	0	0	Strong correlation	Spearman
[truncated: 10,709 more rows]
