# Supplementary material for: Comparative evaluation of Olink Explore 3072 and mass spectrometry with peptide fractionation for plasma proteomics
Source: Commun Chem. 2025 Nov 4;8:327. doi: 10.1038/s42004-025-01753-2 (PMC12586489; doi:10.1038/s42004-025-01753-2)
Supplement: Supplementary file 16 — Supplementary Data 13 [file 42004_2025_1753_MOESM16_ESM.xlsx]

## Sheet: SD13 MS-Soma corr. comparison
Study	UniProt	Gene.Name	Description	SomaID	SomaScan.SeqID	Correlation_Previous.study	N_Previous.study	P.value_Previous.study	Adj.p.value_Previous.study	Cor.interval_Previous.study	Cor.method_Previous.study	OlinkID_Sissala	Correlation_Sissala	N_Sissala	P.value_Sissala	Adj.p.value_Sissala	Cor.interval_Sissala	Cor.method_Sissala
Dammer et al.	P09104	ENO2	Gamma-enolase	SL001731	ENO2.10339.48	0.675584	35	8.47006e-06	NA	Moderate correlation	Pearson	OID21046	0.851203	88	0	0	Strong correlation	Spearman
Dammer et al.	Q9Y5C1	ANGPTL3	Angiopoietin-related protein 3	SL006803	ANGPTL3.10391.1	0.679231	35	7.25078e-06	NA	Moderate correlation	Pearson	OID20407	0.795921	88	0	0	Strong correlation	Spearman
Dammer et al.	O95445	APOM	Apolipoprotein M	SL004747	APOM.10445.20	0.607516	35	0.00010871	NA	Moderate correlation	Pearson	OID20374	0.829224	88	0	0	Strong correlation	Spearman
Dammer et al.	Q13231	CHIT1	Chitotriosidase-1	SL006029	CHIT1.3600.2	0.819973	28	9.32032e-08	NA	Strong correlation	Pearson	OID20312	0.916047	88	0	0	Strong correlation	Spearman
Dammer et al.	P12111	COL6A3	Collagen alpha-3(VI) chain	SL004928	COL6A3.10511.10	0.381046	35	0.0239215	NA	Weak correlation	Pearson	OID20292	0.223821	88	0.0362596	0.0480482	No correlation	Spearman
Dammer et al.	Q6UX71	PLXDC2	Plexin domain-containing protein 2	SL008729	PLXDC2.11342.59	0.401858	35	0.0167141	NA	Weak correlation	Pearson	OID31101	0.420802	88	5.24169e-05	9.09042e-05	Weak correlation	Spearman
Dammer et al.	Q07954	LRP1	Prolow-density lipoprotein receptor-related protein 1	SL018603	LRP1.10699.52	0.260304	35	0.130986	NA	No correlation	Pearson	OID21293	0.462418	88	7.37001e-06	1.34205e-05	Weak correlation	Spearman
Dammer et al.	P09603	CSF1	Macrophage colony-stimulating factor 1	SL002684	CSF1.10741.22	0.361094	14	0.204636	NA	Weak correlation	Pearson	OID20719	0.77153	88	0	0	Strong correlation	Spearman
Dammer et al.	O15031	PLXNB2	Plexin-B2	SL009948	PLXNB2.9216.100	0.292351	35	0.0883409	NA	No correlation	Pearson	OID20317	0.580624	88	5.16146e-09	1.21655e-08	Moderate correlation	Spearman
Dammer et al.	P02765	AHSG	Alpha-2-HS-glycoprotein	SL000251	AHSG.3581.53	0.565741	35	0.000397335	NA	Moderate correlation	Pearson	OID30706	0.615177	88	0	0	Moderate correlation	Spearman
Dammer et al.	Q13508	ART3	Ecto-ADP-ribosyltransferase 3	SL018330	ART3.10970.3	0.508923	35	0.00179611	NA	Moderate correlation	Pearson	OID20346	0.860202	88	0	0	Strong correlation	Spearman
Dammer et al.	P02452	COL1A1	Collagen alpha-1(I) chain	SL007932	COL1A1.11140.56	0.353783	35	0.0370728	NA	Weak correlation	Pearson	OID20335	0.821722	88	0	0	Strong correlation	Spearman
Dammer et al.	Q86YW5	TREML1	Trem-like transcript 1 protein	SL011259	TREML1.9329.28	0.828719	28	5.14245e-08	NA	Strong correlation	Pearson	OID30682	0.87408	88	0	0	Strong correlation	Spearman
Dammer et al.	P10645	CHGA	Chromogranin-A	SL002762	CHGA.11184.51	0.772318	28	1.47513e-06	NA	Strong correlation	Pearson	OID30403	0.894949	88	0	0	Strong correlation	Spearman
Dammer et al.	Q9NPY3	CD93	Complement component C1q receptor	SL007696	CD93.11200.52	0.381461	35	0.0237557	NA	Weak correlation	Pearson	OID20397	0.779155	88	0	0	Strong correlation	Spearman
Dammer et al.	P20061	TCN1	Transcobalamin-1	SL003164	TCN1.11232.46	0.448386	35	0.00690383	NA	Weak correlation	Pearson	OID30687	0.36275	88	0.000514016	0.000813919	Weak correlation	Spearman
Dammer et al.	Q8TDL5	BPIFB1	BPI fold-containing family B member 1	SL012736	BPIFB1.11246.3	0.606323	13	0.0280334	NA	Moderate correlation	Pearson	OID20308	0.906185	88	0	0	Strong correlation	Spearman
Dammer et al.	Q04721	NOTCH2	Neurogenic locus notch homolog protein 2	SL007356	NOTCH2.8407.84	0.271136	35	0.115145	NA	No correlation	Pearson	OID30407	0.326459	88	0.00200383	0.00300841	Weak correlation	Spearman
Dammer et al.	P07237	P4HB	Protein disulfide-isomerase	SL004901	P4HB.4278.14	0.750236	35	2.11522e-07	NA	Strong correlation	Pearson	OID21509	0.537153	88	6.83184e-08	1.48045e-07	Moderate correlation	Spearman
Dammer et al.	O14791	APOL1	Apolipoprotein L1	SL005699	APOL1.11510.51	0.459142	35	0.00552939	NA	Weak correlation	Pearson	OID30708	0.150329	88	0.161845	0.197325	No correlation	Spearman
Dammer et al.	P08581	MET	Hepatocyte growth factor receptor	SL000134	MET.11814.29	0.306696	35	0.073132	NA	Weak correlation	Pearson	OID20269	0.536334	88	7.21464e-08	1.56041e-07	Moderate correlation	Spearman
Dammer et al.	Q07960	ARHGAP1	Rho GTPase-activating protein 1	SL008179	ARHGAP1.9815.5	0.850956	35	9.4752e-11	NA	Strong correlation	Pearson	OID21202	0.613839	88	0	0	Moderate correlation	Spearman
Dammer et al.	P09211	GSTP1	Glutathione S-transferase P	SL003643	GSTP1.4911.49	0.845569	35	1.63193e-10	NA	Strong correlation	Pearson	OID20876	0.254271	88	0.0170418	0.0232089	No correlation	Spearman
Dammer et al.	P00746	CFD	Complement factor D	SL003327	CFD.13678.169	0.428785	35	0.0101672	NA	Weak correlation	Pearson	OID30738	0.690501	88	0	0	Moderate correlation	Spearman
Dammer et al.	P07355	ANXA2	Annexin A2	SL004209	ANXA2.4961.17	0.790472	15	0.000451883	NA	Strong correlation	Pearson	OID30263	0.10299	88	0.338991	0.385031	No correlation	Spearman
Dammer et al.	Q14515	SPARCL1	SPARC-like protein 1	SL005488	SPARCL1.4467.49	0.414808	35	0.013224	NA	Weak correlation	Pearson	OID20361	0.706407	88	1.48659e-14	4.15436e-14	Strong correlation	Spearman
Dammer et al.	P05155	SERPING1	Plasma protease C1 inhibitor	SL000308	SERPING1.4479.14	0.508985	35	0.00179342	NA	Moderate correlation	Pearson	OID30777	0.55139	88	4.51437e-08	9.93513e-08	Moderate correlation	Spearman
Dammer et al.	Q15485	FCN2	Ficolin-2	SL006542	FCN2.13717.15	0.798824	35	8.84071e-09	NA	Strong correlation	Pearson	OID20382	0.596686	88	8.58977e-10	2.17441e-09	Moderate correlation	Spearman
Dammer et al.	P02748	C9	Complement component C9	SL000325	C9.13722.105	0.671187	35	1.01872e-05	NA	Moderate correlation	Pearson	OID30698	0.850164	88	0	0	Strong correlation	Spearman
Dammer et al.	P30040	ERP29	Endoplasmic reticulum resident protein 29	SL003522	ERP29.13728.19	0.788112	20	3.67927e-05	NA	Strong correlation	Pearson	OID30578	0.733479	76	0	0	Strong correlation	Spearman
Dammer et al.	P53634	CTSC	Dipeptidyl peptidase 1	SL007280	CTSC.13730.18	0.432451	35	0.00947296	NA	Weak correlation	Pearson	OID20679	0.305731	88	0.00390697	0.00569157	Weak correlation	Spearman
Dammer et al.	P10643	C7	Complement component C7	SL000323	C7.13731.14	0.757108	35	1.41223e-07	NA	Strong correlation	Pearson	OID30766	0.756801	88	1.47995e-17	4.32867e-17	Strong correlation	Spearman
Dammer et al.	P08833	IGFBP1	Insulin-like growth factor-binding protein 1	SL000462	IGFBP1.2771.35	0.377252	14	0.18361	NA	Weak correlation	Pearson	OID20246	0.868486	78	0	0	Strong correlation	Spearman
Dammer et al.	P23280	CA6	Carbonic anhydrase 6	SL010288	CA6.3352.80	0.861926	28	3.80669e-09	NA	Strong correlation	Pearson	OID21096	0.900004	88	0	0	Strong correlation	Spearman
Dammer et al.	P28838	LAP3	Cytosol aminopeptidase	SL000499	LAP3.15610.72	0.724824	28	1.28696e-05	NA	Strong correlation	Pearson	OID20436	0.556373	88	3.22674e-08	7.22815e-08	Moderate correlation	Spearman
Dammer et al.	Q9NPH3	IL1RAP	Interleukin-1 receptor accessory protein	SL004588	IL1RAP.14048.7	0.782196	35	2.86658e-08	NA	Strong correlation	Pearson	OID21126	0.878205	88	2.76337e-29	8.66622e-29	Strong correlation	Spearman
Dammer et al.	O75594	PGLYRP1	Peptidoglycan recognition protein 1	SL004515	PGLYRP1.3329.14	0.56374	14	0.0357664	NA	Moderate correlation	Pearson	OID20338	0.746892	88	0	0	Strong correlation	Spearman
Dammer et al.	Q92484	SMPDL3A	Acid sphingomyelinase-like phosphodiesterase 3a	SL012754	SMPDL3A.14086.11	0.818785	35	1.84885e-09	NA	Strong correlation	Pearson	OID20676	0.926596	88	0	0	Strong correlation	Spearman
Dammer et al.	P24592	IGFBP6	Insulin-like growth factor-binding protein 6	SL005172	IGFBP6.2686.67	0.441631	35	0.00790887	NA	Weak correlation	Pearson	OID20413	0.820683	88	0	0	Strong correlation	Spearman
Dammer et al.	P29622	SERPINA4	Kallistatin	SL004876	SERPINA4.3449.58	0.614843	35	8.49709e-05	NA	Moderate correlation	Pearson	OID30774	0.816403	88	0	0	Strong correlation	Spearman
Dammer et al.	P01137	TGFB1	Transforming growth factor beta-1 proprotein	SL000584	TGFB1.14108.15	0.744464	28	5.56126e-06	NA	Strong correlation	Pearson	OID20621	0.537565	88	1.10129e-07	2.35931e-07	Moderate correlation	Spearman
Dammer et al.	P09486	SPARC	SPARC	SL000532	SPARC.3043.49	0.896735	35	3.17041e-13	NA	Strong correlation	Pearson	OID21511	0.896622	88	0	0	Strong correlation	Spearman
Dammer et al.	P26447	S100A4	Protein S100-A4	SL004821	S100A4.9750.7	0.759195	35	1.24595e-07	NA	Strong correlation	Pearson	OID21519	0.812722	88	0	0	Strong correlation	Spearman
Dammer et al.	P52799	EFNB2	Ephrin-B2	SL007274	EFNB2.14131.37	0.0933395	14	0.750958	NA	No correlation	Pearson	OID30954	0.199788	78	0.0795389	0.101583	No correlation	Spearman
Dammer et al.	P27930	IL1R2	Interleukin-1 receptor type 2	SL000145	IL1R2.14133.93	0.524612	35	0.00121541	NA	Moderate correlation	Pearson	OID20757	0.634972	88	0	0	Moderate correlation	Spearman
Dammer et al.	Q15828	CST6	Cystatin-M	SL004438	CST6.3303.23	0.541598	28	0.0029148	NA	Moderate correlation	Pearson	OID20293	0.89671	88	0	0	Strong correlation	Spearman
Dammer et al.	P12830	CDH1	Cadherin-1	SL000055	CDH1.18429.10	0.344245	35	0.0428691	NA	Weak correlation	Pearson	OID20353	0.706351	88	0	0	Strong correlation	Spearman
Dammer et al.	Q06141	REG3A	Regenerating islet-derived protein 3-alpha	SL002648	REG3A.15304.1	0.811119	27	2.87222e-07	NA	Strong correlation	Pearson	OID20258	0.895238	64	0	0	Strong correlation	Spearman
Dammer et al.	P15086	CPB1	Carboxypeptidase B	SL011428	CPB1.15375.49	0.662457	14	0.00983607	NA	Moderate correlation	Pearson	OID20289	0.819925	88	0	0	Strong correlation	Spearman
Dammer et al.	P15090	FABP4	Fatty acid-binding protein, adipocyte	SL005086	FABP4.9851.9	0.704947	35	2.26991e-06	NA	Strong correlation	Pearson	OID20245	0.888274	88	0	0	Strong correlation	Spearman
Dammer et al.	P12931	SRC	Proto-oncogene tyrosine-protein kinase Src	SL005268	SRC.15433.4	0.836354	35	3.94962e-10	NA	Strong correlation	Pearson	OID21521	0.903931	88	0	0	Strong correlation	Spearman
Dammer et al.	P55058	PLTP	Phospholipid transfer protein	SL004948	PLTP.15475.4	0.140331	35	0.421368	NA	No correlation	Pearson	OID20238	0.68173	88	0	0	Moderate correlation	Spearman
Dammer et al.	P23141	CES1	Liver carboxylesterase 1	SL006149	CES1.7182.1	0.490141	35	0.00279975	NA	Weak correlation	Pearson	OID20244	0.909901	88	0	0	Strong correlation	Spearman
Dammer et al.	P06276	BCHE	Cholinesterase	SL001814	BCHE.15514.26	0.709448	35	1.8292e-06	NA	Strong correlation	Pearson	OID30717	0.814255	88	0	0	Strong correlation	Spearman
Dammer et al.	P20062	TCN2	Transcobalamin-2	SL003335	TCN2.5584.21	0.409013	35	0.0147013	NA	Weak correlation	Pearson	OID20341	0.52897	88	1.87283e-07	3.89396e-07	Moderate correlation	Spearman
Dammer et al.	O00602	FCN1	Ficolin-1	SL010462	FCN1.22961.7	0.875468	35	5.91382e-12	NA	Strong correlation	Pearson	OID30690	0.683221	88	2.23861e-13	6.06088e-13	Moderate correlation	Spearman
Dammer et al.	P08887	IL6R	Interleukin-6 receptor subunit alpha	SL001943	IL6R.4139.71	0.68414	35	5.86126e-06	NA	Moderate correlation	Pearson	OID20385	0.653218	88	0	0	Moderate correlation	Spearman
Dammer et al.	P17301	ITGA2	Integrin alpha-2	SL022741	ITGA2.ITGB1.21905.10	0.546455	35	0.000683282	NA	Moderate correlation	Pearson	OID30570	0.694745	88	0	0	Moderate correlation	Spearman
Dammer et al.	P43251	BTD	Biotinidase	SL000303	BTD.15644.1	0.61382	35	8.79779e-05	NA	Moderate correlation	Pearson	OID30754	0.604716	88	3.98748e-11	1.05678e-10	Moderate correlation	Spearman
Dammer et al.	P55103	INHBC	Inhibin beta C chain	SL007288	INHBC.6408.2	0.766708	35	7.85231e-08	NA	Strong correlation	Pearson	OID21093	0.468557	88	4.14498e-06	7.74783e-06	Weak correlation	Spearman
Dammer et al.	Q9BXR6	CFHR5	Complement factor H-related protein 5	SL006830	CFHR5.7885.17	0.518845	35	0.00140608	NA	Moderate correlation	Pearson	OID30716	0.737085	88	2.66806e-16	7.60667e-16	Strong correlation	Spearman
Dammer et al.	P11717	IGF2R	Cation-independent mannose-6-phosphate receptor	SL003679	IGF2R.16057.6	0.587809	35	0.00020483	NA	Moderate correlation	Pearson	OID21146	0.58346	88	4.0031e-09	9.57522e-09	Moderate correlation	Spearman
Dammer et al.	O75791	GRAP2	GRB2-related adapter protein 2	SL005725	GRAP2.16074.12	0.703934	13	0.0072424	NA	Strong correlation	Pearson	OID20192	0.669812	46	8.38031e-07	1.65989e-06	Moderate correlation	Spearman
Dammer et al.	P54764	EPHA4	Ephrin type-A receptor 4	SL013797	EPHA4.16288.17	-0.0884372	28	0.654508	NA	No correlation	Pearson	OID30622	0.553027	88	4.04665e-08	8.95816e-08	Moderate correlation	Spearman
Dammer et al.	Q8WZ75	ROBO4	Roundabout homolog 4	SL008763	ROBO4.9232.1	0.339386	35	0.0460911	NA	Weak correlation	Pearson	OID30226	0.406185	88	9.88476e-05	0.000167315	Weak correlation	Spearman
Dammer et al.	P55285	CDH6	Cadherin-6	SL004865	CDH6.3591.51	-0.14878	35	0.393665	NA	No correlation	Pearson	OID20157	0.743634	88	0	0	Strong correlation	Spearman
Dammer et al.	P06396	GSN	Gelsolin	SL005572	GSN.4775.34	0.449487	35	0.00675088	NA	Weak correlation	Pearson	OID30714	0.636419	88	2.66694e-11	7.10135e-11	Moderate correlation	Spearman
Dammer et al.	P51858	HDGF	Hepatoma-derived growth factor	SL013046	HDGF.16758.96	0.775879	28	1.22851e-06	NA	Strong correlation	Pearson	OID21455	0.413481	67	0.000562917	0.000886378	Weak correlation	Spearman
Dammer et al.	O14960	LECT2	Leukocyte cell-derived chemotaxin-2	SL017261	LECT2.16763.11	0.738939	35	3.9987e-07	NA	Strong correlation	Pearson	OID30320	0.264222	88	0.0128622	0.0177959	No correlation	Spearman
Dammer et al.	P02775	PPBP	Platelet basic protein	SL003044	PPBP.17165.1	0.933328	35	3.06673e-16	NA	Strong correlation	Pearson	OID30761	0.894896	88	0	0	Strong correlation	Spearman
Dammer et al.	O76074	PDE5A	cGMP-specific 3',5'-cyclic phosphodiesterase	SL011405	PDE5A.5256.86	0.858292	35	4.36324e-11	NA	Strong correlation	Pearson	OID30584	0.858582	88	0	0	Strong correlation	Spearman
Dammer et al.	P08571	CD14	Monocyte differentiation antigen CD14	SL018823	CD14.8969.49	0.559132	35	0.000480227	NA	Moderate correlation	Pearson	OID20378	0.670177	88	0	0	Moderate correlation	Spearman
Dammer et al.	P13796	LCP1	Plastin-2	SL004609	LCP1.9749.190	0.668484	35	1.13941e-05	NA	Moderate correlation	Pearson	OID30367	0.598623	88	6.09558e-10	1.54998e-09	Moderate correlation	Spearman
Dammer et al.	P37235	HPCAL1	Hippocalcin-like protein 1	SL011188	HPCAL1.17791.25	0.789582	20	3.47581e-05	NA	Strong correlation	Pearson	OID20615	0.710084	88	0	0	Strong correlation	Spearman
Dammer et al.	P43652	AFM	Afamin	SL004742	AFM.4763.31	0.678413	35	7.50951e-06	NA	Moderate correlation	Pearson	OID30741	0.74904	88	0	0	Strong correlation	Spearman
Dammer et al.	Q99497	PARK7	Parkinson disease protein 7	SL008933	PARK7.19523.215	0.92035	35	5.23064e-15	NA	Strong correlation	Pearson	OID21160	0.900655	88	0	0	Strong correlation	Spearman
Dammer et al.	P15085	CPA1	Carboxypeptidase A1	SL009336	CPA1.19760.26	0.390627	27	0.0439507	NA	Weak correlation	Pearson	OID20280	0.91444	88	1.53732e-35	4.9168e-35	Strong correlation	Spearman
Dammer et al.	P19320	VCAM1	Vascular cell adhesion protein 1	SL001720	VCAM1.20093.9	0.453863	35	0.00617124	NA	Weak correlation	Pearson	OID20396	0.817583	88	0	0	Strong correlation	Spearman
Dammer et al.	Q9UEW3	MARCO	Macrophage receptor MARCO	SL018780	MARCO.20134.27	0.508153	35	0.00183001	NA	Moderate correlation	Pearson	OID20210	0.654908	88	0	0	Moderate correlation	Spearman
Dammer et al.	P13591	NCAM1	Neural cell adhesion molecule 1	SL003764	NCAM1.4498.62	0.611907	35	9.38562e-05	NA	Moderate correlation	Pearson	OID20354	0.553027	88	4.04665e-08	8.95816e-08	Moderate correlation	Spearman
Dammer et al.	P09871	C1S	Complement C1s subcomponent	SL000311	C1S.20203.45	0.396258	35	0.0184461	NA	Weak correlation	Pearson	OID30731	0.375964	88	0.000337262	0.000544968	Weak correlation	Spearman
Dammer et al.	Q14126	DSG2	Desmoglein-2	SL004857	DSG2.9484.75	0.355479	35	0.0361122	NA	Weak correlation	Pearson	OID21113	0.673377	88	6.57616e-13	1.77619e-12	Moderate correlation	Spearman
Dammer et al.	P13667	PDIA4	Protein disulfide-isomerase A4	SL006466	PDIA4.20525.200	0.852917	35	7.73273e-11	NA	Strong correlation	Pearson	OID30375	0.754958	88	0	0	Strong correlation	Spearman
Dammer et al.	Q15223	NECTIN1	Nectin-1	SL004799	NECTIN1.8803.61	0.51152	28	0.00539953	NA	Moderate correlation	Pearson	OID30545	0.209609	88	0.0501533	0.0651589	No correlation	Spearman
Dammer et al.	P08648	ITGA5	Integrin alpha-5	SL003181	ITGA5.ITGB1.21909.10	0.592772	20	0.00587996	NA	Moderate correlation	Pearson	OID21139	0.393752	88	0.000165996	0.000276416	Weak correlation	Spearman
Dammer et al.	P01033	TIMP1	Metalloproteinase inhibitor 1	SL000591	TIMP1.23173.3	0.639756	35	3.50471e-05	NA	Moderate correlation	Pearson	OID20418	0.790708	88	0	0	Strong correlation	Spearman
Dammer et al.	P18065	IGFBP2	Insulin-like growth factor-binding protein 2	SL000466	IGFBP2.2570.72	0.597723	35	0.000149701	NA	Moderate correlation	Pearson	OID20325	0.882709	88	0	0	Strong correlation	Spearman
Dammer et al.	Q14118	DAG1	Dystroglycan 1	SL004979	DAG1.23176.17	0.343278	35	0.0434958	NA	Weak correlation	Pearson	OID20774	-0.0562326	88	0.602164	0.648087	No correlation	Spearman
Dammer et al.	P01031	C5	Complement C5	SL000321	C5.C6.4482.66	0.67855	35	7.46558e-06	NA	Moderate correlation	Pearson	OID30744	0.501356	88	9.37772e-07	1.8445e-06	Moderate correlation	Spearman
Dammer et al.	P02649	APOE	Apolipoprotein E	SL000276	APOE.2418.55	0.637852	35	3.76045e-05	NA	Moderate correlation	Pearson	OID30727	0.484768	88	1.70021e-06	3.28688e-06	Weak correlation	Spearman
Dammer et al.	P13501	CCL5	C-C motif chemokine 5	SL000563	CCL5.2523.31	0.916402	28	7.69363e-12	NA	Strong correlation	Pearson	OID20412	0.780564	88	0	0	Strong correlation	Spearman
Dammer et al.	P01024	C3	Complement C3	SL000312	C3.2754.50	0.501254	35	0.00215956	NA	Moderate correlation	Pearson	OID30776	0.423814	88	4.58379e-05	7.98626e-05	Weak correlation	Spearman
Dammer et al.	P24821	TNC	Tenascin	SL003198	TNC.7131.207	0.655381	35	1.93015e-05	NA	Moderate correlation	Pearson	OID20359	0.567964	88	7.8721e-09	1.82872e-08	Moderate correlation	Spearman
Dammer et al.	P02671	FGA	Fibrinogen alpha chain	SL000022	FGA.FGB.FGG.4907.56	0.615482	35	8.31396e-05	NA	Moderate correlation	Pearson	OID30788	0.750062	88	0	0	Strong correlation	Spearman
Dammer et al.	P01011	SERPINA3	Alpha-1-antichymotrypsin	SL018548	SERPINA3.4153.11	0.39738	35	0.0180876	NA	Weak correlation	Pearson	OID30786	0.825508	88	0	0	Strong correlation	Spearman
Dammer et al.	P04070	PROC	Vitamin K-dependent protein C	SL003974	PROC.3758.63	0.631653	35	4.71443e-05	NA	Moderate correlation	Pearson	OID20402	0.649695	88	0	0	Moderate correlation	Spearman
Dammer et al.	P07858	CTSB	Cathepsin B	SL000343	CTSB.8007.19	0.802097	35	6.92351e-09	NA	Strong correlation	Pearson	OID20276	0.872847	88	0	0	Strong correlation	Spearman
Dammer et al.	P00742	F10	Coagulation factor X	SL003324	F10.3077.66	0.748019	35	2.403e-07	NA	Strong correlation	Pearson	OID30684	0.683485	88	2.17354e-13	5.89887e-13	Moderate correlation	Spearman
Dammer et al.	P48740	MASP1	Mannan-binding lectin serine protease 1	SL011049	MASP1.8091.16	0.396789	35	0.0182757	NA	Weak correlation	Pearson	OID20954	0.0373095	88	0.730012	0.766682	No correlation	Spearman
Dammer et al.	P42892	ECE1	Endothelin-converting enzyme 1	SL004060	ECE1.8767.44	0.574584	14	0.0316198	NA	Moderate correlation	Pearson	OID20891	0.22015	76	0.0561803	0.0726546	No correlation	Spearman
Dammer et al.	Q04756	HGFAC	Hepatocyte growth factor activator	SL006512	HGFAC.8385.248	0.152985	35	0.380278	NA	No correlation	Pearson	OID30718	0.589694	88	2.14365e-09	5.20469e-09	Moderate correlation	Spearman
Dammer et al.	Q9UIB8	CD84	SLAM family member 5	SL008588	CD84.3642.4	0.558831	35	0.000484355	NA	Moderate correlation	Pearson	OID20607	0.238579	88	0.0254103	0.0342342	No correlation	Spearman
Dammer et al.	P00747	PLG	Plasminogen	SL000541	PLG.4151.6	0.671079	35	1.02332e-05	NA	Moderate correlation	Pearson	OID30785	0.513138	88	4.79435e-07	9.66576e-07	Moderate correlation	Spearman
Dammer et al.	P25786	PSMA1	Proteasome subunit alpha type-1	SL010973	PSMA1.3859.50	0.639591	35	3.52625e-05	NA	Moderate correlation	Pearson	OID21221	-0.162217	88	0.13089	0.162212	No correlation	Spearman
Dammer et al.	P00734	F2	Prothrombin	SL000586	F2.4157.2	0.477663	35	0.00370983	NA	Weak correlation	Pearson	OID30723	0.469816	88	3.87404e-06	7.27752e-06	Weak correlation	Spearman
Dammer et al.	Q9HCB6	SPON1	Spondin-1	SL005115	SPON1.4297.62	0.296954	28	0.124896	NA	No correlation	Pearson	OID20759	0.613454	88	2.09407e-10	5.44748e-10	Moderate correlation	Spearman
Dammer et al.	P05090	APOD	Apolipoprotein D	SL005361	APOD.8262.20	0.324671	35	0.0570491	NA	Weak correlation	Pearson	OID30746	0.797348	88	0	0	Strong correlation	Spearman
Dammer et al.	P30101	PDIA3	Protein disulfide-isomerase A3	SL003524	PDIA3.4719.58	0.895629	35	3.74743e-13	NA	Strong correlation	Pearson	OID30573	0.359357	88	0.000632191	0.000987198	Weak correlation	Spearman
Dammer et al.	P00740	F9	Coagulation factor IX	SL004400	F9.5307.12	0.592836	35	0.000174946	NA	Moderate correlation	Pearson	OID20349	0.547949	88	3.28432e-08	7.34258e-08	Moderate correlation	Spearman
Dammer et al.	Q9UJU6	DBNL	Drebrin-like protein	SL011628	DBNL.4978.54	0.884264	35	1.89001e-12	NA	Strong correlation	Pearson	OID20681	0.845479	88	0	0	Strong correlation	Spearman
Dammer et al.	Q8NBP7	PCSK9	Proprotein convertase subtilisin/kexin type 9	SL012707	PCSK9.8246.9	0.683784	35	5.95314e-06	NA	Moderate correlation	Pearson	OID20235	0.703583	88	2.09733e-14	5.83224e-14	Strong correlation	Spearman
Dammer et al.	P30405	PPIF	Peptidyl-prolyl cis-trans isomerase F, mitochondrial	SL005793	PPIF.8095.213	0.808733	35	4.15887e-09	NA	Strong correlation	Pearson	OID30385	0.318627	17	0.212229	0.252676	Weak correlation	Spearman
Dammer et al.	P14174	MIF	Macrophage migration inhibitory factor	SL003080	MIF.5356.2	0.892826	21	5.24016e-08	NA	Strong correlation	Pearson	OID21073	0.856733	88	0	0	Strong correlation	Spearman
Dammer et al.	Q99983	OMD	Osteomodulin	SL008574	OMD.5358.3	0.642743	35	3.13503e-05	NA	Moderate correlation	Pearson	OID20725	0.856381	88	0	0	Strong correlation	Spearman
Dammer et al.	O75509	TNFRSF21	Tumor necrosis factor receptor superfamily member 21	SL004871	TNFRSF21.5404.53	0.488408	21	0.0246749	NA	Weak correlation	Pearson	OID21052	0.57619	35	0.000372349	0.000597983	Moderate correlation	Spearman
Dammer et al.	P78324	SIRPA	Tyrosine-protein phosphatase non-receptor type substrate 1	SL008967	SIRPA.5430.66	0.419906	35	0.0120297	NA	Weak correlation	Pearson	OID20304	0.380723	64	0.00204709	0.00306521	Weak correlation	Spearman
Dammer et al.	Q96KN2	CNDP1	Beta-Ala-His dipeptidase	SL006694	CNDP1.5456.59	0.856074	35	5.54094e-11	NA	Strong correlation	Pearson	OID20347	0.878183	88	0	0	Strong correlation	Spearman
Dammer et al.	P08294	SOD3	Extracellular superoxide dismutase [Cu-Zn]	SL003672	SOD3.5660.51	0.79874	35	8.89567e-09	NA	Strong correlation	Pearson	OID30683	0.699468	88	3.43894e-14	9.46967e-14	Moderate correlation	Spearman
Dammer et al.	O95866	MPIG6B	Megakaryocyte and platelet inhibitory receptor G6b	SL011113	MPIG6B.7065.1	0.821915	20	8.78878e-06	NA	Strong correlation	Pearson	OID20779	0.35	9	0.358581	0.406464	Weak correlation	Spearman
Dammer et al.	P36955	SERPINF1	Pigment epithelium-derived factor	SL003066	SERPINF1.7735.17	0.52206	35	0.00129678	NA	Moderate correlation	Pearson	OID30757	0.602427	88	2.20455e-10	5.72168e-10	Moderate correlation	Spearman
Dammer et al.	Q5VY43	PEAR1	Platelet endothelial aggregation receptor 1	SL018435	PEAR1.8275.31	0.349244	35	0.0397465	NA	Weak correlation	Pearson	OID20257	0.0793385	88	0.461757	0.513673	No correlation	Spearman
Dammer et al.	Q9UBX1	CTSF	Cathepsin F	SL008381	CTSF.9212.22	0.593755	35	0.000169928	NA	Moderate correlation	Pearson	OID21500	0.785936	88	0	0	Strong correlation	Spearman
Dammer et al.	P09668	CTSH	Pro-cathepsin H	SL000346	CTSH.8465.52	0.599781	35	0.000140089	NA	Moderate correlation	Pearson	OID20113	0.529059	88	1.86281e-07	3.88029e-07	Moderate correlation	Spearman
Dammer et al.	P07741	APRT	Adenine phosphoribosyltransferase	NA	NA	0.794801	35	1.18664e-08	NA	Strong correlation	Pearson	OID20927	0.651228	88	0	0	Moderate correlation	Spearman
Dammer et al.	P41222	PTGDS	Prostaglandin-H2 D-isomerase	NA	NA	0.431936	35	0.00956802	NA	Weak correlation	Pearson	OID20408	0.723821	88	0	0	Strong correlation	Spearman
Dammer et al.	P12821	ACE	Angiotensin-converting enzyme	NA	NA	0.771476	35	5.80612e-08	NA	Strong correlation	Pearson	OID30696	0.71026	88	0	0	Strong correlation	Spearman
Dammer et al.	P30740	SERPINB1	Leukocyte elastase inhibitor	NA	NA	0.671054	35	1.0244e-05	NA	Moderate correlation	Pearson	OID21088	0.911719	88	5.57312e-35	1.77741e-34	Strong correlation	Spearman
Dammer et al.	Q8IZP9	ADGRG2	Adhesion G-protein coupled receptor G2	NA	NA	0.354251	14	0.213979	NA	Weak correlation	Pearson	OID20189	0.724581	88	1.46586e-15	4.13739e-15	Strong correlation	Spearman
Dammer et al.	Q99650	OSMR	Oncostatin-M-specific receptor subunit beta	NA	NA	0.37714	28	0.0478836	NA	Weak correlation	Pearson	OID20356	0.684178	88	0	0	Moderate correlation	Spearman
Dammer et al.	P19256	CD58	Lymphocyte function-associated antigen 3	NA	NA	0.422178	28	0.0252273	NA	Weak correlation	Pearson	OID20716	0.522384	88	2.78476e-07	5.70597e-07	Moderate correlation	Spearman
Dammer et al.	P04792	HSPB1	Heat shock protein beta-1	NA	NA	0.845927	35	1.575e-10	NA	Strong correlation	Pearson	OID20230	0.812951	88	0	0	Strong correlation	Spearman
Dammer et al.	P36222	CHI3L1	Chitinase-3-like protein 1	NA	NA	0.464236	35	0.00496526	NA	Weak correlation	Pearson	OID20399	0.902786	88	0	0	Strong correlation	Spearman
Dammer et al.	P06733	ENO1	Alpha-enolase	NA	NA	0.935535	35	1.78913e-16	NA	Strong correlation	Pearson	OID21037	0.836691	88	0	0	Strong correlation	Spearman
Dammer et al.	Q96KG7	MEGF10	Multiple epidermal growth factor-like domains protein 10	NA	NA	0.00741774	15	0.979069	NA	No correlation	Pearson	OID20746	0.745729	88	0	0	Strong correlation	Spearman
Dammer et al.	P13647	KRT5	Keratin, type II cytoskeletal 5	NA	NA	0.124657	35	0.475543	NA	No correlation	Pearson	OID20860	0.0137367	88	0.898774	0.915809	No correlation	Spearman
Dammer et al.	Q15113	PCOLCE	Procollagen C-endopeptidase enhancer 1	NA	NA	0.569688	35	0.000354141	NA	Moderate correlation	Pearson	OID20384	0.752562	88	0	0	Strong correlation	Spearman
Dammer et al.	P00352	ALDH1A1	Aldehyde dehydrogenase 1A1	NA	NA	0.76036	35	1.16112e-07	NA	Strong correlation	Pearson	OID21128	0.908651	88	0	0	Strong correlation	Spearman
Dammer et al.	P28906	CD34	Hematopoietic progenitor cell antigen CD34	NA	NA	0.227997	35	0.18774	NA	No correlation	Pearson	OID21025	0.624364	88	8.03408e-11	2.11433e-10	Moderate correlation	Spearman
Dammer et al.	P37837	TALDO1	Transaldolase	NA	NA	0.771283	35	5.87835e-08	NA	Strong correlation	Pearson	OID30414	0.834701	88	0	0	Strong correlation	Spearman
Dammer et al.	P19971	TYMP	Thymidine phosphorylase	NA	NA	0.788083	35	1.91284e-08	NA	Strong correlation	Pearson	OID20234	0.774506	88	0	0	Strong correlation	Spearman
Dammer et al.	P54819	AK2	Adenylate kinase 2, mitochondrial	NA	NA	0.608339	15	0.0161138	NA	Moderate correlation	Pearson	OID31142	0.791166	88	0	0	Strong correlation	Spearman
Dammer et al.	P07148	FABP1	Fatty acid-binding protein, liver	NA	NA	0.5833	21	0.00551075	NA	Moderate correlation	Pearson	OID20778	0.884453	61	0	0	Strong correlation	Spearman
Dammer et al.	O43665	RGS10	Regulator of G-protein signaling 10	NA	NA	0.880079	35	3.2884e-12	NA	Strong correlation	Pearson	OID30999	0.652918	88	0	0	Moderate correlation	Spearman
Dammer et al.	Q13790	APOF	Apolipoprotein F	NA	NA	-0.0563433	35	0.747846	NA	No correlation	Pearson	OID30701	0.514487	88	2.93299e-07	5.99881e-07	Moderate correlation	Spearman
Dammer et al.	O75347	TBCA	Tubulin-specific chaperone A	NA	NA	0.0814122	35	0.641987	NA	No correlation	Pearson	OID30616	0.879821	88	0	0	Strong correlation	Spearman
Dammer et al.	P54727	RAD23B	UV excision repair protein RAD23 homolog B	NA	NA	0.858321	35	4.34931e-11	NA	Strong correlation	Pearson	OID21166	0.762428	88	6.16203e-18	1.80699e-17	Strong correlation	Spearman
Dammer et al.	P14868	DARS1	Aspartate--tRNA ligase, cytoplasmic	NA	NA	0.769432	28	1.70686e-06	NA	Strong correlation	Pearson	OID20903	0.734436	76	0	0	Strong correlation	Spearman
Dammer et al.	P05107	ITGB2	Integrin beta-2	NA	NA	0.116397	35	0.505492	NA	No correlation	Pearson	OID20315	0.683491	88	0	0	Moderate correlation	Spearman
Dammer et al.	Q9Y2V2	CARHSP1	Calcium-regulated heat-stable protein 1	NA	NA	0.789662	13	0.00132361	NA	Strong correlation	Pearson	OID20859	0.44545	74	8.28635e-05	0.000140893	Weak correlation	Spearman
Dammer et al.	O60234	GMFG	Glia maturation factor gamma	NA	NA	0.793883	28	4.61998e-07	NA	Strong correlation	Pearson	OID30340	0.873851	88	0	0	Strong correlation	Spearman
Dammer et al.	Q13976	PRKG1	cGMP-dependent protein kinase 1	NA	NA	0.794909	20	2.81806e-05	NA	Strong correlation	Pearson	OID30621	0.584232	53	4.37419e-06	8.12247e-06	Moderate correlation	Spearman
Dammer et al.	P05451	REG1A	Lithostathine-1-alpha	NA	NA	0.879306	28	7.33765e-10	NA	Strong correlation	Pearson	OID20415	0.881044	88	1.06607e-29	3.35264e-29	Strong correlation	Spearman
Dammer et al.	O95274	LYPD3	Ly6/PLAUR domain-containing protein 3	NA	NA	0.108246	14	0.712617	NA	No correlation	Pearson	OID21530	0.461467	88	7.72872e-06	1.40285e-05	Weak correlation	Spearman
Dammer et al.	Q12841	FSTL1	Follistatin-related protein 1	NA	NA	0.476568	35	0.00380075	NA	Weak correlation	Pearson	OID30254	0.379011	88	0.000299499	0.000485826	Weak correlation	Spearman
Dammer et al.	P10451	SPP1	Osteopontin	NA	NA	0.0471627	28	0.811636	NA	No correlation	Pearson	OID20322	0.754676	88	0	0	Strong correlation	Spearman
Dammer et al.	Q02487	DSC2	Desmocollin-2	NA	NA	0.133293	35	0.445255	NA	No correlation	Pearson	OID21079	0.797489	88	0	0	Strong correlation	Spearman
Dammer et al.	P15291	B4GALT1	Beta-1,4-galactosyltransferase 1	NA	NA	0.303062	35	0.0767752	NA	Weak correlation	Pearson	OID20780	0.612148	88	0	0	Moderate correlation	Spearman
Dammer et al.	P07954	FH	Fumarate hydratase, mitochondrial	NA	NA	0.610412	13	0.0267117	NA	Moderate correlation	Pearson	OID30839	0.483333	9	0.1938	0.232271	Weak correlation	Spearman
Dammer et al.	O15335	CHAD	Chondroadherin	NA	NA	0.567965	35	0.000372447	NA	Moderate correlation	Pearson	OID30660	0.507284	88	4.55994e-07	9.24268e-07	Moderate correlation	Spearman
Dammer et al.	O00194	RAB27B	Ras-related protein Rab-27B	NA	NA	0.578012	35	0.000276482	NA	Moderate correlation	Pearson	OID30354	0.80212	88	0	0	Strong correlation	Spearman
Dammer et al.	P31949	S100A11	Protein S100-A11	NA	NA	0.622133	21	0.00260056	NA	Moderate correlation	Pearson	OID20130	0.575484	88	4.48924e-09	1.06702e-08	Moderate correlation	Spearman
Dammer et al.	P08758	ANXA5	Annexin A5	NA	NA	0.244433	35	0.157028	NA	No correlation	Pearson	OID20810	0.137596	88	0.200721	0.240057	No correlation	Spearman
Dammer et al.	Q13867	BLMH	Bleomycin hydrolase	NA	NA	0.552922	35	0.00057179	NA	Moderate correlation	Pearson	OID20336	0.695097	88	0	0	Moderate correlation	Spearman
Dammer et al.	P01591	JCHAIN	Immunoglobulin J chain	NA	NA	-0.00568575	35	0.97414	NA	No correlation	Pearson	OID20494	0.517382	88	3.74324e-07	7.61462e-07	Moderate correlation	Spearman
Dammer et al.	P02654	APOC1	Apolipoprotein C-I	NA	NA	0.239039	35	0.166678	NA	No correlation	Pearson	OID30749	0.749501	88	4.45481e-17	1.28631e-16	Strong correlation	Spearman
Dammer et al.	Q9NS71	GKN1	Gastrokine-1	NA	NA	0.329263	22	0.13457	NA	Weak correlation	Pearson	OID20885	0.378606	88	0.000304284	0.00049288	Weak correlation	Spearman
Dammer et al.	P04180	LCAT	Phosphatidylcholine-sterol acyltransferase	NA	NA	0.36094	35	0.0331554	NA	Weak correlation	Pearson	OID30677	0.615418	88	1.7672e-10	4.62916e-10	Moderate correlation	Spearman
Dammer et al.	P17900	GM2A	Ganglioside GM2 activator	NA	NA	-0.0557605	20	0.815378	NA	No correlation	Pearson	OID30413	0.620108	88	0	0	Moderate correlation	Spearman
Dammer et al.	Q96H15	TIMD4	T-cell immunoglobulin and mucin domain-containing protein 4	NA	NA	0.763813	20	8.87656e-05	NA	Strong correlation	Pearson	OID20375	0.887046	88	1.31111e-30	4.14633e-30	Strong correlation	Spearman
Dammer et al.	P02760	AMBP	Protein AMBP	NA	NA	0.0780005	35	0.656047	NA	No correlation	Pearson	OID21413	0.600736	88	3.7839e-10	9.73127e-10	Moderate correlation	Spearman
Dammer et al.	P15144	ANPEP	Aminopeptidase N	NA	NA	0.370229	35	0.0285811	NA	Weak correlation	Pearson	OID20350	0.68478	88	1.88022e-13	5.12746e-13	Moderate correlation	Spearman
Dammer et al.	P27487	DPP4	Dipeptidyl peptidase 4	NA	NA	0.120747	35	0.489604	NA	No correlation	Pearson	OID20406	0.853668	88	0	0	Strong correlation	Spearman
Dammer et al.	Q9HCU0	CD248	Endosialin	NA	NA	0.230974	35	0.181886	NA	No correlation	Pearson	OID30394	0.639757	88	1.94849e-11	5.20058e-11	Moderate correlation	Spearman
Dammer et al.	O94985	CLSTN1	Calsyntenin-1	NA	NA	0.369721	35	0.0288173	NA	Weak correlation	Pearson	OID20874	0.207302	88	0.0527784	0.0684906	No correlation	Spearman
Dammer et al.	Q07075	ENPEP	Glutamyl aminopeptidase	NA	NA	0.265632	35	0.123005	NA	No correlation	Pearson	OID30135	0.292524	88	0.00568096	0.00812324	No correlation	Spearman
Dammer et al.	P36980	CFHR2	Complement factor H-related protein 2	NA	NA	0.816638	35	2.2074e-09	NA	Strong correlation	Pearson	OID30720	0.866401	88	0	0	Strong correlation	Spearman
Dammer et al.	P16233	PNLIP	Pancreatic triacylglycerol lipase	NA	NA	0.838055	21	2.1163e-06	NA	Strong correlation	Pearson	OID30693	0.857983	76	4.1834e-23	1.28344e-22	Strong correlation	Spearman
Dammer et al.	Q8N149	LILRA2	Leukocyte immunoglobulin-like receptor subfamily A member 2	NA	NA	0.303221	29	0.109826	NA	Weak correlation	Pearson	OID21152	0.561956	88	2.18936e-08	4.97341e-08	Moderate correlation	Spearman
Dammer et al.	P98160	HSPG2	Basement membrane-specific heparan sulfate proteoglycan core protein	NA	NA	0.315954	35	0.0644569	NA	Weak correlation	Pearson	OID20383	0.235585	88	0.0273536	0.0366336	No correlation	Spearman
Dammer et al.	Q99972	MYOC	Myocilin	NA	NA	0.465194	35	0.00486491	NA	Weak correlation	Pearson	OID21121	0.557829	88	1.64187e-08	3.75237e-08	Moderate correlation	Spearman
Dammer et al.	P04217	A1BG	Alpha-1B-glycoprotein	NA	NA	0.377488	35	0.025379	NA	Weak correlation	Pearson	OID30771	0.443981	88	1.4718e-05	2.60858e-05	Weak correlation	Spearman
Dammer et al.	P11279	LAMP1	Lysosome-associated membrane glycoprotein 1	NA	NA	0.0762859	35	0.663157	NA	No correlation	Pearson	OID30416	0.453788	88	1.129e-05	2.02324e-05	Weak correlation	Spearman
Dammer et al.	P07108	DBI	Acyl-CoA-binding protein	NA	NA	0.303062	28	0.116959	NA	Weak correlation	Pearson	OID21143	0.811965	88	0	0	Strong correlation	Spearman
Dammer et al.	P30043	BLVRB	Flavin reductase (NADPH)	NA	NA	0.74622	35	2.66264e-07	NA	Strong correlation	Pearson	OID21141	0.887957	88	0	0	Strong correlation	Spearman
Dammer et al.	P12429	ANXA3	Annexin A3	NA	NA	0.60671	35	0.000111654	NA	Moderate correlation	Pearson	OID21036	0.892149	88	0	0	Strong correlation	Spearman
Dammer et al.	P09525	ANXA4	Annexin A4	NA	NA	0.972508	13	2.62907e-08	NA	Strong correlation	Pearson	OID20123	0.795974	88	0	0	Strong correlation	Spearman
Dammer et al.	P20774	OGN	Mimecan	NA	NA	0.114705	35	0.511739	NA	No correlation	Pearson	OID21123	0.628245	88	0	0	Moderate correlation	Spearman
Dammer et al.	Q9Y279	VSIG4	V-set and immunoglobulin domain-containing protein 4	NA	NA	0.574761	14	0.0315552	NA	Moderate correlation	Pearson	OID21144	0.875048	88	0	0	Strong correlation	Spearman
Dammer et al.	P06727	APOA4	Apolipoprotein A-IV	NA	NA	0.688395	35	4.85817e-06	NA	Moderate correlation	Pearson	OID30733	0.751964	88	0	0	Strong correlation	Spearman
Dammer et al.	Q99426	TBCB	Tubulin-folding cofactor B	NA	NA	0.834053	22	1.41365e-06	NA	Strong correlation	Pearson	OID20993	0.864151	63	0	0	Strong correlation	Spearman
Dammer et al.	P52788	SMS	Spermine synthase	NA	NA	0.79905	22	8.20643e-06	NA	Strong correlation	Pearson	OID30853	0.727061	39	1.58962e-07	3.33914e-07	Strong correlation	Spearman
Dammer et al.	P26639	TARS1	Threonine--tRNA ligase 1, cytoplasmic	NA	NA	0.809582	27	3.15017e-07	NA	Strong correlation	Pearson	OID31343	0.771649	63	0	0	Strong correlation	Spearman
Dammer et al.	P43487	RANBP1	Ran-specific GTPase-activating protein	NA	NA	0.866955	28	2.42105e-09	NA	Strong correlation	Pearson	OID30258	0.835564	88	0	0	Strong correlation	Spearman
Dammer et al.	Q96G03	PGM2	Phosphopentomutase	NA	NA	0.65473	35	1.98006e-05	NA	Moderate correlation	Pearson	OID30904	0.215245	88	0.0440115	0.0578451	No correlation	Spearman
Dammer et al.	P50502	ST13	Hsc70-interacting protein	NA	NA	0.822297	14	0.000306391	NA	Strong correlation	Pearson	OID30624	0.854672	88	0	0	Strong correlation	Spearman
Dammer et al.	P04746	AMY2A	Pancreatic alpha-amylase	NA	NA	0.482415	13	0.094997	NA	Weak correlation	Pearson	OID20333	0.736413	88	0	0	Strong correlation	Spearman
Dammer et al.	Q99733	NAP1L4	Nucleosome assembly protein 1-like 4	NA	NA	0.817256	13	0.000646424	NA	Strong correlation	Pearson	OID31475	0.590052	76	2.0325e-08	4.63574e-08	Moderate correlation	Spearman
Dammer et al.	Q8TEA8	DTD1	D-aminoacyl-tRNA deacylase 1	NA	NA	0.9035	21	2.01893e-08	NA	Strong correlation	Pearson	OID30580	0.846204	78	0	0	Strong correlation	Spearman
Dammer et al.	P30046	DDT	D-dopachrome decarboxylase	NA	NA	0.0945797	35	0.588898	NA	No correlation	Pearson	OID30372	0.816984	88	0	0	Strong correlation	Spearman
Dammer et al.	P36959	GMPR	GMP reductase 1	NA	NA	0.649472	35	2.42821e-05	NA	Moderate correlation	Pearson	OID20641	0.717921	88	0	0	Strong correlation	Spearman
Dammer et al.	Q16775	HAGH	Hydroxyacylglutathione hydrolase, mitochondrial	NA	NA	0.380379	20	0.0980373	NA	Weak correlation	Pearson	OID21459	0.515752	52	0.000114253	0.000192525	Moderate correlation	Spearman
Dammer et al.	P54577	YARS1	Tyrosine--tRNA ligase, cytoplasmic	NA	NA	0.846264	14	0.000135704	NA	Strong correlation	Pearson	OID31494	0.815135	88	0	0	Strong correlation	Spearman
Dammer et al.	P00390	GSR	Glutathione reductase, mitochondrial	NA	NA	0.534896	35	0.00093122	NA	Moderate correlation	Pearson	OID30700	0.498754	88	7.59124e-07	1.51155e-06	Weak correlation	Spearman
Dammer et al.	P06132	UROD	Uroporphyrinogen decarboxylase	NA	NA	0.759039	13	0.00262247	NA	Strong correlation	Pearson	OID30603	0.846008	88	0	0	Strong correlation	Spearman
Dammer et al.	Q96IU4	ABHD14B	Putative protein-lysine deacylase ABHD14B	NA	NA	0.446059	15	0.0956004	NA	Weak correlation	Pearson	OID20921	0.584322	88	3.69384e-09	8.87306e-09	Moderate correlation	Spearman
Dammer et al.	P04080	CSTB	Cystatin-B	NA	NA	0.239316	21	0.296111	NA	No correlation	Pearson	OID20294	0.750637	88	3.76221e-17	1.08911e-16	Strong correlation	Spearman
Dammer et al.	P43121	MCAM	Cell surface glycoprotein MUC18	NA	NA	0.259226	35	0.132647	NA	No correlation	Pearson	OID20343	0.744244	88	9.62542e-17	2.75815e-16	Strong correlation	Spearman
Dammer et al.	Q92520	FAM3C	Protein FAM3C	NA	NA	0.201941	35	0.244691	NA	No correlation	Pearson	OID20233	0.738773	88	0	0	Strong correlation	Spearman
Dammer et al.	Q9P232	CNTN3	Contactin-3	NA	NA	0.348519	35	0.0401873	NA	Weak correlation	Pearson	OID21092	0.785126	88	0	0	Strong correlation	Spearman
Dammer et al.	Q9BS40	LXN	Latexin	NA	NA	0.429502	15	0.110103	NA	Weak correlation	Pearson	OID21003	0.655648	88	0	0	Moderate correlation	Spearman
Dammer et al.	P50453	SERPINB9	Serpin B9	NA	NA	0.896878	20	8.56873e-08	NA	Strong correlation	Pearson	OID20932	0.72982	76	7.49791e-14	2.04967e-13	Strong correlation	Spearman
Dammer et al.	P04066	FUCA1	Tissue alpha-L-fucosidase	NA	NA	0.79101	35	1.55687e-08	NA	Strong correlation	Pearson	OID20261	0.928221	88	1.08312e-38	3.47397e-38	Strong correlation	Spearman
Dammer et al.	P23526	AHCY	Adenosylhomocysteinase	NA	NA	0.0849316	21	0.714338	NA	No correlation	Pearson	OID20199	0.297559	88	0.00502247	0.00723261	No correlation	Spearman
Dammer et al.	P52888	THOP1	Thimet oligopeptidase	NA	NA	0.52756	13	0.0639025	NA	Moderate correlation	Pearson	OID20194	0.198831	66	0.109418	0.137106	No correlation	Spearman
Dammer et al.	O43396	TXNL1	Thioredoxin-like protein 1	NA	NA	0.854599	20	1.60752e-06	NA	Strong correlation	Pearson	OID30872	0.0938149	88	0.383934	0.433462	No correlation	Spearman
Dammer et al.	P10644	PRKAR1A	cAMP-dependent protein kinase type I-alpha regulatory subunit	NA	NA	0.597892	35	0.00014889	NA	Moderate correlation	Pearson	OID20146	0.636728	75	1.03205e-10	2.70973e-10	Moderate correlation	Spearman
Dammer et al.	Q16853	AOC3	Membrane primary amine oxidase	NA	NA	0.4996	35	0.00224588	NA	Weak correlation	Pearson	OID20389	0.784932	88	0	0	Strong correlation	Spearman
Dammer et al.	Q9Y4L1	HYOU1	Hypoxia up-regulated protein 1	NA	NA	0.419701	35	0.0120758	NA	Weak correlation	Pearson	OID20300	0.683679	88	2.12699e-13	5.78645e-13	Moderate correlation	Spearman
Dammer et al.	P13224	GP1BB	Platelet glycoprotein Ib beta chain	NA	NA	0.802667	35	6.63211e-09	NA	Strong correlation	Pearson	OID30174	0.124242	45	0.414873	0.466525	No correlation	Spearman
Dammer et al.	Q9NPG4	PCDH12	Protocadherin-12	NA	NA	0.499109	13	0.0824975	NA	Weak correlation	Pearson	OID31045	0.619386	88	0	0	Moderate correlation	Spearman
Dammer et al.	O75223	GGCT	Gamma-glutamylcyclotransferase	NA	NA	0.770066	21	4.44816e-05	NA	Strong correlation	Pearson	OID30304	0.558128	88	1.60717e-08	3.68051e-08	Moderate correlation	Spearman
Dammer et al.	P03951	F11	Coagulation factor XI	NA	NA	0.744709	35	2.90023e-07	NA	Strong correlation	Pearson	OID30773	0.643772	88	1.32884e-11	3.56356e-11	Moderate correlation	Spearman
Dammer et al.	P11215	ITGAM	Integrin alpha-M	NA	NA	0.497557	14	0.0702373	NA	Weak correlation	Pearson	OID21071	0.602103	74	2.80199e-08	6.30168e-08	Moderate correlation	Spearman
Dammer et al.	P39060	COL18A1	Collagen alpha-1(XVIII) chain	NA	NA	0.41167	35	0.0140074	NA	Weak correlation	Pearson	OID20332	0.578951	88	5.95967e-09	1.39306e-08	Moderate correlation	Spearman
Dammer et al.	P20908	COL5A1	Collagen alpha-1(V) chain	NA	NA	0.138382	35	0.42791	NA	No correlation	Pearson	OID30587	0.241309	88	0.0237424	0.0320636	No correlation	Spearman
Dammer et al.	P02533	KRT14	Keratin, type I cytoskeletal 14	NA	NA	0.0802432	35	0.646791	NA	No correlation	Pearson	OID20800	-0.00704449	88	0.948019	0.957212	No correlation	Spearman
Dammer et al.	P0DJD7	PGA4	Pepsin A-4	NA	NA	0.400186	28	0.0348472	NA	Weak correlation	Pearson	OID30699	0.746001	76	0	0	Strong correlation	Spearman
Dammer et al.	P16035	TIMP2	Metalloproteinase inhibitor 2	NA	NA	0.038408	35	0.826609	NA	No correlation	Pearson	OID30318	0.430876	88	3.33121e-05	5.83996e-05	Weak correlation	Spearman
Dammer et al.	Q6IBS0	TWF2	Twinfilin-2	NA	NA	0.88607	28	3.60756e-10	NA	Strong correlation	Pearson	OID30386	0.849882	88	0	0	Strong correlation	Spearman
Dammer et al.	Q96HC4	PDLIM5	PDZ and LIM domain protein 5	NA	NA	0.768121	28	1.82255e-06	NA	Strong correlation	Pearson	OID31063	0.417343	54	0.00184284	0.00278896	Weak correlation	Spearman
Dammer et al.	P05556	ITGB1	Integrin beta-1	NA	NA	0.415824	35	0.0129784	NA	Weak correlation	Pearson	OID20376	0.491003	88	1.19209e-06	2.31648e-06	Weak correlation	Spearman
Dammer et al.	Q9UNN8	PROCR	Endothelial protein C receptor	NA	NA	0.662222	35	1.47053e-05	NA	Moderate correlation	Pearson	OID30149	0.421894	88	4.99358e-05	8.67346e-05	Weak correlation	Spearman
Dammer et al.	O14745	SLC9A3R1	Na(+)/H(+) exchange regulatory cofactor NHE-RF1	NA	NA	0.538633	15	0.0383006	NA	Moderate correlation	Pearson	OID30630	0.868726	88	0	0	Strong correlation	Spearman
Dammer et al.	P02743	APCS	Serum amyloid P-component	NA	NA	0.7066	35	2.09792e-06	NA	Strong correlation	Pearson	OID30778	0.792135	88	0	0	Strong correlation	Spearman
Dammer et al.	P10721	KIT	Mast/stem cell growth factor receptor Kit	NA	NA	0.600685	35	0.000136041	NA	Moderate correlation	Pearson	OID20370	0.832782	88	0	0	Strong correlation	Spearman
Dammer et al.	O43707	ACTN4	Alpha-actinin-4	NA	NA	0.84616	35	1.53903e-10	NA	Strong correlation	Pearson	OID20435	0.0312951	88	0.771848	0.80389	No correlation	Spearman
Dammer et al.	Q9NZN3	EHD3	EH domain-containing protein 3	NA	NA	0.876257	35	5.35771e-12	NA	Strong correlation	Pearson	OID30229	0.843102	88	0	0	Strong correlation	Spearman
Dammer et al.	P17936	IGFBP3	Insulin-like growth factor-binding protein 3	NA	NA	0.615169	35	8.40327e-05	NA	Moderate correlation	Pearson	OID20398	0.715332	88	0	0	Strong correlation	Spearman
Dammer et al.	P14780	MMP9	Matrix metalloproteinase-9	NA	NA	0.850881	35	9.54883e-11	NA	Strong correlation	Pearson	OID21103	0.924941	88	0	0	Strong correlation	Spearman
Dammer et al.	P05164	MPO	Myeloperoxidase	NA	NA	0.696192	35	3.41615e-06	NA	Moderate correlation	Pearson	OID21100	0.66227	88	0	0	Moderate correlation	Spearman
Dammer et al.	P01034	CST3	Cystatin-C	NA	NA	0.354965	35	0.0364011	NA	Weak correlation	Pearson	OID20400	0.727202	88	0	0	Strong correlation	Spearman
Dammer et al.	P40189	IL6ST	Interleukin-6 receptor subunit beta	NA	NA	0.193825	35	0.264568	NA	No correlation	Pearson	OID20147	0.293573	88	0.00550274	0.00790406	No correlation	Spearman
Dammer et al.	P22897	MRC1	Macrophage mannose receptor 1	NA	NA	0.388838	35	0.0209694	NA	Weak correlation	Pearson	OID30694	0.808143	88	0	0	Strong correlation	Spearman
Dammer et al.	P32942	ICAM3	Intercellular adhesion molecule 3	NA	NA	0.298372	35	0.0816854	NA	No correlation	Pearson	OID20277	0.620866	88	0	0	Moderate correlation	Spearman
Dammer et al.	P07585	DCN	Decorin	NA	NA	-0.0880305	22	0.696865	NA	No correlation	Pearson	OID20106	0.284159	57	0.0325295	0.0432577	No correlation	Spearman
Dammer et al.	P02776	PF4	Platelet factor 4	NA	NA	0.900159	35	1.8657e-13	NA	Strong correlation	Pearson	OID30764	0.777465	88	0	0	Strong correlation	Spearman
Dammer et al.	P07225	PROS1	Vitamin K-dependent protein S	NA	NA	0.498167	35	0.0023231	NA	Weak correlation	Pearson	OID30737	0.571495	88	6.05787e-09	1.41309e-08	Moderate correlation	Spearman
Dammer et al.	P05543	SERPINA7	Thyroxine-binding globulin	NA	NA	0.58655	35	0.000212994	NA	Moderate correlation	Pearson	OID30724	0.654715	88	0	0	Moderate correlation	Spearman
Dammer et al.	Q15465	SHH	Sonic hedgehog protein	NA	NA	0.352076	35	0.0380604	NA	Weak correlation	Pearson	OID30516	0.157409	88	0.142814	0.176215	No correlation	Spearman
Dammer et al.	P02647	APOA1	Apolipoprotein A-I	NA	NA	0.25257	35	0.143246	NA	No correlation	Pearson	OID30769	0.767289	88	2.83435e-18	8.35505e-18	Strong correlation	Spearman
Dammer et al.	P02745	C1QA	Complement C1q subcomponent subunit A	NA	NA	0.428008	35	0.0103197	NA	Weak correlation	Pearson	OID20654	0.096439	88	0.370728	0.419391	No correlation	Spearman
Dammer et al.	P00441	SOD1	Superoxide dismutase [Cu-Zn]	NA	NA	0.65136	35	2.25772e-05	NA	Moderate correlation	Pearson	OID20386	0.841353	88	1.06143e-24	3.29218e-24	Strong correlation	Spearman
Dammer et al.	P04114	APOB	Apolipoprotein B-100	NA	NA	0.376809	35	0.0256654	NA	Weak correlation	Pearson	OID30673	-0.18099	88	0.0915003	0.115811	No correlation	Spearman
Dammer et al.	P33151	CDH5	Cadherin-5	NA	NA	0.302798	35	0.0770458	NA	Weak correlation	Pearson	OID20243	0.702711	88	2.33059e-14	6.46494e-14	Strong correlation	Spearman
Dammer et al.	O43278	SPINT1	Kunitz-type protease inhibitor 1	NA	NA	0.188469	14	0.518757	NA	No correlation	Pearson	OID21109	0.846818	88	0	0	Strong correlation	Spearman
Dammer et al.	P80188	LCN2	Neutrophil gelatinase-associated lipocalin	NA	NA	0.660726	35	1.56155e-05	NA	Moderate correlation	Pearson	OID20392	0.816486	88	3.19011e-22	9.73414e-22	Strong correlation	Spearman
Dammer et al.	P35590	TIE1	Tyrosine-protein kinase receptor Tie-1	NA	NA	0.47401	35	0.0040206	NA	Weak correlation	Pearson	OID20303	0.523293	88	1.68633e-07	3.51916e-07	Moderate correlation	Spearman
Dammer et al.	Q16627	CCL14	C-C motif chemokine 14	NA	NA	0.332328	35	0.0511149	NA	Weak correlation	Pearson	OID20401	0.588675	88	1.61865e-09	3.97274e-09	Moderate correlation	Spearman
Dammer et al.	P05121	SERPINE1	Plasminogen activator inhibitor 1	NA	NA	0.832609	35	5.56999e-10	NA	Strong correlation	Pearson	OID20342	0.856187	88	0	0	Strong correlation	Spearman
Dammer et al.	P27918	CFP	Properdin	NA	NA	0.676224	35	8.24344e-06	NA	Moderate correlation	Pearson	OID30784	0.153728	88	0.152485	0.18672	No correlation	Spearman
Dammer et al.	P16671	CD36	Platelet glycoprotein 4	NA	NA	0.787717	35	1.96225e-08	NA	Strong correlation	Pearson	OID30485	0.326987	88	0.00196886	0.00296775	Weak correlation	Spearman
Dammer et al.	Q12860	CNTN1	Contactin-1	NA	NA	0.541806	35	0.00077492	NA	Moderate correlation	Pearson	OID20307	0.851814	88	7.12213e-26	2.21512e-25	Strong correlation	Spearman
Dammer et al.	P29279	CCN2	CCN family member 2	NA	NA	0.600772	27	0.000920919	NA	Moderate correlation	Pearson	OID20709	0.331347	76	0.00361019	0.00529338	Weak correlation	Spearman
Dammer et al.	P11226	MBL2	Mannose-binding protein C	NA	NA	0.893323	35	5.28081e-13	NA	Strong correlation	Pearson	OID30759	0.970972	88	3.29761e-55	1.06371e-54	Strong correlation	Spearman
Dammer et al.	Q03167	TGFBR3	Transforming growth factor beta receptor type 3	NA	NA	0.240717	27	0.226471	NA	No correlation	Pearson	OID20255	0.613991	88	1.99931e-10	5.21298e-10	Moderate correlation	Spearman
Dammer et al.	P08697	SERPINF2	Alpha-2-antiplasmin	NA	NA	0.635814	35	4.05276e-05	NA	Moderate correlation	Pearson	OID30779	0.462013	88	7.52083e-06	1.36731e-05	Weak correlation	Spearman
Dammer et al.	P02144	MB	Myoglobin	NA	NA	0.321225	35	0.0598921	NA	Weak correlation	Pearson	OID20263	0.895442	88	0	0	Strong correlation	Spearman
Dammer et al.	P55774	CCL18	C-C motif chemokine 18	NA	NA	0.630864	21	0.00216693	NA	Moderate correlation	Pearson	OID20395	0.786147	88	0	0	Strong correlation	Spearman
Dammer et al.	P04275	VWF	von Willebrand factor	NA	NA	0.316138	35	0.0642932	NA	Weak correlation	Pearson	OID20256	0.714276	88	0	0	Strong correlation	Spearman
Dammer et al.	P17931	LGALS3	Galectin-3	NA	NA	0.262326	28	0.177475	NA	No correlation	Pearson	OID20284	0.391286	88	0.000183553	0.000303413	Weak correlation	Spearman
Dammer et al.	O95998	IL18BP	Interleukin-18-binding protein	NA	NA	0.563098	35	0.000428819	NA	Moderate correlation	Pearson	OID20348	0.637813	76	0	0	Moderate correlation	Spearman
Dammer et al.	P18428	LBP	Lipopolysaccharide-binding protein	NA	NA	0.557927	35	0.000496904	NA	Moderate correlation	Pearson	OID20355	0.772445	88	0	0	Strong correlation	Spearman
Dammer et al.	Q99969	RARRES2	Retinoic acid receptor responder protein 2	NA	NA	0.720356	35	1.0658e-06	NA	Strong correlation	Pearson	OID20373	0.433007	88	3.02139e-05	5.30506e-05	Weak correlation	Spearman
Dammer et al.	P05067	APP	Amyloid-beta precursor protein	NA	NA	0.860333	28	4.37721e-09	NA	Strong correlation	Pearson	OID21070	0.393399	88	0.000168405	0.000280014	Weak correlation	Spearman
Dammer et al.	Q76LX8	ADAMTS13	A disintegrin and metalloproteinase with thrombospondin motifs 13	NA	NA	0.35005	35	0.0392604	NA	Weak correlation	Pearson	OID20249	0.730199	88	6.89836e-16	1.95685e-15	Strong correlation	Spearman
Dammer et al.	P25774	CTSS	Cathepsin S	NA	NA	0.186253	28	0.342639	NA	No correlation	Pearson	OID21056	0.259043	88	0.0150246	0.0206109	No correlation	Spearman
Dammer et al.	P08709	F7	Coagulation factor VII	NA	NA	0.638329	35	3.69478e-05	NA	Moderate correlation	Pearson	OID20372	0.726445	88	0	0	Strong correlation	Spearman
Dammer et al.	P06681	C2	Complement C2	NA	NA	0.624891	35	5.99954e-05	NA	Moderate correlation	Pearson	OID20410	0.586738	88	1.88565e-09	4.58814e-09	Moderate correlation	Spearman
Dammer et al.	Q9HCN6	GP6	Platelet glycoprotein VI	NA	NA	0.877931	35	4.3355e-12	NA	Strong correlation	Pearson	OID21091	0.932157	88	1.04175e-39	3.35083e-39	Strong correlation	Spearman
Dammer et al.	P22304	IDS	Iduronate 2-sulfatase	NA	NA	0.294114	20	0.208143	NA	No correlation	Pearson	OID20619	0.305548	88	0.00379295	0.00554695	Weak correlation	Spearman
Dammer et al.	P09960	LTA4H	Leukotriene A-4 hydrolase	NA	NA	0.377033	35	0.0255708	NA	Weak correlation	Pearson	OID21452	0.500123	88	1.00464e-06	1.96574e-06	Moderate correlation	Spearman
Dammer et al.	Q9Y5Y7	LYVE1	Lymphatic vessel endothelial hyaluronic acid receptor 1	NA	NA	0.640699	35	3.38389e-05	NA	Moderate correlation	Pearson	OID30728	0.759501	88	0	0	Strong correlation	Spearman
Dammer et al.	P14543	NID1	Nidogen-1	NA	NA	0.699774	35	2.89501e-06	NA	Moderate correlation	Pearson	OID20362	0.75966	88	0	0	Strong correlation	Spearman
Dammer et al.	P01833	PIGR	Polymeric immunoglobulin receptor	NA	NA	0.199235	28	0.309429	NA	No correlation	Pearson	OID21102	0.546811	88	6.10132e-08	1.32724e-07	Moderate correlation	Spearman
Dammer et al.	Q15582	TGFBI	Transforming growth factor-beta-induced protein ig-h3	NA	NA	0.123148	35	0.480945	NA	No correlation	Pearson	OID20417	0.53878	88	1.02029e-07	2.1941e-07	Moderate correlation	Spearman
Dammer et al.	Q6YHK3	CD109	CD109 antigen	NA	NA	0.65553	35	1.91892e-05	NA	Moderate correlation	Pearson	OID21108	0.75892	88	0	0	Strong correlation	Spearman
Dammer et al.	O43866	CD5L	CD5 antigen-like	NA	NA	0.753379	35	1.76126e-07	NA	Strong correlation	Pearson	OID30775	0.758762	88	0	0	Strong correlation	Spearman
Dammer et al.	Q8IWV2	CNTN4	Contactin-4	NA	NA	0.0748791	35	0.669012	NA	No correlation	Pearson	OID21117	0.624388	88	0	0	Moderate correlation	Spearman
Dammer et al.	P12318	FCGR2A	Low affinity immunoglobulin gamma Fc region receptor II-a	NA	NA	0.503926	35	0.00202627	NA	Moderate correlation	Pearson	OID20391	0.697017	88	0	0	Moderate correlation	Spearman
Dammer et al.	P05546	SERPIND1	Heparin cofactor 2	NA	NA	0.72846	35	7.01854e-07	NA	Strong correlation	Pearson	OID30767	0.769317	88	2.03827e-18	6.05581e-18	Strong correlation	Spearman
Dammer et al.	Q16270	IGFBP7	Insulin-like growth factor-binding protein 7	NA	NA	0.161182	35	0.354965	NA	No correlation	Pearson	OID20236	0.608734	88	3.13394e-10	8.11519e-10	Moderate correlation	Spearman
Dammer et al.	P10646	TFPI	Tissue factor pathway inhibitor	NA	NA	0.360165	28	0.059746	NA	Weak correlation	Pearson	OID20388	0.683932	88	0	0	Moderate correlation	Spearman
Dammer et al.	P35443	THBS4	Thrombospondin-4	NA	NA	0.33858	35	0.0466438	NA	Weak correlation	Pearson	OID20368	0.607675	88	0	0	Moderate correlation	Spearman
Dammer et al.	Q03154	ACY1	Aminoacylase-1	NA	NA	0.62254	14	0.0174188	NA	Moderate correlation	Pearson	OID20137	0.882463	88	0	0	Strong correlation	Spearman
Dammer et al.	P01008	SERPINC1	Antithrombin-III	NA	NA	0.149509	35	0.391324	NA	No correlation	Pearson	OID30789	0.584915	88	2.17497e-09	5.2694e-09	Moderate correlation	Spearman
Dammer et al.	Q16610	ECM1	Extracellular matrix protein 1	NA	NA	0.598299	35	0.000146955	NA	Moderate correlation	Pearson	OID30736	0.63022	88	4.73029e-11	1.24778e-10	Moderate correlation	Spearman
Dammer et al.	Q9UGM5	FETUB	Fetuin-B	NA	NA	0.505418	35	0.00195499	NA	Moderate correlation	Pearson	OID20404	0.846518	88	0	0	Strong correlation	Spearman
Dammer et al.	P05154	SERPINA5	Plasma serine protease inhibitor	NA	NA	0.590663	35	0.000187343	NA	Moderate correlation	Pearson	OID30763	0.533497	88	1.41879e-07	2.99404e-07	Moderate correlation	Spearman
Dammer et al.	Q8N1Q1	CA13	Carbonic anhydrase 13	NA	NA	0.791692	27	8.72087e-07	NA	Strong correlation	Pearson	OID20225	0.577366	76	4.76243e-08	1.04e-07	Moderate correlation	Spearman
Dammer et al.	Q92876	KLK6	Kallikrein-6	NA	NA	0.66231	14	0.00985819	NA	Moderate correlation	Pearson	OID21526	0.505021	88	5.2272e-07	1.05196e-06	Moderate correlation	Spearman
Dammer et al.	P09619	PDGFRB	Platelet-derived growth factor receptor beta	NA	NA	0.258034	35	0.134501	NA	No correlation	Pearson	OID20268	0.834106	88	6.16653e-24	1.90219e-23	Strong correlation	Spearman
Dammer et al.	P01019	AGT	Angiotensinogen	NA	NA	0.652696	35	2.14367e-05	NA	Moderate correlation	Pearson	OID30709	-0.0523936	88	0.627817	0.67313	No correlation	Spearman
Dammer et al.	P04040	CAT	Catalase	NA	NA	0.730863	35	6.18313e-07	NA	Strong correlation	Pearson	OID30712	0.813761	88	0	0	Strong correlation	Spearman
Dammer et al.	Q96IY4	CPB2	Carboxypeptidase B2	NA	NA	0.461953	35	0.00521159	NA	Weak correlation	Pearson	OID30734	0.459283	88	8.61565e-06	1.55633e-05	Weak correlation	Spearman
Dammer et al.	Q15848	ADIPOQ	Adiponectin	NA	NA	0.811413	35	3.36627e-09	NA	Strong correlation	Pearson	OID30748	0.930629	88	0	0	Strong correlation	Spearman
Dammer et al.	P01009	SERPINA1	Alpha-1-antitrypsin	NA	NA	0.382745	35	0.0232502	NA	Weak correlation	Pearson	OID30750	0.416683	88	5.38591e-05	9.31192e-05	Weak correlation	Spearman
Dammer et al.	P35613	BSG	Basigin	NA	NA	0.582573	13	0.0366791	NA	Moderate correlation	Pearson	OID20626	0.174251	63	0.171597	0.207201	No correlation	Spearman
Dammer et al.	P42574	CASP3	Caspase-3	NA	NA	0.81728	20	1.08772e-05	NA	Strong correlation	Pearson	OID20305	0.900743	88	0	0	Strong correlation	Spearman
Dammer et al.	P19022	CDH2	Cadherin-2	NA	NA	0.230088	28	0.238842	NA	No correlation	Pearson	OID20170	0.652724	88	0	0	Moderate correlation	Spearman
Dammer et al.	P07451	CA3	Carbonic anhydrase 3	NA	NA	0.798544	35	9.02526e-09	NA	Strong correlation	Pearson	OID20271	0.87172	88	0	0	Strong correlation	Spearman
Dammer et al.	P04406	GAPDH	Glyceraldehyde-3-phosphate dehydrogenase	NA	NA	0.948001	35	5.66721e-18	NA	Strong correlation	Pearson	OID30600	0.373692	88	0.000368227	0.000592205	Weak correlation	Spearman
Dammer et al.	P40925	MDH1	Malate dehydrogenase, cytoplasmic	NA	NA	0.910771	35	3.16755e-14	NA	Strong correlation	Pearson	OID30669	0.823152	88	7.54813e-23	2.30944e-22	Strong correlation	Spearman
Dammer et al.	Q06830	PRDX1	Peroxiredoxin-1	NA	NA	0.878497	35	4.0331e-12	NA	Strong correlation	Pearson	OID20962	0.475591	88	3.76434e-06	7.09506e-06	Weak correlation	Spearman
Dammer et al.	P24666	ACP1	Low molecular weight phosphotyrosine protein phosphatase	NA	NA	0.679545	14	0.00751031	NA	Moderate correlation	Pearson	OID30524	0.527139	88	2.09303e-07	4.33584e-07	Moderate correlation	Spearman
Dammer et al.	Q16543	CDC37	Hsp90 co-chaperone Cdc37	NA	NA	0.861399	21	5.30851e-07	NA	Strong correlation	Pearson	OID21470	0.670102	49	3.65972e-07	7.45817e-07	Moderate correlation	Spearman
Dammer et al.	P03952	KLKB1	Plasma kallikrein	NA	NA	0.694901	35	3.62389e-06	NA	Moderate correlation	Pearson	OID30760	0.793368	88	0	0	Strong correlation	Spearman
Dammer et al.	P08603	CFH	Complement factor H	NA	NA	0.444473	35	0.00747179	NA	Weak correlation	Pearson	OID30790	0.523423	88	2.61727e-07	5.37254e-07	Moderate correlation	Spearman
Dammer et al.	P02787	TF	Serotransferrin	NA	NA	0.033699	35	0.847601	NA	No correlation	Pearson	OID30783	0.368842	88	0.000406057	0.000649346	Weak correlation	Spearman
Dammer et al.	P52209	PGD	6-phosphogluconate dehydrogenase, decarboxylating	NA	NA	0.931887	35	4.31683e-16	NA	Strong correlation	Pearson	OID30344	0.677222	88	0	0	Moderate correlation	Spearman
Dammer et al.	P32004	L1CAM	Neural cell adhesion molecule L1	NA	NA	0.428119	35	0.0102978	NA	Weak correlation	Pearson	OID21484	0.585397	88	3.33429e-09	8.04362e-09	Moderate correlation	Spearman
Dammer et al.	P27169	PON1	Serum paraoxonase/arylesterase 1	NA	NA	0.113314	35	0.516906	NA	No correlation	Pearson	OID30704	0.773344	88	0	0	Strong correlation	Spearman
Dammer et al.	P30086	PEBP1	Phosphatidylethanolamine-binding protein 1	NA	NA	0.883078	35	2.21607e-12	NA	Strong correlation	Pearson	OID21087	0.845532	88	0	0	Strong correlation	Spearman
Dammer et al.	P29350	PTPN6	Tyrosine-protein phosphatase non-receptor type 6	NA	NA	0.733447	35	5.38735e-07	NA	Strong correlation	Pearson	OID20717	0.897732	88	0	0	Strong correlation	Spearman
Dammer et al.	P05362	ICAM1	Intercellular adhesion molecule 1	NA	NA	-0.146999	35	0.399414	NA	No correlation	Pearson	OID20411	0.728377	88	8.82764e-16	2.49784e-15	Strong correlation	Spearman
Dammer et al.	P26927	MST1	Hepatocyte growth factor-like protein	NA	NA	0.554838	35	0.000542005	NA	Moderate correlation	Pearson	OID30713	0.751294	88	0	0	Strong correlation	Spearman
Dammer et al.	O75356	ENTPD5	Nucleoside diphosphate phosphatase ENTPD5	NA	NA	0.400806	20	0.0798886	NA	Weak correlation	Pearson	OID20104	0.497501	88	8.17172e-07	1.62427e-06	Weak correlation	Spearman
Dammer et al.	Q10588	BST1	ADP-ribosyl cyclase/cyclic ADP-ribose hydrolase 2	NA	NA	0.595373	35	0.000161402	NA	Moderate correlation	Pearson	OID21051	0.851573	88	0	0	Strong correlation	Spearman
Dammer et al.	P23284	PPIB	Peptidyl-prolyl cis-trans isomerase B	NA	NA	0.665237	35	1.30152e-05	NA	Moderate correlation	Pearson	OID20331	0.768553	88	0	0	Strong correlation	Spearman
Dammer et al.	P08185	SERPINA6	Corticosteroid-binding globulin	NA	NA	0.107316	35	0.539473	NA	No correlation	Pearson	OID30743	0.596116	88	8.92008e-10	2.25183e-09	Moderate correlation	Spearman
Dammer et al.	Q14624	ITIH4	Inter-alpha-trypsin inhibitor heavy chain H4	NA	NA	0.450004	35	0.00668005	NA	Weak correlation	Pearson	OID30762	0.535293	88	1.26922e-07	2.69351e-07	Moderate correlation	Spearman
Dammer et al.	P14151	SELL	L-selectin	NA	NA	0.759642	35	1.21276e-07	NA	Strong correlation	Pearson	OID30752	0.717745	88	0	0	Strong correlation	Spearman
Dammer et al.	P03950	ANG	Angiogenin	NA	NA	0.701223	35	2.70574e-06	NA	Strong correlation	Pearson	OID20403	0.281885	88	0.00798142	0.0112638	No correlation	Spearman
Dammer et al.	P17813	ENG	Endoglin	NA	NA	0.214611	35	0.215705	NA	No correlation	Pearson	OID20287	0.361012	88	0.000594652	0.000932448	Weak correlation	Spearman
Dammer et al.	P17174	GOT1	Aspartate aminotransferase, cytoplasmic	NA	NA	0.509568	35	0.00176815	NA	Moderate correlation	Pearson	OID30417	0.704924	88	0	0	Strong correlation	Spearman
Dammer et al.	P04083	ANXA1	Annexin A1	NA	NA	0.623446	20	0.0033139	NA	Moderate correlation	Pearson	OID30617	0.580342	88	5.28953e-09	1.24414e-08	Moderate correlation	Spearman
Dammer et al.	P00915	CA1	Carbonic anhydrase 1	NA	NA	0.87915	35	3.70849e-12	NA	Strong correlation	Pearson	OID20409	0.928551	88	0	0	Strong correlation	Spearman
Dammer et al.	P00918	CA2	Carbonic anhydrase 2	NA	NA	0.531471	35	0.00101854	NA	Moderate correlation	Pearson	OID21149	0.904195	88	0	0	Strong correlation	Spearman
Dammer et al.	Q9UBR2	CTSZ	Cathepsin Z	NA	NA	0.737237	35	4.38903e-07	NA	Strong correlation	Pearson	OID20365	0.685428	88	0	0	Moderate correlation	Spearman
Dammer et al.	Q01469	FABP5	Fatty acid-binding protein 5	NA	NA	0.218407	28	0.264185	NA	No correlation	Pearson	OID21043	0.409919	88	8.428e-05	0.000143086	Weak correlation	Spearman
Dammer et al.	P28799	GRN	Progranulin	NA	NA	0.55404	35	0.000554243	NA	Moderate correlation	Pearson	OID21159	0.48135	88	2.78372e-06	5.30882e-06	Weak correlation	Spearman
Dammer et al.	P04196	HRG	Histidine-rich glycoprotein	NA	NA	0.638722	35	3.64159e-05	NA	Moderate correlation	Pearson	OID30770	0.538392	88	1.04548e-07	2.24401e-07	Moderate correlation	Spearman
Dammer et al.	Q08380	LGALS3BP	Galectin-3-binding protein	NA	NA	0.898847	35	2.29114e-13	NA	Strong correlation	Pearson	OID30765	0.866278	88	0	0	Strong correlation	Spearman
Dammer et al.	P04179	SOD2	Superoxide dismutase [Mn], mitochondrial	NA	NA	0.316943	35	0.0635803	NA	Weak correlation	Pearson	OID21114	0.714557	88	0	0	Strong correlation	Spearman
Dammer et al.	P00568	AK1	Adenylate kinase isoenzyme 1	NA	NA	0.916072	35	1.2005e-14	NA	Strong correlation	Pearson	OID20122	0.876316	88	0	0	Strong correlation	Spearman
Dammer et al.	Q13093	PLA2G7	Platelet-activating factor acetylhydrolase	NA	NA	0.56253	35	0.000435863	NA	Moderate correlation	Pearson	OID21105	0.641045	88	1.72435e-11	4.61325e-11	Moderate correlation	Spearman
Dammer et al.	P30044	PRDX5	Peroxiredoxin-5, mitochondrial	NA	NA	0.743557	35	3.09442e-07	NA	Strong correlation	Pearson	OID20644	0.795622	88	0	0	Strong correlation	Spearman
Dammer et al.	P30041	PRDX6	Peroxiredoxin-6	NA	NA	0.814292	35	2.67238e-09	NA	Strong correlation	Pearson	OID21404	0.532405	88	1.51767e-07	3.19674e-07	Moderate correlation	Spearman
Dammer et al.	Q12884	FAP	Prolyl endopeptidase FAP	NA	NA	0.471791	35	0.00422017	NA	Weak correlation	Pearson	OID20330	0.793468	88	3.05018e-20	9.20764e-20	Strong correlation	Spearman
Dammer et al.	Q8NHL6	LILRB1	Leukocyte immunoglobulin-like receptor subfamily B member 1	NA	NA	0.0253928	35	0.884874	NA	No correlation	Pearson	OID20323	0.328238	88	0.0018883	0.00285012	Weak correlation	Spearman
Dammer et al.	P46531	NOTCH1	Neurogenic locus notch homolog protein 1	NA	NA	0.551779	21	0.00950895	NA	Moderate correlation	Pearson	OID20311	0.351449	88	0.000843311	0.00130963	Weak correlation	Spearman
Dammer et al.	Q9UM47	NOTCH3	Neurogenic locus notch homolog protein 3	NA	NA	0.419882	35	0.0120352	NA	Weak correlation	Pearson	OID20253	0.606724	88	0	0	Moderate correlation	Spearman
Dammer et al.	P31948	STIP1	Stress-induced-phosphoprotein 1	NA	NA	0.869784	35	1.182e-11	NA	Strong correlation	Pearson	OID21077	0.890141	88	0	0	Strong correlation	Spearman
Dammer et al.	P07339	CTSD	Cathepsin D	NA	NA	0.751169	35	2.00389e-07	NA	Strong correlation	Pearson	OID20358	0.780441	88	0	0	Strong correlation	Spearman
Dammer et al.	Q08830	FGL1	Fibrinogen-like protein 1	NA	NA	0.70018	35	2.84082e-06	NA	Strong correlation	Pearson	OID30702	0.910641	88	0	0	Strong correlation	Spearman
Dammer et al.	Q14554	PDIA5	Protein disulfide-isomerase A5	NA	NA	0.612581	22	0.00243975	NA	Moderate correlation	Pearson	OID31209	-0.0238095	8	0.976786	0.980259	No correlation	Spearman
Dammer et al.	Q96PD5	PGLYRP2	N-acetylmuramoyl-L-alanine amidase	NA	NA	0.454542	35	0.00608535	NA	Weak correlation	Pearson	OID30742	0.752897	88	0	0	Strong correlation	Spearman
Dammer et al.	Q9Y251	HPSE	Heparanase	NA	NA	0.846288	35	1.51952e-10	NA	Strong correlation	Pearson	OID30409	0.843753	88	0	0	Strong correlation	Spearman
Dammer et al.	P19021	PAM	Peptidyl-glycine alpha-amidating monooxygenase	NA	NA	0.493232	35	0.00260695	NA	Weak correlation	Pearson	OID20291	0.203727	88	0.0570694	0.0735517	No correlation	Spearman
Dammer et al.	Q9NS98	SEMA3G	Semaphorin-3G	NA	NA	0.397152	13	0.179034	NA	Weak correlation	Pearson	OID30599	-0.148296	88	0.16793	0.203864	No correlation	Spearman
Dammer et al.	Q9NQ79	CRTAC1	Cartilage acidic protein 1	NA	NA	0.629127	35	5.16201e-05	NA	Moderate correlation	Pearson	OID20279	0.764876	88	4.17715e-18	1.22813e-17	Strong correlation	Spearman
Dammer et al.	P55083	MFAP4	Microfibril-associated glycoprotein 4	NA	NA	0.687067	28	5.38131e-05	NA	Moderate correlation	Pearson	OID30598	0.683967	88	0	0	Moderate correlation	Spearman
Dammer et al.	P34096	RNASE4	Ribonuclease 4	NA	NA	0.503262	35	0.0020587	NA	Moderate correlation	Pearson	OID30705	0.24034	88	0.0243232	0.0328087	No correlation	Spearman
Dammer et al.	Q93091	RNASE6	Ribonuclease K6	NA	NA	0.858358	15	4.21883e-05	NA	Strong correlation	Pearson	OID30689	0.447949	66	0.000189278	0.000311963	Weak correlation	Spearman
Dammer et al.	P05160	F13B	Coagulation factor XIII B chain	NA	NA	0.449667	35	0.00672618	NA	Weak correlation	Pearson	OID30781	0.606859	88	3.67178e-10	9.46448e-10	Moderate correlation	Spearman
Dammer et al.	Q6EMK4	VASN	Vasorin	NA	NA	0.299728	35	0.0802416	NA	No correlation	Pearson	OID20345	0.469515	88	5.14801e-06	9.4814e-06	Weak correlation	Spearman
Dammer et al.	Q9NTU7	CBLN4	Cerebellin-4	NA	NA	0.395094	28	0.0374486	NA	Weak correlation	Pearson	OID21386	0.718309	88	0	0	Strong correlation	Spearman
Dammer et al.	P22105	TNXB	Tenascin-X	NA	NA	0.478408	35	0.00364907	NA	Weak correlation	Pearson	OID21107	0.630552	88	0	0	Moderate correlation	Spearman
Dammer et al.	P05452	CLEC3B	Tetranectin	NA	NA	0.378412	35	0.0249937	NA	Weak correlation	Pearson	OID30756	0.674298	88	0	0	Moderate correlation	Spearman
Dammer et al.	O75339	CILP	Cartilage intermediate layer protein 1	NA	NA	0.274181	28	0.157977	NA	No correlation	Pearson	OID30399	0.498468	88	1.10156e-06	2.14424e-06	Weak correlation	Spearman
Dammer et al.	P42785	PRCP	Lysosomal Pro-X carboxypeptidase	NA	NA	0.589048	35	0.000197068	NA	Moderate correlation	Pearson	OID20337	0.665405	88	0	0	Moderate correlation	Spearman
Dammer et al.	Q6UWP8	SBSN	Suprabasin	NA	NA	0.188409	35	0.278407	NA	No correlation	Pearson	OID30398	0.538668	88	6.17422e-08	1.34052e-07	Moderate correlation	Spearman
Dammer et al.	Q92854	SEMA4D	Semaphorin-4D	NA	NA	0.641209	28	0.000236216	NA	Moderate correlation	Pearson	OID21020	0.470501	88	4.89478e-06	9.04452e-06	Weak correlation	Spearman
Dammer et al.	Q9Y6N7	ROBO1	Roundabout homolog 1	NA	NA	-0.174523	13	0.568505	NA	No correlation	Pearson	OID20734	0.57763	88	6.65779e-09	1.54982e-08	Moderate correlation	Spearman
Dammer et al.	Q9BUN1	MENT	Protein MENT	NA	NA	0.474686	35	0.00396149	NA	Weak correlation	Pearson	OID30595	0.817742	88	0	0	Strong correlation	Spearman
Dammer et al.	Q10471	GALNT2	Polypeptide N-acetylgalactosaminyltransferase 2	NA	NA	0.124915	35	0.474623	NA	No correlation	Pearson	OID21423	0.329877	88	0.00169742	0.00257925	Weak correlation	Spearman
Dammer et al.	P05089	ARG1	Arginase-1	NA	NA	-0.0393101	22	0.862114	NA	No correlation	Pearson	OID21445	0.44058	88	2.1252e-05	3.74899e-05	Weak correlation	Spearman
Dammer et al.	Q13561	DCTN2	Dynactin subunit 2	NA	NA	0.723658	28	1.34973e-05	NA	Strong correlation	Pearson	OID21334	0.46302	62	0.000178462	0.000295865	Weak correlation	Spearman
Dammer et al.	P63241	EIF5A	Eukaryotic translation initiation factor 5A-1	NA	NA	0.901534	35	1.49971e-13	NA	Strong correlation	Pearson	OID20423	0.147811	88	0.169051	0.205004	No correlation	Spearman
Dammer et al.	Q06323	PSME1	Proteasome activator complex subunit 1	NA	NA	0.814117	28	1.36386e-07	NA	Strong correlation	Pearson	OID20969	0.771706	88	0	0	Strong correlation	Spearman
Dammer et al.	P24387	CRHBP	Corticotropin-releasing factor-binding protein	NA	NA	0.550934	20	0.0118161	NA	Moderate correlation	Pearson	OID20747	0.697363	88	4.41422e-14	1.21257e-13	Moderate correlation	Spearman
Dammer et al.	Q9BS26	ERP44	Endoplasmic reticulum resident protein 44	NA	NA	0.645055	35	2.87349e-05	NA	Moderate correlation	Pearson	OID21338	0.383028	88	0.000230271	0.000377872	Weak correlation	Spearman
Dammer et al.	Q96RD9	FCRL5	Fc receptor-like protein 5	NA	NA	0.190245	28	0.332207	NA	No correlation	Pearson	OID21111	0.850234	88	0	0	Strong correlation	Spearman
Dammer et al.	P07602	PSAP	Prosaposin	NA	NA	0.562384	35	0.000437693	NA	Moderate correlation	Pearson	OID30419	0.310539	88	0.00335964	0.00494529	Weak correlation	Spearman
Dammer et al.	O00391	QSOX1	Sulfhydryl oxidase 1	NA	NA	0.378272	35	0.0250519	NA	Weak correlation	Pearson	OID30729	0.285812	88	0.00712293	0.0100901	No correlation	Spearman
Dammer et al.	O76061	STC2	Stanniocalcin-2	NA	NA	0.316658	13	0.291826	NA	Weak correlation	Pearson	OID21157	0.551055	88	4.61587e-08	1.01191e-07	Moderate correlation	Spearman
Dammer et al.	Q96QR1	SCGB3A1	Secretoglobin family 3A member 1	NA	NA	0.349871	20	0.130486	NA	Weak correlation	Pearson	OID30577	0.801041	88	7.26813e-21	2.19992e-20	Strong correlation	Spearman
Dammer et al.	Q6PCB0	VWA1	von Willebrand factor A domain-containing protein 1	NA	NA	-0.012988	14	0.964851	NA	No correlation	Pearson	OID21421	0.191176	17	0.460882	0.513658	No correlation	Spearman
Dammer et al.	Q8N6C8	LILRA3	Leukocyte immunoglobulin-like receptor subfamily A member 3	NA	NA	0.822225	35	1.385e-09	NA	Strong correlation	Pearson	OID30376	0.907576	88	0	0	Strong correlation	Spearman
Dammer et al.	P14625	HSP90B1	Endoplasmin	NA	NA	0.7842	35	2.50137e-08	NA	Strong correlation	Pearson	OID20829	-0.0624846	88	0.562361	0.612252	No correlation	Spearman
Dammer et al.	Q8IZF2	ADGRF5	Adhesion G protein-coupled receptor F5	NA	NA	-0.0343406	35	0.844734	NA	No correlation	Pearson	OID30349	-0.0614279	88	0.568999	0.618287	No correlation	Spearman
Dammer et al.	Q92496	CFHR4	Complement factor H-related protein 4	NA	NA	0.708386	35	1.92552e-06	NA	Strong correlation	Pearson	OID30758	0.94213	88	0	0	Strong correlation	Spearman
Dammer et al.	P20742	PZP	Pregnancy zone protein	NA	NA	0.898014	35	2.60622e-13	NA	Strong correlation	Pearson	OID30730	0.964196	88	0	0	Strong correlation	Spearman
Dammer et al.	P52848	NDST1	Bifunctional heparan sulfate N-deacetylase/N-sulfotransferase 1	NA	NA	0.0656015	35	0.708097	NA	No correlation	Pearson	OID31369	-0.139516	88	0.194465	0.232822	No correlation	Spearman
Dammer et al.	O75023	LILRB5	Leukocyte immunoglobulin-like receptor subfamily B member 5	NA	NA	0.497689	35	0.00234937	NA	Weak correlation	Pearson	OID20324	0.867423	88	0	0	Strong correlation	Spearman
Dammer et al.	O75326	SEMA7A	Semaphorin-7A	NA	NA	0.173899	13	0.569911	NA	No correlation	Pearson	OID20283	0.717813	88	3.54766e-15	9.96346e-15	Strong correlation	Spearman
Dammer et al.	Q06033	ITIH3	Inter-alpha-trypsin inhibitor heavy chain H3	NA	NA	0.663493	35	1.39701e-05	NA	Moderate correlation	Pearson	OID20352	0.823659	88	0	0	Strong correlation	Spearman
Dammer et al.	P20851	C4BPB	C4b-binding protein beta chain	NA	NA	0.166897	35	0.337931	NA	No correlation	Pearson	OID21481	0.409566	88	8.55637e-05	0.000145047	Weak correlation	Spearman
Dammer et al.	P40197	GP5	Platelet glycoprotein V	NA	NA	0.849935	35	1.05212e-10	NA	Strong correlation	Pearson	OID30611	0.769173	88	2.08686e-18	6.18391e-18	Strong correlation	Spearman
Dammer et al.	P09467	FBP1	Fructose-1,6-bisphosphatase 1	NA	NA	0.636966	13	0.0192166	NA	Moderate correlation	Pearson	OID20227	0.513878	88	4.59301e-07	9.29302e-07	Moderate correlation	Spearman
Dammer et al.	P07998	RNASE1	Ribonuclease pancreatic	NA	NA	0.671771	35	9.94247e-06	NA	Moderate correlation	Pearson	OID30672	0.738318	88	2.24376e-16	6.41319e-16	Strong correlation	Spearman
Dammer et al.	P13727	PRG2	Bone marrow proteoglycan	NA	NA	0.286421	35	0.0952952	NA	No correlation	Pearson	OID30381	0.768818	88	0	0	Strong correlation	Spearman
Dammer et al.	P27348	YWHAQ	14-3-3 protein theta	NA	NA	0.895418	35	3.86807e-13	NA	Strong correlation	Pearson	OID30605	0.872671	88	0	0	Strong correlation	Spearman
Dammer et al.	Q16769	QPCT	Glutaminyl-peptide cyclotransferase	NA	NA	0.384001	20	0.0946182	NA	Weak correlation	Pearson	OID20320	0.585784	88	3.21121e-09	7.76329e-09	Moderate correlation	Spearman
Dammer et al.	P19827	ITIH1	Inter-alpha-trypsin inhibitor heavy chain H1	NA	NA	0.519525	35	0.00138232	NA	Moderate correlation	Pearson	OID30722	0.259133	88	0.0147721	0.0202891	No correlation	Spearman
Dammer et al.	P49747	COMP	Cartilage oligomeric matrix protein	NA	NA	0.50371	35	0.00203674	NA	Moderate correlation	Pearson	OID20405	0.732697	88	0	0	Strong correlation	Spearman
Dammer et al.	P09382	LGALS1	Galectin-1	NA	NA	0.7328	28	9.23335e-06	NA	Strong correlation	Pearson	OID20154	0.416576	88	6.31475e-05	0.000108514	Weak correlation	Spearman
Dammer et al.	P05060	CHGB	Secretogranin-1	NA	NA	0.650394	13	0.0160872	NA	Moderate correlation	Pearson	OID21038	0.682047	88	0	0	Moderate correlation	Spearman
Dammer et al.	P02749	APOH	Beta-2-glycoprotein 1	NA	NA	0.176576	35	0.310249	NA	No correlation	Pearson	OID21072	0.508436	88	6.28387e-07	1.26012e-06	Moderate correlation	Spearman
Dammer et al.	Q12794	HYAL1	Hyaluronidase-1	NA	NA	0.505226	20	0.0230708	NA	Moderate correlation	Pearson	OID20357	0.637614	88	0	0	Moderate correlation	Spearman
Dammer et al.	Q9H4A9	DPEP2	Dipeptidase 2	NA	NA	0.759516	35	1.222e-07	NA	Strong correlation	Pearson	OID21305	0.447697	88	1.22277e-05	2.18434e-05	Weak correlation	Spearman
Dammer et al.	P30048	PRDX3	Thioredoxin-dependent peroxide reductase, mitochondrial	NA	NA	0.813769	20	1.27342e-05	NA	Strong correlation	Pearson	OID20483	-0.180042	47	0.225147	0.267008	No correlation	Spearman
Dammer et al.	Q12805	EFEMP1	EGF-containing fibulin-like extracellular matrix protein 1	NA	NA	0.446735	35	0.00713878	NA	Weak correlation	Pearson	OID20414	0.526593	88	2.16327e-07	4.46495e-07	Moderate correlation	Spearman
Dammer et al.	P10599	TXN	Thioredoxin	NA	NA	0.691357	35	4.25535e-06	NA	Moderate correlation	Pearson	OID30670	0.70024	88	0	0	Strong correlation	Spearman
Dammer et al.	Q92859	NEO1	Neogenin	NA	NA	0.339969	35	0.0456944	NA	Weak correlation	Pearson	OID31066	0.296584	88	0.00501838	0.00723261	No correlation	Spearman
Dammer et al.	Q6UVK1	CSPG4	Chondroitin sulfate proteoglycan 4	NA	NA	0.18091	28	0.356906	NA	No correlation	Pearson	OID30397	0.707442	88	0	0	Strong correlation	Spearman
Dammer et al.	Q86U17	SERPINA11	Serpin A11	NA	NA	0.542368	35	0.000763286	NA	Moderate correlation	Pearson	OID20281	0.770802	88	1.59784e-18	4.7724e-18	Strong correlation	Spearman
Dammer et al.	Q9NZD4	AHSP	Alpha-hemoglobin-stabilizing protein	NA	NA	0.188221	27	0.347122	NA	No correlation	Pearson	OID21078	0.944225	88	0	0	Strong correlation	Spearman
Dammer et al.	Q9UMX5	NENF	Neudesin	NA	NA	0.0360154	21	0.876832	NA	No correlation	Pearson	OID31354	-0.0369483	88	0.732068	0.767443	No correlation	Spearman
Dammer et al.	P55145	MANF	Mesencephalic astrocyte-derived neurotrophic factor	NA	NA	0.919035	22	1.55917e-09	NA	Strong correlation	Pearson	OID20707	0.734669	88	0	0	Strong correlation	Spearman
Dammer et al.	Q8IUK5	PLXDC1	Plexin domain-containing protein 1	NA	NA	0.0519305	14	0.860052	NA	No correlation	Pearson	OID21258	0.332095	88	0.00165825	0.00252313	Weak correlation	Spearman
Dammer et al.	Q969H8	MYDGF	Myeloid-derived growth factor	NA	NA	0.764049	28	2.22846e-06	NA	Strong correlation	Pearson	OID30313	0.876915	88	0	0	Strong correlation	Spearman
Dammer et al.	Q9HAT2	SIAE	Sialate O-acetylesterase	NA	NA	0.790103	20	3.40622e-05	NA	Strong correlation	Pearson	OID21503	0.599908	88	4.64206e-10	1.19111e-09	Moderate correlation	Spearman
Dammer et al.	P23435	CBLN1	Cerebellin-1	NA	NA	0.537891	28	0.00315454	NA	Moderate correlation	Pearson	OID30851	0.0620955	74	0.598436	0.644689	No correlation	Spearman
Dammer et al.	Q9NZP8	C1RL	Complement C1r subcomponent-like protein	NA	NA	0.683183	35	6.11132e-06	NA	Moderate correlation	Pearson	OID30721	0.601212	88	3.31687e-10	8.5692e-10	Moderate correlation	Spearman
Dammer et al.	Q92820	GGH	Gamma-glutamyl hydrolase	NA	NA	0.725115	35	8.35378e-07	NA	Strong correlation	Pearson	OID20416	0.753478	88	0	0	Strong correlation	Spearman
Dammer et al.	P21583	KITLG	Kit ligand	NA	NA	0.127272	20	0.592848	NA	No correlation	Pearson	OID20196	0.814672	88	4.67484e-22	1.42261e-21	Strong correlation	Spearman
Dammer et al.	Q9Y646	CPQ	Carboxypeptidase Q	NA	NA	0.679199	35	7.26076e-06	NA	Moderate correlation	Pearson	OID30406	0.789914	88	5.85846e-20	1.76379e-19	Strong correlation	Spearman
Dammer et al.	P07911	UMOD	Uromodulin	NA	NA	-0.075879	35	0.664849	NA	No correlation	Pearson	OID20237	0.904318	88	0	0	Strong correlation	Spearman
Dammer et al.	P07307	ASGR2	Asialoglycoprotein receptor 2	NA	NA	0.0646153	28	0.743921	NA	No correlation	Pearson	OID30679	0.75342	88	2.47742e-17	7.19024e-17	Strong correlation	Spearman
Dammer et al.	Q13308	PTK7	Inactive tyrosine-protein kinase 7	NA	NA	0.480699	28	0.00961715	NA	Weak correlation	Pearson	OID20880	0.203621	88	0.0572004	0.0736366	No correlation	Spearman
Dammer et al.	P13611	VCAN	Versican core protein	NA	NA	0.0459564	35	0.793209	NA	No correlation	Pearson	OID21026	0.596439	88	8.93553e-10	2.25183e-09	Moderate correlation	Spearman
Dammer et al.	P15311	EZR	Ezrin	NA	NA	0.383434	28	0.0439921	NA	Weak correlation	Pearson	OID21017	0.464848	88	6.52327e-06	1.19558e-05	Weak correlation	Spearman
Dammer et al.	P50552	VASP	Vasodilator-stimulated phosphoprotein	NA	NA	0.81725	35	2.09925e-09	NA	Strong correlation	Pearson	OID30692	0.823694	88	0	0	Strong correlation	Spearman
Dammer et al.	Q8TDY8	IGDCC4	Immunoglobulin superfamily DCC subclass member 4	NA	NA	0.177528	35	0.307606	NA	No correlation	Pearson	OID30402	0.708159	88	1.19821e-14	3.35678e-14	Strong correlation	Spearman
Dammer et al.	P00325	ADH1B	All-trans-retinol dehydrogenase [NAD(+)] ADH1B	NA	NA	0.25954	27	0.1911	NA	No correlation	Pearson	OID30612	0.79055	88	0	0	Strong correlation	Spearman
Dammer et al.	P23381	WARS1	Tryptophan--tRNA ligase, cytoplasmic	NA	NA	0.823444	35	1.24834e-09	NA	Strong correlation	Pearson	OID21084	0.808284	88	0	0	Strong correlation	Spearman
Dammer et al.	P46109	CRKL	Crk-like protein	NA	NA	0.80434	35	5.84055e-09	NA	Strong correlation	Pearson	OID20742	0.831848	88	0	0	Strong correlation	Spearman
Dammer et al.	Q04760	GLO1	Lactoylglutathione lyase	NA	NA	0.835203	21	2.46884e-06	NA	Strong correlation	Pearson	OID20107	0.739513	88	0	0	Strong correlation	Spearman
Dammer et al.	Q9HBB8	CDHR5	Cadherin-related family member 5	NA	NA	0.39582	35	0.0185877	NA	Weak correlation	Pearson	OID20193	0.796115	88	0	0	Strong correlation	Spearman
Dammer et al.	Q9H3K6	BOLA2B	BolA-like protein 2	NA	NA	0.394837	14	0.162366	NA	Weak correlation	Pearson	OID30267	0.690606	88	0	0	Moderate correlation	Spearman
Kirsher et al. (MS HAP Depletion - SomaScan 7K)	A6NI73	LILRA5	Leukocyte immunoglobulin-like receptor subfamily A member 5	NA	7787-25	0.165598	78	NA	NA	No correlation	Spearman	OID20209	0.737334	76	0	0	Strong correlation	Spearman
Kirsher et al. (MS HAP Depletion - SomaScan 7K)	A6NI73	LILRA5	Leukocyte immunoglobulin-like receptor subfamily A member 5	NA	8766-29	0.200089	78	NA	NA	No correlation	Spearman	OID20209	0.737334	76	0	0	Strong correlation	Spearman
Kirsher et al. (MS HAP Depletion - SomaScan 7K)	A8MVW5	HEPACAM2	HEPACAM family member 2	NA	6568-18	-0.21723	78	NA	NA	No correlation	Spearman	OID31151	0.565877	78	1.19037e-07	2.54532e-07	Moderate correlation	Spearman
Kirsher et al. (MS HAP Depletion - SomaScan 7K)	A8MVW5	HEPACAM2	HEPACAM family member 2	NA	9116-28	-0.305573	78	NA	NA	No correlation	Spearman	OID31151	0.565877	78	1.19037e-07	2.54532e-07	Moderate correlation	Spearman
Kirsher et al. (MS HAP Depletion - SomaScan 7K)	O00161	SNAP23	Synaptosomal-associated protein 23	NA	20241-9	0.137952	78	NA	NA	No correlation	Spearman	OID20218	0.760887	31	2.22072e-06	4.25669e-06	Strong correlation	Spearman
Kirsher et al. (MS HAP Depletion - SomaScan 7K)	O00194	RAB27B	Ras-related protein Rab-27B	NA	13596-3	-0.0315254	78	NA	NA	No correlation	Spearman	OID30354	0.80212	88	0	0	Strong correlation	Spearman
Kirsher et al. (MS HAP Depletion - SomaScan 7K)	O00233	PSMD9	26S proteasome non-ATPase regulatory subunit 9	NA	13931-22	0.495669	78	NA	NA	Weak correlation	Spearman	OID21304	0.807721	88	0	0	Strong correlation	Spearman
Kirsher et al. (MS HAP Depletion - SomaScan 7K)	O00241	SIRPB1	Signal-regulatory protein beta-1	NA	6247-9	0.158993	78	NA	NA	No correlation	Spearman	OID20739	0.539088	66	4.3723e-06	8.12247e-06	Moderate correlation	Spearman
Kirsher et al. (MS HAP Depletion - SomaScan 7K)	O00339	MATN2	Matrilin-2	NA	3325-2	0.364433	78	NA	NA	Weak correlation	Spearman	OID20767	0.158934	76	0.169945	0.205677	No correlation	Spearman
Kirsher et al. (MS HAP Depletion - SomaScan 7K)	O00391	QSOX1	Sulfhydryl oxidase 1	NA	6217-23	0.187117	78	NA	NA	No correlation	Spearman	OID30729	0.285812	88	0.00712293	0.0100901	No correlation	Spearman
Kirsher et al. (MS HAP Depletion - SomaScan 7K)	O00451	GFRA2	GDNF family receptor alpha-2	NA	2515-14	0.446022	78	NA	NA	Weak correlation	Spearman	OID21330	0.561252	88	2.30096e-08	5.21644e-08	Moderate correlation	Spearman
Kirsher et al. (MS HAP Depletion - SomaScan 7K)	O00584	RNASET2	Ribonuclease T2	NA	16913-8	0.520344	78	NA	NA	Moderate correlation	Spearman	OID20321	0.581487	88	4.78441e-09	1.13479e-08	Moderate correlation	Spearman
Kirsher et al. (MS HAP Depletion - SomaScan 7K)	O00585	CCL21	C-C motif chemokine 21	NA	2516-57	0.277988	78	NA	NA	No correlation	Spearman	OID20686	0.382433	56	0.00384621	0.0056103	Weak correlation	Spearman
Kirsher et al. (MS HAP Depletion - SomaScan 7K)	O00602	FCN1	Ficolin-1	NA	15582-25	0.510085	78	NA	NA	Moderate correlation	Spearman	OID30690	0.683221	88	2.23861e-13	6.06088e-13	Moderate correlation	Spearman
Kirsher et al. (MS HAP Depletion - SomaScan 7K)	O00602	FCN1	Ficolin-1	NA	22961-7	0.742485	78	NA	NA	Strong correlation	Spearman	OID30690	0.683221	88	2.23861e-13	6.06088e-13	Moderate correlation	Spearman
Kirsher et al. (MS HAP Depletion - SomaScan 7K)	O00602	FCN1	Ficolin-1	NA	3613-62	0.622681	78	NA	NA	Moderate correlation	Spearman	OID30690	0.683221	88	2.23861e-13	6.06088e-13	Moderate correlation	Spearman
Kirsher et al. (MS HAP Depletion - SomaScan 7K)	O14579	COPE	Coatomer subunit epsilon	NA	19310-81	0.210936	78	NA	NA	No correlation	Spearman	OID20797	-0.00490196	17	0.988687	0.990442	No correlation	Spearman
Kirsher et al. (MS HAP Depletion - SomaScan 7K)	O14594	NCAN	Neurocan core protein	NA	15573-110	0.902553	78	NA	NA	Strong correlation	Spearman	OID21055	0.220025	68	0.0715227	0.0915523	No correlation	Spearman
Kirsher et al. (MS HAP Depletion - SomaScan 7K)	O14618	CCS	Copper chaperone for superoxide dismutase	NA	13068-139	0.00840937	78	NA	NA	No correlation	Spearman	OID20973	0.722152	80	0	0	Strong correlation	Spearman
Kirsher et al. (MS HAP Depletion - SomaScan 7K)	O14737	PDCD5	Programmed cell death protein 5	NA	12517-52	-0.0609117	78	NA	NA	No correlation	Spearman	OID21021	0.890909	10	0.00138027	0.00210584	Strong correlation	Spearman
Kirsher et al. (MS HAP Depletion - SomaScan 7K)	O14745	SLC9A3R1	Na(+)/H(+) exchange regulatory cofactor NHE-RF1	NA	24694-158	0.820407	78	NA	NA	Strong correlation	Spearman	OID30630	0.868726	88	0	0	Strong correlation	Spearman
Kirsher et al. (MS HAP Depletion - SomaScan 7K)	O14773	TPP1	Tripeptidyl-peptidase 1	NA	17691-1	0.594229	78	NA	NA	Moderate correlation	Spearman	OID20750	0.504142	76	4.71493e-06	8.74081e-06	Moderate correlation	Spearman
Kirsher et al. (MS HAP Depletion - SomaScan 7K)	O14786	NRP1	Neuropilin-1	NA	3214-3	0.51183	78	NA	NA	Moderate correlation	Spearman	OID20390	0.776142	88	6.55631e-19	1.96341e-18	Strong correlation	Spearman
Kirsher et al. (MS HAP Depletion - SomaScan 7K)	O14786	NRP1	Neuropilin-1	NA	5542-22	0.590688	78	NA	NA	Moderate correlation	Spearman	OID20390	0.776142	88	6.55631e-19	1.96341e-18	Strong correlation	Spearman
Kirsher et al. (MS HAP Depletion - SomaScan 7K)	O14791	APOL1	Apolipoprotein L1	NA	11510-31	0.177101	78	NA	NA	No correlation	Spearman	OID30708	0.150329	88	0.161845	0.197325	No correlation	Spearman
Kirsher et al. (MS HAP Depletion - SomaScan 7K)	O14791	APOL1	Apolipoprotein L1	NA	11510-51	0.281756	78	NA	NA	No correlation	Spearman	OID30708	0.150329	88	0.161845	0.197325	No correlation	Spearman
Kirsher et al. (MS HAP Depletion - SomaScan 7K)	O14791	APOL1	Apolipoprotein L1	NA	9506-10	-0.15396	78	NA	NA	No correlation	Spearman	OID30708	0.150329	88	0.161845	0.197325	No correlation	Spearman
Kirsher et al. (MS HAP Depletion - SomaScan 7K)	O14793	MSTN	Growth/differentiation factor 8	NA	12077-32	0.581836	78	NA	NA	Moderate correlation	Spearman	OID20115	0.741256	88	0	0	Strong correlation	Spearman
Kirsher et al. (MS HAP Depletion - SomaScan 7K)	O14793	MSTN	Growth/differentiation factor 8	NA	14583-49	0.213195	78	NA	NA	No correlation	Spearman	OID20115	0.741256	88	0	0	Strong correlation	Spearman
Kirsher et al. (MS HAP Depletion - SomaScan 7K)	O14917	PCDH17	Protocadherin-17	NA	21395-23	0.196879	78	NA	NA	No correlation	Spearman	OID20132	0.42253	45	0.00412102	0.00599049	Weak correlation	Spearman
Kirsher et al. (MS HAP Depletion - SomaScan 7K)	O14960	LECT2	Leukocyte cell-derived chemotaxin-2	NA	16763-11	0.627399	78	NA	NA	Moderate correlation	Spearman	OID30320	0.264222	88	0.0128622	0.0177959	No correlation	Spearman
Kirsher et al. (MS HAP Depletion - SomaScan 7K)	O14960	LECT2	Leukocyte cell-derived chemotaxin-2	NA	5970-61	0.353305	78	NA	NA	Weak correlation	Spearman	OID30320	0.264222	88	0.0128622	0.0177959	No correlation	Spearman
Kirsher et al. (MS HAP Depletion - SomaScan 7K)	O14964	HGS	Hepatocyte growth factor-regulated tyrosine kinase substrate	NA	13644-30	0.739046	78	NA	NA	Strong correlation	Spearman	OID21175	-0.212121	10	0.559908	0.61135	No correlation	Spearman
Kirsher et al. (MS HAP Depletion - SomaScan 7K)	O15031	PLXNB2	Plexin-B2	NA	10855-55	-0.201533	78	NA	NA	No correlation	Spearman	OID20317	0.580624	88	5.16146e-09	1.21655e-08	Moderate correlation	Spearman
Kirsher et al. (MS HAP Depletion - SomaScan 7K)	O15031	PLXNB2	Plexin-B2	NA	9216-100	0.529512	78	NA	NA	Moderate correlation	Spearman	OID20317	0.580624	88	5.16146e-09	1.21655e-08	Moderate correlation	Spearman
Kirsher et al. (MS HAP Depletion - SomaScan 7K)	O15335	CHAD	Chondroadherin	NA	13460-4	0.717599	78	NA	NA	Strong correlation	Spearman	OID30660	0.507284	88	4.55994e-07	9.24268e-07	Moderate correlation	Spearman
Kirsher et al. (MS HAP Depletion - SomaScan 7K)	O15394	NCAM2	Neural cell adhesion molecule 2	NA	6507-16	0.638008	78	NA	NA	Moderate correlation	Spearman	OID21095	0.755961	88	0	0	Strong correlation	Spearman
Kirsher et al. (MS HAP Depletion - SomaScan 7K)	O15400	STX7	Syntaxin-7	NA	8274-64	0.755991	78	NA	NA	Strong correlation	Spearman	OID30560	0.769231	12	0.00525292	0.00755484	Strong correlation	Spearman
Kirsher et al. (MS HAP Depletion - SomaScan 7K)	O15467	CCL16	C-C motif chemokine 16	NA	4913-78	0.79456	78	NA	NA	Strong correlation	Spearman	OID20334	0.829999	88	0	0	Strong correlation	Spearman
Kirsher et al. (MS HAP Depletion - SomaScan 7K)	O43278	SPINT1	Kunitz-type protease inhibitor 1	NA	2828-82	0.259702	78	NA	NA	No correlation	Spearman	OID21109	0.846818	88	0	0	Strong correlation	Spearman
Kirsher et al. (MS HAP Depletion - SomaScan 7K)	O43291	SPINT2	Kunitz-type protease inhibitor 2	NA	2843-13	-0.132809	78	NA	NA	No correlation	Spearman	OID20720	0.0515385	25	0.806655	0.836285	No correlation	Spearman
Kirsher et al. (MS HAP Depletion - SomaScan 7K)	O43396	TXNL1	Thioredoxin-like protein 1	NA	21475-137	0.757255	78	NA	NA	Strong correlation	Spearman	OID30872	0.0938149	88	0.383934	0.433462	No correlation	Spearman
Kirsher et al. (MS HAP Depletion - SomaScan 7K)	O43399	TPD52L2	Tumor protein D54	NA	23265-15	0.84145	78	NA	NA	Strong correlation	Spearman	OID30609	0.798687	40	3.8843e-08	8.64965e-08	Strong correlation	Spearman
Kirsher et al. (MS HAP Depletion - SomaScan 7K)	O43508	TNFSF12	Tumor necrosis factor ligand superfamily member 12	NA	5939-42	0.21172	78	NA	NA	No correlation	Spearman	OID20624	0.125383	61	0.334734	0.380963	No correlation	Spearman
Kirsher et al. (MS HAP Depletion - SomaScan 7K)	O43583	DENR	Density-regulated protein	NA	19287-59	0.190687	78	NA	NA	No correlation	Spearman	OID30493	0.689077	44	6.41913e-07	1.28269e-06	Moderate correlation	Spearman
Kirsher et al. (MS HAP Depletion - SomaScan 7K)	O43598	DNPH1	2'-deoxynucleoside 5'-phosphate N-hydrolase 1	NA	17785-11	0.406088	78	NA	NA	Weak correlation	Spearman	OID20744	0.563636	21	0.00882017	0.012401	Moderate correlation	Spearman
Kirsher et al. (MS HAP Depletion - SomaScan 7K)	O43639	NCK2	Cytoplasmic protein NCK2	NA	13615-60	0.892917	78	NA	NA	Strong correlation	Spearman	OID20683	0.677887	50	1.93167e-07	4.00894e-07	Moderate correlation	Spearman
Kirsher et al. (MS HAP Depletion - SomaScan 7K)	O43665	RGS10	Regulator of G-protein signaling 10	NA	11634-32	0.889124	78	NA	NA	Strong correlation	Spearman	OID30999	0.652918	88	0	0	Moderate correlation	Spearman
Kirsher et al. (MS HAP Depletion - SomaScan 7K)	O43681	GET3	ATPase GET3	NA	13620-10	0.200938	78	NA	NA	No correlation	Spearman	OID30303	-0.025584	30	0.893483	0.912064	No correlation	Spearman
Kirsher et al. (MS HAP Depletion - SomaScan 7K)	O43707	ACTN4	Alpha-actinin-4	NA	25057-2	0.500322	78	NA	NA	Moderate correlation	Spearman	OID20435	0.0312951	88	0.771848	0.80389	No correlation	Spearman
Kirsher et al. (MS HAP Depletion - SomaScan 7K)	O43768	ENSA	Alpha-endosulfine	NA	17734-13	0.654447	78	NA	NA	Moderate correlation	Spearman	OID31355	0.668773	64	1.46138e-09	3.61821e-09	Moderate correlation	Spearman
Kirsher et al. (MS HAP Depletion - SomaScan 7K)	O43827	ANGPTL7	Angiopoietin-related protein 7	NA	6371-50	-0.135936	78	NA	NA	No correlation	Spearman	OID21412	0.0714286	8	0.881994	0.90444	No correlation	Spearman
Kirsher et al. (MS HAP Depletion - SomaScan 7K)	O43866	CD5L	CD5 antigen-like	NA	3293-2	0.889908	78	NA	NA	Strong correlation	Spearman	OID30775	0.758762	88	0	0	Strong correlation	Spearman
Kirsher et al. (MS HAP Depletion - SomaScan 7K)	O43915	VEGFD	Vascular endothelial growth factor D	NA	13098-93	0.519771	78	NA	NA	Moderate correlation	Spearman	OID20662	0.703349	76	0	0	Strong correlation	Spearman
Kirsher et al. (MS HAP Depletion - SomaScan 7K)	O43915	VEGFD	Vascular endothelial growth factor D	NA	14705-1	0.178189	78	NA	NA	No correlation	Spearman	OID20662	0.703349	76	0	0	Strong correlation	Spearman
Kirsher et al. (MS HAP Depletion - SomaScan 7K)	O60234	GMFG	Glia maturation factor gamma	NA	13062-4	0.42154	78	NA	NA	Weak correlation	Spearman	OID30340	0.873851	88	0	0	Strong correlation	Spearman
Kirsher et al. (MS HAP Depletion - SomaScan 7K)	O60243	HS6ST1	Heparan-sulfate 6-O-sulfotransferase 1	NA	5465-32	0.0725477	78	NA	NA	No correlation	Spearman	OID21441	-0.283333	9	0.462991	0.514485	No correlation	Spearman
Kirsher et al. (MS HAP Depletion - SomaScan 7K)	O60462	NRP2	Neuropilin-2	NA	15387-44	0.573844	78	NA	NA	Moderate correlation	Spearman	OID21081	0.603691	88	4.78657e-10	1.22541e-09	Moderate correlation	Spearman
Kirsher et al. (MS HAP Depletion - SomaScan 7K)	O60462	NRP2	Neuropilin-2	NA	6590-54	0.590182	78	NA	NA	Moderate correlation	Spearman	OID21081	0.603691	88	4.78657e-10	1.22541e-09	Moderate correlation	Spearman
Kirsher et al. (MS HAP Depletion - SomaScan 7K)	O60476	MAN1A2	Mannosyl-oligosaccharide 1,2-alpha-mannosidase IB	NA	9077-10	0.192023	78	NA	NA	No correlation	Spearman	OID30262	0.0671791	33	0.709437	0.748054	No correlation	Spearman
Kirsher et al. (MS HAP Depletion - SomaScan 7K)	O60664	PLIN3	Perilipin-3	NA	14687-6	0.134804	78	NA	NA	No correlation	Spearman	OID20143	0.473654	88	4.16191e-06	7.76661e-06	Weak correlation	Spearman
Kirsher et al. (MS HAP Depletion - SomaScan 7K)	O60760	HPGDS	Hematopoietic prostaglandin D synthase	NA	12549-33	0.118593	78	NA	NA	No correlation	Spearman	OID21266	0.3534	34	0.0409902	0.0541263	Weak correlation	Spearman
Kirsher et al. (MS HAP Depletion - SomaScan 7K)	O75015	FCGR3B	Low affinity immunoglobulin gamma Fc region receptor III-B	NA	3311-27	0.143616	78	NA	NA	No correlation	Spearman	OID20387	0.689902	88	0	0	Moderate correlation	Spearman
Kirsher et al. (MS HAP Depletion - SomaScan 7K)	O75023	LILRB5	Leukocyte immunoglobulin-like receptor subfamily B member 5	NA	7015-8	0.921117	78	NA	NA	Strong correlation	Spearman	OID20324	0.867423	88	0	0	Strong correlation	Spearman
Kirsher et al. (MS HAP Depletion - SomaScan 7K)	O75144	ICOSLG	ICOS ligand	NA	5061-27	0.0220412	78	NA	NA	No correlation	Spearman	OID21351	0.551196	88	4.57288e-08	1.00443e-07	Moderate correlation	Spearman
Kirsher et al. (MS HAP Depletion - SomaScan 7K)	O75144	ICOSLG	ICOS ligand	NA	9303-9	0.283046	78	NA	NA	No correlation	Spearman	OID21351	0.551196	88	4.57288e-08	1.00443e-07	Moderate correlation	Spearman
Kirsher et al. (MS HAP Depletion - SomaScan 7K)	O75223	GGCT	Gamma-glutamylcyclotransferase	NA	21889-2	0.518077	78	NA	NA	Moderate correlation	Spearman	OID30304	0.558128	88	1.60717e-08	3.68051e-08	Moderate correlation	Spearman
Kirsher et al. (MS HAP Depletion - SomaScan 7K)	O75326	SEMA7A	Semaphorin-7A	NA	7019-13	0.504951	78	NA	NA	Moderate correlation	Spearman	OID20283	0.717813	88	3.54766e-15	9.96346e-15	Strong correlation	Spearman
Kirsher et al. (MS HAP Depletion - SomaScan 7K)	O75339	CILP	Cartilage intermediate layer protein 1	NA	5717-2	0.055198	78	NA	NA	No correlation	Spearman	OID30399	0.498468	88	1.10156e-06	2.14424e-06	Weak correlation	Spearman
Kirsher et al. (MS HAP Depletion - SomaScan 7K)	O75340	PDCD6	Programmed cell death protein 6	NA	19488-1	-0.294945	78	NA	NA	No correlation	Spearman	OID20163	0.279948	62	0.0278721	0.0372397	No correlation	Spearman
Kirsher et al. (MS HAP Depletion - SomaScan 7K)	O75347	TBCA	Tubulin-specific chaperone A	NA	12501-10	0.079958	78	NA	NA	No correlation	Spearman	OID30616	0.879821	88	0	0	Strong correlation	Spearman
Kirsher et al. (MS HAP Depletion - SomaScan 7K)	O75351	VPS4B	Vacuolar protein sorting-associated protein 4B	NA	12668-7	0.634568	78	NA	NA	Moderate correlation	Spearman	OID31386	0.692742	31	2.59568e-05	4.56468e-05	Moderate correlation	Spearman
Kirsher et al. (MS HAP Depletion - SomaScan 7K)	O75356	ENTPD5	Nucleoside diphosphate phosphatase ENTPD5	NA	4437-56	0.432163	78	NA	NA	Weak correlation	Spearman	OID20104	0.497501	88	8.17172e-07	1.62427e-06	Weak correlation	Spearman
Kirsher et al. (MS HAP Depletion - SomaScan 7K)	O75509	TNFRSF21	Tumor necrosis factor receptor superfamily member 21	NA	5404-53	0.34463	78	NA	NA	Weak correlation	Spearman	OID21052	0.57619	35	0.000372349	0.000597983	Moderate correlation	Spearman
Kirsher et al. (MS HAP Depletion - SomaScan 7K)	O75509	TNFRSF21	Tumor necrosis factor receptor superfamily member 21	NA	9259-35	0.359476	78	NA	NA	Weak correlation	Spearman	OID21052	0.57619	35	0.000372349	0.000597983	Moderate correlation	Spearman
Kirsher et al. (MS HAP Depletion - SomaScan 7K)	O75594	PGLYRP1	Peptidoglycan recognition protein 1	NA	14064-21	0.216331	78	NA	NA	No correlation	Spearman	OID20338	0.746892	88	0	0	Strong correlation	Spearman
Kirsher et al. (MS HAP Depletion - SomaScan 7K)	O75594	PGLYRP1	Peptidoglycan recognition protein 1	NA	3329-14	0.29989	78	NA	NA	No correlation	Spearman	OID20338	0.746892	88	0	0	Strong correlation	Spearman
Kirsher et al. (MS HAP Depletion - SomaScan 7K)	O75629	CREG1	Protein CREG1	NA	9357-4	0.545265	78	NA	NA	Moderate correlation	Spearman	OID21515	0.316385	88	0.00278737	0.00412985	Weak correlation	Spearman
Kirsher et al. (MS HAP Depletion - SomaScan 7K)	O75695	RP2	Protein XRP2	NA	23391-20	0.103401	78	NA	NA	No correlation	Spearman	OID21302	-0.021978	13	0.949418	0.957212	No correlation	Spearman
Kirsher et al. (MS HAP Depletion - SomaScan 7K)	O75791	GRAP2	GRB2-related adapter protein 2	NA	16074-12	0.486918	78	NA	NA	Weak correlation	Spearman	OID20192	0.669812	46	8.38031e-07	1.65989e-06	Moderate correlation	Spearman
Kirsher et al. (MS HAP Depletion - SomaScan 7K)	O75791	GRAP2	GRB2-related adapter protein 2	NA	5265-12	0.308693	78	NA	NA	Weak correlation	Spearman	OID20192	0.669812	46	8.38031e-07	1.65989e-06	Moderate correlation	Spearman
Kirsher et al. (MS HAP Depletion - SomaScan 7K)	O76061	STC2	Stanniocalcin-2	NA	6231-46	-0.282166	78	NA	NA	No correlation	Spearman	OID21157	0.551055	88	4.61587e-08	1.01191e-07	Moderate correlation	Spearman
Kirsher et al. (MS HAP Depletion - SomaScan 7K)	O76074	PDE5A	cGMP-specific 3',5'-cyclic phosphodiesterase	NA	16805-5	0.884116	78	NA	NA	Strong correlation	Spearman	OID30584	0.858582	88	0	0	Strong correlation	Spearman
Kirsher et al. (MS HAP Depletion - SomaScan 7K)	O76074	PDE5A	cGMP-specific 3',5'-cyclic phosphodiesterase	NA	5256-86	0.877515	78	NA	NA	Strong correlation	Spearman	OID30584	0.858582	88	0	0	Strong correlation	Spearman
Kirsher et al. (MS HAP Depletion - SomaScan 7K)	O76076	CCN5	CCN family member 5	NA	6392-7	-0.0105561	78	NA	NA	No correlation	Spearman	OID21068	0.52621	63	1.29184e-05	2.30366e-05	Moderate correlation	Spearman
Kirsher et al. (MS HAP Depletion - SomaScan 7K)	O94760	DDAH1	N(G),N(G)-dimethylarginine dimethylaminohydrolase 1	NA	19392-6	-0.238168	78	NA	NA	No correlation	Spearman	OID21299	0.304049	39	0.0602631	0.0773149	Weak correlation	Spearman
Kirsher et al. (MS HAP Depletion - SomaScan 7K)	O94856	NFASC	Neurofascin	NA	7179-69	0.386209	78	NA	NA	Weak correlation	Spearman	OID20634	0.437834	33	0.0114545	0.0159459	Weak correlation	Spearman
Kirsher et al. (MS HAP Depletion - SomaScan 7K)	O94903	PLPBP	Pyridoxal phosphate homeostasis protein	NA	20439-14	0.596408	78	NA	NA	Moderate correlation	Spearman	OID20144	0.0166667	9	0.98157	0.984185	No correlation	Spearman
Kirsher et al. (MS HAP Depletion - SomaScan 7K)	O94985	CLSTN1	Calsyntenin-1	NA	15521-4	0.132843	78	NA	NA	No correlation	Spearman	OID20874	0.207302	88	0.0527784	0.0684906	No correlation	Spearman
Kirsher et al. (MS HAP Depletion - SomaScan 7K)	O95274	LYPD3	Ly6/PLAUR domain-containing protein 3	NA	13107-9	0.118957	78	NA	NA	No correlation	Spearman	OID21530	0.461467	88	7.72872e-06	1.40285e-05	Weak correlation	Spearman
Kirsher et al. (MS HAP Depletion - SomaScan 7K)	O95393	BMP10	Bone morphogenetic protein 10	NA	3587-53	0.0696902	78	NA	NA	No correlation	Spearman	OID30575	0.565561	68	8.25055e-07	1.63706e-06	Moderate correlation	Spearman
Kirsher et al. (MS HAP Depletion - SomaScan 7K)	O95445	APOM	Apolipoprotein M	NA	10445-20	0.278038	78	NA	NA	No correlation	Spearman	OID20374	0.829224	88	0	0	Strong correlation	Spearman
Kirsher et al. (MS HAP Depletion - SomaScan 7K)	O95445	APOM	Apolipoprotein M	NA	14125-5	0.0325877	78	NA	NA	No correlation	Spearman	OID20374	0.829224	88	0	0	Strong correlation	Spearman
Kirsher et al. (MS HAP Depletion - SomaScan 7K)	O95633	FSTL3	Follistatin-related protein 3	NA	3438-10	0.67554	78	NA	NA	Moderate correlation	Spearman	OID20782	0.384073	63	0.00202258	0.00303252	Weak correlation	Spearman
Kirsher et al. (MS HAP Depletion - SomaScan 7K)	O95727	CRTAM	Cytotoxic and regulatory T-cell molecule	NA	7968-15	0.499799	78	NA	NA	Weak correlation	Spearman	OID20914	0.697537	29	4.17311e-05	7.28197e-05	Moderate correlation	Spearman
Kirsher et al. (MS HAP Depletion - SomaScan 7K)	O95817	BAG3	BAG family molecular chaperone regulator 3	NA	10078-5	-0.0960037	78	NA	NA	No correlation	Spearman	OID20972	0.309524	8	0.461806	0.513673	Weak correlation	Spearman
Kirsher et al. (MS HAP Depletion - SomaScan 7K)	O95866	MPIG6B	Megakaryocyte and platelet inhibitory receptor G6b	NA	7065-1	0.522248	78	NA	NA	Moderate correlation	Spearman	OID20779	0.35	9	0.358581	0.406464	Weak correlation	Spearman
Kirsher et al. (MS HAP Depletion - SomaScan 7K)	O95866	MPIG6B	Megakaryocyte and platelet inhibitory receptor G6b	NA	8659-68	0.133417	78	NA	NA	No correlation	Spearman	OID20779	0.35	9	0.358581	0.406464	Weak correlation	Spearman
Kirsher et al. (MS HAP Depletion - SomaScan 7K)	O95998	IL18BP	Interleukin-18-binding protein	NA	3073-51	0.19526	78	NA	NA	No correlation	Spearman	OID20348	0.637813	76	0	0	Moderate correlation	Spearman
Kirsher et al. (MS HAP Depletion - SomaScan 7K)	P00325	ADH1B	All-trans-retinol dehydrogenase [NAD(+)] ADH1B	NA	9834-62	0.527839	78	NA	NA	Moderate correlation	Spearman	OID30612	0.79055	88	0	0	Strong correlation	Spearman
Kirsher et al. (MS HAP Depletion - SomaScan 7K)	P00352	ALDH1A1	Aldehyde dehydrogenase 1A1	NA	11265-8	0.883787	78	NA	NA	Strong correlation	Spearman	OID21128	0.908651	88	0	0	Strong correlation	Spearman
Kirsher et al. (MS HAP Depletion - SomaScan 7K)	P00390	GSR	Glutathione reductase, mitochondrial	NA	19273-3	0.207603	78	NA	NA	No correlation	Spearman	OID30700	0.498754	88	7.59124e-07	1.51155e-06	Weak correlation	Spearman
Kirsher et al. (MS HAP Depletion - SomaScan 7K)	P00441	SOD1	Superoxide dismutase [Cu-Zn]	NA	2794-60	-0.0611761	78	NA	NA	No correlation	Spearman	OID20386	0.841353	88	1.06143e-24	3.29218e-24	Strong correlation	Spearman
Kirsher et al. (MS HAP Depletion - SomaScan 7K)	P00533	EGFR	Epidermal growth factor receptor	NA	19567-1	0.00343964	78	NA	NA	No correlation	Spearman	OID20319	0.589071	88	1.56869e-09	3.87539e-09	Moderate correlation	Spearman
Kirsher et al. (MS HAP Depletion - SomaScan 7K)	P00533	EGFR	Epidermal growth factor receptor	NA	2677-1	0.319794	78	NA	NA	Weak correlation	Spearman	OID20319	0.589071	88	1.56869e-09	3.87539e-09	Moderate correlation	Spearman
Kirsher et al. (MS HAP Depletion - SomaScan 7K)	P00568	AK1	Adenylate kinase isoenzyme 1	NA	5012-67	0.849434	78	NA	NA	Strong correlation	Spearman	OID20122	0.876316	88	0	0	Strong correlation	Spearman
Kirsher et al. (MS HAP Depletion - SomaScan 7K)	P00734	F2	Prothrombin	NA	4157-2	0.0255061	78	NA	NA	No correlation	Spearman	OID30723	0.469816	88	3.87404e-06	7.27752e-06	Weak correlation	Spearman
Kirsher et al. (MS HAP Depletion - SomaScan 7K)	P00734	F2	Prothrombin	NA	5316-54	0.206313	78	NA	NA	No correlation	Spearman	OID30723	0.469816	88	3.87404e-06	7.27752e-06	Weak correlation	Spearman
Kirsher et al. (MS HAP Depletion - SomaScan 7K)	P00736	C1R	Complement C1r subcomponent	NA	3285-23	0.500727	78	NA	NA	Moderate correlation	Spearman	OID30753	0.47517	88	2.89755e-06	5.50729e-06	Weak correlation	Spearman
Kirsher et al. (MS HAP Depletion - SomaScan 7K)	P00740	F9	Coagulation factor IX	NA	4876-32	0.6504	78	NA	NA	Moderate correlation	Spearman	OID20349	0.547949	88	3.28432e-08	7.34258e-08	Moderate correlation	Spearman
Kirsher et al. (MS HAP Depletion - SomaScan 7K)	P00740	F9	Coagulation factor IX	NA	5307-12	0.652601	78	NA	NA	Moderate correlation	Spearman	OID20349	0.547949	88	3.28432e-08	7.34258e-08	Moderate correlation	Spearman
Kirsher et al. (MS HAP Depletion - SomaScan 7K)	P00742	F10	Coagulation factor X	NA	3077-66	0.554749	78	NA	NA	Moderate correlation	Spearman	OID30684	0.683485	88	2.17354e-13	5.89887e-13	Moderate correlation	Spearman
Kirsher et al. (MS HAP Depletion - SomaScan 7K)	P00742	F10	Coagulation factor X	NA	4878-3	0.602929	78	NA	NA	Moderate correlation	Spearman	OID30684	0.683485	88	2.17354e-13	5.89887e-13	Moderate correlation	Spearman
Kirsher et al. (MS HAP Depletion - SomaScan 7K)	P00746	CFD	Complement factor D	NA	13678-169	0.560692	78	NA	NA	Moderate correlation	Spearman	OID30738	0.690501	88	0	0	Moderate correlation	Spearman
Kirsher et al. (MS HAP Depletion - SomaScan 7K)	P00746	CFD	Complement factor D	NA	2946-52	0.601184	78	NA	NA	Moderate correlation	Spearman	OID30738	0.690501	88	0	0	Moderate correlation	Spearman
Kirsher et al. (MS HAP Depletion - SomaScan 7K)	P00747	PLG	Plasminogen	NA	3710-49	0.254315	78	NA	NA	No correlation	Spearman	OID30785	0.513138	88	4.79435e-07	9.66576e-07	Moderate correlation	Spearman
Kirsher et al. (MS HAP Depletion - SomaScan 7K)	P00747	PLG	Plasminogen	NA	4150-75	0.0133664	78	NA	NA	No correlation	Spearman	OID30785	0.513138	88	4.79435e-07	9.66576e-07	Moderate correlation	Spearman
Kirsher et al. (MS HAP Depletion - SomaScan 7K)	P00747	PLG	Plasminogen	NA	4151-6	0.253394	78	NA	NA	No correlation	Spearman	OID30785	0.513138	88	4.79435e-07	9.66576e-07	Moderate correlation	Spearman
Kirsher et al. (MS HAP Depletion - SomaScan 7K)	P00751	CFB	Complement factor B	NA	4129-72	0.744129	78	NA	NA	Strong correlation	Spearman	OID30755	0.823641	88	0	0	Strong correlation	Spearman
Kirsher et al. (MS HAP Depletion - SomaScan 7K)	P00813	ADA	Adenosine deaminase	NA	19751-21	-0.0027188	78	NA	NA	No correlation	Spearman	OID20645	0.312707	37	0.0599535	0.0770051	Weak correlation	Spearman
Kirsher et al. (MS HAP Depletion - SomaScan 7K)	P00915	CA1	Carbonic anhydrase 1	NA	4969-2	0.860772	78	NA	NA	Strong correlation	Spearman	OID20409	0.928551	88	0	0	Strong correlation	Spearman
Kirsher et al. (MS HAP Depletion - SomaScan 7K)	P00918	CA2	Carbonic anhydrase 2	NA	4970-55	0.0684392	78	NA	NA	No correlation	Spearman	OID21149	0.904195	88	0	0	Strong correlation	Spearman
Kirsher et al. (MS HAP Depletion - SomaScan 7K)	P01008	SERPINC1	Antithrombin-III	NA	3344-60	0.278595	78	NA	NA	No correlation	Spearman	OID30789	0.584915	88	2.17497e-09	5.2694e-09	Moderate correlation	Spearman
Kirsher et al. (MS HAP Depletion - SomaScan 7K)	P01009	SERPINA1	Alpha-1-antitrypsin	NA	3580-25	0.662616	78	NA	NA	Moderate correlation	Spearman	OID30750	0.416683	88	5.38591e-05	9.31192e-05	Weak correlation	Spearman
Kirsher et al. (MS HAP Depletion - SomaScan 7K)	P01011	SERPINA3	Alpha-1-antichymotrypsin	NA	2879-9	0.130237	78	NA	NA	No correlation	Spearman	OID30786	0.825508	88	0	0	Strong correlation	Spearman
Kirsher et al. (MS HAP Depletion - SomaScan 7K)	P01011	SERPINA3	Alpha-1-antichymotrypsin	NA	4153-11	0.47192	78	NA	NA	Weak correlation	Spearman	OID30786	0.825508	88	0	0	Strong correlation	Spearman
Kirsher et al. (MS HAP Depletion - SomaScan 7K)	P01019	AGT	Angiotensinogen	NA	3484-60	0.362612	78	NA	NA	Weak correlation	Spearman	OID30709	-0.0523936	88	0.627817	0.67313	No correlation	Spearman
Kirsher et al. (MS HAP Depletion - SomaScan 7K)	P01024	C3	Complement C3	NA	2683-1	0.245261	78	NA	NA	No correlation	Spearman	OID30776	0.423814	88	4.58379e-05	7.98626e-05	Weak correlation	Spearman
Kirsher et al. (MS HAP Depletion - SomaScan 7K)	P01024	C3	Complement C3	NA	2754-50	0.316987	78	NA	NA	Weak correlation	Spearman	OID30776	0.423814	88	4.58379e-05	7.98626e-05	Weak correlation	Spearman
Kirsher et al. (MS HAP Depletion - SomaScan 7K)	P01024	C3	Complement C3	NA	2755-8	0.30601	78	NA	NA	Weak correlation	Spearman	OID30776	0.423814	88	4.58379e-05	7.98626e-05	Weak correlation	Spearman
Kirsher et al. (MS HAP Depletion - SomaScan 7K)	P01024	C3	Complement C3	NA	4480-59	0.308668	78	NA	NA	Weak correlation	Spearman	OID30776	0.423814	88	4.58379e-05	7.98626e-05	Weak correlation	Spearman
Kirsher et al. (MS HAP Depletion - SomaScan 7K)	P01024	C3	Complement C3	NA	4900-8	0.255807	78	NA	NA	No correlation	Spearman	OID30776	0.423814	88	4.58379e-05	7.98626e-05	Weak correlation	Spearman
Kirsher et al. (MS HAP Depletion - SomaScan 7K)	P01024	C3	Complement C3	NA	5803-24	0.540586	78	NA	NA	Moderate correlation	Spearman	OID30776	0.423814	88	4.58379e-05	7.98626e-05	Weak correlation	Spearman
Kirsher et al. (MS HAP Depletion - SomaScan 7K)	P01031	C5	Complement C5	NA	2381-52	0.286056	78	NA	NA	No correlation	Spearman	OID30744	0.501356	88	9.37772e-07	1.8445e-06	Moderate correlation	Spearman
Kirsher et al. (MS HAP Depletion - SomaScan 7K)	P01031	C5	Complement C5	NA	2851-63	0.17174	78	NA	NA	No correlation	Spearman	OID30744	0.501356	88	9.37772e-07	1.8445e-06	Moderate correlation	Spearman
Kirsher et al. (MS HAP Depletion - SomaScan 7K)	P01033	TIMP1	Metalloproteinase inhibitor 1	NA	2211-9	0.335601	78	NA	NA	Weak correlation	Spearman	OID20418	0.790708	88	0	0	Strong correlation	Spearman
Kirsher et al. (MS HAP Depletion - SomaScan 7K)	P01033	TIMP1	Metalloproteinase inhibitor 1	NA	23173-3	0.464106	78	NA	NA	Weak correlation	Spearman	OID20418	0.790708	88	0	0	Strong correlation	Spearman
Kirsher et al. (MS HAP Depletion - SomaScan 7K)	P01033	TIMP1	Metalloproteinase inhibitor 1	NA	25967-34	0.43062	78	NA	NA	Weak correlation	Spearman	OID20418	0.790708	88	0	0	Strong correlation	Spearman
Kirsher et al. (MS HAP Depletion - SomaScan 7K)	P01034	CST3	Cystatin-C	NA	2609-59	-0.0597757	78	NA	NA	No correlation	Spearman	OID20400	0.727202	88	0	0	Strong correlation	Spearman
Kirsher et al. (MS HAP Depletion - SomaScan 7K)	P01127	PDGFB	Platelet-derived growth factor subunit B	NA	4149-8	0.255622	78	NA	NA	No correlation	Spearman	OID20741	0.0253469	46	0.866988	0.891466	No correlation	Spearman
Kirsher et al. (MS HAP Depletion - SomaScan 7K)	P01130	LDLR	Low-density lipoprotein receptor	NA	13129-40	0.0778856	78	NA	NA	No correlation	Spearman	OID20240	0.848138	88	0	0	Strong correlation	Spearman
Kirsher et al. (MS HAP Depletion - SomaScan 7K)	P01133	EGF	Pro-epidermal growth factor	NA	11949-25	-0.105781	78	NA	NA	No correlation	Spearman	OID20698	-0.151515	10	0.681808	0.72278	No correlation	Spearman
Kirsher et al. (MS HAP Depletion - SomaScan 7K)	P01133	EGF	Pro-epidermal growth factor	NA	5509-7	0.28095	78	NA	NA	No correlation	Spearman	OID20698	-0.151515	10	0.681808	0.72278	No correlation	Spearman
Kirsher et al. (MS HAP Depletion - SomaScan 7K)	P01137	TGFB1	Transforming growth factor beta-1 proprotein	NA	14108-15	0.262423	78	NA	NA	No correlation	Spearman	OID20621	0.537565	88	1.10129e-07	2.35931e-07	Moderate correlation	Spearman
Kirsher et al. (MS HAP Depletion - SomaScan 7K)	P01137	TGFB1	Transforming growth factor beta-1 proprotein	NA	21925-15	0.183806	78	NA	NA	No correlation	Spearman	OID20621	0.537565	88	1.10129e-07	2.35931e-07	Moderate correlation	Spearman
Kirsher et al. (MS HAP Depletion - SomaScan 7K)	P01137	TGFB1	Transforming growth factor beta-1 proprotein	NA	2333-72	0.215544	78	NA	NA	No correlation	Spearman	OID20621	0.537565	88	1.10129e-07	2.35931e-07	Moderate correlation	Spearman
Kirsher et al. (MS HAP Depletion - SomaScan 7K)	P01236	PRL	Prolactin	NA	10967-12	0.498475	78	NA	NA	Weak correlation	Spearman	OID21033	0.699702	57	1.4541e-09	3.60808e-09	Moderate correlation	Spearman
Kirsher et al. (MS HAP Depletion - SomaScan 7K)	P01236	PRL	Prolactin	NA	2585-2	0.586492	78	NA	NA	Moderate correlation	Spearman	OID21033	0.699702	57	1.4541e-09	3.60808e-09	Moderate correlation	Spearman
Kirsher et al. (MS HAP Depletion - SomaScan 7K)	P01266	TG	Thyroglobulin	NA	18839-24	0.155767	78	NA	NA	No correlation	Spearman	OID31359	0.324696	39	0.0442363	0.0580729	Weak correlation	Spearman
Kirsher et al. (MS HAP Depletion - SomaScan 7K)	P01591	JCHAIN	Immunoglobulin J chain	NA	15306-20	0.102329	78	NA	NA	No correlation	Spearman	OID20494	0.517382	88	3.74324e-07	7.61462e-07	Moderate correlation	Spearman
Kirsher et al. (MS HAP Depletion - SomaScan 7K)	P01732	CD8A	T-cell surface glycoprotein CD8 alpha chain	NA	15462-28	0.660915	78	NA	NA	Moderate correlation	Spearman	OID21018	0.651948	21	0.00176691	0.00268124	Moderate correlation	Spearman
Kirsher et al. (MS HAP Depletion - SomaScan 7K)	P01732	CD8A	T-cell surface glycoprotein CD8 alpha chain	NA	5992-50	0.593007	78	NA	NA	Moderate correlation	Spearman	OID21018	0.651948	21	0.00176691	0.00268124	Moderate correlation	Spearman
Kirsher et al. (MS HAP Depletion - SomaScan 7K)	P01833	PIGR	Polymeric immunoglobulin receptor	NA	3216-2	0.703588	78	NA	NA	Strong correlation	Spearman	OID21102	0.546811	88	6.10132e-08	1.32724e-07	Moderate correlation	Spearman
Kirsher et al. (MS HAP Depletion - SomaScan 7K)	P02144	MB	Myoglobin	NA	3042-7	0.356922	78	NA	NA	Weak correlation	Spearman	OID20263	0.895442	88	0	0	Strong correlation	Spearman
Kirsher et al. (MS HAP Depletion - SomaScan 7K)	P02452	COL1A1	Collagen alpha-1(I) chain	NA	11140-56	0.420756	78	NA	NA	Weak correlation	Spearman	OID20335	0.821722	88	0	0	Strong correlation	Spearman
Kirsher et al. (MS HAP Depletion - SomaScan 7K)	P02452	COL1A1	Collagen alpha-1(I) chain	NA	13484-69	-0.0539218	78	NA	NA	No correlation	Spearman	OID20335	0.821722	88	0	0	Strong correlation	Spearman
Kirsher et al. (MS HAP Depletion - SomaScan 7K)	P02461	COL3A1	Collagen alpha-1(III) chain	NA	18880-81	0.549362	78	NA	NA	Moderate correlation	Spearman	OID30379	0.773115	88	0	0	Strong correlation	Spearman
Kirsher et al. (MS HAP Depletion - SomaScan 7K)	P02533	KRT14	Keratin, type I cytoskeletal 14	NA	22482-87	-0.406897	78	NA	NA	No correlation	Spearman	OID20800	-0.00704449	88	0.948019	0.957212	No correlation	Spearman
Kirsher et al. (MS HAP Depletion - SomaScan 7K)	P02647	APOA1	Apolipoprotein A-I	NA	2750-3	0.402648	78	NA	NA	Weak correlation	Spearman	OID30769	0.767289	88	2.83435e-18	8.35505e-18	Strong correlation	Spearman
Kirsher et al. (MS HAP Depletion - SomaScan 7K)	P02649	APOE	Apolipoprotein E	NA	2418-55	0.595417	78	NA	NA	Moderate correlation	Spearman	OID30727	0.484768	88	1.70021e-06	3.28688e-06	Weak correlation	Spearman
Kirsher et al. (MS HAP Depletion - SomaScan 7K)	P02649	APOE	Apolipoprotein E	NA	2937-10	0.587324	78	NA	NA	Moderate correlation	Spearman	OID30727	0.484768	88	1.70021e-06	3.28688e-06	Weak correlation	Spearman
Kirsher et al. (MS HAP Depletion - SomaScan 7K)	P02649	APOE	Apolipoprotein E	NA	2938-55	0.535452	78	NA	NA	Moderate correlation	Spearman	OID30727	0.484768	88	1.70021e-06	3.28688e-06	Weak correlation	Spearman
Kirsher et al. (MS HAP Depletion - SomaScan 7K)	P02649	APOE	Apolipoprotein E	NA	5312-49	0.51226	78	NA	NA	Moderate correlation	Spearman	OID30727	0.484768	88	1.70021e-06	3.28688e-06	Weak correlation	Spearman
Kirsher et al. (MS HAP Depletion - SomaScan 7K)	P02652	APOA2	Apolipoprotein A-II	NA	7127-3	-0.103302	78	NA	NA	No correlation	Spearman	OID30686	0.00405058	88	0.970125	0.976092	No correlation	Spearman
Kirsher et al. (MS HAP Depletion - SomaScan 7K)	P02654	APOC1	Apolipoprotein C-I	NA	15364-101	0.364382	78	NA	NA	Weak correlation	Spearman	OID30749	0.749501	88	4.45481e-17	1.28631e-16	Strong correlation	Spearman
Kirsher et al. (MS HAP Depletion - SomaScan 7K)	P02743	APCS	Serum amyloid P-component	NA	2474-54	0.817448	78	NA	NA	Strong correlation	Spearman	OID30778	0.792135	88	0	0	Strong correlation	Spearman
Kirsher et al. (MS HAP Depletion - SomaScan 7K)	P02748	C9	Complement component C9	NA	13722-105	0.762314	78	NA	NA	Strong correlation	Spearman	OID30698	0.850164	88	0	0	Strong correlation	Spearman
Kirsher et al. (MS HAP Depletion - SomaScan 7K)	P02748	C9	Complement component C9	NA	3060-43	0.6938	78	NA	NA	Moderate correlation	Spearman	OID30698	0.850164	88	0	0	Strong correlation	Spearman
Kirsher et al. (MS HAP Depletion - SomaScan 7K)	P02749	APOH	Beta-2-glycoprotein 1	NA	8288-27	0.174243	78	NA	NA	No correlation	Spearman	OID21072	0.508436	88	6.28387e-07	1.26012e-06	Moderate correlation	Spearman
Kirsher et al. (MS HAP Depletion - SomaScan 7K)	P02760	AMBP	Protein AMBP	NA	15453-3	-0.055552	78	NA	NA	No correlation	Spearman	OID21413	0.600736	88	3.7839e-10	9.73127e-10	Moderate correlation	Spearman
Kirsher et al. (MS HAP Depletion - SomaScan 7K)	P02765	AHSG	Alpha-2-HS-glycoprotein	NA	10966-1	-0.372248	78	NA	NA	No correlation	Spearman	OID30706	0.615177	88	0	0	Moderate correlation	Spearman
Kirsher et al. (MS HAP Depletion - SomaScan 7K)	P02765	AHSG	Alpha-2-HS-glycoprotein	NA	3581-53	0.538806	78	NA	NA	Moderate correlation	Spearman	OID30706	0.615177	88	0	0	Moderate correlation	Spearman
Kirsher et al. (MS HAP Depletion - SomaScan 7K)	P02774	GC	Vitamin D-binding protein	NA	15589-1	0.269515	78	NA	NA	No correlation	Spearman	OID30780	-0.0418885	88	0.698386	0.73966	No correlation	Spearman
Kirsher et al. (MS HAP Depletion - SomaScan 7K)	P02775	PPBP	Platelet basic protein	NA	16765-52	0.782344	78	NA	NA	Strong correlation	Spearman	OID30761	0.894896	88	0	0	Strong correlation	Spearman
Kirsher et al. (MS HAP Depletion - SomaScan 7K)	P02775	PPBP	Platelet basic protein	NA	17165-1	0.806826	78	NA	NA	Strong correlation	Spearman	OID30761	0.894896	88	0	0	Strong correlation	Spearman
Kirsher et al. (MS HAP Depletion - SomaScan 7K)	P02775	PPBP	Platelet basic protein	NA	2790-54	0.790488	78	NA	NA	Strong correlation	Spearman	OID30761	0.894896	88	0	0	Strong correlation	Spearman
Kirsher et al. (MS HAP Depletion - SomaScan 7K)	P02775	PPBP	Platelet basic protein	NA	4544-4	0.806573	78	NA	NA	Strong correlation	Spearman	OID30761	0.894896	88	0	0	Strong correlation	Spearman
Kirsher et al. (MS HAP Depletion - SomaScan 7K)	P02776	PF4	Platelet factor 4	NA	2697-7	0.700123	78	NA	NA	Strong correlation	Spearman	OID30764	0.777465	88	0	0	Strong correlation	Spearman
Kirsher et al. (MS HAP Depletion - SomaScan 7K)	P02786	TFRC	Transferrin receptor protein 1	NA	6895-1	0.662439	78	NA	NA	Moderate correlation	Spearman	OID20369	0.611127	88	0	0	Moderate correlation	Spearman
Kirsher et al. (MS HAP Depletion - SomaScan 7K)	P02786	TFRC	Transferrin receptor protein 1	NA	8795-48	0.770103	78	NA	NA	Strong correlation	Spearman	OID20369	0.611127	88	0	0	Moderate correlation	Spearman
Kirsher et al. (MS HAP Depletion - SomaScan 7K)	P02787	TF	Serotransferrin	NA	4162-54	0.104541	78	NA	NA	No correlation	Spearman	OID30783	0.368842	88	0.000406057	0.000649346	Weak correlation	Spearman
Kirsher et al. (MS HAP Depletion - SomaScan 7K)	P03950	ANG	Angiogenin	NA	4874-3	0.332111	78	NA	NA	Weak correlation	Spearman	OID20403	0.281885	88	0.00798142	0.0112638	No correlation	Spearman
Kirsher et al. (MS HAP Depletion - SomaScan 7K)	P03951	F11	Coagulation factor XI	NA	2190-55	0.441546	78	NA	NA	Weak correlation	Spearman	OID30773	0.643772	88	1.32884e-11	3.56356e-11	Moderate correlation	Spearman
Kirsher et al. (MS HAP Depletion - SomaScan 7K)	P03952	KLKB1	Plasma kallikrein	NA	4152-58	0.632165	78	NA	NA	Moderate correlation	Spearman	OID30760	0.793368	88	0	0	Strong correlation	Spearman
Kirsher et al. (MS HAP Depletion - SomaScan 7K)	P04040	CAT	Catalase	NA	3488-64	0.76196	78	NA	NA	Strong correlation	Spearman	OID30712	0.813761	88	0	0	Strong correlation	Spearman
Kirsher et al. (MS HAP Depletion - SomaScan 7K)	P04054	PLA2G1B	Phospholipase A2	NA	4910-21	0.128228	78	NA	NA	No correlation	Spearman	OID20252	0.730421	53	5.38161e-10	1.37462e-09	Strong correlation	Spearman
Kirsher et al. (MS HAP Depletion - SomaScan 7K)	P04062	GBA1	Lysosomal acid glucosylceramidase	NA	18331-3	0.289622	78	NA	NA	No correlation	Spearman	OID30966	0.0186855	88	0.862594	0.888566	No correlation	Spearman
Kirsher et al. (MS HAP Depletion - SomaScan 7K)	P04066	FUCA1	Tissue alpha-L-fucosidase	NA	21384-2	0.915199	78	NA	NA	Strong correlation	Spearman	OID20261	0.928221	88	1.08312e-38	3.47397e-38	Strong correlation	Spearman
Kirsher et al. (MS HAP Depletion - SomaScan 7K)	P04070	PROC	Vitamin K-dependent protein C	NA	2961-1	0.206768	78	NA	NA	No correlation	Spearman	OID20402	0.649695	88	0	0	Moderate correlation	Spearman
Kirsher et al. (MS HAP Depletion - SomaScan 7K)	P04070	PROC	Vitamin K-dependent protein C	NA	3758-63	0.385475	78	NA	NA	Weak correlation	Spearman	OID20402	0.649695	88	0	0	Moderate correlation	Spearman
Kirsher et al. (MS HAP Depletion - SomaScan 7K)	P04070	PROC	Vitamin K-dependent protein C	NA	3758-68	-0.0637231	78	NA	NA	No correlation	Spearman	OID20402	0.649695	88	0	0	Moderate correlation	Spearman
Kirsher et al. (MS HAP Depletion - SomaScan 7K)	P04080	CSTB	Cystatin-B	NA	19768-13	0.317234	78	NA	NA	Weak correlation	Spearman	OID20294	0.750637	88	3.76221e-17	1.08911e-16	Strong correlation	Spearman
Kirsher et al. (MS HAP Depletion - SomaScan 7K)	P04083	ANXA1	Annexin A1	NA	4960-72	0.581634	78	NA	NA	Moderate correlation	Spearman	OID30617	0.580342	88	5.28953e-09	1.24414e-08	Moderate correlation	Spearman
Kirsher et al. (MS HAP Depletion - SomaScan 7K)	P04114	APOB	Apolipoprotein B-100	NA	2797-56	0.459682	78	NA	NA	Weak correlation	Spearman	OID30673	-0.18099	88	0.0915003	0.115811	No correlation	Spearman
Kirsher et al. (MS HAP Depletion - SomaScan 7K)	P04179	SOD2	Superoxide dismutase [Mn], mitochondrial	NA	5008-51	-0.0209537	78	NA	NA	No correlation	Spearman	OID21114	0.714557	88	0	0	Strong correlation	Spearman
Kirsher et al. (MS HAP Depletion - SomaScan 7K)	P04180	LCAT	Phosphatidylcholine-sterol acyltransferase	NA	15413-3	0.0557041	78	NA	NA	No correlation	Spearman	OID30677	0.615418	88	1.7672e-10	4.62916e-10	Moderate correlation	Spearman
Kirsher et al. (MS HAP Depletion - SomaScan 7K)	P04196	HRG	Histidine-rich glycoprotein	NA	4996-66	0.630521	78	NA	NA	Moderate correlation	Spearman	OID30770	0.538392	88	1.04548e-07	2.24401e-07	Moderate correlation	Spearman
Kirsher et al. (MS HAP Depletion - SomaScan 7K)	P04216	THY1	Thy-1 membrane glycoprotein	NA	20564-53	0.651724	78	NA	NA	Moderate correlation	Spearman	OID21050	0.6128	88	0	0	Moderate correlation	Spearman
Kirsher et al. (MS HAP Depletion - SomaScan 7K)	P04217	A1BG	Alpha-1B-glycoprotein	NA	16561-9	0.359248	78	NA	NA	Weak correlation	Spearman	OID30771	0.443981	88	1.4718e-05	2.60858e-05	Weak correlation	Spearman
Kirsher et al. (MS HAP Depletion - SomaScan 7K)	P04275	VWF	von Willebrand factor	NA	3050-7	0.666157	78	NA	NA	Moderate correlation	Spearman	OID20256	0.714276	88	0	0	Strong correlation	Spearman
Kirsher et al. (MS HAP Depletion - SomaScan 7K)	P04278	SHBG	Sex hormone-binding globulin	NA	4929-55	0.913631	78	NA	NA	Strong correlation	Spearman	OID30685	0.887993	88	0	0	Strong correlation	Spearman
Kirsher et al. (MS HAP Depletion - SomaScan 7K)	P04278	SHBG	Sex hormone-binding globulin	NA	7909-37	0.918588	78	NA	NA	Strong correlation	Spearman	OID30685	0.887993	88	0	0	Strong correlation	Spearman
Kirsher et al. (MS HAP Depletion - SomaScan 7K)	P04406	GAPDH	Glyceraldehyde-3-phosphate dehydrogenase	NA	3848-14	0.8154	78	NA	NA	Strong correlation	Spearman	OID30600	0.373692	88	0.000368227	0.000592205	Weak correlation	Spearman
Kirsher et al. (MS HAP Depletion - SomaScan 7K)	P04626	ERBB2	Receptor tyrosine-protein kinase erbB-2	NA	2616-23	0.0015807	78	NA	NA	No correlation	Spearman	OID21520	0.285824	76	0.0125635	0.0174253	No correlation	Spearman
Kirsher et al. (MS HAP Depletion - SomaScan 7K)	P04746	AMY2A	Pancreatic alpha-amylase	NA	18917-53	0.475411	78	NA	NA	Weak correlation	Spearman	OID20333	0.736413	88	0	0	Strong correlation	Spearman
Kirsher et al. (MS HAP Depletion - SomaScan 7K)	P04792	HSPB1	Heat shock protein beta-1	NA	11103-24	0.879209	78	NA	NA	Strong correlation	Spearman	OID20230	0.812951	88	0	0	Strong correlation	Spearman
Kirsher et al. (MS HAP Depletion - SomaScan 7K)	P05026	ATP1B1	Sodium/potassium-transporting ATPase subunit beta-1	NA	13392-13	0.0431341	78	NA	NA	No correlation	Spearman	OID30124	0.252747	13	0.404328	0.455575	No correlation	Spearman
Kirsher et al. (MS HAP Depletion - SomaScan 7K)	P05060	CHGB	Secretogranin-1	NA	8235-48	0.595898	78	NA	NA	Moderate correlation	Spearman	OID21038	0.682047	88	0	0	Moderate correlation	Spearman
Kirsher et al. (MS HAP Depletion - SomaScan 7K)	P05067	APP	Amyloid-beta precursor protein	NA	3171-57	0.90182	78	NA	NA	Strong correlation	Spearman	OID21070	0.393399	88	0.000168405	0.000280014	Weak correlation	Spearman
Kirsher et al. (MS HAP Depletion - SomaScan 7K)	P05089	ARG1	Arginase-1	NA	5867-60	0.236207	78	NA	NA	No correlation	Spearman	OID21445	0.44058	88	2.1252e-05	3.74899e-05	Weak correlation	Spearman
Kirsher et al. (MS HAP Depletion - SomaScan 7K)	P05090	APOD	Apolipoprotein D	NA	4712-28	0.066402	78	NA	NA	No correlation	Spearman	OID30746	0.797348	88	0	0	Strong correlation	Spearman
Kirsher et al. (MS HAP Depletion - SomaScan 7K)	P05090	APOD	Apolipoprotein D	NA	8262-20	0.214861	78	NA	NA	No correlation	Spearman	OID30746	0.797348	88	0	0	Strong correlation	Spearman
Kirsher et al. (MS HAP Depletion - SomaScan 7K)	P05107	ITGB2	Integrin beta-2	NA	12750-9	0.0602439	78	NA	NA	No correlation	Spearman	OID20315	0.683491	88	0	0	Moderate correlation	Spearman
Kirsher et al. (MS HAP Depletion - SomaScan 7K)	P05121	SERPINE1	Plasminogen activator inhibitor 1	NA	2925-9	0.671265	78	NA	NA	Moderate correlation	Spearman	OID20342	0.856187	88	0	0	Strong correlation	Spearman
Kirsher et al. (MS HAP Depletion - SomaScan 7K)	P05154	SERPINA5	Plasma serine protease inhibitor	NA	3389-7	0.364939	78	NA	NA	Weak correlation	Spearman	OID30763	0.533497	88	1.41879e-07	2.99404e-07	Moderate correlation	Spearman
Kirsher et al. (MS HAP Depletion - SomaScan 7K)	P05155	SERPING1	Plasma protease C1 inhibitor	NA	13710-6	0.223587	78	NA	NA	No correlation	Spearman	OID30777	0.55139	88	4.51437e-08	9.93513e-08	Moderate correlation	Spearman
Kirsher et al. (MS HAP Depletion - SomaScan 7K)	P05155	SERPING1	Plasma protease C1 inhibitor	NA	4479-14	0.562311	78	NA	NA	Moderate correlation	Spearman	OID30777	0.55139	88	4.51437e-08	9.93513e-08	Moderate correlation	Spearman
Kirsher et al. (MS HAP Depletion - SomaScan 7K)	P05156	CFI	Complement factor I	NA	2567-5	0.5831	78	NA	NA	Moderate correlation	Spearman	OID30772	0.695502	88	0	0	Moderate correlation	Spearman
Kirsher et al. (MS HAP Depletion - SomaScan 7K)	P05160	F13B	Coagulation factor XIII B chain	NA	5658-64	0.391722	78	NA	NA	Weak correlation	Spearman	OID30781	0.606859	88	3.67178e-10	9.46448e-10	Moderate correlation	Spearman
Kirsher et al. (MS HAP Depletion - SomaScan 7K)	P05164	MPO	Myeloperoxidase	NA	2580-83	0.885431	78	NA	NA	Strong correlation	Spearman	OID21100	0.66227	88	0	0	Moderate correlation	Spearman
Kirsher et al. (MS HAP Depletion - SomaScan 7K)	P05362	ICAM1	Intercellular adhesion molecule 1	NA	4342-10	0.230339	78	NA	NA	No correlation	Spearman	OID20411	0.728377	88	8.82764e-16	2.49784e-15	Strong correlation	Spearman
Kirsher et al. (MS HAP Depletion - SomaScan 7K)	P05413	FABP3	Fatty acid-binding protein, heart	NA	4696-2	-0.084738	78	NA	NA	No correlation	Spearman	OID30351	0.775026	18	0.000241003	0.000394909	Strong correlation	Spearman
Kirsher et al. (MS HAP Depletion - SomaScan 7K)	P05413	FABP3	Fatty acid-binding protein, heart	NA	5437-63	0.346426	78	NA	NA	Weak correlation	Spearman	OID30351	0.775026	18	0.000241003	0.000394909	Strong correlation	Spearman
Kirsher et al. (MS HAP Depletion - SomaScan 7K)	P05451	REG1A	Lithostathine-1-alpha	NA	13095-51	0.824909	78	NA	NA	Strong correlation	Spearman	OID20415	0.881044	88	1.06607e-29	3.35264e-29	Strong correlation	Spearman
Kirsher et al. (MS HAP Depletion - SomaScan 7K)	P05452	CLEC3B	Tetranectin	NA	5701-81	0.420048	78	NA	NA	Weak correlation	Spearman	OID30756	0.674298	88	0	0	Moderate correlation	Spearman
Kirsher et al. (MS HAP Depletion - SomaScan 7K)	P05543	SERPINA7	Thyroxine-binding globulin	NA	2706-69	0.515649	78	NA	NA	Moderate correlation	Spearman	OID30724	0.654715	88	0	0	Moderate correlation	Spearman
Kirsher et al. (MS HAP Depletion - SomaScan 7K)	P05546	SERPIND1	Heparin cofactor 2	NA	3316-58	0.580445	78	NA	NA	Moderate correlation	Spearman	OID30767	0.769317	88	2.03827e-18	6.05581e-18	Strong correlation	Spearman
Kirsher et al. (MS HAP Depletion - SomaScan 7K)	P05556	ITGB1	Integrin beta-1	NA	23949-12	-0.0270489	78	NA	NA	No correlation	Spearman	OID20376	0.491003	88	1.19209e-06	2.31648e-06	Weak correlation	Spearman
Kirsher et al. (MS HAP Depletion - SomaScan 7K)	P06132	UROD	Uroporphyrinogen decarboxylase	NA	19289-29	0.407732	78	NA	NA	Weak correlation	Spearman	OID30603	0.846008	88	0	0	Strong correlation	Spearman
Kirsher et al. (MS HAP Depletion - SomaScan 7K)	P06213	INSR	Insulin receptor	NA	3448-13	0.341367	78	NA	NA	Weak correlation	Spearman	OID30566	0.299271	68	0.0134497	0.018586	No correlation	Spearman
Kirsher et al. (MS HAP Depletion - SomaScan 7K)	P06276	BCHE	Cholinesterase	NA	15514-26	0.714969	78	NA	NA	Strong correlation	Spearman	OID30717	0.814255	88	0	0	Strong correlation	Spearman
Kirsher et al. (MS HAP Depletion - SomaScan 7K)	P06276	BCHE	Cholinesterase	NA	8239-223	0.72425	78	NA	NA	Strong correlation	Spearman	OID30717	0.814255	88	0	0	Strong correlation	Spearman
Kirsher et al. (MS HAP Depletion - SomaScan 7K)	P06280	GLA	Alpha-galactosidase A	NA	15588-17	0.160106	78	NA	NA	No correlation	Spearman	OID30594	0.444918	64	0.000265599	0.000432701	Weak correlation	Spearman
Kirsher et al. (MS HAP Depletion - SomaScan 7K)	P06396	GSN	Gelsolin	NA	16607-78	0.337371	78	NA	NA	Weak correlation	Spearman	OID30714	0.636419	88	2.66694e-11	7.10135e-11	Moderate correlation	Spearman
Kirsher et al. (MS HAP Depletion - SomaScan 7K)	P06396	GSN	Gelsolin	NA	4775-34	-0.105073	78	NA	NA	No correlation	Spearman	OID30714	0.636419	88	2.66694e-11	7.10135e-11	Moderate correlation	Spearman
Kirsher et al. (MS HAP Depletion - SomaScan 7K)	P06681	C2	Complement C2	NA	3186-2	0.379987	78	NA	NA	Weak correlation	Spearman	OID20410	0.586738	88	1.88565e-09	4.58814e-09	Moderate correlation	Spearman
Kirsher et al. (MS HAP Depletion - SomaScan 7K)	P06727	APOA4	Apolipoprotein A-IV	NA	17685-9	0.266202	78	NA	NA	No correlation	Spearman	OID30733	0.751964	88	0	0	Strong correlation	Spearman
Kirsher et al. (MS HAP Depletion - SomaScan 7K)	P06730	EIF4E	Eukaryotic translation initiation factor 4E	NA	19263-147	0.710037	78	NA	NA	Strong correlation	Spearman	OID30557	0.783284	62	0	0	Strong correlation	Spearman
Kirsher et al. (MS HAP Depletion - SomaScan 7K)	P06733	ENO1	Alpha-enolase	NA	11105-171	0.685327	78	NA	NA	Moderate correlation	Spearman	OID21037	0.836691	88	0	0	Strong correlation	Spearman
Kirsher et al. (MS HAP Depletion - SomaScan 7K)	P06744	GPI	Glucose-6-phosphate isomerase	NA	4272-46	0.72463	78	NA	NA	Strong correlation	Spearman	OID30680	0.872319	88	0	0	Strong correlation	Spearman
Kirsher et al. (MS HAP Depletion - SomaScan 7K)	P06748	NPM1	Nucleophosmin	NA	21244-57	0.406319	78	NA	NA	Weak correlation	Spearman	OID20961	-0.111888	12	0.732775	0.767443	No correlation	Spearman
Kirsher et al. (MS HAP Depletion - SomaScan 7K)	P06748	NPM1	Nucleophosmin	NA	8870-38	-0.0108059	78	NA	NA	No correlation	Spearman	OID20961	-0.111888	12	0.732775	0.767443	No correlation	Spearman
Kirsher et al. (MS HAP Depletion - SomaScan 7K)	P06858	LPL	Lipoprotein lipase	NA	21987-76	-0.207857	78	NA	NA	No correlation	Spearman	OID20188	0.821021	66	0	0	Strong correlation	Spearman
Kirsher et al. (MS HAP Depletion - SomaScan 7K)	P07093	SERPINE2	Glia-derived nexin	NA	19154-41	0.783963	78	NA	NA	Strong correlation	Spearman	OID30359	0.66772	64	1.87346e-09	4.56833e-09	Moderate correlation	Spearman
Kirsher et al. (MS HAP Depletion - SomaScan 7K)	P07093	SERPINE2	Glia-derived nexin	NA	3217-74	0.308301	78	NA	NA	Weak correlation	Spearman	OID30359	0.66772	64	1.87346e-09	4.56833e-09	Moderate correlation	Spearman
Kirsher et al. (MS HAP Depletion - SomaScan 7K)	P07148	FABP1	Fatty acid-binding protein, liver	NA	11516-7	0.449161	78	NA	NA	Weak correlation	Spearman	OID20778	0.884453	61	0	0	Strong correlation	Spearman
Kirsher et al. (MS HAP Depletion - SomaScan 7K)	P07225	PROS1	Vitamin K-dependent protein S	NA	2700-56	0.398829	78	NA	NA	Weak correlation	Spearman	OID30737	0.571495	88	6.05787e-09	1.41309e-08	Moderate correlation	Spearman
Kirsher et al. (MS HAP Depletion - SomaScan 7K)	P07237	P4HB	Protein disulfide-isomerase	NA	11450-110	0.232464	78	NA	NA	No correlation	Spearman	OID21509	0.537153	88	6.83184e-08	1.48045e-07	Moderate correlation	Spearman
Kirsher et al. (MS HAP Depletion - SomaScan 7K)	P07237	P4HB	Protein disulfide-isomerase	NA	4278-14	0.184345	78	NA	NA	No correlation	Spearman	OID21509	0.537153	88	6.83184e-08	1.48045e-07	Moderate correlation	Spearman
Kirsher et al. (MS HAP Depletion - SomaScan 7K)	P07307	ASGR2	Asialoglycoprotein receptor 2	NA	9474-22	0.00823264	78	NA	NA	No correlation	Spearman	OID30679	0.75342	88	2.47742e-17	7.19024e-17	Strong correlation	Spearman
Kirsher et al. (MS HAP Depletion - SomaScan 7K)	P07333	CSF1R	Macrophage colony-stimulating factor 1 receptor	NA	13682-47	0.65169	78	NA	NA	Moderate correlation	Spearman	OID30681	0.769983	88	1.82787e-18	5.44504e-18	Strong correlation	Spearman
Kirsher et al. (MS HAP Depletion - SomaScan 7K)	P07333	CSF1R	Macrophage colony-stimulating factor 1 receptor	NA	2638-12	0.652373	78	NA	NA	Moderate correlation	Spearman	OID30681	0.769983	88	1.82787e-18	5.44504e-18	Strong correlation	Spearman
Kirsher et al. (MS HAP Depletion - SomaScan 7K)	P07339	CTSD	Cathepsin D	NA	5508-62	0.64557	78	NA	NA	Moderate correlation	Spearman	OID20358	0.780441	88	0	0	Strong correlation	Spearman
Kirsher et al. (MS HAP Depletion - SomaScan 7K)	P07355	ANXA2	Annexin A2	NA	13700-10	0.216126	78	NA	NA	No correlation	Spearman	OID30263	0.10299	88	0.338991	0.385031	No correlation	Spearman
Kirsher et al. (MS HAP Depletion - SomaScan 7K)	P07355	ANXA2	Annexin A2	NA	4961-17	0.217112	78	NA	NA	No correlation	Spearman	OID30263	0.10299	88	0.338991	0.385031	No correlation	Spearman
Kirsher et al. (MS HAP Depletion - SomaScan 7K)	P07359	GP1BA	Platelet glycoprotein Ib alpha chain	NA	4990-87	0.205908	78	NA	NA	No correlation	Spearman	OID20381	0.625286	88	0	0	Moderate correlation	Spearman
Kirsher et al. (MS HAP Depletion - SomaScan 7K)	P07451	CA3	Carbonic anhydrase 3	NA	3799-11	0.850656	78	NA	NA	Strong correlation	Spearman	OID20271	0.87172	88	0	0	Strong correlation	Spearman
Kirsher et al. (MS HAP Depletion - SomaScan 7K)	P07478	PRSS2	Trypsin-2	NA	5034-79	0.614613	78	NA	NA	Moderate correlation	Spearman	OID20364	0.822919	88	0	0	Strong correlation	Spearman
Kirsher et al. (MS HAP Depletion - SomaScan 7K)	P07585	DCN	Decorin	NA	2666-53	-0.0462702	78	NA	NA	No correlation	Spearman	OID20106	0.284159	57	0.0325295	0.0432577	No correlation	Spearman
Kirsher et al. (MS HAP Depletion - SomaScan 7K)	P07602	PSAP	Prosaposin	NA	6207-10	0.213117	78	NA	NA	No correlation	Spearman	OID30419	0.310539	88	0.00335964	0.00494529	Weak correlation	Spearman
Kirsher et al. (MS HAP Depletion - SomaScan 7K)	P07741	APRT	Adenine phosphoribosyltransferase	NA	10088-37	0.267087	78	NA	NA	No correlation	Spearman	OID20927	0.651228	88	0	0	Moderate correlation	Spearman
Kirsher et al. (MS HAP Depletion - SomaScan 7K)	P07858	CTSB	Cathepsin B	NA	3061-61	-0.04321	78	NA	NA	No correlation	Spearman	OID20276	0.872847	88	0	0	Strong correlation	Spearman
Kirsher et al. (MS HAP Depletion - SomaScan 7K)	P07858	CTSB	Cathepsin B	NA	8007-19	0.652499	78	NA	NA	Moderate correlation	Spearman	OID20276	0.872847	88	0	0	Strong correlation	Spearman
Kirsher et al. (MS HAP Depletion - SomaScan 7K)	P07911	UMOD	Uromodulin	NA	9451-20	-0.271437	78	NA	NA	No correlation	Spearman	OID20237	0.904318	88	0	0	Strong correlation	Spearman
Kirsher et al. (MS HAP Depletion - SomaScan 7K)	P07949	RET	Proto-oncogene tyrosine-protein kinase receptor Ret	NA	3220-40	0.224674	78	NA	NA	No correlation	Spearman	OID21346	0.793115	33	6.54823e-07	1.30617e-06	Strong correlation	Spearman
Kirsher et al. (MS HAP Depletion - SomaScan 7K)	P07954	FH	Fumarate hydratase, mitochondrial	NA	13384-110	0.281557	78	NA	NA	No correlation	Spearman	OID30839	0.483333	9	0.1938	0.232271	Weak correlation	Spearman
Kirsher et al. (MS HAP Depletion - SomaScan 7K)	P07998	RNASE1	Ribonuclease pancreatic	NA	7211-2	0.612691	78	NA	NA	Moderate correlation	Spearman	OID30672	0.738318	88	2.24376e-16	6.41319e-16	Strong correlation	Spearman
Kirsher et al. (MS HAP Depletion - SomaScan 7K)	P08174	CD55	Complement decay-accelerating factor	NA	5069-9	0.454874	78	NA	NA	Weak correlation	Spearman	OID20377	0.0353809	88	0.743031	0.777275	No correlation	Spearman
Kirsher et al. (MS HAP Depletion - SomaScan 7K)	P08185	SERPINA6	Corticosteroid-binding globulin	NA	4785-30	-0.147131	78	NA	NA	No correlation	Spearman	OID30743	0.596116	88	8.92008e-10	2.25183e-09	Moderate correlation	Spearman
Kirsher et al. (MS HAP Depletion - SomaScan 7K)	P08217	CELA2A	Chymotrypsin-like elastase family member 2A	NA	7140-1	0.565785	78	NA	NA	Moderate correlation	Spearman	OID30411	0.840901	40	0	0	Strong correlation	Spearman
Kirsher et al. (MS HAP Depletion - SomaScan 7K)	P08236	GUSB	Beta-glucuronidase	NA	15562-24	0.909407	78	NA	NA	Strong correlation	Spearman	OID20296	0.858177	88	0	0	Strong correlation	Spearman
Kirsher et al. (MS HAP Depletion - SomaScan 7K)	P08254	MMP3	Stromelysin-1	NA	2788-55	0.632469	78	NA	NA	Moderate correlation	Spearman	OID21083	0.8601	88	7.20022e-27	2.24559e-26	Strong correlation	Spearman
Kirsher et al. (MS HAP Depletion - SomaScan 7K)	P08294	SOD3	Extracellular superoxide dismutase [Cu-Zn]	NA	5660-51	0.436984	78	NA	NA	Weak correlation	Spearman	OID30683	0.699468	88	3.43894e-14	9.46967e-14	Moderate correlation	Spearman
Kirsher et al. (MS HAP Depletion - SomaScan 7K)	P08294	SOD3	Extracellular superoxide dismutase [Cu-Zn]	NA	8463-2	0.645241	78	NA	NA	Moderate correlation	Spearman	OID30683	0.699468	88	3.43894e-14	9.46967e-14	Moderate correlation	Spearman
Kirsher et al. (MS HAP Depletion - SomaScan 7K)	P08319	ADH4	All-trans-retinol dehydrogenase [NAD(+)] ADH4	NA	8325-37	0.830069	78	NA	NA	Strong correlation	Spearman	OID20117	0.811877	78	1.92965e-19	5.79408e-19	Strong correlation	Spearman
Kirsher et al. (MS HAP Depletion - SomaScan 7K)	P08397	HMBS	Porphobilinogen deaminase	NA	11530-37	0.721519	78	NA	NA	Strong correlation	Spearman	OID21385	0.803248	88	0	0	Strong correlation	Spearman
Kirsher et al. (MS HAP Depletion - SomaScan 7K)	P08473	MME	Neprilysin	NA	20219-25	0.367266	78	NA	NA	Weak correlation	Spearman	OID21307	0.610959	74	1.49104e-08	3.42151e-08	Moderate correlation	Spearman
Kirsher et al. (MS HAP Depletion - SomaScan 7K)	P08571	CD14	Monocyte differentiation antigen CD14	NA	16914-104	0.454545	78	NA	NA	Weak correlation	Spearman	OID20378	0.670177	88	0	0	Moderate correlation	Spearman
Kirsher et al. (MS HAP Depletion - SomaScan 7K)	P08571	CD14	Monocyte differentiation antigen CD14	NA	8969-49	0.3785	78	NA	NA	Weak correlation	Spearman	OID20378	0.670177	88	0	0	Moderate correlation	Spearman
Kirsher et al. (MS HAP Depletion - SomaScan 7K)	P08581	MET	Hepatocyte growth factor receptor	NA	11814-29	0.318277	78	NA	NA	Weak correlation	Spearman	OID20269	0.536334	88	7.21464e-08	1.56041e-07	Moderate correlation	Spearman
Kirsher et al. (MS HAP Depletion - SomaScan 7K)	P08581	MET	Hepatocyte growth factor receptor	NA	2837-3	0.329936	78	NA	NA	Weak correlation	Spearman	OID20269	0.536334	88	7.21464e-08	1.56041e-07	Moderate correlation	Spearman
Kirsher et al. (MS HAP Depletion - SomaScan 7K)	P08603	CFH	Complement factor H	NA	4159-130	0.663501	78	NA	NA	Moderate correlation	Spearman	OID30790	0.523423	88	2.61727e-07	5.37254e-07	Moderate correlation	Spearman
Kirsher et al. (MS HAP Depletion - SomaScan 7K)	P08648	ITGA5	Integrin alpha-5	NA	6932-42	0.0194868	78	NA	NA	No correlation	Spearman	OID21139	0.393752	88	0.000165996	0.000276416	Weak correlation	Spearman
Kirsher et al. (MS HAP Depletion - SomaScan 7K)	P08670	VIM	Vimentin	NA	15540-6	0.494547	78	NA	NA	Weak correlation	Spearman	OID20053	-0.11752	88	0.274953	0.319693	No correlation	Spearman
Kirsher et al. (MS HAP Depletion - SomaScan 7K)	P08697	SERPINF2	Alpha-2-antiplasmin	NA	3024-18	0.332237	78	NA	NA	Weak correlation	Spearman	OID30779	0.462013	88	7.52083e-06	1.36731e-05	Weak correlation	Spearman
Kirsher et al. (MS HAP Depletion - SomaScan 7K)	P08709	F7	Coagulation factor VII	NA	3184-25	0.404292	78	NA	NA	Weak correlation	Spearman	OID20372	0.726445	88	0	0	Strong correlation	Spearman
Kirsher et al. (MS HAP Depletion - SomaScan 7K)	P08727	KRT19	Keratin, type I cytoskeletal 19	NA	15606-19	0.0862903	78	NA	NA	No correlation	Spearman	OID20596	0.0841813	47	0.57261	0.621612	No correlation	Spearman
Kirsher et al. (MS HAP Depletion - SomaScan 7K)	P08758	ANXA5	Annexin A5	NA	14158-17	0.155491	78	NA	NA	No correlation	Spearman	OID20810	0.137596	88	0.200721	0.240057	No correlation	Spearman
Kirsher et al. (MS HAP Depletion - SomaScan 7K)	P08833	IGFBP1	Insulin-like growth factor-binding protein 1	NA	13741-36	0.876676	78	NA	NA	Strong correlation	Spearman	OID20246	0.868486	78	0	0	Strong correlation	Spearman
Kirsher et al. (MS HAP Depletion - SomaScan 7K)	P08833	IGFBP1	Insulin-like growth factor-binding protein 1	NA	2771-35	0.838898	78	NA	NA	Strong correlation	Spearman	OID20246	0.868486	78	0	0	Strong correlation	Spearman
Kirsher et al. (MS HAP Depletion - SomaScan 7K)	P08887	IL6R	Interleukin-6 receptor subunit alpha	NA	15602-43	0.639323	78	NA	NA	Moderate correlation	Spearman	OID20385	0.653218	88	0	0	Moderate correlation	Spearman
Kirsher et al. (MS HAP Depletion - SomaScan 7K)	P08887	IL6R	Interleukin-6 receptor subunit alpha	NA	4139-71	0.640486	78	NA	NA	Moderate correlation	Spearman	OID20385	0.653218	88	0	0	Moderate correlation	Spearman
Kirsher et al. (MS HAP Depletion - SomaScan 7K)	P08887	IL6R	Interleukin-6 receptor subunit alpha	NA	8092-29	0.647669	78	NA	NA	Moderate correlation	Spearman	OID20385	0.653218	88	0	0	Moderate correlation	Spearman
Kirsher et al. (MS HAP Depletion - SomaScan 7K)	P09104	ENO2	Gamma-enolase	NA	10339-48	0.258969	78	NA	NA	No correlation	Spearman	OID21046	0.851203	88	0	0	Strong correlation	Spearman
Kirsher et al. (MS HAP Depletion - SomaScan 7K)	P09104	ENO2	Gamma-enolase	NA	11083-23	-0.0637468	78	NA	NA	No correlation	Spearman	OID21046	0.851203	88	0	0	Strong correlation	Spearman
Kirsher et al. (MS HAP Depletion - SomaScan 7K)	P09110	ACAA1	3-ketoacyl-CoA thiolase, peroxisomal	NA	17782-23	0.459675	78	NA	NA	Weak correlation	Spearman	OID21269	0.700734	22	0.00040581	0.000649346	Strong correlation	Spearman
Kirsher et al. (MS HAP Depletion - SomaScan 7K)	P09211	GSTP1	Glutathione S-transferase P	NA	13576-15	0.429965	78	NA	NA	Weak correlation	Spearman	OID20876	0.254271	88	0.0170418	0.0232089	No correlation	Spearman
Kirsher et al. (MS HAP Depletion - SomaScan 7K)	P09211	GSTP1	Glutathione S-transferase P	NA	4911-49	0.50232	78	NA	NA	Moderate correlation	Spearman	OID20876	0.254271	88	0.0170418	0.0232089	No correlation	Spearman
Kirsher et al. (MS HAP Depletion - SomaScan 7K)	P09237	MMP7	Matrilysin	NA	2789-26	0.469945	78	NA	NA	Weak correlation	Spearman	OID20087	0.70751	22	0.000337407	0.000544968	Strong correlation	Spearman
Kirsher et al. (MS HAP Depletion - SomaScan 7K)	P09237	MMP7	Matrilysin	NA	8475-15	0.16013	78	NA	NA	No correlation	Spearman	OID20087	0.70751	22	0.000337407	0.000544968	Strong correlation	Spearman
Kirsher et al. (MS HAP Depletion - SomaScan 7K)	P09326	CD48	CD48 antigen	NA	3292-75	0.516863	78	NA	NA	Moderate correlation	Spearman	OID20692	0.649246	75	0	0	Moderate correlation	Spearman
Kirsher et al. (MS HAP Depletion - SomaScan 7K)	P09382	LGALS1	Galectin-1	NA	8046-9	0.163115	78	NA	NA	No correlation	Spearman	OID20154	0.416576	88	6.31475e-05	0.000108514	Weak correlation	Spearman
Kirsher et al. (MS HAP Depletion - SomaScan 7K)	P09417	QDPR	Dihydropteridine reductase	NA	11257-1	0.721822	78	NA	NA	Strong correlation	Spearman	OID20174	0.641722	76	0	0	Moderate correlation	Spearman
Kirsher et al. (MS HAP Depletion - SomaScan 7K)	P09467	FBP1	Fructose-1,6-bisphosphatase 1	NA	7206-20	0.731939	78	NA	NA	Strong correlation	Spearman	OID20227	0.513878	88	4.59301e-07	9.29302e-07	Moderate correlation	Spearman
Kirsher et al. (MS HAP Depletion - SomaScan 7K)	P09486	SPARC	SPARC	NA	14110-200	0.142452	78	NA	NA	No correlation	Spearman	OID21511	0.896622	88	0	0	Strong correlation	Spearman
Kirsher et al. (MS HAP Depletion - SomaScan 7K)	P09486	SPARC	SPARC	NA	3043-49	0.666738	78	NA	NA	Moderate correlation	Spearman	OID21511	0.896622	88	0	0	Strong correlation	Spearman
Kirsher et al. (MS HAP Depletion - SomaScan 7K)	P09525	ANXA4	Annexin A4	NA	17164-15	0.0856739	78	NA	NA	No correlation	Spearman	OID20123	0.795974	88	0	0	Strong correlation	Spearman
Kirsher et al. (MS HAP Depletion - SomaScan 7K)	P09529	INHBB	Inhibin beta B chain	NA	13676-46	0.620278	78	NA	NA	Moderate correlation	Spearman	OID30625	0.406316	70	0.000535943	0.000845083	Weak correlation	Spearman
Kirsher et al. (MS HAP Depletion - SomaScan 7K)	P09529	INHBB	Inhibin beta B chain	NA	16746-12	-0.102619	78	NA	NA	No correlation	Spearman	OID30625	0.406316	70	0.000535943	0.000845083	Weak correlation	Spearman
Kirsher et al. (MS HAP Depletion - SomaScan 7K)	P09603	CSF1	Macrophage colony-stimulating factor 1	NA	10741-22	0.122288	78	NA	NA	No correlation	Spearman	OID20719	0.77153	88	0	0	Strong correlation	Spearman
Kirsher et al. (MS HAP Depletion - SomaScan 7K)	P09603	CSF1	Macrophage colony-stimulating factor 1	NA	3738-54	0.00909217	78	NA	NA	No correlation	Spearman	OID20719	0.77153	88	0	0	Strong correlation	Spearman
Kirsher et al. (MS HAP Depletion - SomaScan 7K)	P09619	PDGFRB	Platelet-derived growth factor receptor beta	NA	3459-49	0.810847	78	NA	NA	Strong correlation	Spearman	OID20268	0.834106	88	6.16653e-24	1.90219e-23	Strong correlation	Spearman
Kirsher et al. (MS HAP Depletion - SomaScan 7K)	P09668	CTSH	Pro-cathepsin H	NA	8465-52	0.568224	78	NA	NA	Moderate correlation	Spearman	OID20113	0.529059	88	1.86281e-07	3.88029e-07	Moderate correlation	Spearman
Kirsher et al. (MS HAP Depletion - SomaScan 7K)	P09668	CTSH	Pro-cathepsin H	NA	8644-46	0.416356	78	NA	NA	Weak correlation	Spearman	OID20113	0.529059	88	1.86281e-07	3.88029e-07	Moderate correlation	Spearman
Kirsher et al. (MS HAP Depletion - SomaScan 7K)	P09681	GIP	Gastric inhibitory polypeptide	NA	16292-288	-0.00696886	78	NA	NA	No correlation	Spearman	OID30288	0.693958	22	0.000485315	0.000769551	Moderate correlation	Spearman
Kirsher et al. (MS HAP Depletion - SomaScan 7K)	P09681	GIP	Gastric inhibitory polypeptide	NA	5755-29	0.0568627	78	NA	NA	No correlation	Spearman	OID30288	0.693958	22	0.000485315	0.000769551	Moderate correlation	Spearman
Kirsher et al. (MS HAP Depletion - SomaScan 7K)	P09871	C1S	Complement C1s subcomponent	NA	20203-45	0.394507	78	NA	NA	Weak correlation	Spearman	OID30731	0.375964	88	0.000337262	0.000544968	Weak correlation	Spearman
Kirsher et al. (MS HAP Depletion - SomaScan 7K)	P09871	C1S	Complement C1s subcomponent	NA	8840-61	0.379405	78	NA	NA	Weak correlation	Spearman	OID30731	0.375964	88	0.000337262	0.000544968	Weak correlation	Spearman
Kirsher et al. (MS HAP Depletion - SomaScan 7K)	P09958	FURIN	Furin	NA	6276-16	0.157742	78	NA	NA	No correlation	Spearman	OID21514	0.600936	33	0.00028676	0.000465831	Moderate correlation	Spearman
Kirsher et al. (MS HAP Depletion - SomaScan 7K)	P09960	LTA4H	Leukotriene A-4 hydrolase	NA	3204-2	0.38067	78	NA	NA	Weak correlation	Spearman	OID21452	0.500123	88	1.00464e-06	1.96574e-06	Moderate correlation	Spearman
Kirsher et al. (MS HAP Depletion - SomaScan 7K)	P10451	SPP1	Osteopontin	NA	13113-7	0.635428	78	NA	NA	Moderate correlation	Spearman	OID20322	0.754676	88	0	0	Strong correlation	Spearman
Kirsher et al. (MS HAP Depletion - SomaScan 7K)	P10599	TXN	Thioredoxin	NA	8813-160	0.277422	78	NA	NA	No correlation	Spearman	OID30670	0.70024	88	0	0	Strong correlation	Spearman
Kirsher et al. (MS HAP Depletion - SomaScan 7K)	P10643	C7	Complement component C7	NA	13731-14	0.637021	78	NA	NA	Moderate correlation	Spearman	OID30766	0.756801	88	1.47995e-17	4.32867e-17	Strong correlation	Spearman
Kirsher et al. (MS HAP Depletion - SomaScan 7K)	P10643	C7	Complement component C7	NA	2888-49	0.54524	78	NA	NA	Moderate correlation	Spearman	OID30766	0.756801	88	1.47995e-17	4.32867e-17	Strong correlation	Spearman
Kirsher et al. (MS HAP Depletion - SomaScan 7K)	P10644	PRKAR1A	cAMP-dependent protein kinase type I-alpha regulatory subunit	NA	21483-155	0.289344	78	NA	NA	No correlation	Spearman	OID20146	0.636728	75	1.03205e-10	2.70973e-10	Moderate correlation	Spearman
Kirsher et al. (MS HAP Depletion - SomaScan 7K)	P10645	CHGA	Chromogranin-A	NA	11184-51	0.919878	78	NA	NA	Strong correlation	Spearman	OID30403	0.894949	88	0	0	Strong correlation	Spearman
Kirsher et al. (MS HAP Depletion - SomaScan 7K)	P10645	CHGA	Chromogranin-A	NA	8476-11	0.866817	78	NA	NA	Strong correlation	Spearman	OID30403	0.894949	88	0	0	Strong correlation	Spearman
Kirsher et al. (MS HAP Depletion - SomaScan 7K)	P10646	TFPI	Tissue factor pathway inhibitor	NA	3336-50	0.457327	78	NA	NA	Weak correlation	Spearman	OID20388	0.683932	88	0	0	Moderate correlation	Spearman
Kirsher et al. (MS HAP Depletion - SomaScan 7K)	P10721	KIT	Mast/stem cell growth factor receptor Kit	NA	2475-1	0.575766	78	NA	NA	Moderate correlation	Spearman	OID20370	0.832782	88	0	0	Strong correlation	Spearman
Kirsher et al. (MS HAP Depletion - SomaScan 7K)	P10746	UROS	Uroporphyrinogen-III synthase	NA	11248-43	0.44851	78	NA	NA	Weak correlation	Spearman	OID30964	0.579091	28	0.00151026	0.00230105	Moderate correlation	Spearman
Kirsher et al. (MS HAP Depletion - SomaScan 7K)	P10909	CLU	Clusterin	NA	4542-24	0.144931	78	NA	NA	No correlation	Spearman	OID30732	0.400444	88	0.00012588	0.000211172	Weak correlation	Spearman
Kirsher et al. (MS HAP Depletion - SomaScan 7K)	P10912	GHR	Growth hormone receptor	NA	2948-58	0.898835	78	NA	NA	Strong correlation	Spearman	OID30574	0.876708	88	4.52267e-29	1.41443e-28	Strong correlation	Spearman
Kirsher et al. (MS HAP Depletion - SomaScan 7K)	P11215	ITGAM	Integrin alpha-M	NA	21981-2	-0.0337559	78	NA	NA	No correlation	Spearman	OID21071	0.602103	74	2.80199e-08	6.30168e-08	Moderate correlation	Spearman
Kirsher et al. (MS HAP Depletion - SomaScan 7K)	P11226	MBL2	Mannose-binding protein C	NA	3000-66	0.951921	78	NA	NA	Strong correlation	Spearman	OID30759	0.970972	88	3.29761e-55	1.06371e-54	Strong correlation	Spearman
Kirsher et al. (MS HAP Depletion - SomaScan 7K)	P11279	LAMP1	Lysosome-associated membrane glycoprotein 1	NA	16902-17	0.0409219	78	NA	NA	No correlation	Spearman	OID30416	0.453788	88	1.129e-05	2.02324e-05	Weak correlation	Spearman
Kirsher et al. (MS HAP Depletion - SomaScan 7K)	P11717	IGF2R	Cation-independent mannose-6-phosphate receptor	NA	16057-6	0.365951	78	NA	NA	Weak correlation	Spearman	OID21146	0.58346	88	4.0031e-09	9.57522e-09	Moderate correlation	Spearman
Kirsher et al. (MS HAP Depletion - SomaScan 7K)	P11717	IGF2R	Cation-independent mannose-6-phosphate receptor	NA	3676-15	0.32116	78	NA	NA	Weak correlation	Spearman	OID21146	0.58346	88	4.0031e-09	9.57522e-09	Moderate correlation	Spearman
Kirsher et al. (MS HAP Depletion - SomaScan 7K)	P12081	HARS1	Histidine--tRNA ligase, cytoplasmic	NA	17450-51	0.784342	78	NA	NA	Strong correlation	Spearman	OID21086	0.854551	63	0	0	Strong correlation	Spearman
Kirsher et al. (MS HAP Depletion - SomaScan 7K)	P12111	COL6A3	Collagen alpha-3(VI) chain	NA	10511-10	0.186181	78	NA	NA	No correlation	Spearman	OID20292	0.223821	88	0.0362596	0.0480482	No correlation	Spearman
Kirsher et al. (MS HAP Depletion - SomaScan 7K)	P12111	COL6A3	Collagen alpha-3(VI) chain	NA	11196-31	0.0485467	78	NA	NA	No correlation	Spearman	OID20292	0.223821	88	0.0362596	0.0480482	No correlation	Spearman
Kirsher et al. (MS HAP Depletion - SomaScan 7K)	P12318	FCGR2A	Low affinity immunoglobulin gamma Fc region receptor II-a	NA	3309-2	0.517723	78	NA	NA	Moderate correlation	Spearman	OID20391	0.697017	88	0	0	Moderate correlation	Spearman
Kirsher et al. (MS HAP Depletion - SomaScan 7K)	P12429	ANXA3	Annexin A3	NA	17163-117	0.288334	78	NA	NA	No correlation	Spearman	OID21036	0.892149	88	0	0	Strong correlation	Spearman
Kirsher et al. (MS HAP Depletion - SomaScan 7K)	P12644	BMP4	Bone morphogenetic protein 4	NA	15667-39	0.286913	78	NA	NA	No correlation	Spearman	OID20994	0.733333	9	0.0311232	0.0414365	Strong correlation	Spearman
Kirsher et al. (MS HAP Depletion - SomaScan 7K)	P12644	BMP4	Bone morphogenetic protein 4	NA	6326-20	-0.137901	78	NA	NA	No correlation	Spearman	OID20994	0.733333	9	0.0311232	0.0414365	Strong correlation	Spearman
Kirsher et al. (MS HAP Depletion - SomaScan 7K)	P12821	ACE	Angiotensin-converting enzyme	NA	10714-7	0.676471	78	NA	NA	Moderate correlation	Spearman	OID30696	0.71026	88	0	0	Strong correlation	Spearman
Kirsher et al. (MS HAP Depletion - SomaScan 7K)	P12830	CDH1	Cadherin-1	NA	14759-149	0.124597	78	NA	NA	No correlation	Spearman	OID20353	0.706351	88	0	0	Strong correlation	Spearman
Kirsher et al. (MS HAP Depletion - SomaScan 7K)	P12830	CDH1	Cadherin-1	NA	18429-10	0.286879	78	NA	NA	No correlation	Spearman	OID20353	0.706351	88	0	0	Strong correlation	Spearman
Kirsher et al. (MS HAP Depletion - SomaScan 7K)	P12830	CDH1	Cadherin-1	NA	2501-51	0.23087	78	NA	NA	No correlation	Spearman	OID20353	0.706351	88	0	0	Strong correlation	Spearman
Kirsher et al. (MS HAP Depletion - SomaScan 7K)	P12931	SRC	Proto-oncogene tyrosine-protein kinase Src	NA	15433-4	0.616105	78	NA	NA	Moderate correlation	Spearman	OID21521	0.903931	88	0	0	Strong correlation	Spearman
Kirsher et al. (MS HAP Depletion - SomaScan 7K)	P12931	SRC	Proto-oncogene tyrosine-protein kinase Src	NA	5488-74	0.745267	78	NA	NA	Strong correlation	Spearman	OID21521	0.903931	88	0	0	Strong correlation	Spearman
Kirsher et al. (MS HAP Depletion - SomaScan 7K)	P13224	GP1BB	Platelet glycoprotein Ib beta chain	NA	21514-1	0.311769	78	NA	NA	Weak correlation	Spearman	OID30174	0.124242	45	0.414873	0.466525	No correlation	Spearman
Kirsher et al. (MS HAP Depletion - SomaScan 7K)	P13501	CCL5	C-C motif chemokine 5	NA	2523-31	0.604472	78	NA	NA	Moderate correlation	Spearman	OID20412	0.780564	88	0	0	Strong correlation	Spearman
Kirsher et al. (MS HAP Depletion - SomaScan 7K)	P13501	CCL5	C-C motif chemokine 5	NA	5480-49	0.62408	78	NA	NA	Moderate correlation	Spearman	OID20412	0.780564	88	0	0	Strong correlation	Spearman
Kirsher et al. (MS HAP Depletion - SomaScan 7K)	P13591	NCAM1	Neural cell adhesion molecule 1	NA	20161-41	0.637805	78	NA	NA	Moderate correlation	Spearman	OID20354	0.553027	88	4.04665e-08	8.95816e-08	Moderate correlation	Spearman
Kirsher et al. (MS HAP Depletion - SomaScan 7K)	P13591	NCAM1	Neural cell adhesion molecule 1	NA	4498-62	0.638387	78	NA	NA	Moderate correlation	Spearman	OID20354	0.553027	88	4.04665e-08	8.95816e-08	Moderate correlation	Spearman
Kirsher et al. (MS HAP Depletion - SomaScan 7K)	P13598	ICAM2	Intercellular adhesion molecule 2	NA	14756-29	0.446402	78	NA	NA	Weak correlation	Spearman	OID20248	0.633405	88	0	0	Moderate correlation	Spearman
Kirsher et al. (MS HAP Depletion - SomaScan 7K)	P13598	ICAM2	Intercellular adhesion molecule 2	NA	5486-73	0.116327	78	NA	NA	No correlation	Spearman	OID20248	0.633405	88	0	0	Moderate correlation	Spearman
Kirsher et al. (MS HAP Depletion - SomaScan 7K)	P13611	VCAN	Versican core protein	NA	9561-21	-0.0135561	78	NA	NA	No correlation	Spearman	OID21026	0.596439	88	8.93553e-10	2.25183e-09	Moderate correlation	Spearman
Kirsher et al. (MS HAP Depletion - SomaScan 7K)	P13647	KRT5	Keratin, type II cytoskeletal 5	NA	11177-16	-0.0995087	78	NA	NA	No correlation	Spearman	OID20860	0.0137367	88	0.898774	0.915809	No correlation	Spearman
Kirsher et al. (MS HAP Depletion - SomaScan 7K)	P13667	PDIA4	Protein disulfide-isomerase A4	NA	20525-200	0.221057	78	NA	NA	No correlation	Spearman	OID30375	0.754958	88	0	0	Strong correlation	Spearman
Kirsher et al. (MS HAP Depletion - SomaScan 7K)	P13667	PDIA4	Protein disulfide-isomerase A4	NA	7146-16	-0.0727247	78	NA	NA	No correlation	Spearman	OID30375	0.754958	88	0	0	Strong correlation	Spearman
Kirsher et al. (MS HAP Depletion - SomaScan 7K)	P13667	PDIA4	Protein disulfide-isomerase A4	NA	7146-5	0.0679717	78	NA	NA	No correlation	Spearman	OID30375	0.754958	88	0	0	Strong correlation	Spearman
Kirsher et al. (MS HAP Depletion - SomaScan 7K)	P13686	ACP5	Tartrate-resistant acid phosphatase type 5	NA	3232-28	0.561805	78	NA	NA	Moderate correlation	Spearman	OID20314	0.512605	35	0.00188445	0.00284811	Moderate correlation	Spearman
Kirsher et al. (MS HAP Depletion - SomaScan 7K)	P13693	TPT1	Translationally-controlled tumor protein	NA	14072-9	0.385146	78	NA	NA	Weak correlation	Spearman	OID20476	0.114808	88	0.286242	0.331114	No correlation	Spearman
Kirsher et al. (MS HAP Depletion - SomaScan 7K)	P13693	TPT1	Translationally-controlled tumor protein	NA	3872-2	0.483782	78	NA	NA	Weak correlation	Spearman	OID20476	0.114808	88	0.286242	0.331114	No correlation	Spearman
Kirsher et al. (MS HAP Depletion - SomaScan 7K)	P13727	PRG2	Bone marrow proteoglycan	NA	7258-5	0.298949	78	NA	NA	No correlation	Spearman	OID30381	0.768818	88	0	0	Strong correlation	Spearman
Kirsher et al. (MS HAP Depletion - SomaScan 7K)	P13796	LCP1	Plastin-2	NA	17231-1	0.539195	78	NA	NA	Moderate correlation	Spearman	OID30367	0.598623	88	6.09558e-10	1.54998e-09	Moderate correlation	Spearman
Kirsher et al. (MS HAP Depletion - SomaScan 7K)	P13796	LCP1	Plastin-2	NA	9749-190	0.588842	78	NA	NA	Moderate correlation	Spearman	OID30367	0.598623	88	6.09558e-10	1.54998e-09	Moderate correlation	Spearman
Kirsher et al. (MS HAP Depletion - SomaScan 7K)	P13929	ENO3	Beta-enolase	NA	16616-137	0.284867	78	NA	NA	No correlation	Spearman	OID30209	-0.00996678	43	0.949582	0.957212	No correlation	Spearman
Kirsher et al. (MS HAP Depletion - SomaScan 7K)	P13987	CD59	CD59 glycoprotein	NA	10480-33	0.0228634	78	NA	NA	No correlation	Spearman	OID20339	0.611074	88	0	0	Moderate correlation	Spearman
Kirsher et al. (MS HAP Depletion - SomaScan 7K)	P13987	CD59	CD59 glycoprotein	NA	11514-196	0.432365	78	NA	NA	Weak correlation	Spearman	OID20339	0.611074	88	0	0	Moderate correlation	Spearman
Kirsher et al. (MS HAP Depletion - SomaScan 7K)	P14151	SELL	L-selectin	NA	4831-4	0.687629	78	NA	NA	Moderate correlation	Spearman	OID30752	0.717745	88	0	0	Strong correlation	Spearman
Kirsher et al. (MS HAP Depletion - SomaScan 7K)	P14174	MIF	Macrophage migration inhibitory factor	NA	5356-2	0.174801	78	NA	NA	No correlation	Spearman	OID21073	0.856733	88	0	0	Strong correlation	Spearman
Kirsher et al. (MS HAP Depletion - SomaScan 7K)	P14174	MIF	Macrophage migration inhibitory factor	NA	8221-19	0.254138	78	NA	NA	No correlation	Spearman	OID21073	0.856733	88	0	0	Strong correlation	Spearman
Kirsher et al. (MS HAP Depletion - SomaScan 7K)	P14207	FOLR2	Folate receptor beta	NA	15587-20	0.443392	78	NA	NA	Weak correlation	Spearman	OID21062	0.612518	88	0	0	Moderate correlation	Spearman
Kirsher et al. (MS HAP Depletion - SomaScan 7K)	P14317	HCLS1	Hematopoietic lineage cell-specific protein	NA	21439-37	0.589929	78	NA	NA	Moderate correlation	Spearman	OID20648	0.641941	64	2.60694e-08	5.87473e-08	Moderate correlation	Spearman
Kirsher et al. (MS HAP Depletion - SomaScan 7K)	P14384	CPM	Carboxypeptidase M	NA	7768-10	0.499412	78	NA	NA	Weak correlation	Spearman	OID21054	0.722852	88	0	0	Strong correlation	Spearman
Kirsher et al. (MS HAP Depletion - SomaScan 7K)	P14384	CPM	Carboxypeptidase M	NA	9416-77	0.614891	78	NA	NA	Moderate correlation	Spearman	OID21054	0.722852	88	0	0	Strong correlation	Spearman
Kirsher et al. (MS HAP Depletion - SomaScan 7K)	P14415	ATP1B2	Sodium/potassium-transporting ATPase subunit beta-2	NA	7218-87	0.436842	78	NA	NA	Weak correlation	Spearman	OID30118	-0.0559006	22	0.805059	0.835397	No correlation	Spearman
Kirsher et al. (MS HAP Depletion - SomaScan 7K)	P14543	NID1	Nidogen-1	NA	3213-65	0.583733	78	NA	NA	Moderate correlation	Spearman	OID20362	0.75966	88	0	0	Strong correlation	Spearman
Kirsher et al. (MS HAP Depletion - SomaScan 7K)	P14555	PLA2G2A	Phospholipase A2, membrane associated	NA	2692-74	0.172557	78	NA	NA	No correlation	Spearman	OID20274	0.677992	36	9.8326e-06	1.76768e-05	Moderate correlation	Spearman
Kirsher et al. (MS HAP Depletion - SomaScan 7K)	P14625	HSP90B1	Endoplasmin	NA	6393-63	0.639272	78	NA	NA	Moderate correlation	Spearman	OID20829	-0.0624846	88	0.562361	0.612252	No correlation	Spearman
Kirsher et al. (MS HAP Depletion - SomaScan 7K)	P14778	IL1R1	Interleukin-1 receptor type 1	NA	2991-9	0.385526	78	NA	NA	Weak correlation	Spearman	OID21116	0.453482	88	9.12264e-06	1.64266e-05	Weak correlation	Spearman
Kirsher et al. (MS HAP Depletion - SomaScan 7K)	P14780	MMP9	Matrix metalloproteinase-9	NA	2579-17	0.845597	78	NA	NA	Strong correlation	Spearman	OID21103	0.924941	88	0	0	Strong correlation	Spearman
Kirsher et al. (MS HAP Depletion - SomaScan 7K)	P14868	DARS1	Aspartate--tRNA ligase, cytoplasmic	NA	12675-14	0.840261	78	NA	NA	Strong correlation	Spearman	OID20903	0.734436	76	0	0	Strong correlation	Spearman
Kirsher et al. (MS HAP Depletion - SomaScan 7K)	P15085	CPA1	Carboxypeptidase A1	NA	19760-26	0.683936	78	NA	NA	Moderate correlation	Spearman	OID20280	0.91444	88	1.53732e-35	4.9168e-35	Strong correlation	Spearman
Kirsher et al. (MS HAP Depletion - SomaScan 7K)	P15085	CPA1	Carboxypeptidase A1	NA	23981-172	0.205897	78	NA	NA	No correlation	Spearman	OID20280	0.91444	88	1.53732e-35	4.9168e-35	Strong correlation	Spearman
Kirsher et al. (MS HAP Depletion - SomaScan 7K)	P15086	CPB1	Carboxypeptidase B	NA	15375-49	0.835228	78	NA	NA	Strong correlation	Spearman	OID20289	0.819925	88	0	0	Strong correlation	Spearman
Kirsher et al. (MS HAP Depletion - SomaScan 7K)	P15086	CPB1	Carboxypeptidase B	NA	6356-3	0.855613	78	NA	NA	Strong correlation	Spearman	OID20289	0.819925	88	0	0	Strong correlation	Spearman
Kirsher et al. (MS HAP Depletion - SomaScan 7K)	P15090	FABP4	Fatty acid-binding protein, adipocyte	NA	15386-7	0.903287	78	NA	NA	Strong correlation	Spearman	OID20245	0.888274	88	0	0	Strong correlation	Spearman
Kirsher et al. (MS HAP Depletion - SomaScan 7K)	P15090	FABP4	Fatty acid-binding protein, adipocyte	NA	9851-9	0.913378	78	NA	NA	Strong correlation	Spearman	OID20245	0.888274	88	0	0	Strong correlation	Spearman
Kirsher et al. (MS HAP Depletion - SomaScan 7K)	P15121	AKR1B1	Aldo-keto reductase family 1 member B1	NA	16606-85	0.535477	78	NA	NA	Moderate correlation	Spearman	OID21244	0.527104	88	2.0975e-07	4.33713e-07	Moderate correlation	Spearman
Kirsher et al. (MS HAP Depletion - SomaScan 7K)	P15121	AKR1B1	Aldo-keto reductase family 1 member B1	NA	9854-36	0.7264	78	NA	NA	Strong correlation	Spearman	OID21244	0.527104	88	2.0975e-07	4.33713e-07	Moderate correlation	Spearman
Kirsher et al. (MS HAP Depletion - SomaScan 7K)	P15144	ANPEP	Aminopeptidase N	NA	15457-14	-0.285322	78	NA	NA	No correlation	Spearman	OID20350	0.68478	88	1.88022e-13	5.12746e-13	Moderate correlation	Spearman
Kirsher et al. (MS HAP Depletion - SomaScan 7K)	P15289	ARSA	Arylsulfatase A	NA	3583-54	0.221211	78	NA	NA	No correlation	Spearman	OID21138	0.349845	18	0.15495	0.189533	Weak correlation	Spearman
Kirsher et al. (MS HAP Depletion - SomaScan 7K)	P15289	ARSA	Arylsulfatase A	NA	8790-6	-0.124008	78	NA	NA	No correlation	Spearman	OID21138	0.349845	18	0.15495	0.189533	Weak correlation	Spearman
Kirsher et al. (MS HAP Depletion - SomaScan 7K)	P15291	B4GALT1	Beta-1,4-galactosyltransferase 1	NA	13381-49	0.446427	78	NA	NA	Weak correlation	Spearman	OID20780	0.612148	88	0	0	Moderate correlation	Spearman
Kirsher et al. (MS HAP Depletion - SomaScan 7K)	P15311	EZR	Ezrin	NA	9753-17	-0.180212	78	NA	NA	No correlation	Spearman	OID21017	0.464848	88	6.52327e-06	1.19558e-05	Weak correlation	Spearman
Kirsher et al. (MS HAP Depletion - SomaScan 7K)	P15509	CSF2RA	Granulocyte-macrophage colony-stimulating factor receptor subunit alpha	NA	10438-19	0.410681	78	NA	NA	Weak correlation	Spearman	OID20915	0.689893	74	0	0	Moderate correlation	Spearman
Kirsher et al. (MS HAP Depletion - SomaScan 7K)	P15529	CD46	Membrane cofactor protein	NA	17682-1	0.454343	78	NA	NA	Weak correlation	Spearman	OID20380	0.599116	88	5.52007e-10	1.40681e-09	Moderate correlation	Spearman
Kirsher et al. (MS HAP Depletion - SomaScan 7K)	P15531	NME1	Nucleoside diphosphate kinase A	NA	5909-51	0.368558	78	NA	NA	Weak correlation	Spearman	OID30451	0.0811877	88	0.451357	0.504038	No correlation	Spearman
Kirsher et al. (MS HAP Depletion - SomaScan 7K)	P15907	ST6GAL1	Beta-galactoside alpha-2,6-sialyltransferase 1	NA	6035-2	0.0754951	78	NA	NA	No correlation	Spearman	OID20302	0.508242	88	6.35379e-07	1.27189e-06	Moderate correlation	Spearman
Kirsher et al. (MS HAP Depletion - SomaScan 7K)	P16035	TIMP2	Metalloproteinase inhibitor 2	NA	2278-61	0.299182	78	NA	NA	No correlation	Spearman	OID30318	0.430876	88	3.33121e-05	5.83996e-05	Weak correlation	Spearman
Kirsher et al. (MS HAP Depletion - SomaScan 7K)	P16109	SELP	P-selectin	NA	4154-57	0.461703	78	NA	NA	Weak correlation	Spearman	OID20379	0.830381	88	1.47441e-23	4.53573e-23	Strong correlation	Spearman
Kirsher et al. (MS HAP Depletion - SomaScan 7K)	P16112	ACAN	Aggrecan core protein	NA	3280-49	0.182741	78	NA	NA	No correlation	Spearman	OID20159	0.534025	88	1.37316e-07	2.90317e-07	Moderate correlation	Spearman
Kirsher et al. (MS HAP Depletion - SomaScan 7K)	P16233	PNLIP	Pancreatic triacylglycerol lipase	NA	15613-16	0.857831	78	NA	NA	Strong correlation	Spearman	OID30693	0.857983	76	4.1834e-23	1.28344e-22	Strong correlation	Spearman
Kirsher et al. (MS HAP Depletion - SomaScan 7K)	P16234	PDGFRA	Platelet-derived growth factor receptor alpha	NA	10366-11	0.281402	78	NA	NA	No correlation	Spearman	OID20133	0.0274194	31	0.883719	0.905371	No correlation	Spearman
Kirsher et al. (MS HAP Depletion - SomaScan 7K)	P16278	GLB1	Beta-galactosidase	NA	10554-23	-0.0508365	78	NA	NA	No correlation	Spearman	OID20949	0.296522	24	0.159157	0.194468	No correlation	Spearman
Kirsher et al. (MS HAP Depletion - SomaScan 7K)	P16284	PECAM1	Platelet endothelial cell adhesion molecule	NA	2695-25	-0.109397	78	NA	NA	No correlation	Spearman	OID21131	0.450988	88	1.29364e-05	2.30366e-05	Weak correlation	Spearman
Kirsher et al. (MS HAP Depletion - SomaScan 7K)	P16444	DPEP1	Dipeptidase 1	NA	10528-2	-0.231299	78	NA	NA	No correlation	Spearman	OID20897	0.736698	78	1.49625e-14	4.17103e-14	Strong correlation	Spearman
Kirsher et al. (MS HAP Depletion - SomaScan 7K)	P16444	DPEP1	Dipeptidase 1	NA	8794-13	0.140534	78	NA	NA	No correlation	Spearman	OID20897	0.736698	78	1.49625e-14	4.17103e-14	Strong correlation	Spearman
Kirsher et al. (MS HAP Depletion - SomaScan 7K)	P16562	CRISP2	Cysteine-rich secretory protein 2	NA	9282-12	0.855702	78	NA	NA	Strong correlation	Spearman	OID21456	0.904009	22	3.66016e-06	6.91024e-06	Strong correlation	Spearman
Kirsher et al. (MS HAP Depletion - SomaScan 7K)	P16581	SELE	E-selectin	NA	3470-1	0.770053	78	NA	NA	Strong correlation	Spearman	OID20290	0.895565	88	0	0	Strong correlation	Spearman
Kirsher et al. (MS HAP Depletion - SomaScan 7K)	P16671	CD36	Platelet glycoprotein 4	NA	2973-15	0.341013	78	NA	NA	Weak correlation	Spearman	OID30485	0.326987	88	0.00196886	0.00296775	Weak correlation	Spearman
Kirsher et al. (MS HAP Depletion - SomaScan 7K)	P16870	CPE	Carboxypeptidase E	NA	5343-74	-0.306607	78	NA	NA	No correlation	Spearman	OID21392	-0.192308	13	0.529185	0.580149	No correlation	Spearman
Kirsher et al. (MS HAP Depletion - SomaScan 7K)	P16870	CPE	Carboxypeptidase E	NA	6024-68	-0.262491	78	NA	NA	No correlation	Spearman	OID21392	-0.192308	13	0.529185	0.580149	No correlation	Spearman
Kirsher et al. (MS HAP Depletion - SomaScan 7K)	P16871	IL7R	Interleukin-7 receptor subunit alpha	NA	5089-11	-0.20649	78	NA	NA	No correlation	Spearman	OID21136	0.730914	74	0	0	Strong correlation	Spearman
Kirsher et al. (MS HAP Depletion - SomaScan 7K)	P17174	GOT1	Aspartate aminotransferase, cytoplasmic	NA	4912-17	-0.210106	78	NA	NA	No correlation	Spearman	OID30417	0.704924	88	0	0	Strong correlation	Spearman
Kirsher et al. (MS HAP Depletion - SomaScan 7K)	P17181	IFNAR1	Interferon alpha/beta receptor 1	NA	6055-53	-0.112912	78	NA	NA	No correlation	Spearman	OID31491	0.468045	57	0.00028288	0.000460189	Weak correlation	Spearman
Kirsher et al. (MS HAP Depletion - SomaScan 7K)	P17181	IFNAR1	Interferon alpha/beta receptor 1	NA	9183-7	-0.0813875	78	NA	NA	No correlation	Spearman	OID31491	0.468045	57	0.00028288	0.000460189	Weak correlation	Spearman
Kirsher et al. (MS HAP Depletion - SomaScan 7K)	P17301	ITGA2	Integrin alpha-2	NA	15603-20	0.0236475	78	NA	NA	No correlation	Spearman	OID30570	0.694745	88	0	0	Moderate correlation	Spearman
Kirsher et al. (MS HAP Depletion - SomaScan 7K)	P17405	SMPD1	Sphingomyelin phosphodiesterase	NA	10818-36	0.751717	78	NA	NA	Strong correlation	Spearman	OID21028	0.701426	88	2.72085e-14	7.52902e-14	Strong correlation	Spearman
Kirsher et al. (MS HAP Depletion - SomaScan 7K)	P17813	ENG	Endoglin	NA	4908-6	0.0502289	78	NA	NA	No correlation	Spearman	OID20287	0.361012	88	0.000594652	0.000932448	Weak correlation	Spearman
Kirsher et al. (MS HAP Depletion - SomaScan 7K)	P17900	GM2A	Ganglioside GM2 activator	NA	15441-6	0.548603	78	NA	NA	Moderate correlation	Spearman	OID30413	0.620108	88	0	0	Moderate correlation	Spearman
Kirsher et al. (MS HAP Depletion - SomaScan 7K)	P17927	CR1	Complement receptor type 1	NA	19556-12	0.713932	78	NA	NA	Strong correlation	Spearman	OID30697	0.644503	88	1.23866e-11	3.32963e-11	Moderate correlation	Spearman
Kirsher et al. (MS HAP Depletion - SomaScan 7K)	P17931	LGALS3	Galectin-3	NA	3066-12	0.286438	78	NA	NA	No correlation	Spearman	OID20284	0.391286	88	0.000183553	0.000303413	Weak correlation	Spearman
Kirsher et al. (MS HAP Depletion - SomaScan 7K)	P17936	IGFBP3	Insulin-like growth factor-binding protein 3	NA	2571-12	0.505532	78	NA	NA	Moderate correlation	Spearman	OID20398	0.715332	88	0	0	Strong correlation	Spearman
Kirsher et al. (MS HAP Depletion - SomaScan 7K)	P17980	PSMC3	26S proteasome regulatory subunit 6A	NA	23665-35	0.261447	78	NA	NA	No correlation	Spearman	OID31200	0.181479	75	0.119059	0.1482	No correlation	Spearman
Kirsher et al. (MS HAP Depletion - SomaScan 7K)	P18065	IGFBP2	Insulin-like growth factor-binding protein 2	NA	22985-160	0.92835	78	NA	NA	Strong correlation	Spearman	OID20325	0.882709	88	0	0	Strong correlation	Spearman
Kirsher et al. (MS HAP Depletion - SomaScan 7K)	P18065	IGFBP2	Insulin-like growth factor-binding protein 2	NA	2570-72	0.912847	78	NA	NA	Strong correlation	Spearman	OID20325	0.882709	88	0	0	Strong correlation	Spearman
Kirsher et al. (MS HAP Depletion - SomaScan 7K)	P18065	IGFBP2	Insulin-like growth factor-binding protein 2	NA	8469-41	0.919068	78	NA	NA	Strong correlation	Spearman	OID20325	0.882709	88	0	0	Strong correlation	Spearman
Kirsher et al. (MS HAP Depletion - SomaScan 7K)	P18065	IGFBP2	Insulin-like growth factor-binding protein 2	NA	8819-3	0.919422	78	NA	NA	Strong correlation	Spearman	OID20325	0.882709	88	0	0	Strong correlation	Spearman
Kirsher et al. (MS HAP Depletion - SomaScan 7K)	P18084	ITGB5	Integrin beta-5	NA	7755-37	-0.0889051	78	NA	NA	No correlation	Spearman	OID21522	0.255004	34	0.145239	0.178622	No correlation	Spearman
Kirsher et al. (MS HAP Depletion - SomaScan 7K)	P18428	LBP	Lipopolysaccharide-binding protein	NA	3074-6	0.424171	78	NA	NA	Weak correlation	Spearman	OID20355	0.772445	88	0	0	Strong correlation	Spearman
Kirsher et al. (MS HAP Depletion - SomaScan 7K)	P18510	IL1RN	Interleukin-1 receptor antagonist protein	NA	5353-89	0.320883	78	NA	NA	Weak correlation	Spearman	OID20700	-0.238095	8	0.582143	0.628336	No correlation	Spearman
Kirsher et al. (MS HAP Depletion - SomaScan 7K)	P19021	PAM	Peptidyl-glycine alpha-amidating monooxygenase	NA	5620-13	0.376472	78	NA	NA	Weak correlation	Spearman	OID20291	0.203727	88	0.0570694	0.0735517	No correlation	Spearman
Kirsher et al. (MS HAP Depletion - SomaScan 7K)	P19022	CDH2	Cadherin-2	NA	3797-1	-0.131097	78	NA	NA	No correlation	Spearman	OID20170	0.652724	88	0	0	Moderate correlation	Spearman
Kirsher et al. (MS HAP Depletion - SomaScan 7K)	P19256	CD58	Lymphocyte function-associated antigen 3	NA	10938-13	-0.174572	78	NA	NA	No correlation	Spearman	OID20716	0.522384	88	2.78476e-07	5.70597e-07	Moderate correlation	Spearman
Kirsher et al. (MS HAP Depletion - SomaScan 7K)	P19320	VCAM1	Vascular cell adhesion protein 1	NA	20093-9	0.504167	78	NA	NA	Moderate correlation	Spearman	OID20396	0.817583	88	0	0	Strong correlation	Spearman
Kirsher et al. (MS HAP Depletion - SomaScan 7K)	P19320	VCAM1	Vascular cell adhesion protein 1	NA	2967-8	0.408566	78	NA	NA	Weak correlation	Spearman	OID20396	0.817583	88	0	0	Strong correlation	Spearman
Kirsher et al. (MS HAP Depletion - SomaScan 7K)	P19438	TNFRSF1A	Tumor necrosis factor receptor superfamily member 1A	NA	2654-19	0.437474	78	NA	NA	Weak correlation	Spearman	OID21155	0.287381	66	0.0196087	0.0266084	No correlation	Spearman
Kirsher et al. (MS HAP Depletion - SomaScan 7K)	P19827	ITIH1	Inter-alpha-trypsin inhibitor heavy chain H1	NA	7955-195	0.363902	78	NA	NA	Weak correlation	Spearman	OID30722	0.259133	88	0.0147721	0.0202891	No correlation	Spearman
Kirsher et al. (MS HAP Depletion - SomaScan 7K)	P19971	TYMP	Thymidine phosphorylase	NA	11361-73	0.366482	78	NA	NA	Weak correlation	Spearman	OID20234	0.774506	88	0	0	Strong correlation	Spearman
Kirsher et al. (MS HAP Depletion - SomaScan 7K)	P20023	CR2	Complement receptor type 2	NA	15570-99	0.906549	78	NA	NA	Strong correlation	Spearman	OID20393	0.919059	88	0	0	Strong correlation	Spearman
Kirsher et al. (MS HAP Depletion - SomaScan 7K)	P20061	TCN1	Transcobalamin-1	NA	11232-46	0.177065	78	NA	NA	No correlation	Spearman	OID30687	0.36275	88	0.000514016	0.000813919	Weak correlation	Spearman
Kirsher et al. (MS HAP Depletion - SomaScan 7K)	P20061	TCN1	Transcobalamin-1	NA	19614-8	0.189418	78	NA	NA	No correlation	Spearman	OID30687	0.36275	88	0.000514016	0.000813919	Weak correlation	Spearman
Kirsher et al. (MS HAP Depletion - SomaScan 7K)	P20062	TCN2	Transcobalamin-2	NA	15560-52	-0.211093	78	NA	NA	No correlation	Spearman	OID20341	0.52897	88	1.87283e-07	3.89396e-07	Moderate correlation	Spearman
Kirsher et al. (MS HAP Depletion - SomaScan 7K)	P20062	TCN2	Transcobalamin-2	NA	5584-21	0.339041	78	NA	NA	Weak correlation	Spearman	OID20341	0.52897	88	1.87283e-07	3.89396e-07	Moderate correlation	Spearman
Kirsher et al. (MS HAP Depletion - SomaScan 7K)	P20138	CD33	Myeloid cell surface antigen CD33	NA	3166-92	0.557	78	NA	NA	Moderate correlation	Spearman	OID21472	0.638159	78	0	0	Moderate correlation	Spearman
Kirsher et al. (MS HAP Depletion - SomaScan 7K)	P20333	TNFRSF1B	Tumor necrosis factor receptor superfamily member 1B	NA	3152-57	0.32925	78	NA	NA	Weak correlation	Spearman	OID21145	0.916667	9	0.00131173	0.00201489	Strong correlation	Spearman
Kirsher et al. (MS HAP Depletion - SomaScan 7K)	P20333	TNFRSF1B	Tumor necrosis factor receptor superfamily member 1B	NA	8368-102	0.310321	78	NA	NA	Weak correlation	Spearman	OID21145	0.916667	9	0.00131173	0.00201489	Strong correlation	Spearman
Kirsher et al. (MS HAP Depletion - SomaScan 7K)	P20340	RAB6A	Ras-related protein Rab-6A	NA	20083-1	0.693421	78	NA	NA	Moderate correlation	Spearman	OID20608	0.331122	74	0.00412277	0.00599049	Weak correlation	Spearman
Kirsher et al. (MS HAP Depletion - SomaScan 7K)	P20700	LMNB1	Lamin-B1	NA	3889-64	0.108689	78	NA	NA	No correlation	Spearman	OID31501	0.362403	30	0.0497809	0.0648243	Weak correlation	Spearman
Kirsher et al. (MS HAP Depletion - SomaScan 7K)	P20701	ITGAL	Integrin alpha-L	NA	11617-1	0.161497	78	NA	NA	No correlation	Spearman	OID30537	0.139104	74	0.236646	0.278886	No correlation	Spearman
Kirsher et al. (MS HAP Depletion - SomaScan 7K)	P20742	PZP	Pregnancy zone protein	NA	6580-29	0.98437	78	NA	NA	Strong correlation	Spearman	OID30730	0.964196	88	0	0	Strong correlation	Spearman
Kirsher et al. (MS HAP Depletion - SomaScan 7K)	P20774	OGN	Mimecan	NA	17224-12	0.692915	78	NA	NA	Moderate correlation	Spearman	OID21123	0.628245	88	0	0	Moderate correlation	Spearman
Kirsher et al. (MS HAP Depletion - SomaScan 7K)	P20827	EFNA1	Ephrin-A1	NA	20091-138	0.680244	78	NA	NA	Moderate correlation	Spearman	OID21125	0.631057	88	4.38155e-11	1.15849e-10	Moderate correlation	Spearman
Kirsher et al. (MS HAP Depletion - SomaScan 7K)	P20851	C4BPB	C4b-binding protein beta chain	NA	7155-46	-0.030008	78	NA	NA	No correlation	Spearman	OID21481	0.409566	88	8.55637e-05	0.000145047	Weak correlation	Spearman
Kirsher et al. (MS HAP Depletion - SomaScan 7K)	P20908	COL5A1	Collagen alpha-1(V) chain	NA	22047-46	0.250345	78	NA	NA	No correlation	Spearman	OID30587	0.241309	88	0.0237424	0.0320636	No correlation	Spearman
Kirsher et al. (MS HAP Depletion - SomaScan 7K)	P20936	RASA1	Ras GTPase-activating protein 1	NA	5481-16	-0.0642252	78	NA	NA	No correlation	Spearman	OID20826	0.0842246	33	0.64006	0.683013	No correlation	Spearman
Kirsher et al. (MS HAP Depletion - SomaScan 7K)	P21583	KITLG	Kit ligand	NA	9377-25	-0.0544534	78	NA	NA	No correlation	Spearman	OID20196	0.814672	88	4.67484e-22	1.42261e-21	Strong correlation	Spearman
Kirsher et al. (MS HAP Depletion - SomaScan 7K)	P21589	NT5E	5'-nucleotidase	NA	15452-5	0.333274	78	NA	NA	Weak correlation	Spearman	OID21498	0.777362	76	0	0	Strong correlation	Spearman
Kirsher et al. (MS HAP Depletion - SomaScan 7K)	P21589	NT5E	5'-nucleotidase	NA	6993-8	0.0362935	78	NA	NA	No correlation	Spearman	OID21498	0.777362	76	0	0	Strong correlation	Spearman
Kirsher et al. (MS HAP Depletion - SomaScan 7K)	P21695	GPD1	Glycerol-3-phosphate dehydrogenase [NAD(+)], cytoplasmic	NA	11081-1	0.602398	78	NA	NA	Moderate correlation	Spearman	OID31358	0.573139	88	9.55751e-09	2.20213e-08	Moderate correlation	Spearman
Kirsher et al. (MS HAP Depletion - SomaScan 7K)	P21695	GPD1	Glycerol-3-phosphate dehydrogenase [NAD(+)], cytoplasmic	NA	13697-51	0.801869	78	NA	NA	Strong correlation	Spearman	OID31358	0.573139	88	9.55751e-09	2.20213e-08	Moderate correlation	Spearman
Kirsher et al. (MS HAP Depletion - SomaScan 7K)	P21709	EPHA1	Ephrin type-A receptor 1	NA	3431-54	0.618306	78	NA	NA	Moderate correlation	Spearman	OID20677	0.679124	88	0	0	Moderate correlation	Spearman
Kirsher et al. (MS HAP Depletion - SomaScan 7K)	P21802	FGFR2	Fibroblast growth factor receptor 2	NA	3808-76	-0.0354331	78	NA	NA	No correlation	Spearman	OID21478	0.0873764	68	0.477719	0.528252	No correlation	Spearman
Kirsher et al. (MS HAP Depletion - SomaScan 7K)	P21860	ERBB3	Receptor tyrosine-protein kinase erbB-3	NA	2617-56	0.47058	78	NA	NA	Weak correlation	Spearman	OID20705	0.381654	76	0.000729568	0.00113768	Weak correlation	Spearman
Kirsher et al. (MS HAP Depletion - SomaScan 7K)	P21980	TGM2	Protein-glutamine gamma-glutamyltransferase 2	NA	18934-50	0.122312	78	NA	NA	No correlation	Spearman	OID20141	0.743076	76	0	0	Strong correlation	Spearman
Kirsher et al. (MS HAP Depletion - SomaScan 7K)	P22105	TNXB	Tenascin-X	NA	5698-60	0.625817	78	NA	NA	Moderate correlation	Spearman	OID21107	0.630552	88	0	0	Moderate correlation	Spearman
Kirsher et al. (MS HAP Depletion - SomaScan 7K)	P22223	CDH3	Cadherin-3	NA	2643-57	-0.0122283	78	NA	NA	No correlation	Spearman	OID21008	0.426216	44	0.00421298	0.00611369	Weak correlation	Spearman
Kirsher et al. (MS HAP Depletion - SomaScan 7K)	P22303	ACHE	Acetylcholinesterase	NA	10980-11	0.458466	78	NA	NA	Weak correlation	Spearman	OID30585	0.427755	63	0.000529244	0.000835687	Weak correlation	Spearman
Kirsher et al. (MS HAP Depletion - SomaScan 7K)	P22303	ACHE	Acetylcholinesterase	NA	15553-22	-0.251902	78	NA	NA	No correlation	Spearman	OID30585	0.427755	63	0.000529244	0.000835687	Weak correlation	Spearman
Kirsher et al. (MS HAP Depletion - SomaScan 7K)	P22304	IDS	Iduronate 2-sulfatase	NA	3198-4	0.334665	78	NA	NA	Weak correlation	Spearman	OID20619	0.305548	88	0.00379295	0.00554695	Weak correlation	Spearman
Kirsher et al. (MS HAP Depletion - SomaScan 7K)	P22455	FGFR4	Fibroblast growth factor receptor 4	NA	4988-49	-0.143717	78	NA	NA	No correlation	Spearman	OID30646	0.860642	88	0	0	Strong correlation	Spearman
Kirsher et al. (MS HAP Depletion - SomaScan 7K)	P22692	IGFBP4	Insulin-like growth factor-binding protein 4	NA	2950-57	0.412006	78	NA	NA	Weak correlation	Spearman	OID21158	0.718344	88	0	0	Strong correlation	Spearman
Kirsher et al. (MS HAP Depletion - SomaScan 7K)	P22748	CA4	Carbonic anhydrase 4	NA	14069-61	-0.0787693	78	NA	NA	No correlation	Spearman	OID20241	0.210496	58	0.112644	0.140525	No correlation	Spearman
Kirsher et al. (MS HAP Depletion - SomaScan 7K)	P22748	CA4	Carbonic anhydrase 4	NA	3177-49	-0.105452	78	NA	NA	No correlation	Spearman	OID20241	0.210496	58	0.112644	0.140525	No correlation	Spearman
Kirsher et al. (MS HAP Depletion - SomaScan 7K)	P22894	MMP8	Neutrophil collagenase	NA	2954-56	-0.126206	78	NA	NA	No correlation	Spearman	OID21019	0.709661	68	0	0	Strong correlation	Spearman
Kirsher et al. (MS HAP Depletion - SomaScan 7K)	P22894	MMP8	Neutrophil collagenase	NA	9172-69	0.334021	78	NA	NA	Weak correlation	Spearman	OID21019	0.709661	68	0	0	Strong correlation	Spearman
Kirsher et al. (MS HAP Depletion - SomaScan 7K)	P22897	MRC1	Macrophage mannose receptor 1	NA	2637-77	0.626247	78	NA	NA	Moderate correlation	Spearman	OID30694	0.808143	88	0	0	Strong correlation	Spearman
Kirsher et al. (MS HAP Depletion - SomaScan 7K)	P23141	CES1	Liver carboxylesterase 1	NA	15487-164	0.537728	78	NA	NA	Moderate correlation	Spearman	OID20244	0.909901	88	0	0	Strong correlation	Spearman
Kirsher et al. (MS HAP Depletion - SomaScan 7K)	P23141	CES1	Liver carboxylesterase 1	NA	7182-1	0.399982	78	NA	NA	Weak correlation	Spearman	OID20244	0.909901	88	0	0	Strong correlation	Spearman
Kirsher et al. (MS HAP Depletion - SomaScan 7K)	P23229	ITGA6	Integrin alpha-6	NA	21979-12	0.19554	78	NA	NA	No correlation	Spearman	OID20528	0.366912	88	0.000476887	0.000758318	Weak correlation	Spearman
Kirsher et al. (MS HAP Depletion - SomaScan 7K)	P23229	ITGA6	Integrin alpha-6	NA	21979-8	0.105402	78	NA	NA	No correlation	Spearman	OID20528	0.366912	88	0.000476887	0.000758318	Weak correlation	Spearman
Kirsher et al. (MS HAP Depletion - SomaScan 7K)	P23284	PPIB	Peptidyl-prolyl cis-trans isomerase B	NA	4718-5	0.243845	78	NA	NA	No correlation	Spearman	OID20331	0.768553	88	0	0	Strong correlation	Spearman
Kirsher et al. (MS HAP Depletion - SomaScan 7K)	P23381	WARS1	Tryptophan--tRNA ligase, cytoplasmic	NA	9870-17	0.727867	78	NA	NA	Strong correlation	Spearman	OID21084	0.808284	88	0	0	Strong correlation	Spearman
Kirsher et al. (MS HAP Depletion - SomaScan 7K)	P23435	CBLN1	Cerebellin-1	NA	9313-27	0.663349	78	NA	NA	Moderate correlation	Spearman	OID30851	0.0620955	74	0.598436	0.644689	No correlation	Spearman
Kirsher et al. (MS HAP Depletion - SomaScan 7K)	P23526	AHCY	Adenosylhomocysteinase	NA	21393-62	0.444606	78	NA	NA	Weak correlation	Spearman	OID20199	0.297559	88	0.00502247	0.00723261	No correlation	Spearman
Kirsher et al. (MS HAP Depletion - SomaScan 7K)	P23588	EIF4B	Eukaryotic translation initiation factor 4B	NA	14675-20	0.769294	78	NA	NA	Strong correlation	Spearman	OID21000	0.604894	30	0.000516219	0.000816263	Moderate correlation	Spearman
Kirsher et al. (MS HAP Depletion - SomaScan 7K)	P23919	DTYMK	Thymidylate kinase	NA	19504-22	0.526579	78	NA	NA	Moderate correlation	Spearman	OID30308	0.4	9	0.291193	0.335809	Weak correlation	Spearman
Kirsher et al. (MS HAP Depletion - SomaScan 7K)	P24387	CRHBP	Corticotropin-releasing factor-binding protein	NA	6039-24	0.531127	78	NA	NA	Moderate correlation	Spearman	OID20747	0.697363	88	4.41422e-14	1.21257e-13	Moderate correlation	Spearman
Kirsher et al. (MS HAP Depletion - SomaScan 7K)	P24592	IGFBP6	Insulin-like growth factor-binding protein 6	NA	14088-38	0.724731	78	NA	NA	Strong correlation	Spearman	OID20413	0.820683	88	0	0	Strong correlation	Spearman
Kirsher et al. (MS HAP Depletion - SomaScan 7K)	P24592	IGFBP6	Insulin-like growth factor-binding protein 6	NA	2686-67	0.704953	78	NA	NA	Strong correlation	Spearman	OID20413	0.820683	88	0	0	Strong correlation	Spearman
Kirsher et al. (MS HAP Depletion - SomaScan 7K)	P24666	ACP1	Low molecular weight phosphotyrosine protein phosphatase	NA	3858-5	-0.0786682	78	NA	NA	No correlation	Spearman	OID30524	0.527139	88	2.09303e-07	4.33584e-07	Moderate correlation	Spearman
Kirsher et al. (MS HAP Depletion - SomaScan 7K)	P24821	TNC	Tenascin	NA	2728-62	0.0331694	78	NA	NA	No correlation	Spearman	OID20359	0.567964	88	7.8721e-09	1.82872e-08	Moderate correlation	Spearman
Kirsher et al. (MS HAP Depletion - SomaScan 7K)	P24821	TNC	Tenascin	NA	4155-3	0.614942	78	NA	NA	Moderate correlation	Spearman	OID20359	0.567964	88	7.8721e-09	1.82872e-08	Moderate correlation	Spearman
Kirsher et al. (MS HAP Depletion - SomaScan 7K)	P24821	TNC	Tenascin	NA	5675-6	0.638438	78	NA	NA	Moderate correlation	Spearman	OID20359	0.567964	88	7.8721e-09	1.82872e-08	Moderate correlation	Spearman
Kirsher et al. (MS HAP Depletion - SomaScan 7K)	P24821	TNC	Tenascin	NA	5738-25	0.802501	78	NA	NA	Strong correlation	Spearman	OID20359	0.567964	88	7.8721e-09	1.82872e-08	Moderate correlation	Spearman
Kirsher et al. (MS HAP Depletion - SomaScan 7K)	P24821	TNC	Tenascin	NA	6042-52	0.618963	78	NA	NA	Moderate correlation	Spearman	OID20359	0.567964	88	7.8721e-09	1.82872e-08	Moderate correlation	Spearman
Kirsher et al. (MS HAP Depletion - SomaScan 7K)	P24821	TNC	Tenascin	NA	6259-60	-0.103099	78	NA	NA	No correlation	Spearman	OID20359	0.567964	88	7.8721e-09	1.82872e-08	Moderate correlation	Spearman
Kirsher et al. (MS HAP Depletion - SomaScan 7K)	P24821	TNC	Tenascin	NA	6260-14	0.811176	78	NA	NA	Strong correlation	Spearman	OID20359	0.567964	88	7.8721e-09	1.82872e-08	Moderate correlation	Spearman
Kirsher et al. (MS HAP Depletion - SomaScan 7K)	P24821	TNC	Tenascin	NA	7131-207	0.699642	78	NA	NA	Moderate correlation	Spearman	OID20359	0.567964	88	7.8721e-09	1.82872e-08	Moderate correlation	Spearman
Kirsher et al. (MS HAP Depletion - SomaScan 7K)	P25445	FAS	Tumor necrosis factor receptor superfamily member 6	NA	5392-73	0.620759	78	NA	NA	Moderate correlation	Spearman	OID20316	0.431601	80	6.40885e-05	0.000109797	Weak correlation	Spearman
Kirsher et al. (MS HAP Depletion - SomaScan 7K)	P25445	FAS	Tumor necrosis factor receptor superfamily member 6	NA	6248-68	0.456653	78	NA	NA	Weak correlation	Spearman	OID20316	0.431601	80	6.40885e-05	0.000109797	Weak correlation	Spearman
Kirsher et al. (MS HAP Depletion - SomaScan 7K)	P25445	FAS	Tumor necrosis factor receptor superfamily member 6	NA	9218-7	-0.0456261	78	NA	NA	No correlation	Spearman	OID20316	0.431601	80	6.40885e-05	0.000109797	Weak correlation	Spearman
Kirsher et al. (MS HAP Depletion - SomaScan 7K)	P25445	FAS	Tumor necrosis factor receptor superfamily member 6	NA	9459-7	0.611477	78	NA	NA	Moderate correlation	Spearman	OID20316	0.431601	80	6.40885e-05	0.000109797	Weak correlation	Spearman
Kirsher et al. (MS HAP Depletion - SomaScan 7K)	P25774	CTSS	Cathepsin S	NA	3181-50	0.233703	78	NA	NA	No correlation	Spearman	OID21056	0.259043	88	0.0150246	0.0206109	No correlation	Spearman
Kirsher et al. (MS HAP Depletion - SomaScan 7K)	P25786	PSMA1	Proteasome subunit alpha type-1	NA	3859-50	0.240143	78	NA	NA	No correlation	Spearman	OID21221	-0.162217	88	0.13089	0.162212	No correlation	Spearman
Kirsher et al. (MS HAP Depletion - SomaScan 7K)	P25786	PSMA1	Proteasome subunit alpha type-1	NA	7880-9	0.120602	78	NA	NA	No correlation	Spearman	OID21221	-0.162217	88	0.13089	0.162212	No correlation	Spearman
Kirsher et al. (MS HAP Depletion - SomaScan 7K)	P26022	PTX3	Pentraxin-related protein PTX3	NA	6447-73	-0.190444	78	NA	NA	No correlation	Spearman	OID20570	0.652273	65	8.35021e-09	1.93581e-08	Moderate correlation	Spearman
Kirsher et al. (MS HAP Depletion - SomaScan 7K)	P26447	S100A4	Protein S100-A4	NA	14116-129	0.573768	78	NA	NA	Moderate correlation	Spearman	OID21519	0.812722	88	0	0	Strong correlation	Spearman
Kirsher et al. (MS HAP Depletion - SomaScan 7K)	P26447	S100A4	Protein S100-A4	NA	9750-7	0.267849	78	NA	NA	No correlation	Spearman	OID21519	0.812722	88	0	0	Strong correlation	Spearman
Kirsher et al. (MS HAP Depletion - SomaScan 7K)	P26639	TARS1	Threonine--tRNA ligase 1, cytoplasmic	NA	18186-15	0.866867	78	NA	NA	Strong correlation	Spearman	OID31343	0.771649	63	0	0	Strong correlation	Spearman
Kirsher et al. (MS HAP Depletion - SomaScan 7K)	P26927	MST1	Hepatocyte growth factor-like protein	NA	4407-10	0.587476	78	NA	NA	Moderate correlation	Spearman	OID30713	0.751294	88	0	0	Strong correlation	Spearman
Kirsher et al. (MS HAP Depletion - SomaScan 7K)	P27169	PON1	Serum paraoxonase/arylesterase 1	NA	4261-55	0.106893	78	NA	NA	No correlation	Spearman	OID30704	0.773344	88	0	0	Strong correlation	Spearman
Kirsher et al. (MS HAP Depletion - SomaScan 7K)	P27348	YWHAQ	14-3-3 protein theta	NA	7625-27	0.52367	78	NA	NA	Moderate correlation	Spearman	OID30605	0.872671	88	0	0	Strong correlation	Spearman
Kirsher et al. (MS HAP Depletion - SomaScan 7K)	P27487	DPP4	Dipeptidyl peptidase 4	NA	15460-9	-0.133879	78	NA	NA	No correlation	Spearman	OID20406	0.853668	88	0	0	Strong correlation	Spearman
Kirsher et al. (MS HAP Depletion - SomaScan 7K)	P27918	CFP	Properdin	NA	2960-66	0.525057	78	NA	NA	Moderate correlation	Spearman	OID30784	0.153728	88	0.152485	0.18672	No correlation	Spearman
Kirsher et al. (MS HAP Depletion - SomaScan 7K)	P27930	IL1R2	Interleukin-1 receptor type 2	NA	14133-93	0.531936	78	NA	NA	Moderate correlation	Spearman	OID20757	0.634972	88	0	0	Moderate correlation	Spearman
Kirsher et al. (MS HAP Depletion - SomaScan 7K)	P27930	IL1R2	Interleukin-1 receptor type 2	NA	5666-64	0.0582586	78	NA	NA	No correlation	Spearman	OID20757	0.634972	88	0	0	Moderate correlation	Spearman
Kirsher et al. (MS HAP Depletion - SomaScan 7K)	P28799	GRN	Progranulin	NA	4992-49	0.603763	78	NA	NA	Moderate correlation	Spearman	OID21159	0.48135	88	2.78372e-06	5.30882e-06	Weak correlation	Spearman
Kirsher et al. (MS HAP Depletion - SomaScan 7K)	P28838	LAP3	Cytosol aminopeptidase	NA	13959-7	0.67473	78	NA	NA	Moderate correlation	Spearman	OID20436	0.556373	88	3.22674e-08	7.22815e-08	Moderate correlation	Spearman
Kirsher et al. (MS HAP Depletion - SomaScan 7K)	P28838	LAP3	Cytosol aminopeptidase	NA	15610-72	0.684847	78	NA	NA	Moderate correlation	Spearman	OID20436	0.556373	88	3.22674e-08	7.22815e-08	Moderate correlation	Spearman
Kirsher et al. (MS HAP Depletion - SomaScan 7K)	P28845	HSD11B1	11-beta-hydroxysteroid dehydrogenase 1	NA	21967-20	0.494455	78	NA	NA	Weak correlation	Spearman	OID20575	0.746416	88	0	0	Strong correlation	Spearman
Kirsher et al. (MS HAP Depletion - SomaScan 7K)	P28906	CD34	Hematopoietic progenitor cell antigen CD34	NA	11285-8	-0.164823	78	NA	NA	No correlation	Spearman	OID21025	0.624364	88	8.03408e-11	2.11433e-10	Moderate correlation	Spearman
Kirsher et al. (MS HAP Depletion - SomaScan 7K)	P29279	CCN2	CCN family member 2	NA	2975-19	0.0791056	78	NA	NA	No correlation	Spearman	OID20709	0.331347	76	0.00361019	0.00529338	Weak correlation	Spearman
Kirsher et al. (MS HAP Depletion - SomaScan 7K)	P29350	PTPN6	Tyrosine-protein phosphatase non-receptor type 6	NA	4318-12	0.735556	78	NA	NA	Strong correlation	Spearman	OID20717	0.897732	88	0	0	Strong correlation	Spearman
Kirsher et al. (MS HAP Depletion - SomaScan 7K)	P29622	SERPINA4	Kallistatin	NA	14105-5	0.46144	78	NA	NA	Weak correlation	Spearman	OID30774	0.816403	88	0	0	Strong correlation	Spearman
Kirsher et al. (MS HAP Depletion - SomaScan 7K)	P29622	SERPINA4	Kallistatin	NA	3449-58	0.490434	78	NA	NA	Weak correlation	Spearman	OID30774	0.816403	88	0	0	Strong correlation	Spearman
Kirsher et al. (MS HAP Depletion - SomaScan 7K)	P29692	EEF1D	Elongation factor 1-delta	NA	17826-341	0.589148	78	NA	NA	Moderate correlation	Spearman	OID30335	0.476613	31	0.00728687	0.0103094	Weak correlation	Spearman
Kirsher et al. (MS HAP Depletion - SomaScan 7K)	P30040	ERP29	Endoplasmic reticulum resident protein 29	NA	13728-19	0.584512	78	NA	NA	Moderate correlation	Spearman	OID30578	0.733479	76	0	0	Strong correlation	Spearman
Kirsher et al. (MS HAP Depletion - SomaScan 7K)	P30040	ERP29	Endoplasmic reticulum resident protein 29	NA	4983-6	0.119686	78	NA	NA	No correlation	Spearman	OID30578	0.733479	76	0	0	Strong correlation	Spearman
Kirsher et al. (MS HAP Depletion - SomaScan 7K)	P30041	PRDX6	Peroxiredoxin-6	NA	5018-68	0.641928	78	NA	NA	Moderate correlation	Spearman	OID21404	0.532405	88	1.51767e-07	3.19674e-07	Moderate correlation	Spearman
Kirsher et al. (MS HAP Depletion - SomaScan 7K)	P30043	BLVRB	Flavin reductase (NADPH)	NA	17148-7	0.868511	78	NA	NA	Strong correlation	Spearman	OID21141	0.887957	88	0	0	Strong correlation	Spearman
Kirsher et al. (MS HAP Depletion - SomaScan 7K)	P30044	PRDX5	Peroxiredoxin-5, mitochondrial	NA	5017-19	0.302226	78	NA	NA	Weak correlation	Spearman	OID20644	0.795622	88	0	0	Strong correlation	Spearman
Kirsher et al. (MS HAP Depletion - SomaScan 7K)	P30046	DDT	D-dopachrome decarboxylase	NA	19237-17	0.456749	78	NA	NA	Weak correlation	Spearman	OID30372	0.816984	88	0	0	Strong correlation	Spearman
Kirsher et al. (MS HAP Depletion - SomaScan 7K)	P30048	PRDX3	Thioredoxin-dependent peroxide reductase, mitochondrial	NA	8358-30	0.310502	78	NA	NA	Weak correlation	Spearman	OID20483	-0.180042	47	0.225147	0.267008	No correlation	Spearman
Kirsher et al. (MS HAP Depletion - SomaScan 7K)	P30086	PEBP1	Phosphatidylethanolamine-binding protein 1	NA	4276-10	0.731868	78	NA	NA	Strong correlation	Spearman	OID21087	0.845532	88	0	0	Strong correlation	Spearman
Kirsher et al. (MS HAP Depletion - SomaScan 7K)	P30101	PDIA3	Protein disulfide-isomerase A3	NA	4719-58	0.176216	78	NA	NA	No correlation	Spearman	OID30573	0.359357	88	0.000632191	0.000987198	Weak correlation	Spearman
Kirsher et al. (MS HAP Depletion - SomaScan 7K)	P30101	PDIA3	Protein disulfide-isomerase A3	NA	7832-181	0.118427	78	NA	NA	No correlation	Spearman	OID30573	0.359357	88	0.000632191	0.000987198	Weak correlation	Spearman
Kirsher et al. (MS HAP Depletion - SomaScan 7K)	P30613	PKLR	Pyruvate kinase PKLR	NA	11203-97	0.258235	78	NA	NA	No correlation	Spearman	OID20682	0.674379	52	1.29103e-07	2.73467e-07	Moderate correlation	Spearman
Kirsher et al. (MS HAP Depletion - SomaScan 7K)	P30613	PKLR	Pyruvate kinase PKLR	NA	15607-56	0.316203	78	NA	NA	Weak correlation	Spearman	OID20682	0.674379	52	1.29103e-07	2.73467e-07	Moderate correlation	Spearman
Kirsher et al. (MS HAP Depletion - SomaScan 7K)	P30740	SERPINB1	Leukocyte elastase inhibitor	NA	10737-96	0.0201697	78	NA	NA	No correlation	Spearman	OID21088	0.911719	88	5.57312e-35	1.77741e-34	Strong correlation	Spearman
Kirsher et al. (MS HAP Depletion - SomaScan 7K)	P31948	STIP1	Stress-induced-phosphoprotein 1	NA	5489-18	0.516711	78	NA	NA	Moderate correlation	Spearman	OID21077	0.890141	88	0	0	Strong correlation	Spearman
Kirsher et al. (MS HAP Depletion - SomaScan 7K)	P31949	S100A11	Protein S100-A11	NA	14011-17	0.266834	78	NA	NA	No correlation	Spearman	OID20130	0.575484	88	4.48924e-09	1.06702e-08	Moderate correlation	Spearman
Kirsher et al. (MS HAP Depletion - SomaScan 7K)	P32004	L1CAM	Neural cell adhesion molecule L1	NA	4246-40	0.509544	78	NA	NA	Moderate correlation	Spearman	OID21484	0.585397	88	3.33429e-09	8.04362e-09	Moderate correlation	Spearman
Kirsher et al. (MS HAP Depletion - SomaScan 7K)	P32320	CDA	Cytidine deaminase	NA	18336-31	0.0430971	78	NA	NA	No correlation	Spearman	OID30345	0.452289	64	0.00020488	0.000336696	Weak correlation	Spearman
Kirsher et al. (MS HAP Depletion - SomaScan 7K)	P32321	DCTD	Deoxycytidylate deaminase	NA	17756-69	0.0656938	78	NA	NA	No correlation	Spearman	OID30657	-0.224242	10	0.536688	0.586564	No correlation	Spearman
Kirsher et al. (MS HAP Depletion - SomaScan 7K)	P32942	ICAM3	Intercellular adhesion molecule 3	NA	2649-77	-0.099534	78	NA	NA	No correlation	Spearman	OID20277	0.620866	88	0	0	Moderate correlation	Spearman
Kirsher et al. (MS HAP Depletion - SomaScan 7K)	P33151	CDH5	Cadherin-5	NA	2819-23	0.573894	78	NA	NA	Moderate correlation	Spearman	OID20243	0.702711	88	2.33059e-14	6.46494e-14	Strong correlation	Spearman
Kirsher et al. (MS HAP Depletion - SomaScan 7K)	P33241	LSP1	Lymphocyte-specific protein 1	NA	21533-51	0.766226	78	NA	NA	Strong correlation	Spearman	OID20530	0.490408	66	3.69012e-05	6.45915e-05	Weak correlation	Spearman
Kirsher et al. (MS HAP Depletion - SomaScan 7K)	P34096	RNASE4	Ribonuclease 4	NA	5644-60	0.589499	78	NA	NA	Moderate correlation	Spearman	OID30705	0.24034	88	0.0243232	0.0328087	No correlation	Spearman
Kirsher et al. (MS HAP Depletion - SomaScan 7K)	P34896	SHMT1	Serine hydroxymethyltransferase, cytosolic	NA	12334-25	0.819077	78	NA	NA	Strong correlation	Spearman	OID20714	0.951515	10	0	0	Strong correlation	Spearman
Kirsher et al. (MS HAP Depletion - SomaScan 7K)	P34913	EPHX2	Bifunctional epoxide hydrolase 2	NA	21269-198	0.181008	78	NA	NA	No correlation	Spearman	OID20119	0.252632	19	0.295413	0.339634	No correlation	Spearman
Kirsher et al. (MS HAP Depletion - SomaScan 7K)	P34949	MPI	Mannose-6-phosphate isomerase	NA	25233-2	0.334981	78	NA	NA	Weak correlation	Spearman	OID21288	0.711693	42	4.63535e-07	9.36191e-07	Strong correlation	Spearman
Kirsher et al. (MS HAP Depletion - SomaScan 7K)	P35052	GPC1	Glypican-1	NA	8697-38	0.21605	78	NA	NA	No correlation	Spearman	OID21438	0.417738	88	6.00085e-05	0.000103277	Weak correlation	Spearman
Kirsher et al. (MS HAP Depletion - SomaScan 7K)	P35247	SFTPD	Pulmonary surfactant-associated protein D	NA	19590-46	0.481724	78	NA	NA	Weak correlation	Spearman	OID20214	0.579462	88	5.70619e-09	1.33935e-08	Moderate correlation	Spearman
Kirsher et al. (MS HAP Depletion - SomaScan 7K)	P35247	SFTPD	Pulmonary surfactant-associated protein D	NA	4414-69	0.0605091	78	NA	NA	No correlation	Spearman	OID20214	0.579462	88	5.70619e-09	1.33935e-08	Moderate correlation	Spearman
Kirsher et al. (MS HAP Depletion - SomaScan 7K)	P35442	THBS2	Thrombospondin-2	NA	14111-15	0.181527	78	NA	NA	No correlation	Spearman	OID21104	0.38925	66	0.00133841	0.00205029	Weak correlation	Spearman
Kirsher et al. (MS HAP Depletion - SomaScan 7K)	P35442	THBS2	Thrombospondin-2	NA	3339-33	0.14617	78	NA	NA	No correlation	Spearman	OID21104	0.38925	66	0.00133841	0.00205029	Weak correlation	Spearman
Kirsher et al. (MS HAP Depletion - SomaScan 7K)	P35443	THBS4	Thrombospondin-4	NA	3340-53	0.488031	78	NA	NA	Weak correlation	Spearman	OID20368	0.607675	88	0	0	Moderate correlation	Spearman
Kirsher et al. (MS HAP Depletion - SomaScan 7K)	P35475	IDUA	Alpha-L-iduronidase	NA	3169-70	0.63477	78	NA	NA	Moderate correlation	Spearman	OID21468	0.733333	9	0.0311232	0.0414365	Strong correlation	Spearman
Kirsher et al. (MS HAP Depletion - SomaScan 7K)	P35520	CBS	Cystathionine beta-synthase	NA	10086-39	0.1366	78	NA	NA	No correlation	Spearman	OID30200	0.175758	10	0.631967	0.676937	No correlation	Spearman
Kirsher et al. (MS HAP Depletion - SomaScan 7K)	P35542	SAA4	Serum amyloid A-4 protein	NA	15516-12	0.138204	78	NA	NA	No correlation	Spearman	OID30726	0.594555	88	1.18095e-09	2.94325e-09	Moderate correlation	Spearman
Kirsher et al. (MS HAP Depletion - SomaScan 7K)	P35590	TIE1	Tyrosine-protein kinase receptor Tie-1	NA	2844-53	0.607178	78	NA	NA	Moderate correlation	Spearman	OID20303	0.523293	88	1.68633e-07	3.51916e-07	Moderate correlation	Spearman
Kirsher et al. (MS HAP Depletion - SomaScan 7K)	P35606	COPB2	Coatomer subunit beta'	NA	24459-15	0.885279	78	NA	NA	Strong correlation	Spearman	OID30173	-0.0237154	23	0.915508	0.929528	No correlation	Spearman
Kirsher et al. (MS HAP Depletion - SomaScan 7K)	P35613	BSG	Basigin	NA	3585-54	0.0415913	78	NA	NA	No correlation	Spearman	OID20626	0.174251	63	0.171597	0.207201	No correlation	Spearman
Kirsher et al. (MS HAP Depletion - SomaScan 7K)	P35813	PPM1A	Protein phosphatase 1A	NA	12619-14	0.293997	78	NA	NA	No correlation	Spearman	OID21184	0.257684	74	0.0266558	0.0358266	No correlation	Spearman
Kirsher et al. (MS HAP Depletion - SomaScan 7K)	P35916	FLT4	Vascular endothelial growth factor receptor 3	NA	16035-8	0.504043	78	NA	NA	Moderate correlation	Spearman	OID21491	0.734088	88	0	0	Strong correlation	Spearman
Kirsher et al. (MS HAP Depletion - SomaScan 7K)	P35916	FLT4	Vascular endothelial growth factor receptor 3	NA	2358-19	0.68859	78	NA	NA	Moderate correlation	Spearman	OID21491	0.734088	88	0	0	Strong correlation	Spearman
Kirsher et al. (MS HAP Depletion - SomaScan 7K)	P35968	KDR	Vascular endothelial growth factor receptor 2	NA	3651-50	0.377079	78	NA	NA	Weak correlation	Spearman	OID21497	0.531471	88	1.60732e-07	3.36673e-07	Moderate correlation	Spearman
Kirsher et al. (MS HAP Depletion - SomaScan 7K)	P36222	CHI3L1	Chitinase-3-like protein 1	NA	11104-13	0.567142	78	NA	NA	Moderate correlation	Spearman	OID20399	0.902786	88	0	0	Strong correlation	Spearman
Kirsher et al. (MS HAP Depletion - SomaScan 7K)	P36269	GGT5	Glutathione hydrolase 5 proenzyme	NA	21548-20	0.266	78	NA	NA	No correlation	Spearman	OID20909	0.0404091	88	0.70855	0.748054	No correlation	Spearman
Kirsher et al. (MS HAP Depletion - SomaScan 7K)	P36888	FLT3	Receptor-type tyrosine-protein kinase FLT3	NA	3437-80	-0.158032	78	NA	NA	No correlation	Spearman	OID21272	0.125989	76	0.278157	0.323086	No correlation	Spearman
Kirsher et al. (MS HAP Depletion - SomaScan 7K)	P36955	SERPINF1	Pigment epithelium-derived factor	NA	7735-17	0.50791	78	NA	NA	Moderate correlation	Spearman	OID30757	0.602427	88	2.20455e-10	5.72168e-10	Moderate correlation	Spearman
Kirsher et al. (MS HAP Depletion - SomaScan 7K)	P36955	SERPINF1	Pigment epithelium-derived factor	NA	9211-19	0.550171	78	NA	NA	Moderate correlation	Spearman	OID30757	0.602427	88	2.20455e-10	5.72168e-10	Moderate correlation	Spearman
Kirsher et al. (MS HAP Depletion - SomaScan 7K)	P36959	GMPR	GMP reductase 1	NA	19254-125	0.43196	78	NA	NA	Weak correlation	Spearman	OID20641	0.717921	88	0	0	Strong correlation	Spearman
Kirsher et al. (MS HAP Depletion - SomaScan 7K)	P36980	CFHR2	Complement factor H-related protein 2	NA	15584-9	0.414484	78	NA	NA	Weak correlation	Spearman	OID30720	0.866401	88	0	0	Strong correlation	Spearman
Kirsher et al. (MS HAP Depletion - SomaScan 7K)	P37173	TGFBR2	TGF-beta receptor type-2	NA	5133-17	-0.0456126	78	NA	NA	No correlation	Spearman	OID21493	0.703399	74	0	0	Strong correlation	Spearman
Kirsher et al. (MS HAP Depletion - SomaScan 7K)	P37235	HPCAL1	Hippocalcin-like protein 1	NA	17791-25	0.254568	78	NA	NA	No correlation	Spearman	OID20615	0.710084	88	0	0	Strong correlation	Spearman
Kirsher et al. (MS HAP Depletion - SomaScan 7K)	P37235	HPCAL1	Hippocalcin-like protein 1	NA	22981-3	0.127128	78	NA	NA	No correlation	Spearman	OID20615	0.710084	88	0	0	Strong correlation	Spearman
Kirsher et al. (MS HAP Depletion - SomaScan 7K)	P37837	TALDO1	Transaldolase	NA	11347-9	0.492103	78	NA	NA	Weak correlation	Spearman	OID30414	0.834701	88	0	0	Strong correlation	Spearman
Kirsher et al. (MS HAP Depletion - SomaScan 7K)	P37840	SNCA	Alpha-synuclein	NA	8458-111	0.593015	78	NA	NA	Moderate correlation	Spearman	OID30645	0.583548	88	3.97068e-09	9.51782e-09	Moderate correlation	Spearman
Kirsher et al. (MS HAP Depletion - SomaScan 7K)	P37840	SNCA	Alpha-synuclein	NA	8458-16	0.666081	78	NA	NA	Moderate correlation	Spearman	OID30645	0.583548	88	3.97068e-09	9.51782e-09	Moderate correlation	Spearman
Kirsher et al. (MS HAP Depletion - SomaScan 7K)	P39059	COL15A1	Collagen alpha-1(XV) chain	NA	8974-172	0.562741	78	NA	NA	Moderate correlation	Spearman	OID30396	0.595083	88	1.09609e-09	2.74998e-09	Moderate correlation	Spearman
Kirsher et al. (MS HAP Depletion - SomaScan 7K)	P39060	COL18A1	Collagen alpha-1(XVIII) chain	NA	2201-17	0.457884	78	NA	NA	Weak correlation	Spearman	OID20332	0.578951	88	5.95967e-09	1.39306e-08	Moderate correlation	Spearman
Kirsher et al. (MS HAP Depletion - SomaScan 7K)	P40121	CAPG	Macrophage-capping protein	NA	4968-50	0.675835	78	NA	NA	Moderate correlation	Spearman	OID21431	0.615666	76	5.7214e-09	1.34014e-08	Moderate correlation	Spearman
Kirsher et al. (MS HAP Depletion - SomaScan 7K)	P40189	IL6ST	Interleukin-6 receptor subunit beta	NA	2620-4	0.32646	78	NA	NA	Weak correlation	Spearman	OID20147	0.293573	88	0.00550274	0.00790406	No correlation	Spearman
Kirsher et al. (MS HAP Depletion - SomaScan 7K)	P40197	GP5	Platelet glycoprotein V	NA	7185-29	0.776932	78	NA	NA	Strong correlation	Spearman	OID30611	0.769173	88	2.08686e-18	6.18391e-18	Strong correlation	Spearman
Kirsher et al. (MS HAP Depletion - SomaScan 7K)	P40925	MDH1	Malate dehydrogenase, cytoplasmic	NA	3853-56	0.732344	78	NA	NA	Strong correlation	Spearman	OID30669	0.823152	88	7.54813e-23	2.30944e-22	Strong correlation	Spearman
Kirsher et al. (MS HAP Depletion - SomaScan 7K)	P41159	LEP	Leptin	NA	2575-5	0.885672	78	NA	NA	Strong correlation	Spearman	OID20187	0.922317	88	0	0	Strong correlation	Spearman
Kirsher et al. (MS HAP Depletion - SomaScan 7K)	P41159	LEP	Leptin	NA	8484-24	0.930663	78	NA	NA	Strong correlation	Spearman	OID20187	0.922317	88	0	0	Strong correlation	Spearman
Kirsher et al. (MS HAP Depletion - SomaScan 7K)	P41222	PTGDS	Prostaglandin-H2 D-isomerase	NA	10514-5	0.554016	78	NA	NA	Moderate correlation	Spearman	OID20408	0.723821	88	0	0	Strong correlation	Spearman
Kirsher et al. (MS HAP Depletion - SomaScan 7K)	P41439	FOLR3	Folate receptor gamma	NA	15495-9	0.830645	78	NA	NA	Strong correlation	Spearman	OID21485	0.687182	22	0.000577339	0.000906559	Moderate correlation	Spearman
Kirsher et al. (MS HAP Depletion - SomaScan 7K)	P41439	FOLR3	Folate receptor gamma	NA	5624-66	0.066349	78	NA	NA	No correlation	Spearman	OID21485	0.687182	22	0.000577339	0.000906559	Moderate correlation	Spearman
Kirsher et al. (MS HAP Depletion - SomaScan 7K)	P42574	CASP3	Caspase-3	NA	3593-72	0.584036	78	NA	NA	Moderate correlation	Spearman	OID20305	0.900743	88	0	0	Strong correlation	Spearman
Kirsher et al. (MS HAP Depletion - SomaScan 7K)	P42702	LIFR	Leukemia inhibitory factor receptor	NA	5837-49	0.251356	78	NA	NA	No correlation	Spearman	OID20606	0.112366	22	0.617423	0.663245	No correlation	Spearman
Kirsher et al. (MS HAP Depletion - SomaScan 7K)	P42768	WAS	Actin nucleation-promoting factor WAS	NA	22033-32	0.806447	78	NA	NA	Strong correlation	Spearman	OID20479	0.42843	46	0.00321909	0.00475079	Weak correlation	Spearman
Kirsher et al. (MS HAP Depletion - SomaScan 7K)	P42768	WAS	Actin nucleation-promoting factor WAS	NA	22033-7	0.408963	78	NA	NA	Weak correlation	Spearman	OID20479	0.42843	46	0.00321909	0.00475079	Weak correlation	Spearman
Kirsher et al. (MS HAP Depletion - SomaScan 7K)	P42785	PRCP	Lysosomal Pro-X carboxypeptidase	NA	5722-78	0.509604	78	NA	NA	Moderate correlation	Spearman	OID20337	0.665405	88	0	0	Moderate correlation	Spearman
Kirsher et al. (MS HAP Depletion - SomaScan 7K)	P42892	ECE1	Endothelin-converting enzyme 1	NA	3611-70	-0.0757091	78	NA	NA	No correlation	Spearman	OID20891	0.22015	76	0.0561803	0.0726546	No correlation	Spearman
Kirsher et al. (MS HAP Depletion - SomaScan 7K)	P42892	ECE1	Endothelin-converting enzyme 1	NA	8767-44	-0.193453	78	NA	NA	No correlation	Spearman	OID20891	0.22015	76	0.0561803	0.0726546	No correlation	Spearman
Kirsher et al. (MS HAP Depletion - SomaScan 7K)	P43121	MCAM	Cell surface glycoprotein MUC18	NA	20512-2	0.44925	78	NA	NA	Weak correlation	Spearman	OID20343	0.744244	88	9.62542e-17	2.75815e-16	Strong correlation	Spearman
Kirsher et al. (MS HAP Depletion - SomaScan 7K)	P43234	CTSO	Cathepsin O	NA	9264-11	0.0637721	78	NA	NA	No correlation	Spearman	OID20660	0.081993	65	0.515215	0.566385	No correlation	Spearman
Kirsher et al. (MS HAP Depletion - SomaScan 7K)	P43251	BTD	Biotinidase	NA	15644-1	0.46274	78	NA	NA	Weak correlation	Spearman	OID30754	0.604716	88	3.98748e-11	1.05678e-10	Moderate correlation	Spearman
Kirsher et al. (MS HAP Depletion - SomaScan 7K)	P43251	BTD	Biotinidase	NA	9269-7	0.507682	78	NA	NA	Moderate correlation	Spearman	OID30754	0.604716	88	3.98748e-11	1.05678e-10	Moderate correlation	Spearman
Kirsher et al. (MS HAP Depletion - SomaScan 7K)	P43487	RANBP1	Ran-specific GTPase-activating protein	NA	18191-23	0.511324	78	NA	NA	Moderate correlation	Spearman	OID30258	0.835564	88	0	0	Strong correlation	Spearman
Kirsher et al. (MS HAP Depletion - SomaScan 7K)	P43490	NAMPT	Nicotinamide phosphoribosyltransferase	NA	5011-11	0.305894	78	NA	NA	Weak correlation	Spearman	OID21227	-0.103077	25	0.62269	0.668268	No correlation	Spearman
Kirsher et al. (MS HAP Depletion - SomaScan 7K)	P43652	AFM	Afamin	NA	18196-8	0.526575	78	NA	NA	Moderate correlation	Spearman	OID30741	0.74904	88	0	0	Strong correlation	Spearman
Kirsher et al. (MS HAP Depletion - SomaScan 7K)	P43652	AFM	Afamin	NA	4763-31	0.539246	78	NA	NA	Moderate correlation	Spearman	OID30741	0.74904	88	0	0	Strong correlation	Spearman
Kirsher et al. (MS HAP Depletion - SomaScan 7K)	P46109	CRKL	Crk-like protein	NA	9877-28	0.858597	78	NA	NA	Strong correlation	Spearman	OID20742	0.831848	88	0	0	Strong correlation	Spearman
Kirsher et al. (MS HAP Depletion - SomaScan 7K)	P46531	NOTCH1	Neurogenic locus notch homolog protein 1	NA	5107-7	0.32766	78	NA	NA	Weak correlation	Spearman	OID20311	0.351449	88	0.000843311	0.00130963	Weak correlation	Spearman
Kirsher et al. (MS HAP Depletion - SomaScan 7K)	P46926	GNPDA1	Glucosamine-6-phosphate isomerase 1	NA	8909-77	0.102608	78	NA	NA	No correlation	Spearman	OID30197	0.28093	76	0.014215	0.0196024	No correlation	Spearman
Kirsher et al. (MS HAP Depletion - SomaScan 7K)	P47929	LGALS7B	Galectin-7	NA	9196-8	0.0296041	78	NA	NA	No correlation	Spearman	OID21406	0.190196	35	0.272644	0.317663	No correlation	Spearman
Kirsher et al. (MS HAP Depletion - SomaScan 7K)	P47929	LGALS7B	Galectin-7	NA	9400-40	0.171328	78	NA	NA	No correlation	Spearman	OID21406	0.190196	35	0.272644	0.317663	No correlation	Spearman
Kirsher et al. (MS HAP Depletion - SomaScan 7K)	P47972	NPTX2	Neuronal pentraxin-2	NA	6521-35	-0.0766081	78	NA	NA	No correlation	Spearman	OID30390	0.704796	51	3.57966e-08	7.98704e-08	Strong correlation	Spearman
Kirsher et al. (MS HAP Depletion - SomaScan 7K)	P48052	CPA2	Carboxypeptidase A2	NA	9276-7	0.0702593	78	NA	NA	No correlation	Spearman	OID21060	0.620022	30	0.000344315	0.000555331	Moderate correlation	Spearman
Kirsher et al. (MS HAP Depletion - SomaScan 7K)	P48060	GLIPR1	Glioma pathogenesis-related protein 1	NA	9265-10	0.0133918	78	NA	NA	No correlation	Spearman	OID31517	-0.5	9	0.177662	0.214067	No correlation	Spearman
Kirsher et al. (MS HAP Depletion - SomaScan 7K)	P48304	REG1B	Lithostathine-1-beta	NA	16770-3	0.519726	78	NA	NA	Moderate correlation	Spearman	OID20266	0.70896	65	0	0	Strong correlation	Spearman
Kirsher et al. (MS HAP Depletion - SomaScan 7K)	P48304	REG1B	Lithostathine-1-beta	NA	23018-4	0.806768	78	NA	NA	Strong correlation	Spearman	OID20266	0.70896	65	0	0	Strong correlation	Spearman
Kirsher et al. (MS HAP Depletion - SomaScan 7K)	P48304	REG1B	Lithostathine-1-beta	NA	5693-6	0.274283	78	NA	NA	No correlation	Spearman	OID20266	0.70896	65	0	0	Strong correlation	Spearman
Kirsher et al. (MS HAP Depletion - SomaScan 7K)	P48357	LEPR	Leptin receptor	NA	5400-52	0.235133	78	NA	NA	No correlation	Spearman	OID20128	0.68372	88	0	0	Moderate correlation	Spearman
Kirsher et al. (MS HAP Depletion - SomaScan 7K)	P48507	GCLM	Glutamate--cysteine ligase regulatory subunit	NA	18214-2	0.6308	78	NA	NA	Moderate correlation	Spearman	OID30059	0.683438	88	0	0	Moderate correlation	Spearman
Kirsher et al. (MS HAP Depletion - SomaScan 7K)	P48643	CCT5	T-complex protein 1 subunit epsilon	NA	12569-25	0.600071	78	NA	NA	Moderate correlation	Spearman	OID21200	0.748251	88	5.35994e-17	1.54372e-16	Strong correlation	Spearman
Kirsher et al. (MS HAP Depletion - SomaScan 7K)	P48740	MASP1	Mannan-binding lectin serine protease 1	NA	3605-77	0.0438675	78	NA	NA	No correlation	Spearman	OID20954	0.0373095	88	0.730012	0.766682	No correlation	Spearman
Kirsher et al. (MS HAP Depletion - SomaScan 7K)	P48740	MASP1	Mannan-binding lectin serine protease 1	NA	8091-16	0.193922	78	NA	NA	No correlation	Spearman	OID20954	0.0373095	88	0.730012	0.766682	No correlation	Spearman
Kirsher et al. (MS HAP Depletion - SomaScan 7K)	P48740	MASP1	Mannan-binding lectin serine protease 1	NA	9125-23	-0.0470545	78	NA	NA	No correlation	Spearman	OID20954	0.0373095	88	0.730012	0.766682	No correlation	Spearman
Kirsher et al. (MS HAP Depletion - SomaScan 7K)	P48745	CCN3	CCN family member 3	NA	2737-22	-0.197674	78	NA	NA	No correlation	Spearman	OID20299	0.412634	63	0.000858141	0.00133083	Weak correlation	Spearman
Kirsher et al. (MS HAP Depletion - SomaScan 7K)	P48960	ADGRE5	Adhesion G protein-coupled receptor E5	NA	18881-7	0.109549	78	NA	NA	No correlation	Spearman	OID20260	0.742313	88	0	0	Strong correlation	Spearman
Kirsher et al. (MS HAP Depletion - SomaScan 7K)	P48960	ADGRE5	Adhesion G protein-coupled receptor E5	NA	2822-56	-0.0901003	78	NA	NA	No correlation	Spearman	OID20260	0.742313	88	0	0	Strong correlation	Spearman
Kirsher et al. (MS HAP Depletion - SomaScan 7K)	P49137	MAPKAPK2	MAP kinase-activated protein kinase 2	NA	3820-68	-0.293441	78	NA	NA	No correlation	Spearman	OID31293	-0.15	9	0.708069	0.748054	No correlation	Spearman
Kirsher et al. (MS HAP Depletion - SomaScan 7K)	P49593	PPM1F	Protein phosphatase 1F	NA	23923-26	-0.201559	78	NA	NA	No correlation	Spearman	OID30350	0.74285	52	0	0	Strong correlation	Spearman
Kirsher et al. (MS HAP Depletion - SomaScan 7K)	P49747	COMP	Cartilage oligomeric matrix protein	NA	8043-153	0.690263	78	NA	NA	Moderate correlation	Spearman	OID20405	0.732697	88	0	0	Strong correlation	Spearman
Kirsher et al. (MS HAP Depletion - SomaScan 7K)	P49767	VEGFC	Vascular endothelial growth factor C	NA	3132-1	0.069412	78	NA	NA	No correlation	Spearman	OID21524	0.0879121	13	0.778501	0.810072	No correlation	Spearman
Kirsher et al. (MS HAP Depletion - SomaScan 7K)	P50053	KHK	Ketohexokinase	NA	21856-59	0.0544399	78	NA	NA	No correlation	Spearman	OID30241	0.106305	32	0.561125	0.611496	No correlation	Spearman
Kirsher et al. (MS HAP Depletion - SomaScan 7K)	P50225	SULT1A1	Sulfotransferase 1A1	NA	21227-18	0.939099	78	NA	NA	Strong correlation	Spearman	OID21031	0.716982	66	0	0	Strong correlation	Spearman
Kirsher et al. (MS HAP Depletion - SomaScan 7K)	P50453	SERPINB9	Serpin B9	NA	21221-67	0.862037	78	NA	NA	Strong correlation	Spearman	OID20932	0.72982	76	7.49791e-14	2.04967e-13	Strong correlation	Spearman
Kirsher et al. (MS HAP Depletion - SomaScan 7K)	P50502	ST13	Hsc70-interacting protein	NA	18387-7	0.616788	78	NA	NA	Moderate correlation	Spearman	OID30624	0.854672	88	0	0	Strong correlation	Spearman
Kirsher et al. (MS HAP Depletion - SomaScan 7K)	P50552	VASP	Vasodilator-stimulated phosphoprotein	NA	9762-14	0.843979	78	NA	NA	Strong correlation	Spearman	OID30692	0.823694	88	0	0	Strong correlation	Spearman
Kirsher et al. (MS HAP Depletion - SomaScan 7K)	P50583	NUDT2	Bis(5'-nucleosyl)-tetraphosphatase [asymmetrical]	NA	16583-8	0.545235	78	NA	NA	Moderate correlation	Spearman	OID21308	0.537813	45	0.000175456	0.000291309	Moderate correlation	Spearman
Kirsher et al. (MS HAP Depletion - SomaScan 7K)	P50895	BCAM	Basal cell adhesion molecule	NA	2816-50	0.30432	78	NA	NA	Weak correlation	Spearman	OID21076	0.582984	88	4.18171e-09	9.98129e-09	Moderate correlation	Spearman
Kirsher et al. (MS HAP Depletion - SomaScan 7K)	P50995	ANXA11	Annexin A11	NA	17513-11	0.649272	78	NA	NA	Moderate correlation	Spearman	OID20583	-0.251748	12	0.430115	0.481936	No correlation	Spearman
Kirsher et al. (MS HAP Depletion - SomaScan 7K)	P51161	FABP6	Gastrotropin	NA	6450-8	-0.00884659	78	NA	NA	No correlation	Spearman	OID20076	0.537334	66	4.74569e-06	8.78341e-06	Moderate correlation	Spearman
Kirsher et al. (MS HAP Depletion - SomaScan 7K)	P51452	DUSP3	Dual specificity protein phosphatase 3	NA	3480-7	0.506342	78	NA	NA	Moderate correlation	Spearman	OID20827	0.302823	74	0.00872816	0.0122869	Weak correlation	Spearman
Kirsher et al. (MS HAP Depletion - SomaScan 7K)	P51580	TPMT	Thiopurine S-methyltransferase	NA	11218-84	0.0952788	78	NA	NA	No correlation	Spearman	OID21270	0.047619	8	0.934871	0.946609	No correlation	Spearman
Kirsher et al. (MS HAP Depletion - SomaScan 7K)	P51692	STAT5B	Signal transducer and activator of transcription 5B	NA	16551-14	0.210283	78	NA	NA	No correlation	Spearman	OID21277	0.687449	39	2.83613e-06	5.39964e-06	Moderate correlation	Spearman
Kirsher et al. (MS HAP Depletion - SomaScan 7K)	P51693	APLP1	Amyloid beta precursor like protein 1	NA	7210-25	0.746709	78	NA	NA	Strong correlation	Spearman	OID20164	0.639393	88	0	0	Moderate correlation	Spearman
Kirsher et al. (MS HAP Depletion - SomaScan 7K)	P51858	HDGF	Hepatoma-derived growth factor	NA	16758-96	0.346021	78	NA	NA	Weak correlation	Spearman	OID21455	0.413481	67	0.000562917	0.000886378	Weak correlation	Spearman
Kirsher et al. (MS HAP Depletion - SomaScan 7K)	P51858	HDGF	Hepatoma-derived growth factor	NA	8953-47	0.461779	78	NA	NA	Weak correlation	Spearman	OID21455	0.413481	67	0.000562917	0.000886378	Weak correlation	Spearman
Kirsher et al. (MS HAP Depletion - SomaScan 7K)	P52209	PGD	6-phosphogluconate dehydrogenase, decarboxylating	NA	4187-49	0.44061	78	NA	NA	Weak correlation	Spearman	OID30344	0.677222	88	0	0	Moderate correlation	Spearman
Kirsher et al. (MS HAP Depletion - SomaScan 7K)	P52788	SMS	Spermine synthase	NA	18179-56	0.315258	78	NA	NA	Weak correlation	Spearman	OID30853	0.727061	39	1.58962e-07	3.33914e-07	Strong correlation	Spearman
Kirsher et al. (MS HAP Depletion - SomaScan 7K)	P52799	EFNB2	Ephrin-B2	NA	14131-37	0.585225	78	NA	NA	Moderate correlation	Spearman	OID30954	0.199788	78	0.0795389	0.101583	No correlation	Spearman
Kirsher et al. (MS HAP Depletion - SomaScan 7K)	P52799	EFNB2	Ephrin-B2	NA	8772-5	-0.0664416	78	NA	NA	No correlation	Spearman	OID30954	0.199788	78	0.0795389	0.101583	No correlation	Spearman
Kirsher et al. (MS HAP Depletion - SomaScan 7K)	P52823	STC1	Stanniocalcin-1	NA	4930-21	0.280863	78	NA	NA	No correlation	Spearman	OID21014	0.631712	44	7.11032e-06	1.29686e-05	Moderate correlation	Spearman
Kirsher et al. (MS HAP Depletion - SomaScan 7K)	P52848	NDST1	Bifunctional heparan sulfate N-deacetylase/N-sulfotransferase 1	NA	6927-7	0.354635	78	NA	NA	Weak correlation	Spearman	OID31369	-0.139516	88	0.194465	0.232822	No correlation	Spearman
Kirsher et al. (MS HAP Depletion - SomaScan 7K)	P52888	THOP1	Thimet oligopeptidase	NA	21429-50	0.339774	78	NA	NA	Weak correlation	Spearman	OID20194	0.198831	66	0.109418	0.137106	No correlation	Spearman
Kirsher et al. (MS HAP Depletion - SomaScan 7K)	P53634	CTSC	Dipeptidyl peptidase 1	NA	13730-18	0.558568	78	NA	NA	Moderate correlation	Spearman	OID20679	0.305731	88	0.00390697	0.00569157	Weak correlation	Spearman
Kirsher et al. (MS HAP Depletion - SomaScan 7K)	P53634	CTSC	Dipeptidyl peptidase 1	NA	3178-5	0.194072	78	NA	NA	No correlation	Spearman	OID20679	0.305731	88	0.00390697	0.00569157	Weak correlation	Spearman
Kirsher et al. (MS HAP Depletion - SomaScan 7K)	P54108	CRISP3	Cysteine-rich secretory protein 3	NA	3187-52	-0.0338527	78	NA	NA	No correlation	Spearman	OID30715	0.760752	88	0	0	Strong correlation	Spearman
Kirsher et al. (MS HAP Depletion - SomaScan 7K)	P54317	PNLIPRP2	Pancreatic lipase-related protein 2	NA	15471-29	0.703956	78	NA	NA	Strong correlation	Spearman	OID20775	0.394443	43	0.00928758	0.0129934	Weak correlation	Spearman
Kirsher et al. (MS HAP Depletion - SomaScan 7K)	P54317	PNLIPRP2	Pancreatic lipase-related protein 2	NA	6957-14	0.725874	78	NA	NA	Strong correlation	Spearman	OID20775	0.394443	43	0.00928758	0.0129934	Weak correlation	Spearman
Kirsher et al. (MS HAP Depletion - SomaScan 7K)	P54577	YARS1	Tyrosine--tRNA ligase, cytoplasmic	NA	19270-26	0.948457	78	NA	NA	Strong correlation	Spearman	OID31494	0.815135	88	0	0	Strong correlation	Spearman
Kirsher et al. (MS HAP Depletion - SomaScan 7K)	P54727	RAD23B	UV excision repair protein RAD23 homolog B	NA	12522-6	0.589524	78	NA	NA	Moderate correlation	Spearman	OID21166	0.762428	88	6.16203e-18	1.80699e-17	Strong correlation	Spearman
Kirsher et al. (MS HAP Depletion - SomaScan 7K)	P54760	EPHB4	Ephrin type-B receptor 4	NA	15530-33	0.597997	78	NA	NA	Moderate correlation	Spearman	OID20242	0.651245	88	0	0	Moderate correlation	Spearman
Kirsher et al. (MS HAP Depletion - SomaScan 7K)	P54764	EPHA4	Ephrin type-A receptor 4	NA	16288-17	0.630547	78	NA	NA	Moderate correlation	Spearman	OID30622	0.553027	88	4.04665e-08	8.95816e-08	Moderate correlation	Spearman
Kirsher et al. (MS HAP Depletion - SomaScan 7K)	P54764	EPHA4	Ephrin type-A receptor 4	NA	7190-50	0.616763	78	NA	NA	Moderate correlation	Spearman	OID30622	0.553027	88	4.04665e-08	8.95816e-08	Moderate correlation	Spearman
Kirsher et al. (MS HAP Depletion - SomaScan 7K)	P54819	AK2	Adenylate kinase 2, mitochondrial	NA	11368-32	0.558593	78	NA	NA	Moderate correlation	Spearman	OID31142	0.791166	88	0	0	Strong correlation	Spearman
Kirsher et al. (MS HAP Depletion - SomaScan 7K)	P55010	EIF5	Eukaryotic translation initiation factor 5	NA	2612-5	0.497743	78	NA	NA	Weak correlation	Spearman	OID30156	0.435468	29	0.0190652	0.0259021	Weak correlation	Spearman
Kirsher et al. (MS HAP Depletion - SomaScan 7K)	P55058	PLTP	Phospholipid transfer protein	NA	15475-4	0.622049	78	NA	NA	Moderate correlation	Spearman	OID20238	0.68173	88	0	0	Moderate correlation	Spearman
Kirsher et al. (MS HAP Depletion - SomaScan 7K)	P55058	PLTP	Phospholipid transfer protein	NA	6263-77	-0.0608632	78	NA	NA	No correlation	Spearman	OID20238	0.68173	88	0	0	Moderate correlation	Spearman
Kirsher et al. (MS HAP Depletion - SomaScan 7K)	P55083	MFAP4	Microfibril-associated glycoprotein 4	NA	5636-10	0.429244	78	NA	NA	Weak correlation	Spearman	OID30598	0.683967	88	0	0	Moderate correlation	Spearman
Kirsher et al. (MS HAP Depletion - SomaScan 7K)	P55103	INHBC	Inhibin beta C chain	NA	15686-49	0.300623	78	NA	NA	Weak correlation	Spearman	OID21093	0.468557	88	4.14498e-06	7.74783e-06	Weak correlation	Spearman
Kirsher et al. (MS HAP Depletion - SomaScan 7K)	P55103	INHBC	Inhibin beta C chain	NA	6408-2	0.662287	78	NA	NA	Moderate correlation	Spearman	OID21093	0.468557	88	4.14498e-06	7.74783e-06	Weak correlation	Spearman
Kirsher et al. (MS HAP Depletion - SomaScan 7K)	P55145	MANF	Mesencephalic astrocyte-derived neurotrophic factor	NA	9223-11	0.726931	78	NA	NA	Strong correlation	Spearman	OID20707	0.734669	88	0	0	Strong correlation	Spearman
Kirsher et al. (MS HAP Depletion - SomaScan 7K)	P55285	CDH6	Cadherin-6	NA	16312-45	-0.353701	78	NA	NA	No correlation	Spearman	OID20157	0.743634	88	0	0	Strong correlation	Spearman
Kirsher et al. (MS HAP Depletion - SomaScan 7K)	P55285	CDH6	Cadherin-6	NA	3591-51	-0.284338	78	NA	NA	No correlation	Spearman	OID20157	0.743634	88	0	0	Strong correlation	Spearman
Kirsher et al. (MS HAP Depletion - SomaScan 7K)	P55291	CDH15	Cadherin-15	NA	11215-6	-0.139822	78	NA	NA	No correlation	Spearman	OID21005	0.46129	31	0.00964343	0.0134745	Weak correlation	Spearman
Kirsher et al. (MS HAP Depletion - SomaScan 7K)	P55291	CDH15	Cadherin-15	NA	5410-53	-0.0989264	78	NA	NA	No correlation	Spearman	OID21005	0.46129	31	0.00964343	0.0134745	Weak correlation	Spearman
Kirsher et al. (MS HAP Depletion - SomaScan 7K)	P55774	CCL18	C-C motif chemokine 18	NA	3044-3	-0.111339	78	NA	NA	No correlation	Spearman	OID20395	0.786147	88	0	0	Strong correlation	Spearman
Kirsher et al. (MS HAP Depletion - SomaScan 7K)	P55957	BID	BH3-interacting domain death agonist	NA	5798-3	0.467773	78	NA	NA	Weak correlation	Spearman	OID20517	0.551671	88	4.4305e-08	9.76959e-08	Moderate correlation	Spearman
Kirsher et al. (MS HAP Depletion - SomaScan 7K)	P56159	GFRA1	GDNF family receptor alpha-1	NA	3314-74	-0.00221909	78	NA	NA	No correlation	Spearman	OID21457	-0.041958	12	0.903739	0.920037	No correlation	Spearman
Kirsher et al. (MS HAP Depletion - SomaScan 7K)	P61457	PCBD1	Pterin-4-alpha-carbinolamine dehydratase	NA	11313-100	0.245467	78	NA	NA	No correlation	Spearman	OID30610	-0.104895	12	0.749479	0.782035	No correlation	Spearman
Kirsher et al. (MS HAP Depletion - SomaScan 7K)	P61769	B2M	Beta-2-microglobulin	NA	10574-10	0.080388	78	NA	NA	No correlation	Spearman	OID30725	0.808302	88	0	0	Strong correlation	Spearman
Kirsher et al. (MS HAP Depletion - SomaScan 7K)	P61769	B2M	Beta-2-microglobulin	NA	3485-28	0.355505	78	NA	NA	Weak correlation	Spearman	OID30725	0.808302	88	0	0	Strong correlation	Spearman
Kirsher et al. (MS HAP Depletion - SomaScan 7K)	P61978	HNRNPK	Heterogeneous nuclear ribonucleoprotein K	NA	19333-4	0.500348	78	NA	NA	Moderate correlation	Spearman	OID20051	0.729087	88	0	0	Strong correlation	Spearman
Kirsher et al. (MS HAP Depletion - SomaScan 7K)	P63010	AP2B1	AP-2 complex subunit beta	NA	24938-7	0.834267	78	NA	NA	Strong correlation	Spearman	OID30949	0.47162	18	0.0499704	0.064996	Weak correlation	Spearman
Kirsher et al. (MS HAP Depletion - SomaScan 7K)	P63241	EIF5A	Eukaryotic translation initiation factor 5A-1	NA	5888-29	0.855967	78	NA	NA	Strong correlation	Spearman	OID20423	0.147811	88	0.169051	0.205004	No correlation	Spearman
Kirsher et al. (MS HAP Depletion - SomaScan 7K)	P78324	SIRPA	Tyrosine-protein phosphatase non-receptor type substrate 1	NA	5430-66	-0.154238	78	NA	NA	No correlation	Spearman	OID20304	0.380723	64	0.00204709	0.00306521	Weak correlation	Spearman
Kirsher et al. (MS HAP Depletion - SomaScan 7K)	P78324	SIRPA	Tyrosine-protein phosphatase non-receptor type substrate 1	NA	9083-35	0.0829677	78	NA	NA	No correlation	Spearman	OID20304	0.380723	64	0.00204709	0.00306521	Weak correlation	Spearman
Kirsher et al. (MS HAP Depletion - SomaScan 7K)	P78552	IL13RA1	Interleukin-13 receptor subunit alpha-1	NA	2633-52	0.260512	78	NA	NA	No correlation	Spearman	OID21504	0.47318	88	3.22972e-06	6.11803e-06	Weak correlation	Spearman
Kirsher et al. (MS HAP Depletion - SomaScan 7K)	P80188	LCN2	Neutrophil gelatinase-associated lipocalin	NA	2836-68	0.547722	78	NA	NA	Moderate correlation	Spearman	OID20392	0.816486	88	3.19011e-22	9.73414e-22	Strong correlation	Spearman
Kirsher et al. (MS HAP Depletion - SomaScan 7K)	P80303	NUCB2	Nucleobindin-2	NA	21999-61	0.0182733	78	NA	NA	No correlation	Spearman	OID21448	0.591068	88	1.83525e-09	4.48485e-09	Moderate correlation	Spearman
Kirsher et al. (MS HAP Depletion - SomaScan 7K)	P80511	S100A12	Protein S100-A12	NA	5852-6	0.237624	78	NA	NA	No correlation	Spearman	OID21374	0.806124	76	0	0	Strong correlation	Spearman
Kirsher et al. (MS HAP Depletion - SomaScan 7K)	P98160	HSPG2	Basement membrane-specific heparan sulfate proteoglycan core protein	NA	15626-223	0.266811	78	NA	NA	No correlation	Spearman	OID20383	0.235585	88	0.0273536	0.0366336	No correlation	Spearman
Kirsher et al. (MS HAP Depletion - SomaScan 7K)	Q00796	SORD	Sorbitol dehydrogenase	NA	15447-45	0.849163	78	NA	NA	Strong correlation	Spearman	OID21453	0.68617	48	2.33909e-07	4.81903e-07	Moderate correlation	Spearman
Kirsher et al. (MS HAP Depletion - SomaScan 7K)	Q01469	FABP5	Fatty acid-binding protein 5	NA	4985-11	-0.0354458	78	NA	NA	No correlation	Spearman	OID21043	0.409919	88	8.428e-05	0.000143086	Weak correlation	Spearman
Kirsher et al. (MS HAP Depletion - SomaScan 7K)	Q01638	IL1RL1	Interleukin-1 receptor-like 1	NA	4234-8	0.59095	78	NA	NA	Moderate correlation	Spearman	OID20250	0.756446	74	0	0	Strong correlation	Spearman
Kirsher et al. (MS HAP Depletion - SomaScan 7K)	Q01973	ROR1	Inactive tyrosine-protein kinase transmembrane receptor ROR1	NA	2590-69	0.218857	78	NA	NA	No correlation	Spearman	OID20224	0.302477	44	0.0459703	0.0600699	Weak correlation	Spearman
Kirsher et al. (MS HAP Depletion - SomaScan 7K)	Q01973	ROR1	Inactive tyrosine-protein kinase transmembrane receptor ROR1	NA	8474-6	0.103682	78	NA	NA	No correlation	Spearman	OID20224	0.302477	44	0.0459703	0.0600699	Weak correlation	Spearman
Kirsher et al. (MS HAP Depletion - SomaScan 7K)	Q02487	DSC2	Desmocollin-2	NA	13126-52	0.456619	78	NA	NA	Weak correlation	Spearman	OID21079	0.797489	88	0	0	Strong correlation	Spearman
Kirsher et al. (MS HAP Depletion - SomaScan 7K)	Q02742	GCNT1	Beta-1,3-galactosyl-O-glycosyl-glycoprotein beta-1,6-N-acetylglucosaminyltransferase	NA	7016-12	0.01104	78	NA	NA	No correlation	Spearman	OID21379	-0.138462	14	0.637516	0.681586	No correlation	Spearman
Kirsher et al. (MS HAP Depletion - SomaScan 7K)	Q02763	TEK	Angiopoietin-1 receptor	NA	3773-15	0.314002	78	NA	NA	Weak correlation	Spearman	OID21496	0.470043	88	5.01085e-06	9.24387e-06	Weak correlation	Spearman
Kirsher et al. (MS HAP Depletion - SomaScan 7K)	Q02790	FKBP4	Peptidyl-prolyl cis-trans isomerase FKBP4	NA	17722-5	0.454849	78	NA	NA	Weak correlation	Spearman	OID20960	0.095749	39	0.560746	0.611496	No correlation	Spearman
Kirsher et al. (MS HAP Depletion - SomaScan 7K)	Q03154	ACY1	Aminoacylase-1	NA	3343-1	0.931512	78	NA	NA	Strong correlation	Spearman	OID20137	0.882463	88	0	0	Strong correlation	Spearman
Kirsher et al. (MS HAP Depletion - SomaScan 7K)	Q03167	TGFBR3	Transforming growth factor beta receptor type 3	NA	3009-3	0.621644	78	NA	NA	Moderate correlation	Spearman	OID20255	0.613991	88	1.99931e-10	5.21298e-10	Moderate correlation	Spearman
Kirsher et al. (MS HAP Depletion - SomaScan 7K)	Q03405	PLAUR	Urokinase plasminogen activator surface receptor	NA	2652-15	-0.047575	78	NA	NA	No correlation	Spearman	OID20764	0.446152	76	6.40721e-05	0.000109797	Weak correlation	Spearman
Kirsher et al. (MS HAP Depletion - SomaScan 7K)	Q04695	KRT17	Keratin, type I cytoskeletal 17	NA	12923-51	0.16828	78	NA	NA	No correlation	Spearman	OID30092	0.150171	88	0.162292	0.197656	No correlation	Spearman
Kirsher et al. (MS HAP Depletion - SomaScan 7K)	Q04721	NOTCH2	Neurogenic locus notch homolog protein 2	NA	11297-54	-0.0332454	78	NA	NA	No correlation	Spearman	OID30407	0.326459	88	0.00200383	0.00300841	Weak correlation	Spearman
Kirsher et al. (MS HAP Depletion - SomaScan 7K)	Q04721	NOTCH2	Neurogenic locus notch homolog protein 2	NA	5106-52	-0.107034	78	NA	NA	No correlation	Spearman	OID30407	0.326459	88	0.00200383	0.00300841	Weak correlation	Spearman
Kirsher et al. (MS HAP Depletion - SomaScan 7K)	Q04721	NOTCH2	Neurogenic locus notch homolog protein 2	NA	8407-84	0.0909344	78	NA	NA	No correlation	Spearman	OID30407	0.326459	88	0.00200383	0.00300841	Weak correlation	Spearman
Kirsher et al. (MS HAP Depletion - SomaScan 7K)	Q04756	HGFAC	Hepatocyte growth factor activator	NA	3617-80	0.164608	78	NA	NA	No correlation	Spearman	OID30718	0.589694	88	2.14365e-09	5.20469e-09	Moderate correlation	Spearman
Kirsher et al. (MS HAP Depletion - SomaScan 7K)	Q04756	HGFAC	Hepatocyte growth factor activator	NA	8385-248	0.157981	78	NA	NA	No correlation	Spearman	OID30718	0.589694	88	2.14365e-09	5.20469e-09	Moderate correlation	Spearman
Kirsher et al. (MS HAP Depletion - SomaScan 7K)	Q04760	GLO1	Lactoylglutathione lyase	NA	9883-29	0.624097	78	NA	NA	Moderate correlation	Spearman	OID20107	0.739513	88	0	0	Strong correlation	Spearman
Kirsher et al. (MS HAP Depletion - SomaScan 7K)	Q05193	DNM1	Dynamin-1	NA	24435-1	0.549708	78	NA	NA	Moderate correlation	Spearman	OID31458	0.418182	10	0.232418	0.274477	Weak correlation	Spearman
Kirsher et al. (MS HAP Depletion - SomaScan 7K)	Q05315	CLC	Galectin-10	NA	11094-104	-0.145843	78	NA	NA	No correlation	Spearman	OID20126	0.600794	68	1.20613e-07	2.57415e-07	Moderate correlation	Spearman
Kirsher et al. (MS HAP Depletion - SomaScan 7K)	Q06033	ITIH3	Inter-alpha-trypsin inhibitor heavy chain H3	NA	7145-1	0.618676	78	NA	NA	Moderate correlation	Spearman	OID20352	0.823659	88	0	0	Strong correlation	Spearman
Kirsher et al. (MS HAP Depletion - SomaScan 7K)	Q06141	REG3A	Regenerating islet-derived protein 3-alpha	NA	15304-1	0.822507	78	NA	NA	Strong correlation	Spearman	OID20258	0.895238	64	0	0	Strong correlation	Spearman
Kirsher et al. (MS HAP Depletion - SomaScan 7K)	Q06141	REG3A	Regenerating islet-derived protein 3-alpha	NA	9277-16	0.0634176	78	NA	NA	No correlation	Spearman	OID20258	0.895238	64	0	0	Strong correlation	Spearman
Kirsher et al. (MS HAP Depletion - SomaScan 7K)	Q06323	PSME1	Proteasome activator complex subunit 1	NA	5918-5	0.583733	78	NA	NA	Moderate correlation	Spearman	OID20969	0.771706	88	0	0	Strong correlation	Spearman
Kirsher et al. (MS HAP Depletion - SomaScan 7K)	Q06418	TYRO3	Tyrosine-protein kinase receptor TYRO3	NA	13668-44	0.0484209	78	NA	NA	No correlation	Spearman	OID20161	0.190868	76	0.0985914	0.12423	No correlation	Spearman
Kirsher et al. (MS HAP Depletion - SomaScan 7K)	Q06418	TYRO3	Tyrosine-protein kinase receptor TYRO3	NA	2611-72	-0.207869	78	NA	NA	No correlation	Spearman	OID20161	0.190868	76	0.0985914	0.12423	No correlation	Spearman
Kirsher et al. (MS HAP Depletion - SomaScan 7K)	Q06830	PRDX1	Peroxiredoxin-1	NA	3855-56	0.782572	78	NA	NA	Strong correlation	Spearman	OID20962	0.475591	88	3.76434e-06	7.09506e-06	Weak correlation	Spearman
Kirsher et al. (MS HAP Depletion - SomaScan 7K)	Q07075	ENPEP	Glutamyl aminopeptidase	NA	15558-63	0.388637	78	NA	NA	Weak correlation	Spearman	OID30135	0.292524	88	0.00568096	0.00812324	No correlation	Spearman
Kirsher et al. (MS HAP Depletion - SomaScan 7K)	Q07817	BCL2L1	Bcl-2-like protein 1	NA	4423-77	0.0221543	78	NA	NA	No correlation	Spearman	OID31152	0.55	9	0.132777	0.164189	Moderate correlation	Spearman
Kirsher et al. (MS HAP Depletion - SomaScan 7K)	Q07954	LRP1	Prolow-density lipoprotein receptor-related protein 1	NA	10699-52	0.110282	78	NA	NA	No correlation	Spearman	OID21293	0.462418	88	7.37001e-06	1.34205e-05	Weak correlation	Spearman
Kirsher et al. (MS HAP Depletion - SomaScan 7K)	Q07954	LRP1	Prolow-density lipoprotein receptor-related protein 1	NA	8601-167	-0.0540858	78	NA	NA	No correlation	Spearman	OID21293	0.462418	88	7.37001e-06	1.34205e-05	Weak correlation	Spearman
Kirsher et al. (MS HAP Depletion - SomaScan 7K)	Q07954	LRP1	Prolow-density lipoprotein receptor-related protein 1	NA	9182-3	0.211877	78	NA	NA	No correlation	Spearman	OID21293	0.462418	88	7.37001e-06	1.34205e-05	Weak correlation	Spearman
Kirsher et al. (MS HAP Depletion - SomaScan 7K)	Q07960	ARHGAP1	Rho GTPase-activating protein 1	NA	11955-1	0.655104	78	NA	NA	Moderate correlation	Spearman	OID21202	0.613839	88	0	0	Moderate correlation	Spearman
Kirsher et al. (MS HAP Depletion - SomaScan 7K)	Q07960	ARHGAP1	Rho GTPase-activating protein 1	NA	9815-5	0.732171	78	NA	NA	Strong correlation	Spearman	OID21202	0.613839	88	0	0	Moderate correlation	Spearman
Kirsher et al. (MS HAP Depletion - SomaScan 7K)	Q08174	PCDH1	Protocadherin-1	NA	24967-4	-0.140936	78	NA	NA	No correlation	Spearman	OID20614	0.400578	88	0.000110058	0.000185732	Weak correlation	Spearman
Kirsher et al. (MS HAP Depletion - SomaScan 7K)	Q08345	DDR1	Epithelial discoidin domain-containing receptor 1	NA	11836-144	0.33405	78	NA	NA	Weak correlation	Spearman	OID21009	0.530014	78	9.15098e-07	1.80305e-06	Moderate correlation	Spearman
Kirsher et al. (MS HAP Depletion - SomaScan 7K)	Q08345	DDR1	Epithelial discoidin domain-containing receptor 1	NA	4122-12	-0.145159	78	NA	NA	No correlation	Spearman	OID21009	0.530014	78	9.15098e-07	1.80305e-06	Moderate correlation	Spearman
Kirsher et al. (MS HAP Depletion - SomaScan 7K)	Q08380	LGALS3BP	Galectin-3-binding protein	NA	5000-52	0.415976	78	NA	NA	Weak correlation	Spearman	OID30765	0.866278	88	0	0	Strong correlation	Spearman
Kirsher et al. (MS HAP Depletion - SomaScan 7K)	Q08830	FGL1	Fibrinogen-like protein 1	NA	5581-28	0.624173	78	NA	NA	Moderate correlation	Spearman	OID30702	0.910641	88	0	0	Strong correlation	Spearman
Kirsher et al. (MS HAP Depletion - SomaScan 7K)	Q10471	GALNT2	Polypeptide N-acetylgalactosaminyltransferase 2	NA	5764-4	-0.182352	78	NA	NA	No correlation	Spearman	OID21423	0.329877	88	0.00169742	0.00257925	Weak correlation	Spearman
Kirsher et al. (MS HAP Depletion - SomaScan 7K)	Q10588	BST1	ADP-ribosyl cyclase/cyclic ADP-ribose hydrolase 2	NA	4535-50	0.628852	78	NA	NA	Moderate correlation	Spearman	OID21051	0.851573	88	0	0	Strong correlation	Spearman
Kirsher et al. (MS HAP Depletion - SomaScan 7K)	Q11201	ST3GAL1	CMP-N-acetylneuraminate-beta-galactosamide-alpha-2,3-sialyltransferase 1	NA	5657-28	0.427813	78	NA	NA	Weak correlation	Spearman	OID21322	0.129246	44	0.401795	0.453173	No correlation	Spearman
Kirsher et al. (MS HAP Depletion - SomaScan 7K)	Q12805	EFEMP1	EGF-containing fibulin-like extracellular matrix protein 1	NA	8480-29	0.56135	78	NA	NA	Moderate correlation	Spearman	OID20414	0.526593	88	2.16327e-07	4.46495e-07	Moderate correlation	Spearman
Kirsher et al. (MS HAP Depletion - SomaScan 7K)	Q12841	FSTL1	Follistatin-related protein 1	NA	13112-179	0.363042	78	NA	NA	Weak correlation	Spearman	OID30254	0.379011	88	0.000299499	0.000485826	Weak correlation	Spearman
Kirsher et al. (MS HAP Depletion - SomaScan 7K)	Q12860	CNTN1	Contactin-1	NA	2974-61	0.635027	78	NA	NA	Moderate correlation	Spearman	OID20307	0.851814	88	7.12213e-26	2.21512e-25	Strong correlation	Spearman
Kirsher et al. (MS HAP Depletion - SomaScan 7K)	Q12864	CDH17	Cadherin-17	NA	16613-3	0.807382	78	NA	NA	Strong correlation	Spearman	OID20134	0.914688	76	7.73396e-31	2.45271e-30	Strong correlation	Spearman
Kirsher et al. (MS HAP Depletion - SomaScan 7K)	Q12866	MERTK	Tyrosine-protein kinase Mer	NA	19787-14	0.372248	78	NA	NA	Weak correlation	Spearman	OID20657	0.242172	88	0.023235	0.0314537	No correlation	Spearman
Kirsher et al. (MS HAP Depletion - SomaScan 7K)	Q12866	MERTK	Tyrosine-protein kinase Mer	NA	20572-6	0.101531	78	NA	NA	No correlation	Spearman	OID20657	0.242172	88	0.023235	0.0314537	No correlation	Spearman
Kirsher et al. (MS HAP Depletion - SomaScan 7K)	Q12884	FAP	Prolyl endopeptidase FAP	NA	5029-3	0.443091	78	NA	NA	Weak correlation	Spearman	OID20330	0.793468	88	3.05018e-20	9.20764e-20	Strong correlation	Spearman
Kirsher et al. (MS HAP Depletion - SomaScan 7K)	Q13043	STK4	Serine/threonine-protein kinase 4	NA	22847-18	0.271998	78	NA	NA	No correlation	Spearman	OID20140	0.878788	10	0.00197706	0.00297613	Strong correlation	Spearman
Kirsher et al. (MS HAP Depletion - SomaScan 7K)	Q13093	PLA2G7	Platelet-activating factor acetylhydrolase	NA	5015-15	0.482138	78	NA	NA	Weak correlation	Spearman	OID21105	0.641045	88	1.72435e-11	4.61325e-11	Moderate correlation	Spearman
Kirsher et al. (MS HAP Depletion - SomaScan 7K)	Q13231	CHIT1	Chitotriosidase-1	NA	10460-1	0.778803	78	NA	NA	Strong correlation	Spearman	OID20312	0.916047	88	0	0	Strong correlation	Spearman
Kirsher et al. (MS HAP Depletion - SomaScan 7K)	Q13231	CHIT1	Chitotriosidase-1	NA	3600-2	0.937961	78	NA	NA	Strong correlation	Spearman	OID20312	0.916047	88	0	0	Strong correlation	Spearman
Kirsher et al. (MS HAP Depletion - SomaScan 7K)	Q13287	NMI	N-myc-interactor	NA	17512-2	0.540156	78	NA	NA	Moderate correlation	Spearman	OID31378	-0.111888	12	0.732775	0.767443	No correlation	Spearman
Kirsher et al. (MS HAP Depletion - SomaScan 7K)	Q13308	PTK7	Inactive tyrosine-protein kinase 7	NA	9525-1	0.480241	78	NA	NA	Weak correlation	Spearman	OID20880	0.203621	88	0.0572004	0.0736366	No correlation	Spearman
Kirsher et al. (MS HAP Depletion - SomaScan 7K)	Q13443	ADAM9	Disintegrin and metalloproteinase domain-containing protein 9	NA	3795-6	-0.110017	78	NA	NA	No correlation	Spearman	OID31488	0.615128	30	0.000393375	0.000630853	Moderate correlation	Spearman
Kirsher et al. (MS HAP Depletion - SomaScan 7K)	Q13444	ADAM15	Disintegrin and metalloproteinase domain-containing protein 15	NA	15455-40	0.108891	78	NA	NA	No correlation	Spearman	OID20109	0.263345	53	0.0570178	0.0735517	No correlation	Spearman
Kirsher et al. (MS HAP Depletion - SomaScan 7K)	Q13444	ADAM15	Disintegrin and metalloproteinase domain-containing protein 15	NA	9956-7	0.152493	78	NA	NA	No correlation	Spearman	OID20109	0.263345	53	0.0570178	0.0735517	No correlation	Spearman
Kirsher et al. (MS HAP Depletion - SomaScan 7K)	Q13508	ART3	Ecto-ADP-ribosyltransferase 3	NA	10970-3	0.796229	78	NA	NA	Strong correlation	Spearman	OID20346	0.860202	88	0	0	Strong correlation	Spearman
Kirsher et al. (MS HAP Depletion - SomaScan 7K)	Q13508	ART3	Ecto-ADP-ribosyltransferase 3	NA	7970-315	0.833458	78	NA	NA	Strong correlation	Spearman	OID20346	0.860202	88	0	0	Strong correlation	Spearman
Kirsher et al. (MS HAP Depletion - SomaScan 7K)	Q13510	ASAH1	Acid ceramidase	NA	5748-20	-0.0923001	78	NA	NA	No correlation	Spearman	OID30415	0.306259	88	0.00384315	0.0056103	Weak correlation	Spearman
Kirsher et al. (MS HAP Depletion - SomaScan 7K)	Q13561	DCTN2	Dynactin subunit 2	NA	5879-51	0.0194805	78	NA	NA	No correlation	Spearman	OID21334	0.46302	62	0.000178462	0.000295865	Weak correlation	Spearman
Kirsher et al. (MS HAP Depletion - SomaScan 7K)	Q13740	ALCAM	CD166 antigen	NA	5451-1	0.422931	78	NA	NA	Weak correlation	Spearman	OID20273	0.629495	88	0	0	Moderate correlation	Spearman
Kirsher et al. (MS HAP Depletion - SomaScan 7K)	Q13790	APOF	Apolipoprotein F	NA	12370-30	0.291544	78	NA	NA	No correlation	Spearman	OID30701	0.514487	88	2.93299e-07	5.99881e-07	Moderate correlation	Spearman
Kirsher et al. (MS HAP Depletion - SomaScan 7K)	Q13867	BLMH	Bleomycin hydrolase	NA	14250-115	0.0669213	78	NA	NA	No correlation	Spearman	OID20336	0.695097	88	0	0	Moderate correlation	Spearman
Kirsher et al. (MS HAP Depletion - SomaScan 7K)	Q13976	PRKG1	cGMP-dependent protein kinase 1	NA	13067-5	0.261144	78	NA	NA	No correlation	Spearman	OID30621	0.584232	53	4.37419e-06	8.12247e-06	Moderate correlation	Spearman
Kirsher et al. (MS HAP Depletion - SomaScan 7K)	Q14112	NID2	Nidogen-2	NA	16060-99	0.169312	78	NA	NA	No correlation	Spearman	OID21085	0.4596	88	8.48121e-06	1.5345e-05	Weak correlation	Spearman
Kirsher et al. (MS HAP Depletion - SomaScan 7K)	Q14112	NID2	Nidogen-2	NA	3633-70	0.145083	78	NA	NA	No correlation	Spearman	OID21085	0.4596	88	8.48121e-06	1.5345e-05	Weak correlation	Spearman
Kirsher et al. (MS HAP Depletion - SomaScan 7K)	Q14116	IL18	Interleukin-18	NA	5661-15	0.130633	78	NA	NA	No correlation	Spearman	OID20694	-0.10303	10	0.785018	0.816101	No correlation	Spearman
Kirsher et al. (MS HAP Depletion - SomaScan 7K)	Q14118	DAG1	Dystroglycan 1	NA	23176-17	0.147031	78	NA	NA	No correlation	Spearman	OID20774	-0.0562326	88	0.602164	0.648087	No correlation	Spearman
Kirsher et al. (MS HAP Depletion - SomaScan 7K)	Q14118	DAG1	Dystroglycan 1	NA	8369-102	0.0659223	78	NA	NA	No correlation	Spearman	OID20774	-0.0562326	88	0.602164	0.648087	No correlation	Spearman
Kirsher et al. (MS HAP Depletion - SomaScan 7K)	Q14126	DSG2	Desmoglein-2	NA	20517-1	0.591522	78	NA	NA	Moderate correlation	Spearman	OID21113	0.673377	88	6.57616e-13	1.77619e-12	Moderate correlation	Spearman
Kirsher et al. (MS HAP Depletion - SomaScan 7K)	Q14126	DSG2	Desmoglein-2	NA	9484-75	0.466084	78	NA	NA	Weak correlation	Spearman	OID21113	0.673377	88	6.57616e-13	1.77619e-12	Moderate correlation	Spearman
Kirsher et al. (MS HAP Depletion - SomaScan 7K)	Q14242	SELPLG	P-selectin glycoprotein ligand 1	NA	11266-8	0.145475	78	NA	NA	No correlation	Spearman	OID20560	0.0673981	88	0.531986	0.581989	No correlation	Spearman
Kirsher et al. (MS HAP Depletion - SomaScan 7K)	Q14242	SELPLG	P-selectin glycoprotein ligand 1	NA	6963-82	-0.00945622	78	NA	NA	No correlation	Spearman	OID20560	0.0673981	88	0.531986	0.581989	No correlation	Spearman
Kirsher et al. (MS HAP Depletion - SomaScan 7K)	Q14393	GAS6	Growth arrest-specific protein 6	NA	15391-114	0.566513	78	NA	NA	Moderate correlation	Spearman	OID20318	0.627329	88	0	0	Moderate correlation	Spearman
Kirsher et al. (MS HAP Depletion - SomaScan 7K)	Q14515	SPARCL1	SPARC-like protein 1	NA	13707-27	0.0162749	78	NA	NA	No correlation	Spearman	OID20361	0.706407	88	1.48659e-14	4.15436e-14	Strong correlation	Spearman
Kirsher et al. (MS HAP Depletion - SomaScan 7K)	Q14515	SPARCL1	SPARC-like protein 1	NA	4467-49	0.316203	78	NA	NA	Weak correlation	Spearman	OID20361	0.706407	88	1.48659e-14	4.15436e-14	Strong correlation	Spearman
Kirsher et al. (MS HAP Depletion - SomaScan 7K)	Q14554	PDIA5	Protein disulfide-isomerase A5	NA	5593-11	0.673668	78	NA	NA	Moderate correlation	Spearman	OID31209	-0.0238095	8	0.976786	0.980259	No correlation	Spearman
Kirsher et al. (MS HAP Depletion - SomaScan 7K)	Q14624	ITIH4	Inter-alpha-trypsin inhibitor heavy chain H4	NA	4811-33	0.406366	78	NA	NA	Weak correlation	Spearman	OID30762	0.535293	88	1.26922e-07	2.69351e-07	Moderate correlation	Spearman
Kirsher et al. (MS HAP Depletion - SomaScan 7K)	Q14696	MESD	LRP chaperone MESD	NA	15299-102	0.175812	78	NA	NA	No correlation	Spearman	OID21099	0.823271	88	0	0	Strong correlation	Spearman
Kirsher et al. (MS HAP Depletion - SomaScan 7K)	Q14696	MESD	LRP chaperone MESD	NA	5594-87	0.0858509	78	NA	NA	No correlation	Spearman	OID21099	0.823271	88	0	0	Strong correlation	Spearman
Kirsher et al. (MS HAP Depletion - SomaScan 7K)	Q14914	PTGR1	Prostaglandin reductase 1	NA	13543-7	0.590156	78	NA	NA	Moderate correlation	Spearman	OID30297	0.779496	50	0	0	Strong correlation	Spearman
Kirsher et al. (MS HAP Depletion - SomaScan 7K)	Q14914	PTGR1	Prostaglandin reductase 1	NA	19617-5	0.610242	78	NA	NA	Moderate correlation	Spearman	OID30297	0.779496	50	0	0	Strong correlation	Spearman
Kirsher et al. (MS HAP Depletion - SomaScan 7K)	Q14956	GPNMB	Transmembrane glycoprotein NMB	NA	5080-131	0.402699	78	NA	NA	Weak correlation	Spearman	OID20173	0.519337	88	3.33638e-07	6.81152e-07	Moderate correlation	Spearman
Kirsher et al. (MS HAP Depletion - SomaScan 7K)	Q14956	GPNMB	Transmembrane glycoprotein NMB	NA	8240-207	0.375005	78	NA	NA	Weak correlation	Spearman	OID20173	0.519337	88	3.33638e-07	6.81152e-07	Moderate correlation	Spearman
Kirsher et al. (MS HAP Depletion - SomaScan 7K)	Q14956	GPNMB	Transmembrane glycoprotein NMB	NA	8289-8	0.398728	78	NA	NA	Weak correlation	Spearman	OID20173	0.519337	88	3.33638e-07	6.81152e-07	Moderate correlation	Spearman
Kirsher et al. (MS HAP Depletion - SomaScan 7K)	Q14956	GPNMB	Transmembrane glycoprotein NMB	NA	8606-39	0.113242	78	NA	NA	No correlation	Spearman	OID20173	0.519337	88	3.33638e-07	6.81152e-07	Moderate correlation	Spearman
Kirsher et al. (MS HAP Depletion - SomaScan 7K)	Q15067	ACOX1	Peroxisomal acyl-coenzyme A oxidase 1	NA	21552-9	0.757742	78	NA	NA	Strong correlation	Spearman	OID20124	-0.115385	13	0.709625	0.748054	No correlation	Spearman
Kirsher et al. (MS HAP Depletion - SomaScan 7K)	Q15102	PAFAH1B3	Platelet-activating factor acetylhydrolase IB subunit alpha1	NA	12374-8	0.0792103	78	NA	NA	No correlation	Spearman	OID30998	-0.175889	23	0.420344	0.471738	No correlation	Spearman
Kirsher et al. (MS HAP Depletion - SomaScan 7K)	Q15113	PCOLCE	Procollagen C-endopeptidase enhancer 1	NA	11237-49	0.775414	78	NA	NA	Strong correlation	Spearman	OID20384	0.752562	88	0	0	Strong correlation	Spearman
Kirsher et al. (MS HAP Depletion - SomaScan 7K)	Q15126	PMVK	Phosphomevalonate kinase	NA	12450-42	0.833559	78	NA	NA	Strong correlation	Spearman	OID20850	0.632699	44	6.83037e-06	1.24781e-05	Moderate correlation	Spearman
Kirsher et al. (MS HAP Depletion - SomaScan 7K)	Q15223	NECTIN1	Nectin-1	NA	20584-4	0.454169	78	NA	NA	Weak correlation	Spearman	OID30545	0.209609	88	0.0501533	0.0651589	No correlation	Spearman
Kirsher et al. (MS HAP Depletion - SomaScan 7K)	Q15223	NECTIN1	Nectin-1	NA	8803-61	0.138102	78	NA	NA	No correlation	Spearman	OID30545	0.209609	88	0.0501533	0.0651589	No correlation	Spearman
Kirsher et al. (MS HAP Depletion - SomaScan 7K)	Q15223	NECTIN1	Nectin-1	NA	9300-13	0.0533524	78	NA	NA	No correlation	Spearman	OID30545	0.209609	88	0.0501533	0.0651589	No correlation	Spearman
Kirsher et al. (MS HAP Depletion - SomaScan 7K)	Q15303	ERBB4	Receptor tyrosine-protein kinase erbB-4	NA	2618-10	-0.248595	78	NA	NA	No correlation	Spearman	OID21510	0.0666667	10	0.864754	0.889979	No correlation	Spearman
Kirsher et al. (MS HAP Depletion - SomaScan 7K)	Q15389	ANGPT1	Angiopoietin-1	NA	2811-27	0.546703	78	NA	NA	Moderate correlation	Spearman	OID20740	0.963636	10	0	0	Strong correlation	Spearman
Kirsher et al. (MS HAP Depletion - SomaScan 7K)	Q15485	FCN2	Ficolin-2	NA	13717-15	0.437019	78	NA	NA	Weak correlation	Spearman	OID20382	0.596686	88	8.58977e-10	2.17441e-09	Moderate correlation	Spearman
Kirsher et al. (MS HAP Depletion - SomaScan 7K)	Q15485	FCN2	Ficolin-2	NA	3313-21	0.270729	78	NA	NA	No correlation	Spearman	OID20382	0.596686	88	8.58977e-10	2.17441e-09	Moderate correlation	Spearman
Kirsher et al. (MS HAP Depletion - SomaScan 7K)	Q15517	CDSN	Corneodesmosin	NA	7085-81	0.0370175	78	NA	NA	No correlation	Spearman	OID20667	-0.299495	55	0.0267069	0.0358527	No correlation	Spearman
Kirsher et al. (MS HAP Depletion - SomaScan 7K)	Q15582	TGFBI	Transforming growth factor-beta-induced protein ig-h3	NA	3283-21	0.116099	78	NA	NA	No correlation	Spearman	OID20417	0.53878	88	1.02029e-07	2.1941e-07	Moderate correlation	Spearman
Kirsher et al. (MS HAP Depletion - SomaScan 7K)	Q15818	NPTX1	Neuronal pentraxin-1	NA	9256-78	0.568507	78	NA	NA	Moderate correlation	Spearman	OID21074	0.562327	47	5.27892e-05	9.14095e-05	Moderate correlation	Spearman
Kirsher et al. (MS HAP Depletion - SomaScan 7K)	Q15828	CST6	Cystatin-M	NA	14711-27	0.741373	78	NA	NA	Strong correlation	Spearman	OID20293	0.89671	88	0	0	Strong correlation	Spearman
Kirsher et al. (MS HAP Depletion - SomaScan 7K)	Q15828	CST6	Cystatin-M	NA	3303-23	0.738009	78	NA	NA	Strong correlation	Spearman	OID20293	0.89671	88	0	0	Strong correlation	Spearman
Kirsher et al. (MS HAP Depletion - SomaScan 7K)	Q15848	ADIPOQ	Adiponectin	NA	3554-24	0.836973	78	NA	NA	Strong correlation	Spearman	OID30748	0.930629	88	0	0	Strong correlation	Spearman
Kirsher et al. (MS HAP Depletion - SomaScan 7K)	Q16270	IGFBP7	Insulin-like growth factor-binding protein 7	NA	3320-49	0.446655	78	NA	NA	Weak correlation	Spearman	OID20236	0.608734	88	3.13394e-10	8.11519e-10	Moderate correlation	Spearman
Kirsher et al. (MS HAP Depletion - SomaScan 7K)	Q16288	NTRK3	NT-3 growth factor receptor	NA	2658-27	0.199335	78	NA	NA	No correlation	Spearman	OID21057	0.500123	88	1.00464e-06	1.96574e-06	Moderate correlation	Spearman
Kirsher et al. (MS HAP Depletion - SomaScan 7K)	Q16363	LAMA4	Laminin subunit alpha-4	NA	6577-64	0.0690828	78	NA	NA	No correlation	Spearman	OID20769	0.0278226	31	0.882009	0.90444	No correlation	Spearman
Kirsher et al. (MS HAP Depletion - SomaScan 7K)	Q16401	PSMD5	26S proteasome non-ATPase regulatory subunit 5	NA	10716-35	0.187218	78	NA	NA	No correlation	Spearman	OID30918	0.0874094	76	0.451937	0.504186	No correlation	Spearman
Kirsher et al. (MS HAP Depletion - SomaScan 7K)	Q16543	CDC37	Hsp90 co-chaperone Cdc37	NA	3879-50	0.326446	78	NA	NA	Weak correlation	Spearman	OID21470	0.670102	49	3.65972e-07	7.45817e-07	Moderate correlation	Spearman
Kirsher et al. (MS HAP Depletion - SomaScan 7K)	Q16610	ECM1	Extracellular matrix protein 1	NA	3366-51	0.641371	78	NA	NA	Moderate correlation	Spearman	OID30736	0.63022	88	4.73029e-11	1.24778e-10	Moderate correlation	Spearman
Kirsher et al. (MS HAP Depletion - SomaScan 7K)	Q16620	NTRK2	BDNF/NT-3 growth factors receptor	NA	4866-59	-0.0569683	78	NA	NA	No correlation	Spearman	OID20136	0.442669	88	1.57055e-05	2.77923e-05	Weak correlation	Spearman
Kirsher et al. (MS HAP Depletion - SomaScan 7K)	Q16627	CCL14	C-C motif chemokine 14	NA	2900-53	0.707002	78	NA	NA	Strong correlation	Spearman	OID20401	0.588675	88	1.61865e-09	3.97274e-09	Moderate correlation	Spearman
Kirsher et al. (MS HAP Depletion - SomaScan 7K)	Q16651	PRSS8	Prostasin	NA	15513-108	-0.0201853	78	NA	NA	No correlation	Spearman	OID20763	0.674165	53	9.75278e-08	2.10533e-07	Moderate correlation	Spearman
Kirsher et al. (MS HAP Depletion - SomaScan 7K)	Q16651	PRSS8	Prostasin	NA	6225-3	-0.117897	78	NA	NA	No correlation	Spearman	OID20763	0.674165	53	9.75278e-08	2.10533e-07	Moderate correlation	Spearman
Kirsher et al. (MS HAP Depletion - SomaScan 7K)	Q16663	CCL15	C-C motif chemokine 15	NA	14109-15	0.456517	78	NA	NA	Weak correlation	Spearman	OID20328	0.755466	88	1.81564e-17	5.29678e-17	Strong correlation	Spearman
Kirsher et al. (MS HAP Depletion - SomaScan 7K)	Q16663	CCL15	C-C motif chemokine 15	NA	18289-16	0.473237	78	NA	NA	Weak correlation	Spearman	OID20328	0.755466	88	1.81564e-17	5.29678e-17	Strong correlation	Spearman
Kirsher et al. (MS HAP Depletion - SomaScan 7K)	Q16663	CCL15	C-C motif chemokine 15	NA	3509-1	0.481729	78	NA	NA	Weak correlation	Spearman	OID20328	0.755466	88	1.81564e-17	5.29678e-17	Strong correlation	Spearman
Kirsher et al. (MS HAP Depletion - SomaScan 7K)	Q16674	MIA	Melanoma-derived growth regulatory protein	NA	2687-2	0.49419	78	NA	NA	Weak correlation	Spearman	OID21531	0.191697	27	0.336569	0.382665	No correlation	Spearman
Kirsher et al. (MS HAP Depletion - SomaScan 7K)	Q16719	KYNU	Kynureninase	NA	4559-64	-0.0729524	78	NA	NA	No correlation	Spearman	OID20669	0.447552	12	0.147205	0.18045	Weak correlation	Spearman
Kirsher et al. (MS HAP Depletion - SomaScan 7K)	Q16774	GUK1	Guanylate kinase	NA	17325-10	0.272101	78	NA	NA	No correlation	Spearman	OID30148	-0.254902	17	0.322172	0.367406	No correlation	Spearman
Kirsher et al. (MS HAP Depletion - SomaScan 7K)	Q16775	HAGH	Hydroxyacylglutathione hydrolase, mitochondrial	NA	19267-14	0.600779	78	NA	NA	Moderate correlation	Spearman	OID21459	0.515752	52	0.000114253	0.000192525	Moderate correlation	Spearman
Kirsher et al. (MS HAP Depletion - SomaScan 7K)	Q16853	AOC3	Membrane primary amine oxidase	NA	21491-7	0.642585	78	NA	NA	Moderate correlation	Spearman	OID20389	0.784932	88	0	0	Strong correlation	Spearman
Kirsher et al. (MS HAP Depletion - SomaScan 7K)	Q16881	TXNRD1	Thioredoxin reductase 1, cytoplasmic	NA	13967-14	0.604674	78	NA	NA	Moderate correlation	Spearman	OID21135	0.446215	88	1.62734e-05	2.87522e-05	Weak correlation	Spearman
Kirsher et al. (MS HAP Depletion - SomaScan 7K)	Q24JP5	TMEM132A	Transmembrane protein 132A	NA	7871-16	0.617673	78	NA	NA	Moderate correlation	Spearman	OID30287	0.177494	40	0.273208	0.317992	No correlation	Spearman
Kirsher et al. (MS HAP Depletion - SomaScan 7K)	Q4KMG0	CDON	Cell adhesion molecule-related/down-regulated by oncogenes	NA	4541-49	0.581507	78	NA	NA	Moderate correlation	Spearman	OID20754	0.503117	88	8.49534e-07	1.67973e-06	Moderate correlation	Spearman
Kirsher et al. (MS HAP Depletion - SomaScan 7K)	Q53H82	LACTB2	Endoribonuclease LACTB2	NA	22381-1	0.420225	78	NA	NA	Weak correlation	Spearman	OID20150	0.620879	13	0.0268669	0.0360246	Moderate correlation	Spearman
Kirsher et al. (MS HAP Depletion - SomaScan 7K)	Q5JS37	NHLRC3	NHL repeat-containing protein 3	NA	9087-8	0.0546416	78	NA	NA	No correlation	Spearman	OID30614	0.12782	76	0.270546	0.315544	No correlation	Spearman
Kirsher et al. (MS HAP Depletion - SomaScan 7K)	Q5KU26	COLEC12	Collectin-12	NA	5457-5	0.476448	78	NA	NA	Weak correlation	Spearman	OID20738	0.784723	75	0	0	Strong correlation	Spearman
Kirsher et al. (MS HAP Depletion - SomaScan 7K)	Q5KU26	COLEC12	Collectin-12	NA	9787-23	-0.195513	78	NA	NA	No correlation	Spearman	OID20738	0.784723	75	0	0	Strong correlation	Spearman
Kirsher et al. (MS HAP Depletion - SomaScan 7K)	Q5TDH0	DDI2	Protein DDI1 homolog 2	NA	25446-34	0.709455	78	NA	NA	Strong correlation	Spearman	OID30602	0.795692	88	0	0	Strong correlation	Spearman
Kirsher et al. (MS HAP Depletion - SomaScan 7K)	Q5VTT5	MYOM3	Myomesin-3	NA	13966-30	0.373993	78	NA	NA	Weak correlation	Spearman	OID30633	0.896393	88	0	0	Strong correlation	Spearman
Kirsher et al. (MS HAP Depletion - SomaScan 7K)	Q5VY43	PEAR1	Platelet endothelial aggregation receptor 1	NA	8275-31	0.175559	78	NA	NA	No correlation	Spearman	OID20257	0.0793385	88	0.461757	0.513673	No correlation	Spearman
Kirsher et al. (MS HAP Depletion - SomaScan 7K)	Q5VY43	PEAR1	Platelet endothelial aggregation receptor 1	NA	8892-14	-0.12619	78	NA	NA	No correlation	Spearman	OID20257	0.0793385	88	0.461757	0.513673	No correlation	Spearman
Kirsher et al. (MS HAP Depletion - SomaScan 7K)	Q6EMK4	VASN	Vasorin	NA	5682-13	0.312788	78	NA	NA	Weak correlation	Spearman	OID20345	0.469515	88	5.14801e-06	9.4814e-06	Weak correlation	Spearman
Kirsher et al. (MS HAP Depletion - SomaScan 7K)	Q6FHJ7	SFRP4	Secreted frizzled-related protein 4	NA	17447-52	0.579914	78	NA	NA	Moderate correlation	Spearman	OID30648	0.45	9	0.229817	0.271689	Weak correlation	Spearman
Kirsher et al. (MS HAP Depletion - SomaScan 7K)	Q6FHJ7	SFRP4	Secreted frizzled-related protein 4	NA	9284-25	0.54051	78	NA	NA	Moderate correlation	Spearman	OID30648	0.45	9	0.229817	0.271689	Weak correlation	Spearman
Kirsher et al. (MS HAP Depletion - SomaScan 7K)	Q6IBS0	TWF2	Twinfilin-2	NA	23396-21	0.857636	78	NA	NA	Strong correlation	Spearman	OID30386	0.849882	88	0	0	Strong correlation	Spearman
Kirsher et al. (MS HAP Depletion - SomaScan 7K)	Q6P4E1	GOLM2	Protein GOLM2	NA	10613-33	0.363093	78	NA	NA	Weak correlation	Spearman	OID21044	0.527916	88	1.25315e-07	2.66441e-07	Moderate correlation	Spearman
Kirsher et al. (MS HAP Depletion - SomaScan 7K)	Q6P4E1	GOLM2	Protein GOLM2	NA	8838-10	0.226369	78	NA	NA	No correlation	Spearman	OID21044	0.527916	88	1.25315e-07	2.66441e-07	Moderate correlation	Spearman
Kirsher et al. (MS HAP Depletion - SomaScan 7K)	Q6P5S2	LEG1	Protein LEG1 homolog	NA	7154-92	0.194069	78	NA	NA	No correlation	Spearman	OID30608	0.594406	12	0.0457531	0.0598554	Moderate correlation	Spearman
Kirsher et al. (MS HAP Depletion - SomaScan 7K)	Q6PCB0	VWA1	von Willebrand factor A domain-containing protein 1	NA	6385-63	0.38328	78	NA	NA	Weak correlation	Spearman	OID21421	0.191176	17	0.460882	0.513658	No correlation	Spearman
Kirsher et al. (MS HAP Depletion - SomaScan 7K)	Q6PI73	LILRA6	Leukocyte immunoglobulin-like receptor subfamily A member 6	NA	7059-14	-0.0902262	78	NA	NA	No correlation	Spearman	OID30346	0.662729	64	4.22844e-09	1.00715e-08	Moderate correlation	Spearman
Kirsher et al. (MS HAP Depletion - SomaScan 7K)	Q6UVK1	CSPG4	Chondroitin sulfate proteoglycan 4	NA	8951-162	-0.22465	78	NA	NA	No correlation	Spearman	OID30397	0.707442	88	0	0	Strong correlation	Spearman
Kirsher et al. (MS HAP Depletion - SomaScan 7K)	Q6UWL2	SUSD1	Sushi domain-containing protein 1	NA	9582-93	-0.119109	78	NA	NA	No correlation	Spearman	OID20072	-0.197744	56	0.143777	0.177016	No correlation	Spearman
Kirsher et al. (MS HAP Depletion - SomaScan 7K)	Q6UWP8	SBSN	Suprabasin	NA	5724-58	-0.0396062	78	NA	NA	No correlation	Spearman	OID30398	0.538668	88	6.17422e-08	1.34052e-07	Moderate correlation	Spearman
Kirsher et al. (MS HAP Depletion - SomaScan 7K)	Q6UWW8	CES3	Carboxylesterase 3	NA	25292-4	-0.0763973	78	NA	NA	No correlation	Spearman	OID21340	0.447792	76	5.98592e-05	0.000103177	Weak correlation	Spearman
Kirsher et al. (MS HAP Depletion - SomaScan 7K)	Q6UWW8	CES3	Carboxylesterase 3	NA	25292-6	0.171145	78	NA	NA	No correlation	Spearman	OID21340	0.447792	76	5.98592e-05	0.000103177	Weak correlation	Spearman
Kirsher et al. (MS HAP Depletion - SomaScan 7K)	Q6UX71	PLXDC2	Plexin domain-containing protein 2	NA	10576-7	0.303803	78	NA	NA	Weak correlation	Spearman	OID31101	0.420802	88	5.24169e-05	9.09042e-05	Weak correlation	Spearman
Kirsher et al. (MS HAP Depletion - SomaScan 7K)	Q6UX71	PLXDC2	Plexin domain-containing protein 2	NA	11342-59	-0.049204	78	NA	NA	No correlation	Spearman	OID31101	0.420802	88	5.24169e-05	9.09042e-05	Weak correlation	Spearman
Kirsher et al. (MS HAP Depletion - SomaScan 7K)	Q6UXD5	SEZ6L2	Seizure 6-like protein 2	NA	3867-49	-0.324374	78	NA	NA	No correlation	Spearman	OID21289	0.593289	88	1.1206e-09	2.80524e-09	Moderate correlation	Spearman
Kirsher et al. (MS HAP Depletion - SomaScan 7K)	Q6UXG3	CD300LG	CMRF35-like molecule 9	NA	20585-5	0.0808163	78	NA	NA	No correlation	Spearman	OID21130	0.818182	10	0.00681113	0.00966051	Strong correlation	Spearman
Kirsher et al. (MS HAP Depletion - SomaScan 7K)	Q6UXG3	CD300LG	CMRF35-like molecule 9	NA	20585-9	-0.00609932	78	NA	NA	No correlation	Spearman	OID21130	0.818182	10	0.00681113	0.00966051	Strong correlation	Spearman
Kirsher et al. (MS HAP Depletion - SomaScan 7K)	Q6UXI7	VIT	Vitrin	NA	6234-74	0.279657	78	NA	NA	No correlation	Spearman	OID30334	0.762934	36	5.28623e-07	1.06195e-06	Strong correlation	Spearman
Kirsher et al. (MS HAP Depletion - SomaScan 7K)	Q6UXI7	VIT	Vitrin	NA	9627-15	0.235296	78	NA	NA	No correlation	Spearman	OID30334	0.762934	36	5.28623e-07	1.06195e-06	Strong correlation	Spearman
Kirsher et al. (MS HAP Depletion - SomaScan 7K)	Q6UXK5	LRRN1	Leucine-rich repeat neuronal protein 1	NA	11293-14	-0.144021	78	NA	NA	No correlation	Spearman	OID20438	0.768125	88	2.47505e-18	7.31501e-18	Strong correlation	Spearman
Kirsher et al. (MS HAP Depletion - SomaScan 7K)	Q6UXK5	LRRN1	Leucine-rich repeat neuronal protein 1	NA	11586-2	-0.033688	78	NA	NA	No correlation	Spearman	OID20438	0.768125	88	2.47505e-18	7.31501e-18	Strong correlation	Spearman
Kirsher et al. (MS HAP Depletion - SomaScan 7K)	Q6YHK3	CD109	CD109 antigen	NA	3290-50	0.572023	78	NA	NA	Moderate correlation	Spearman	OID21108	0.75892	88	0	0	Strong correlation	Spearman
Kirsher et al. (MS HAP Depletion - SomaScan 7K)	Q6ZMJ2	SCARA5	Scavenger receptor class A member 5	NA	10419-1	0.23608	78	NA	NA	No correlation	Spearman	OID21058	0.317988	88	0.00264667	0.00392653	Weak correlation	Spearman
Kirsher et al. (MS HAP Depletion - SomaScan 7K)	Q76LX8	ADAMTS13	A disintegrin and metalloproteinase with thrombospondin motifs 13	NA	3175-51	0.475132	78	NA	NA	Weak correlation	Spearman	OID20249	0.730199	88	6.89836e-16	1.95685e-15	Strong correlation	Spearman
Kirsher et al. (MS HAP Depletion - SomaScan 7K)	Q7Z4W1	DCXR	L-xylulose reductase	NA	17758-79	0.812365	78	NA	NA	Strong correlation	Spearman	OID21480	0.819307	67	2.37004e-17	6.89633e-17	Strong correlation	Spearman
Kirsher et al. (MS HAP Depletion - SomaScan 7K)	Q86SJ2	AMIGO2	Amphoterin-induced protein 2	NA	14134-49	0.265854	78	NA	NA	No correlation	Spearman	OID21370	0.395284	88	0.000155885	0.000260346	Weak correlation	Spearman
Kirsher et al. (MS HAP Depletion - SomaScan 7K)	Q86SJ2	AMIGO2	Amphoterin-induced protein 2	NA	6914-15	0.158605	78	NA	NA	No correlation	Spearman	OID21370	0.395284	88	0.000155885	0.000260346	Weak correlation	Spearman
Kirsher et al. (MS HAP Depletion - SomaScan 7K)	Q86SR1	GALNT10	Polypeptide N-acetylgalactosaminyltransferase 10	NA	7003-4	-0.03102	78	NA	NA	No correlation	Spearman	OID21371	0.44524	88	1.38253e-05	2.45421e-05	Weak correlation	Spearman
Kirsher et al. (MS HAP Depletion - SomaScan 7K)	Q86TH1	ADAMTSL2	ADAMTS-like protein 2	NA	6379-62	0.58004	78	NA	NA	Moderate correlation	Spearman	OID30370	0.863143	88	0	0	Strong correlation	Spearman
Kirsher et al. (MS HAP Depletion - SomaScan 7K)	Q86U17	SERPINA11	Serpin A11	NA	9002-36	0.540889	78	NA	NA	Moderate correlation	Spearman	OID20281	0.770802	88	1.59784e-18	4.7724e-18	Strong correlation	Spearman
Kirsher et al. (MS HAP Depletion - SomaScan 7K)	Q86UX2	ITIH5	Inter-alpha-trypsin inhibitor heavy chain H5	NA	8233-2	0.526271	78	NA	NA	Moderate correlation	Spearman	OID31430	0.169925	20	0.472187	0.523159	No correlation	Spearman
Kirsher et al. (MS HAP Depletion - SomaScan 7K)	Q86VB7	CD163	Scavenger receptor cysteine-rich type 1 protein M130	NA	5028-59	0.804095	78	NA	NA	Strong correlation	Spearman	OID20360	0.880966	88	0	0	Strong correlation	Spearman
Kirsher et al. (MS HAP Depletion - SomaScan 7K)	Q86VZ4	LRP11	Low-density lipoprotein receptor-related protein 11	NA	15472-16	0.527435	78	NA	NA	Moderate correlation	Spearman	OID20185	0.328003	54	0.015464	0.021188	Weak correlation	Spearman
Kirsher et al. (MS HAP Depletion - SomaScan 7K)	Q86VZ4	LRP11	Low-density lipoprotein receptor-related protein 11	NA	6713-4	0.441334	78	NA	NA	Weak correlation	Spearman	OID20185	0.328003	54	0.015464	0.021188	Weak correlation	Spearman
Kirsher et al. (MS HAP Depletion - SomaScan 7K)	Q86VZ4	LRP11	Low-density lipoprotein receptor-related protein 11	NA	8330-1	0.504091	78	NA	NA	Moderate correlation	Spearman	OID20185	0.328003	54	0.015464	0.021188	Weak correlation	Spearman
Kirsher et al. (MS HAP Depletion - SomaScan 7K)	Q86YD3	TMEM25	Transmembrane protein 25	NA	9014-18	0.0330148	78	NA	NA	No correlation	Spearman	OID31015	-0.00520789	52	0.970904	0.976092	No correlation	Spearman
Kirsher et al. (MS HAP Depletion - SomaScan 7K)	Q86YW5	TREML1	Trem-like transcript 1 protein	NA	11147-17	0.470652	78	NA	NA	Weak correlation	Spearman	OID30682	0.87408	88	0	0	Strong correlation	Spearman
Kirsher et al. (MS HAP Depletion - SomaScan 7K)	Q86YW5	TREML1	Trem-like transcript 1 protein	NA	9329-28	0.588563	78	NA	NA	Moderate correlation	Spearman	OID30682	0.87408	88	0	0	Strong correlation	Spearman
Kirsher et al. (MS HAP Depletion - SomaScan 7K)	Q8IUK5	PLXDC1	Plexin domain-containing protein 1	NA	9235-3	-0.0255316	78	NA	NA	No correlation	Spearman	OID21258	0.332095	88	0.00165825	0.00252313	Weak correlation	Spearman
Kirsher et al. (MS HAP Depletion - SomaScan 7K)	Q8IWV2	CNTN4	Contactin-4	NA	3298-52	0.638918	78	NA	NA	Moderate correlation	Spearman	OID21117	0.624388	88	0	0	Moderate correlation	Spearman
Kirsher et al. (MS HAP Depletion - SomaScan 7K)	Q8IY22	CMIP	C-Maf-inducing protein	NA	25100-11	0.668108	78	NA	NA	Moderate correlation	Spearman	OID31406	0.660512	30	0.000104674	0.000176911	Moderate correlation	Spearman
Kirsher et al. (MS HAP Depletion - SomaScan 7K)	Q8IYS5	OSCAR	Osteoclast-associated immunoglobulin-like receptor	NA	7116-31	-0.0851201	78	NA	NA	No correlation	Spearman	OID20776	0.645927	88	0	0	Moderate correlation	Spearman
Kirsher et al. (MS HAP Depletion - SomaScan 7K)	Q8IYS5	OSCAR	Osteoclast-associated immunoglobulin-like receptor	NA	8702-42	0.0449433	78	NA	NA	No correlation	Spearman	OID20776	0.645927	88	0	0	Moderate correlation	Spearman
Kirsher et al. (MS HAP Depletion - SomaScan 7K)	Q8IZF2	ADGRF5	Adhesion G protein-coupled receptor F5	NA	6409-57	0.498957	78	NA	NA	Weak correlation	Spearman	OID30349	-0.0614279	88	0.568999	0.618287	No correlation	Spearman
Kirsher et al. (MS HAP Depletion - SomaScan 7K)	Q8IZP9	ADGRG2	Adhesion G-protein coupled receptor G2	NA	10767-52	-0.252953	78	NA	NA	No correlation	Spearman	OID20189	0.724581	88	1.46586e-15	4.13739e-15	Strong correlation	Spearman
Kirsher et al. (MS HAP Depletion - SomaScan 7K)	Q8N149	LILRA2	Leukocyte immunoglobulin-like receptor subfamily A member 2	NA	15614-168	0.660719	78	NA	NA	Moderate correlation	Spearman	OID21152	0.561956	88	2.18936e-08	4.97341e-08	Moderate correlation	Spearman
Kirsher et al. (MS HAP Depletion - SomaScan 7K)	Q8N1Q1	CA13	Carbonic anhydrase 13	NA	3420-21	0.658293	78	NA	NA	Moderate correlation	Spearman	OID20225	0.577366	76	4.76243e-08	1.04e-07	Moderate correlation	Spearman
Kirsher et al. (MS HAP Depletion - SomaScan 7K)	Q8N423	LILRB2	Leukocyte immunoglobulin-like receptor subfamily B member 2	NA	5091-28	0.581836	78	NA	NA	Moderate correlation	Spearman	OID20301	0.763297	63	0	0	Strong correlation	Spearman
Kirsher et al. (MS HAP Depletion - SomaScan 7K)	Q8N423	LILRB2	Leukocyte immunoglobulin-like receptor subfamily B member 2	NA	5633-65	0.335829	78	NA	NA	Weak correlation	Spearman	OID20301	0.763297	63	0	0	Strong correlation	Spearman
Kirsher et al. (MS HAP Depletion - SomaScan 7K)	Q8N6C8	LILRA3	Leukocyte immunoglobulin-like receptor subfamily A member 3	NA	6391-52	0.854093	78	NA	NA	Strong correlation	Spearman	OID30376	0.907576	88	0	0	Strong correlation	Spearman
Kirsher et al. (MS HAP Depletion - SomaScan 7K)	Q8N6Q3	CD177	CD177 antigen	NA	13116-25	0.734765	78	NA	NA	Strong correlation	Spearman	OID21119	0.780702	19	0.000118322	0.000199084	Strong correlation	Spearman
Kirsher et al. (MS HAP Depletion - SomaScan 7K)	Q8NBJ7	SUMF2	Inactive C-alpha-formylglycine-generating enzyme 2	NA	6069-71	-0.157678	78	NA	NA	No correlation	Spearman	OID21032	0.303922	17	0.235017	0.277257	Weak correlation	Spearman
Kirsher et al. (MS HAP Depletion - SomaScan 7K)	Q8NBP7	PCSK9	Proprotein convertase subtilisin/kexin type 9	NA	5231-79	0.800175	78	NA	NA	Strong correlation	Spearman	OID20235	0.703583	88	2.09733e-14	5.83224e-14	Strong correlation	Spearman
Kirsher et al. (MS HAP Depletion - SomaScan 7K)	Q8NBP7	PCSK9	Proprotein convertase subtilisin/kexin type 9	NA	8246-9	0.797064	78	NA	NA	Strong correlation	Spearman	OID20235	0.703583	88	2.09733e-14	5.83224e-14	Strong correlation	Spearman
Kirsher et al. (MS HAP Depletion - SomaScan 7K)	Q8NBS9	TXNDC5	Thioredoxin domain-containing protein 5	NA	11212-7	0.530242	78	NA	NA	Moderate correlation	Spearman	OID21012	0.559913	88	2.52728e-08	5.7066e-08	Moderate correlation	Spearman
Kirsher et al. (MS HAP Depletion - SomaScan 7K)	Q8NFP4	MDGA1	MAM domain-containing glycosylphosphatidylinositol anchor protein 1	NA	16900-29	0.478129	78	NA	NA	Weak correlation	Spearman	OID20951	-0.153846	12	0.63514	0.67969	No correlation	Spearman
Kirsher et al. (MS HAP Depletion - SomaScan 7K)	Q8NFT8	DNER	Delta and Notch-like epidermal growth factor-related receptor	NA	11442-1	-0.0799074	78	NA	NA	No correlation	Spearman	OID20712	0.668594	66	0	0	Moderate correlation	Spearman
Kirsher et al. (MS HAP Depletion - SomaScan 7K)	Q8NFT8	DNER	Delta and Notch-like epidermal growth factor-related receptor	NA	9769-48	0.309804	78	NA	NA	Weak correlation	Spearman	OID20712	0.668594	66	0	0	Moderate correlation	Spearman
Kirsher et al. (MS HAP Depletion - SomaScan 7K)	Q8NHJ6	LILRB4	Leukocyte immunoglobulin-like receptor subfamily B member 4	NA	6453-70	0.0366539	78	NA	NA	No correlation	Spearman	OID20429	0.647059	17	0.00614735	0.00875202	Moderate correlation	Spearman
Kirsher et al. (MS HAP Depletion - SomaScan 7K)	Q8NHL6	LILRB1	Leukocyte immunoglobulin-like receptor subfamily B member 1	NA	5090-49	-0.0897963	78	NA	NA	No correlation	Spearman	OID20323	0.328238	88	0.0018883	0.00285012	Weak correlation	Spearman
Kirsher et al. (MS HAP Depletion - SomaScan 7K)	Q8TCD5	NT5C	5'(3')-deoxyribonucleotidase, cytosolic type	NA	12560-9	0.00749883	78	NA	NA	No correlation	Spearman	OID30294	0.0906863	17	0.729703	0.766682	No correlation	Spearman
Kirsher et al. (MS HAP Depletion - SomaScan 7K)	Q8TCZ2	CD99L2	CD99 antigen-like protein 2	NA	10539-30	0.171921	78	NA	NA	No correlation	Spearman	OID21122	0.391691	88	0.000180555	0.000298895	Weak correlation	Spearman
Kirsher et al. (MS HAP Depletion - SomaScan 7K)	Q8TDL5	BPIFB1	BPI fold-containing family B member 1	NA	11246-3	0.494531	78	NA	NA	Weak correlation	Spearman	OID20308	0.906185	88	0	0	Strong correlation	Spearman
Kirsher et al. (MS HAP Depletion - SomaScan 7K)	Q8TDL5	BPIFB1	BPI fold-containing family B member 1	NA	15367-38	0.398677	78	NA	NA	Weak correlation	Spearman	OID20308	0.906185	88	0	0	Strong correlation	Spearman
Kirsher et al. (MS HAP Depletion - SomaScan 7K)	Q8TDQ0	HAVCR2	Hepatitis A virus cellular receptor 2	NA	11481-25	0.16658	78	NA	NA	No correlation	Spearman	OID21137	0.735714	64	0	0	Strong correlation	Spearman
Kirsher et al. (MS HAP Depletion - SomaScan 7K)	Q8TDQ0	HAVCR2	Hepatitis A virus cellular receptor 2	NA	5134-52	0.239039	78	NA	NA	No correlation	Spearman	OID21137	0.735714	64	0	0	Strong correlation	Spearman
Kirsher et al. (MS HAP Depletion - SomaScan 7K)	Q8TDQ0	HAVCR2	Hepatitis A virus cellular receptor 2	NA	7152-5	0.112381	78	NA	NA	No correlation	Spearman	OID21137	0.735714	64	0	0	Strong correlation	Spearman
Kirsher et al. (MS HAP Depletion - SomaScan 7K)	Q8TDY8	IGDCC4	Immunoglobulin superfamily DCC subclass member 4	NA	9793-145	0.788128	78	NA	NA	Strong correlation	Spearman	OID30402	0.708159	88	1.19821e-14	3.35678e-14	Strong correlation	Spearman
Kirsher et al. (MS HAP Depletion - SomaScan 7K)	Q8TEA8	DTD1	D-aminoacyl-tRNA deacylase 1	NA	19194-9	0.859659	78	NA	NA	Strong correlation	Spearman	OID30580	0.846204	78	0	0	Strong correlation	Spearman
Kirsher et al. (MS HAP Depletion - SomaScan 7K)	Q8TEU8	WFIKKN2	WAP, Kazal, immunoglobulin, Kunitz and NTR domain-containing protein 2	NA	13408-23	0.67387	78	NA	NA	Moderate correlation	Spearman	OID20785	0.500205	76	5.70765e-06	1.0495e-05	Moderate correlation	Spearman
Kirsher et al. (MS HAP Depletion - SomaScan 7K)	Q8TEU8	WFIKKN2	WAP, Kazal, immunoglobulin, Kunitz and NTR domain-containing protein 2	NA	3235-50	0.621164	78	NA	NA	Moderate correlation	Spearman	OID20785	0.500205	76	5.70765e-06	1.0495e-05	Moderate correlation	Spearman
Kirsher et al. (MS HAP Depletion - SomaScan 7K)	Q8WVQ1	CANT1	Soluble calcium-activated nucleotidase 1	NA	6480-1	0.0823607	78	NA	NA	No correlation	Spearman	OID20181	0.0850093	88	0.430284	0.481936	No correlation	Spearman
Kirsher et al. (MS HAP Depletion - SomaScan 7K)	Q8WWQ8	STAB2	Stabilin-2	NA	3399-31	0.00122662	78	NA	NA	No correlation	Spearman	OID30401	0.374133	88	0.000362029	0.000583067	Weak correlation	Spearman
Kirsher et al. (MS HAP Depletion - SomaScan 7K)	Q8WWV6	FCAMR	High affinity immunoglobulin alpha and immunoglobulin mu Fc receptor	NA	9568-289	0.017767	78	NA	NA	No correlation	Spearman	OID30332	0.813114	52	0	0	Strong correlation	Spearman
Kirsher et al. (MS HAP Depletion - SomaScan 7K)	Q8WXD2	SCG3	Secretogranin-3	NA	7957-2	0.796077	78	NA	NA	Strong correlation	Spearman	OID20728	0.734986	88	0	0	Strong correlation	Spearman
Kirsher et al. (MS HAP Depletion - SomaScan 7K)	Q8WZ42	TTN	Titin	NA	11352-42	0.232343	78	NA	NA	No correlation	Spearman	OID30108	0.631298	66	1.32488e-08	3.04641e-08	Moderate correlation	Spearman
Kirsher et al. (MS HAP Depletion - SomaScan 7K)	Q8WZ75	ROBO4	Roundabout homolog 4	NA	16297-14	-0.161763	78	NA	NA	No correlation	Spearman	OID30226	0.406185	88	9.88476e-05	0.000167315	Weak correlation	Spearman
Kirsher et al. (MS HAP Depletion - SomaScan 7K)	Q8WZ75	ROBO4	Roundabout homolog 4	NA	9232-1	0.704523	78	NA	NA	Strong correlation	Spearman	OID30226	0.406185	88	9.88476e-05	0.000167315	Weak correlation	Spearman
Kirsher et al. (MS HAP Depletion - SomaScan 7K)	Q92484	SMPDL3A	Acid sphingomyelinase-like phosphodiesterase 3a	NA	14086-11	0.715555	78	NA	NA	Strong correlation	Spearman	OID20676	0.926596	88	0	0	Strong correlation	Spearman
Kirsher et al. (MS HAP Depletion - SomaScan 7K)	Q92484	SMPDL3A	Acid sphingomyelinase-like phosphodiesterase 3a	NA	4771-10	0.48363	78	NA	NA	Weak correlation	Spearman	OID20676	0.926596	88	0	0	Strong correlation	Spearman
Kirsher et al. (MS HAP Depletion - SomaScan 7K)	Q92496	CFHR4	Complement factor H-related protein 4	NA	6471-53	0.84274	78	NA	NA	Strong correlation	Spearman	OID30758	0.94213	88	0	0	Strong correlation	Spearman
Kirsher et al. (MS HAP Depletion - SomaScan 7K)	Q92520	FAM3C	Protein FAM3C	NA	20520-14	0.0417178	78	NA	NA	No correlation	Spearman	OID20233	0.738773	88	0	0	Strong correlation	Spearman
Kirsher et al. (MS HAP Depletion - SomaScan 7K)	Q92619	ARHGAP45	Rho GTPase-activating protein 45	NA	13544-9	0.828349	78	NA	NA	Strong correlation	Spearman	OID30653	0.485714	14	0.0809161	0.102992	Weak correlation	Spearman
Kirsher et al. (MS HAP Depletion - SomaScan 7K)	Q92692	NECTIN2	Nectin-2	NA	6245-4	0.00894043	78	NA	NA	No correlation	Spearman	OID20222	0.133285	66	0.285274	0.330332	No correlation	Spearman
Kirsher et al. (MS HAP Depletion - SomaScan 7K)	Q92820	GGH	Gamma-glutamyl hydrolase	NA	9370-69	0.634543	78	NA	NA	Moderate correlation	Spearman	OID20416	0.753478	88	0	0	Strong correlation	Spearman
Kirsher et al. (MS HAP Depletion - SomaScan 7K)	Q92823	NRCAM	Neuronal cell adhesion molecule	NA	5109-24	0.376548	78	NA	NA	Weak correlation	Spearman	OID20229	0.650946	88	0	0	Moderate correlation	Spearman
Kirsher et al. (MS HAP Depletion - SomaScan 7K)	Q92832	NELL1	Protein kinase C-binding protein NELL1	NA	6544-33	0.526735	78	NA	NA	Moderate correlation	Spearman	OID21494	0.478788	10	0.166058	0.201808	Weak correlation	Spearman
Kirsher et al. (MS HAP Depletion - SomaScan 7K)	Q92854	SEMA4D	Semaphorin-4D	NA	5737-61	0.440635	78	NA	NA	Weak correlation	Spearman	OID21020	0.470501	88	4.89478e-06	9.04452e-06	Weak correlation	Spearman
Kirsher et al. (MS HAP Depletion - SomaScan 7K)	Q92859	NEO1	Neogenin	NA	8900-28	0.271033	78	NA	NA	No correlation	Spearman	OID31066	0.296584	88	0.00501838	0.00723261	No correlation	Spearman
Kirsher et al. (MS HAP Depletion - SomaScan 7K)	Q92876	KLK6	Kallikrein-6	NA	3450-4	-0.181704	78	NA	NA	No correlation	Spearman	OID21526	0.505021	88	5.2272e-07	1.05196e-06	Moderate correlation	Spearman
Kirsher et al. (MS HAP Depletion - SomaScan 7K)	Q93091	RNASE6	Ribonuclease K6	NA	5646-20	0.40371	78	NA	NA	Weak correlation	Spearman	OID30689	0.447949	66	0.000189278	0.000311963	Weak correlation	Spearman
Kirsher et al. (MS HAP Depletion - SomaScan 7K)	Q969H8	MYDGF	Myeloid-derived growth factor	NA	9248-36	0.392	78	NA	NA	Weak correlation	Spearman	OID30313	0.876915	88	0	0	Strong correlation	Spearman
Kirsher et al. (MS HAP Depletion - SomaScan 7K)	Q969P0	IGSF8	Immunoglobulin superfamily member 8	NA	6984-6	0.0378306	78	NA	NA	No correlation	Spearman	OID20167	0.0952381	8	0.840129	0.867007	No correlation	Spearman
Kirsher et al. (MS HAP Depletion - SomaScan 7K)	Q96A00	PPP1R14A	Protein phosphatase 1 regulatory subunit 14A	NA	19117-3	0.639424	78	NA	NA	Moderate correlation	Spearman	OID31011	0.843607	66	0	0	Strong correlation	Spearman
Kirsher et al. (MS HAP Depletion - SomaScan 7K)	Q96AP7	ESAM	Endothelial cell-selective adhesion molecule	NA	20536-11	0.587273	78	NA	NA	Moderate correlation	Spearman	OID20270	0.588992	88	1.57856e-09	3.88279e-09	Moderate correlation	Spearman
Kirsher et al. (MS HAP Depletion - SomaScan 7K)	Q96AP7	ESAM	Endothelial cell-selective adhesion molecule	NA	2981-9	0.624957	78	NA	NA	Moderate correlation	Spearman	OID20270	0.588992	88	1.57856e-09	3.88279e-09	Moderate correlation	Spearman
Kirsher et al. (MS HAP Depletion - SomaScan 7K)	Q96AP7	ESAM	Endothelial cell-selective adhesion molecule	NA	7841-84	0.653056	78	NA	NA	Moderate correlation	Spearman	OID20270	0.588992	88	1.57856e-09	3.88279e-09	Moderate correlation	Spearman
Kirsher et al. (MS HAP Depletion - SomaScan 7K)	Q96B86	RGMA	Repulsive guidance molecule A	NA	5483-1	0.476043	78	NA	NA	Weak correlation	Spearman	OID21065	0.685428	88	0	0	Moderate correlation	Spearman
Kirsher et al. (MS HAP Depletion - SomaScan 7K)	Q96C24	SYTL4	Synaptotagmin-like protein 4	NA	11563-51	0.0454356	78	NA	NA	No correlation	Spearman	OID30339	0.651012	39	1.19945e-05	2.14608e-05	Moderate correlation	Spearman
Kirsher et al. (MS HAP Depletion - SomaScan 7K)	Q96C24	SYTL4	Synaptotagmin-like protein 4	NA	9090-9	0.790488	78	NA	NA	Strong correlation	Spearman	OID30339	0.651012	39	1.19945e-05	2.14608e-05	Moderate correlation	Spearman
Kirsher et al. (MS HAP Depletion - SomaScan 7K)	Q96F46	IL17RA	Interleukin-17 receptor A	NA	2992-59	0.63597	78	NA	NA	Moderate correlation	Spearman	OID21089	0.783333	9	0.0172233	0.0234279	Strong correlation	Spearman
Kirsher et al. (MS HAP Depletion - SomaScan 7K)	Q96G03	PGM2	Phosphopentomutase	NA	18330-7	0.387615	78	NA	NA	Weak correlation	Spearman	OID30904	0.215245	88	0.0440115	0.0578451	No correlation	Spearman
Kirsher et al. (MS HAP Depletion - SomaScan 7K)	Q96GG9	DCUN1D1	DCN1-like protein 1	NA	17366-6	0.00210526	78	NA	NA	No correlation	Spearman	OID30830	0.227126	39	0.163926	0.199432	No correlation	Spearman
Kirsher et al. (MS HAP Depletion - SomaScan 7K)	Q96GP6	SCARF2	Scavenger receptor class F member 2	NA	8956-96	0.267854	78	NA	NA	No correlation	Spearman	OID21048	0.49899	54	0.00015022	0.000251258	Weak correlation	Spearman
Kirsher et al. (MS HAP Depletion - SomaScan 7K)	Q96GP6	SCARF2	Scavenger receptor class F member 2	NA	9925-56	-0.0709393	78	NA	NA	No correlation	Spearman	OID21048	0.49899	54	0.00015022	0.000251258	Weak correlation	Spearman
Kirsher et al. (MS HAP Depletion - SomaScan 7K)	Q96H15	TIMD4	T-cell immunoglobulin and mucin domain-containing protein 4	NA	15449-33	0.397668	78	NA	NA	Weak correlation	Spearman	OID20375	0.887046	88	1.31111e-30	4.14633e-30	Strong correlation	Spearman
Kirsher et al. (MS HAP Depletion - SomaScan 7K)	Q96HC4	PDLIM5	PDZ and LIM domain protein 5	NA	23703-8	0.725667	78	NA	NA	Strong correlation	Spearman	OID31063	0.417343	54	0.00184284	0.00278896	Weak correlation	Spearman
Kirsher et al. (MS HAP Depletion - SomaScan 7K)	Q96I82	KAZALD1	Kazal-type serine protease inhibitor domain-containing protein 1	NA	7144-234	0.103582	78	NA	NA	No correlation	Spearman	OID21339	0.608791	14	0.0236549	0.0319837	Moderate correlation	Spearman
Kirsher et al. (MS HAP Depletion - SomaScan 7K)	Q96IU4	ABHD14B	Putative protein-lysine deacylase ABHD14B	NA	19325-21	0.201985	78	NA	NA	No correlation	Spearman	OID20921	0.584322	88	3.69384e-09	8.87306e-09	Moderate correlation	Spearman
Kirsher et al. (MS HAP Depletion - SomaScan 7K)	Q96IY4	CPB2	Carboxypeptidase B2	NA	3518-54	0.375207	78	NA	NA	Weak correlation	Spearman	OID30734	0.459283	88	8.61565e-06	1.55633e-05	Weak correlation	Spearman
Kirsher et al. (MS HAP Depletion - SomaScan 7K)	Q96J42	TXNDC15	Thioredoxin domain-containing protein 15	NA	6366-38	0.122043	78	NA	NA	No correlation	Spearman	OID21495	0.631204	88	0	0	Moderate correlation	Spearman
Kirsher et al. (MS HAP Depletion - SomaScan 7K)	Q96J84	KIRREL1	Kin of IRRE-like protein 1	NA	22563-4	0.299729	78	NA	NA	No correlation	Spearman	OID30806	-0.266165	20	0.255591	0.299961	No correlation	Spearman
Kirsher et al. (MS HAP Depletion - SomaScan 7K)	Q96KG7	MEGF10	Multiple epidermal growth factor-like domains protein 10	NA	11168-3	-0.219378	78	NA	NA	No correlation	Spearman	OID20746	0.745729	88	0	0	Strong correlation	Spearman
Kirsher et al. (MS HAP Depletion - SomaScan 7K)	Q96KN2	CNDP1	Beta-Ala-His dipeptidase	NA	5456-59	0.877338	78	NA	NA	Strong correlation	Spearman	OID20347	0.878183	88	0	0	Strong correlation	Spearman
Kirsher et al. (MS HAP Depletion - SomaScan 7K)	Q96KN2	CNDP1	Beta-Ala-His dipeptidase	NA	7870-8	0.882472	78	NA	NA	Strong correlation	Spearman	OID20347	0.878183	88	0	0	Strong correlation	Spearman
Kirsher et al. (MS HAP Depletion - SomaScan 7K)	Q96MK3	FAM20A	Pseudokinase FAM20A	NA	6433-57	0.331987	78	NA	NA	Weak correlation	Spearman	OID30348	0.720707	88	2.43893e-15	6.86672e-15	Strong correlation	Spearman
Kirsher et al. (MS HAP Depletion - SomaScan 7K)	Q96NA2	RILP	Rab-interacting lysosomal protein	NA	24244-81	0.275413	78	NA	NA	No correlation	Spearman	OID21436	0.613778	22	0.00291174	0.00430282	Moderate correlation	Spearman
Kirsher et al. (MS HAP Depletion - SomaScan 7K)	Q96PD5	PGLYRP2	N-acetylmuramoyl-L-alanine amidase	NA	5601-2	0.313522	78	NA	NA	Weak correlation	Spearman	OID30742	0.752897	88	0	0	Strong correlation	Spearman
Kirsher et al. (MS HAP Depletion - SomaScan 7K)	Q96RD9	FCRL5	Fc receptor-like protein 5	NA	6103-70	0.0649106	78	NA	NA	No correlation	Spearman	OID21111	0.850234	88	0	0	Strong correlation	Spearman
Kirsher et al. (MS HAP Depletion - SomaScan 7K)	Q96SB3	PPP1R9B	Neurabin-2	NA	21991-79	0.27991	78	NA	NA	No correlation	Spearman	OID20643	-0.232151	88	0.029737	0.0396844	No correlation	Spearman
Kirsher et al. (MS HAP Depletion - SomaScan 7K)	Q99426	TBCB	Tubulin-folding cofactor B	NA	17686-27	0.793093	78	NA	NA	Strong correlation	Spearman	OID20993	0.864151	63	0	0	Strong correlation	Spearman
Kirsher et al. (MS HAP Depletion - SomaScan 7K)	Q99435	NELL2	Protein kinase C-binding protein NELL2	NA	6022-57	0.049558	78	NA	NA	No correlation	Spearman	OID20706	0.735462	88	0	0	Strong correlation	Spearman
Kirsher et al. (MS HAP Depletion - SomaScan 7K)	Q99497	PARK7	Parkinson disease protein 7	NA	19523-215	0.419138	78	NA	NA	Weak correlation	Spearman	OID21160	0.900655	88	0	0	Strong correlation	Spearman
Kirsher et al. (MS HAP Depletion - SomaScan 7K)	Q99497	PARK7	Parkinson disease protein 7	NA	19545-145	0.203379	78	NA	NA	No correlation	Spearman	OID21160	0.900655	88	0	0	Strong correlation	Spearman
Kirsher et al. (MS HAP Depletion - SomaScan 7K)	Q99497	PARK7	Parkinson disease protein 7	NA	9845-33	0.329835	78	NA	NA	Weak correlation	Spearman	OID21160	0.900655	88	0	0	Strong correlation	Spearman
Kirsher et al. (MS HAP Depletion - SomaScan 7K)	Q99523	SORT1	Sortilin	NA	11300-32	-0.173562	78	NA	NA	No correlation	Spearman	OID20213	0.465992	62	0.000160492	0.000267645	Weak correlation	Spearman
Kirsher et al. (MS HAP Depletion - SomaScan 7K)	Q99536	VAT1	Synaptic vesicle membrane protein VAT-1 homolog	NA	18175-65	0.478597	78	NA	NA	Weak correlation	Spearman	OID21382	0.185922	88	0.0828958	0.105393	No correlation	Spearman
Kirsher et al. (MS HAP Depletion - SomaScan 7K)	Q99538	LGMN	Legumain	NA	3622-33	0.31595	78	NA	NA	Weak correlation	Spearman	OID20773	0.538464	68	2.17557e-06	4.17724e-06	Moderate correlation	Spearman
Kirsher et al. (MS HAP Depletion - SomaScan 7K)	Q99538	LGMN	Legumain	NA	7840-64	0.23254	78	NA	NA	No correlation	Spearman	OID20773	0.538464	68	2.17557e-06	4.17724e-06	Moderate correlation	Spearman
Kirsher et al. (MS HAP Depletion - SomaScan 7K)	Q99650	OSMR	Oncostatin-M-specific receptor subunit beta	NA	10892-8	-0.153177	78	NA	NA	No correlation	Spearman	OID20356	0.684178	88	0	0	Moderate correlation	Spearman
Kirsher et al. (MS HAP Depletion - SomaScan 7K)	Q99674	CGREF1	Cell growth regulator with EF hand domain protein 1	NA	6257-56	-0.257316	78	NA	NA	No correlation	Spearman	OID20152	0.345427	76	0.00236447	0.00353106	Weak correlation	Spearman
Kirsher et al. (MS HAP Depletion - SomaScan 7K)	Q99733	NAP1L4	Nucleosome assembly protein 1-like 4	NA	19188-21	0.842057	78	NA	NA	Strong correlation	Spearman	OID31475	0.590052	76	2.0325e-08	4.63574e-08	Moderate correlation	Spearman
Kirsher et al. (MS HAP Depletion - SomaScan 7K)	Q99895	CTRC	Chymotrypsin-C	NA	5626-20	0.116175	78	NA	NA	No correlation	Spearman	OID20752	0.524476	12	0.0838846	0.106531	Moderate correlation	Spearman
Kirsher et al. (MS HAP Depletion - SomaScan 7K)	Q99969	RARRES2	Retinoic acid receptor responder protein 2	NA	3079-62	0.43191	78	NA	NA	Weak correlation	Spearman	OID20373	0.433007	88	3.02139e-05	5.30506e-05	Weak correlation	Spearman
Kirsher et al. (MS HAP Depletion - SomaScan 7K)	Q99972	MYOC	Myocilin	NA	16558-2	0.787377	78	NA	NA	Strong correlation	Spearman	OID21121	0.557829	88	1.64187e-08	3.75237e-08	Moderate correlation	Spearman
Kirsher et al. (MS HAP Depletion - SomaScan 7K)	Q99983	OMD	Osteomodulin	NA	5358-3	0.82539	78	NA	NA	Strong correlation	Spearman	OID20725	0.856381	88	0	0	Strong correlation	Spearman
Kirsher et al. (MS HAP Depletion - SomaScan 7K)	Q99983	OMD	Osteomodulin	NA	5725-1	0.796305	78	NA	NA	Strong correlation	Spearman	OID20725	0.856381	88	0	0	Strong correlation	Spearman
Kirsher et al. (MS HAP Depletion - SomaScan 7K)	Q9BQ51	PDCD1LG2	Programmed cell death 1 ligand 2	NA	3004-67	0.231958	78	NA	NA	No correlation	Spearman	OID21273	0.423451	36	0.0100709	0.0140371	Weak correlation	Spearman
Kirsher et al. (MS HAP Depletion - SomaScan 7K)	Q9BQS7	HEPH	Hephaestin	NA	20127-102	-0.216166	78	NA	NA	No correlation	Spearman	OID30337	0.490953	65	4.15489e-05	7.26141e-05	Weak correlation	Spearman
Kirsher et al. (MS HAP Depletion - SomaScan 7K)	Q9BQT9	CLSTN3	Calsyntenin-3	NA	6291-55	-0.0591687	78	NA	NA	No correlation	Spearman	OID31092	0.517483	12	0.0886509	0.112331	Moderate correlation	Spearman
Kirsher et al. (MS HAP Depletion - SomaScan 7K)	Q9BRF8	CPPED1	Serine/threonine-protein phosphatase CPPED1	NA	21108-5	-0.26992	78	NA	NA	No correlation	Spearman	OID21053	0.792753	62	0	0	Strong correlation	Spearman
Kirsher et al. (MS HAP Depletion - SomaScan 7K)	Q9BRK3	MXRA8	Matrix remodeling-associated protein 8	NA	10521-10	0.146513	78	NA	NA	No correlation	Spearman	OID30583	0.248383	65	0.0462882	0.0604154	No correlation	Spearman
Kirsher et al. (MS HAP Depletion - SomaScan 7K)	Q9BRK3	MXRA8	Matrix remodeling-associated protein 8	NA	7002-1	-0.10487	78	NA	NA	No correlation	Spearman	OID30583	0.248383	65	0.0462882	0.0604154	No correlation	Spearman
Kirsher et al. (MS HAP Depletion - SomaScan 7K)	Q9BS26	ERP44	Endoplasmic reticulum resident protein 44	NA	6064-4	-0.141921	78	NA	NA	No correlation	Spearman	OID21338	0.383028	88	0.000230271	0.000377872	Weak correlation	Spearman
Kirsher et al. (MS HAP Depletion - SomaScan 7K)	Q9BS40	LXN	Latexin	NA	20592-8	0.388055	78	NA	NA	Weak correlation	Spearman	OID21003	0.655648	88	0	0	Moderate correlation	Spearman
Kirsher et al. (MS HAP Depletion - SomaScan 7K)	Q9BSL1	UBAC1	Ubiquitin-associated domain-containing protein 1	NA	25480-21	0.392029	78	NA	NA	Weak correlation	Spearman	OID21336	0.789792	53	0	0	Strong correlation	Spearman
Kirsher et al. (MS HAP Depletion - SomaScan 7K)	Q9BU40	CHRDL1	Chordin-like protein 1	NA	3362-61	0.133752	78	NA	NA	No correlation	Spearman	OID20771	0.617252	76	4.91343e-09	1.16295e-08	Moderate correlation	Spearman
Kirsher et al. (MS HAP Depletion - SomaScan 7K)	Q9BUD6	SPON2	Spondin-2	NA	8099-42	0.721721	78	NA	NA	Strong correlation	Spearman	OID20221	0.702247	88	0	0	Strong correlation	Spearman
Kirsher et al. (MS HAP Depletion - SomaScan 7K)	Q9BUN1	MENT	Protein MENT	NA	5744-12	0.105097	78	NA	NA	No correlation	Spearman	OID30595	0.817742	88	0	0	Strong correlation	Spearman
Kirsher et al. (MS HAP Depletion - SomaScan 7K)	Q9BV20	MRI1	Methylthioribose-1-phosphate isomerase	NA	23340-37	0.368056	78	NA	NA	Weak correlation	Spearman	OID30891	-0.030303	10	0.94571	0.956726	No correlation	Spearman
Kirsher et al. (MS HAP Depletion - SomaScan 7K)	Q9BWV1	BOC	Brother of CDO	NA	4328-2	0.432719	78	NA	NA	Weak correlation	Spearman	OID20116	0.544466	23	0.00810389	0.0114223	Moderate correlation	Spearman
Kirsher et al. (MS HAP Depletion - SomaScan 7K)	Q9BXD5	NPL	N-acetylneuraminate lyase	NA	19496-1	0.110835	78	NA	NA	No correlation	Spearman	OID30329	0.59746	88	7.54579e-10	1.91443e-09	Moderate correlation	Spearman
Kirsher et al. (MS HAP Depletion - SomaScan 7K)	Q9BXJ0	C1QTNF5	Complement C1q tumor necrosis factor-related protein 5	NA	7810-20	0.469796	78	NA	NA	Weak correlation	Spearman	OID30618	0.135993	63	0.287117	0.331786	No correlation	Spearman
Kirsher et al. (MS HAP Depletion - SomaScan 7K)	Q9BXJ1	C1QTNF1	Complement C1q tumor necrosis factor-related protein 1	NA	6304-8	0.0383288	78	NA	NA	No correlation	Spearman	OID20367	0.446515	75	7.07814e-05	0.000121079	Weak correlation	Spearman
Kirsher et al. (MS HAP Depletion - SomaScan 7K)	Q9BXN1	ASPN	Asporin	NA	6451-64	0.561502	78	NA	NA	Moderate correlation	Spearman	OID30315	0.30394	40	0.0569704	0.0735517	Weak correlation	Spearman
Kirsher et al. (MS HAP Depletion - SomaScan 7K)	Q9BXR6	CFHR5	Complement factor H-related protein 5	NA	16055-3	0.694205	78	NA	NA	Moderate correlation	Spearman	OID30716	0.737085	88	2.66806e-16	7.60667e-16	Strong correlation	Spearman
Kirsher et al. (MS HAP Depletion - SomaScan 7K)	Q9BXR6	CFHR5	Complement factor H-related protein 5	NA	3666-17	0.714893	78	NA	NA	Strong correlation	Spearman	OID30716	0.737085	88	2.66806e-16	7.60667e-16	Strong correlation	Spearman
Kirsher et al. (MS HAP Depletion - SomaScan 7K)	Q9BXR6	CFHR5	Complement factor H-related protein 5	NA	7885-17	0.722632	78	NA	NA	Strong correlation	Spearman	OID30716	0.737085	88	2.66806e-16	7.60667e-16	Strong correlation	Spearman
Kirsher et al. (MS HAP Depletion - SomaScan 7K)	Q9BY32	ITPA	Inosine triphosphate pyrophosphatase	NA	18916-25	0.585605	78	NA	NA	Moderate correlation	Spearman	OID30082	0.54026	21	0.0126485	0.0175217	Moderate correlation	Spearman
Kirsher et al. (MS HAP Depletion - SomaScan 7K)	Q9BY76	ANGPTL4	Angiopoietin-related protein 4	NA	3796-79	0.0879385	78	NA	NA	No correlation	Spearman	OID20703	0.81885	33	4.28435e-07	8.69969e-07	Strong correlation	Spearman
Kirsher et al. (MS HAP Depletion - SomaScan 7K)	Q9BYH1	SEZ6L	Seizure 6-like protein	NA	19563-3	0.559128	78	NA	NA	Moderate correlation	Spearman	OID21488	0.40816	53	0.00260211	0.00386551	Weak correlation	Spearman
Kirsher et al. (MS HAP Depletion - SomaScan 7K)	Q9BZR6	RTN4R	Reticulon-4 receptor	NA	5105-2	0.736542	78	NA	NA	Strong correlation	Spearman	OID21424	0.38674	76	0.000612126	0.000957189	Weak correlation	Spearman
Kirsher et al. (MS HAP Depletion - SomaScan 7K)	Q9BZZ2	SIGLEC1	Sialoadhesin	NA	4464-10	0.24041	78	NA	NA	No correlation	Spearman	OID20690	0.186813	14	0.522077	0.57337	No correlation	Spearman
Kirsher et al. (MS HAP Depletion - SomaScan 7K)	Q9C0C4	SEMA4C	Semaphorin-4C	NA	7923-41	0.16691	78	NA	NA	No correlation	Spearman	OID21329	-0.271673	27	0.169971	0.205677	No correlation	Spearman
Kirsher et al. (MS HAP Depletion - SomaScan 7K)	Q9GZM7	TINAGL1	Tubulointerstitial nephritis antigen-like	NA	11192-168	0.220147	78	NA	NA	No correlation	Spearman	OID20180	0.269763	23	0.212391	0.252676	No correlation	Spearman
Kirsher et al. (MS HAP Depletion - SomaScan 7K)	Q9H0P0	NT5C3A	Cytosolic 5'-nucleotidase 3A	NA	19615-213	0.0107362	78	NA	NA	No correlation	Spearman	OID20553	0.868167	43	0	0	Strong correlation	Spearman
Kirsher et al. (MS HAP Depletion - SomaScan 7K)	Q9H173	SIL1	Nucleotide exchange factor SIL1	NA	21338-44	0.108288	78	NA	NA	No correlation	Spearman	OID30207	0.4004	74	0.000452894	0.000723221	Weak correlation	Spearman
Kirsher et al. (MS HAP Depletion - SomaScan 7K)	Q9H251	CDH23	Cadherin-23	NA	25272-17	-0.308236	78	NA	NA	No correlation	Spearman	OID31074	0.339631	76	0.00282072	0.00417377	Weak correlation	Spearman
Kirsher et al. (MS HAP Depletion - SomaScan 7K)	Q9H2A7	CXCL16	C-X-C motif chemokine 16	NA	2436-49	0.134247	78	NA	NA	No correlation	Spearman	OID20282	0.638163	49	1.55955e-06	3.02012e-06	Moderate correlation	Spearman
Kirsher et al. (MS HAP Depletion - SomaScan 7K)	Q9H2X3	CLEC4M	C-type lectin domain family 4 member M	NA	3030-3	-0.0192845	78	NA	NA	No correlation	Spearman	OID30405	0.274986	22	0.214712	0.255168	No correlation	Spearman
Kirsher et al. (MS HAP Depletion - SomaScan 7K)	Q9H3G5	CPVL	Probable serine carboxypeptidase CPVL	NA	8891-7	-0.0976392	78	NA	NA	No correlation	Spearman	OID21435	0.625057	88	0	0	Moderate correlation	Spearman
Kirsher et al. (MS HAP Depletion - SomaScan 7K)	Q9H3K6	BOLA2B	BolA-like protein 2	NA	8404-102	0.112882	78	NA	NA	No correlation	Spearman	OID30267	0.690606	88	0	0	Moderate correlation	Spearman
Kirsher et al. (MS HAP Depletion - SomaScan 7K)	Q9H4A9	DPEP2	Dipeptidase 2	NA	8327-26	0.499994	78	NA	NA	Weak correlation	Spearman	OID21305	0.447697	88	1.22277e-05	2.18434e-05	Weak correlation	Spearman
Kirsher et al. (MS HAP Depletion - SomaScan 7K)	Q9H4F8	SMOC1	SPARC-related modular calcium-binding protein 1	NA	13118-5	0.110301	78	NA	NA	No correlation	Spearman	OID21461	0.539394	10	0.113298	0.141185	Moderate correlation	Spearman
Kirsher et al. (MS HAP Depletion - SomaScan 7K)	Q9H4F8	SMOC1	SPARC-related modular calcium-binding protein 1	NA	5694-57	0.114521	78	NA	NA	No correlation	Spearman	OID21461	0.539394	10	0.113298	0.141185	Moderate correlation	Spearman
Kirsher et al. (MS HAP Depletion - SomaScan 7K)	Q9H8J5	MANSC1	MANSC domain-containing protein 1	NA	9557-5	-0.0691414	78	NA	NA	No correlation	Spearman	OID21492	0.604822	88	3.23814e-11	8.60204e-11	Moderate correlation	Spearman
Kirsher et al. (MS HAP Depletion - SomaScan 7K)	Q9HAT2	SIAE	Sialate O-acetylesterase	NA	9263-57	0.103808	78	NA	NA	No correlation	Spearman	OID21503	0.599908	88	4.64206e-10	1.19111e-09	Moderate correlation	Spearman
Kirsher et al. (MS HAP Depletion - SomaScan 7K)	Q9HB71	CACYBP	Calcyclin-binding protein	NA	12432-23	0.738919	78	NA	NA	Strong correlation	Spearman	OID30649	0.563636	10	0.0957916	0.120972	Moderate correlation	Spearman
Kirsher et al. (MS HAP Depletion - SomaScan 7K)	Q9HBB8	CDHR5	Cadherin-related family member 5	NA	9962-1	-0.0247221	78	NA	NA	No correlation	Spearman	OID20193	0.796115	88	0	0	Strong correlation	Spearman
Kirsher et al. (MS HAP Depletion - SomaScan 7K)	Q9HC56	PCDH9	Protocadherin-9	NA	10558-26	0.472331	78	NA	NA	Weak correlation	Spearman	OID31516	0.701208	88	0	0	Strong correlation	Spearman
Kirsher et al. (MS HAP Depletion - SomaScan 7K)	Q9HCB6	SPON1	Spondin-1	NA	4297-62	0.252142	78	NA	NA	No correlation	Spearman	OID20759	0.613454	88	2.09407e-10	5.44748e-10	Moderate correlation	Spearman
Kirsher et al. (MS HAP Depletion - SomaScan 7K)	Q9HCB6	SPON1	Spondin-1	NA	5496-49	0.243693	78	NA	NA	No correlation	Spearman	OID20759	0.613454	88	2.09407e-10	5.44748e-10	Moderate correlation	Spearman
Kirsher et al. (MS HAP Depletion - SomaScan 7K)	Q9HCK4	ROBO2	Roundabout homolog 2	NA	22578-17	0.329101	78	NA	NA	Weak correlation	Spearman	OID21007	0.64547	41	8.77907e-06	1.58332e-05	Moderate correlation	Spearman
Kirsher et al. (MS HAP Depletion - SomaScan 7K)	Q9HCK4	ROBO2	Roundabout homolog 2	NA	5116-62	0.207552	78	NA	NA	No correlation	Spearman	OID21007	0.64547	41	8.77907e-06	1.58332e-05	Moderate correlation	Spearman
Kirsher et al. (MS HAP Depletion - SomaScan 7K)	Q9HCN6	GP6	Platelet glycoprotein VI	NA	3194-36	0.660466	78	NA	NA	Moderate correlation	Spearman	OID21091	0.932157	88	1.04175e-39	3.35083e-39	Strong correlation	Spearman
Kirsher et al. (MS HAP Depletion - SomaScan 7K)	Q9HCU0	CD248	Endosialin	NA	15491-20	0.656925	78	NA	NA	Moderate correlation	Spearman	OID30394	0.639757	88	1.94849e-11	5.20058e-11	Moderate correlation	Spearman
Kirsher et al. (MS HAP Depletion - SomaScan 7K)	Q9NP79	VTA1	Vacuolar protein sorting-associated protein VTA1 homolog	NA	4209-60	0.395996	78	NA	NA	Weak correlation	Spearman	OID21016	0.717544	19	0.000783412	0.00121996	Strong correlation	Spearman
Kirsher et al. (MS HAP Depletion - SomaScan 7K)	Q9NPG4	PCDH12	Protocadherin-12	NA	21704-8	-0.0606616	78	NA	NA	No correlation	Spearman	OID31045	0.619386	88	0	0	Moderate correlation	Spearman
Kirsher et al. (MS HAP Depletion - SomaScan 7K)	Q9NPH3	IL1RAP	Interleukin-1 receptor accessory protein	NA	14048-7	0.77941	78	NA	NA	Strong correlation	Spearman	OID21126	0.878205	88	2.76337e-29	8.66622e-29	Strong correlation	Spearman
Kirsher et al. (MS HAP Depletion - SomaScan 7K)	Q9NPH3	IL1RAP	Interleukin-1 receptor accessory protein	NA	2630-12	0.82066	78	NA	NA	Strong correlation	Spearman	OID21126	0.878205	88	2.76337e-29	8.66622e-29	Strong correlation	Spearman
Kirsher et al. (MS HAP Depletion - SomaScan 7K)	Q9NPY3	CD93	Complement component C1q receptor	NA	11200-52	0.141972	78	NA	NA	No correlation	Spearman	OID20397	0.779155	88	0	0	Strong correlation	Spearman
Kirsher et al. (MS HAP Depletion - SomaScan 7K)	Q9NPY3	CD93	Complement component C1q receptor	NA	14136-234	0.220501	78	NA	NA	No correlation	Spearman	OID20397	0.779155	88	0	0	Strong correlation	Spearman
Kirsher et al. (MS HAP Depletion - SomaScan 7K)	Q9NQ25	SLAMF7	SLAM family member 7	NA	5487-7	0.658367	78	NA	NA	Moderate correlation	Spearman	OID20602	0.473345	41	0.00198567	0.00298512	Weak correlation	Spearman
Kirsher et al. (MS HAP Depletion - SomaScan 7K)	Q9NQ25	SLAMF7	SLAM family member 7	NA	7882-31	0.274574	78	NA	NA	No correlation	Spearman	OID20602	0.473345	41	0.00198567	0.00298512	Weak correlation	Spearman
Kirsher et al. (MS HAP Depletion - SomaScan 7K)	Q9NQ76	MEPE	Matrix extracellular phosphoglycoprotein	NA	3209-69	0.0962215	78	NA	NA	No correlation	Spearman	OID20753	0.473504	26	0.0154892	0.0211967	Weak correlation	Spearman
Kirsher et al. (MS HAP Depletion - SomaScan 7K)	Q9NQ79	CRTAC1	Cartilage acidic protein 1	NA	5632-6	0.791247	78	NA	NA	Strong correlation	Spearman	OID20279	0.764876	88	4.17715e-18	1.22813e-17	Strong correlation	Spearman
Kirsher et al. (MS HAP Depletion - SomaScan 7K)	Q9NQR4	NIT2	Omega-amidase NIT2	NA	17808-37	0.151953	78	NA	NA	No correlation	Spearman	OID30336	0.497664	30	0.00566808	0.00812089	Weak correlation	Spearman
Kirsher et al. (MS HAP Depletion - SomaScan 7K)	Q9NR71	ASAH2	Neutral ceramidase	NA	3212-30	0.714948	78	NA	NA	Strong correlation	Spearman	OID20996	0.823289	88	0	0	Strong correlation	Spearman
Kirsher et al. (MS HAP Depletion - SomaScan 7K)	Q9NRA1	PDGFC	Platelet-derived growth factor C	NA	13658-31	0.00531118	78	NA	NA	No correlation	Spearman	OID21183	0.0452258	88	0.675652	0.717602	No correlation	Spearman
Kirsher et al. (MS HAP Depletion - SomaScan 7K)	Q9NRA1	PDGFC	Platelet-derived growth factor C	NA	3828-54	-0.00996484	78	NA	NA	No correlation	Spearman	OID21183	0.0452258	88	0.675652	0.717602	No correlation	Spearman
Kirsher et al. (MS HAP Depletion - SomaScan 7K)	Q9NRV9	HEBP1	Heme-binding protein 1	NA	18225-13	0.166808	78	NA	NA	No correlation	Spearman	OID20063	-0.146853	12	0.651073	0.692801	No correlation	Spearman
Kirsher et al. (MS HAP Depletion - SomaScan 7K)	Q9NS62	THSD1	Thrombospondin type-1 domain-containing protein 1	NA	5621-64	0.314548	78	NA	NA	Weak correlation	Spearman	OID30476	0.42859	45	0.00357614	0.00525712	Weak correlation	Spearman
Kirsher et al. (MS HAP Depletion - SomaScan 7K)	Q9NS71	GKN1	Gastrokine-1	NA	15374-15	-0.105148	78	NA	NA	No correlation	Spearman	OID20885	0.378606	88	0.000304284	0.00049288	Weak correlation	Spearman
Kirsher et al. (MS HAP Depletion - SomaScan 7K)	Q9NS98	SEMA3G	Semaphorin-3G	NA	5628-21	0.455092	78	NA	NA	Weak correlation	Spearman	OID30599	-0.148296	88	0.16793	0.203864	No correlation	Spearman
Kirsher et al. (MS HAP Depletion - SomaScan 7K)	Q9NTU7	CBLN4	Cerebellin-4	NA	5688-65	0.746102	78	NA	NA	Strong correlation	Spearman	OID21386	0.718309	88	0	0	Strong correlation	Spearman
Kirsher et al. (MS HAP Depletion - SomaScan 7K)	Q9NZK5	ADA2	Adenosine deaminase 2	NA	6077-63	0.692257	78	NA	NA	Moderate correlation	Spearman	OID20394	0.840261	88	1.39139e-24	4.30379e-24	Strong correlation	Spearman
Kirsher et al. (MS HAP Depletion - SomaScan 7K)	Q9NZN3	EHD3	EH domain-containing protein 3	NA	25232-4	0.912341	78	NA	NA	Strong correlation	Spearman	OID30229	0.843102	88	0	0	Strong correlation	Spearman
Kirsher et al. (MS HAP Depletion - SomaScan 7K)	Q9NZP8	C1RL	Complement C1r subcomponent-like protein	NA	9348-1	0.320224	78	NA	NA	Weak correlation	Spearman	OID30721	0.601212	88	3.31687e-10	8.5692e-10	Moderate correlation	Spearman
Kirsher et al. (MS HAP Depletion - SomaScan 7K)	Q9P0K1	ADAM22	Disintegrin and metalloproteinase domain-containing protein 22	NA	7933-75	0.0309663	78	NA	NA	No correlation	Spearman	OID21001	0.447552	12	0.147205	0.18045	Weak correlation	Spearman
Kirsher et al. (MS HAP Depletion - SomaScan 7K)	Q9P232	CNTN3	Contactin-3	NA	20586-18	0.62306	78	NA	NA	Moderate correlation	Spearman	OID21092	0.785126	88	0	0	Strong correlation	Spearman
Kirsher et al. (MS HAP Depletion - SomaScan 7K)	Q9P2T1	GMPR2	GMP reductase 2	NA	19446-1	0.663476	78	NA	NA	Moderate correlation	Spearman	OID30623	0.41958	12	0.176577	0.212987	Weak correlation	Spearman
Kirsher et al. (MS HAP Depletion - SomaScan 7K)	Q9UBP4	DKK3	Dickkopf-related protein 3	NA	10746-24	0.553206	78	NA	NA	Moderate correlation	Spearman	OID20264	0.824504	88	0	0	Strong correlation	Spearman
Kirsher et al. (MS HAP Depletion - SomaScan 7K)	Q9UBP4	DKK3	Dickkopf-related protein 3	NA	3607-71	0.567243	78	NA	NA	Moderate correlation	Spearman	OID20264	0.824504	88	0	0	Strong correlation	Spearman
Kirsher et al. (MS HAP Depletion - SomaScan 7K)	Q9UBQ7	GRHPR	Glyoxylate reductase/hydroxypyruvate reductase	NA	18295-102	0.260765	78	NA	NA	No correlation	Spearman	OID30289	0.556848	62	3.90559e-06	7.32461e-06	Moderate correlation	Spearman
Kirsher et al. (MS HAP Depletion - SomaScan 7K)	Q9UBR1	UPB1	Beta-ureidopropionase	NA	22091-14	0.0495035	78	NA	NA	No correlation	Spearman	OID30352	0.395604	13	0.182196	0.219295	Weak correlation	Spearman
Kirsher et al. (MS HAP Depletion - SomaScan 7K)	Q9UBR2	CTSZ	Cathepsin Z	NA	4971-1	0.668585	78	NA	NA	Moderate correlation	Spearman	OID20365	0.685428	88	0	0	Moderate correlation	Spearman
Kirsher et al. (MS HAP Depletion - SomaScan 7K)	Q9UBW5	BIN2	Bridging integrator 2	NA	21540-73	0.838642	78	NA	NA	Strong correlation	Spearman	OID21067	0.845567	88	0	0	Strong correlation	Spearman
Kirsher et al. (MS HAP Depletion - SomaScan 7K)	Q9UBX1	CTSF	Cathepsin F	NA	8393-121	-0.111308	78	NA	NA	No correlation	Spearman	OID21500	0.785936	88	0	0	Strong correlation	Spearman
Kirsher et al. (MS HAP Depletion - SomaScan 7K)	Q9UBX1	CTSF	Cathepsin F	NA	9212-22	0.540618	78	NA	NA	Moderate correlation	Spearman	OID21500	0.785936	88	0	0	Strong correlation	Spearman
Kirsher et al. (MS HAP Depletion - SomaScan 7K)	Q9UEW3	MARCO	Macrophage receptor MARCO	NA	20134-27	0.209608	78	NA	NA	No correlation	Spearman	OID20210	0.654908	88	0	0	Moderate correlation	Spearman
Kirsher et al. (MS HAP Depletion - SomaScan 7K)	Q9UEW3	MARCO	Macrophage receptor MARCO	NA	9003-99	-0.0434629	78	NA	NA	No correlation	Spearman	OID20210	0.654908	88	0	0	Moderate correlation	Spearman
Kirsher et al. (MS HAP Depletion - SomaScan 7K)	Q9UGM5	FETUB	Fetuin-B	NA	3367-8	0.579737	78	NA	NA	Moderate correlation	Spearman	OID20404	0.846518	88	0	0	Strong correlation	Spearman
Kirsher et al. (MS HAP Depletion - SomaScan 7K)	Q9UHL4	DPP7	Dipeptidyl peptidase 2	NA	8346-9	0.0674014	78	NA	NA	No correlation	Spearman	OID20142	0.746349	88	7.08688e-17	2.0359e-16	Strong correlation	Spearman
Kirsher et al. (MS HAP Depletion - SomaScan 7K)	Q9UHN6	CEMIP2	Cell surface hyaluronidase	NA	8992-1	-0.27862	78	NA	NA	No correlation	Spearman	OID30499	0.196481	32	0.279893	0.324473	No correlation	Spearman
Kirsher et al. (MS HAP Depletion - SomaScan 7K)	Q9UHV9	PFDN2	Prefoldin subunit 2	NA	19243-2	0.356833	78	NA	NA	Weak correlation	Spearman	OID20892	0.166282	42	0.29259	0.337076	No correlation	Spearman
Kirsher et al. (MS HAP Depletion - SomaScan 7K)	Q9UI42	CPA4	Carboxypeptidase A4	NA	9267-2	0.528598	78	NA	NA	Moderate correlation	Spearman	OID30606	0.319689	30	0.0854209	0.10836	Weak correlation	Spearman
Kirsher et al. (MS HAP Depletion - SomaScan 7K)	Q9UIB8	CD84	SLAM family member 5	NA	3642-4	0.291811	78	NA	NA	No correlation	Spearman	OID20607	0.238579	88	0.0254103	0.0342342	No correlation	Spearman
Kirsher et al. (MS HAP Depletion - SomaScan 7K)	Q9UIB8	CD84	SLAM family member 5	NA	8073-3	0.134364	78	NA	NA	No correlation	Spearman	OID20607	0.238579	88	0.0254103	0.0342342	No correlation	Spearman
Kirsher et al. (MS HAP Depletion - SomaScan 7K)	Q9UJ70	NAGK	N-acetyl-D-glucosamine kinase	NA	3894-15	0.347614	78	NA	NA	Weak correlation	Spearman	OID30271	0.0238095	8	0.976786	0.980259	No correlation	Spearman
Kirsher et al. (MS HAP Depletion - SomaScan 7K)	Q9UJA9	ENPP5	Ectonucleotide pyrophosphatase/phosphodiesterase family member 5	NA	6556-5	0.43913	78	NA	NA	Weak correlation	Spearman	OID20736	0.757895	39	2.47356e-07	5.08679e-07	Strong correlation	Spearman
Kirsher et al. (MS HAP Depletion - SomaScan 7K)	Q9UJC5	SH3BGRL2	SH3 domain-binding glutamic acid-rich-like protein 2	NA	19113-66	0.744711	78	NA	NA	Strong correlation	Spearman	OID30863	0.324268	88	0.00205514	0.00307318	Weak correlation	Spearman
Kirsher et al. (MS HAP Depletion - SomaScan 7K)	Q9UJU6	DBNL	Drebrin-like protein	NA	4978-54	0.608164	78	NA	NA	Moderate correlation	Spearman	OID20681	0.845479	88	0	0	Strong correlation	Spearman
Kirsher et al. (MS HAP Depletion - SomaScan 7K)	Q9UJU6	DBNL	Drebrin-like protein	NA	9755-19	0.69074	78	NA	NA	Moderate correlation	Spearman	OID20681	0.845479	88	0	0	Strong correlation	Spearman
Kirsher et al. (MS HAP Depletion - SomaScan 7K)	Q9UK05	GDF2	Growth/differentiation factor 2	NA	4880-21	-0.0455497	78	NA	NA	No correlation	Spearman	OID20202	-0.176024	88	0.100867	0.126956	No correlation	Spearman
Kirsher et al. (MS HAP Depletion - SomaScan 7K)	Q9UK23	NAGPA	N-acetylglucosamine-1-phosphodiester alpha-N-acetylglucosaminidase	NA	11208-15	0.331706	78	NA	NA	Weak correlation	Spearman	OID30643	0.261104	88	0.01422	0.0196024	No correlation	Spearman
Kirsher et al. (MS HAP Depletion - SomaScan 7K)	Q9UKK9	NUDT5	ADP-sugar pyrophosphatase	NA	17761-2	0.555916	78	NA	NA	Moderate correlation	Spearman	OID21115	0.786821	78	0	0	Strong correlation	Spearman
Kirsher et al. (MS HAP Depletion - SomaScan 7K)	Q9UKX5	ITGA11	Integrin alpha-11	NA	20181-17	-0.2176	78	NA	NA	No correlation	Spearman	OID20581	0.731165	88	0	0	Strong correlation	Spearman
Kirsher et al. (MS HAP Depletion - SomaScan 7K)	Q9UL46	PSME2	Proteasome activator complex subunit 2	NA	17694-32	0.647694	78	NA	NA	Moderate correlation	Spearman	OID20989	0.696612	88	0	0	Moderate correlation	Spearman
Kirsher et al. (MS HAP Depletion - SomaScan 7K)	Q9ULA0	DNPEP	Aspartyl aminopeptidase	NA	25037-4	0.270946	78	NA	NA	No correlation	Spearman	OID31118	0.124805	30	0.509537	0.561785	No correlation	Spearman
Kirsher et al. (MS HAP Depletion - SomaScan 7K)	Q9ULC4	MCTS1	Malignant T-cell-amplified sequence 1	NA	12488-9	0.0869131	78	NA	NA	No correlation	Spearman	OID31444	0.0977591	35	0.575049	0.623062	No correlation	Spearman
Kirsher et al. (MS HAP Depletion - SomaScan 7K)	Q9UM47	NOTCH3	Neurogenic locus notch homolog protein 3	NA	5108-72	0.528497	78	NA	NA	Moderate correlation	Spearman	OID20253	0.606724	88	0	0	Moderate correlation	Spearman
Kirsher et al. (MS HAP Depletion - SomaScan 7K)	Q9UMF0	ICAM5	Intercellular adhesion molecule 5	NA	5124-62	0.531258	78	NA	NA	Moderate correlation	Spearman	OID20145	0.660484	31	7.85645e-05	0.000133785	Moderate correlation	Spearman
Kirsher et al. (MS HAP Depletion - SomaScan 7K)	Q9UMF0	ICAM5	Intercellular adhesion molecule 5	NA	5124-69	0.539566	78	NA	NA	Moderate correlation	Spearman	OID20145	0.660484	31	7.85645e-05	0.000133785	Moderate correlation	Spearman
Kirsher et al. (MS HAP Depletion - SomaScan 7K)	Q9UMF0	ICAM5	Intercellular adhesion molecule 5	NA	8245-27	0.599217	78	NA	NA	Moderate correlation	Spearman	OID20145	0.660484	31	7.85645e-05	0.000133785	Moderate correlation	Spearman
Kirsher et al. (MS HAP Depletion - SomaScan 7K)	Q9UMX5	NENF	Neudesin	NA	9219-70	0.074394	78	NA	NA	No correlation	Spearman	OID31354	-0.0369483	88	0.732068	0.767443	No correlation	Spearman
Kirsher et al. (MS HAP Depletion - SomaScan 7K)	Q9UN19	DAPP1	Dual adapter for phosphotyrosine and 3-phosphotyrosine and 3-phosphoinositide	NA	11615-16	0.67994	78	NA	NA	Moderate correlation	Spearman	OID20524	0.582759	29	0.00111977	0.00172943	Moderate correlation	Spearman
Kirsher et al. (MS HAP Depletion - SomaScan 7K)	Q9UNN8	PROCR	Endothelial protein C receptor	NA	24023-35	0.555837	78	NA	NA	Moderate correlation	Spearman	OID30149	0.421894	88	4.99358e-05	8.67346e-05	Weak correlation	Spearman
Kirsher et al. (MS HAP Depletion - SomaScan 7K)	Q9UNZ2	NSFL1C	NSFL1 cofactor p47	NA	4250-23	0.669394	78	NA	NA	Moderate correlation	Spearman	OID21022	0.829893	88	0	0	Strong correlation	Spearman
Kirsher et al. (MS HAP Depletion - SomaScan 7K)	Q9Y240	CLEC11A	C-type lectin domain family 11 member A	NA	2966-65	0.68212	78	NA	NA	Moderate correlation	Spearman	OID21112	0.141172	88	0.189534	0.227643	No correlation	Spearman
Kirsher et al. (MS HAP Depletion - SomaScan 7K)	Q9Y240	CLEC11A	C-type lectin domain family 11 member A	NA	4500-50	0.70384	78	NA	NA	Strong correlation	Spearman	OID21112	0.141172	88	0.189534	0.227643	No correlation	Spearman
Kirsher et al. (MS HAP Depletion - SomaScan 7K)	Q9Y251	HPSE	Heparanase	NA	5604-30	0.304509	78	NA	NA	Weak correlation	Spearman	OID30409	0.843753	88	0	0	Strong correlation	Spearman
Kirsher et al. (MS HAP Depletion - SomaScan 7K)	Q9Y266	NUDC	Nuclear migration protein nudC	NA	8871-14	0.296183	78	NA	NA	No correlation	Spearman	OID20623	0.103331	22	0.646249	0.688317	No correlation	Spearman
Kirsher et al. (MS HAP Depletion - SomaScan 7K)	Q9Y266	NUDC	Nuclear migration protein nudC	NA	8887-21	0.347863	78	NA	NA	Weak correlation	Spearman	OID20623	0.103331	22	0.646249	0.688317	No correlation	Spearman
Kirsher et al. (MS HAP Depletion - SomaScan 7K)	Q9Y275	TNFSF13B	Tumor necrosis factor ligand superfamily member 13B	NA	3059-50	-0.0301663	78	NA	NA	No correlation	Spearman	OID20272	0.418037	88	5.92239e-05	0.000102238	Weak correlation	Spearman
Kirsher et al. (MS HAP Depletion - SomaScan 7K)	Q9Y279	VSIG4	V-set and immunoglobulin domain-containing protein 4	NA	17678-28	0.82824	78	NA	NA	Strong correlation	Spearman	OID21144	0.875048	88	0	0	Strong correlation	Spearman
Kirsher et al. (MS HAP Depletion - SomaScan 7K)	Q9Y2E5	MAN2B2	Epididymis-specific alpha-mannosidase	NA	9251-28	0.584643	78	NA	NA	Moderate correlation	Spearman	OID30306	0.88296	88	5.52946e-30	1.74379e-29	Strong correlation	Spearman
Kirsher et al. (MS HAP Depletion - SomaScan 7K)	Q9Y2V2	CARHSP1	Calcium-regulated heat-stable protein 1	NA	12808-103	0.044851	78	NA	NA	No correlation	Spearman	OID20859	0.44545	74	8.28635e-05	0.000140893	Weak correlation	Spearman
Kirsher et al. (MS HAP Depletion - SomaScan 7K)	Q9Y2Y8	PRG3	Proteoglycan 3	NA	9015-1	0.304932	78	NA	NA	Weak correlation	Spearman	OID30383	0.841814	54	0	0	Strong correlation	Spearman
Kirsher et al. (MS HAP Depletion - SomaScan 7K)	Q9Y2Z0	SUGT1	Protein SGT1 homolog	NA	17818-22	0.550811	78	NA	NA	Moderate correlation	Spearman	OID21229	0.0883275	41	0.581698	0.628336	No correlation	Spearman
Kirsher et al. (MS HAP Depletion - SomaScan 7K)	Q9Y3B8	REXO2	Oligoribonuclease, mitochondrial	NA	13590-1	0.308301	78	NA	NA	Weak correlation	Spearman	OID30075	-0.0581875	88	0.589585	0.63576	No correlation	Spearman
Kirsher et al. (MS HAP Depletion - SomaScan 7K)	Q9Y4C0	NRXN3	Neurexin-3	NA	16323-8	0.164026	78	NA	NA	No correlation	Spearman	OID30901	-0.0776488	53	0.579497	0.627279	No correlation	Spearman
Kirsher et al. (MS HAP Depletion - SomaScan 7K)	Q9Y4L1	HYOU1	Hypoxia up-regulated protein 1	NA	21497-32	0.313041	78	NA	NA	Weak correlation	Spearman	OID20300	0.683679	88	2.12699e-13	5.78645e-13	Moderate correlation	Spearman
Kirsher et al. (MS HAP Depletion - SomaScan 7K)	Q9Y5C1	ANGPTL3	Angiopoietin-related protein 3	NA	10382-1	0.711403	78	NA	NA	Strong correlation	Spearman	OID20407	0.795921	88	0	0	Strong correlation	Spearman
Kirsher et al. (MS HAP Depletion - SomaScan 7K)	Q9Y5C1	ANGPTL3	Angiopoietin-related protein 3	NA	10391-1	0.681078	78	NA	NA	Moderate correlation	Spearman	OID20407	0.795921	88	0	0	Strong correlation	Spearman
Kirsher et al. (MS HAP Depletion - SomaScan 7K)	Q9Y5Y7	LYVE1	Lymphatic vessel endothelial hyaluronic acid receptor 1	NA	3206-4	0.579459	78	NA	NA	Moderate correlation	Spearman	OID30728	0.759501	88	0	0	Strong correlation	Spearman
Kirsher et al. (MS HAP Depletion - SomaScan 7K)	Q9Y639	NPTN	Neuroplastin	NA	7194-36	0.142548	78	NA	NA	No correlation	Spearman	OID21235	0.292339	31	0.110596	0.138429	No correlation	Spearman
Kirsher et al. (MS HAP Depletion - SomaScan 7K)	Q9Y646	CPQ	Carboxypeptidase Q	NA	9394-19	0.643951	78	NA	NA	Moderate correlation	Spearman	OID30406	0.789914	88	5.85846e-20	1.76379e-19	Strong correlation	Spearman
Kirsher et al. (MS HAP Depletion - SomaScan 7K)	Q9Y6E0	STK24	Serine/threonine-protein kinase 24	NA	12617-2	0.924177	78	NA	NA	Strong correlation	Spearman	OID20837	0.588353	76	4.41884e-08	9.76295e-08	Moderate correlation	Spearman
Kirsher et al. (MS HAP Depletion - SomaScan 7K)	Q9Y6N7	ROBO1	Roundabout homolog 1	NA	5740-17	0.395971	78	NA	NA	Weak correlation	Spearman	OID20734	0.57763	88	6.65779e-09	1.54982e-08	Moderate correlation	Spearman
Kirsher et al. (MS HAP Depletion - SomaScan 7K)	P30405	PPIF	Peptidyl-prolyl cis-trans isomerase F, mitochondrial	NA	5248-68	0.366206	78	NA	NA	Weak correlation	Spearman	OID30385	0.318627	17	0.212229	0.252676	Weak correlation	Spearman
Kirsher et al. (MS HAP Depletion - SomaScan 7K)	P30405	PPIF	Peptidyl-prolyl cis-trans isomerase F, mitochondrial	NA	8095-213	0.331631	78	NA	NA	Weak correlation	Spearman	OID30385	0.318627	17	0.212229	0.252676	Weak correlation	Spearman
Kirsher et al. (MS HAP Depletion - SomaScan 7K)	P35754	GLRX	Glutaredoxin-1	NA	18386-36	0.207738	78	NA	NA	No correlation	Spearman	OID20195	0.649995	88	0	0	Moderate correlation	Spearman
Kirsher et al. (MS HAP Depletion - SomaScan 7K)	P49354	FNTA	Protein farnesyltransferase/geranylgeranyltransferase type-1 subunit alpha	NA	25473-62	0.18403	78	NA	NA	No correlation	Spearman	OID31381	0.45	9	0.229817	0.271689	Weak correlation	Spearman
Kirsher et al. (MS HAP Depletion - SomaScan 7K)	Q5T2D2	TREML2	Trem-like transcript 2 protein	NA	5736-1	0.209038	78	NA	NA	No correlation	Spearman	OID21120	0.643658	74	0	0	Moderate correlation	Spearman
Kirsher et al. (MS HAP Depletion - SomaScan 7K)	Q6UWV6	ENPP7	Ectonucleotide pyrophosphatase/phosphodiesterase family member 7	NA	4435-66	-0.0954695	78	NA	NA	No correlation	Spearman	OID20689	0.733474	62	0	0	Strong correlation	Spearman
Kirsher et al. (MS HAP Depletion - SomaScan 7K)	Q8TDX7	NEK7	Serine/threonine-protein kinase Nek7	NA	12703-6	-0.264875	78	NA	NA	No correlation	Spearman	OID31250	0.684848	10	0.0350915	0.0466098	Moderate correlation	Spearman
Kirsher et al. (MS HAP Depletion - SomaScan 7K)	Q9NNX6	CD209	CD209 antigen	NA	22576-1	0.169672	78	NA	NA	No correlation	Spearman	OID20262	0.539062	88	1.00232e-07	2.15958e-07	Moderate correlation	Spearman
Kirsher et al. (MS HAP Depletion - SomaScan 7K)	Q9NNX6	CD209	CD209 antigen	NA	22576-2	0.186612	78	NA	NA	No correlation	Spearman	OID20262	0.539062	88	1.00232e-07	2.15958e-07	Moderate correlation	Spearman
Kirsher et al. (MS HAP Depletion - SomaScan 7K)	Q9NNX6	CD209	CD209 antigen	NA	3029-52	0.263088	78	NA	NA	No correlation	Spearman	OID20262	0.539062	88	1.00232e-07	2.15958e-07	Moderate correlation	Spearman
Kirsher et al. (MS HAP Depletion - SomaScan 7K)	Q9Y286	SIGLEC7	Sialic acid-binding Ig-like lectin 7	NA	2742-68	-0.0812166	78	NA	NA	No correlation	Spearman	OID20190	0.545455	21	0.0116978	0.0162645	Moderate correlation	Spearman
Kirsher et al. (MS HAP Depletion - SomaScan 7K)	P24158	PRTN3	Myeloblastin	NA	13720-95	0.390404	78	NA	NA	Weak correlation	Spearman	OID20329	0.670977	76	0	0	Moderate correlation	Spearman
Kirsher et al. (MS HAP Depletion - SomaScan 7K)	P24158	PRTN3	Myeloblastin	NA	3514-49	0.317893	78	NA	NA	Weak correlation	Spearman	OID20329	0.670977	76	0	0	Moderate correlation	Spearman
Kirsher et al. (MS HAP Depletion - SomaScan 7K)	P25815	S100P	Protein S100-P	NA	9926-4	0.0217742	78	NA	NA	No correlation	Spearman	OID20103	0.410089	76	0.000264111	0.000430898	Weak correlation	Spearman
Kirsher et al. (MS HAP Depletion - SomaScan 7K)	Q10589	BST2	Bone marrow stromal antigen 2	NA	8832-55	-0.0267445	78	NA	NA	No correlation	Spearman	OID21029	0.238095	8	0.582143	0.628336	No correlation	Spearman
Kirsher et al. (MS HAP Depletion - SomaScan 7K)	Q16762	TST	Thiosulfate sulfurtransferase	NA	12663-1	-0.221117	78	NA	NA	No correlation	Spearman	OID20868	0.13986	12	0.667151	0.70924	No correlation	Spearman
Kirsher et al. (MS HAP Depletion - SomaScan 7K)	Q96BQ1	FAM3D	Protein FAM3D	NA	13102-1	0.886244	78	NA	NA	Strong correlation	Spearman	OID31514	0.563636	10	0.0957916	0.120972	Moderate correlation	Spearman
Kirsher et al. (MS HAP Depletion - SomaScan 7K)	Q96BQ1	FAM3D	Protein FAM3D	NA	7919-278	0.0329419	78	NA	NA	No correlation	Spearman	OID31514	0.563636	10	0.0957916	0.120972	Moderate correlation	Spearman
Kirsher et al. (MS HAP Depletion - SomaScan 7K)	P02771	AFP	Alpha-fetoprotein	NA	5792-8	0.0235294	78	NA	NA	No correlation	Spearman	OID20978	0.0417582	14	0.891519	0.911005	No correlation	Spearman
Kirsher et al. (MS HAP Depletion - SomaScan 7K)	P12104	FABP2	Fatty acid-binding protein, intestinal	NA	15385-116	0.342339	78	NA	NA	Weak correlation	Spearman	OID20200	0.708108	36	3.06678e-06	5.81915e-06	Strong correlation	Spearman
Kirsher et al. (MS HAP Depletion - SomaScan 7K)	P41236	PPP1R2	Protein phosphatase inhibitor 2	NA	19152-4	0.017993	78	NA	NA	No correlation	Spearman	OID20176	0.259804	17	0.312679	0.357664	No correlation	Spearman
Kirsher et al. (MS HAP Depletion - SomaScan 7K)	Q96FQ6	S100A16	Protein S100-A16	NA	17836-17	0.0837607	78	NA	NA	No correlation	Spearman	OID20878	-0.021978	13	0.949418	0.957212	No correlation	Spearman
Kirsher et al. (MS HAP Depletion - SomaScan 7K)	P04155	TFF1	Trefoil factor 1	NA	9185-15	0.571429	78	NA	NA	Moderate correlation	Spearman	OID21154	0.91453	26	1.29508e-06	2.51227e-06	Strong correlation	Spearman
Kirsher et al. (MS HAP Depletion - SomaScan 7K)	P09466	PAEP	Glycodelin	NA	8867-18	0.321429	78	NA	NA	Weak correlation	Spearman	OID20925	0.384506	61	0.00237106	0.00353624	Weak correlation	Spearman
Kirsher et al. (MS HAP Depletion - SomaScan 7K)	P13747	HLA-E	HLA class I histocompatibility antigen, alpha chain E	NA	25918-60	-0.237762	78	NA	NA	No correlation	Spearman	OID20532	0.734266	12	0.0090521	0.0126954	Strong correlation	Spearman
Kirsher et al. (MS HAP Depletion - SomaScan 7K)	P78423	CX3CL1	Fractalkine	NA	2827-23	0.0493927	78	NA	NA	No correlation	Spearman	OID20976	0.119652	33	0.505671	0.558067	No correlation	Spearman
Kirsher et al. (MS HAP Depletion - SomaScan 7K)	O00244	ATOX1	Copper transport protein ATOX1	NA	19233-75	0.128755	78	NA	NA	No correlation	Spearman	OID21476	0.795637	66	0	0	Strong correlation	Spearman
Kirsher et al. (MS HAP Depletion - SomaScan 7K)	O15116	LSM1	U6 snRNA-associated Sm-like protein LSm1	NA	17795-176	-0.148352	78	NA	NA	No correlation	Spearman	OID21210	-0.4	9	0.291193	0.335809	No correlation	Spearman
Kirsher et al. (MS HAP Depletion - SomaScan 7K)	Q08334	IL10RB	Interleukin-10 receptor subunit beta	NA	2631-50	0.121871	78	NA	NA	No correlation	Spearman	OID20696	-0.429701	22	0.0472039	0.0615395	No correlation	Spearman
Kirsher et al. (MS HAP Depletion - SomaScan 7K)	Q16819	MEP1A	Meprin A subunit alpha	NA	19786-26	-0.572078	78	NA	NA	No correlation	Spearman	OID31459	0.000876691	54	0.995182	0.996064	No correlation	Spearman
Kirsher et al. (MS HAP Depletion - SomaScan 7K)	Q16819	MEP1A	Meprin A subunit alpha	NA	21387-64	0.305108	78	NA	NA	Weak correlation	Spearman	OID31459	0.000876691	54	0.995182	0.996064	No correlation	Spearman
Kirsher et al. (MS HAP Depletion - SomaScan 7K)	Q9UKJ1	PILRA	Paired immunoglobulin-like type 2 receptor alpha	NA	10816-150	-0.3802	78	NA	NA	No correlation	Spearman	OID21129	0.533479	76	1.06025e-06	2.0674e-06	Moderate correlation	Spearman
Kirsher et al. (MS HAP Depletion - SomaScan 7K)	Q9UKJ1	PILRA	Paired immunoglobulin-like type 2 receptor alpha	NA	6402-8	-0.293437	78	NA	NA	No correlation	Spearman	OID21129	0.533479	76	1.06025e-06	2.0674e-06	Moderate correlation	Spearman
Kirsher et al. (MS HAP Depletion - SomaScan 7K)	Q9UKJ1	PILRA	Paired immunoglobulin-like type 2 receptor alpha	NA	8825-4	-0.116796	78	NA	NA	No correlation	Spearman	OID21129	0.533479	76	1.06025e-06	2.0674e-06	Moderate correlation	Spearman
Kirsher et al. (MS HAP Depletion - SomaScan 7K)	P01225	FSHB	Follitropin subunit beta	NA	8036-75	0.00732601	78	NA	NA	No correlation	Spearman	OID30233	0.881538	25	2.2265e-06	4.26053e-06	Strong correlation	Spearman
Kirsher et al. (MS HAP Depletion - SomaScan 7K)	Q6UX06	OLFM4	Olfactomedin-4	NA	4769-10	0.0319917	78	NA	NA	No correlation	Spearman	OID30665	0.843077	25	2.10521e-06	4.04903e-06	Strong correlation	Spearman
Kirsher et al. (MS HAP Depletion - SomaScan 7K)	Q7Z6M3	MILR1	Allergin-1	NA	11173-29	0.0285714	78	NA	NA	No correlation	Spearman	OID20482	-0.0301158	36	0.861443	0.888191	No correlation	Spearman
Kirsher et al. (MS HAP Depletion - SomaScan 7K)	Q6QNK2	ADGRD1	Adhesion G-protein coupled receptor D1	NA	21546-20	-0.15	78	NA	NA	No correlation	Spearman	OID30588	0.459596	55	0.000478199	0.000759334	Weak correlation	Spearman
Kirsher et al. (MS HAP Depletion - SomaScan 7K)	Q96AT9	RPE	Ribulose-phosphate 3-epimerase	NA	12646-2	-0.0860026	78	NA	NA	No correlation	Spearman	OID31324	0.333333	10	0.348846	0.395827	Weak correlation	Spearman
Kirsher et al. (MS HAP Depletion - SomaScan 7K)	Q07507	DPT	Dermatopontin	NA	4979-34	0.262255	78	NA	NA	No correlation	Spearman	OID20278	0.952381	8	0.00114087	0.00175483	Strong correlation	Spearman
Kirsher et al. (MS HAP Depletion - SomaScan 7K)	P08590	MYL3	Myosin light chain 3	NA	18376-19	0.564912	78	NA	NA	Moderate correlation	Spearman	OID30251	0.952381	8	0.00114087	0.00175483	Strong correlation	Spearman
Kirsher et al. (MS HAP Depletion - SomaScan 7K)	Q03013	GSTM4	Glutathione S-transferase Mu 4	NA	18895-54	0.0333333	78	NA	NA	No correlation	Spearman	OID30164	-0.20979	12	0.513513	0.565064	No correlation	Spearman
Kirsher et al. (MS HAP Depletion - SomaScan 7K)	Q9NQP4	PFDN4	Prefoldin subunit 4	NA	20956-13	-0.2	78	NA	NA	No correlation	Spearman	OID31212	0.33371	22	0.12928	0.160392	Weak correlation	Spearman
Kirsher et al. (MS HAP Depletion - SomaScan 7K)	Q8WXI7	MUC16	Mucin-16	NA	15565-102	0.8	78	NA	NA	Strong correlation	Spearman	OID21378	0.50303	10	0.143367	0.176704	Moderate correlation	Spearman
Kirsher et al. (MS HAP Depletion - SomaScan 7K)	P63098	PPP3R1	Calcineurin subunit B type 1	NA	15545-13	-0.118182	78	NA	NA	No correlation	Spearman	OID20902	0.65895	22	0.00113255	0.00174679	Moderate correlation	Spearman
Kirsher et al. (MS HAP Depletion - SomaScan 7K)	P46783	RPS10	40S ribosomal protein S10	NA	13011-20	-1	78	NA	NA	No correlation	Spearman	OID30070	0.0979021	12	0.766288	0.798836	No correlation	Spearman
Kirsher et al. (MS HAP Depletion - SomaScan 11K)	A6NI73	LILRA5	Leukocyte immunoglobulin-like receptor subfamily A member 5	NA	7787-25	0.150665	78	NA	NA	No correlation	Spearman	OID20209	0.737334	76	0	0	Strong correlation	Spearman
Kirsher et al. (MS HAP Depletion - SomaScan 11K)	A6NI73	LILRA5	Leukocyte immunoglobulin-like receptor subfamily A member 5	NA	8766-29	0.178006	78	NA	NA	No correlation	Spearman	OID20209	0.737334	76	0	0	Strong correlation	Spearman
Kirsher et al. (MS HAP Depletion - SomaScan 11K)	A8MVW5	HEPACAM2	HEPACAM family member 2	NA	6568-18	-0.168936	78	NA	NA	No correlation	Spearman	OID31151	0.565877	78	1.19037e-07	2.54532e-07	Moderate correlation	Spearman
Kirsher et al. (MS HAP Depletion - SomaScan 11K)	A8MVW5	HEPACAM2	HEPACAM family member 2	NA	9116-28	-0.213418	78	NA	NA	No correlation	Spearman	OID31151	0.565877	78	1.19037e-07	2.54532e-07	Moderate correlation	Spearman
Kirsher et al. (MS HAP Depletion - SomaScan 11K)	O00161	SNAP23	Synaptosomal-associated protein 23	NA	20241-9	-0.0136558	78	NA	NA	No correlation	Spearman	OID20218	0.760887	31	2.22072e-06	4.25669e-06	Strong correlation	Spearman
Kirsher et al. (MS HAP Depletion - SomaScan 11K)	O00194	RAB27B	Ras-related protein Rab-27B	NA	13596-3	-0.0908332	78	NA	NA	No correlation	Spearman	OID30354	0.80212	88	0	0	Strong correlation	Spearman
Kirsher et al. (MS HAP Depletion - SomaScan 11K)	O00233	PSMD9	26S proteasome non-ATPase regulatory subunit 9	NA	13931-22	0.476751	78	NA	NA	Weak correlation	Spearman	OID21304	0.807721	88	0	0	Strong correlation	Spearman
Kirsher et al. (MS HAP Depletion - SomaScan 11K)	O00241	SIRPB1	Signal-regulatory protein beta-1	NA	6247-9	0.19521	78	NA	NA	No correlation	Spearman	OID20739	0.539088	66	4.3723e-06	8.12247e-06	Moderate correlation	Spearman
Kirsher et al. (MS HAP Depletion - SomaScan 11K)	O00339	MATN2	Matrilin-2	NA	3325-2	0.404671	78	NA	NA	Weak correlation	Spearman	OID20767	0.158934	76	0.169945	0.205677	No correlation	Spearman
Kirsher et al. (MS HAP Depletion - SomaScan 11K)	O00391	QSOX1	Sulfhydryl oxidase 1	NA	26109-171	0.127657	78	NA	NA	No correlation	Spearman	OID30729	0.285812	88	0.00712293	0.0100901	No correlation	Spearman
Kirsher et al. (MS HAP Depletion - SomaScan 11K)	O00391	QSOX1	Sulfhydryl oxidase 1	NA	6217-23	0.172879	78	NA	NA	No correlation	Spearman	OID30729	0.285812	88	0.00712293	0.0100901	No correlation	Spearman
Kirsher et al. (MS HAP Depletion - SomaScan 11K)	O00451	GFRA2	GDNF family receptor alpha-2	NA	2515-14	0.402142	78	NA	NA	Weak correlation	Spearman	OID21330	0.561252	88	2.30096e-08	5.21644e-08	Moderate correlation	Spearman
Kirsher et al. (MS HAP Depletion - SomaScan 11K)	O00584	RNASET2	Ribonuclease T2	NA	16913-8	0.517435	78	NA	NA	Moderate correlation	Spearman	OID20321	0.581487	88	4.78441e-09	1.13479e-08	Moderate correlation	Spearman
Kirsher et al. (MS HAP Depletion - SomaScan 11K)	O00585	CCL21	C-C motif chemokine 21	NA	2516-57	0.248675	78	NA	NA	No correlation	Spearman	OID20686	0.382433	56	0.00384621	0.0056103	Weak correlation	Spearman
Kirsher et al. (MS HAP Depletion - SomaScan 11K)	O00592	PODXL	Podocalyxin	NA	26124-7	-0.128797	78	NA	NA	No correlation	Spearman	OID21358	0.59348	88	1.36446e-09	3.39312e-09	Moderate correlation	Spearman
Kirsher et al. (MS HAP Depletion - SomaScan 11K)	O00592	PODXL	Podocalyxin	NA	34707-25	-0.168187	78	NA	NA	No correlation	Spearman	OID21358	0.59348	88	1.36446e-09	3.39312e-09	Moderate correlation	Spearman
Kirsher et al. (MS HAP Depletion - SomaScan 11K)	O00602	FCN1	Ficolin-1	NA	15582-25	0.50839	78	NA	NA	Moderate correlation	Spearman	OID30690	0.683221	88	2.23861e-13	6.06088e-13	Moderate correlation	Spearman
Kirsher et al. (MS HAP Depletion - SomaScan 11K)	O00602	FCN1	Ficolin-1	NA	22961-7	0.746405	78	NA	NA	Strong correlation	Spearman	OID30690	0.683221	88	2.23861e-13	6.06088e-13	Moderate correlation	Spearman
Kirsher et al. (MS HAP Depletion - SomaScan 11K)	O00602	FCN1	Ficolin-1	NA	3613-62	0.6764	78	NA	NA	Moderate correlation	Spearman	OID30690	0.683221	88	2.23861e-13	6.06088e-13	Moderate correlation	Spearman
Kirsher et al. (MS HAP Depletion - SomaScan 11K)	O00748	CES2	Cocaine esterase	NA	31918-65	-0.0878236	78	NA	NA	No correlation	Spearman	OID21366	0.218273	88	0.0412396	0.054392	No correlation	Spearman
Kirsher et al. (MS HAP Depletion - SomaScan 11K)	O14579	COPE	Coatomer subunit epsilon	NA	19310-81	0.21441	78	NA	NA	No correlation	Spearman	OID20797	-0.00490196	17	0.988687	0.990442	No correlation	Spearman
Kirsher et al. (MS HAP Depletion - SomaScan 11K)	O14594	NCAN	Neurocan core protein	NA	15573-110	0.899265	78	NA	NA	Strong correlation	Spearman	OID21055	0.220025	68	0.0715227	0.0915523	No correlation	Spearman
Kirsher et al. (MS HAP Depletion - SomaScan 11K)	O14618	CCS	Copper chaperone for superoxide dismutase	NA	13068-139	0.0496089	78	NA	NA	No correlation	Spearman	OID20973	0.722152	80	0	0	Strong correlation	Spearman
Kirsher et al. (MS HAP Depletion - SomaScan 11K)	O14737	PDCD5	Programmed cell death protein 5	NA	12517-52	-0.0185559	78	NA	NA	No correlation	Spearman	OID21021	0.890909	10	0.00138027	0.00210584	Strong correlation	Spearman
Kirsher et al. (MS HAP Depletion - SomaScan 11K)	O14745	SLC9A3R1	Na(+)/H(+) exchange regulatory cofactor NHE-RF1	NA	24694-158	0.832244	78	NA	NA	Strong correlation	Spearman	OID30630	0.868726	88	0	0	Strong correlation	Spearman
Kirsher et al. (MS HAP Depletion - SomaScan 11K)	O14773	TPP1	Tripeptidyl-peptidase 1	NA	17691-1	0.566159	78	NA	NA	Moderate correlation	Spearman	OID20750	0.504142	76	4.71493e-06	8.74081e-06	Moderate correlation	Spearman
Kirsher et al. (MS HAP Depletion - SomaScan 11K)	O14786	NRP1	Neuropilin-1	NA	3214-3	0.467596	78	NA	NA	Weak correlation	Spearman	OID20390	0.776142	88	6.55631e-19	1.96341e-18	Strong correlation	Spearman
Kirsher et al. (MS HAP Depletion - SomaScan 11K)	O14786	NRP1	Neuropilin-1	NA	5542-22	0.520201	78	NA	NA	Moderate correlation	Spearman	OID20390	0.776142	88	6.55631e-19	1.96341e-18	Strong correlation	Spearman
Kirsher et al. (MS HAP Depletion - SomaScan 11K)	O14791	APOL1	Apolipoprotein L1	NA	11510-31	0.172094	78	NA	NA	No correlation	Spearman	OID30708	0.150329	88	0.161845	0.197325	No correlation	Spearman
Kirsher et al. (MS HAP Depletion - SomaScan 11K)	O14791	APOL1	Apolipoprotein L1	NA	11510-51	0.25993	78	NA	NA	No correlation	Spearman	OID30708	0.150329	88	0.161845	0.197325	No correlation	Spearman
Kirsher et al. (MS HAP Depletion - SomaScan 11K)	O14791	APOL1	Apolipoprotein L1	NA	9506-10	-0.178026	78	NA	NA	No correlation	Spearman	OID30708	0.150329	88	0.161845	0.197325	No correlation	Spearman
Kirsher et al. (MS HAP Depletion - SomaScan 11K)	O14793	MSTN	Growth/differentiation factor 8	NA	12077-32	0.601487	78	NA	NA	Moderate correlation	Spearman	OID20115	0.741256	88	0	0	Strong correlation	Spearman
Kirsher et al. (MS HAP Depletion - SomaScan 11K)	O14793	MSTN	Growth/differentiation factor 8	NA	14583-49	0.449683	78	NA	NA	Weak correlation	Spearman	OID20115	0.741256	88	0	0	Strong correlation	Spearman
Kirsher et al. (MS HAP Depletion - SomaScan 11K)	O14793	MSTN	Growth/differentiation factor 8	NA	27221-34	0.703461	78	NA	NA	Strong correlation	Spearman	OID20115	0.741256	88	0	0	Strong correlation	Spearman
Kirsher et al. (MS HAP Depletion - SomaScan 11K)	O14917	PCDH17	Protocadherin-17	NA	21395-23	0.221715	78	NA	NA	No correlation	Spearman	OID20132	0.42253	45	0.00412102	0.00599049	Weak correlation	Spearman
Kirsher et al. (MS HAP Depletion - SomaScan 11K)	O14960	LECT2	Leukocyte cell-derived chemotaxin-2	NA	16763-11	0.532993	78	NA	NA	Moderate correlation	Spearman	OID30320	0.264222	88	0.0128622	0.0177959	No correlation	Spearman
Kirsher et al. (MS HAP Depletion - SomaScan 11K)	O14960	LECT2	Leukocyte cell-derived chemotaxin-2	NA	5970-61	0.259834	78	NA	NA	No correlation	Spearman	OID30320	0.264222	88	0.0128622	0.0177959	No correlation	Spearman
Kirsher et al. (MS HAP Depletion - SomaScan 11K)	O14964	HGS	Hepatocyte growth factor-regulated tyrosine kinase substrate	NA	13644-30	0.703512	78	NA	NA	Strong correlation	Spearman	OID21175	-0.212121	10	0.559908	0.61135	No correlation	Spearman
Kirsher et al. (MS HAP Depletion - SomaScan 11K)	O15031	PLXNB2	Plexin-B2	NA	10855-55	-0.182665	78	NA	NA	No correlation	Spearman	OID20317	0.580624	88	5.16146e-09	1.21655e-08	Moderate correlation	Spearman
Kirsher et al. (MS HAP Depletion - SomaScan 11K)	O15031	PLXNB2	Plexin-B2	NA	9216-100	0.383619	78	NA	NA	Weak correlation	Spearman	OID20317	0.580624	88	5.16146e-09	1.21655e-08	Moderate correlation	Spearman
Kirsher et al. (MS HAP Depletion - SomaScan 11K)	O15240	VGF	Neurosecretory protein VGF	NA	29593-160	-0.178179	78	NA	NA	No correlation	Spearman	OID31067	0.700317	63	0	0	Strong correlation	Spearman
Kirsher et al. (MS HAP Depletion - SomaScan 11K)	O15335	CHAD	Chondroadherin	NA	13460-4	0.694533	78	NA	NA	Moderate correlation	Spearman	OID30660	0.507284	88	4.55994e-07	9.24268e-07	Moderate correlation	Spearman
Kirsher et al. (MS HAP Depletion - SomaScan 11K)	O15394	NCAM2	Neural cell adhesion molecule 2	NA	26070-9	0.767195	78	NA	NA	Strong correlation	Spearman	OID21095	0.755961	88	0	0	Strong correlation	Spearman
Kirsher et al. (MS HAP Depletion - SomaScan 11K)	O15394	NCAM2	Neural cell adhesion molecule 2	NA	6507-16	0.773889	78	NA	NA	Strong correlation	Spearman	OID21095	0.755961	88	0	0	Strong correlation	Spearman
Kirsher et al. (MS HAP Depletion - SomaScan 11K)	O15400	STX7	Syntaxin-7	NA	8274-64	0.752222	78	NA	NA	Strong correlation	Spearman	OID30560	0.769231	12	0.00525292	0.00755484	Strong correlation	Spearman
Kirsher et al. (MS HAP Depletion - SomaScan 11K)	O15467	CCL16	C-C motif chemokine 16	NA	4913-78	0.758065	78	NA	NA	Strong correlation	Spearman	OID20334	0.829999	88	0	0	Strong correlation	Spearman
Kirsher et al. (MS HAP Depletion - SomaScan 11K)	O43278	SPINT1	Kunitz-type protease inhibitor 1	NA	2828-82	0.301332	78	NA	NA	Weak correlation	Spearman	OID21109	0.846818	88	0	0	Strong correlation	Spearman
Kirsher et al. (MS HAP Depletion - SomaScan 11K)	O43291	SPINT2	Kunitz-type protease inhibitor 2	NA	2843-13	-0.0248805	78	NA	NA	No correlation	Spearman	OID20720	0.0515385	25	0.806655	0.836285	No correlation	Spearman
Kirsher et al. (MS HAP Depletion - SomaScan 11K)	O43396	TXNL1	Thioredoxin-like protein 1	NA	21475-137	0.777615	78	NA	NA	Strong correlation	Spearman	OID30872	0.0938149	88	0.383934	0.433462	No correlation	Spearman
Kirsher et al. (MS HAP Depletion - SomaScan 11K)	O43399	TPD52L2	Tumor protein D54	NA	23265-15	0.833458	78	NA	NA	Strong correlation	Spearman	OID30609	0.798687	40	3.8843e-08	8.64965e-08	Strong correlation	Spearman
Kirsher et al. (MS HAP Depletion - SomaScan 11K)	O43493	TGOLN2	Trans-Golgi network integral membrane protein 2	NA	31739-83	0.0875959	78	NA	NA	No correlation	Spearman	OID30691	0.668809	88	1.06922e-12	2.88103e-12	Moderate correlation	Spearman
Kirsher et al. (MS HAP Depletion - SomaScan 11K)	O43505	B4GAT1	Beta-1,4-glucuronyltransferase 1	NA	26076-4	0.329116	78	NA	NA	Weak correlation	Spearman	OID21127	0.473601	88	4.17329e-06	7.775e-06	Weak correlation	Spearman
Kirsher et al. (MS HAP Depletion - SomaScan 11K)	O43508	TNFSF12	Tumor necrosis factor ligand superfamily member 12	NA	5939-42	0.170487	78	NA	NA	No correlation	Spearman	OID20624	0.125383	61	0.334734	0.380963	No correlation	Spearman
Kirsher et al. (MS HAP Depletion - SomaScan 11K)	O43583	DENR	Density-regulated protein	NA	19287-59	0.260798	78	NA	NA	No correlation	Spearman	OID30493	0.689077	44	6.41913e-07	1.28269e-06	Moderate correlation	Spearman
Kirsher et al. (MS HAP Depletion - SomaScan 11K)	O43598	DNPH1	2'-deoxynucleoside 5'-phosphate N-hydrolase 1	NA	17785-11	0.486052	78	NA	NA	Weak correlation	Spearman	OID20744	0.563636	21	0.00882017	0.012401	Moderate correlation	Spearman
Kirsher et al. (MS HAP Depletion - SomaScan 11K)	O43639	NCK2	Cytoplasmic protein NCK2	NA	13615-60	0.899164	78	NA	NA	Strong correlation	Spearman	OID20683	0.677887	50	1.93167e-07	4.00894e-07	Moderate correlation	Spearman
Kirsher et al. (MS HAP Depletion - SomaScan 11K)	O43665	RGS10	Regulator of G-protein signaling 10	NA	11634-32	0.891476	78	NA	NA	Strong correlation	Spearman	OID30999	0.652918	88	0	0	Moderate correlation	Spearman
Kirsher et al. (MS HAP Depletion - SomaScan 11K)	O43681	GET3	ATPase GET3	NA	13620-10	0.0930582	78	NA	NA	No correlation	Spearman	OID30303	-0.025584	30	0.893483	0.912064	No correlation	Spearman
Kirsher et al. (MS HAP Depletion - SomaScan 11K)	O43707	ACTN4	Alpha-actinin-4	NA	25057-2	0.639474	78	NA	NA	Moderate correlation	Spearman	OID20435	0.0312951	88	0.771848	0.80389	No correlation	Spearman
Kirsher et al. (MS HAP Depletion - SomaScan 11K)	O43768	ENSA	Alpha-endosulfine	NA	17734-13	0.640031	78	NA	NA	Moderate correlation	Spearman	OID31355	0.668773	64	1.46138e-09	3.61821e-09	Moderate correlation	Spearman
Kirsher et al. (MS HAP Depletion - SomaScan 11K)	O43827	ANGPTL7	Angiopoietin-related protein 7	NA	6371-50	-0.0966626	78	NA	NA	No correlation	Spearman	OID21412	0.0714286	8	0.881994	0.90444	No correlation	Spearman
Kirsher et al. (MS HAP Depletion - SomaScan 11K)	O43866	CD5L	CD5 antigen-like	NA	3293-2	0.887126	78	NA	NA	Strong correlation	Spearman	OID30775	0.758762	88	0	0	Strong correlation	Spearman
Kirsher et al. (MS HAP Depletion - SomaScan 11K)	O43915	VEGFD	Vascular endothelial growth factor D	NA	13098-93	0.490054	78	NA	NA	Weak correlation	Spearman	OID20662	0.703349	76	0	0	Strong correlation	Spearman
Kirsher et al. (MS HAP Depletion - SomaScan 11K)	O43915	VEGFD	Vascular endothelial growth factor D	NA	14705-1	0.228468	78	NA	NA	No correlation	Spearman	OID20662	0.703349	76	0	0	Strong correlation	Spearman
Kirsher et al. (MS HAP Depletion - SomaScan 11K)	O60234	GMFG	Glia maturation factor gamma	NA	13062-4	0.557759	78	NA	NA	Moderate correlation	Spearman	OID30340	0.873851	88	0	0	Strong correlation	Spearman
Kirsher et al. (MS HAP Depletion - SomaScan 11K)	O60243	HS6ST1	Heparan-sulfate 6-O-sulfotransferase 1	NA	5465-32	0.051556	78	NA	NA	No correlation	Spearman	OID21441	-0.283333	9	0.462991	0.514485	No correlation	Spearman
Kirsher et al. (MS HAP Depletion - SomaScan 11K)	O60279	SUSD5	Sushi domain-containing protein 5	NA	34726-216	0.766133	78	NA	NA	Strong correlation	Spearman	OID30650	0.832834	88	0	0	Strong correlation	Spearman
Kirsher et al. (MS HAP Depletion - SomaScan 11K)	O60462	NRP2	Neuropilin-2	NA	15387-44	0.495972	78	NA	NA	Weak correlation	Spearman	OID21081	0.603691	88	4.78657e-10	1.22541e-09	Moderate correlation	Spearman
Kirsher et al. (MS HAP Depletion - SomaScan 11K)	O60462	NRP2	Neuropilin-2	NA	6590-54	0.4962	78	NA	NA	Weak correlation	Spearman	OID21081	0.603691	88	4.78657e-10	1.22541e-09	Moderate correlation	Spearman
Kirsher et al. (MS HAP Depletion - SomaScan 11K)	O60476	MAN1A2	Mannosyl-oligosaccharide 1,2-alpha-mannosidase IB	NA	9077-10	0.20525	78	NA	NA	No correlation	Spearman	OID30262	0.0671791	33	0.709437	0.748054	No correlation	Spearman
Kirsher et al. (MS HAP Depletion - SomaScan 11K)	O60664	PLIN3	Perilipin-3	NA	14687-6	0.257458	78	NA	NA	No correlation	Spearman	OID20143	0.473654	88	4.16191e-06	7.76661e-06	Weak correlation	Spearman
Kirsher et al. (MS HAP Depletion - SomaScan 11K)	O60760	HPGDS	Hematopoietic prostaglandin D synthase	NA	12549-33	0.201622	78	NA	NA	No correlation	Spearman	OID21266	0.3534	34	0.0409902	0.0541263	Weak correlation	Spearman
Kirsher et al. (MS HAP Depletion - SomaScan 11K)	O75015	FCGR3B	Low affinity immunoglobulin gamma Fc region receptor III-B	NA	3311-27	0.103656	78	NA	NA	No correlation	Spearman	OID20387	0.689902	88	0	0	Moderate correlation	Spearman
Kirsher et al. (MS HAP Depletion - SomaScan 11K)	O75023	LILRB5	Leukocyte immunoglobulin-like receptor subfamily B member 5	NA	7015-8	0.907915	78	NA	NA	Strong correlation	Spearman	OID20324	0.867423	88	0	0	Strong correlation	Spearman
Kirsher et al. (MS HAP Depletion - SomaScan 11K)	O75144	ICOSLG	ICOS ligand	NA	5061-27	-0.0849151	78	NA	NA	No correlation	Spearman	OID21351	0.551196	88	4.57288e-08	1.00443e-07	Moderate correlation	Spearman
Kirsher et al. (MS HAP Depletion - SomaScan 11K)	O75144	ICOSLG	ICOS ligand	NA	9303-9	0.267519	78	NA	NA	No correlation	Spearman	OID21351	0.551196	88	4.57288e-08	1.00443e-07	Moderate correlation	Spearman
Kirsher et al. (MS HAP Depletion - SomaScan 11K)	O75223	GGCT	Gamma-glutamylcyclotransferase	NA	21889-2	0.597009	78	NA	NA	Moderate correlation	Spearman	OID30304	0.558128	88	1.60717e-08	3.68051e-08	Moderate correlation	Spearman
Kirsher et al. (MS HAP Depletion - SomaScan 11K)	O75326	SEMA7A	Semaphorin-7A	NA	7019-13	0.420478	78	NA	NA	Weak correlation	Spearman	OID20283	0.717813	88	3.54766e-15	9.96346e-15	Strong correlation	Spearman
Kirsher et al. (MS HAP Depletion - SomaScan 11K)	O75339	CILP	Cartilage intermediate layer protein 1	NA	5717-2	0.0567407	78	NA	NA	No correlation	Spearman	OID30399	0.498468	88	1.10156e-06	2.14424e-06	Weak correlation	Spearman
Kirsher et al. (MS HAP Depletion - SomaScan 11K)	O75340	PDCD6	Programmed cell death protein 6	NA	19488-1	-0.137225	78	NA	NA	No correlation	Spearman	OID20163	0.279948	62	0.0278721	0.0372397	No correlation	Spearman
Kirsher et al. (MS HAP Depletion - SomaScan 11K)	O75347	TBCA	Tubulin-specific chaperone A	NA	12501-10	0.287826	78	NA	NA	No correlation	Spearman	OID30616	0.879821	88	0	0	Strong correlation	Spearman
Kirsher et al. (MS HAP Depletion - SomaScan 11K)	O75351	VPS4B	Vacuolar protein sorting-associated protein 4B	NA	12668-7	0.779158	78	NA	NA	Strong correlation	Spearman	OID31386	0.692742	31	2.59568e-05	4.56468e-05	Moderate correlation	Spearman
Kirsher et al. (MS HAP Depletion - SomaScan 11K)	O75356	ENTPD5	Nucleoside diphosphate phosphatase ENTPD5	NA	4437-56	0.444227	78	NA	NA	Weak correlation	Spearman	OID20104	0.497501	88	8.17172e-07	1.62427e-06	Weak correlation	Spearman
Kirsher et al. (MS HAP Depletion - SomaScan 11K)	O75509	TNFRSF21	Tumor necrosis factor receptor superfamily member 21	NA	5404-53	0.344923	78	NA	NA	Weak correlation	Spearman	OID21052	0.57619	35	0.000372349	0.000597983	Moderate correlation	Spearman
Kirsher et al. (MS HAP Depletion - SomaScan 11K)	O75509	TNFRSF21	Tumor necrosis factor receptor superfamily member 21	NA	9259-35	0.339218	78	NA	NA	Weak correlation	Spearman	OID21052	0.57619	35	0.000372349	0.000597983	Moderate correlation	Spearman
Kirsher et al. (MS HAP Depletion - SomaScan 11K)	O75563	SKAP2	Src kinase-associated phosphoprotein 2	NA	32651-41	0.820787	78	NA	NA	Strong correlation	Spearman	OID20761	0.489003	32	0.00497162	0.00717769	Weak correlation	Spearman
Kirsher et al. (MS HAP Depletion - SomaScan 11K)	O75594	PGLYRP1	Peptidoglycan recognition protein 1	NA	14064-21	0.136335	78	NA	NA	No correlation	Spearman	OID20338	0.746892	88	0	0	Strong correlation	Spearman
Kirsher et al. (MS HAP Depletion - SomaScan 11K)	O75594	PGLYRP1	Peptidoglycan recognition protein 1	NA	3329-14	0.269302	78	NA	NA	No correlation	Spearman	OID20338	0.746892	88	0	0	Strong correlation	Spearman
Kirsher et al. (MS HAP Depletion - SomaScan 11K)	O75629	CREG1	Protein CREG1	NA	9357-4	0.447464	78	NA	NA	Weak correlation	Spearman	OID21515	0.316385	88	0.00278737	0.00412985	Weak correlation	Spearman
Kirsher et al. (MS HAP Depletion - SomaScan 11K)	O75695	RP2	Protein XRP2	NA	23391-20	0.0381035	78	NA	NA	No correlation	Spearman	OID21302	-0.021978	13	0.949418	0.957212	No correlation	Spearman
Kirsher et al. (MS HAP Depletion - SomaScan 11K)	O75791	GRAP2	GRB2-related adapter protein 2	NA	16074-12	0.618929	78	NA	NA	Moderate correlation	Spearman	OID20192	0.669812	46	8.38031e-07	1.65989e-06	Moderate correlation	Spearman
Kirsher et al. (MS HAP Depletion - SomaScan 11K)	O75791	GRAP2	GRB2-related adapter protein 2	NA	5265-12	0.414391	78	NA	NA	Weak correlation	Spearman	OID20192	0.669812	46	8.38031e-07	1.65989e-06	Moderate correlation	Spearman
Kirsher et al. (MS HAP Depletion - SomaScan 11K)	O76061	STC2	Stanniocalcin-2	NA	35098-22	0.433101	78	NA	NA	Weak correlation	Spearman	OID21157	0.551055	88	4.61587e-08	1.01191e-07	Moderate correlation	Spearman
Kirsher et al. (MS HAP Depletion - SomaScan 11K)	O76061	STC2	Stanniocalcin-2	NA	6231-46	-0.11949	78	NA	NA	No correlation	Spearman	OID21157	0.551055	88	4.61587e-08	1.01191e-07	Moderate correlation	Spearman
Kirsher et al. (MS HAP Depletion - SomaScan 11K)	O76074	PDE5A	cGMP-specific 3',5'-cyclic phosphodiesterase	NA	16805-5	0.850555	78	NA	NA	Strong correlation	Spearman	OID30584	0.858582	88	0	0	Strong correlation	Spearman
Kirsher et al. (MS HAP Depletion - SomaScan 11K)	O76074	PDE5A	cGMP-specific 3',5'-cyclic phosphodiesterase	NA	5256-86	0.874202	78	NA	NA	Strong correlation	Spearman	OID30584	0.858582	88	0	0	Strong correlation	Spearman
Kirsher et al. (MS HAP Depletion - SomaScan 11K)	O76076	CCN5	CCN family member 5	NA	6392-7	-0.003862	78	NA	NA	No correlation	Spearman	OID21068	0.52621	63	1.29184e-05	2.30366e-05	Moderate correlation	Spearman
Kirsher et al. (MS HAP Depletion - SomaScan 11K)	O94760	DDAH1	N(G),N(G)-dimethylarginine dimethylaminohydrolase 1	NA	19392-6	-0.143291	78	NA	NA	No correlation	Spearman	OID21299	0.304049	39	0.0602631	0.0773149	Weak correlation	Spearman
Kirsher et al. (MS HAP Depletion - SomaScan 11K)	O94856	NFASC	Neurofascin	NA	7179-69	0.479742	78	NA	NA	Weak correlation	Spearman	OID20634	0.437834	33	0.0114545	0.0159459	Weak correlation	Spearman
Kirsher et al. (MS HAP Depletion - SomaScan 11K)	O94903	PLPBP	Pyridoxal phosphate homeostasis protein	NA	20439-14	0.582845	78	NA	NA	Moderate correlation	Spearman	OID20144	0.0166667	9	0.98157	0.984185	No correlation	Spearman
Kirsher et al. (MS HAP Depletion - SomaScan 11K)	O94985	CLSTN1	Calsyntenin-1	NA	15521-4	0.190455	78	NA	NA	No correlation	Spearman	OID20874	0.207302	88	0.0527784	0.0684906	No correlation	Spearman
Kirsher et al. (MS HAP Depletion - SomaScan 11K)	O95274	LYPD3	Ly6/PLAUR domain-containing protein 3	NA	13107-9	0.287194	78	NA	NA	No correlation	Spearman	OID21530	0.461467	88	7.72872e-06	1.40285e-05	Weak correlation	Spearman
Kirsher et al. (MS HAP Depletion - SomaScan 11K)	O95372	LYPLA2	Acyl-protein thioesterase 2	NA	25929-10	-0.103669	78	NA	NA	No correlation	Spearman	OID30817	-0.393189	18	0.107483	0.134832	No correlation	Spearman
Kirsher et al. (MS HAP Depletion - SomaScan 11K)	O95393	BMP10	Bone morphogenetic protein 10	NA	3587-53	0.00631035	78	NA	NA	No correlation	Spearman	OID30575	0.565561	68	8.25055e-07	1.63706e-06	Moderate correlation	Spearman
Kirsher et al. (MS HAP Depletion - SomaScan 11K)	O95445	APOM	Apolipoprotein M	NA	10445-20	0.226031	78	NA	NA	No correlation	Spearman	OID20374	0.829224	88	0	0	Strong correlation	Spearman
Kirsher et al. (MS HAP Depletion - SomaScan 11K)	O95445	APOM	Apolipoprotein M	NA	14125-5	0.0568675	78	NA	NA	No correlation	Spearman	OID20374	0.829224	88	0	0	Strong correlation	Spearman
Kirsher et al. (MS HAP Depletion - SomaScan 11K)	O95633	FSTL3	Follistatin-related protein 3	NA	3438-10	0.646075	78	NA	NA	Moderate correlation	Spearman	OID20782	0.384073	63	0.00202258	0.00303252	Weak correlation	Spearman
Kirsher et al. (MS HAP Depletion - SomaScan 11K)	O95727	CRTAM	Cytotoxic and regulatory T-cell molecule	NA	7968-15	0.556728	78	NA	NA	Moderate correlation	Spearman	OID20914	0.697537	29	4.17311e-05	7.28197e-05	Moderate correlation	Spearman
Kirsher et al. (MS HAP Depletion - SomaScan 11K)	O95817	BAG3	BAG family molecular chaperone regulator 3	NA	10078-5	-0.241304	78	NA	NA	No correlation	Spearman	OID20972	0.309524	8	0.461806	0.513673	Weak correlation	Spearman
Kirsher et al. (MS HAP Depletion - SomaScan 11K)	O95866	MPIG6B	Megakaryocyte and platelet inhibitory receptor G6b	NA	7065-1	0.554879	78	NA	NA	Moderate correlation	Spearman	OID20779	0.35	9	0.358581	0.406464	Weak correlation	Spearman
Kirsher et al. (MS HAP Depletion - SomaScan 11K)	O95866	MPIG6B	Megakaryocyte and platelet inhibitory receptor G6b	NA	8659-68	0.120798	78	NA	NA	No correlation	Spearman	OID20779	0.35	9	0.358581	0.406464	Weak correlation	Spearman
Kirsher et al. (MS HAP Depletion - SomaScan 11K)	O95980	RECK	Reversion-inducing cysteine-rich protein with Kazal motifs	NA	29434-66	-0.11008	78	NA	NA	No correlation	Spearman	OID30234	0.595121	88	9.66847e-10	2.43112e-09	Moderate correlation	Spearman
Kirsher et al. (MS HAP Depletion - SomaScan 11K)	O95998	IL18BP	Interleukin-18-binding protein	NA	3073-51	0.250106	78	NA	NA	No correlation	Spearman	OID20348	0.637813	76	0	0	Moderate correlation	Spearman
Kirsher et al. (MS HAP Depletion - SomaScan 11K)	P00325	ADH1B	All-trans-retinol dehydrogenase [NAD(+)] ADH1B	NA	9834-62	0.460947	78	NA	NA	Weak correlation	Spearman	OID30612	0.79055	88	0	0	Strong correlation	Spearman
Kirsher et al. (MS HAP Depletion - SomaScan 11K)	P00352	ALDH1A1	Aldehyde dehydrogenase 1A1	NA	11265-8	0.878532	78	NA	NA	Strong correlation	Spearman	OID21128	0.908651	88	0	0	Strong correlation	Spearman
Kirsher et al. (MS HAP Depletion - SomaScan 11K)	P00390	GSR	Glutathione reductase, mitochondrial	NA	19273-3	0.0946775	78	NA	NA	No correlation	Spearman	OID30700	0.498754	88	7.59124e-07	1.51155e-06	Weak correlation	Spearman
Kirsher et al. (MS HAP Depletion - SomaScan 11K)	P00441	SOD1	Superoxide dismutase [Cu-Zn]	NA	2794-60	-0.0839035	78	NA	NA	No correlation	Spearman	OID20386	0.841353	88	1.06143e-24	3.29218e-24	Strong correlation	Spearman
Kirsher et al. (MS HAP Depletion - SomaScan 11K)	P00533	EGFR	Epidermal growth factor receptor	NA	19567-1	-0.111939	78	NA	NA	No correlation	Spearman	OID20319	0.589071	88	1.56869e-09	3.87539e-09	Moderate correlation	Spearman
Kirsher et al. (MS HAP Depletion - SomaScan 11K)	P00533	EGFR	Epidermal growth factor receptor	NA	2677-1	0.267998	78	NA	NA	No correlation	Spearman	OID20319	0.589071	88	1.56869e-09	3.87539e-09	Moderate correlation	Spearman
Kirsher et al. (MS HAP Depletion - SomaScan 11K)	P00568	AK1	Adenylate kinase isoenzyme 1	NA	5012-67	0.799112	78	NA	NA	Strong correlation	Spearman	OID20122	0.876316	88	0	0	Strong correlation	Spearman
Kirsher et al. (MS HAP Depletion - SomaScan 11K)	P00734	F2	Prothrombin	NA	13716-259	0.0182982	78	NA	NA	No correlation	Spearman	OID30723	0.469816	88	3.87404e-06	7.27752e-06	Weak correlation	Spearman
Kirsher et al. (MS HAP Depletion - SomaScan 11K)	P00734	F2	Prothrombin	NA	4157-2	0.129631	78	NA	NA	No correlation	Spearman	OID30723	0.469816	88	3.87404e-06	7.27752e-06	Weak correlation	Spearman
Kirsher et al. (MS HAP Depletion - SomaScan 11K)	P00734	F2	Prothrombin	NA	5316-54	0.0289204	78	NA	NA	No correlation	Spearman	OID30723	0.469816	88	3.87404e-06	7.27752e-06	Weak correlation	Spearman
Kirsher et al. (MS HAP Depletion - SomaScan 11K)	P00736	C1R	Complement C1r subcomponent	NA	3285-23	0.368075	78	NA	NA	Weak correlation	Spearman	OID30753	0.47517	88	2.89755e-06	5.50729e-06	Weak correlation	Spearman
Kirsher et al. (MS HAP Depletion - SomaScan 11K)	P00740	F9	Coagulation factor IX	NA	4876-32	0.60308	78	NA	NA	Moderate correlation	Spearman	OID20349	0.547949	88	3.28432e-08	7.34258e-08	Moderate correlation	Spearman
Kirsher et al. (MS HAP Depletion - SomaScan 11K)	P00740	F9	Coagulation factor IX	NA	5307-12	0.619115	78	NA	NA	Moderate correlation	Spearman	OID20349	0.547949	88	3.28432e-08	7.34258e-08	Moderate correlation	Spearman
Kirsher et al. (MS HAP Depletion - SomaScan 11K)	P00742	F10	Coagulation factor X	NA	3077-66	0.567319	78	NA	NA	Moderate correlation	Spearman	OID30684	0.683485	88	2.17354e-13	5.89887e-13	Moderate correlation	Spearman
Kirsher et al. (MS HAP Depletion - SomaScan 11K)	P00742	F10	Coagulation factor X	NA	4878-3	0.573844	78	NA	NA	Moderate correlation	Spearman	OID30684	0.683485	88	2.17354e-13	5.89887e-13	Moderate correlation	Spearman
Kirsher et al. (MS HAP Depletion - SomaScan 11K)	P00746	CFD	Complement factor D	NA	13678-169	0.498527	78	NA	NA	Weak correlation	Spearman	OID30738	0.690501	88	0	0	Moderate correlation	Spearman
Kirsher et al. (MS HAP Depletion - SomaScan 11K)	P00746	CFD	Complement factor D	NA	2946-52	0.627841	78	NA	NA	Moderate correlation	Spearman	OID30738	0.690501	88	0	0	Moderate correlation	Spearman
Kirsher et al. (MS HAP Depletion - SomaScan 11K)	P00747	PLG	Plasminogen	NA	3710-49	0.154643	78	NA	NA	No correlation	Spearman	OID30785	0.513138	88	4.79435e-07	9.66576e-07	Moderate correlation	Spearman
Kirsher et al. (MS HAP Depletion - SomaScan 11K)	P00747	PLG	Plasminogen	NA	4150-75	-0.227432	78	NA	NA	No correlation	Spearman	OID30785	0.513138	88	4.79435e-07	9.66576e-07	Moderate correlation	Spearman
Kirsher et al. (MS HAP Depletion - SomaScan 11K)	P00747	PLG	Plasminogen	NA	4151-6	0.284311	78	NA	NA	No correlation	Spearman	OID30785	0.513138	88	4.79435e-07	9.66576e-07	Moderate correlation	Spearman
Kirsher et al. (MS HAP Depletion - SomaScan 11K)	P00748	F12	Coagulation factor XII	NA	27179-216	0.626576	78	NA	NA	Moderate correlation	Spearman	OID30739	0.662323	88	0	0	Moderate correlation	Spearman
Kirsher et al. (MS HAP Depletion - SomaScan 11K)	P00751	CFB	Complement factor B	NA	4129-72	0.653157	78	NA	NA	Moderate correlation	Spearman	OID30755	0.823641	88	0	0	Strong correlation	Spearman
Kirsher et al. (MS HAP Depletion - SomaScan 11K)	P00813	ADA	Adenosine deaminase	NA	19751-21	0.004995	78	NA	NA	No correlation	Spearman	OID20645	0.312707	37	0.0599535	0.0770051	Weak correlation	Spearman
Kirsher et al. (MS HAP Depletion - SomaScan 11K)	P00915	CA1	Carbonic anhydrase 1	NA	4969-2	0.841652	78	NA	NA	Strong correlation	Spearman	OID20409	0.928551	88	0	0	Strong correlation	Spearman
Kirsher et al. (MS HAP Depletion - SomaScan 11K)	P00918	CA2	Carbonic anhydrase 2	NA	4970-50	0.112179	78	NA	NA	No correlation	Spearman	OID21149	0.904195	88	0	0	Strong correlation	Spearman
Kirsher et al. (MS HAP Depletion - SomaScan 11K)	P00918	CA2	Carbonic anhydrase 2	NA	4970-55	0.123652	78	NA	NA	No correlation	Spearman	OID21149	0.904195	88	0	0	Strong correlation	Spearman
Kirsher et al. (MS HAP Depletion - SomaScan 11K)	P00966	ASS1	Argininosuccinate synthase	NA	19747-10	0.505434	78	NA	NA	Moderate correlation	Spearman	OID30170	0.622003	45	8.267e-06	1.49814e-05	Moderate correlation	Spearman
Kirsher et al. (MS HAP Depletion - SomaScan 11K)	P01008	SERPINC1	Antithrombin-III	NA	3344-60	0.166985	78	NA	NA	No correlation	Spearman	OID30789	0.584915	88	2.17497e-09	5.2694e-09	Moderate correlation	Spearman
Kirsher et al. (MS HAP Depletion - SomaScan 11K)	P01009	SERPINA1	Alpha-1-antitrypsin	NA	3580-25	0.674604	78	NA	NA	Moderate correlation	Spearman	OID30750	0.416683	88	5.38591e-05	9.31192e-05	Weak correlation	Spearman
Kirsher et al. (MS HAP Depletion - SomaScan 11K)	P01011	SERPINA3	Alpha-1-antichymotrypsin	NA	2879-9	-0.106084	78	NA	NA	No correlation	Spearman	OID30786	0.825508	88	0	0	Strong correlation	Spearman
Kirsher et al. (MS HAP Depletion - SomaScan 11K)	P01019	AGT	Angiotensinogen	NA	3484-60	0.311752	78	NA	NA	Weak correlation	Spearman	OID30709	-0.0523936	88	0.627817	0.67313	No correlation	Spearman
Kirsher et al. (MS HAP Depletion - SomaScan 11K)	P01024	C3	Complement C3	NA	2683-1	0.286005	78	NA	NA	No correlation	Spearman	OID30776	0.423814	88	4.58379e-05	7.98626e-05	Weak correlation	Spearman
Kirsher et al. (MS HAP Depletion - SomaScan 11K)	P01024	C3	Complement C3	NA	2754-50	0.351003	78	NA	NA	Weak correlation	Spearman	OID30776	0.423814	88	4.58379e-05	7.98626e-05	Weak correlation	Spearman
Kirsher et al. (MS HAP Depletion - SomaScan 11K)	P01024	C3	Complement C3	NA	2755-8	0.275231	78	NA	NA	No correlation	Spearman	OID30776	0.423814	88	4.58379e-05	7.98626e-05	Weak correlation	Spearman
Kirsher et al. (MS HAP Depletion - SomaScan 11K)	P01024	C3	Complement C3	NA	4480-59	0.325586	78	NA	NA	Weak correlation	Spearman	OID30776	0.423814	88	4.58379e-05	7.98626e-05	Weak correlation	Spearman
Kirsher et al. (MS HAP Depletion - SomaScan 11K)	P01024	C3	Complement C3	NA	4900-8	0.222423	78	NA	NA	No correlation	Spearman	OID30776	0.423814	88	4.58379e-05	7.98626e-05	Weak correlation	Spearman
Kirsher et al. (MS HAP Depletion - SomaScan 11K)	P01024	C3	Complement C3	NA	5803-24	0.497338	78	NA	NA	Weak correlation	Spearman	OID30776	0.423814	88	4.58379e-05	7.98626e-05	Weak correlation	Spearman
Kirsher et al. (MS HAP Depletion - SomaScan 11K)	P01024	C3	Complement C3	NA	8494-1	0.280517	78	NA	NA	No correlation	Spearman	OID30776	0.423814	88	4.58379e-05	7.98626e-05	Weak correlation	Spearman
Kirsher et al. (MS HAP Depletion - SomaScan 11K)	P01031	C5	Complement C5	NA	2381-52	0.281099	78	NA	NA	No correlation	Spearman	OID30744	0.501356	88	9.37772e-07	1.8445e-06	Moderate correlation	Spearman
Kirsher et al. (MS HAP Depletion - SomaScan 11K)	P01031	C5	Complement C5	NA	2851-63	0.13006	78	NA	NA	No correlation	Spearman	OID30744	0.501356	88	9.37772e-07	1.8445e-06	Moderate correlation	Spearman
Kirsher et al. (MS HAP Depletion - SomaScan 11K)	P01033	TIMP1	Metalloproteinase inhibitor 1	NA	2211-9	0.356719	78	NA	NA	Weak correlation	Spearman	OID20418	0.790708	88	0	0	Strong correlation	Spearman
Kirsher et al. (MS HAP Depletion - SomaScan 11K)	P01033	TIMP1	Metalloproteinase inhibitor 1	NA	23173-3	0.457606	78	NA	NA	Weak correlation	Spearman	OID20418	0.790708	88	0	0	Strong correlation	Spearman
Kirsher et al. (MS HAP Depletion - SomaScan 11K)	P01033	TIMP1	Metalloproteinase inhibitor 1	NA	25967-34	0.466584	78	NA	NA	Weak correlation	Spearman	OID20418	0.790708	88	0	0	Strong correlation	Spearman
Kirsher et al. (MS HAP Depletion - SomaScan 11K)	P01034	CST3	Cystatin-C	NA	2609-59	-0.0470036	78	NA	NA	No correlation	Spearman	OID20400	0.727202	88	0	0	Strong correlation	Spearman
Kirsher et al. (MS HAP Depletion - SomaScan 11K)	P01127	PDGFB	Platelet-derived growth factor subunit B	NA	4149-8	0.225605	78	NA	NA	No correlation	Spearman	OID20741	0.0253469	46	0.866988	0.891466	No correlation	Spearman
Kirsher et al. (MS HAP Depletion - SomaScan 11K)	P01130	LDLR	Low-density lipoprotein receptor	NA	13129-40	0.148639	78	NA	NA	No correlation	Spearman	OID20240	0.848138	88	0	0	Strong correlation	Spearman
Kirsher et al. (MS HAP Depletion - SomaScan 11K)	P01133	EGF	Pro-epidermal growth factor	NA	11949-25	0.0227116	78	NA	NA	No correlation	Spearman	OID20698	-0.151515	10	0.681808	0.72278	No correlation	Spearman
Kirsher et al. (MS HAP Depletion - SomaScan 11K)	P01133	EGF	Pro-epidermal growth factor	NA	5509-7	0.416232	78	NA	NA	Weak correlation	Spearman	OID20698	-0.151515	10	0.681808	0.72278	No correlation	Spearman
Kirsher et al. (MS HAP Depletion - SomaScan 11K)	P01137	TGFB1	Transforming growth factor beta-1 proprotein	NA	14108-15	0.398348	78	NA	NA	Weak correlation	Spearman	OID20621	0.537565	88	1.10129e-07	2.35931e-07	Moderate correlation	Spearman
Kirsher et al. (MS HAP Depletion - SomaScan 11K)	P01137	TGFB1	Transforming growth factor beta-1 proprotein	NA	21925-15	0.311827	78	NA	NA	Weak correlation	Spearman	OID20621	0.537565	88	1.10129e-07	2.35931e-07	Moderate correlation	Spearman
Kirsher et al. (MS HAP Depletion - SomaScan 11K)	P01137	TGFB1	Transforming growth factor beta-1 proprotein	NA	2333-72	0.375361	78	NA	NA	Weak correlation	Spearman	OID20621	0.537565	88	1.10129e-07	2.35931e-07	Moderate correlation	Spearman
Kirsher et al. (MS HAP Depletion - SomaScan 11K)	P01236	PRL	Prolactin	NA	10967-12	0.619565	78	NA	NA	Moderate correlation	Spearman	OID21033	0.699702	57	1.4541e-09	3.60808e-09	Moderate correlation	Spearman
Kirsher et al. (MS HAP Depletion - SomaScan 11K)	P01236	PRL	Prolactin	NA	2585-2	0.656107	78	NA	NA	Moderate correlation	Spearman	OID21033	0.699702	57	1.4541e-09	3.60808e-09	Moderate correlation	Spearman
Kirsher et al. (MS HAP Depletion - SomaScan 11K)	P01266	TG	Thyroglobulin	NA	18839-24	0.412982	78	NA	NA	Weak correlation	Spearman	OID31359	0.324696	39	0.0442363	0.0580729	Weak correlation	Spearman
Kirsher et al. (MS HAP Depletion - SomaScan 11K)	P01591	JCHAIN	Immunoglobulin J chain	NA	15306-20	0.130743	78	NA	NA	No correlation	Spearman	OID20494	0.517382	88	3.74324e-07	7.61462e-07	Moderate correlation	Spearman
Kirsher et al. (MS HAP Depletion - SomaScan 11K)	P01732	CD8A	T-cell surface glycoprotein CD8 alpha chain	NA	15462-28	0.643509	78	NA	NA	Moderate correlation	Spearman	OID21018	0.651948	21	0.00176691	0.00268124	Moderate correlation	Spearman
Kirsher et al. (MS HAP Depletion - SomaScan 11K)	P01732	CD8A	T-cell surface glycoprotein CD8 alpha chain	NA	5992-50	0.536817	78	NA	NA	Moderate correlation	Spearman	OID21018	0.651948	21	0.00176691	0.00268124	Moderate correlation	Spearman
Kirsher et al. (MS HAP Depletion - SomaScan 11K)	P01833	PIGR	Polymeric immunoglobulin receptor	NA	3216-2	0.715803	78	NA	NA	Strong correlation	Spearman	OID21102	0.546811	88	6.10132e-08	1.32724e-07	Moderate correlation	Spearman
Kirsher et al. (MS HAP Depletion - SomaScan 11K)	P02144	MB	Myoglobin	NA	3042-7	0.362612	78	NA	NA	Weak correlation	Spearman	OID20263	0.895442	88	0	0	Strong correlation	Spearman
Kirsher et al. (MS HAP Depletion - SomaScan 11K)	P02452	COL1A1	Collagen alpha-1(I) chain	NA	11140-56	0.473337	78	NA	NA	Weak correlation	Spearman	OID20335	0.821722	88	0	0	Strong correlation	Spearman
Kirsher et al. (MS HAP Depletion - SomaScan 11K)	P02452	COL1A1	Collagen alpha-1(I) chain	NA	13484-69	0.0895192	78	NA	NA	No correlation	Spearman	OID20335	0.821722	88	0	0	Strong correlation	Spearman
Kirsher et al. (MS HAP Depletion - SomaScan 11K)	P02461	COL3A1	Collagen alpha-1(III) chain	NA	18880-81	0.551891	78	NA	NA	Moderate correlation	Spearman	OID30379	0.773115	88	0	0	Strong correlation	Spearman
Kirsher et al. (MS HAP Depletion - SomaScan 11K)	P02462	COL4A1	Collagen alpha-1(IV) chain	NA	29561-50	-0.00641168	78	NA	NA	No correlation	Spearman	OID20208	0.30464	27	0.122387	0.152175	Weak correlation	Spearman
Kirsher et al. (MS HAP Depletion - SomaScan 11K)	P02533	KRT14	Keratin, type I cytoskeletal 14	NA	22482-87	-0.176599	78	NA	NA	No correlation	Spearman	OID20800	-0.00704449	88	0.948019	0.957212	No correlation	Spearman
Kirsher et al. (MS HAP Depletion - SomaScan 11K)	P02647	APOA1	Apolipoprotein A-I	NA	2750-3	0.536691	78	NA	NA	Moderate correlation	Spearman	OID30769	0.767289	88	2.83435e-18	8.35505e-18	Strong correlation	Spearman
Kirsher et al. (MS HAP Depletion - SomaScan 11K)	P02649	APOE	Apolipoprotein E	NA	2418-55	0.54051	78	NA	NA	Moderate correlation	Spearman	OID30727	0.484768	88	1.70021e-06	3.28688e-06	Weak correlation	Spearman
Kirsher et al. (MS HAP Depletion - SomaScan 11K)	P02649	APOE	Apolipoprotein E	NA	2937-10	0.679687	78	NA	NA	Moderate correlation	Spearman	OID30727	0.484768	88	1.70021e-06	3.28688e-06	Weak correlation	Spearman
Kirsher et al. (MS HAP Depletion - SomaScan 11K)	P02649	APOE	Apolipoprotein E	NA	2938-55	0.657279	78	NA	NA	Moderate correlation	Spearman	OID30727	0.484768	88	1.70021e-06	3.28688e-06	Weak correlation	Spearman
Kirsher et al. (MS HAP Depletion - SomaScan 11K)	P02649	APOE	Apolipoprotein E	NA	5312-49	0.665676	78	NA	NA	Moderate correlation	Spearman	OID30727	0.484768	88	1.70021e-06	3.28688e-06	Weak correlation	Spearman
Kirsher et al. (MS HAP Depletion - SomaScan 11K)	P02652	APOA2	Apolipoprotein A-II	NA	7127-3	-0.174598	78	NA	NA	No correlation	Spearman	OID30686	0.00405058	88	0.970125	0.976092	No correlation	Spearman
Kirsher et al. (MS HAP Depletion - SomaScan 11K)	P02654	APOC1	Apolipoprotein C-I	NA	15364-101	0.336663	78	NA	NA	Weak correlation	Spearman	OID30749	0.749501	88	4.45481e-17	1.28631e-16	Strong correlation	Spearman
Kirsher et al. (MS HAP Depletion - SomaScan 11K)	P02743	APCS	Serum amyloid P-component	NA	2474-54	0.746709	78	NA	NA	Strong correlation	Spearman	OID30778	0.792135	88	0	0	Strong correlation	Spearman
Kirsher et al. (MS HAP Depletion - SomaScan 11K)	P02745	C1QA	Complement C1q subcomponent subunit A	NA	29555-15	0.0196263	78	NA	NA	No correlation	Spearman	OID20654	0.096439	88	0.370728	0.419391	No correlation	Spearman
Kirsher et al. (MS HAP Depletion - SomaScan 11K)	P02748	C9	Complement component C9	NA	13722-105	0.597643	78	NA	NA	Moderate correlation	Spearman	OID30698	0.850164	88	0	0	Strong correlation	Spearman
Kirsher et al. (MS HAP Depletion - SomaScan 11K)	P02748	C9	Complement component C9	NA	3060-43	0.516104	78	NA	NA	Moderate correlation	Spearman	OID30698	0.850164	88	0	0	Strong correlation	Spearman
Kirsher et al. (MS HAP Depletion - SomaScan 11K)	P02749	APOH	Beta-2-glycoprotein 1	NA	8288-27	0.109043	78	NA	NA	No correlation	Spearman	OID21072	0.508436	88	6.28387e-07	1.26012e-06	Moderate correlation	Spearman
Kirsher et al. (MS HAP Depletion - SomaScan 11K)	P02750	LRG1	Leucine-rich alpha-2-glycoprotein	NA	32685-35	-0.0150609	78	NA	NA	No correlation	Spearman	OID30751	0.922528	88	0	0	Strong correlation	Spearman
Kirsher et al. (MS HAP Depletion - SomaScan 11K)	P02760	AMBP	Protein AMBP	NA	15453-3	-0.137647	78	NA	NA	No correlation	Spearman	OID21413	0.600736	88	3.7839e-10	9.73127e-10	Moderate correlation	Spearman
Kirsher et al. (MS HAP Depletion - SomaScan 11K)	P02765	AHSG	Alpha-2-HS-glycoprotein	NA	10966-1	-0.367771	78	NA	NA	No correlation	Spearman	OID30706	0.615177	88	0	0	Moderate correlation	Spearman
Kirsher et al. (MS HAP Depletion - SomaScan 11K)	P02765	AHSG	Alpha-2-HS-glycoprotein	NA	3581-53	0.589676	78	NA	NA	Moderate correlation	Spearman	OID30706	0.615177	88	0	0	Moderate correlation	Spearman
Kirsher et al. (MS HAP Depletion - SomaScan 11K)	P02774	GC	Vitamin D-binding protein	NA	15589-1	0.162154	78	NA	NA	No correlation	Spearman	OID30780	-0.0418885	88	0.698386	0.73966	No correlation	Spearman
Kirsher et al. (MS HAP Depletion - SomaScan 11K)	P02775	PPBP	Platelet basic protein	NA	16765-52	0.757837	78	NA	NA	Strong correlation	Spearman	OID30761	0.894896	88	0	0	Strong correlation	Spearman
Kirsher et al. (MS HAP Depletion - SomaScan 11K)	P02775	PPBP	Platelet basic protein	NA	17165-1	0.793826	78	NA	NA	Strong correlation	Spearman	OID30761	0.894896	88	0	0	Strong correlation	Spearman
Kirsher et al. (MS HAP Depletion - SomaScan 11K)	P02775	PPBP	Platelet basic protein	NA	2790-54	0.767321	78	NA	NA	Strong correlation	Spearman	OID30761	0.894896	88	0	0	Strong correlation	Spearman
Kirsher et al. (MS HAP Depletion - SomaScan 11K)	P02775	PPBP	Platelet basic protein	NA	4544-4	0.795319	78	NA	NA	Strong correlation	Spearman	OID30761	0.894896	88	0	0	Strong correlation	Spearman
Kirsher et al. (MS HAP Depletion - SomaScan 11K)	P02776	PF4	Platelet factor 4	NA	2697-7	0.684948	78	NA	NA	Moderate correlation	Spearman	OID30764	0.777465	88	0	0	Strong correlation	Spearman
Kirsher et al. (MS HAP Depletion - SomaScan 11K)	P02786	TFRC	Transferrin receptor protein 1	NA	6895-1	0.669006	78	NA	NA	Moderate correlation	Spearman	OID20369	0.611127	88	0	0	Moderate correlation	Spearman
Kirsher et al. (MS HAP Depletion - SomaScan 11K)	P02786	TFRC	Transferrin receptor protein 1	NA	8795-48	0.742359	78	NA	NA	Strong correlation	Spearman	OID20369	0.611127	88	0	0	Moderate correlation	Spearman
Kirsher et al. (MS HAP Depletion - SomaScan 11K)	P02787	TF	Serotransferrin	NA	4162-54	0.193996	78	NA	NA	No correlation	Spearman	OID30783	0.368842	88	0.000406057	0.000649346	Weak correlation	Spearman
Kirsher et al. (MS HAP Depletion - SomaScan 11K)	P03950	ANG	Angiogenin	NA	4874-3	0.310512	78	NA	NA	Weak correlation	Spearman	OID20403	0.281885	88	0.00798142	0.0112638	No correlation	Spearman
Kirsher et al. (MS HAP Depletion - SomaScan 11K)	P03951	F11	Coagulation factor XI	NA	2190-55	0.428673	78	NA	NA	Weak correlation	Spearman	OID30773	0.643772	88	1.32884e-11	3.56356e-11	Moderate correlation	Spearman
Kirsher et al. (MS HAP Depletion - SomaScan 11K)	P03952	KLKB1	Plasma kallikrein	NA	4152-58	0.558796	78	NA	NA	Moderate correlation	Spearman	OID30760	0.793368	88	0	0	Strong correlation	Spearman
Kirsher et al. (MS HAP Depletion - SomaScan 11K)	P04040	CAT	Catalase	NA	3488-64	0.752577	78	NA	NA	Strong correlation	Spearman	OID30712	0.813761	88	0	0	Strong correlation	Spearman
Kirsher et al. (MS HAP Depletion - SomaScan 11K)	P04054	PLA2G1B	Phospholipase A2	NA	4910-21	0.029477	78	NA	NA	No correlation	Spearman	OID20252	0.730421	53	5.38161e-10	1.37462e-09	Strong correlation	Spearman
Kirsher et al. (MS HAP Depletion - SomaScan 11K)	P04062	GBA1	Lysosomal acid glucosylceramidase	NA	18331-3	0.26036	78	NA	NA	No correlation	Spearman	OID30966	0.0186855	88	0.862594	0.888566	No correlation	Spearman
Kirsher et al. (MS HAP Depletion - SomaScan 11K)	P04062	GBA1	Lysosomal acid glucosylceramidase	NA	26119-5	0.235083	78	NA	NA	No correlation	Spearman	OID30966	0.0186855	88	0.862594	0.888566	No correlation	Spearman
Kirsher et al. (MS HAP Depletion - SomaScan 11K)	P04066	FUCA1	Tissue alpha-L-fucosidase	NA	21384-2	0.915022	78	NA	NA	Strong correlation	Spearman	OID20261	0.928221	88	1.08312e-38	3.47397e-38	Strong correlation	Spearman
Kirsher et al. (MS HAP Depletion - SomaScan 11K)	P04070	PROC	Vitamin K-dependent protein C	NA	2961-1	0.443468	78	NA	NA	Weak correlation	Spearman	OID20402	0.649695	88	0	0	Moderate correlation	Spearman
Kirsher et al. (MS HAP Depletion - SomaScan 11K)	P04070	PROC	Vitamin K-dependent protein C	NA	3758-63	0.384084	78	NA	NA	Weak correlation	Spearman	OID20402	0.649695	88	0	0	Moderate correlation	Spearman
Kirsher et al. (MS HAP Depletion - SomaScan 11K)	P04070	PROC	Vitamin K-dependent protein C	NA	3758-68	-0.177801	78	NA	NA	No correlation	Spearman	OID20402	0.649695	88	0	0	Moderate correlation	Spearman
Kirsher et al. (MS HAP Depletion - SomaScan 11K)	P04080	CSTB	Cystatin-B	NA	19768-13	0.332916	78	NA	NA	Weak correlation	Spearman	OID20294	0.750637	88	3.76221e-17	1.08911e-16	Strong correlation	Spearman
Kirsher et al. (MS HAP Depletion - SomaScan 11K)	P04083	ANXA1	Annexin A1	NA	4960-72	0.598528	78	NA	NA	Moderate correlation	Spearman	OID30617	0.580342	88	5.28953e-09	1.24414e-08	Moderate correlation	Spearman
Kirsher et al. (MS HAP Depletion - SomaScan 11K)	P04114	APOB	Apolipoprotein B-100	NA	2797-56	0.503282	78	NA	NA	Moderate correlation	Spearman	OID30673	-0.18099	88	0.0915003	0.115811	No correlation	Spearman
Kirsher et al. (MS HAP Depletion - SomaScan 11K)	P04179	SOD2	Superoxide dismutase [Mn], mitochondrial	NA	5008-51	-0.0958409	78	NA	NA	No correlation	Spearman	OID21114	0.714557	88	0	0	Strong correlation	Spearman
Kirsher et al. (MS HAP Depletion - SomaScan 11K)	P04180	LCAT	Phosphatidylcholine-sterol acyltransferase	NA	15413-3	-0.0761016	78	NA	NA	No correlation	Spearman	OID30677	0.615418	88	1.7672e-10	4.62916e-10	Moderate correlation	Spearman
Kirsher et al. (MS HAP Depletion - SomaScan 11K)	P04196	HRG	Histidine-rich glycoprotein	NA	4996-66	0.666334	78	NA	NA	Moderate correlation	Spearman	OID30770	0.538392	88	1.04548e-07	2.24401e-07	Moderate correlation	Spearman
Kirsher et al. (MS HAP Depletion - SomaScan 11K)	P04216	THY1	Thy-1 membrane glycoprotein	NA	20564-53	0.577312	78	NA	NA	Moderate correlation	Spearman	OID21050	0.6128	88	0	0	Moderate correlation	Spearman
Kirsher et al. (MS HAP Depletion - SomaScan 11K)	P04217	A1BG	Alpha-1B-glycoprotein	NA	16561-9	0.36375	78	NA	NA	Weak correlation	Spearman	OID30771	0.443981	88	1.4718e-05	2.60858e-05	Weak correlation	Spearman
Kirsher et al. (MS HAP Depletion - SomaScan 11K)	P04275	VWF	von Willebrand factor	NA	3050-7	0.654902	78	NA	NA	Moderate correlation	Spearman	OID20256	0.714276	88	0	0	Strong correlation	Spearman
Kirsher et al. (MS HAP Depletion - SomaScan 11K)	P04278	SHBG	Sex hormone-binding globulin	NA	4929-55	0.917475	78	NA	NA	Strong correlation	Spearman	OID30685	0.887993	88	0	0	Strong correlation	Spearman
Kirsher et al. (MS HAP Depletion - SomaScan 11K)	P04278	SHBG	Sex hormone-binding globulin	NA	7909-37	0.921218	78	NA	NA	Strong correlation	Spearman	OID30685	0.887993	88	0	0	Strong correlation	Spearman
Kirsher et al. (MS HAP Depletion - SomaScan 11K)	P04406	GAPDH	Glyceraldehyde-3-phosphate dehydrogenase	NA	32015-53	0.768485	78	NA	NA	Strong correlation	Spearman	OID30600	0.373692	88	0.000368227	0.000592205	Weak correlation	Spearman
Kirsher et al. (MS HAP Depletion - SomaScan 11K)	P04406	GAPDH	Glyceraldehyde-3-phosphate dehydrogenase	NA	3848-14	0.83017	78	NA	NA	Strong correlation	Spearman	OID30600	0.373692	88	0.000368227	0.000592205	Weak correlation	Spearman
Kirsher et al. (MS HAP Depletion - SomaScan 11K)	P04439	HLA-A	HLA class I histocompatibility antigen, A alpha chain	NA	33559-56	0.0508226	78	NA	NA	No correlation	Spearman	OID31048	0.181579	39	0.267547	0.312369	No correlation	Spearman
Kirsher et al. (MS HAP Depletion - SomaScan 11K)	P04626	ERBB2	Receptor tyrosine-protein kinase erbB-2	NA	2616-23	-0.142998	78	NA	NA	No correlation	Spearman	OID21520	0.285824	76	0.0125635	0.0174253	No correlation	Spearman
Kirsher et al. (MS HAP Depletion - SomaScan 11K)	P04746	AMY2A	Pancreatic alpha-amylase	NA	18917-53	0.452143	78	NA	NA	Weak correlation	Spearman	OID20333	0.736413	88	0	0	Strong correlation	Spearman
Kirsher et al. (MS HAP Depletion - SomaScan 11K)	P04792	HSPB1	Heat shock protein beta-1	NA	11103-24	0.892968	78	NA	NA	Strong correlation	Spearman	OID20230	0.812951	88	0	0	Strong correlation	Spearman
Kirsher et al. (MS HAP Depletion - SomaScan 11K)	P05026	ATP1B1	Sodium/potassium-transporting ATPase subunit beta-1	NA	13392-13	0.0584103	78	NA	NA	No correlation	Spearman	OID30124	0.252747	13	0.404328	0.455575	No correlation	Spearman
Kirsher et al. (MS HAP Depletion - SomaScan 11K)	P05060	CHGB	Secretogranin-1	NA	8235-48	0.688776	78	NA	NA	Moderate correlation	Spearman	OID21038	0.682047	88	0	0	Moderate correlation	Spearman
Kirsher et al. (MS HAP Depletion - SomaScan 11K)	P05067	APP	Amyloid-beta precursor protein	NA	3171-57	0.888769	78	NA	NA	Strong correlation	Spearman	OID21070	0.393399	88	0.000168405	0.000280014	Weak correlation	Spearman
Kirsher et al. (MS HAP Depletion - SomaScan 11K)	P05089	ARG1	Arginase-1	NA	5867-60	0.17126	78	NA	NA	No correlation	Spearman	OID21445	0.44058	88	2.1252e-05	3.74899e-05	Weak correlation	Spearman
Kirsher et al. (MS HAP Depletion - SomaScan 11K)	P05090	APOD	Apolipoprotein D	NA	4712-28	0.105274	78	NA	NA	No correlation	Spearman	OID30746	0.797348	88	0	0	Strong correlation	Spearman
Kirsher et al. (MS HAP Depletion - SomaScan 11K)	P05090	APOD	Apolipoprotein D	NA	8262-20	0.240987	78	NA	NA	No correlation	Spearman	OID30746	0.797348	88	0	0	Strong correlation	Spearman
Kirsher et al. (MS HAP Depletion - SomaScan 11K)	P05107	ITGB2	Integrin beta-2	NA	12750-9	-0.000821973	78	NA	NA	No correlation	Spearman	OID20315	0.683491	88	0	0	Moderate correlation	Spearman
Kirsher et al. (MS HAP Depletion - SomaScan 11K)	P05121	SERPINE1	Plasminogen activator inhibitor 1	NA	2925-9	0.690284	78	NA	NA	Moderate correlation	Spearman	OID20342	0.856187	88	0	0	Strong correlation	Spearman
Kirsher et al. (MS HAP Depletion - SomaScan 11K)	P05154	SERPINA5	Plasma serine protease inhibitor	NA	3389-7	0.427079	78	NA	NA	Weak correlation	Spearman	OID30763	0.533497	88	1.41879e-07	2.99404e-07	Moderate correlation	Spearman
Kirsher et al. (MS HAP Depletion - SomaScan 11K)	P05155	SERPING1	Plasma protease C1 inhibitor	NA	13710-6	0.255529	78	NA	NA	No correlation	Spearman	OID30777	0.55139	88	4.51437e-08	9.93513e-08	Moderate correlation	Spearman
Kirsher et al. (MS HAP Depletion - SomaScan 11K)	P05155	SERPING1	Plasma protease C1 inhibitor	NA	4479-14	0.515143	78	NA	NA	Moderate correlation	Spearman	OID30777	0.55139	88	4.51437e-08	9.93513e-08	Moderate correlation	Spearman
Kirsher et al. (MS HAP Depletion - SomaScan 11K)	P05156	CFI	Complement factor I	NA	2567-5	0.525361	78	NA	NA	Moderate correlation	Spearman	OID30772	0.695502	88	0	0	Moderate correlation	Spearman
Kirsher et al. (MS HAP Depletion - SomaScan 11K)	P05160	F13B	Coagulation factor XIII B chain	NA	5658-64	0.387676	78	NA	NA	Weak correlation	Spearman	OID30781	0.606859	88	3.67178e-10	9.46448e-10	Moderate correlation	Spearman
Kirsher et al. (MS HAP Depletion - SomaScan 11K)	P05164	MPO	Myeloperoxidase	NA	2580-83	0.878172	78	NA	NA	Strong correlation	Spearman	OID21100	0.66227	88	0	0	Moderate correlation	Spearman
Kirsher et al. (MS HAP Depletion - SomaScan 11K)	P05362	ICAM1	Intercellular adhesion molecule 1	NA	4342-10	0.170222	78	NA	NA	No correlation	Spearman	OID20411	0.728377	88	8.82764e-16	2.49784e-15	Strong correlation	Spearman
Kirsher et al. (MS HAP Depletion - SomaScan 11K)	P05413	FABP3	Fatty acid-binding protein, heart	NA	4696-2	0.238584	78	NA	NA	No correlation	Spearman	OID30351	0.775026	18	0.000241003	0.000394909	Strong correlation	Spearman
Kirsher et al. (MS HAP Depletion - SomaScan 11K)	P05413	FABP3	Fatty acid-binding protein, heart	NA	5437-63	0.349688	78	NA	NA	Weak correlation	Spearman	OID30351	0.775026	18	0.000241003	0.000394909	Strong correlation	Spearman
Kirsher et al. (MS HAP Depletion - SomaScan 11K)	P05451	REG1A	Lithostathine-1-alpha	NA	13095-51	0.846837	78	NA	NA	Strong correlation	Spearman	OID20415	0.881044	88	1.06607e-29	3.35264e-29	Strong correlation	Spearman
Kirsher et al. (MS HAP Depletion - SomaScan 11K)	P05452	CLEC3B	Tetranectin	NA	5701-81	0.401358	78	NA	NA	Weak correlation	Spearman	OID30756	0.674298	88	0	0	Moderate correlation	Spearman
Kirsher et al. (MS HAP Depletion - SomaScan 11K)	P05543	SERPINA7	Thyroxine-binding globulin	NA	2706-69	0.440989	78	NA	NA	Weak correlation	Spearman	OID30724	0.654715	88	0	0	Moderate correlation	Spearman
Kirsher et al. (MS HAP Depletion - SomaScan 11K)	P05546	SERPIND1	Heparin cofactor 2	NA	3316-58	0.57918	78	NA	NA	Moderate correlation	Spearman	OID30767	0.769317	88	2.03827e-18	6.05581e-18	Strong correlation	Spearman
Kirsher et al. (MS HAP Depletion - SomaScan 11K)	P05556	ITGB1	Integrin beta-1	NA	23949-12	-0.160133	78	NA	NA	No correlation	Spearman	OID20376	0.491003	88	1.19209e-06	2.31648e-06	Weak correlation	Spearman
Kirsher et al. (MS HAP Depletion - SomaScan 11K)	P06132	UROD	Uroporphyrinogen decarboxylase	NA	19289-29	0.498628	78	NA	NA	Weak correlation	Spearman	OID30603	0.846008	88	0	0	Strong correlation	Spearman
Kirsher et al. (MS HAP Depletion - SomaScan 11K)	P06213	INSR	Insulin receptor	NA	3448-13	0.319895	78	NA	NA	Weak correlation	Spearman	OID30566	0.299271	68	0.0134497	0.018586	No correlation	Spearman
Kirsher et al. (MS HAP Depletion - SomaScan 11K)	P06276	BCHE	Cholinesterase	NA	15514-26	0.6938	78	NA	NA	Moderate correlation	Spearman	OID30717	0.814255	88	0	0	Strong correlation	Spearman
Kirsher et al. (MS HAP Depletion - SomaScan 11K)	P06276	BCHE	Cholinesterase	NA	8239-223	0.719774	78	NA	NA	Strong correlation	Spearman	OID30717	0.814255	88	0	0	Strong correlation	Spearman
Kirsher et al. (MS HAP Depletion - SomaScan 11K)	P06280	GLA	Alpha-galactosidase A	NA	15588-17	0.130996	78	NA	NA	No correlation	Spearman	OID30594	0.444918	64	0.000265599	0.000432701	Weak correlation	Spearman
Kirsher et al. (MS HAP Depletion - SomaScan 11K)	P06396	GSN	Gelsolin	NA	16607-78	0.31332	78	NA	NA	Weak correlation	Spearman	OID30714	0.636419	88	2.66694e-11	7.10135e-11	Moderate correlation	Spearman
Kirsher et al. (MS HAP Depletion - SomaScan 11K)	P06396	GSN	Gelsolin	NA	4775-34	-0.132184	78	NA	NA	No correlation	Spearman	OID30714	0.636419	88	2.66694e-11	7.10135e-11	Moderate correlation	Spearman
Kirsher et al. (MS HAP Depletion - SomaScan 11K)	P06681	C2	Complement C2	NA	3186-2	0.485502	78	NA	NA	Weak correlation	Spearman	OID20410	0.586738	88	1.88565e-09	4.58814e-09	Moderate correlation	Spearman
Kirsher et al. (MS HAP Depletion - SomaScan 11K)	P06727	APOA4	Apolipoprotein A-IV	NA	17685-9	0.252671	78	NA	NA	No correlation	Spearman	OID30733	0.751964	88	0	0	Strong correlation	Spearman
Kirsher et al. (MS HAP Depletion - SomaScan 11K)	P06730	EIF4E	Eukaryotic translation initiation factor 4E	NA	19263-147	0.696658	78	NA	NA	Moderate correlation	Spearman	OID30557	0.783284	62	0	0	Strong correlation	Spearman
Kirsher et al. (MS HAP Depletion - SomaScan 11K)	P06733	ENO1	Alpha-enolase	NA	11105-171	0.716815	78	NA	NA	Strong correlation	Spearman	OID21037	0.836691	88	0	0	Strong correlation	Spearman
Kirsher et al. (MS HAP Depletion - SomaScan 11K)	P06744	GPI	Glucose-6-phosphate isomerase	NA	32020-67	0.284517	78	NA	NA	No correlation	Spearman	OID30680	0.872319	88	0	0	Strong correlation	Spearman
Kirsher et al. (MS HAP Depletion - SomaScan 11K)	P06744	GPI	Glucose-6-phosphate isomerase	NA	4272-46	0.739779	78	NA	NA	Strong correlation	Spearman	OID30680	0.872319	88	0	0	Strong correlation	Spearman
Kirsher et al. (MS HAP Depletion - SomaScan 11K)	P06748	NPM1	Nucleophosmin	NA	21244-57	0.367491	78	NA	NA	Weak correlation	Spearman	OID20961	-0.111888	12	0.732775	0.767443	No correlation	Spearman
Kirsher et al. (MS HAP Depletion - SomaScan 11K)	P06748	NPM1	Nucleophosmin	NA	8870-38	-0.00549451	78	NA	NA	No correlation	Spearman	OID20961	-0.111888	12	0.732775	0.767443	No correlation	Spearman
Kirsher et al. (MS HAP Depletion - SomaScan 11K)	P06858	LPL	Lipoprotein lipase	NA	21987-76	-0.138988	78	NA	NA	No correlation	Spearman	OID20188	0.821021	66	0	0	Strong correlation	Spearman
Kirsher et al. (MS HAP Depletion - SomaScan 11K)	P07093	SERPINE2	Glia-derived nexin	NA	19154-41	0.764261	78	NA	NA	Strong correlation	Spearman	OID30359	0.66772	64	1.87346e-09	4.56833e-09	Moderate correlation	Spearman
Kirsher et al. (MS HAP Depletion - SomaScan 11K)	P07093	SERPINE2	Glia-derived nexin	NA	3217-74	0.455355	78	NA	NA	Weak correlation	Spearman	OID30359	0.66772	64	1.87346e-09	4.56833e-09	Moderate correlation	Spearman
Kirsher et al. (MS HAP Depletion - SomaScan 11K)	P07148	FABP1	Fatty acid-binding protein, liver	NA	11516-7	0.541269	78	NA	NA	Moderate correlation	Spearman	OID20778	0.884453	61	0	0	Strong correlation	Spearman
Kirsher et al. (MS HAP Depletion - SomaScan 11K)	P07225	PROS1	Vitamin K-dependent protein S	NA	2700-56	0.461349	78	NA	NA	Weak correlation	Spearman	OID30737	0.571495	88	6.05787e-09	1.41309e-08	Moderate correlation	Spearman
Kirsher et al. (MS HAP Depletion - SomaScan 11K)	P07237	P4HB	Protein disulfide-isomerase	NA	11450-110	0.23254	78	NA	NA	No correlation	Spearman	OID21509	0.537153	88	6.83184e-08	1.48045e-07	Moderate correlation	Spearman
Kirsher et al. (MS HAP Depletion - SomaScan 11K)	P07237	P4HB	Protein disulfide-isomerase	NA	4278-14	0.239855	78	NA	NA	No correlation	Spearman	OID21509	0.537153	88	6.83184e-08	1.48045e-07	Moderate correlation	Spearman
Kirsher et al. (MS HAP Depletion - SomaScan 11K)	P07307	ASGR2	Asialoglycoprotein receptor 2	NA	9474-22	0.0463464	78	NA	NA	No correlation	Spearman	OID30679	0.75342	88	2.47742e-17	7.19024e-17	Strong correlation	Spearman
Kirsher et al. (MS HAP Depletion - SomaScan 11K)	P07333	CSF1R	Macrophage colony-stimulating factor 1 receptor	NA	13682-47	0.642762	78	NA	NA	Moderate correlation	Spearman	OID30681	0.769983	88	1.82787e-18	5.44504e-18	Strong correlation	Spearman
Kirsher et al. (MS HAP Depletion - SomaScan 11K)	P07333	CSF1R	Macrophage colony-stimulating factor 1 receptor	NA	2638-12	0.658873	78	NA	NA	Moderate correlation	Spearman	OID30681	0.769983	88	1.82787e-18	5.44504e-18	Strong correlation	Spearman
Kirsher et al. (MS HAP Depletion - SomaScan 11K)	P07339	CTSD	Cathepsin D	NA	5508-62	0.533075	78	NA	NA	Moderate correlation	Spearman	OID20358	0.780441	88	0	0	Strong correlation	Spearman
Kirsher et al. (MS HAP Depletion - SomaScan 11K)	P07355	ANXA2	Annexin A2	NA	13700-10	0.353937	78	NA	NA	Weak correlation	Spearman	OID30263	0.10299	88	0.338991	0.385031	No correlation	Spearman
Kirsher et al. (MS HAP Depletion - SomaScan 11K)	P07355	ANXA2	Annexin A2	NA	4961-17	0.257709	78	NA	NA	No correlation	Spearman	OID30263	0.10299	88	0.338991	0.385031	No correlation	Spearman
Kirsher et al. (MS HAP Depletion - SomaScan 11K)	P07358	C8B	Complement component C8 beta chain	NA	33306-22	-0.112407	78	NA	NA	No correlation	Spearman	OID30719	0.700304	88	3.11218e-14	8.59084e-14	Strong correlation	Spearman
Kirsher et al. (MS HAP Depletion - SomaScan 11K)	P07359	GP1BA	Platelet glycoprotein Ib alpha chain	NA	4990-87	0.309298	78	NA	NA	Weak correlation	Spearman	OID20381	0.625286	88	0	0	Moderate correlation	Spearman
Kirsher et al. (MS HAP Depletion - SomaScan 11K)	P07451	CA3	Carbonic anhydrase 3	NA	3799-11	0.87099	78	NA	NA	Strong correlation	Spearman	OID20271	0.87172	88	0	0	Strong correlation	Spearman
Kirsher et al. (MS HAP Depletion - SomaScan 11K)	P07478	PRSS2	Trypsin-2	NA	5034-79	0.643825	78	NA	NA	Moderate correlation	Spearman	OID20364	0.822919	88	0	0	Strong correlation	Spearman
Kirsher et al. (MS HAP Depletion - SomaScan 11K)	P07585	DCN	Decorin	NA	2666-53	-0.0139228	78	NA	NA	No correlation	Spearman	OID20106	0.284159	57	0.0325295	0.0432577	No correlation	Spearman
Kirsher et al. (MS HAP Depletion - SomaScan 11K)	P07602	PSAP	Prosaposin	NA	6207-10	0.233501	78	NA	NA	No correlation	Spearman	OID30419	0.310539	88	0.00335964	0.00494529	Weak correlation	Spearman
Kirsher et al. (MS HAP Depletion - SomaScan 11K)	P07741	APRT	Adenine phosphoribosyltransferase	NA	10088-37	0.24817	78	NA	NA	No correlation	Spearman	OID20927	0.651228	88	0	0	Moderate correlation	Spearman
Kirsher et al. (MS HAP Depletion - SomaScan 11K)	P07858	CTSB	Cathepsin B	NA	3061-61	-0.0628359	78	NA	NA	No correlation	Spearman	OID20276	0.872847	88	0	0	Strong correlation	Spearman
Kirsher et al. (MS HAP Depletion - SomaScan 11K)	P07858	CTSB	Cathepsin B	NA	8007-19	0.675051	78	NA	NA	Moderate correlation	Spearman	OID20276	0.872847	88	0	0	Strong correlation	Spearman
Kirsher et al. (MS HAP Depletion - SomaScan 11K)	P07911	UMOD	Uromodulin	NA	9451-20	-0.285676	78	NA	NA	No correlation	Spearman	OID20237	0.904318	88	0	0	Strong correlation	Spearman
Kirsher et al. (MS HAP Depletion - SomaScan 11K)	P07949	RET	Proto-oncogene tyrosine-protein kinase receptor Ret	NA	3220-40	0.19827	78	NA	NA	No correlation	Spearman	OID21346	0.793115	33	6.54823e-07	1.30617e-06	Strong correlation	Spearman
Kirsher et al. (MS HAP Depletion - SomaScan 11K)	P07954	FH	Fumarate hydratase, mitochondrial	NA	13384-110	0.315054	78	NA	NA	Weak correlation	Spearman	OID30839	0.483333	9	0.1938	0.232271	Weak correlation	Spearman
Kirsher et al. (MS HAP Depletion - SomaScan 11K)	P07998	RNASE1	Ribonuclease pancreatic	NA	7211-2	0.62827	78	NA	NA	Moderate correlation	Spearman	OID30672	0.738318	88	2.24376e-16	6.41319e-16	Strong correlation	Spearman
Kirsher et al. (MS HAP Depletion - SomaScan 11K)	P08174	CD55	Complement decay-accelerating factor	NA	5069-9	0.500322	78	NA	NA	Moderate correlation	Spearman	OID20377	0.0353809	88	0.743031	0.777275	No correlation	Spearman
Kirsher et al. (MS HAP Depletion - SomaScan 11K)	P08185	SERPINA6	Corticosteroid-binding globulin	NA	4785-30	-0.0395938	78	NA	NA	No correlation	Spearman	OID30743	0.596116	88	8.92008e-10	2.25183e-09	Moderate correlation	Spearman
Kirsher et al. (MS HAP Depletion - SomaScan 11K)	P08217	CELA2A	Chymotrypsin-like elastase family member 2A	NA	7140-1	0.56441	78	NA	NA	Moderate correlation	Spearman	OID30411	0.840901	40	0	0	Strong correlation	Spearman
Kirsher et al. (MS HAP Depletion - SomaScan 11K)	P08236	GUSB	Beta-glucuronidase	NA	15562-24	0.914288	78	NA	NA	Strong correlation	Spearman	OID20296	0.858177	88	0	0	Strong correlation	Spearman
Kirsher et al. (MS HAP Depletion - SomaScan 11K)	P08254	MMP3	Stromelysin-1	NA	2788-55	0.615401	78	NA	NA	Moderate correlation	Spearman	OID21083	0.8601	88	7.20022e-27	2.24559e-26	Strong correlation	Spearman
Kirsher et al. (MS HAP Depletion - SomaScan 11K)	P08294	SOD3	Extracellular superoxide dismutase [Cu-Zn]	NA	5660-51	0.41891	78	NA	NA	Weak correlation	Spearman	OID30683	0.699468	88	3.43894e-14	9.46967e-14	Moderate correlation	Spearman
Kirsher et al. (MS HAP Depletion - SomaScan 11K)	P08294	SOD3	Extracellular superoxide dismutase [Cu-Zn]	NA	8463-2	0.642686	78	NA	NA	Moderate correlation	Spearman	OID30683	0.699468	88	3.43894e-14	9.46967e-14	Moderate correlation	Spearman
Kirsher et al. (MS HAP Depletion - SomaScan 11K)	P08319	ADH4	All-trans-retinol dehydrogenase [NAD(+)] ADH4	NA	8325-37	0.863099	78	NA	NA	Strong correlation	Spearman	OID20117	0.811877	78	1.92965e-19	5.79408e-19	Strong correlation	Spearman
Kirsher et al. (MS HAP Depletion - SomaScan 11K)	P08397	HMBS	Porphobilinogen deaminase	NA	11530-37	0.72248	78	NA	NA	Strong correlation	Spearman	OID21385	0.803248	88	0	0	Strong correlation	Spearman
Kirsher et al. (MS HAP Depletion - SomaScan 11K)	P08473	MME	Neprilysin	NA	20219-25	0.317535	78	NA	NA	Weak correlation	Spearman	OID21307	0.610959	74	1.49104e-08	3.42151e-08	Moderate correlation	Spearman
Kirsher et al. (MS HAP Depletion - SomaScan 11K)	P08519	LPA	Apolipoprotein(a)	NA	35381-3	0.906195	78	NA	NA	Strong correlation	Spearman	OID30747	0.637491	88	0	0	Moderate correlation	Spearman
Kirsher et al. (MS HAP Depletion - SomaScan 11K)	P08571	CD14	Monocyte differentiation antigen CD14	NA	16914-104	0.324347	78	NA	NA	Weak correlation	Spearman	OID20378	0.670177	88	0	0	Moderate correlation	Spearman
Kirsher et al. (MS HAP Depletion - SomaScan 11K)	P08571	CD14	Monocyte differentiation antigen CD14	NA	8969-49	0.434113	78	NA	NA	Weak correlation	Spearman	OID20378	0.670177	88	0	0	Moderate correlation	Spearman
Kirsher et al. (MS HAP Depletion - SomaScan 11K)	P08581	MET	Hepatocyte growth factor receptor	NA	11814-29	0.258337	78	NA	NA	No correlation	Spearman	OID20269	0.536334	88	7.21464e-08	1.56041e-07	Moderate correlation	Spearman
Kirsher et al. (MS HAP Depletion - SomaScan 11K)	P08581	MET	Hepatocyte growth factor receptor	NA	2837-3	0.255175	78	NA	NA	No correlation	Spearman	OID20269	0.536334	88	7.21464e-08	1.56041e-07	Moderate correlation	Spearman
Kirsher et al. (MS HAP Depletion - SomaScan 11K)	P08582	MELTF	Melanotransferrin	NA	30683-107	0.482973	78	NA	NA	Weak correlation	Spearman	OID30347	0.35098	35	0.0393396	0.0520075	Weak correlation	Spearman
Kirsher et al. (MS HAP Depletion - SomaScan 11K)	P08603	CFH	Complement factor H	NA	4159-130	0.563601	78	NA	NA	Moderate correlation	Spearman	OID30790	0.523423	88	2.61727e-07	5.37254e-07	Moderate correlation	Spearman
Kirsher et al. (MS HAP Depletion - SomaScan 11K)	P08648	ITGA5	Integrin alpha-5	NA	6932-42	0.117515	78	NA	NA	No correlation	Spearman	OID21139	0.393752	88	0.000165996	0.000276416	Weak correlation	Spearman
Kirsher et al. (MS HAP Depletion - SomaScan 11K)	P08670	VIM	Vimentin	NA	15540-6	0.51355	78	NA	NA	Moderate correlation	Spearman	OID20053	-0.11752	88	0.274953	0.319693	No correlation	Spearman
Kirsher et al. (MS HAP Depletion - SomaScan 11K)	P08697	SERPINF2	Alpha-2-antiplasmin	NA	3024-18	0.255023	78	NA	NA	No correlation	Spearman	OID30779	0.462013	88	7.52083e-06	1.36731e-05	Weak correlation	Spearman
Kirsher et al. (MS HAP Depletion - SomaScan 11K)	P08709	F7	Coagulation factor VII	NA	3184-25	0.435375	78	NA	NA	Weak correlation	Spearman	OID20372	0.726445	88	0	0	Strong correlation	Spearman
Kirsher et al. (MS HAP Depletion - SomaScan 11K)	P08727	KRT19	Keratin, type I cytoskeletal 19	NA	15606-19	0.173387	78	NA	NA	No correlation	Spearman	OID20596	0.0841813	47	0.57261	0.621612	No correlation	Spearman
Kirsher et al. (MS HAP Depletion - SomaScan 11K)	P08758	ANXA5	Annexin A5	NA	14158-17	0.253294	78	NA	NA	No correlation	Spearman	OID20810	0.137596	88	0.200721	0.240057	No correlation	Spearman
Kirsher et al. (MS HAP Depletion - SomaScan 11K)	P08833	IGFBP1	Insulin-like growth factor-binding protein 1	NA	13741-36	0.85709	78	NA	NA	Strong correlation	Spearman	OID20246	0.868486	78	0	0	Strong correlation	Spearman
Kirsher et al. (MS HAP Depletion - SomaScan 11K)	P08833	IGFBP1	Insulin-like growth factor-binding protein 1	NA	2771-35	0.850465	78	NA	NA	Strong correlation	Spearman	OID20246	0.868486	78	0	0	Strong correlation	Spearman
Kirsher et al. (MS HAP Depletion - SomaScan 11K)	P08887	IL6R	Interleukin-6 receptor subunit alpha	NA	15602-43	0.676012	78	NA	NA	Moderate correlation	Spearman	OID20385	0.653218	88	0	0	Moderate correlation	Spearman
Kirsher et al. (MS HAP Depletion - SomaScan 11K)	P08887	IL6R	Interleukin-6 receptor subunit alpha	NA	4139-71	0.644128	78	NA	NA	Moderate correlation	Spearman	OID20385	0.653218	88	0	0	Moderate correlation	Spearman
Kirsher et al. (MS HAP Depletion - SomaScan 11K)	P08887	IL6R	Interleukin-6 receptor subunit alpha	NA	8092-29	0.674174	78	NA	NA	Moderate correlation	Spearman	OID20385	0.653218	88	0	0	Moderate correlation	Spearman
Kirsher et al. (MS HAP Depletion - SomaScan 11K)	P09093	CELA3A	Chymotrypsin-like elastase family member 3A	NA	29612-34	0.491436	78	NA	NA	Weak correlation	Spearman	OID20298	0.81624	30	1.03193e-06	2.01566e-06	Strong correlation	Spearman
Kirsher et al. (MS HAP Depletion - SomaScan 11K)	P09104	ENO2	Gamma-enolase	NA	10339-48	0.396553	78	NA	NA	Weak correlation	Spearman	OID21046	0.851203	88	0	0	Strong correlation	Spearman
Kirsher et al. (MS HAP Depletion - SomaScan 11K)	P09104	ENO2	Gamma-enolase	NA	11083-23	0.0330815	78	NA	NA	No correlation	Spearman	OID21046	0.851203	88	0	0	Strong correlation	Spearman
Kirsher et al. (MS HAP Depletion - SomaScan 11K)	P09110	ACAA1	3-ketoacyl-CoA thiolase, peroxisomal	NA	17782-23	0.46238	78	NA	NA	Weak correlation	Spearman	OID21269	0.700734	22	0.00040581	0.000649346	Strong correlation	Spearman
Kirsher et al. (MS HAP Depletion - SomaScan 11K)	P09211	GSTP1	Glutathione S-transferase P	NA	13576-15	0.415142	78	NA	NA	Weak correlation	Spearman	OID20876	0.254271	88	0.0170418	0.0232089	No correlation	Spearman
Kirsher et al. (MS HAP Depletion - SomaScan 11K)	P09211	GSTP1	Glutathione S-transferase P	NA	4911-49	0.493181	78	NA	NA	Weak correlation	Spearman	OID20876	0.254271	88	0.0170418	0.0232089	No correlation	Spearman
Kirsher et al. (MS HAP Depletion - SomaScan 11K)	P09237	MMP7	Matrilysin	NA	2789-26	0.420011	78	NA	NA	Weak correlation	Spearman	OID20087	0.70751	22	0.000337407	0.000544968	Strong correlation	Spearman
Kirsher et al. (MS HAP Depletion - SomaScan 11K)	P09237	MMP7	Matrilysin	NA	8475-15	0.228325	78	NA	NA	No correlation	Spearman	OID20087	0.70751	22	0.000337407	0.000544968	Strong correlation	Spearman
Kirsher et al. (MS HAP Depletion - SomaScan 11K)	P09326	CD48	CD48 antigen	NA	3292-75	0.452699	78	NA	NA	Weak correlation	Spearman	OID20692	0.649246	75	0	0	Moderate correlation	Spearman
Kirsher et al. (MS HAP Depletion - SomaScan 11K)	P09382	LGALS1	Galectin-1	NA	8046-9	0.23182	78	NA	NA	No correlation	Spearman	OID20154	0.416576	88	6.31475e-05	0.000108514	Weak correlation	Spearman
Kirsher et al. (MS HAP Depletion - SomaScan 11K)	P09417	QDPR	Dihydropteridine reductase	NA	11257-1	0.745723	78	NA	NA	Strong correlation	Spearman	OID20174	0.641722	76	0	0	Moderate correlation	Spearman
Kirsher et al. (MS HAP Depletion - SomaScan 11K)	P09467	FBP1	Fructose-1,6-bisphosphatase 1	NA	7206-20	0.760493	78	NA	NA	Strong correlation	Spearman	OID20227	0.513878	88	4.59301e-07	9.29302e-07	Moderate correlation	Spearman
Kirsher et al. (MS HAP Depletion - SomaScan 11K)	P09486	SPARC	SPARC	NA	14110-200	0.355657	78	NA	NA	Weak correlation	Spearman	OID21511	0.896622	88	0	0	Strong correlation	Spearman
Kirsher et al. (MS HAP Depletion - SomaScan 11K)	P09486	SPARC	SPARC	NA	3043-49	0.653865	78	NA	NA	Moderate correlation	Spearman	OID21511	0.896622	88	0	0	Strong correlation	Spearman
Kirsher et al. (MS HAP Depletion - SomaScan 11K)	P09525	ANXA4	Annexin A4	NA	17164-15	0.00452217	78	NA	NA	No correlation	Spearman	OID20123	0.795974	88	0	0	Strong correlation	Spearman
Kirsher et al. (MS HAP Depletion - SomaScan 11K)	P09529	INHBB	Inhibin beta B chain	NA	13676-46	0.670481	78	NA	NA	Moderate correlation	Spearman	OID30625	0.406316	70	0.000535943	0.000845083	Weak correlation	Spearman
Kirsher et al. (MS HAP Depletion - SomaScan 11K)	P09529	INHBB	Inhibin beta B chain	NA	16746-12	0.0474083	78	NA	NA	No correlation	Spearman	OID30625	0.406316	70	0.000535943	0.000845083	Weak correlation	Spearman
Kirsher et al. (MS HAP Depletion - SomaScan 11K)	P09603	CSF1	Macrophage colony-stimulating factor 1	NA	10741-22	0.170389	78	NA	NA	No correlation	Spearman	OID20719	0.77153	88	0	0	Strong correlation	Spearman
Kirsher et al. (MS HAP Depletion - SomaScan 11K)	P09603	CSF1	Macrophage colony-stimulating factor 1	NA	3738-54	-0.083347	78	NA	NA	No correlation	Spearman	OID20719	0.77153	88	0	0	Strong correlation	Spearman
Kirsher et al. (MS HAP Depletion - SomaScan 11K)	P09619	PDGFRB	Platelet-derived growth factor receptor beta	NA	3459-49	0.806042	78	NA	NA	Strong correlation	Spearman	OID20268	0.834106	88	6.16653e-24	1.90219e-23	Strong correlation	Spearman
Kirsher et al. (MS HAP Depletion - SomaScan 11K)	P09668	CTSH	Pro-cathepsin H	NA	8465-52	0.657305	78	NA	NA	Moderate correlation	Spearman	OID20113	0.529059	88	1.86281e-07	3.88029e-07	Moderate correlation	Spearman
Kirsher et al. (MS HAP Depletion - SomaScan 11K)	P09668	CTSH	Pro-cathepsin H	NA	8644-46	0.435602	78	NA	NA	Weak correlation	Spearman	OID20113	0.529059	88	1.86281e-07	3.88029e-07	Moderate correlation	Spearman
Kirsher et al. (MS HAP Depletion - SomaScan 11K)	P09681	GIP	Gastric inhibitory polypeptide	NA	16292-288	-0.0326241	78	NA	NA	No correlation	Spearman	OID30288	0.693958	22	0.000485315	0.000769551	Moderate correlation	Spearman
Kirsher et al. (MS HAP Depletion - SomaScan 11K)	P09681	GIP	Gastric inhibitory polypeptide	NA	5755-29	0.0463151	78	NA	NA	No correlation	Spearman	OID30288	0.693958	22	0.000485315	0.000769551	Moderate correlation	Spearman
Kirsher et al. (MS HAP Depletion - SomaScan 11K)	P09871	C1S	Complement C1s subcomponent	NA	20203-45	0.380442	78	NA	NA	Weak correlation	Spearman	OID30731	0.375964	88	0.000337262	0.000544968	Weak correlation	Spearman
Kirsher et al. (MS HAP Depletion - SomaScan 11K)	P09871	C1S	Complement C1s subcomponent	NA	8840-61	0.332971	78	NA	NA	Weak correlation	Spearman	OID30731	0.375964	88	0.000337262	0.000544968	Weak correlation	Spearman
Kirsher et al. (MS HAP Depletion - SomaScan 11K)	P09960	LTA4H	Leukotriene A-4 hydrolase	NA	3204-2	0.421111	78	NA	NA	Weak correlation	Spearman	OID21452	0.500123	88	1.00464e-06	1.96574e-06	Moderate correlation	Spearman
Kirsher et al. (MS HAP Depletion - SomaScan 11K)	P10451	SPP1	Osteopontin	NA	13113-7	0.665642	78	NA	NA	Moderate correlation	Spearman	OID20322	0.754676	88	0	0	Strong correlation	Spearman
Kirsher et al. (MS HAP Depletion - SomaScan 11K)	P10586	PTPRF	Receptor-type tyrosine-protein phosphatase F	NA	34662-77	0.509671	78	NA	NA	Moderate correlation	Spearman	OID20310	0.649044	88	0	0	Moderate correlation	Spearman
Kirsher et al. (MS HAP Depletion - SomaScan 11K)	P10586	PTPRF	Receptor-type tyrosine-protein phosphatase F	NA	34665-75	0.448197	78	NA	NA	Weak correlation	Spearman	OID20310	0.649044	88	0	0	Moderate correlation	Spearman
Kirsher et al. (MS HAP Depletion - SomaScan 11K)	P10599	TXN	Thioredoxin	NA	8813-160	0.39866	78	NA	NA	Weak correlation	Spearman	OID30670	0.70024	88	0	0	Strong correlation	Spearman
Kirsher et al. (MS HAP Depletion - SomaScan 11K)	P10643	C7	Complement component C7	NA	13731-14	0.657456	78	NA	NA	Moderate correlation	Spearman	OID30766	0.756801	88	1.47995e-17	4.32867e-17	Strong correlation	Spearman
Kirsher et al. (MS HAP Depletion - SomaScan 11K)	P10643	C7	Complement component C7	NA	2888-49	0.653233	78	NA	NA	Moderate correlation	Spearman	OID30766	0.756801	88	1.47995e-17	4.32867e-17	Strong correlation	Spearman
Kirsher et al. (MS HAP Depletion - SomaScan 11K)	P10644	PRKAR1A	cAMP-dependent protein kinase type I-alpha regulatory subunit	NA	21483-155	0.499058	78	NA	NA	Weak correlation	Spearman	OID20146	0.636728	75	1.03205e-10	2.70973e-10	Moderate correlation	Spearman
Kirsher et al. (MS HAP Depletion - SomaScan 11K)	P10645	CHGA	Chromogranin-A	NA	11184-51	0.909786	78	NA	NA	Strong correlation	Spearman	OID30403	0.894949	88	0	0	Strong correlation	Spearman
Kirsher et al. (MS HAP Depletion - SomaScan 11K)	P10645	CHGA	Chromogranin-A	NA	8476-11	0.909508	78	NA	NA	Strong correlation	Spearman	OID30403	0.894949	88	0	0	Strong correlation	Spearman
Kirsher et al. (MS HAP Depletion - SomaScan 11K)	P10646	TFPI	Tissue factor pathway inhibitor	NA	3336-50	0.389724	78	NA	NA	Weak correlation	Spearman	OID20388	0.683932	88	0	0	Moderate correlation	Spearman
Kirsher et al. (MS HAP Depletion - SomaScan 11K)	P10721	KIT	Mast/stem cell growth factor receptor Kit	NA	2475-1	0.593166	78	NA	NA	Moderate correlation	Spearman	OID20370	0.832782	88	0	0	Strong correlation	Spearman
Kirsher et al. (MS HAP Depletion - SomaScan 11K)	P10746	UROS	Uroporphyrinogen-III synthase	NA	11248-43	0.34797	78	NA	NA	Weak correlation	Spearman	OID30964	0.579091	28	0.00151026	0.00230105	Moderate correlation	Spearman
Kirsher et al. (MS HAP Depletion - SomaScan 11K)	P10909	CLU	Clusterin	NA	4542-24	0.00383161	78	NA	NA	No correlation	Spearman	OID30732	0.400444	88	0.00012588	0.000211172	Weak correlation	Spearman
Kirsher et al. (MS HAP Depletion - SomaScan 11K)	P10912	GHR	Growth hormone receptor	NA	2948-58	0.877723	78	NA	NA	Strong correlation	Spearman	OID30574	0.876708	88	4.52267e-29	1.41443e-28	Strong correlation	Spearman
Kirsher et al. (MS HAP Depletion - SomaScan 11K)	P11215	ITGAM	Integrin alpha-M	NA	21981-2	-0.114031	78	NA	NA	No correlation	Spearman	OID21071	0.602103	74	2.80199e-08	6.30168e-08	Moderate correlation	Spearman
Kirsher et al. (MS HAP Depletion - SomaScan 11K)	P11226	MBL2	Mannose-binding protein C	NA	3000-66	0.957384	78	NA	NA	Strong correlation	Spearman	OID30759	0.970972	88	3.29761e-55	1.06371e-54	Strong correlation	Spearman
Kirsher et al. (MS HAP Depletion - SomaScan 11K)	P11279	LAMP1	Lysosome-associated membrane glycoprotein 1	NA	16902-17	-0.0878742	78	NA	NA	No correlation	Spearman	OID30416	0.453788	88	1.129e-05	2.02324e-05	Weak correlation	Spearman
Kirsher et al. (MS HAP Depletion - SomaScan 11K)	P11717	IGF2R	Cation-independent mannose-6-phosphate receptor	NA	16057-6	0.262282	78	NA	NA	No correlation	Spearman	OID21146	0.58346	88	4.0031e-09	9.57522e-09	Moderate correlation	Spearman
[truncated: 903 more rows]
