# Supplementary material for: Comparative evaluation of Olink Explore 3072 and mass spectrometry with peptide fractionation for plasma proteomics
Source: Commun Chem. 2025 Nov 4;8:327. doi: 10.1038/s42004-025-01753-2 (PMC12586489; doi:10.1038/s42004-025-01753-2)
Supplement: Supplementary file 17 — Supplementary Data 14 [file 42004_2025_1753_MOESM17_ESM.xlsx]

## Sheet: SD14 Correlations by conf. tier
UniProt	Gene.Name	OlinkID	Description	SomaScan.SeqID	Correlation_Sissala	P.value_Sissala	Adj.p.value_Sissala	N_Sissala	Correlation_Eldjarn	P.value_Eldjarn	cis.pQTL.olink_Eldjarn	cis.pQTL.soma_Eldjarn	confidence.tier_Eldjarn	cis.pQTL.platform_Eldjarn	High.corr.in.both.studies
P05156	CFI	OID30772	Complement factor I	2567_5	0.695502	0	0	88	0.42	4.93037e-59	Y	Y	2	Both	FALSE
P01024	C3	OID30776	Complement C3	2683_1	0.423814	4.58379e-05	7.98626e-05	88	0.59	5.26767e-131	Y	Y	1	Both	FALSE
P01024	C3	OID30776	Complement C3	2754_50	0.423814	4.58379e-05	7.98626e-05	88	0.57	5.10967e-120	Y	Y	1	Both	FALSE
P01024	C3	OID30776	Complement C3	4480_59	0.423814	4.58379e-05	7.98626e-05	88	0.61	1.50065e-138	Y	Y	1	Both	FALSE
P01024	C3	OID30776	Complement C3	4900_8	0.423814	4.58379e-05	7.98626e-05	88	0.49	8.8622e-85	Y	Y	2	Both	FALSE
P01024	C3	OID30776	Complement C3	5803_24	0.423814	4.58379e-05	7.98626e-05	88	0.55	2.68717e-110	Y	Y	1	Both	FALSE
P02647	APOA1	OID30769	Apolipoprotein A-I	2750_3	0.767289	2.83435e-18	8.35505e-18	88	-0.01	0.80347	Y	Y	2	Both	FALSE
P04114	APOB	OID30673	Apolipoprotein B-100	2797_56	-0.18099	0.0915003	0.115811	88	0.3	2.07948e-29	N	Y	3	SomaScan only	FALSE
P07225	PROS1	OID30737	Vitamin K-dependent protein S	2700_56	0.571495	6.05787e-09	1.41309e-08	88	0.5	1.51967e-88	Y	Y	2	Both	FALSE
P00352	ALDH1A1	OID21128	Aldehyde dehydrogenase 1A1	11265_8	0.908651	0	0	88	0.71	5.60185e-224	Y	Y	1	Both	TRUE
P08603	CFH	OID30790	Complement factor H	4159_130	0.523423	2.61727e-07	5.37254e-07	88	0.32	1.51772e-33	Y	Y	2	Both	FALSE
P20742	PZP	OID30730	Pregnancy zone protein	6580_29	0.964196	0	0	88	0.88	0	Y	Y	1	Both	TRUE
P02787	TF	OID30783	Serotransferrin	4162_54	0.368842	0.000406057	0.000649346	88	0.01	0.721245	Y	Y	2	Both	FALSE
P02760	AMBP	OID21413	Protein AMBP	15453_3	0.600736	3.7839e-10	9.73127e-10	88	0.5	1.50799e-91	Y	Y	2	Both	FALSE
P13647	KRT5	OID20860	Keratin, type II cytoskeletal 5	11177_16	0.0137367	0.898774	0.915809	88	0.4	5.02735e-57	Y	Y	2	Both	FALSE
P00734	F2	OID30723	Prothrombin	4157_2	0.469816	3.87404e-06	7.27752e-06	88	0.19	3.2397e-12	Y	Y	2	Both	FALSE
P00734	F2	OID30723	Prothrombin	5316_54	0.469816	3.87404e-06	7.27752e-06	88	0.03	0.298522	Y	Y	2	Both	FALSE
P02765	AHSG	OID30706	Alpha-2-HS-glycoprotein	3581_53	0.615177	0	0	88	0.34	5.71776e-38	Y	Y	2	Both	FALSE
P01011	SERPINA3	OID30786	Alpha-1-antichymotrypsin	2879_9	0.825508	0	0	88	-0.05	0.0927793	Y	Y	2	Both	FALSE
P01011	SERPINA3	OID30786	Alpha-1-antichymotrypsin	4153_11	0.825508	0	0	88	0.43	2.77985e-61	Y	Y	2	Both	FALSE
P01008	SERPINC1	OID30789	Antithrombin-III	3344_60	0.584915	2.17497e-09	5.2694e-09	88	0.16	5.77369e-09	Y	Y	2	Both	FALSE
P04275	VWF	OID20256	von Willebrand factor	3050_7	0.714276	0	0	88	0.19	7.14045e-13	Y	Y	2	Both	FALSE
P00747	PLG	OID30785	Plasminogen	3710_49	0.513138	4.79435e-07	9.66576e-07	88	0.36	9.58217e-43	Y	Y	2	Both	FALSE
P00747	PLG	OID30785	Plasminogen	4150_75	0.513138	4.79435e-07	9.66576e-07	88	0.05	0.0626241	Y	N	3	Olink only	FALSE
P00747	PLG	OID30785	Plasminogen	4151_6	0.513138	4.79435e-07	9.66576e-07	88	0.49	3.58522e-85	Y	Y	2	Both	FALSE
P00751	CFB	OID30755	Complement factor B	4129_72	0.823641	0	0	88	0.65	1.95767e-163	Y	Y	1	Both	FALSE
P05546	SERPIND1	OID30767	Heparin cofactor 2	3316_58	0.769317	2.03827e-18	6.05581e-18	88	0.68	3.36593e-183	Y	Y	1	Both	FALSE
P06727	APOA4	OID30733	Apolipoprotein A-IV	17685_9	0.751964	0	0	88	0.76	2.77886e-259	Y	Y	1	Both	TRUE
P02652	APOA2	OID30686	Apolipoprotein A-II	7127_3	0.00405058	0.970125	0.976092	88	0.01	0.813416	Y	N	3	Olink only	FALSE
P06396	GSN	OID30714	Gelsolin	16607_78	0.636419	2.66694e-11	7.10135e-11	88	0.28	2.09607e-26	Y	Y	2	Both	FALSE
P06396	GSN	OID30714	Gelsolin	4775_34	0.636419	2.66694e-11	7.10135e-11	88	0.3	3.87971e-30	Y	Y	2	Both	FALSE
P02748	C9	OID30698	Complement component C9	3060_43	0.850164	0	0	88	0.55	2.2921e-107	Y	Y	1	Both	FALSE
P00746	CFD	OID30738	Complement factor D	2946_52	0.690501	0	0	88	0.55	6.09243e-108	Y	Y	1	Both	FALSE
P02786	TFRC	OID20369	Transferrin receptor protein 1	6895_1	0.611127	0	0	88	0.28	5.14164e-28	Y	N	3	Olink only	FALSE
P02786	TFRC	OID20369	Transferrin receptor protein 1	8795_48	0.611127	0	0	88	0.53	1.25683e-106	Y	Y	1	Both	FALSE
P02749	APOH	OID21072	Beta-2-glycoprotein 1	8288_27	0.508436	6.28387e-07	1.26012e-06	88	-0.04	0.167839	Y	Y	2	Both	FALSE
P08185	SERPINA6	OID30743	Corticosteroid-binding globulin	4785_30	0.596116	8.92008e-10	2.25183e-09	88	0.02	0.393314	Y	N	3	Olink only	FALSE
P36955	SERPINF1	OID30757	Pigment epithelium-derived factor	9211_19	0.602427	2.20455e-10	5.72168e-10	88	0.45	1.23526e-70	Y	Y	2	Both	FALSE
P19827	ITIH1	OID30722	Inter-alpha-trypsin inhibitor heavy chain H1	7955_195	0.259133	0.0147721	0.0202891	88	0.24	1.58036e-19	Y	Y	2	Both	FALSE
P10643	C7	OID30766	Complement component C7	2888_49	0.756801	1.47995e-17	4.32867e-17	88	0.4	6.30549e-54	Y	Y	2	Both	FALSE
P07451	CA3	OID20271	Carbonic anhydrase 3	3799_11	0.87172	0	0	88	0.83	0	Y	Y	1	Both	TRUE
P29622	SERPINA4	OID30774	Kallistatin	3449_58	0.816403	0	0	88	0.45	2.31495e-69	Y	Y	2	Both	FALSE
P35542	SAA4	OID30726	Serum amyloid A-4 protein	15516_12	0.594555	1.18095e-09	2.94325e-09	88	0.45	1.66071e-68	Y	Y	2	Both	FALSE
Q04756	HGFAC	OID30718	Hepatocyte growth factor activator	3617_80	0.589694	2.14365e-09	5.20469e-09	88	0.4	6.76313e-55	Y	Y	2	Both	FALSE
P01019	AGT	OID30709	Angiotensinogen	3484_60	-0.0523936	0.627817	0.67313	88	0.18	6.97686e-12	Y	Y	2	Both	FALSE
P43652	AFM	OID30741	Afamin	4763_31	0.74904	0	0	88	0.61	7.517e-141	Y	Y	1	Both	FALSE
P01031	C5	OID30744	Complement C5	2381_52	0.501356	9.37772e-07	1.8445e-06	88	0.33	1.81373e-36	Y	Y	2	Both	FALSE
P01031	C5	OID30744	Complement C5	2851_63	0.501356	9.37772e-07	1.8445e-06	88	0.28	3.15426e-26	Y	Y	2	Both	FALSE
P01009	SERPINA1	OID30750	Alpha-1-antitrypsin	3580_25	0.416683	5.38591e-05	9.31192e-05	88	0.18	9.2276e-12	Y	Y	2	Both	FALSE
Q07075	ENPEP	OID30135	Glutamyl aminopeptidase	15558_63	0.292524	0.00568096	0.00812324	88	0.06	0.0221773	Y	Y	2	Both	FALSE
P61769	B2M	OID30725	Beta-2-microglobulin	3485_28	0.808302	0	0	88	0.55	1.332e-110	N	N	3	None	FALSE
P05451	REG1A	OID20415	Lithostathine-1-alpha	13095_51	0.881044	1.06607e-29	3.35264e-29	88	0.76	1.43927e-273	Y	Y	1	Both	TRUE
P27169	PON1	OID30704	Serum paraoxonase/arylesterase 1	4261_55	0.773344	0	0	88	-0.02	0.491693	Y	N	3	Olink only	FALSE
P02649	APOE	OID30727	Apolipoprotein E	2418_55	0.484768	1.70021e-06	3.28688e-06	88	0.26	1.86678e-22	Y	Y	2	Both	FALSE
Q15848	ADIPOQ	OID30748	Adiponectin	3554_24	0.930629	0	0	88	0.88	0	Y	Y	1	Both	TRUE
P04217	A1BG	OID30771	Alpha-1B-glycoprotein	16561_9	0.443981	1.4718e-05	2.60858e-05	88	0.49	2.75498e-85	Y	Y	2	Both	FALSE
Q96QR1	SCGB3A1	OID30577	Secretoglobin family 3A member 1	6252_62	0.801041	7.26813e-21	2.19992e-20	88	0.77	1.00683e-267	Y	Y	1	Both	TRUE
Q08380	LGALS3BP	OID30765	Galectin-3-binding protein	5000_52	0.866278	0	0	88	0.79	2.71064e-288	Y	Y	1	Both	TRUE
P09871	C1S	OID30731	Complement C1s subcomponent	8840_61	0.375964	0.000337262	0.000544968	88	0.4	1.04875e-52	Y	Y	2	Both	FALSE
P15121	AKR1B1	OID21244	Aldo-keto reductase family 1 member B1	16606_85	0.527104	2.0975e-07	4.33713e-07	88	0.59	4.33325e-135	Y	Y	1	Both	FALSE
O43866	CD5L	OID30775	CD5 antigen-like	3293_2	0.758762	0	0	88	0.69	2.80659e-192	Y	Y	1	Both	FALSE
P05362	ICAM1	OID20411	Intercellular adhesion molecule 1	4342_10	0.728377	8.82764e-16	2.49784e-15	88	-0.02	0.474798	Y	Y	2	Both	FALSE
P05543	SERPINA7	OID30724	Thyroxine-binding globulin	2706_69	0.654715	0	0	88	0.4	1.31171e-54	Y	Y	2	Both	FALSE
P09211	GSTP1	OID20876	Glutathione S-transferase P	4911_49	0.254271	0.0170418	0.0232089	88	0.32	1.06262e-36	Y	Y	2	Both	FALSE
P00736	C1R	OID30753	Complement C1r subcomponent	3285_23	0.47517	2.89755e-06	5.50729e-06	88	0.01	0.660959	Y	Y	2	Both	FALSE
P01034	CST3	OID20400	Cystatin-C	2609_59	0.727202	0	0	88	0.59	4.94016e-134	Y	Y	1	Both	FALSE
Q9HCU0	CD248	OID30394	Endosialin	15491_20	0.639757	1.94849e-11	5.20058e-11	88	0.76	2.7991e-258	Y	Y	1	Both	FALSE
Q04695	KRT17	OID30092	Keratin, type I cytoskeletal 17	12923_51	0.150171	0.162292	0.197656	88	0.01	0.621704	N	N	3	None	FALSE
P03952	KLKB1	OID30760	Plasma kallikrein	4152_58	0.793368	0	0	88	0.58	1.09088e-121	Y	Y	1	Both	FALSE
P05060	CHGB	OID21038	Secretogranin-1	8235_48	0.682047	0	0	88	0.66	9.70915e-181	Y	Y	1	Both	FALSE
P00742	F10	OID30684	Coagulation factor X	3077_66	0.683485	2.17354e-13	5.89887e-13	88	0.57	2.1028e-118	Y	Y	1	Both	FALSE
P00742	F10	OID30684	Coagulation factor X	4878_3	0.683485	2.17354e-13	5.89887e-13	88	0.59	2.54583e-127	Y	Y	1	Both	FALSE
P05160	F13B	OID30781	Coagulation factor XIII B chain	5658_64	0.606859	3.67178e-10	9.46448e-10	88	0.18	4.00219e-11	Y	Y	2	Both	FALSE
P18065	IGFBP2	OID20325	Insulin-like growth factor-binding protein 2	8469_41	0.882709	0	0	88	0.84	0	Y	Y	1	Both	TRUE
Q9UM47	NOTCH3	OID20253	Neurogenic locus notch homolog protein 3	5108_72	0.606724	0	0	88	0.55	1.33502e-116	Y	Y	1	Both	FALSE
P98160	HSPG2	OID20383	Basement membrane-specific heparan sulfate proteoglycan core protein	15626_223	0.235585	0.0273536	0.0366336	88	0.12	3.26255e-06	Y	Y	2	Both	FALSE
P04196	HRG	OID30770	Histidine-rich glycoprotein	4996_66	0.538392	1.04548e-07	2.24401e-07	88	0.41	3.94451e-56	Y	Y	2	Both	FALSE
P50552	VASP	OID30692	Vasodilator-stimulated phosphoprotein	9762_14	0.823694	0	0	88	0.43	5.46127e-64	N	N	3	None	FALSE
P05107	ITGB2	OID20315	Integrin beta-2	12750_9	0.683491	0	0	88	0.02	0.565758	Y	N	3	Olink only	FALSE
P26927	MST1	OID30713	Hepatocyte growth factor-like protein	4407_10	0.751294	0	0	88	0.8	3.51468639641229e-311	Y	Y	1	Both	TRUE
Q96IY4	CPB2	OID30734	Carboxypeptidase B2	3518_54	0.459283	8.61565e-06	1.55633e-05	88	0.42	4.28632e-60	Y	Y	2	Both	FALSE
P02452	COL1A1	OID20335	Collagen alpha-1(I) chain	11140_56	0.821722	0	0	88	0.64	1.0328e-168	Y	Y	1	Both	FALSE
P02452	COL1A1	OID20335	Collagen alpha-1(I) chain	13484_69	0.821722	0	0	88	-0.01	0.845314	Y	N	3	Olink only	FALSE
P05452	CLEC3B	OID30756	Tetranectin	5701_81	0.674298	0	0	88	0.55	1.80999e-110	Y	Y	1	Both	FALSE
O95445	APOM	OID20374	Apolipoprotein M	10445_20	0.829224	0	0	88	0.51	5.92729e-96	Y	Y	1	Both	FALSE
P07998	RNASE1	OID30672	Ribonuclease pancreatic	7211_2	0.738318	2.24376e-16	6.41319e-16	88	0.72	4.60575e-217	Y	Y	1	Both	TRUE
Q07954	LRP1	OID21293	Prolow-density lipoprotein receptor-related protein 1	10699_52	0.462418	7.37001e-06	1.34205e-05	88	0.08	0.00167628	Y	N	3	Olink only	FALSE
Q07954	LRP1	OID21293	Prolow-density lipoprotein receptor-related protein 1	8601_167	0.462418	7.37001e-06	1.34205e-05	88	0.03	0.25435	Y	N	3	Olink only	FALSE
Q07954	LRP1	OID21293	Prolow-density lipoprotein receptor-related protein 1	9182_3	0.462418	7.37001e-06	1.34205e-05	88	0.37	3.19496e-47	Y	Y	2	Both	FALSE
P02775	PPBP	OID30761	Platelet basic protein	16765_52	0.894896	0	0	88	0.76	1.80639e-252	Y	N	3	Olink only	TRUE
P02775	PPBP	OID30761	Platelet basic protein	17165_1	0.894896	0	0	88	0.8	4.51824e-305	Y	N	3	Olink only	TRUE
P02775	PPBP	OID30761	Platelet basic protein	2790_54	0.894896	0	0	88	0.81	2.64819186170908e-321	Y	N	3	Olink only	TRUE
P02775	PPBP	OID30761	Platelet basic protein	4544_4	0.894896	0	0	88	0.8	2.51682306205353e-310	Y	N	3	Olink only	TRUE
Q8WWQ8	STAB2	OID30401	Stabilin-2	3399_31	0.374133	0.000362029	0.000583067	88	0.09	0.000991623	Y	N	3	Olink only	FALSE
P04180	LCAT	OID30677	Phosphatidylcholine-sterol acyltransferase	15413_3	0.615418	1.7672e-10	4.62916e-10	88	0.01	0.758148	Y	N	3	Olink only	FALSE
P12429	ANXA3	OID21036	Annexin A3	17163_117	0.892149	0	0	88	-0.2	2.0168e-14	Y	N	3	Olink only	FALSE
P02144	MB	OID20263	Myoglobin	3042_7	0.895442	0	0	88	0.46	2.06947e-76	N	N	3	None	FALSE
P02743	APCS	OID30778	Serum amyloid P-component	2474_54	0.792135	0	0	88	0.72	9.86607e-219	Y	Y	1	Both	TRUE
P13796	LCP1	OID30367	Plastin-2	17231_1	0.598623	6.09558e-10	1.54998e-09	88	0.36	2.306e-43	Y	Y	2	Both	FALSE
P35443	THBS4	OID20368	Thrombospondin-4	3340_53	0.607675	0	0	88	0.61	2.23502e-145	Y	Y	1	Both	FALSE
P11717	IGF2R	OID21146	Cation-independent mannose-6-phosphate receptor	16057_6	0.58346	4.0031e-09	9.57522e-09	88	0.56	8.60594e-121	Y	Y	1	Both	FALSE
Q9NZP8	C1RL	OID30721	Complement C1r subcomponent-like protein	9348_1	0.601212	3.31687e-10	8.5692e-10	88	0.46	4.02162e-72	Y	Y	2	Both	FALSE
Q15582	TGFBI	OID20417	Transforming growth factor-beta-induced protein ig-h3	3283_21	0.53878	1.02029e-07	2.1941e-07	88	0.29	1.71331e-28	Y	Y	2	Both	FALSE
P30041	PRDX6	OID21404	Peroxiredoxin-6	5018_68	0.532405	1.51767e-07	3.19674e-07	88	0.32	1.56117e-35	Y	Y	2	Both	FALSE
Q13093	PLA2G7	OID21105	Platelet-activating factor acetylhydrolase	5015_15	0.641045	1.72435e-11	4.61325e-11	88	0.52	1.00626e-99	Y	Y	1	Both	FALSE
P48740	MASP1	OID20954	Mannan-binding lectin serine protease 1	3605_77	0.0373095	0.730012	0.766682	88	0.19	1.27864e-12	Y	Y	2	Both	FALSE
P48740	MASP1	OID20954	Mannan-binding lectin serine protease 1	9125_23	0.0373095	0.730012	0.766682	88	0.02	0.361969	Y	N	3	Olink only	FALSE
P24592	IGFBP6	OID20413	Insulin-like growth factor-binding protein 6	14088_38	0.820683	0	0	88	0.44	2.03442e-70	Y	Y	2	Both	FALSE
P02654	APOC1	OID30749	Apolipoprotein C-I	15364_101	0.749501	4.45481e-17	1.28631e-16	88	0.38	1.13638e-48	Y	Y	2	Both	FALSE
P06681	C2	OID20410	Complement C2	3186_2	0.586738	1.88565e-09	4.58814e-09	88	0.45	3.94036e-73	Y	Y	2	Both	FALSE
P01033	TIMP1	OID20418	Metalloproteinase inhibitor 1	2211_9	0.790708	0	0	88	0.06	0.0137497	Y	Y	2	Both	FALSE
P05090	APOD	OID30746	Apolipoprotein D	4712_28	0.797348	0	0	88	-0.13	2.13426e-06	Y	N	3	Olink only	FALSE
P08648	ITGA5	OID21139	Integrin alpha-5	6932_42	0.393752	0.000165996	0.000276416	88	0.22	2.76137e-17	Y	N	3	Olink only	FALSE
Q96KN2	CNDP1	OID20347	Beta-Ala-His dipeptidase	5456_59	0.878183	0	0	88	0.63	8.55641e-160	Y	Y	1	Both	FALSE
P09619	PDGFRB	OID20268	Platelet-derived growth factor receptor beta	3459_49	0.834106	6.16653e-24	1.90219e-23	88	0.69	3.22585e-204	Y	Y	1	Both	FALSE
Q92820	GGH	OID20416	Gamma-glutamyl hydrolase	9370_69	0.753478	0	0	88	0.64	1.60376e-166	Y	Y	1	Both	FALSE
P30046	DDT	OID30372	D-dopachrome decarboxylase	19237_17	0.816984	0	0	88	0.26	4.08604e-22	Y	Y	2	Both	FALSE
P07858	CTSB	OID20276	Cathepsin B	8007_19	0.872847	0	0	88	0.79	5.34398784922486e-311	Y	Y	1	Both	TRUE
P06276	BCHE	OID30717	Cholinesterase	15514_26	0.814255	0	0	88	0.74	2.63032e-239	Y	Y	1	Both	TRUE
Q9Y5C1	ANGPTL3	OID20407	Angiopoietin-related protein 3	10391_1	0.795921	0	0	88	0.64	1.63347e-167	Y	Y	1	Both	FALSE
P41222	PTGDS	OID20408	Prostaglandin-H2 D-isomerase	10514_5	0.723821	0	0	88	0.51	6.76332e-96	Y	Y	1	Both	FALSE
P04040	CAT	OID30712	Catalase	3488_64	0.813761	0	0	88	0.67	1.01769e-178	Y	Y	1	Both	FALSE
P11226	MBL2	OID30759	Mannose-binding protein C	3000_66	0.970972	3.29761e-55	1.06371e-54	88	0.9	0	Y	Y	1	Both	TRUE
P15144	ANPEP	OID20350	Aminopeptidase N	15457_14	0.68478	1.88022e-13	5.12746e-13	88	0.04	0.176147	Y	N	3	Olink only	FALSE
O75339	CILP	OID30399	Cartilage intermediate layer protein 1	5717_2	0.498468	1.10156e-06	2.14424e-06	88	0.01	0.703939	Y	N	3	Olink only	FALSE
Q9BXR6	CFHR5	OID30716	Complement factor H-related protein 5	16055_3	0.737085	2.66806e-16	7.60667e-16	88	0.29	3.49009e-28	Y	Y	2	Both	FALSE
O75356	ENTPD5	OID20104	Nucleoside diphosphate phosphatase ENTPD5	4437_56	0.497501	8.17172e-07	1.62427e-06	88	0.38	3.93626e-52	Y	Y	2	Both	FALSE
P30043	BLVRB	OID21141	Flavin reductase (NADPH)	17148_7	0.887957	0	0	88	0.63	2.02931e-160	Y	Y	1	Both	FALSE
P00915	CA1	OID20409	Carbonic anhydrase 1	4969_2	0.928551	0	0	88	0.8	4.38987207642864e-319	Y	Y	1	Both	TRUE
Q86TH1	ADAMTSL2	OID30370	ADAMTS-like protein 2	6379_62	0.863143	0	0	88	0.65	3.44223e-168	Y	Y	1	Both	FALSE
Q13790	APOF	OID30701	Apolipoprotein F	12370_30	0.514487	2.93299e-07	5.99881e-07	88	0.53	2.70675e-98	Y	Y	1	Both	FALSE
P23284	PPIB	OID20331	Peptidyl-prolyl cis-trans isomerase B	4718_5	0.768553	0	0	88	-0.17	1.79219e-10	N	N	3	None	FALSE
Q9Y646	CPQ	OID30406	Carboxypeptidase Q	9394_19	0.789914	5.85846e-20	1.76379e-19	88	0.41	7.51504e-58	Y	Y	2	Both	FALSE
Q5JS37	NHLRC3	OID30614	NHL repeat-containing protein 3	9087_8	0.12782	0.270546	0.315544	76	-0.17	4.79188e-10	Y	N	3	Olink only	FALSE
P07359	GP1BA	OID20381	Platelet glycoprotein Ib alpha chain	4990_87	0.625286	0	0	88	0.32	1.48442e-36	Y	Y	2	Both	FALSE
P80511	S100A12	OID21374	Protein S100-A12	5852_6	0.806124	0	0	76	0.8	2.79508449513673e-317	Y	Y	1	Both	TRUE
Q13867	BLMH	OID20336	Bleomycin hydrolase	14250_115	0.695097	0	0	88	-0.13	7.66603e-07	Y	N	3	Olink only	FALSE
P16109	SELP	OID20379	P-selectin	4154_57	0.830381	1.47441e-23	4.53573e-23	88	0.61	1.09718e-147	Y	Y	1	Both	FALSE
Q6EMK4	VASN	OID20345	Vasorin	5682_13	0.469515	5.14801e-06	9.4814e-06	88	0.46	1.33227e-75	Y	Y	2	Both	FALSE
P08571	CD14	OID20378	Monocyte differentiation antigen CD14	16914_104	0.670177	0	0	88	0.29	2.5271e-29	Y	Y	2	Both	FALSE
P08571	CD14	OID20378	Monocyte differentiation antigen CD14	8969_49	0.670177	0	0	88	0.4	2.95146e-55	Y	Y	2	Both	FALSE
Q9UGM5	FETUB	OID20404	Fetuin-B	3367_8	0.846518	0	0	88	0.64	9.74575e-168	Y	Y	1	Both	FALSE
P09486	SPARC	OID21511	SPARC	3043_49	0.896622	0	0	88	0.71	1.70092e-218	Y	Y	1	Both	TRUE
P27487	DPP4	OID20406	Dipeptidyl peptidase 4	15460_9	0.853668	0	0	88	0.16	1.63685e-09	Y	Y	2	Both	FALSE
Q9Y2V2	CARHSP1	OID20859	Calcium-regulated heat-stable protein 1	12808_103	0.44545	8.28635e-05	0.000140893	74	0.44	1.82982e-68	Y	Y	2	Both	FALSE
P00918	CA2	OID21149	Carbonic anhydrase 2	4970_55	0.904195	0	0	88	0.05	0.0799435	Y	N	3	Olink only	FALSE
Q01469	FABP5	OID21043	Fatty acid-binding protein 5	4985_11	0.409919	8.428e-05	0.000143086	88	0.01	0.803294	Y	N	3	Olink only	FALSE
Q06830	PRDX1	OID20962	Peroxiredoxin-1	3855_56	0.475591	3.76434e-06	7.09506e-06	88	0.4	1.83175e-56	Y	Y	2	Both	FALSE
P05154	SERPINA5	OID30763	Plasma serine protease inhibitor	3389_7	0.533497	1.41879e-07	2.99404e-07	88	0.3	8.35845e-30	Y	Y	2	Both	FALSE
P30101	PDIA3	OID30573	Protein disulfide-isomerase A3	4719_58	0.359357	0.000632191	0.000987198	88	0.36	3.56091e-44	Y	N	3	Olink only	FALSE
Q00796	SORD	OID21453	Sorbitol dehydrogenase	15447_45	0.68617	2.33909e-07	4.81903e-07	48	0.73	1.25958e-243	Y	Y	1	Both	FALSE
P53634	CTSC	OID20679	Dipeptidyl peptidase 1	3178_5	0.305731	0.00390697	0.00569157	88	-0.01	0.61876	Y	N	3	Olink only	FALSE
P07237	P4HB	OID21509	Protein disulfide-isomerase	4278_14	0.537153	6.83184e-08	1.48045e-07	88	-0.11	2.18113e-05	Y	Y	2	Both	FALSE
P18428	LBP	OID20355	Lipopolysaccharide-binding protein	3074_6	0.772445	0	0	88	0.3	5.18788e-31	Y	Y	2	Both	FALSE
P36980	CFHR2	OID30720	Complement factor H-related protein 2	15584_9	0.866401	0	0	88	0.82	0	Y	Y	1	Both	TRUE
P04083	ANXA1	OID30617	Annexin A1	4960_72	0.580342	5.28953e-09	1.24414e-08	88	0.56	9.37175e-113	Y	Y	1	Both	FALSE
P13598	ICAM2	OID20248	Intercellular adhesion molecule 2	5486_73	0.633405	0	0	88	0.08	0.00147559	Y	N	3	Olink only	FALSE
Q15113	PCOLCE	OID20384	Procollagen C-endopeptidase enhancer 1	11237_49	0.752562	0	0	88	0.68	1.07409e-200	Y	Y	1	Both	FALSE
Q86U17	SERPINA11	OID20281	Serpin A11	9002_36	0.770802	1.59784e-18	4.7724e-18	88	0.59	3.93973e-138	Y	Y	1	Both	FALSE
Q9Y5Y7	LYVE1	OID30728	Lymphatic vessel endothelial hyaluronic acid receptor 1	3206_4	0.759501	0	0	88	0.66	2.23919e-170	Y	Y	1	Both	FALSE
Q6UWV6	ENPP7	OID20689	Ectonucleotide pyrophosphatase/phosphodiesterase family member 7	4435_66	0.733474	0	0	62	0.9	0	Y	Y	1	Both	TRUE
P33151	CDH5	OID20243	Cadherin-5	2819_23	0.702711	2.33059e-14	6.46494e-14	88	0.54	2.52308e-108	Y	Y	1	Both	FALSE
P07339	CTSD	OID20358	Cathepsin D	5508_62	0.780441	0	0	88	0.47	5.29158e-80	Y	Y	2	Both	FALSE
P01833	PIGR	OID21102	Polymeric immunoglobulin receptor	3216_2	0.546811	6.10132e-08	1.32724e-07	88	0.48	4.56348e-85	Y	Y	2	Both	FALSE
Q06323	PSME1	OID20969	Proteasome activator complex subunit 1	5918_5	0.771706	0	0	88	0.72	1.94381e-229	Y	Y	1	Both	TRUE
P15907	ST6GAL1	OID20302	Beta-galactoside alpha-2,6-sialyltransferase 1	6035_2	0.508242	6.35379e-07	1.27189e-06	88	0.11	4.68987e-05	Y	N	3	Olink only	FALSE
Q10471	GALNT2	OID21423	Polypeptide N-acetylgalactosaminyltransferase 2	5764_4	0.329877	0.00169742	0.00257925	88	-0.08	0.00162223	Y	N	3	Olink only	FALSE
O00244	ATOX1	OID21476	Copper transport protein ATOX1	19233_75	0.795637	0	0	66	0.48	1.1941e-82	Y	Y	2	Both	FALSE
P08670	VIM	OID20053	Vimentin	15540_6	-0.11752	0.274953	0.319693	88	0.17	3.76893e-11	N	Y	3	SomaScan only	FALSE
Q9BS26	ERP44	OID21338	Endoplasmic reticulum resident protein 44	6064_4	0.383028	0.000230271	0.000377872	88	0.39	1.86061e-52	Y	N	3	Olink only	FALSE
P14778	IL1R1	OID21116	Interleukin-1 receptor type 1	2991_9	0.453482	9.12264e-06	1.64266e-05	88	0.39	8.05055e-53	Y	Y	2	Both	FALSE
Q99983	OMD	OID20725	Osteomodulin	5358_3	0.856381	0	0	88	0.81	0	Y	Y	1	Both	TRUE
P55145	MANF	OID20707	Mesencephalic astrocyte-derived neurotrophic factor	9223_11	0.734669	0	0	88	0.69	4.10732e-198	Y	Y	1	Both	FALSE
Q8TDL5	BPIFB1	OID20308	BPI fold-containing family B member 1	15367_38	0.906185	0	0	88	0.84	0	Y	Y	1	Both	TRUE
P08697	SERPINF2	OID30779	Alpha-2-antiplasmin	3024_18	0.462013	7.52083e-06	1.36731e-05	88	0.34	5.61322e-39	Y	Y	2	Both	FALSE
P42574	CASP3	OID20305	Caspase-3	3593_72	0.900743	0	0	88	0.72	2.79344e-232	Y	Y	1	Both	TRUE
P20774	OGN	OID21123	Mimecan	17224_12	0.628245	0	0	88	0.42	2.44799e-61	Y	Y	2	Both	FALSE
O15394	NCAM2	OID21095	Neural cell adhesion molecule 2	6507_16	0.755961	0	0	88	0.46	3.75056e-77	Y	Y	2	Both	FALSE
Q6UVK1	CSPG4	OID30397	Chondroitin sulfate proteoglycan 4	8951_162	0.707442	0	0	88	-0.07	0.00602877	Y	N	3	Olink only	FALSE
P13667	PDIA4	OID30375	Protein disulfide-isomerase A4	7146_16	0.754958	0	0	88	-0.15	1.11666e-08	Y	N	3	Olink only	FALSE
Q99497	PARK7	OID21160	Parkinson disease protein 7	19523_215	0.900655	0	0	88	0.76	2.49359e-277	Y	Y	1	Both	TRUE
Q99497	PARK7	OID21160	Parkinson disease protein 7	19545_145	0.900655	0	0	88	0.17	2.6855e-10	Y	N	3	Olink only	FALSE
Q8NBP7	PCSK9	OID20235	Proprotein convertase subtilisin/kexin type 9	5231_79	0.703583	2.09733e-14	5.83224e-14	88	0.65	1.16305e-177	Y	Y	1	Both	FALSE
P32942	ICAM3	OID20277	Intercellular adhesion molecule 3	2649_77	0.620866	0	0	88	-0.02	0.342864	Y	N	3	Olink only	FALSE
P27918	CFP	OID30784	Properdin	2960_66	0.153728	0.152485	0.18672	88	0.46	1.77857e-73	Y	Y	2	Both	FALSE
P06132	UROD	OID30603	Uroporphyrinogen decarboxylase	19289_29	0.846008	0	0	88	0.2	3.96907e-14	Y	Y	2	Both	FALSE
P26447	S100A4	OID21519	Protein S100-A4	14116_129	0.812722	0	0	88	0.25	1.20248e-22	Y	Y	2	Both	FALSE
P06744	GPI	OID30680	Glucose-6-phosphate isomerase	4272_46	0.872319	0	0	88	0.73	4.53071e-231	N	N	3	None	TRUE
P48643	CCT5	OID21200	T-complex protein 1 subunit epsilon	12569_25	0.748251	5.35994e-17	1.54372e-16	88	0.43	1.31191e-65	N	Y	3	SomaScan only	FALSE
Q14126	DSG2	OID21113	Desmoglein-2	9484_75	0.673377	6.57616e-13	1.77619e-12	88	0.52	5.9577e-99	Y	Y	1	Both	FALSE
P03950	ANG	OID20403	Angiogenin	4874_3	0.281885	0.00798142	0.0112638	88	0.64	1.96899e-169	Y	Y	1	Both	FALSE
P08833	IGFBP1	OID20246	Insulin-like growth factor-binding protein 1	2771_35	0.868486	0	0	78	0.89	0	Y	Y	1	Both	TRUE
Q08830	FGL1	OID30702	Fibrinogen-like protein 1	5581_28	0.910641	0	0	88	0.84	0	Y	Y	1	Both	TRUE
P10645	CHGA	OID30403	Chromogranin-A	8476_11	0.894949	0	0	88	0.62	2.42853e-147	Y	Y	1	Both	FALSE
P12104	FABP2	OID20200	Fatty acid-binding protein, intestinal	15385_116	0.708108	3.06678e-06	5.81915e-06	36	0.65	1.48049e-174	Y	Y	1	Both	FALSE
P34096	RNASE4	OID30705	Ribonuclease 4	5644_60	0.24034	0.0243232	0.0328087	88	0.59	5.68886e-127	Y	Y	1	Both	FALSE
P17900	GM2A	OID30413	Ganglioside GM2 activator	15441_6	0.620108	0	0	88	0.55	2.01405e-108	Y	Y	1	Both	FALSE
P14780	MMP9	OID21103	Matrix metalloproteinase-9	2579_17	0.924941	0	0	88	0.85	0	Y	Y	1	Both	TRUE
Q6UX71	PLXDC2	OID31101	Plexin domain-containing protein 2	11342_59	0.420802	5.24169e-05	9.09042e-05	88	0	0.930172	Y	N	3	Olink only	FALSE
P36222	CHI3L1	OID20399	Chitinase-3-like protein 1	11104_13	0.902786	0	0	88	0.51	2.3878e-95	Y	Y	1	Both	FALSE
P01591	JCHAIN	OID20494	Immunoglobulin J chain	15306_20	0.517382	3.74324e-07	7.61462e-07	88	0.02	0.470325	N	N	3	None	FALSE
P55774	CCL18	OID20395	C-C motif chemokine 18	3044_3	0.786147	0	0	88	0.73	3.00741e-240	Y	Y	1	Both	TRUE
P08758	ANXA5	OID20810	Annexin A5	14158_17	0.137596	0.200721	0.240057	88	-0.04	0.107025	Y	Y	2	Both	FALSE
P11684	SCGB1A1	OID20688	Uteroglobin	10569_28	0.813756	5.66063e-22	1.71797e-21	88	0.03	0.200949	Y	Y	2	Both	FALSE
Q14118	DAG1	OID20774	Dystroglycan 1	8369_102	-0.0562326	0.602164	0.648087	88	-0.35	5.49657e-41	Y	N	3	Olink only	FALSE
Q9UJC5	SH3BGRL2	OID30863	SH3 domain-binding glutamic acid-rich-like protein 2	19113_66	0.324268	0.00205514	0.00307318	88	0.52	1.43788e-100	N	Y	3	SomaScan only	FALSE
Q99972	MYOC	OID21121	Myocilin	16558_2	0.557829	1.64187e-08	3.75237e-08	88	0.51	1.34775e-98	Y	Y	1	Both	FALSE
O60234	GMFG	OID30340	Glia maturation factor gamma	13062_4	0.873851	0	0	88	0.56	6.76797e-113	Y	Y	1	Both	FALSE
P22897	MRC1	OID30694	Macrophage mannose receptor 1	2637_77	0.808143	0	0	88	0.58	4.93624e-126	Y	Y	1	Both	FALSE
P14625	HSP90B1	OID20829	Endoplasmin	6393_63	-0.0624846	0.562361	0.612252	88	0.01	0.670348	N	Y	3	SomaScan only	FALSE
P40197	GP5	OID30611	Platelet glycoprotein V	7185_29	0.769173	2.08686e-18	6.18391e-18	88	0.52	7.06394e-96	Y	Y	1	Both	FALSE
Q9UBP4	DKK3	OID20264	Dickkopf-related protein 3	3607_71	0.824504	0	0	88	0.68	3.26827e-197	Y	Y	1	Both	FALSE
Q99969	RARRES2	OID20373	Retinoic acid receptor responder protein 2	3079_62	0.433007	3.02139e-05	5.30506e-05	88	0.5	4.59041e-92	Y	Y	2	Both	FALSE
P07602	PSAP	OID30419	Prosaposin	6207_10	0.310539	0.00335964	0.00494529	88	0.24	6.91092e-19	Y	Y	2	Both	FALSE
P35590	TIE1	OID20303	Tyrosine-protein kinase receptor Tie-1	2844_53	0.523293	1.68633e-07	3.51916e-07	88	0.48	4.82017e-86	Y	Y	2	Both	FALSE
Q96J42	TXNDC15	OID21495	Thioredoxin domain-containing protein 15	6366_38	0.631204	0	0	88	0.46	1.11945e-76	Y	Y	2	Both	FALSE
P08294	SOD3	OID30683	Extracellular superoxide dismutase [Cu-Zn]	5660_51	0.699468	3.43894e-14	9.46967e-14	88	0.73	5.63856e-225	Y	Y	1	Both	FALSE
Q9UKK9	NUDT5	OID21115	ADP-sugar pyrophosphatase	17761_2	0.786821	0	0	78	0.32	7.3001e-37	Y	Y	2	Both	FALSE
O15031	PLXNB2	OID20317	Plexin-B2	9216_100	0.580624	5.16146e-09	1.21655e-08	88	0.46	6.22711e-76	Y	Y	2	Both	FALSE
Q9NP84	TNFRSF12A	OID21482	Tumor necrosis factor receptor superfamily member 12A	5138_50	0.554597	0.000258719	0.000423324	40	0.01	0.825598	Y	N	3	Olink only	FALSE
Q8TDY8	IGDCC4	OID30402	Immunoglobulin superfamily DCC subclass member 4	9793_145	0.708159	1.19821e-14	3.35678e-14	88	0.66	3.03337e-168	Y	Y	1	Both	FALSE
Q07960	ARHGAP1	OID21202	Rho GTPase-activating protein 1	11955_1	0.613839	0	0	88	0.44	4.72417e-69	N	N	3	None	FALSE
Q07960	ARHGAP1	OID21202	Rho GTPase-activating protein 1	9815_5	0.613839	0	0	88	0.47	1.637e-81	N	N	3	None	FALSE
P16035	TIMP2	OID30318	Metalloproteinase inhibitor 2	2278_61	0.430876	3.33121e-05	5.83996e-05	88	0.2	1.726e-13	Y	Y	2	Both	FALSE
P16581	SELE	OID20290	E-selectin	3470_1	0.895565	0	0	88	0.78	2.15824e-292	Y	Y	1	Both	TRUE
P27930	IL1R2	OID20757	Interleukin-1 receptor type 2	14133_93	0.634972	0	0	88	0.61	6.06701e-147	Y	Y	1	Both	FALSE
Q92484	SMPDL3A	OID20676	Acid sphingomyelinase-like phosphodiesterase 3a	4771_10	0.926596	0	0	88	0.25	1.1906e-21	Y	Y	2	Both	FALSE
Q96MK3	FAM20A	OID30348	Pseudokinase FAM20A	6433_57	0.720707	2.43893e-15	6.86672e-15	88	0.47	3.00287e-74	Y	Y	2	Both	FALSE
O75629	CREG1	OID21515	Protein CREG1	9357_4	0.316385	0.00278737	0.00412985	88	0.67	5.48757e-193	Y	Y	1	Both	FALSE
P16444	DPEP1	OID20897	Dipeptidase 1	8794_13	0.736698	1.49625e-14	4.17103e-14	78	0.53	6.14833e-105	Y	Y	1	Both	FALSE
O14960	LECT2	OID30320	Leukocyte cell-derived chemotaxin-2	16763_11	0.264222	0.0128622	0.0177959	88	0.43	3.62269e-62	Y	Y	2	Both	FALSE
P35247	SFTPD	OID20214	Pulmonary surfactant-associated protein D	19590_46	0.579462	5.70619e-09	1.33935e-08	88	0.68	5.24776e-195	Y	Y	1	Both	FALSE
Q04721	NOTCH2	OID30407	Neurogenic locus notch homolog protein 2	11297_54	0.326459	0.00200383	0.00300841	88	0.07	0.0132274	Y	Y	2	Both	FALSE
Q04721	NOTCH2	OID30407	Neurogenic locus notch homolog protein 2	5106_52	0.326459	0.00200383	0.00300841	88	0.03	0.337312	Y	N	3	Olink only	FALSE
Q15465	SHH	OID30516	Sonic hedgehog protein	2743_5	0.157409	0.142814	0.176215	88	-0.14	1.71602e-07	Y	Y	2	Both	FALSE
P24387	CRHBP	OID20747	Corticotropin-releasing factor-binding protein	6039_24	0.697363	4.41422e-14	1.21257e-13	88	0.56	2.2396e-115	Y	Y	1	Both	FALSE
P17301	ITGA2	OID30570	Integrin alpha-2	15603_20	0.694745	0	0	88	0.08	0.00227107	Y	Y	2	Both	FALSE
P30086	PEBP1	OID21087	Phosphatidylethanolamine-binding protein 1	4276_10	0.845532	0	0	88	0.75	5.94105e-259	Y	Y	1	Both	TRUE
Q99674	CGREF1	OID20152	Cell growth regulator with EF hand domain protein 1	6257_56	0.345427	0.00236447	0.00353106	76	-0.12	4.71486e-06	Y	N	3	Olink only	FALSE
P23435	CBLN1	OID30851	Cerebellin-1	9313_27	0.0620955	0.598436	0.644689	74	0.04	0.135507	N	Y	3	SomaScan only	FALSE
P17174	GOT1	OID30417	Aspartate aminotransferase, cytoplasmic	4912_17	0.704924	0	0	88	0.14	4.88105e-07	Y	N	3	Olink only	FALSE
P55103	INHBC	OID21093	Inhibin beta C chain	15686_49	0.468557	4.14498e-06	7.74783e-06	88	0.64	3.36466e-169	Y	Y	1	Both	FALSE
P55103	INHBC	OID21093	Inhibin beta C chain	6408_2	0.468557	4.14498e-06	7.74783e-06	88	0.58	9.70728e-131	Y	Y	1	Both	FALSE
Q8NBS9	TXNDC5	OID21012	Thioredoxin domain-containing protein 5	11212_7	0.559913	2.52728e-08	5.7066e-08	88	0.31	1.58793e-34	Y	Y	2	Both	FALSE
Q06141	REG3A	OID20258	Regenerating islet-derived protein 3-alpha	15304_1	0.895238	0	0	64	0.86	0	Y	Y	1	Both	TRUE
Q96AP7	ESAM	OID20270	Endothelial cell-selective adhesion molecule	7841_84	0.588992	1.57856e-09	3.88279e-09	88	0.35	1.16744e-42	Y	Y	2	Both	FALSE
O95274	LYPD3	OID21530	Ly6/PLAUR domain-containing protein 3	13107_9	0.461467	7.72872e-06	1.40285e-05	88	0.48	1.23815e-84	Y	Y	2	Both	FALSE
Q8IWV2	CNTN4	OID21117	Contactin-4	3298_52	0.624388	0	0	88	0.46	4.16045e-75	Y	Y	2	Both	FALSE
Q12864	CDH17	OID20134	Cadherin-17	16613_3	0.914688	7.73396e-31	2.45271e-30	76	0.84	0	Y	Y	1	Both	TRUE
Q9BUN1	MENT	OID30595	Protein MENT	5744_12	0.817742	0	0	88	0.59	6.14616e-130	Y	Y	1	Both	FALSE
Q9NPY3	CD93	OID20397	Complement component C1q receptor	14136_234	0.779155	0	0	88	0.59	9.58123e-135	Y	Y	1	Both	FALSE
Q9UHL4	DPP7	OID20142	Dipeptidyl peptidase 2	8346_9	0.746349	7.08688e-17	2.0359e-16	88	0.49	9.63747e-90	Y	Y	2	Both	FALSE
P08254	MMP3	OID21083	Stromelysin-1	2788_55	0.8601	7.20022e-27	2.24559e-26	88	-0.06	0.0310458	Y	N	3	Olink only	FALSE
P00740	F9	OID20349	Coagulation factor IX	4876_32	0.547949	3.28432e-08	7.34258e-08	88	0.46	2.83953e-76	Y	Y	2	Both	FALSE
P00740	F9	OID20349	Coagulation factor IX	5307_12	0.547949	3.28432e-08	7.34258e-08	88	0.48	1.7789e-85	Y	Y	2	Both	FALSE
O00584	RNASET2	OID20321	Ribonuclease T2	16913_8	0.581487	4.78441e-09	1.13479e-08	88	0.3	9.50063e-32	Y	Y	2	Both	FALSE
Q96G03	PGM2	OID30904	Phosphopentomutase	18330_7	0.215245	0.0440115	0.0578451	88	0.37	3.70363e-47	N	Y	3	SomaScan only	FALSE
P24158	PRTN3	OID20329	Myeloblastin	13720_95	0.670977	0	0	76	0.56	1.40186e-118	Y	Y	1	Both	FALSE
Q14515	SPARCL1	OID20361	SPARC-like protein 1	4467_49	0.706407	1.48659e-14	4.15436e-14	88	0.5	4.85871e-94	Y	Y	2	Both	FALSE
P00568	AK1	OID20122	Adenylate kinase isoenzyme 1	5012_67	0.876316	0	0	88	0.73	1.30208e-245	Y	Y	1	Both	TRUE
Q969H8	MYDGF	OID30313	Myeloid-derived growth factor	9248_36	0.876915	0	0	88	0.5	1.17383e-87	Y	Y	2	Both	FALSE
Q9NS98	SEMA3G	OID30599	Semaphorin-3G	5628_21	-0.148296	0.16793	0.203864	88	-0.06	0.0362574	N	Y	3	SomaScan only	FALSE
Q9NS71	GKN1	OID20885	Gastrokine-1	15374_15	0.378606	0.000304284	0.00049288	88	0.02	0.517221	Y	N	3	Olink only	FALSE
P00441	SOD1	OID20386	Superoxide dismutase [Cu-Zn]	2794_60	0.841353	1.06143e-24	3.29218e-24	88	0.6	3.72354e-145	Y	N	3	Olink only	FALSE
Q9UBR2	CTSZ	OID20365	Cathepsin Z	4971_1	0.685428	0	0	88	0.71	3.38526e-224	Y	Y	1	Both	FALSE
P01137	TGFB1	OID20621	Transforming growth factor beta-1 proprotein	2333_72	0.537565	1.10129e-07	2.35931e-07	88	0.23	3.5432e-19	Y	N	3	Olink only	FALSE
P42702	LIFR	OID20606	Leukemia inhibitory factor receptor	5837_49	0.112366	0.617423	0.663245	22	0.37	1.84502e-46	Y	Y	2	Both	FALSE
O75347	TBCA	OID30616	Tubulin-specific chaperone A	12501_10	0.879821	0	0	88	0.05	0.0505888	Y	N	3	Olink only	FALSE
P01236	PRL	OID21033	Prolactin	2585_2	0.699702	1.4541e-09	3.60808e-09	57	0.8	0	N	N	3	None	FALSE
Q96KG7	MEGF10	OID20746	Multiple epidermal growth factor-like domains protein 10	11168_3	0.745729	0	0	88	-0.03	0.230889	Y	N	3	Olink only	FALSE
P06733	ENO1	OID21037	Alpha-enolase	11105_171	0.836691	0	0	88	0.66	5.05241e-184	Y	Y	1	Both	FALSE
P14174	MIF	OID21073	Macrophage migration inhibitory factor	8221_19	0.856733	0	0	88	0.19	1.52939e-13	Y	Y	2	Both	FALSE
Q8WXD2	SCG3	OID20728	Secretogranin-3	7957_2	0.734986	0	0	88	0.7	2.54851e-208	Y	Y	1	Both	FALSE
P51580	TPMT	OID21270	Thiopurine S-methyltransferase	11218_84	0.047619	0.934871	0.946609	8	0.37	1.74954e-49	Y	N	3	Olink only	FALSE
Q12884	FAP	OID20330	Prolyl endopeptidase FAP	5029_3	0.793468	3.05018e-20	9.20764e-20	88	0.61	1.22671e-149	Y	Y	1	Both	FALSE
P50895	BCAM	OID21076	Basal cell adhesion molecule	2816_50	0.582984	4.18171e-09	9.98129e-09	88	0.38	3.71601e-52	Y	Y	2	Both	FALSE
P03951	F11	OID30773	Coagulation factor XI	2190_55	0.643772	1.32884e-11	3.56356e-11	88	0.66	1.00042e-171	Y	Y	1	Both	FALSE
P09529	INHBB	OID30625	Inhibin beta B chain	13676_46	0.406316	0.000535943	0.000845083	70	0.71	1.03713e-212	Y	Y	1	Both	FALSE
P09529	INHBB	OID30625	Inhibin beta B chain	16746_12	0.406316	0.000535943	0.000845083	70	-0.05	0.0533119	Y	N	3	Olink only	FALSE
P13693	TPT1	OID20476	Translationally-controlled tumor protein	3872_2	0.114808	0.286242	0.331114	88	0.21	3.17807e-15	N	N	3	None	FALSE
Q15485	FCN2	OID20382	Ficolin-2	13717_15	0.596686	8.58977e-10	2.17441e-09	88	0.56	1.26423e-121	Y	Y	1	Both	FALSE
Q15485	FCN2	OID20382	Ficolin-2	3313_21	0.596686	8.58977e-10	2.17441e-09	88	0.37	3.86866e-48	Y	Y	2	Both	FALSE
O14786	NRP1	OID20390	Neuropilin-1	5542_22	0.776142	6.55631e-19	1.96341e-18	88	0.58	2.83447e-133	Y	Y	1	Both	FALSE
P07333	CSF1R	OID30681	Macrophage colony-stimulating factor 1 receptor	13682_47	0.769983	1.82787e-18	5.44504e-18	88	0.74	4.74759e-241	Y	Y	1	Both	TRUE
P14384	CPM	OID21054	Carboxypeptidase M	9416_77	0.722852	0	0	88	0.7	4.75707e-216	Y	Y	1	Both	FALSE
P04406	GAPDH	OID30600	Glyceraldehyde-3-phosphate dehydrogenase	3848_14	0.373692	0.000368227	0.000592205	88	0.14	5.42443e-07	N	Y	3	SomaScan only	FALSE
P17927	CR1	OID30697	Complement receptor type 1	19556_12	0.644503	1.23866e-11	3.32963e-11	88	0.69	4.97604e-195	Y	Y	1	Both	FALSE
P04792	HSPB1	OID20230	Heat shock protein beta-1	11103_24	0.812951	0	0	88	0.5	1.00353e-90	Y	Y	2	Both	FALSE
Q9UBX1	CTSF	OID21500	Cathepsin F	9212_22	0.785936	0	0	88	0.74	4.48809e-250	Y	Y	1	Both	TRUE
O00602	FCN1	OID30690	Ficolin-1	15582_25	0.683221	2.23861e-13	6.06088e-13	88	0.34	1.31023e-37	Y	Y	2	Both	FALSE
P02776	PF4	OID30764	Platelet factor 4	2697_7	0.777465	0	0	88	0.74	6.08984e-235	Y	Y	1	Both	TRUE
P46109	CRKL	OID20742	Crk-like protein	9877_28	0.831848	0	0	88	0.8	6.43807061782812e-319	N	Y	3	SomaScan only	TRUE
Q9UBQ7	GRHPR	OID30289	Glyoxylate reductase/hydroxypyruvate reductase	18295_102	0.556848	3.90559e-06	7.32461e-06	62	0.46	1.38477e-71	Y	Y	2	Both	FALSE
Q03403	TFF2	OID20787	Trefoil factor 2	9191_8	0.823444	0	0	52	0.78	1.23634e-286	Y	Y	1	Both	TRUE
P30740	SERPINB1	OID21088	Leukocyte elastase inhibitor	10737_96	0.911719	5.57312e-35	1.77741e-34	88	0.28	2.8521e-27	Y	Y	2	Both	FALSE
O00241	SIRPB1	OID20739	Signal-regulatory protein beta-1	6247_9	0.539088	4.3723e-06	8.12247e-06	66	0.46	1.3976e-76	Y	Y	2	Both	FALSE
Q9H3G5	CPVL	OID21435	Probable serine carboxypeptidase CPVL	8891_7	0.625057	0	0	88	0	0.980506	Y	N	3	Olink only	FALSE
P37235	HPCAL1	OID20615	Hippocalcin-like protein 1	17791_25	0.710084	0	0	88	0.53	1.24193e-102	Y	Y	1	Both	FALSE
Q16627	CCL14	OID20401	C-C motif chemokine 14	2900_53	0.588675	1.61865e-09	3.97274e-09	88	0.64	8.4855e-168	Y	Y	1	Both	FALSE
Q9BUD6	SPON2	OID20221	Spondin-2	8099_42	0.702247	0	0	88	0.62	3.35349e-156	Y	Y	1	Both	FALSE
P42785	PRCP	OID20337	Lysosomal Pro-X carboxypeptidase	5722_78	0.665405	0	0	88	0.61	1.64836e-145	Y	Y	1	Both	FALSE
P09467	FBP1	OID20227	Fructose-1,6-bisphosphatase 1	7206_20	0.513878	4.59301e-07	9.29302e-07	88	0.49	6.36342e-87	Y	Y	2	Both	FALSE
P36959	GMPR	OID20641	GMP reductase 1	19254_125	0.717921	0	0	88	0.4	4.17228e-55	Y	Y	2	Both	FALSE
Q9NZK5	ADA2	OID20394	Adenosine deaminase 2	6077_63	0.840261	1.39139e-24	4.30379e-24	88	0.63	3.32097e-159	Y	Y	1	Both	FALSE
Q9UHI8	ADAMTS1	OID30528	A disintegrin and metalloproteinase with thrombospondin motifs 1	3174_2	0.287979	0.00668529	0.00949395	88	-0.04	0.118963	Y	N	3	Olink only	FALSE
Q9NZ53	PODXL2	OID21487	Podocalyxin-like protein 2	10616_67	0.345172	0.00985362	0.0137512	55	-0.01	0.626002	Y	N	3	Olink only	FALSE
P54764	EPHA4	OID30622	Ephrin type-A receptor 4	16288_17	0.553027	4.04665e-08	8.95816e-08	88	0.46	1.40744e-73	Y	Y	2	Both	FALSE
Q9HCB6	SPON1	OID20759	Spondin-1	4297_62	0.613454	2.09407e-10	5.44748e-10	88	0.66	1.61774e-175	Y	Y	1	Both	FALSE
Q13508	ART3	OID20346	Ecto-ADP-ribosyltransferase 3	7970_315	0.860202	0	0	88	0.66	2.63174e-183	Y	Y	1	Both	FALSE
Q12841	FSTL1	OID30254	Follistatin-related protein 1	13112_179	0.379011	0.000299499	0.000485826	88	0.38	3.68116e-48	Y	Y	2	Both	FALSE
P54577	YARS1	OID31494	Tyrosine--tRNA ligase, cytoplasmic	19270_26	0.815135	0	0	88	0.63	7.90496e-164	N	Y	3	SomaScan only	FALSE
Q6UX06	OLFM4	OID30665	Olfactomedin-4	4769_10	0.843077	2.10521e-06	4.04903e-06	25	-0.04	0.128467	Y	N	3	Olink only	FALSE
P09668	CTSH	OID20113	Pro-cathepsin H	8465_52	0.529059	1.86281e-07	3.88029e-07	88	0.37	1.04852e-48	Y	Y	2	Both	FALSE
Q9UBG3	CRNN	OID21427	Cornulin	17738_7	0.497219	0.00571648	0.00815918	30	0.2	4.16407e-14	Y	Y	2	Both	FALSE
Q07654	TFF3	OID20371	Trefoil factor 3	4721_54	0.686644	0	0	88	0.72	8.7378e-231	Y	Y	1	Both	FALSE
Q07654	TFF3	OID20371	Trefoil factor 3	8323_163	0.686644	0	0	88	0.65	1.6292e-175	Y	Y	1	Both	FALSE
Q9UK05	GDF2	OID20202	Growth/differentiation factor 2	4880_21	-0.176024	0.100867	0.126956	88	0.53	4.94507e-107	N	N	3	None	FALSE
O75326	SEMA7A	OID20283	Semaphorin-7A	7019_13	0.717813	3.54766e-15	9.96346e-15	88	0.42	2.23561e-61	Y	Y	2	Both	FALSE
Q9UL46	PSME2	OID20989	Proteasome activator complex subunit 2	17694_32	0.696612	0	0	88	0.72	4.90524e-232	Y	Y	1	Both	FALSE
P26842	CD27	OID21527	CD27 antigen	5412_53	-0.164589	0.36651	0.415035	32	-0.03	0.239281	Y	N	3	Olink only	FALSE
P31949	S100A11	OID20130	Protein S100-A11	14011_17	0.575484	4.48924e-09	1.06702e-08	88	0.26	5.45707e-24	Y	Y	2	Both	FALSE
P22894	MMP8	OID21019	Neutrophil collagenase	9172_69	0.709661	0	0	68	0.4	6.68581e-56	Y	Y	2	Both	FALSE
P22692	IGFBP4	OID21158	Insulin-like growth factor-binding protein 4	2950_57	0.718344	0	0	88	0.31	1.3941e-34	Y	Y	2	Both	FALSE
O43639	NCK2	OID20683	Cytoplasmic protein NCK2	13615_60	0.677887	1.93167e-07	4.00894e-07	50	0.74	1.87902e-250	N	N	3	None	FALSE
Q6UWP8	SBSN	OID30398	Suprabasin	5724_58	0.538668	6.17422e-08	1.34052e-07	88	-0.06	0.0279698	Y	N	3	Olink only	FALSE
P48052	CPA2	OID21060	Carboxypeptidase A2	9276_7	0.620022	0.000344315	0.000555331	30	0.03	0.274425	Y	N	3	Olink only	FALSE
O75509	TNFRSF21	OID21052	Tumor necrosis factor receptor superfamily member 21	5404_53	0.57619	0.000372349	0.000597983	35	0.54	6.36995e-111	Y	Y	1	Both	FALSE
Q9BQ51	PDCD1LG2	OID21273	Programmed cell death 1 ligand 2	3004_67	0.423451	0.0100709	0.0140371	36	0.29	2.63463e-30	Y	Y	2	Both	FALSE
P35754	GLRX	OID20195	Glutaredoxin-1	18386_36	0.649995	0	0	88	0.21	1.74249e-16	Y	Y	2	Both	FALSE
Q92876	KLK6	OID21526	Kallikrein-6	3450_4	0.505021	5.2272e-07	1.05196e-06	88	0.06	0.0291385	Y	N	3	Olink only	FALSE
Q14624	ITIH4	OID30762	Inter-alpha-trypsin inhibitor heavy chain H4	4811_33	0.535293	1.26922e-07	2.69351e-07	88	0.42	3.88629e-59	Y	Y	2	Both	FALSE
P19022	CDH2	OID20170	Cadherin-2	3797_1	0.652724	0	0	88	0.05	0.0615515	Y	N	3	Olink only	FALSE
P13501	CCL5	OID20412	C-C motif chemokine 5	5480_49	0.780564	0	0	88	0.7	1.58034e-213	Y	Y	1	Both	FALSE
Q5T2D2	TREML2	OID21120	Trem-like transcript 2 protein	5736_1	0.643658	0	0	74	0.49	2.31674e-87	Y	Y	2	Both	FALSE
P09382	LGALS1	OID20154	Galectin-1	8046_9	0.416576	6.31475e-05	0.000108514	88	0.06	0.0184334	Y	N	3	Olink only	FALSE
P17931	LGALS3	OID20284	Galectin-3	3066_12	0.391286	0.000183553	0.000303413	88	0.55	6.31368e-117	Y	Y	1	Both	FALSE
P10599	TXN	OID30670	Thioredoxin	8813_160	0.70024	0	0	88	0.2	2.34714e-14	Y	N	3	Olink only	FALSE
Q15762	CD226	OID30556	CD226 antigen	5062_60	0.27713	0.00914218	0.0128059	88	0.11	3.34108e-05	Y	N	3	Olink only	FALSE
O14793	MSTN	OID20115	Growth/differentiation factor 8	14583_49	0.741256	0	0	88	0.27	5.03594e-25	Y	N	3	Olink only	FALSE
P11279	LAMP1	OID30416	Lysosome-associated membrane glycoprotein 1	16902_17	0.453788	1.129e-05	2.02324e-05	88	-0.04	0.174914	Y	N	3	Olink only	FALSE
P20700	LMNB1	OID31501	Lamin-B1	3889_64	0.362403	0.0497809	0.0648243	30	0.12	4.83166e-06	N	Y	3	SomaScan only	FALSE
P15090	FABP4	OID20245	Fatty acid-binding protein, adipocyte	15386_7	0.888274	0	0	88	0.74	1.26759e-248	Y	Y	1	Both	TRUE
P43490	NAMPT	OID21227	Nicotinamide phosphoribosyltransferase	5011_11	-0.103077	0.62269	0.668268	25	0.24	9.86273e-21	N	N	3	None	FALSE
P12111	COL6A3	OID20292	Collagen alpha-3(VI) chain	10511_10	0.223821	0.0362596	0.0480482	88	0.07	0.00939569	Y	Y	2	Both	FALSE
P12111	COL6A3	OID20292	Collagen alpha-3(VI) chain	11196_31	0.223821	0.0362596	0.0480482	88	0.69	3.13731e-201	Y	Y	1	Both	FALSE
Q8IUK5	PLXDC1	OID21258	Plexin domain-containing protein 1	9235_3	0.332095	0.00165825	0.00252313	88	-0.07	0.0073749	Y	N	3	Olink only	FALSE
Q9UMX5	NENF	OID31354	Neudesin	9219_70	-0.0369483	0.732068	0.767443	88	0.03	0.27717	N	N	3	None	FALSE
Q8NFT8	DNER	OID20712	Delta and Notch-like epidermal growth factor-related receptor	11442_1	0.668594	0	0	66	0.02	0.525066	Y	N	3	Olink only	FALSE
Q8NFT8	DNER	OID20712	Delta and Notch-like epidermal growth factor-related receptor	9769_48	0.668594	0	0	66	0.48	2.78848e-83	Y	Y	2	Both	FALSE
P08727	KRT19	OID20596	Keratin, type I cytoskeletal 19	15606_19	0.0841813	0.57261	0.621612	47	0	0.896958	Y	N	3	Olink only	FALSE
Q15102	PAFAH1B3	OID30998	Platelet-activating factor acetylhydrolase IB subunit alpha1	12374_8	-0.175889	0.420344	0.471738	23	0	0.975952	N	N	3	None	FALSE
Q15828	CST6	OID20293	Cystatin-M	14711_27	0.89671	0	0	88	0.57	1.93227e-125	Y	Y	1	Both	FALSE
P39059	COL15A1	OID30396	Collagen alpha-1(XV) chain	8974_172	0.595083	1.09609e-09	2.74998e-09	88	0.65	7.3548e-162	Y	Y	1	Both	FALSE
Q9NZD4	AHSP	OID21078	Alpha-hemoglobin-stabilizing protein	9025_5	0.944225	0	0	88	-0.01	0.624931	Y	N	3	Olink only	FALSE
Q93091	RNASE6	OID30689	Ribonuclease K6	5646_20	0.447949	0.000189278	0.000311963	66	0.43	1.71151e-63	Y	Y	2	Both	FALSE
P40189	IL6ST	OID20147	Interleukin-6 receptor subunit beta	2620_4	0.293573	0.00550274	0.00790406	88	0.31	2.67039e-33	Y	Y	2	Both	FALSE
P25815	S100P	OID20103	Protein S100-P	9926_4	0.410089	0.000264111	0.000430898	76	0.06	0.0270491	Y	N	3	Olink only	FALSE
Q6UXK5	LRRN1	OID20438	Leucine-rich repeat neuronal protein 1	11293_14	0.768125	2.47505e-18	7.31501e-18	88	0.05	0.0463628	Y	N	3	Olink only	FALSE
Q96FQ6	S100A16	OID20878	Protein S100-A16	17836_17	-0.021978	0.949418	0.957212	13	0.15	1.52647e-08	Y	Y	2	Both	FALSE
P09601	HMOX1	OID20217	Heme oxygenase 1	17398_55	-0.0103896	0.966249	0.973144	21	0.73	4.33757e-240	Y	Y	1	Both	FALSE
P12830	CDH1	OID20353	Cadherin-1	18429_10	0.706351	0	0	88	0.17	2.45744e-10	Y	N	3	Olink only	FALSE
Q9NTU7	CBLN4	OID21386	Cerebellin-4	5688_65	0.718309	0	0	88	0.66	5.53895e-181	Y	Y	1	Both	FALSE
Q96C24	SYTL4	OID30339	Synaptotagmin-like protein 4	11563_51	0.651012	1.19945e-05	2.14608e-05	39	0.14	5.12649e-07	Y	Y	2	Both	FALSE
Q96C24	SYTL4	OID30339	Synaptotagmin-like protein 4	9090_9	0.651012	1.19945e-05	2.14608e-05	39	0.46	6.82723e-71	Y	Y	2	Both	FALSE
P15086	CPB1	OID20289	Carboxypeptidase B	15375_49	0.819925	0	0	88	0.85	0	Y	Y	1	Both	TRUE
P16233	PNLIP	OID30693	Pancreatic triacylglycerol lipase	15613_16	0.857983	4.1834e-23	1.28344e-22	76	0.87	0	Y	Y	1	Both	TRUE
Q86VB7	CD163	OID20360	Scavenger receptor cysteine-rich type 1 protein M130	5028_59	0.880966	0	0	88	0.72	6.89539e-229	Y	Y	1	Both	TRUE
P41159	LEP	OID20187	Leptin	8484_24	0.922317	0	0	88	0.91	0	Y	Y	1	Both	TRUE
O00194	RAB27B	OID30354	Ras-related protein Rab-27B	13596_3	0.80212	0	0	88	0.05	0.0521253	N	N	3	None	FALSE
Q8TEU8	WFIKKN2	OID20785	WAP, Kazal, immunoglobulin, Kunitz and NTR domain-containing protein 2	3235_50	0.500205	5.70765e-06	1.0495e-05	76	0.67	5.06812e-187	Y	Y	1	Both	FALSE
Q96IU4	ABHD14B	OID20921	Putative protein-lysine deacylase ABHD14B	19325_21	0.584322	3.69384e-09	8.87306e-09	88	0.08	0.00139874	Y	N	3	Olink only	FALSE
P54727	RAD23B	OID21166	UV excision repair protein RAD23 homolog B	12522_6	0.762428	6.16203e-18	1.80699e-17	88	0.68	8.07408e-195	Y	Y	1	Both	FALSE
Q99536	VAT1	OID21382	Synaptic vesicle membrane protein VAT-1 homolog	18175_65	0.185922	0.0828958	0.105393	88	-0.11	1.59485e-05	Y	Y	2	Both	FALSE
P10646	TFPI	OID20388	Tissue factor pathway inhibitor	3336_50	0.683932	0	0	88	0.48	7.63324e-84	Y	Y	2	Both	FALSE
Q11201	ST3GAL1	OID21322	CMP-N-acetylneuraminate-beta-galactosamide-alpha-2,3-sialyltransferase 1	5657_28	0.129246	0.401795	0.453173	44	0.33	2.21463e-37	Y	Y	2	Both	FALSE
Q6PI73	LILRA6	OID30346	Leukocyte immunoglobulin-like receptor subfamily A member 6	7059_14	0.662729	4.22844e-09	1.00715e-08	64	0.78	2.14504e-280	Y	Y	1	Both	FALSE
P49747	COMP	OID20405	Cartilage oligomeric matrix protein	8043_153	0.732697	0	0	88	0.66	2.54123e-183	Y	Y	1	Both	FALSE
Q9H8J5	MANSC1	OID21492	MANSC domain-containing protein 1	9557_5	0.604822	3.23814e-11	8.60204e-11	88	0.63	7.31154e-164	Y	Y	1	Both	FALSE
P15311	EZR	OID21017	Ezrin	9753_17	0.464848	6.52327e-06	1.19558e-05	88	0.24	5.28237e-21	Y	N	3	Olink only	FALSE
Q8TEA8	DTD1	OID30580	D-aminoacyl-tRNA deacylase 1	19194_9	0.846204	0	0	78	0.73	6.41844e-224	Y	Y	1	Both	TRUE
O15335	CHAD	OID30660	Chondroadherin	13460_4	0.507284	4.55994e-07	9.24268e-07	88	0.82	0	Y	Y	1	Both	FALSE
Q10588	BST1	OID21051	ADP-ribosyl cyclase/cyclic ADP-ribose hydrolase 2	4535_50	0.851573	0	0	88	0.71	1.94611e-221	Y	Y	1	Both	TRUE
P23381	WARS1	OID21084	Tryptophan--tRNA ligase, cytoplasmic	9870_17	0.808284	0	0	88	0.51	2.75506e-95	Y	Y	1	Both	FALSE
O14773	TPP1	OID20750	Tripeptidyl-peptidase 1	17691_1	0.504142	4.71493e-06	8.74081e-06	76	0.62	7.78862e-153	Y	Y	1	Both	FALSE
P20062	TCN2	OID20341	Transcobalamin-2	15560_52	0.52897	1.87283e-07	3.89396e-07	88	-0.01	0.785814	Y	Y	2	Both	FALSE
P20062	TCN2	OID20341	Transcobalamin-2	5584_21	0.52897	1.87283e-07	3.89396e-07	88	0.46	2.2044e-75	Y	Y	2	Both	FALSE
O75015	FCGR3B	OID20387	Low affinity immunoglobulin gamma Fc region receptor III-B	3311_27	0.689902	0	0	88	0.26	5.56067e-23	Y	Y	2	Both	FALSE
Q9BXN1	ASPN	OID30315	Asporin	6451_64	0.30394	0.0569704	0.0735517	40	0.56	6.87253e-116	Y	Y	1	Both	FALSE
P52799	EFNB2	OID30954	Ephrin-B2	14131_37	0.199788	0.0795389	0.101583	78	0.34	5.9068e-40	N	Y	3	SomaScan only	FALSE
P52799	EFNB2	OID30954	Ephrin-B2	8772_5	0.199788	0.0795389	0.101583	78	-0.09	0.000687767	N	N	3	None	FALSE
O76061	STC2	OID21157	Stanniocalcin-2	6231_46	0.551055	4.61587e-08	1.01191e-07	88	0	0.978579	Y	N	3	Olink only	FALSE
O15467	CCL16	OID20334	C-C motif chemokine 16	4913_78	0.829999	0	0	88	0.73	4.78156e-245	Y	Y	1	Both	TRUE
Q16674	MIA	OID21531	Melanoma-derived growth regulatory protein	2687_2	0.191697	0.336569	0.382665	27	0.65	4.31015e-175	Y	Y	1	Both	FALSE
P08217	CELA2A	OID30411	Chymotrypsin-like elastase family member 2A	7140_1	0.840901	0	0	40	0.67	7.99338e-181	Y	Y	1	Both	FALSE
Q9Y2Y8	PRG3	OID30383	Proteoglycan 3	9015_1	0.841814	0	0	54	0.64	1.50636e-156	Y	Y	1	Both	FALSE
Q99727	TIMP4	OID21147	Metalloproteinase inhibitor 4	6462_12	0.763736	0.00360204	0.0052883	13	0.78	4.93778e-294	Y	Y	1	Both	TRUE
P25774	CTSS	OID21056	Cathepsin S	3181_50	0.259043	0.0150246	0.0206109	88	0.47	7.27592e-81	Y	Y	2	Both	FALSE
P27348	YWHAQ	OID30605	14-3-3 protein theta	7625_27	0.872671	0	0	88	0.51	2.71207e-92	N	N	3	None	FALSE
O43291	SPINT2	OID20720	Kunitz-type protease inhibitor 2	2843_13	0.0515385	0.806655	0.836285	25	0.4	1.75991e-56	Y	Y	2	Both	FALSE
Q9NRR1	CYTL1	OID30374	Cytokine-like protein 1	8402_22	0.436575	0.0037088	0.00543091	43	0.57	7.74641e-118	Y	Y	1	Both	FALSE
P35442	THBS2	OID21104	Thrombospondin-2	14111_15	0.38925	0.00133841	0.00205029	66	0.12	2.61622e-06	Y	Y	2	Both	FALSE
P35442	THBS2	OID21104	Thrombospondin-2	3339_33	0.38925	0.00133841	0.00205029	66	0.58	2.69189e-132	Y	Y	1	Both	FALSE
Q9UHV9	PFDN2	OID20892	Prefoldin subunit 2	19243_2	0.166282	0.29259	0.337076	42	0.34	1.84701e-41	N	Y	3	SomaScan only	FALSE
P09104	ENO2	OID21046	Gamma-enolase	10339_48	0.851203	0	0	88	0.61	6.5029e-150	Y	Y	1	Both	FALSE
P14207	FOLR2	OID21062	Folate receptor beta	15587_20	0.612518	0	0	88	0.58	7.67135e-130	Y	Y	1	Both	FALSE
O60760	HPGDS	OID21266	Hematopoietic prostaglandin D synthase	12549_33	0.3534	0.0409902	0.0541263	34	0.61	3.4375e-148	Y	Y	1	Both	FALSE
Q99538	LGMN	OID20773	Legumain	3622_33	0.538464	2.17557e-06	4.17724e-06	68	0.65	6.23485e-173	Y	Y	1	Both	FALSE
O75791	GRAP2	OID20192	GRB2-related adapter protein 2	16074_12	0.669812	8.38031e-07	1.65989e-06	46	0.2	1.46656e-14	Y	Y	2	Both	FALSE
O75791	GRAP2	OID20192	GRB2-related adapter protein 2	5265_12	0.669812	8.38031e-07	1.65989e-06	46	-0.19	4.12644e-13	Y	N	3	Olink only	FALSE
Q15126	PMVK	OID20850	Phosphomevalonate kinase	12450_42	0.632699	6.83037e-06	1.24781e-05	44	0.75	5.70019e-260	Y	Y	1	Both	FALSE
O43915	VEGFD	OID20662	Vascular endothelial growth factor D	13098_93	0.703349	0	0	76	0.61	5.06202e-147	Y	Y	1	Both	FALSE
O43915	VEGFD	OID20662	Vascular endothelial growth factor D	14705_1	0.703349	0	0	76	0.46	1.4165e-75	Y	Y	2	Both	FALSE
P43487	RANBP1	OID30258	Ran-specific GTPase-activating protein	18191_23	0.835564	0	0	88	0.7	1.37725e-203	Y	Y	1	Both	FALSE
O95393	BMP10	OID30575	Bone morphogenetic protein 10	3587_53	0.565561	8.25055e-07	1.63706e-06	68	0.14	8.40926e-08	Y	Y	2	Both	FALSE
P46531	NOTCH1	OID20311	Neurogenic locus notch homolog protein 1	5107_7	0.351449	0.000843311	0.00130963	88	0.21	2.69697e-15	Y	Y	2	Both	FALSE
O00585	CCL21	OID20686	C-C motif chemokine 21	2516_57	0.382433	0.00384621	0.0056103	56	0.44	8.98808e-67	Y	Y	2	Both	FALSE
O14618	CCS	OID20973	Copper chaperone for superoxide dismutase	13068_139	0.722152	0	0	80	0.09	0.00104855	Y	Y	2	Both	FALSE
P35052	GPC1	OID21438	Glypican-1	8697_38	0.417738	6.00085e-05	0.000103277	88	0.41	1.00904e-60	Y	Y	2	Both	FALSE
Q15818	NPTX1	OID21074	Neuronal pentraxin-1	9256_78	0.562327	5.27892e-05	9.14095e-05	47	0.57	3.95219e-127	Y	Y	1	Both	FALSE
Q06418	TYRO3	OID20161	Tyrosine-protein kinase receptor TYRO3	2611_72	0.190868	0.0985914	0.12423	76	0.31	1.45539e-33	Y	Y	2	Both	FALSE
P21695	GPD1	OID31358	Glycerol-3-phosphate dehydrogenase [NAD(+)], cytoplasmic	13697_51	0.573139	9.55751e-09	2.20213e-08	88	0.28	3.93956e-27	Y	Y	2	Both	FALSE
Q96GG9	DCUN1D1	OID30830	DCN1-like protein 1	17366_6	0.227126	0.163926	0.199432	39	-0.02	0.545417	N	N	3	None	FALSE
P48507	GCLM	OID30059	Glutamate--cysteine ligase regulatory subunit	18214_2	0.683438	0	0	88	0.78	1.20982e-282	Y	Y	1	Both	FALSE
Q9H3K6	BOLA2B	OID30267	BolA-like protein 2	8404_102	0.690606	0	0	88	0.24	1.32858e-19	Y	N	3	Olink only	FALSE
Q5VY43	PEAR1	OID20257	Platelet endothelial aggregation receptor 1	8275_31	0.0793385	0.461757	0.513673	88	0.28	1.49657e-26	Y	Y	2	Both	FALSE
Q5VY43	PEAR1	OID20257	Platelet endothelial aggregation receptor 1	8892_14	0.0793385	0.461757	0.513673	88	0.28	6.27057e-27	Y	Y	2	Both	FALSE
Q86VZ4	LRP11	OID20185	Low-density lipoprotein receptor-related protein 11	15472_16	0.328003	0.015464	0.021188	54	0.61	3.17007e-151	Y	Y	1	Both	FALSE
Q86VZ4	LRP11	OID20185	Low-density lipoprotein receptor-related protein 11	6713_4	0.328003	0.015464	0.021188	54	0.45	1.77869e-71	Y	Y	2	Both	FALSE
P09603	CSF1	OID20719	Macrophage colony-stimulating factor 1	3738_54	0.77153	0	0	88	0.12	1.19111e-05	Y	N	3	Olink only	FALSE
Q9HAT2	SIAE	OID21503	Sialate O-acetylesterase	9263_57	0.599908	4.64206e-10	1.19111e-09	88	0.52	8.75309e-103	Y	Y	1	Both	FALSE
Q16663	CCL15	OID20328	C-C motif chemokine 15	18289_16	0.755466	1.81564e-17	5.29678e-17	88	0.64	4.00384e-169	Y	Y	1	Both	FALSE
O43583	DENR	OID30493	Density-regulated protein	19287_59	0.689077	6.41913e-07	1.28269e-06	44	0.61	1.24583e-142	N	N	3	None	FALSE
P47929	LGALS7B	OID21406	Galectin-7	9196_8	0.190196	0.272644	0.317663	35	0.01	0.824592	Y	N	3	Olink only	FALSE
P22304	IDS	OID20619	Iduronate 2-sulfatase	3198_4	0.305548	0.00379295	0.00554695	88	0.06	0.0168998	Y	Y	2	Both	FALSE
Q9Y2E5	MAN2B2	OID30306	Epididymis-specific alpha-mannosidase	9251_28	0.88296	5.52946e-30	1.74379e-29	88	0.62	1.01072e-143	Y	Y	1	Both	FALSE
P14555	PLA2G2A	OID20274	Phospholipase A2, membrane associated	2692_74	0.677992	9.8326e-06	1.76768e-05	36	0.7	2.17784e-210	Y	Y	1	Both	FALSE
Q6UWN8	SPINK6	OID21450	Serine protease inhibitor Kazal-type 6	5731_1	0.906821	0	0	36	0.65	2.26381e-174	Y	Y	1	Both	FALSE
P06280	GLA	OID30594	Alpha-galactosidase A	15588_17	0.444918	0.000265599	0.000432701	64	0.45	1.35594e-70	Y	Y	2	Both	FALSE
P20061	TCN1	OID30687	Transcobalamin-1	19614_8	0.36275	0.000514016	0.000813919	88	0.33	4.15182e-37	Y	Y	2	Both	FALSE
P80188	LCN2	OID20392	Neutrophil gelatinase-associated lipocalin	2836_68	0.816486	3.19011e-22	9.73414e-22	88	0.69	9.11488e-202	Y	Y	1	Both	FALSE
Q8N1Q1	CA13	OID20225	Carbonic anhydrase 13	3420_21	0.577366	4.76243e-08	1.04e-07	76	0.76	9.71072e-272	Y	Y	1	Both	FALSE
P07741	APRT	OID20927	Adenine phosphoribosyltransferase	10088_37	0.651228	0	0	88	0.64	1.07837e-167	Y	Y	1	Both	FALSE
P07478	PRSS2	OID20364	Trypsin-2	5034_79	0.822919	0	0	88	0.78	1.61167e-293	Y	Y	1	Both	TRUE
Q86SJ2	AMIGO2	OID21370	Amphoterin-induced protein 2	14134_49	0.395284	0.000155885	0.000260346	88	0.4	6.76283e-57	Y	Y	2	Both	FALSE
O94985	CLSTN1	OID20874	Calsyntenin-1	15521_4	0.207302	0.0527784	0.0684906	88	0.14	1.18257e-07	N	Y	3	SomaScan only	FALSE
Q02763	TEK	OID21496	Angiopoietin-1 receptor	3773_15	0.470043	5.01085e-06	9.24387e-06	88	0.37	6.62125e-49	Y	Y	2	Both	FALSE
P01275	GCG	OID21263	Pro-glucagon	4891_50	0.568428	7.65239e-05	0.000130507	44	0.63	1.52203e-160	N	N	3	None	FALSE
P04746	AMY2A	OID20333	Pancreatic alpha-amylase	18917_53	0.736413	0	0	88	0.75	2.62747e-260	Y	Y	1	Both	TRUE
P19971	TYMP	OID20234	Thymidine phosphorylase	11361_73	0.774506	0	0	88	0.38	4.81064e-50	Y	Y	2	Both	FALSE
Q16651	PRSS8	OID20763	Prostasin	15513_108	0.674165	9.75278e-08	2.10533e-07	53	0.56	1.93442e-116	Y	Y	1	Both	FALSE
P07711	CTSL	OID20228	Procathepsin L	9275_2	-0.0619915	0.565454	0.615027	88	0.12	7.37073e-06	Y	Y	2	Both	FALSE
Q5KU26	COLEC12	OID20738	Collectin-12	5457_5	0.784723	0	0	75	0	0.925983	Y	Y	2	Both	FALSE
Q15517	CDSN	OID20667	Corneodesmosin	7085_81	-0.299495	0.0267069	0.0358527	55	-0.01	0.71952	N	N	3	None	FALSE
P48745	CCN3	OID20299	CCN family member 3	2737_22	0.412634	0.000858141	0.00133083	63	0.03	0.211482	Y	Y	2	Both	FALSE
P21980	TGM2	OID20141	Protein-glutamine gamma-glutamyltransferase 2	18934_50	0.743076	0	0	76	0.49	1.29416e-89	Y	Y	2	Both	FALSE
P55291	CDH15	OID21005	Cadherin-15	11215_6	0.46129	0.00964343	0.0134745	31	-0.11	3.16124e-05	Y	N	3	Olink only	FALSE
P55291	CDH15	OID21005	Cadherin-15	5410_53	0.46129	0.00964343	0.0134745	31	-0.11	2.70199e-05	Y	N	3	Olink only	FALSE
O95467	GNAS	OID31008	Neuroendocrine secretory protein 55	5757_45	0	1	1	33	-0.04	0.161965	Y	N	3	Olink only	FALSE
Q96PD5	PGLYRP2	OID30742	N-acetylmuramoyl-L-alanine amidase	5601_2	0.752897	0	0	88	0.4	7.73407e-54	Y	Y	2	Both	FALSE
P22748	CA4	OID20241	Carbonic anhydrase 4	14069_61	0.210496	0.112644	0.140525	58	-0.02	0.440267	Y	N	3	Olink only	FALSE
Q9GZZ8	LACRT	OID31367	Extracellular glycoprotein lacritin	7163_26	0.112088	0.704285	0.745209	14	0.08	0.00316083	Y	Y	2	Both	FALSE
O14594	NCAN	OID21055	Neurocan core protein	15573_110	0.220025	0.0715227	0.0915523	68	0.69	1.14835e-203	Y	Y	1	Both	FALSE
O75594	PGLYRP1	OID20338	Peptidoglycan recognition protein 1	3329_14	0.746892	0	0	88	0.54	2.55497e-110	Y	Y	1	Both	FALSE
Q9H2A7	CXCL16	OID20282	C-X-C motif chemokine 16	2436_49	0.638163	1.55955e-06	3.02012e-06	49	0.53	7.23784e-107	Y	Y	1	Both	FALSE
P01225	FSHB	OID30233	Follitropin subunit beta	8036_75	0.881538	2.2265e-06	4.26053e-06	25	0.04	0.104404	Y	N	3	Olink only	FALSE
P30040	ERP29	OID30578	Endoplasmic reticulum resident protein 29	13728_19	0.733479	0	0	76	0.57	9.22375e-118	Y	N	3	Olink only	FALSE
P04054	PLA2G1B	OID20252	Phospholipase A2	4910_21	0.730421	5.38161e-10	1.37462e-09	53	0.39	1.64844e-52	Y	N	3	Olink only	FALSE
P26022	PTX3	OID20570	Pentraxin-related protein PTX3	6447_73	0.652273	8.35021e-09	1.93581e-08	65	0	0.992626	Y	N	3	Olink only	FALSE
P49767	VEGFC	OID21524	Vascular endothelial growth factor C	3132_1	0.0879121	0.778501	0.810072	13	0.59	3.41352e-134	Y	Y	1	Both	FALSE
P50583	NUDT2	OID21308	Bis(5'-nucleosyl)-tetraphosphatase [asymmetrical]	16583_8	0.537813	0.000175456	0.000291309	45	0.63	3.69349e-163	Y	Y	1	Both	FALSE
Q7Z4W1	DCXR	OID21480	L-xylulose reductase	17758_79	0.819307	2.37004e-17	6.89633e-17	67	0.72	5.47123e-234	Y	Y	1	Both	TRUE
Q14696	MESD	OID21099	LRP chaperone MESD	15299_102	0.823271	0	0	88	0.6	5.78064e-145	Y	Y	1	Both	FALSE
O60462	NRP2	OID21081	Neuropilin-2	15387_44	0.603691	4.78657e-10	1.22541e-09	88	0.41	4.01688e-59	Y	Y	2	Both	FALSE
Q05315	CLC	OID20126	Galectin-10	11094_104	0.600794	1.20613e-07	2.57415e-07	68	0.03	0.291236	Y	N	3	Olink only	FALSE
Q9Y275	TNFSF13B	OID20272	Tumor necrosis factor ligand superfamily member 13B	3059_50	0.418037	5.92239e-05	0.000102238	88	0.47	1.27618e-79	Y	Y	2	Both	FALSE
P09958	FURIN	OID21514	Furin	6276_16	0.600936	0.00028676	0.000465831	33	0.05	0.0500681	Y	N	3	Olink only	FALSE
P13686	ACP5	OID20314	Tartrate-resistant acid phosphatase type 5	3232_28	0.512605	0.00188445	0.00284811	35	0.69	3.59384e-201	Y	Y	1	Both	FALSE
Q9BZR6	RTN4R	OID21424	Reticulon-4 receptor	5105_2	0.38674	0.000612126	0.000957189	76	0.72	5.73441e-235	Y	Y	1	Both	FALSE
P43234	CTSO	OID20660	Cathepsin O	9264_11	0.081993	0.515215	0.566385	65	0.39	1.73262e-53	Y	Y	2	Both	FALSE
O95166	GABARAP	OID31414	Gamma-aminobutyric acid receptor-associated protein	17735_130	0.306322	0.0260926	0.0351114	53	0.12	7.83888e-06	N	N	3	None	FALSE
P47972	NPTX2	OID30390	Neuronal pentraxin-2	6521_35	0.704796	3.57966e-08	7.98704e-08	51	0.32	1.44054e-33	Y	Y	2	Both	FALSE
P09237	MMP7	OID20087	Matrilysin	2789_26	0.70751	0.000337407	0.000544968	22	0.74	4.2951e-253	Y	Y	1	Both	TRUE
P48304	REG1B	OID20266	Lithostathine-1-beta	16770_3	0.70896	0	0	65	0.77	5.71633e-281	Y	Y	1	Both	TRUE
O00233	PSMD9	OID21304	26S proteasome non-ATPase regulatory subunit 9	13931_22	0.807721	0	0	88	0.7	2.17664e-216	Y	Y	1	Both	FALSE
P04155	TFF1	OID21154	Trefoil factor 1	9185_15	0.91453	1.29508e-06	2.51227e-06	26	0.41	1.32962e-58	Y	Y	2	Both	FALSE
Q02742	GCNT1	OID21379	Beta-1,3-galactosyl-O-glycosyl-glycoprotein beta-1,6-N-acetylglucosaminyltransferase	7016_12	-0.138462	0.637516	0.681586	14	0.03	0.221264	Y	N	3	Olink only	FALSE
Q9Y240	CLEC11A	OID21112	C-type lectin domain family 11 member A	2966_65	0.141172	0.189534	0.227643	88	0.63	1.72646e-163	Y	Y	1	Both	FALSE
Q9Y240	CLEC11A	OID21112	C-type lectin domain family 11 member A	4500_50	0.141172	0.189534	0.227643	88	0.64	7.72783e-168	Y	Y	1	Both	FALSE
P78423	CX3CL1	OID20976	Fractalkine	2827_23	0.119652	0.505671	0.558067	33	0.32	3.19153e-35	Y	Y	2	Both	FALSE
P41439	FOLR3	OID21485	Folate receptor gamma	15495_9	0.687182	0.000577339	0.000906559	22	0.45	9.41294e-73	Y	Y	2	Both	FALSE
P21589	NT5E	OID21498	5'-nucleotidase	15452_5	0.777362	0	0	76	0.44	2.0791e-68	Y	Y	2	Both	FALSE
Q04760	GLO1	OID20107	Lactoylglutathione lyase	9883_29	0.739513	0	0	88	0.49	4.93568e-89	Y	Y	2	Both	FALSE
P14543	NID1	OID20362	Nidogen-1	3213_65	0.75966	0	0	88	0.58	7.5263e-130	Y	Y	1	Both	FALSE
O76076	CCN5	OID21068	CCN family member 5	6392_7	0.52621	1.29184e-05	2.30366e-05	63	0.54	8.88967e-112	Y	Y	1	Both	FALSE
P02771	AFP	OID20978	Alpha-fetoprotein	5792_8	0.0417582	0.891519	0.911005	14	0.1	0.000104372	Y	Y	2	Both	FALSE
P00995	SPINK1	OID21097	Serine protease inhibitor Kazal-type 1	8243_55	0.724077	0	0	53	0.32	8.4644e-35	Y	Y	2	Both	FALSE
P00325	ADH1B	OID30612	All-trans-retinol dehydrogenase [NAD(+)] ADH1B	9834_62	0.79055	0	0	88	0.51	7.26112e-90	Y	Y	1	Both	FALSE
O60476	MAN1A2	OID30262	Mannosyl-oligosaccharide 1,2-alpha-mannosidase IB	9077_10	0.0671791	0.709437	0.748054	33	0.44	1.49e-66	Y	Y	2	Both	FALSE
Q99523	SORT1	OID20213	Sortilin	11300_32	0.465992	0.000160492	0.000267645	62	0.08	0.0030992	Y	N	3	Olink only	FALSE
Q14914	PTGR1	OID30297	Prostaglandin reductase 1	19617_5	0.779496	0	0	50	0.52	9.68786e-95	Y	Y	1	Both	FALSE
Q92854	SEMA4D	OID21020	Semaphorin-4D	5737_61	0.470501	4.89478e-06	9.04452e-06	88	0.35	3.04976e-42	Y	Y	2	Both	FALSE
P05413	FABP3	OID30351	Fatty acid-binding protein, heart	5437_63	0.775026	0.000241003	0.000394909	18	0.5	1.50794e-88	Y	N	3	Olink only	FALSE
P78552	IL13RA1	OID21504	Interleukin-13 receptor subunit alpha-1	2633_52	0.47318	3.22972e-06	6.11803e-06	88	0.29	1.08796e-28	Y	Y	2	Both	FALSE
Q6UXB2	CXCL17	OID20622	C-X-C motif chemokine 17	9495_10	0.745055	0.0032514	0.0047922	14	0.06	0.0288502	Y	N	3	Olink only	FALSE
O95817	BAG3	OID20972	BAG family molecular chaperone regulator 3	10078_5	0.309524	0.461806	0.513673	8	0.13	1.06444e-06	Y	Y	2	Both	FALSE
Q9Y266	NUDC	OID20623	Nuclear migration protein nudC	8887_21	0.103331	0.646249	0.688317	22	0.74	4.16485e-251	N	N	3	None	FALSE
Q9BXJ0	C1QTNF5	OID30618	Complement C1q tumor necrosis factor-related protein 5	7810_20	0.135993	0.287117	0.331786	63	0.28	2.51654e-25	Y	Y	2	Both	FALSE
P54317	PNLIPRP2	OID20775	Pancreatic lipase-related protein 2	15471_29	0.394443	0.00928758	0.0129934	43	0.83	0	Y	Y	1	Both	FALSE
P09326	CD48	OID20692	CD48 antigen	3292_75	0.649246	0	0	75	0.46	1.6851e-74	Y	Y	2	Both	FALSE
Q08334	IL10RB	OID20696	Interleukin-10 receptor subunit beta	2631_50	-0.429701	0.0472039	0.0615395	22	0.13	9.14658e-07	Y	Y	2	Both	FALSE
P07148	FABP1	OID20778	Fatty acid-binding protein, liver	11516_7	0.884453	0	0	61	0.58	3.43711e-126	Y	Y	1	Both	FALSE
O43508	TNFSF12	OID20624	Tumor necrosis factor ligand superfamily member 12	5939_42	0.125383	0.334734	0.380963	61	0.49	3.81313e-87	Y	Y	2	Both	FALSE
P80370	DLK1	OID20295	Protein delta homolog 1	6496_60	0.77299	0	0	65	0.84	0	Y	Y	1	Both	TRUE
P80370	DLK1	OID20295	Protein delta homolog 1	8380_244	0.77299	0	0	65	0.02	0.474463	Y	N	3	Olink only	FALSE
Q9UMF0	ICAM5	OID20145	Intercellular adhesion molecule 5	5124_69	0.660484	7.85645e-05	0.000133785	31	0.64	2.10678e-165	Y	Y	1	Both	FALSE
Q9UMF0	ICAM5	OID20145	Intercellular adhesion molecule 5	8245_27	0.660484	7.85645e-05	0.000133785	31	0.68	8.57069e-195	Y	Y	1	Both	FALSE
O60242	ADGRB3	OID20974	Adhesion G protein-coupled receptor B3	15365_41	-0.260606	0.469675	0.520887	10	0.05	0.0383614	Y	N	3	Olink only	FALSE
Q02790	FKBP4	OID20960	Peptidyl-prolyl cis-trans isomerase FKBP4	17722_5	0.095749	0.560746	0.611496	39	0.68	1.05921e-197	Y	Y	1	Both	FALSE
P18084	ITGB5	OID21522	Integrin beta-5	7755_37	0.255004	0.145239	0.178622	34	-0.06	0.0343898	Y	N	3	Olink only	FALSE
P52848	NDST1	OID31369	Bifunctional heparan sulfate N-deacetylase/N-sulfotransferase 1	6927_7	-0.139516	0.194465	0.232822	88	-0.02	0.353343	N	Y	3	SomaScan only	FALSE
Q16543	CDC37	OID21470	Hsp90 co-chaperone Cdc37	3879_50	0.670102	3.65972e-07	7.45817e-07	49	0.62	1.84665e-153	N	N	3	None	FALSE
P10746	UROS	OID30964	Uroporphyrinogen-III synthase	11248_43	0.579091	0.00151026	0.00230105	28	0.33	2.10399e-38	Y	Y	2	Both	FALSE
Q99650	OSMR	OID20356	Oncostatin-M-specific receptor subunit beta	10892_8	0.684178	0	0	88	0.03	0.319543	Y	Y	2	Both	FALSE
Q9NQR4	NIT2	OID30336	Omega-amidase NIT2	17808_37	0.497664	0.00566808	0.00812089	30	0.7	1.69232e-202	Y	Y	1	Both	FALSE
O43681	GET3	OID30303	ATPase GET3	13620_10	-0.025584	0.893483	0.912064	30	0.35	2.4438e-40	N	Y	3	SomaScan only	FALSE
P63098	PPP3R1	OID20902	Calcineurin subunit B type 1	15545_13	0.65895	0.00113255	0.00174679	22	0.58	8.11122e-133	N	N	3	None	FALSE
P51692	STAT5B	OID21277	Signal transducer and activator of transcription 5B	16551_14	0.687449	2.83613e-06	5.39964e-06	39	-0.2	2.57285e-14	N	N	3	None	FALSE
P09110	ACAA1	OID21269	3-ketoacyl-CoA thiolase, peroxisomal	17782_23	0.700734	0.00040581	0.000649346	22	0.54	2.88327e-110	Y	Y	1	Both	FALSE
Q9UJA9	ENPP5	OID20736	Ectonucleotide pyrophosphatase/phosphodiesterase family member 5	6556_5	0.757895	2.47356e-07	5.08679e-07	39	0.8	1.97626258336499e-322	Y	Y	1	Both	TRUE
P14415	ATP1B2	OID30118	Sodium/potassium-transporting ATPase subunit beta-2	7218_87	-0.0559006	0.805059	0.835397	22	0.05	0.0718472	N	Y	3	SomaScan only	FALSE
P08590	MYL3	OID30251	Myosin light chain 3	18376_19	0.952381	0.00114087	0.00175483	8	0.89	0	N	N	3	None	TRUE
O75351	VPS4B	OID31386	Vacuolar protein sorting-associated protein 4B	12668_7	0.692742	2.59568e-05	4.56468e-05	31	0.64	1.47752e-168	Y	Y	1	Both	FALSE
Q76LX8	ADAMTS13	OID20249	A disintegrin and metalloproteinase with thrombospondin motifs 13	3175_51	0.730199	6.89836e-16	1.95685e-15	88	0.49	2.20219e-86	Y	Y	2	Both	FALSE
Q6FHJ7	SFRP4	OID30648	Secreted frizzled-related protein 4	17447_52	0.45	0.229817	0.271689	9	0.76	3.56315e-257	Y	Y	1	Both	FALSE
Q9NQX5	NPDC1	OID20205	Neural proliferation differentiation and control protein 1	10424_31	0.678195	0.00136819	0.00209308	20	0.52	2.50102e-101	Y	Y	1	Both	FALSE
Q8WXI7	MUC16	OID21378	Mucin-16	15565_102	0.50303	0.143367	0.176704	10	0.16	3.94626e-10	Y	Y	2	Both	FALSE
P55010	EIF5	OID30156	Eukaryotic translation initiation factor 5	2612_5	0.435468	0.0190652	0.0259021	29	0.36	3.12536e-42	Y	N	3	Olink only	FALSE
P46926	GNPDA1	OID30197	Glucosamine-6-phosphate isomerase 1	8909_77	0.28093	0.014215	0.0196024	76	0.39	9.70411e-52	Y	Y	2	Both	FALSE
Q6PCB0	VWA1	OID21421	von Willebrand factor A domain-containing protein 1	6385_63	0.191176	0.460882	0.513658	17	0.41	6.02877e-59	Y	Y	2	Both	FALSE
Q9C0C4	SEMA4C	OID21329	Semaphorin-4C	7923_41	-0.271673	0.169971	0.205677	27	0.18	1.06598e-11	Y	Y	2	Both	FALSE
O43827	ANGPTL7	OID21412	Angiopoietin-related protein 7	6371_50	0.0714286	0.881994	0.90444	8	0.01	0.591382	Y	N	3	Olink only	FALSE
Q07507	DPT	OID20278	Dermatopontin	4979_34	0.952381	0.00114087	0.00175483	8	0.62	1.52456e-151	Y	Y	1	Both	FALSE
Q14554	PDIA5	OID31209	Protein disulfide-isomerase A5	5593_11	-0.0238095	0.976786	0.980259	8	0.11	2.30091e-05	Y	Y	2	Both	FALSE
P46783	RPS10	OID30070	40S ribosomal protein S10	13011_20	0.0979021	0.766288	0.798836	12	-0.01	0.772897	N	N	3	None	FALSE
Q8N386	LRRC25	OID21333	Leucine-rich repeat-containing protein 25	9317_4	0.762255	0.000573891	0.0009024	17	0.08	0.00339864	Y	N	3	Olink only	FALSE
Q8TCD5	NT5C	OID30294	5'(3')-deoxyribonucleotidase, cytosolic type	12560_9	0.0906863	0.729703	0.766682	17	0.72	3.35698e-220	Y	Y	1	Both	FALSE
Q9UI42	CPA4	OID30606	Carboxypeptidase A4	9267_2	0.319689	0.0854209	0.10836	30	0.49	8.06077e-83	Y	Y	2	Both	FALSE
P04118	CLPS	OID21156	Colipase	5749_53	0.547619	0.170982	0.20668	8	0.55	1.1683e-115	Y	Y	1	Both	FALSE
Q96BQ1	FAM3D	OID31514	Protein FAM3D	13102_1	0.563636	0.0957916	0.120972	10	0.84	0	Y	Y	1	Both	FALSE
P09681	GIP	OID30288	Gastric inhibitory polypeptide	16292_288	0.693958	0.000485315	0.000769551	22	0.66	9.58391e-170	Y	N	3	Olink only	FALSE
P09681	GIP	OID30288	Gastric inhibitory polypeptide	5755_29	0.693958	0.000485315	0.000769551	22	-0.03	0.323225	Y	N	3	Olink only	FALSE
O95727	CRTAM	OID20914	Cytotoxic and regulatory T-cell molecule	7968_15	0.697537	4.17311e-05	7.28197e-05	29	0.62	7.12305e-157	Y	Y	1	Both	FALSE
P01266	TG	OID31359	Thyroglobulin	18839_24	0.324696	0.0442363	0.0580729	39	0.13	1.37726e-06	Y	Y	2	Both	FALSE
O95994	AGR2	OID20896	Anterior gradient protein 2 homolog	4959_2	-0.162892	0.307717	0.352346	41	-0.01	0.79101	Y	N	3	Olink only	FALSE
P61457	PCBD1	OID30610	Pterin-4-alpha-carbinolamine dehydratase	11313_100	-0.104895	0.749479	0.782035	12	0.59	7.87871e-131	Y	Y	1	Both	FALSE
P05783	KRT18	OID21296	Keratin, type I cytoskeletal 18	5354_11	-0.384615	0.218387	0.259263	12	-0.07	0.00687183	Y	N	3	Olink only	FALSE
Q99895	CTRC	OID20752	Chymotrypsin-C	5626_20	0.524476	0.0838846	0.106531	12	-0.02	0.359184	Y	N	3	Olink only	FALSE
Q16762	TST	OID20868	Thiosulfate sulfurtransferase	12663_1	0.13986	0.667151	0.70924	12	-0.16	3.92398e-10	Y	N	3	Olink only	FALSE
P08138	NGFR	OID30300	Tumor necrosis factor receptor superfamily member 16	8374_5	0.531452	0.00241609	0.00359864	31	0.05	0.0460255	N	N	3	None	FALSE
O75071	EFCAB14	OID31460	EF-hand calcium-binding domain-containing protein 14	10830_5	0.738961	0.00019714	0.000324447	21	0.01	0.626628	Y	N	3	Olink only	FALSE
Q16719	KYNU	OID20669	Kynureninase	4559_64	0.447552	0.147205	0.18045	12	0.43	1.41486e-65	Y	Y	2	Both	FALSE
P52788	SMS	OID30853	Spermine synthase	18179_56	0.727061	1.58962e-07	3.33914e-07	39	0.18	1.18116e-11	N	N	3	None	FALSE
Q8N6Q3	CD177	OID21119	CD177 antigen	13116_25	0.780702	0.000118322	0.000199084	19	0.87	0	Y	Y	1	Both	TRUE
Q9NRV9	HEBP1	OID20063	Heme-binding protein 1	18225_13	-0.146853	0.651073	0.692801	12	0.05	0.057688	Y	Y	2	Both	FALSE
Q13287	NMI	OID31378	N-myc-interactor	17512_2	-0.111888	0.732775	0.767443	12	0.65	4.40422e-174	Y	N	3	Olink only	FALSE
Q15223	NECTIN1	OID30545	Nectin-1	8803_61	0.209609	0.0501533	0.0651589	88	0	0.963102	Y	N	3	Olink only	FALSE
Q6P5S2	LEG1	OID30608	Protein LEG1 homolog	7154_92	0.594406	0.0457531	0.0598554	12	0.24	2.13567e-19	Y	N	3	Olink only	FALSE
P20851	C4BPB	OID21481	C4b-binding protein beta chain	7155_46	0.409566	8.55637e-05	0.000145047	88	-0.08	0.00175236	Y	N	3	Olink only	FALSE
P12644	BMP4	OID20994	Bone morphogenetic protein 4	15667_39	0.733333	0.0311232	0.0414365	9	0.42	1.79017e-64	N	N	3	None	FALSE
P12644	BMP4	OID20994	Bone morphogenetic protein 4	6326_20	0.733333	0.0311232	0.0414365	9	-0.13	1.49964e-06	N	N	3	None	FALSE
O00451	GFRA2	OID21330	GDNF family receptor alpha-2	2515_14	0.561252	2.30096e-08	5.21644e-08	88	0.49	1.60537e-89	Y	Y	2	Both	FALSE
Q15256	PTPRR	OID31099	Receptor-type tyrosine-protein phosphatase R	6361_49	-0.316667	0.41008	0.461596	9	0.32	1.18011e-36	Y	N	3	Olink only	FALSE
P48060	GLIPR1	OID31517	Glioma pathogenesis-related protein 1	9265_10	-0.5	0.177662	0.214067	9	-0.09	0.000808079	Y	Y	2	Both	FALSE
O15116	LSM1	OID21210	U6 snRNA-associated Sm-like protein LSm1	17795_176	-0.4	0.291193	0.335809	9	0.42	1.75874e-64	N	N	3	None	FALSE
P07585	DCN	OID20106	Decorin	2666_53	0.284159	0.0325295	0.0432577	57	-0.09	0.00078175	Y	N	3	Olink only	FALSE
Q6YHK3	CD109	OID21108	CD109 antigen	3290_50	0.75892	0	0	88	0.58	4.07673e-130	Y	Y	1	Both	FALSE
P09960	LTA4H	OID21452	Leukotriene A-4 hydrolase	3204_2	0.500123	1.00464e-06	1.96574e-06	88	0.78	7.96668e-293	Y	Y	1	Both	FALSE
P02774	GC	OID30780	Vitamin D-binding protein	15589_1	-0.0418885	0.698386	0.73966	88	0.21	2.91474e-15	Y	Y	2	Both	FALSE
P09466	PAEP	OID20925	Glycodelin	8867_18	0.384506	0.00237106	0.00353624	61	0.03	0.268796	Y	N	3	Olink only	FALSE
P05155	SERPING1	OID30777	Plasma protease C1 inhibitor	4479_14	0.55139	4.51437e-08	9.93513e-08	88	0.31	1.33426e-31	Y	Y	2	Both	FALSE
Q9NQ79	CRTAC1	OID20279	Cartilage acidic protein 1	5632_6	0.764876	4.17715e-18	1.22813e-17	88	0.7	3.16907e-217	Y	Y	1	Both	FALSE
Q16610	ECM1	OID30736	Extracellular matrix protein 1	3366_51	0.63022	4.73029e-11	1.24778e-10	88	0.29	6.75396e-28	Y	Y	2	Both	FALSE
Q06033	ITIH3	OID20352	Inter-alpha-trypsin inhibitor heavy chain H3	7145_1	0.823659	0	0	88	0.63	3.46674e-162	Y	Y	1	Both	FALSE
P55058	PLTP	OID20238	Phospholipid transfer protein	15475_4	0.68173	0	0	88	0.19	8.34305e-13	Y	Y	2	Both	FALSE
P10909	CLU	OID30732	Clusterin	4542_24	0.400444	0.00012588	0.000211172	88	0.16	7.814e-09	Y	Y	2	Both	FALSE
P13727	PRG2	OID30381	Bone marrow proteoglycan	7258_5	0.768818	0	0	88	0.48	5.96064e-78	Y	Y	2	Both	FALSE
P04070	PROC	OID20402	Vitamin K-dependent protein C	2961_1	0.649695	0	0	88	0.22	2.1021e-17	Y	Y	2	Both	FALSE
P04070	PROC	OID20402	Vitamin K-dependent protein C	3758_68	0.649695	0	0	88	-0.05	0.0823665	Y	N	3	Olink only	FALSE
P04278	SHBG	OID30685	Sex hormone-binding globulin	4929_55	0.887993	0	0	88	0.89	0	Y	Y	1	Both	TRUE
P20138	CD33	OID21472	Myeloid cell surface antigen CD33	3166_92	0.638159	0	0	78	0.7	1.81933e-210	Y	Y	1	Both	FALSE
P08709	F7	OID20372	Coagulation factor VII	3184_25	0.726445	0	0	88	0.52	4.20086e-102	Y	Y	1	Both	FALSE
P43251	BTD	OID30754	Biotinidase	15644_1	0.604716	3.98748e-11	1.05678e-10	88	0.52	1.10056e-95	Y	Y	1	Both	FALSE
P17936	IGFBP3	OID20398	Insulin-like growth factor-binding protein 3	2571_12	0.715332	0	0	88	0.48	2.46813e-85	Y	Y	2	Both	FALSE
P0DMV8	HSPA1A	OID20718	Heat shock 70 kDa protein 1A	4124_24	0.773942	0	0	88	-0.26	1.55447e-22	Y	Y	2	Both	FALSE
P02461	COL3A1	OID30379	Collagen alpha-1(III) chain	18880_81	0.773115	0	0	88	0.59	1.97082e-131	Y	Y	1	Both	FALSE
P15291	B4GALT1	OID20780	Beta-1,4-galactosyltransferase 1	13381_49	0.612148	0	0	88	0.39	3.8139e-53	Y	Y	2	Both	FALSE
P22105	TNXB	OID21107	Tenascin-X	5698_60	0.630552	0	0	88	0.53	1.24837e-106	Y	Y	1	Both	FALSE
A8MVW5	HEPACAM2	OID31151	HEPACAM family member 2	9116_28	0.565877	1.19037e-07	2.54532e-07	78	-0.04	0.0974401	Y	N	3	Olink only	FALSE
Q9HCN6	GP6	OID21091	Platelet glycoprotein VI	3194_36	0.932157	1.04175e-39	3.35083e-39	88	0.78	1.39143e-293	Y	Y	1	Both	TRUE
Q8IZF2	ADGRF5	OID30349	Adhesion G protein-coupled receptor F5	6409_57	-0.0614279	0.568999	0.618287	88	-0.06	0.0165872	N	Y	3	SomaScan only	FALSE
Q14508	WFDC2	OID21505	WAP four-disulfide core domain protein 2	11388_75	0.812441	0	0	88	0.77	2.91369e-285	Y	Y	1	Both	TRUE
P19320	VCAM1	OID20396	Vascular cell adhesion protein 1	2967_8	0.817583	0	0	88	0.51	3.6327e-97	Y	Y	1	Both	FALSE
P40925	MDH1	OID30669	Malate dehydrogenase, cytoplasmic	3853_56	0.823152	7.54813e-23	2.30944e-22	88	0.77	4.65131e-269	Y	Y	1	Both	TRUE
O14791	APOL1	OID30708	Apolipoprotein L1	11510_31	0.150329	0.161845	0.197325	88	0.69	4.95035e-191	Y	Y	1	Both	FALSE
O14791	APOL1	OID30708	Apolipoprotein L1	9506_10	0.150329	0.161845	0.197325	88	0.09	0.000917649	Y	N	3	Olink only	FALSE
Q8NHL6	LILRB1	OID20323	Leukocyte immunoglobulin-like receptor subfamily B member 1	5090_49	0.328238	0.0018883	0.00285012	88	0.33	5.75454e-39	Y	Y	2	Both	FALSE
Q8N6C8	LILRA3	OID30376	Leukocyte immunoglobulin-like receptor subfamily A member 3	6391_52	0.907576	0	0	88	0.87	0	N	Y	3	SomaScan only	TRUE
Q8N423	LILRB2	OID20301	Leukocyte immunoglobulin-like receptor subfamily B member 2	5091_28	0.763297	0	0	63	0.64	1.3212e-166	Y	Y	1	Both	FALSE
Q12860	CNTN1	OID20307	Contactin-1	2974_61	0.851814	7.12213e-26	2.21512e-25	88	0.52	8.11594e-102	Y	Y	1	Both	FALSE
Q92496	CFHR4	OID30758	Complement factor H-related protein 4	6471_53	0.94213	0	0	88	0.91	0	Y	Y	1	Both	TRUE
Q86YW5	TREML1	OID30682	Trem-like transcript 1 protein	11147_17	0.87408	0	0	88	0.51	4.03331e-93	N	N	3	None	FALSE
Q86YW5	TREML1	OID30682	Trem-like transcript 1 protein	9329_28	0.87408	0	0	88	0.68	1.72405e-184	N	Y	3	SomaScan only	FALSE
O76074	PDE5A	OID30584	cGMP-specific 3',5'-cyclic phosphodiesterase	16805_5	0.858582	0	0	88	0.62	1.12785e-145	Y	Y	1	Both	FALSE
O76074	PDE5A	OID30584	cGMP-specific 3',5'-cyclic phosphodiesterase	5256_86	0.858582	0	0	88	0.68	8.75385e-183	Y	Y	1	Both	FALSE
O75023	LILRB5	OID20324	Leukocyte immunoglobulin-like receptor subfamily B member 5	7015_8	0.867423	0	0	88	0.85	0	Y	Y	1	Both	TRUE
P10912	GHR	OID30574	Growth hormone receptor	2948_58	0.876708	4.52267e-29	1.41443e-28	88	0.78	2.26754e-280	Y	Y	1	Both	TRUE
Q92859	NEO1	OID31066	Neogenin	8900_28	0.296584	0.00501838	0.00723261	88	0.36	1.71752e-46	Y	Y	2	Both	FALSE
Q13308	PTK7	OID20880	Inactive tyrosine-protein kinase 7	9525_1	0.203621	0.0572004	0.0736366	88	0.18	3.12535e-12	Y	Y	2	Both	FALSE
O43278	SPINT1	OID21109	Kunitz-type protease inhibitor 1	2828_82	0.846818	0	0	88	0.34	2.17967e-39	Y	Y	2	Both	FALSE
P16871	IL7R	OID21136	Interleukin-7 receptor subunit alpha	5089_11	0.730914	0	0	74	0.11	4.38148e-05	Y	Y	2	Both	FALSE
P07108	DBI	OID21143	Acyl-CoA-binding protein	16919_1	0.811965	0	0	88	0.77	2.17153e-286	Y	Y	1	Both	TRUE
P14151	SELL	OID30752	L-selectin	4831_4	0.717745	0	0	88	0.64	4.44261e-159	Y	Y	1	Both	FALSE
O75144	ICOSLG	OID21351	ICOS ligand	5061_27	0.551196	4.57288e-08	1.00443e-07	88	-0.03	0.233416	Y	Y	2	Both	FALSE
P63241	EIF5A	OID20423	Eukaryotic translation initiation factor 5A-1	5888_29	0.147811	0.169051	0.205004	88	0.05	0.072673	N	N	3	None	FALSE
P54108	CRISP3	OID30715	Cysteine-rich secretory protein 3	3187_52	0.760752	0	0	88	0	0.988843	Y	N	3	Olink only	FALSE
Q92692	NECTIN2	OID20222	Nectin-2	6245_4	0.133285	0.285274	0.330332	66	0.28	1.97133e-28	Y	Y	2	Both	FALSE
Q6P4E1	GOLM2	OID21044	Protein GOLM2	10613_33	0.527916	1.25315e-07	2.66441e-07	88	0.13	7.76893e-07	Y	N	3	Olink only	FALSE
Q6P4E1	GOLM2	OID21044	Protein GOLM2	8838_10	0.527916	1.25315e-07	2.66441e-07	88	0.14	1.28879e-07	Y	Y	2	Both	FALSE
P48357	LEPR	OID20128	Leptin receptor	5400_52	0.68372	0	0	88	0.4	4.01014e-58	Y	Y	2	Both	FALSE
Q02487	DSC2	OID21079	Desmocollin-2	13126_52	0.797489	0	0	88	0.39	7.04575e-55	Y	Y	2	Both	FALSE
P19961	AMY2B	OID20340	Alpha-amylase 2B	15556_49	0.678032	0	0	88	0.69	2.17027e-205	Y	Y	1	Both	FALSE
P35916	FLT4	OID21491	Vascular endothelial growth factor receptor 3	16035_8	0.734088	0	0	88	0.27	3.46027e-25	Y	Y	2	Both	FALSE
Q16288	NTRK3	OID21057	NT-3 growth factor receptor	2658_27	0.500123	1.00464e-06	1.96574e-06	88	0.47	3.09713e-80	Y	Y	2	Both	FALSE
P24821	TNC	OID20359	Tenascin	4155_3	0.567964	7.8721e-09	1.82872e-08	88	0.37	4.33169e-48	Y	Y	2	Both	FALSE
P17813	ENG	OID20287	Endoglin	4908_6	0.361012	0.000594652	0.000932448	88	0.26	2.30197e-23	Y	Y	2	Both	FALSE
Q13740	ALCAM	OID20273	CD166 antigen	5451_1	0.629495	0	0	88	0.41	5.1616e-60	Y	Y	2	Both	FALSE
P10721	KIT	OID20370	Mast/stem cell growth factor receptor Kit	2475_1	0.832782	0	0	88	0.56	3.51616e-118	Y	N	3	Olink only	FALSE
P42892	ECE1	OID20891	Endothelin-converting enzyme 1	8767_44	0.22015	0.0561803	0.0726546	76	0.02	0.481502	Y	N	3	Olink only	FALSE
P28838	LAP3	OID20436	Cytosol aminopeptidase	13959_7	0.556373	3.22674e-08	7.22815e-08	88	0.54	9.61851e-109	Y	Y	1	Both	FALSE
P28838	LAP3	OID20436	Cytosol aminopeptidase	15610_72	0.556373	3.22674e-08	7.22815e-08	88	0.58	2.53918e-129	Y	Y	1	Both	FALSE
P21802	FGFR2	OID21478	Fibroblast growth factor receptor 2	3808_76	0.0873764	0.477719	0.528252	68	-0.11	3.53319e-05	Y	N	3	Olink only	FALSE
Q99435	NELL2	OID20706	Protein kinase C-binding protein NELL2	6022_57	0.735462	0	0	88	0.17	1.47838e-10	Y	N	3	Olink only	FALSE
P19021	PAM	OID20291	Peptidyl-glycine alpha-amidating monooxygenase	5620_13	0.203727	0.0570694	0.0735517	88	0.36	2.61514e-45	Y	Y	2	Both	FALSE
Q8N149	LILRA2	OID21152	Leukocyte immunoglobulin-like receptor subfamily A member 2	15614_168	0.561956	2.18936e-08	4.97341e-08	88	0.41	4.06501e-60	Y	Y	2	Both	FALSE
P30044	PRDX5	OID20644	Peroxiredoxin-5, mitochondrial	5017_19	0.795622	0	0	88	0.31	1.54447e-32	Y	N	3	Olink only	FALSE
P32004	L1CAM	OID21484	Neural cell adhesion molecule L1	4246_40	0.585397	3.33429e-09	8.04362e-09	88	0.51	1.19022e-97	Y	Y	1	Both	FALSE
P37840	SNCA	OID30645	Alpha-synuclein	8458_111	0.583548	3.97068e-09	9.51782e-09	88	0.64	8.09203e-156	N	Y	3	SomaScan only	FALSE
Q16401	PSMD5	OID30918	26S proteasome non-ATPase regulatory subunit 5	10716_35	0.0874094	0.451937	0.504186	76	-0.01	0.668556	Y	N	3	Olink only	FALSE
P05164	MPO	OID21100	Myeloperoxidase	2580_83	0.66227	0	0	88	0.57	3.16952e-123	Y	Y	1	Both	FALSE
P13591	NCAM1	OID20354	Neural cell adhesion molecule 1	4498_62	0.553027	4.04665e-08	8.95816e-08	88	0.48	1.8153e-83	Y	Y	2	Both	FALSE
P00533	EGFR	OID20319	Epidermal growth factor receptor	19567_1	0.589071	1.56869e-09	3.87539e-09	88	0.03	0.279577	Y	N	3	Olink only	FALSE
P00533	EGFR	OID20319	Epidermal growth factor receptor	2677_1	0.589071	1.56869e-09	3.87539e-09	88	0.46	3.10562e-76	Y	Y	2	Both	FALSE
P30613	PKLR	OID20682	Pyruvate kinase PKLR	15607_56	0.674379	1.29103e-07	2.73467e-07	52	0.42	2.37449e-62	Y	Y	2	Both	FALSE
Q9H4A9	DPEP2	OID21305	Dipeptidase 2	8327_26	0.447697	1.22277e-05	2.18434e-05	88	0.02	0.516244	Y	Y	2	Both	FALSE
P08581	MET	OID20269	Hepatocyte growth factor receptor	2837_3	0.536334	7.21464e-08	1.56041e-07	88	0.51	8.91832e-97	Y	Y	1	Both	FALSE
P12931	SRC	OID21521	Proto-oncogene tyrosine-protein kinase Src	15433_4	0.903931	0	0	88	0.66	3.95658e-178	N	N	3	None	FALSE
P12931	SRC	OID21521	Proto-oncogene tyrosine-protein kinase Src	5488_74	0.903931	0	0	88	0.6	4.74334e-141	N	Y	3	SomaScan only	FALSE
P12821	ACE	OID30696	Angiotensin-converting enzyme	10714_7	0.71026	0	0	88	0.6	1.81296e-135	Y	Y	1	Both	FALSE
Q9NPH3	IL1RAP	OID21126	Interleukin-1 receptor accessory protein	14048_7	0.878205	2.76337e-29	8.66622e-29	88	0.74	9.64425e-254	Y	Y	1	Both	TRUE
P07307	ASGR2	OID30679	Asialoglycoprotein receptor 2	9474_22	0.75342	2.47742e-17	7.19024e-17	88	-0.05	0.063083	Y	N	3	Olink only	FALSE
P05121	SERPINE1	OID20342	Plasminogen activator inhibitor 1	2925_9	0.856187	0	0	88	0.77	2.37714e-279	Y	Y	1	Both	TRUE
P08174	CD55	OID20377	Complement decay-accelerating factor	5069_9	0.0353809	0.743031	0.777275	88	0.41	2.72023e-61	Y	Y	2	Both	FALSE
Q9Y6N7	ROBO1	OID20734	Roundabout homolog 1	5740_17	0.57763	6.65779e-09	1.54982e-08	88	0.37	1.55238e-46	Y	Y	2	Both	FALSE
Q9HCK4	ROBO2	OID21007	Roundabout homolog 2	5116_62	0.64547	8.77907e-06	1.58332e-05	41	0.46	7.85204e-76	Y	Y	2	Both	FALSE
P09525	ANXA4	OID20123	Annexin A4	17164_15	0.795974	0	0	88	0.73	6.17121e-246	Y	Y	1	Both	TRUE
P08236	GUSB	OID20296	Beta-glucuronidase	15562_24	0.858177	0	0	88	0.75	1.30493e-257	Y	Y	1	Both	TRUE
Q9HC56	PCDH9	OID31516	Protocadherin-9	10558_26	0.701208	0	0	88	0.52	9.32807e-102	Y	Y	1	Both	FALSE
P21583	KITLG	OID20196	Kit ligand	9377_25	0.814672	4.67484e-22	1.42261e-21	88	0.63	1.17595e-158	Y	N	3	Olink only	FALSE
Q9UKJ1	PILRA	OID21129	Paired immunoglobulin-like type 2 receptor alpha	10816_150	0.533479	1.06025e-06	2.0674e-06	76	-0.32	8.04374e-36	Y	Y	2	Both	FALSE
Q9UKJ1	PILRA	OID21129	Paired immunoglobulin-like type 2 receptor alpha	6402_8	0.533479	1.06025e-06	2.0674e-06	76	-0.32	7.91888e-35	Y	Y	2	Both	FALSE
Q9UKJ1	PILRA	OID21129	Paired immunoglobulin-like type 2 receptor alpha	8825_4	0.533479	1.06025e-06	2.0674e-06	76	0.01	0.74973	Y	N	3	Olink only	FALSE
Q99733	NAP1L4	OID31475	Nucleosome assembly protein 1-like 4	19188_21	0.590052	2.0325e-08	4.63574e-08	76	0.65	5.19246e-175	Y	Y	1	Both	FALSE
Q16881	TXNRD1	OID21135	Thioredoxin reductase 1, cytoplasmic	13967_14	0.446215	1.62734e-05	2.87522e-05	88	0.73	8.9935e-245	Y	N	3	Olink only	FALSE
P21709	EPHA1	OID20677	Ephrin type-A receptor 1	3431_54	0.679124	0	0	88	0.62	1.97734e-151	Y	Y	1	Both	FALSE
P00167	CYB5A	OID31171	Cytochrome b5	11287_14	0.22169	0.0381092	0.05044	88	0.08	0.00141512	N	Y	3	SomaScan only	FALSE
P04179	SOD2	OID21114	Superoxide dismutase [Mn], mitochondrial	5008_51	0.714557	0	0	88	0.02	0.478668	Y	N	3	Olink only	FALSE
P00390	GSR	OID30700	Glutathione reductase, mitochondrial	19273_3	0.498754	7.59124e-07	1.51155e-06	88	0.44	8.66441e-67	Y	Y	2	Both	FALSE
Q96RD9	FCRL5	OID21111	Fc receptor-like protein 5	6103_70	0.850234	0	0	88	-0.04	0.100596	Y	N	3	Olink only	FALSE
Q16270	IGFBP7	OID20236	Insulin-like growth factor-binding protein 7	3320_49	0.608734	3.13394e-10	8.11519e-10	88	0.45	6.19264e-72	Y	Y	2	Both	FALSE
P19256	CD58	OID20716	Lymphocyte function-associated antigen 3	10938_13	0.522384	2.78476e-07	5.70597e-07	88	0.03	0.221916	Y	Y	2	Both	FALSE
Q03013	GSTM4	OID30164	Glutathione S-transferase Mu 4	18895_54	-0.20979	0.513513	0.565064	12	0.44	5.02897e-65	Y	Y	2	Both	FALSE
P35968	KDR	OID21497	Vascular endothelial growth factor receptor 2	3651_50	0.531471	1.60732e-07	3.36673e-07	88	0.57	1.24131e-124	Y	Y	1	Both	FALSE
P52209	PGD	OID30344	6-phosphogluconate dehydrogenase, decarboxylating	4187_49	0.677222	0	0	88	0.52	2.73539e-97	Y	Y	1	Both	FALSE
Q9Y251	HPSE	OID30409	Heparanase	5604_30	0.843753	0	0	88	0.58	4.00092e-124	Y	Y	1	Both	FALSE
Q13231	CHIT1	OID20312	Chitotriosidase-1	3600_2	0.916047	0	0	88	0.86	0	Y	Y	1	Both	TRUE
P28799	GRN	OID21159	Progranulin	4992_49	0.48135	2.78372e-06	5.30882e-06	88	0.5	1.12393e-93	Y	Y	2	Both	FALSE
P48960	ADGRE5	OID20260	Adhesion G protein-coupled receptor E5	18881_7	0.742313	0	0	88	0.56	2.88503e-122	Y	Y	1	Both	FALSE
Q9UNZ2	NSFL1C	OID21022	NSFL1 cofactor p47	4250_23	0.829893	0	0	88	0.65	2.8871e-172	Y	Y	1	Both	FALSE
P37173	TGFBR2	OID21493	TGF-beta receptor type-2	5133_17	0.703399	0	0	74	-0.03	0.330698	Y	N	3	Olink only	FALSE
Q9BU40	CHRDL1	OID20771	Chordin-like protein 1	3362_61	0.617252	4.91343e-09	1.16295e-08	76	0.58	2.41414e-127	Y	Y	1	Both	FALSE
Q96H15	TIMD4	OID20375	T-cell immunoglobulin and mucin domain-containing protein 4	15449_33	0.887046	1.31111e-30	4.14633e-30	88	0.73	3.67809e-243	Y	Y	1	Both	TRUE
Q5VTT5	MYOM3	OID30633	Myomesin-3	13966_30	0.896393	0	0	88	0.35	3.96302e-41	Y	N	3	Olink only	FALSE
Q01973	ROR1	OID20224	Inactive tyrosine-protein kinase transmembrane receptor ROR1	2590_69	0.302477	0.0459703	0.0600699	44	0.54	6.6982e-111	Y	Y	1	Both	FALSE
P39060	COL18A1	OID20332	Collagen alpha-1(XVIII) chain	2201_17	0.578951	5.95967e-09	1.39306e-08	88	0.49	4.85712e-87	Y	Y	2	Both	FALSE
Q9H2X3	CLEC4M	OID30405	C-type lectin domain family 4 member M	3030_3	0.274986	0.214712	0.255168	22	0.03	0.222801	Y	N	3	Olink only	FALSE
Q9NNX6	CD209	OID20262	CD209 antigen	3029_52	0.539062	1.00232e-07	2.15958e-07	88	0.69	1.36116e-206	Y	Y	1	Both	FALSE
P12318	FCGR2A	OID20391	Low affinity immunoglobulin gamma Fc region receptor II-a	3309_2	0.697017	0	0	88	0.42	1.0955e-63	Y	Y	2	Both	FALSE
Q8TDQ0	HAVCR2	OID21137	Hepatitis A virus cellular receptor 2	11481_25	0.735714	0	0	64	-0.09	0.000306386	Y	N	3	Olink only	FALSE
Q8TDQ0	HAVCR2	OID21137	Hepatitis A virus cellular receptor 2	5134_52	0.735714	0	0	64	0.57	3.07401e-123	Y	Y	1	Both	FALSE
P37837	TALDO1	OID30414	Transaldolase	11347_9	0.834701	0	0	88	0.38	2.13613e-48	Y	Y	2	Both	FALSE
Q9BYH1	SEZ6L	OID21488	Seizure 6-like protein	19563_3	0.40816	0.00260211	0.00386551	53	0.59	4.59425e-134	Y	Y	1	Both	FALSE
Q6UXD5	SEZ6L2	OID21289	Seizure 6-like protein 2	3867_49	0.593289	1.1206e-09	2.80524e-09	88	-0.07	0.00970272	Y	N	3	Olink only	FALSE
Q8WZ75	ROBO4	OID30226	Roundabout homolog 4	16297_14	0.406185	9.88476e-05	0.000167315	88	0	0.94646	Y	N	3	Olink only	FALSE
P20023	CR2	OID20393	Complement receptor type 2	15570_99	0.919059	0	0	88	0.78	3.16596e-291	Y	Y	1	Both	TRUE
P61978	HNRNPK	OID20051	Heterogeneous nuclear ribonucleoprotein K	19333_4	0.729087	0	0	88	0.54	3.86172e-112	N	N	3	None	FALSE
P41271	NBL1	OID21486	Neuroblastoma suppressor of tumorigenicity 1	2944_66	0.757293	0	0	76	0.55	2.29738e-113	Y	Y	1	Both	FALSE
P51161	FABP6	OID20076	Gastrotropin	6450_8	0.537334	4.74569e-06	8.78341e-06	66	0.01	0.787909	Y	N	3	Olink only	FALSE
P23280	CA6	OID21096	Carbonic anhydrase 6	3352_80	0.900004	0	0	88	0.79	1.25844e-305	Y	Y	1	Both	TRUE
O75340	PDCD6	OID20163	Programmed cell death protein 6	19488_1	0.279948	0.0278721	0.0372397	62	0.33	1.88764e-37	Y	Y	2	Both	FALSE
Q14956	GPNMB	OID20173	Transmembrane glycoprotein NMB	8289_8	0.519337	3.33638e-07	6.81152e-07	88	0.51	1.50208e-97	Y	Y	1	Both	FALSE
Q14956	GPNMB	OID20173	Transmembrane glycoprotein NMB	8606_39	0.519337	3.33638e-07	6.81152e-07	88	0.23	1.46481e-19	Y	Y	2	Both	FALSE
Q12805	EFEMP1	OID20414	EGF-containing fibulin-like extracellular matrix protein 1	8480_29	0.526593	2.16327e-07	4.46495e-07	88	0.58	1.00231e-131	Y	Y	1	Both	FALSE
P16284	PECAM1	OID21131	Platelet endothelial cell adhesion molecule	2695_25	0.450988	1.29364e-05	2.30366e-05	88	0.03	0.243249	Y	N	3	Olink only	FALSE
P15509	CSF2RA	OID20915	Granulocyte-macrophage colony-stimulating factor receptor subunit alpha	10438_19	0.689893	0	0	74	0.65	2.41535e-173	N	N	3	None	FALSE
P16562	CRISP2	OID21456	Cysteine-rich secretory protein 2	9282_12	0.904009	3.66016e-06	6.91024e-06	22	0.88	0	Y	Y	1	Both	TRUE
P07911	UMOD	OID20237	Uromodulin	9451_20	0.904318	0	0	88	0.04	0.103163	Y	N	3	Olink only	FALSE
P08397	HMBS	OID21385	Porphobilinogen deaminase	11530_37	0.803248	0	0	88	0.74	3.74542e-254	Y	Y	1	Both	TRUE
Q92823	NRCAM	OID20229	Neuronal cell adhesion molecule	5109_24	0.650946	0	0	88	0.41	1.69646e-58	Y	Y	2	Both	FALSE
Q4KMG0	CDON	OID20754	Cell adhesion molecule-related/down-regulated by oncogenes	4541_49	0.503117	8.49534e-07	1.67973e-06	88	0.62	6.2215e-150	Y	Y	1	Both	FALSE
Q8WVQ1	CANT1	OID20181	Soluble calcium-activated nucleotidase 1	6480_1	0.0850093	0.430284	0.481936	88	0.09	0.000629121	Y	N	3	Olink only	FALSE
P10451	SPP1	OID20322	Osteopontin	13113_7	0.754676	0	0	88	0.6	1.47496e-139	Y	Y	1	Both	FALSE
P15531	NME1	OID30451	Nucleoside diphosphate kinase A	5909_51	0.0811877	0.451357	0.504038	88	0.07	0.00661554	N	N	3	None	FALSE
P16112	ACAN	OID20159	Aggrecan core protein	3280_49	0.534025	1.37316e-07	2.90317e-07	88	0.37	7.65553e-49	Y	Y	2	Both	FALSE
Q9Y4C0	NRXN3	OID30901	Neurexin-3	16323_8	-0.0776488	0.579497	0.627279	53	0.05	0.0705362	N	N	3	None	FALSE
P23141	CES1	OID20244	Liver carboxylesterase 1	15487_164	0.909901	0	0	88	0.56	2.15811e-121	Y	Y	1	Both	FALSE
P20701	ITGAL	OID30537	Integrin alpha-L	11617_1	0.139104	0.236646	0.278886	74	0.07	0.0154279	Y	N	3	Olink only	FALSE
P29350	PTPN6	OID20717	Tyrosine-protein phosphatase non-receptor type 6	4318_12	0.897732	0	0	88	0.43	6.00644e-65	N	N	3	None	FALSE
Q96B86	RGMA	OID21065	Repulsive guidance molecule A	5483_1	0.685428	0	0	88	0.64	1.49305e-170	Y	Y	1	Both	FALSE
Q9HBB8	CDHR5	OID20193	Cadherin-related family member 5	9962_1	0.796115	0	0	88	0.23	3.31047e-19	Y	Y	2	Both	FALSE
Q14242	SELPLG	OID20560	P-selectin glycoprotein ligand 1	11266_8	0.0673981	0.531986	0.581989	88	-0.35	2.61137e-43	Y	Y	2	Both	FALSE
Q9UEW3	MARCO	OID20210	Macrophage receptor MARCO	9003_99	0.654908	0	0	88	0.05	0.069037	Y	N	3	Olink only	FALSE
P29279	CCN2	OID20709	CCN family member 2	2975_19	0.331347	0.00361019	0.00529338	76	0.5	9.85983e-92	Y	N	3	Olink only	FALSE
Q8WWV6	FCAMR	OID30332	High affinity immunoglobulin alpha and immunoglobulin mu Fc receptor	9568_289	0.813114	0	0	52	-0.06	0.0219351	Y	N	3	Olink only	FALSE
P55083	MFAP4	OID30598	Microfibril-associated glycoprotein 4	5636_10	0.683967	0	0	88	0.78	3.14615e-274	Y	Y	1	Both	FALSE
Q13510	ASAH1	OID30415	Acid ceramidase	5748_20	0.306259	0.00384315	0.0056103	88	0.48	3.53154e-79	Y	N	3	Olink only	FALSE
P13987	CD59	OID20339	CD59 glycoprotein	11514_196	0.611074	0	0	88	0.37	7.04831e-47	Y	Y	2	Both	FALSE
P22455	FGFR4	OID30646	Fibroblast growth factor receptor 4	4988_49	0.860642	0	0	88	-0.04	0.169677	Y	N	3	Olink only	FALSE
P13611	VCAN	OID21026	Versican core protein	9561_21	0.596439	8.93553e-10	2.25183e-09	88	-0.04	0.109862	Y	N	3	Olink only	FALSE
P55285	CDH6	OID20157	Cadherin-6	16312_45	0.743634	0	0	88	-0.04	0.135096	Y	N	3	Olink only	FALSE
P09417	QDPR	OID20174	Dihydropteridine reductase	11257_1	0.641722	0	0	76	0.77	2.54279e-286	Y	Y	1	Both	FALSE
Q03405	PLAUR	OID20764	Urokinase plasminogen activator surface receptor	2652_15	0.446152	6.40721e-05	0.000109797	76	0.47	1.66055e-80	Y	Y	2	Both	FALSE
P50502	ST13	OID30624	Hsc70-interacting protein	18387_7	0.854672	0	0	88	0.26	5.87233e-22	Y	Y	2	Both	FALSE
P14868	DARS1	OID20903	Aspartate--tRNA ligase, cytoplasmic	12675_14	0.734436	0	0	76	0.6	2.93105e-141	Y	Y	1	Both	FALSE
Q14393	GAS6	OID20318	Growth arrest-specific protein 6	15391_114	0.627329	0	0	88	0.54	1.70413e-110	Y	Y	1	Both	FALSE
Q14112	NID2	OID21085	Nidogen-2	16060_99	0.4596	8.48121e-06	1.5345e-05	88	0.56	5.73918e-122	Y	Y	1	Both	FALSE
P07093	SERPINE2	OID30359	Glia-derived nexin	19154_41	0.66772	1.87346e-09	4.56833e-09	64	0.77	2.64356e-265	Y	Y	1	Both	FALSE
O43665	RGS10	OID30999	Regulator of G-protein signaling 10	11634_32	0.652918	0	0	88	0.71	1.27468e-226	N	N	3	None	FALSE
P17405	SMPD1	OID21028	Sphingomyelin phosphodiesterase	10818_36	0.701426	2.72085e-14	7.52902e-14	88	0.79	2.61548646374126e-312	Y	Y	1	Both	TRUE
P78324	SIRPA	OID20304	Tyrosine-protein phosphatase non-receptor type substrate 1	5430_66	0.380723	0.00204709	0.00306521	64	0.73	2.65186e-241	Y	Y	1	Both	FALSE
Q9GZM7	TINAGL1	OID20180	Tubulointerstitial nephritis antigen-like	11192_168	0.269763	0.212391	0.252676	23	0.27	3.51815e-25	Y	Y	2	Both	FALSE
Q16769	QPCT	OID20320	Glutaminyl-peptide cyclotransferase	7849_3	0.585784	3.21121e-09	7.76329e-09	88	0.44	5.86765e-68	Y	Y	2	Both	FALSE
P06730	EIF4E	OID30557	Eukaryotic translation initiation factor 4E	19263_147	0.783284	0	0	62	0.47	7.80228e-77	N	N	3	None	FALSE
P07355	ANXA2	OID30263	Annexin A2	13700_10	0.10299	0.338991	0.385031	88	0.71	1.94242e-207	Y	Y	1	Both	FALSE
P07355	ANXA2	OID30263	Annexin A2	4961_17	0.10299	0.338991	0.385031	88	0.7	3.65686e-201	Y	Y	1	Both	FALSE
P30530	AXL	OID20363	Tyrosine-protein kinase receptor UFO	10574_10	0.545096	3.99576e-08	8.88035e-08	88	0.07	0.00809067	Y	N	3	Olink only	FALSE
P31948	STIP1	OID21077	Stress-induced-phosphoprotein 1	5489_18	0.890141	0	0	88	0.67	7.7094e-193	N	N	3	None	FALSE
O43768	ENSA	OID31355	Alpha-endosulfine	17734_13	0.668773	1.46138e-09	3.61821e-09	64	0.52	4.94028e-103	Y	Y	1	Both	FALSE
Q8TCZ2	CD99L2	OID21122	CD99 antigen-like protein 2	10539_30	0.391691	0.000180555	0.000298895	88	-0.03	0.256343	Y	N	3	Olink only	FALSE
P55957	BID	OID20517	BH3-interacting domain death agonist	5798_3	0.551671	4.4305e-08	9.76959e-08	88	0.52	1.65961e-97	Y	Y	1	Both	FALSE
P25786	PSMA1	OID21221	Proteasome subunit alpha type-1	3859_50	-0.162217	0.13089	0.162212	88	0.06	0.0165764	N	N	3	None	FALSE
P25786	PSMA1	OID21221	Proteasome subunit alpha type-1	7880_9	-0.162217	0.13089	0.162212	88	0	0.881056	N	N	3	None	FALSE
Q6ZMJ2	SCARA5	OID21058	Scavenger receptor class A member 5	10419_1	0.317988	0.00264667	0.00392653	88	0.27	1.94953e-26	Y	Y	2	Both	FALSE
P08887	IL6R	OID20385	Interleukin-6 receptor subunit alpha	15602_43	0.653218	0	0	88	0.62	1.1483e-154	Y	Y	1	Both	FALSE
Q9Y6E0	STK24	OID20837	Serine/threonine-protein kinase 24	12617_2	0.588353	4.41884e-08	9.76295e-08	76	0.59	1.21269e-134	N	N	3	None	FALSE
Q6UWL2	SUSD1	OID20072	Sushi domain-containing protein 1	9582_93	-0.197744	0.143777	0.177016	56	-0.1	6.69471e-05	Y	N	3	Olink only	FALSE
Q86SR1	GALNT10	OID21371	Polypeptide N-acetylgalactosaminyltransferase 10	7003_4	0.44524	1.38253e-05	2.45421e-05	88	-0.02	0.543214	Y	Y	2	Both	FALSE
P17181	IFNAR1	OID31491	Interferon alpha/beta receptor 1	9183_7	0.468045	0.00028288	0.000460189	57	0.19	5.65961e-13	Y	Y	2	Both	FALSE
P01130	LDLR	OID20240	Low-density lipoprotein receptor	13129_40	0.848138	0	0	88	-0.03	0.269298	Y	N	3	Olink only	FALSE
Q8IYS5	OSCAR	OID20776	Osteoclast-associated immunoglobulin-like receptor	7116_31	0.645927	0	0	88	-0.04	0.142364	Y	N	3	Olink only	FALSE
Q9Y3B8	REXO2	OID30075	Oligoribonuclease, mitochondrial	13590_1	-0.0581875	0.589585	0.63576	88	0.15	1.24573e-08	N	Y	3	SomaScan only	FALSE
P21860	ERBB3	OID20705	Receptor tyrosine-protein kinase erbB-3	2617_56	0.381654	0.000729568	0.00113768	76	0.34	5.43754e-40	Y	Y	2	Both	FALSE
Q9NR71	ASAH2	OID20996	Neutral ceramidase	3212_30	0.823289	0	0	88	0.75	9.48813e-261	Y	Y	1	Both	TRUE
Q03167	TGFBR3	OID20255	Transforming growth factor beta receptor type 3	3009_3	0.613991	1.99931e-10	5.21298e-10	88	0.52	8.8864e-100	Y	Y	1	Both	FALSE
P51693	APLP1	OID20164	Amyloid beta precursor like protein 1	7210_25	0.639393	0	0	88	0.79	3.89896686328786e-314	N	Y	3	SomaScan only	FALSE
Q12794	HYAL1	OID20357	Hyaluronidase-1	8309_12	0.637614	0	0	88	0.26	6.39641e-23	Y	Y	2	Both	FALSE
Q9BXD5	NPL	OID30329	N-acetylneuraminate lyase	19496_1	0.59746	7.54579e-10	1.91443e-09	88	0.24	4.83429e-20	Y	Y	2	Both	FALSE
P19438	TNFRSF1A	OID21155	Tumor necrosis factor receptor superfamily member 1A	2654_19	0.287381	0.0196087	0.0266084	66	0.62	1.02419e-153	Y	Y	1	Both	FALSE
Q16775	HAGH	OID21459	Hydroxyacylglutathione hydrolase, mitochondrial	19267_14	0.515752	0.000114253	0.000192525	52	0.32	3.54135e-35	Y	Y	2	Both	FALSE
A6NI73	LILRA5	OID20209	Leukocyte immunoglobulin-like receptor subfamily A member 5	7787_25	0.737334	0	0	76	0.71	1.66967e-224	Y	Y	1	Both	TRUE
A6NI73	LILRA5	OID20209	Leukocyte immunoglobulin-like receptor subfamily A member 5	8766_29	0.737334	0	0	76	0.49	6.7678e-90	Y	Y	2	Both	FALSE
P36888	FLT3	OID21272	Receptor-type tyrosine-protein kinase FLT3	3437_80	0.125989	0.278157	0.323086	76	-0.02	0.42285	Y	N	3	Olink only	FALSE
P54760	EPHB4	OID20242	Ephrin type-B receptor 4	15530_33	0.651245	0	0	88	0.5	8.83036e-94	Y	Y	2	Both	FALSE
P16671	CD36	OID30485	Platelet glycoprotein 4	2973_15	0.326987	0.00196886	0.00296775	88	0.37	5.75734e-45	Y	Y	2	Both	FALSE
P30048	PRDX3	OID20483	Thioredoxin-dependent peroxide reductase, mitochondrial	8358_30	-0.180042	0.225147	0.267008	47	0.3	5.08222e-30	Y	Y	2	Both	FALSE
Q16620	NTRK2	OID20136	BDNF/NT-3 growth factors receptor	4866_59	0.442669	1.57055e-05	2.77923e-05	88	0.31	1.39878e-33	Y	Y	2	Both	FALSE
P51452	DUSP3	OID20827	Dual specificity protein phosphatase 3	3480_7	0.302823	0.00872816	0.0122869	74	0.43	1.38061e-67	N	N	3	None	FALSE
Q9UK23	NAGPA	OID30643	N-acetylglucosamine-1-phosphodiester alpha-N-acetylglucosaminidase	11208_15	0.261104	0.01422	0.0196024	88	0.23	3.83167e-18	Y	Y	2	Both	FALSE
Q96GP6	SCARF2	OID21048	Scavenger receptor class F member 2	8956_96	0.49899	0.00015022	0.000251258	54	0.67	6.77259e-186	Y	Y	1	Both	FALSE
Q96GP6	SCARF2	OID21048	Scavenger receptor class F member 2	9925_56	0.49899	0.00015022	0.000251258	54	0.02	0.53842	Y	N	3	Olink only	FALSE
Q9ULC4	MCTS1	OID31444	Malignant T-cell-amplified sequence 1	12488_9	0.0977591	0.575049	0.623062	35	0.15	1.74886e-08	N	Y	3	SomaScan only	FALSE
P35813	PPM1A	OID21184	Protein phosphatase 1A	12619_14	0.257684	0.0266558	0.0358266	74	0.11	5.45517e-05	N	N	3	None	FALSE
Q8IZP9	ADGRG2	OID20189	Adhesion G-protein coupled receptor G2	10767_52	0.724581	1.46586e-15	4.13739e-15	88	-0.02	0.542472	Y	N	3	Olink only	FALSE
P05026	ATP1B1	OID30124	Sodium/potassium-transporting ATPase subunit beta-1	13392_13	0.252747	0.404328	0.455575	13	0.03	0.326638	N	N	3	None	FALSE
O60664	PLIN3	OID20143	Perilipin-3	14687_6	0.473654	4.16191e-06	7.76661e-06	88	0.1	0.000214881	Y	N	3	Olink only	FALSE
P54819	AK2	OID31142	Adenylate kinase 2, mitochondrial	11368_32	0.791166	0	0	88	0.63	7.34718e-159	Y	N	3	Olink only	FALSE
P25445	FAS	OID20316	Tumor necrosis factor receptor superfamily member 6	5392_73	0.431601	6.40885e-05	0.000109797	80	0.52	9.36509e-102	Y	Y	1	Both	FALSE
P25445	FAS	OID20316	Tumor necrosis factor receptor superfamily member 6	9459_7	0.431601	6.40885e-05	0.000109797	80	0.63	6.60969e-158	Y	Y	1	Both	FALSE
Q9BXJ1	C1QTNF1	OID20367	Complement C1q tumor necrosis factor-related protein 1	6304_8	0.446515	7.07814e-05	0.000121079	75	0.08	0.0013276	Y	N	3	Olink only	FALSE
P05067	APP	OID21070	Amyloid-beta precursor protein	3171_57	0.393399	0.000168405	0.000280014	88	0.75	1.22738e-264	Y	Y	1	Both	FALSE
P40121	CAPG	OID21431	Macrophage-capping protein	4968_50	0.615666	5.7214e-09	1.34014e-08	76	0.59	9.03495e-139	Y	Y	1	Both	FALSE
O43598	DNPH1	OID20744	2'-deoxynucleoside 5'-phosphate N-hydrolase 1	17785_11	0.563636	0.00882017	0.012401	21	0.52	4.3662e-101	Y	Y	1	Both	FALSE
Q01638	IL1RL1	OID20250	Interleukin-1 receptor-like 1	4234_8	0.756446	0	0	74	0.83	0	Y	Y	1	Both	TRUE
P18564	ITGB6	OID20493	Integrin beta-6	7737_76	-0.230769	0.447772	0.500529	13	0.03	0.190026	Y	N	3	Olink only	FALSE
Q03154	ACY1	OID20137	Aminoacylase-1	3343_1	0.882463	0	0	88	0.85	0	Y	Y	1	Both	TRUE
P24666	ACP1	OID30524	Low molecular weight phosphotyrosine protein phosphatase	3858_5	0.527139	2.09303e-07	4.33584e-07	88	0.07	0.00824192	Y	Y	2	Both	FALSE
Q9NZC2	TREM2	OID20731	Triggering receptor expressed on myeloid cells 2	16300_4	0.487549	2.00033e-06	3.85388e-06	88	0.77	1.15751e-275	Y	Y	1	Both	FALSE
Q9UJU6	DBNL	OID20681	Drebrin-like protein	4978_54	0.845479	0	0	88	0.63	2.22712e-155	Y	Y	1	Both	FALSE
Q9BY32	ITPA	OID30082	Inosine triphosphate pyrophosphatase	18916_25	0.54026	0.0126485	0.0175217	21	0.79	2.20286e-291	Y	Y	1	Both	FALSE
Q08345	DDR1	OID21009	Epithelial discoidin domain-containing receptor 1	4122_12	0.530014	9.15098e-07	1.80305e-06	78	-0.07	0.00775293	Y	N	3	Olink only	FALSE
Q13443	ADAM9	OID31488	Disintegrin and metalloproteinase domain-containing protein 9	3795_6	0.615128	0.000393375	0.000630853	30	0.06	0.0159261	Y	Y	2	Both	FALSE
O95998	IL18BP	OID20348	Interleukin-18-binding protein	3073_51	0.637813	0	0	76	0.53	7.09072e-108	Y	Y	1	Both	FALSE
P20936	RASA1	OID20826	Ras GTPase-activating protein 1	5481_16	0.0842246	0.64006	0.683013	33	0.02	0.38314	N	N	3	None	FALSE
O00339	MATN2	OID20767	Matrilin-2	3325_2	0.158934	0.169945	0.205677	76	0.28	1.95517e-26	Y	Y	2	Both	FALSE
Q96A00	PPP1R14A	OID31011	Protein phosphatase 1 regulatory subunit 14A	19117_3	0.843607	0	0	66	0.52	2.28454e-100	Y	Y	1	Both	FALSE
Q7Z6M3	MILR1	OID20482	Allergin-1	11173_29	-0.0301158	0.861443	0.888191	36	-0.07	0.00785412	Y	N	3	Olink only	FALSE
Q86YD3	TMEM25	OID31015	Transmembrane protein 25	9014_18	-0.00520789	0.970904	0.976092	52	0.07	0.00693353	Y	Y	2	Both	FALSE
Q9H0P0	NT5C3A	OID20553	Cytosolic 5'-nucleotidase 3A	19615_213	0.868167	0	0	43	0.43	1.98688e-63	Y	Y	2	Both	FALSE
Q9NRA1	PDGFC	OID21183	Platelet-derived growth factor C	13658_31	0.0452258	0.675652	0.717602	88	0.05	0.0589104	Y	N	3	Olink only	FALSE
P08319	ADH4	OID20117	All-trans-retinol dehydrogenase [NAD(+)] ADH4	8325_37	0.811877	1.92965e-19	5.79408e-19	78	0.91	0	Y	Y	1	Both	TRUE
Q24JP5	TMEM132A	OID30287	Transmembrane protein 132A	7871_16	0.177494	0.273208	0.317992	40	0.15	1.6561e-08	Y	Y	2	Both	FALSE
Q9BY76	ANGPTL4	OID20703	Angiopoietin-related protein 4	3796_79	0.81885	4.28435e-07	8.69969e-07	33	0.11	5.76192e-05	Y	Y	2	Both	FALSE
P17538	CTRB1	OID21150	Chymotrypsinogen B	5671_1	0.827341	0	0	76	0.79	1.30233e-303	Y	Y	1	Both	TRUE
P15529	CD46	OID20380	Membrane cofactor protein	17682_1	0.599116	5.52007e-10	1.40681e-09	88	0.28	9.34891e-28	Y	Y	2	Both	FALSE
Q13561	DCTN2	OID21334	Dynactin subunit 2	5879_51	0.46302	0.000178462	0.000295865	62	-0.04	0.131508	N	N	3	None	FALSE
P05089	ARG1	OID21445	Arginase-1	5867_60	0.44058	2.1252e-05	3.74899e-05	88	0.52	6.65176e-103	Y	Y	1	Both	FALSE
O94856	NFASC	OID20634	Neurofascin	7179_69	0.437834	0.0114545	0.0159459	33	0.69	1.3296e-199	Y	Y	1	Both	FALSE
P29692	EEF1D	OID30335	Elongation factor 1-delta	17826_341	0.476613	0.00728687	0.0103094	31	0.5	6.66403e-86	N	N	3	None	FALSE
Q9NQ76	MEPE	OID20753	Matrix extracellular phosphoglycoprotein	3209_69	0.473504	0.0154892	0.0211967	26	0	0.964501	Y	N	3	Olink only	FALSE
P14210	HGF	OID20656	Hepatocyte growth factor	2681_23	0.424176	0.132342	0.163831	14	0.58	1.05644e-125	Y	Y	1	Both	FALSE
P22303	ACHE	OID30585	Acetylcholinesterase	15553_22	0.427755	0.000529244	0.000835687	63	-0.06	0.0282152	Y	N	3	Olink only	FALSE
P26639	TARS1	OID31343	Threonine--tRNA ligase 1, cytoplasmic	18186_15	0.771649	0	0	63	0.58	2.1698e-133	N	N	3	None	FALSE
O95633	FSTL3	OID20782	Follistatin-related protein 3	3438_10	0.384073	0.00202258	0.00303252	63	0.75	5.06008e-259	Y	Y	1	Both	FALSE
Q9NP79	VTA1	OID21016	Vacuolar protein sorting-associated protein VTA1 homolog	4209_60	0.717544	0.000783412	0.00121996	19	0.69	4.74357e-205	N	Y	3	SomaScan only	FALSE
P12081	HARS1	OID21086	Histidine--tRNA ligase, cytoplasmic	17450_51	0.854551	0	0	63	0.68	3.97552e-198	N	N	3	None	FALSE
Q8WZ42	TTN	OID30108	Titin	11352_42	0.631298	1.32488e-08	3.04641e-08	66	0.4	9.84762e-55	Y	N	3	Olink only	FALSE
P18510	IL1RN	OID20700	Interleukin-1 receptor antagonist protein	5353_89	-0.238095	0.582143	0.628336	8	0.71	5.41021e-216	Y	Y	1	Both	FALSE
P35613	BSG	OID20626	Basigin	3585_54	0.174251	0.171597	0.207201	63	0.15	4.82444e-09	Y	Y	2	Both	FALSE
P07949	RET	OID21346	Proto-oncogene tyrosine-protein kinase receptor Ret	3220_40	0.793115	6.54823e-07	1.30617e-06	33	0.77	1.62396e-286	Y	Y	1	Both	TRUE
Q9Y639	NPTN	OID21235	Neuroplastin	7194_36	0.292339	0.110596	0.138429	31	0.25	9.25418e-23	N	N	3	None	FALSE
P16234	PDGFRA	OID20133	Platelet-derived growth factor receptor alpha	10366_11	0.0274194	0.883719	0.905371	31	0.44	1.34505e-69	Y	Y	2	Both	FALSE
Q6UXI7	VIT	OID30334	Vitrin	6234_74	0.762934	5.28623e-07	1.06195e-06	36	0.66	2.85869e-173	Y	Y	1	Both	FALSE
Q9BRK3	MXRA8	OID30583	Matrix remodeling-associated protein 8	10521_10	0.248383	0.0462882	0.0604154	65	0.69	1.19804e-190	Y	Y	1	Both	FALSE
Q9NS62	THSD1	OID30476	Thrombospondin type-1 domain-containing protein 1	5621_64	0.42859	0.00357614	0.00525712	45	0.18	1.68118e-11	Y	Y	2	Both	FALSE
Q92619	ARHGAP45	OID30653	Rho GTPase-activating protein 45	13544_9	0.485714	0.0809161	0.102992	14	0.58	1.29601e-125	Y	Y	1	Both	FALSE
P04085	PDGFA	OID20313	Platelet-derived growth factor subunit A	4499_21	0.183624	0.24953	0.293152	41	0.78	1.11131e-292	Y	Y	1	Both	FALSE
P01127	PDGFB	OID20741	Platelet-derived growth factor subunit B	4149_8	0.0253469	0.866988	0.891466	46	0.71	5.85527e-217	N	N	3	None	FALSE
P51858	HDGF	OID21455	Hepatoma-derived growth factor	16758_96	0.413481	0.000562917	0.000886378	67	0.41	1.49458e-60	Y	Y	2	Both	FALSE
P51858	HDGF	OID21455	Hepatoma-derived growth factor	8953_47	0.413481	0.000562917	0.000886378	67	0.39	3.40029e-53	Y	Y	2	Both	FALSE
P16870	CPE	OID21392	Carboxypeptidase E	5343_74	-0.192308	0.529185	0.580149	13	0.12	1.03186e-05	Y	Y	2	Both	FALSE
P04626	ERBB2	OID21520	Receptor tyrosine-protein kinase erbB-2	2616_23	0.285824	0.0125635	0.0174253	76	-0.04	0.138975	Y	N	3	Olink only	FALSE
Q99426	TBCB	OID20993	Tubulin-folding cofactor B	17686_27	0.864151	0	0	63	0.71	5.00893e-222	Y	Y	1	Both	TRUE
P06213	INSR	OID30566	Insulin receptor	3448_13	0.299271	0.0134497	0.018586	68	0.18	1.42508e-11	Y	Y	2	Both	FALSE
P35609	ACTN2	OID30192	Alpha-actinin-2	9844_138	0.428571	0.299206	0.342948	8	0.76	9.58677e-260	N	N	3	None	FALSE
P13929	ENO3	OID30209	Beta-enolase	16616_137	-0.00996678	0.949582	0.957212	43	0.59	4.55336e-130	Y	Y	1	Both	FALSE
Q13444	ADAM15	OID20109	Disintegrin and metalloproteinase domain-containing protein 15	15455_40	0.263345	0.0570178	0.0735517	53	0.06	0.0335542	Y	N	3	Olink only	FALSE
Q13444	ADAM15	OID20109	Disintegrin and metalloproteinase domain-containing protein 15	9956_7	0.263345	0.0570178	0.0735517	53	-0.02	0.430158	Y	N	3	Olink only	FALSE
Q9BWV1	BOC	OID20116	Brother of CDO	4328_2	0.544466	0.00810389	0.0114223	23	0.46	1.63541e-78	Y	Y	2	Both	FALSE
Q13976	PRKG1	OID30621	cGMP-dependent protein kinase 1	13067_5	0.584232	4.37419e-06	8.12247e-06	53	0.33	3.17024e-35	Y	N	3	Olink only	FALSE
P04233	CD74	OID21040	HLA class II histocompatibility antigen gamma chain	6974_6	0.560943	1.65459e-07	3.45932e-07	75	-0.09	0.000320528	Y	N	3	Olink only	FALSE
P04233	CD74	OID21040	HLA class II histocompatibility antigen gamma chain	8748_45	0.560943	1.65459e-07	3.45932e-07	75	-0.01	0.689331	Y	N	3	Olink only	FALSE
Q9NQ25	SLAMF7	OID20602	SLAM family member 7	5487_7	0.473345	0.00198567	0.00298512	41	0.77	3.59165e-283	Y	Y	1	Both	FALSE
P21757	MSR1	OID21063	Macrophage scavenger receptor types I and II	11207_3	0.422833	0.00455121	0.00657914	44	-0.06	0.0159505	Y	N	3	Olink only	FALSE
P21757	MSR1	OID21063	Macrophage scavenger receptor types I and II	15533_97	0.422833	0.00455121	0.00657914	44	0.74	4.47905e-253	Y	Y	1	Both	FALSE
O95379	TNFAIP8	OID20433	Tumor necrosis factor alpha-induced protein 8	12563_2	0.248485	0.491555	0.54302	10	0.53	2.06903e-105	Y	Y	1	Both	FALSE
Q96AT9	RPE	OID31324	Ribulose-phosphate 3-epimerase	12646_2	0.333333	0.348846	0.395827	10	0.69	1.05674e-208	Y	Y	1	Both	FALSE
P52823	STC1	OID21014	Stanniocalcin-1	4930_21	0.631712	7.11032e-06	1.29686e-05	44	0.65	4.69195e-171	Y	Y	1	Both	FALSE
Q16363	LAMA4	OID20769	Laminin subunit alpha-4	6577_64	0.0278226	0.882009	0.90444	31	-0.06	0.0165214	Y	N	3	Olink only	FALSE
P16278	GLB1	OID20949	Beta-galactosidase	10554_23	0.296522	0.159157	0.194468	24	0.12	1.02576e-05	Y	Y	2	Both	FALSE
P34896	SHMT1	OID20714	Serine hydroxymethyltransferase, cytosolic	12334_25	0.951515	0	0	10	0.73	6.06713e-232	Y	Y	1	Both	TRUE
Q96I82	KAZALD1	OID21339	Kazal-type serine protease inhibitor domain-containing protein 1	7144_234	0.608791	0.0236549	0.0319837	14	0.11	2.6928e-05	Y	N	3	Olink only	FALSE
Q9Y2Z0	SUGT1	OID21229	Protein SGT1 homolog	17818_22	0.0883275	0.581698	0.628336	41	0.67	6.24589e-186	N	N	3	None	FALSE
Q14116	IL18	OID20694	Interleukin-18	5661_15	-0.10303	0.785018	0.816101	10	0.18	3.89786e-12	Y	N	3	Olink only	FALSE
Q9BZZ2	SIGLEC1	OID20690	Sialoadhesin	4464_10	0.186813	0.522077	0.57337	14	0.15	1.77052e-08	Y	Y	2	Both	FALSE
P22223	CDH3	OID21008	Cadherin-3	2643_57	0.426216	0.00421298	0.00611369	44	-0.06	0.0285106	Y	N	3	Olink only	FALSE
Q15389	ANGPT1	OID20740	Angiopoietin-1	2811_27	0.963636	0	0	10	0.77	7.84335e-276	Y	Y	1	Both	TRUE
Q92832	NELL1	OID21494	Protein kinase C-binding protein NELL1	6544_33	0.478788	0.166058	0.201808	10	0.76	5.96937e-268	Y	Y	1	Both	FALSE
Q9UHN6	CEMIP2	OID30499	Cell surface hyaluronidase	8992_1	0.196481	0.279893	0.324473	32	0.14	2.89328e-07	Y	Y	2	Both	FALSE
P15289	ARSA	OID21138	Arylsulfatase A	3583_54	0.349845	0.15495	0.189533	18	0.17	4.6972e-11	Y	Y	2	Both	FALSE
O14737	PDCD5	OID21021	Programmed cell death protein 5	12517_52	0.890909	0.00138027	0.00210584	10	0.7	7.39549e-217	Y	Y	1	Both	FALSE
Q8TDX7	NEK7	OID31250	Serine/threonine-protein kinase Nek7	12703_6	0.684848	0.0350915	0.0466098	10	0.59	8.10318e-135	N	Y	3	SomaScan only	FALSE
Q9HB71	CACYBP	OID30649	Calcyclin-binding protein	12432_23	0.563636	0.0957916	0.120972	10	0.75	2.79806e-251	Y	Y	1	Both	FALSE
P35520	CBS	OID30200	Cystathionine beta-synthase	10086_39	0.175758	0.631967	0.676937	10	0.12	4.96113e-06	Y	N	3	Olink only	FALSE
O14964	HGS	OID21175	Hepatocyte growth factor-regulated tyrosine kinase substrate	13644_30	-0.212121	0.559908	0.61135	10	0.4	4.80743e-57	N	N	3	None	FALSE
P01133	EGF	OID20698	Pro-epidermal growth factor	5509_7	-0.151515	0.681808	0.72278	10	0.61	4.26682e-143	Y	Y	1	Both	FALSE
O94760	DDAH1	OID21299	N(G),N(G)-dimethylarginine dimethylaminohydrolase 1	19392_6	0.304049	0.0602631	0.0773149	39	0.2	1.03618e-14	Y	N	3	Olink only	FALSE
Q15303	ERBB4	OID21510	Receptor tyrosine-protein kinase erbB-4	2618_10	0.0666667	0.864754	0.889979	10	-0.02	0.539873	Y	N	3	Olink only	FALSE
Q9UN19	DAPP1	OID20524	Dual adapter for phosphotyrosine and 3-phosphotyrosine and 3-phosphoinositide	11615_16	0.582759	0.00111977	0.00172943	29	0.59	6.64747e-135	Y	Y	1	Both	FALSE
Q8NBJ7	SUMF2	OID21032	Inactive C-alpha-formylglycine-generating enzyme 2	6069_71	0.303922	0.235017	0.277257	17	-0.3	6.20811e-31	Y	N	3	Olink only	FALSE
P36952	SERPINB5	OID20064	Serpin B5	15417_3	0.404762	0.326835	0.372348	8	-0.09	0.000657054	Y	Y	2	Both	FALSE
Q86UX2	ITIH5	OID31430	Inter-alpha-trypsin inhibitor heavy chain H5	8233_2	0.169925	0.472187	0.523159	20	0.17	3.34962e-11	Y	Y	2	Both	FALSE
Q16774	GUK1	OID30148	Guanylate kinase	17325_10	-0.254902	0.322172	0.367406	17	-0.02	0.554791	N	Y	3	SomaScan only	FALSE
P41236	PPP1R2	OID20176	Protein phosphatase inhibitor 2	19152_4	0.259804	0.312679	0.357664	17	0.66	4.8366e-183	N	N	3	None	FALSE
P23588	EIF4B	OID21000	Eukaryotic translation initiation factor 4B	14675_20	0.604894	0.000516219	0.000816263	30	0.68	6.35909e-200	N	N	3	None	FALSE
Q8NHJ6	LILRB4	OID20429	Leukocyte immunoglobulin-like receptor subfamily B member 4	6453_70	0.647059	0.00614735	0.00875202	17	-0.12	7.96971e-06	Y	N	3	Olink only	FALSE
Q969P0	IGSF8	OID20167	Immunoglobulin superfamily member 8	6984_6	0.0952381	0.840129	0.867007	8	-0.1	0.000160408	Y	Y	2	Both	FALSE
O14579	COPE	OID20797	Coatomer subunit epsilon	19310_81	-0.00490196	0.988687	0.990442	17	-0.01	0.617172	N	N	3	None	FALSE
Q9UJ70	NAGK	OID30271	N-acetyl-D-glucosamine kinase	3894_15	0.0238095	0.976786	0.980259	8	0.69	1.54324e-192	Y	Y	1	Both	FALSE
P30405	PPIF	OID30385	Peptidyl-prolyl cis-trans isomerase F, mitochondrial	5248_68	0.318627	0.212229	0.252676	17	0.34	3.53395e-37	N	N	3	None	FALSE
Q10589	BST2	OID21029	Bone marrow stromal antigen 2	8832_55	0.238095	0.582143	0.628336	8	-0.06	0.015076	Y	N	3	Olink only	FALSE
P09341	CXCL1	OID20762	Growth-regulated alpha protein	2985_35	0.119481	0.604779	0.650281	21	0.78	1.46807e-294	Y	Y	1	Both	FALSE
O95866	MPIG6B	OID20779	Megakaryocyte and platelet inhibitory receptor G6b	7065_1	0.35	0.358581	0.406464	9	0.37	9.2632e-47	N	Y	3	SomaScan only	FALSE
O95866	MPIG6B	OID20779	Megakaryocyte and platelet inhibitory receptor G6b	8659_68	0.35	0.358581	0.406464	9	0.05	0.077507	N	N	3	None	FALSE
Q9H4F8	SMOC1	OID21461	SPARC-related modular calcium-binding protein 1	13118_5	0.539394	0.113298	0.141185	10	0.53	1.95686e-105	Y	Y	1	Both	FALSE
Q9BQT9	CLSTN3	OID31092	Calsyntenin-3	6291_55	0.517483	0.0886509	0.112331	12	0.14	5.31888e-08	Y	N	3	Olink only	FALSE
P52564	MAP2K6	OID20552	Dual specificity mitogen-activated protein kinase kinase 6	17175_5	0.0424242	0.918633	0.931839	10	0.72	6.59459e-228	N	Y	3	SomaScan only	FALSE
O15400	STX7	OID30560	Syntaxin-7	8274_64	0.769231	0.00525292	0.00755484	12	0.54	4.8035e-105	Y	Y	1	Both	FALSE
Q9P2T1	GMPR2	OID30623	GMP reductase 2	19446_1	0.41958	0.176577	0.212987	12	0.65	5.61097e-166	Y	Y	1	Both	FALSE
P01732	CD8A	OID21018	T-cell surface glycoprotein CD8 alpha chain	15462_28	0.651948	0.00176691	0.00268124	21	0.59	4.14311e-136	Y	Y	1	Both	FALSE
P32321	DCTD	OID30657	Deoxycytidylate deaminase	17756_69	-0.224242	0.536688	0.586564	10	0.72	4.65811e-218	Y	Y	1	Both	FALSE
Q8NFP4	MDGA1	OID20951	MAM domain-containing glycosylphosphatidylinositol anchor protein 1	16900_29	-0.153846	0.63514	0.67969	12	0.84	0	Y	Y	1	Both	FALSE
P50995	ANXA11	OID20583	Annexin A11	17513_11	-0.251748	0.430115	0.481936	12	0.56	4.20538e-120	Y	Y	1	Both	FALSE
P06748	NPM1	OID20961	Nucleophosmin	8870_38	-0.111888	0.732775	0.767443	12	-0.17	5.39797e-11	N	N	3	None	FALSE
O60243	HS6ST1	OID21441	Heparan-sulfate 6-O-sulfotransferase 1	5465_32	-0.283333	0.462991	0.514485	9	0.45	7.51714e-74	Y	Y	2	Both	FALSE
P23919	DTYMK	OID30308	Thymidylate kinase	19504_22	0.4	0.291193	0.335809	9	0.7	2.24565e-205	Y	Y	1	Both	FALSE
Q9Y286	SIGLEC7	OID20190	Sialic acid-binding Ig-like lectin 7	2742_68	0.545455	0.0116978	0.0162645	21	0.5	1.11459e-92	Y	Y	2	Both	FALSE
Q07817	BCL2L1	OID31152	Bcl-2-like protein 1	4423_77	0.55	0.132777	0.164189	9	0.46	4.64393e-77	N	N	3	None	FALSE
P07954	FH	OID30839	Fumarate hydratase, mitochondrial	13384_110	0.483333	0.1938	0.232271	9	0.02	0.532744	N	Y	3	SomaScan only	FALSE
P20333	TNFRSF1B	OID21145	Tumor necrosis factor receptor superfamily member 1B	3152_57	0.916667	0.00131173	0.00201489	9	0.66	6.79556e-183	Y	Y	1	Both	FALSE
P20333	TNFRSF1B	OID21145	Tumor necrosis factor receptor superfamily member 1B	8368_102	0.916667	0.00131173	0.00201489	9	0.69	2.07324e-202	Y	Y	1	Both	FALSE
Q9H3T2	SEMA6C	OID30531	Semaphorin-6C	14597_5	-0.133333	0.743541	0.777275	9	-0.06	0.0405567	Y	N	3	Olink only	FALSE
Q9H3T2	SEMA6C	OID30531	Semaphorin-6C	7202_107	-0.133333	0.743541	0.777275	9	0.14	2.06912e-07	Y	N	3	Olink only	FALSE
P56159	GFRA1	OID21457	GDNF family receptor alpha-1	3314_74	-0.041958	0.903739	0.920037	12	0.34	5.02432e-40	Y	Y	2	Both	FALSE
Q96F46	IL17RA	OID21089	Interleukin-17 receptor A	2992_59	0.783333	0.0172233	0.0234279	9	0.63	2.14644e-159	Y	Y	1	Both	FALSE
P35475	IDUA	OID21468	Alpha-L-iduronidase	3169_70	0.733333	0.0311232	0.0414365	9	0.71	3.05212e-224	Y	Y	1	Both	TRUE
Q01344	IL5RA	OID20601	Interleukin-5 receptor subunit alpha	13686_2	0.496503	0.104093	0.130869	12	0.79	1.69107e-301	Y	Y	1	Both	FALSE
P49137	MAPKAPK2	OID31293	MAP kinase-activated protein kinase 2	3820_68	-0.15	0.708069	0.748054	9	0.73	1.20377e-236	Y	Y	1	Both	FALSE
Q9P0K1	ADAM22	OID21001	Disintegrin and metalloproteinase domain-containing protein 22	7933_75	0.447552	0.147205	0.18045	12	0.18	3.46881e-12	Y	Y	2	Both	FALSE
