# Supplementary material for: Comparative evaluation of Olink Explore 3072 and mass spectrometry with peptide fractionation for plasma proteomics
Source: Commun Chem. 2025 Nov 4;8:327. doi: 10.1038/s42004-025-01753-2 (PMC12586489; doi:10.1038/s42004-025-01753-2)
Supplement: Supplementary file 18 — Supplementary Data 15 [file 42004_2025_1753_MOESM18_ESM.xlsx]

## Sheet: SD15 Technical factors vs corr.
Variable	Variable.description	Coef	Conf.low	Conf.high	Std.error	Statistic	P.value	Adj.p.value	R.squared	Adj.r.squared
Perc.Missing.MS	% Missing Values (MS)	-0.396946	-0.45059	-0.343302	0.0273405	-14.5186	6.52503e-44	3.45827e-42	0.157566	0.156819
Perc.below.LOD	% Below LOD (Olink)	-0.339616	-0.394588	-0.284644	0.0280173	-12.1216	7.09188e-32	1.87935e-30	0.115339	0.114554
max.Unique.peptides.log10	Log10 Max No. Unique Peptides (MS)	0.330798	0.275642	0.385953	0.0281108	11.7676	3.10456e-30	5.48472e-29	0.109427	0.108637
median.Unique.peptides.log10	Log10 Median No. Unique Peptides (MS)	0.313362	0.25786	0.368864	0.0282875	11.0778	3.82085e-27	5.06262e-26	0.0981957	0.0973955
Median.Dist.LOD	Median Distance to LOD (Olink)	0.306048	0.250407	0.361689	0.0283584	10.7921	6.5847e-26	5.87079e-25	0.0936655	0.0928612
max.PSMs.log10	Log10 Max No. PSMs (MS)	0.306024	0.250382	0.361666	0.0283587	10.7912	6.64617e-26	5.87079e-25	0.0936506	0.0928464
Range.MS	Range (MS)	0.294715	0.238865	0.350565	0.0284648	10.3537	4.63669e-24	3.51064e-23	0.0868567	0.0860465
Sequence.coverage.MS	Sequence Coverage (MS)	0.290899	0.23498	0.346817	0.0284996	10.2071	1.86189e-23	1.2335e-22	0.0846219	0.0838097
median.PSMs.log10	Log10 Median No. PSMs (MS)	0.288273	0.232308	0.344238	0.0285232	10.1066	4.78628e-23	2.81859e-22	0.0831014	0.0822878
IQR.MS	IQR (MS)	0.272948	0.216721	0.329174	0.0286567	9.52475	9.73013e-21	5.15697e-20	0.0745005	0.0736793
min.Unique.peptides.log10	Log10 Min No. Unique Peptides (MS)	0.27259	0.216358	0.328823	0.0286597	9.51127	1.09715e-20	5.28628e-20	0.0743054	0.073484
N.sample.QC.warning	No. Sample QC Warnings (Olink)	-0.265753	-0.322097	-0.209409	0.0287166	-9.25432	1.05241e-19	4.64816e-19	0.0706247	0.0698
Blood.conc.ngmL.log10	Log10 Estimated Protein Conc. (ng/mL)	0.255028	0.198676	0.311381	0.0287193	8.88002	2.74267e-18	1.11816e-17	0.0682221	0.0673569
Abs.precursor.error	Median Absolute Precursor Error (MS)	-0.254248	-0.310773	-0.197723	0.0288089	-8.82533	4.08513e-18	1.54652e-17	0.0646422	0.0638122
min.PSMs.log10	Log10 Min No. PSMs (MS)	0.252386	0.195832	0.308939	0.0288234	8.75627	7.26222e-18	2.56599e-17	0.0636986	0.0628678
MSGF.score	Median MSGF+ Score (MS)	0.241838	0.185127	0.298549	0.0289036	8.36707	1.72921e-16	5.72802e-16	0.0584857	0.0576503
Technical.CV.MS	Technical CV (MS)	-0.225573	-0.279967	-0.171179	0.027716	-8.13872	1.28561e-15	4.00807e-15	0.0669594	0.0659485
Technical.CV.Olink	Technical CV (Olink)	-0.233717	-0.297081	-0.170353	0.032284	-7.23941	9.96114e-13	2.933e-12	0.0571896	0.0560984
SD.MS	SD (MS)	0.202178	0.144939	0.259416	0.0291726	6.93039	7.04748e-12	1.96588e-11	0.0408758	0.0400247
Panel_Cardiometabolic	Panel: Cardiometabolic (Olink)	0.43521	0.299553	0.570866	0.0691395	6.29466	4.4042e-10	1.16711e-09	0.0339637	0.0331065
CV.MS	CV (MS)	0.180381	0.122894	0.237868	0.0292992	6.15653	1.03229e-09	2.60529e-09	0.0325373	0.0316789
IQR.Olink	IQR (Olink)	0.177862	0.120348	0.235376	0.0293128	6.06771	1.76931e-09	4.26242e-09	0.0316348	0.0307756
Panel_Oncology.II	Panel: Oncology II (Olink)	-0.692064	-0.970434	-0.413694	0.141876	-4.87796	1.22576e-06	2.82457e-06	0.0206766	0.0198076
Panel_Neurology.II	Panel: Neurology II (Olink)	-0.776121	-1.09278	-0.459457	0.161392	-4.8089	1.72317e-06	3.80532e-06	0.020107	0.0192375
Panel.type_Oncology	Panel Type: Oncology (Olink)	-0.369926	-0.526614	-0.213239	0.0798581	-4.63229	4.03742e-06	8.55933e-06	0.0186843	0.0178136
Precursor.ion.fraction	Precursor Ion Fraction (MS)	0.11998	0.0626958	0.177264	0.0291953	4.10956	4.25471e-05	8.67307e-05	0.0149338	0.0140496
Panel.type_Cardiometabolic	Panel Type: Cardiometabolic	0.249591	0.128598	0.370584	0.0616661	4.04746	5.53094e-05	0.00010857	0.0143276	0.013453
SD.Olink	SD (Olink)	0.112582	0.0545073	0.170656	0.0295984	3.80364	0.00015024	0.000284383	0.0126746	0.0117985
Panel.version_II	Panel Version II (Olink)	-0.212901	-0.332837	-0.0929657	0.0611271	-3.48293	0.00051498	0.000909798	0.0106492	0.00977131
Panel.version_I	Panel Version I (Olink)	0.212901	0.0929657	0.332837	0.0611271	3.48293	0.00051498	0.000909798	0.0106492	0.00977131
Panel_Inflammation	Panel: Inflammation (Olink)	-0.278304	-0.4606	-0.0960073	0.0929102	-2.99541	0.00280069	0.00478828	0.00789848	0.00701818
CV.Olink	CV (Olink)	0.0776456	0.0193763	0.135915	0.0296978	2.61452	0.00905451	0.0149965	0.00602884	0.00514688
Panel_Inflammation.II	Panel: Inflammation II (Olink)	0.184595	0.0304243	0.338766	0.0785757	2.34927	0.0189822	0.0304866	0.00487326	0.00399028
Panel_Oncology	Panel: Oncology (Olink)	-0.198346	-0.379192	-0.0175	0.0921709	-2.15194	0.0316143	0.0492811	0.00409217	0.00320849
max.Unique.peptides	Max No. Unique Peptides (MS)	0.0629139	0.00458396	0.121244	0.0297288	2.11626	0.0345411	0.0522747	0.00395816	0.00307436
Panel_Cardiometabolic.II	Panel: Cardiometabolic II (Olink)	-0.189797	-0.366702	-0.0128918	0.0901624	-2.10506	0.0355074	0.0522747	0.00391651	0.00303267
median.Unique.peptides	Median No. Unique Peptides (MS)	0.0594659	0.00112356	0.117808	0.0297351	1.99986	0.0457554	0.0655415	0.00353619	0.00265201
Panel_Neurology	Panel: Neurology (Olink)	0.158651	-0.00175644	0.319059	0.0817542	1.94059	0.0525575	0.0733039	0.00333038	0.00244602
min.Unique.peptides	Min No. Unique Peptides (MS)	0.0458591	-0.0125251	0.104243	0.0297564	1.54115	0.123561	0.167916	0.00210306	0.00121762
Length	Protein Length	-0.0370679	-0.0954734	0.0213377	0.0297673	-1.24525	0.213297	0.275726	0.00137403	0.000487934
Mass	Protein Mass	-0.0371709	-0.0955763	0.0212344	0.0297672	-1.24872	0.212026	0.275726	0.00138168	0.000495594
Range.Olink	Range (Olink)	0.0299347	-0.0284848	0.0883543	0.0297744	1.00538	0.314928	0.397409	0.000896087	9.57084e-06
Assay.QC.warning_PASS	Assay QC: PASS (Olink)	-0.17299	-0.536091	0.19011	0.18506	-0.934781	0.350101	0.421713	0.000774746	-0.000111878
Assay.QC.warning_WARN	Assay QC: WARN (Olink)	0.17299	-0.19011	0.536091	0.18506	0.934781	0.350101	0.421713	0.000774746	-0.000111878
Protein.count.MS	No. Proteins in Protein Group (MS)	-0.0237501	-0.0821794	0.0346791	0.0297794	-0.797536	0.425308	0.486506	0.000564068	-0.000322743
Percolator.SVM.score	Median Percolator SVM Score (MS)	0.0234374	-0.0349923	0.0818671	0.0297796	0.787029	0.43143	0.486506	0.000549312	-0.000337512
Isoform.N	Number of Isoforms	-0.0308135	-0.107034	0.0454068	0.0388162	-0.79383	0.427584	0.486506	0.000968547	-0.000568425
Panel.type_Neurology	Panel Type: Neurology (Olink)	-0.0317408	-0.180252	0.11677	0.0756909	-0.419348	0.675041	0.745358	0.000156012	-0.000731161
median.PSMs	Median No. PSMs (MS)	0.00933594	-0.0491072	0.0677791	0.0297865	0.313429	0.754013	0.799254	8.71598e-05	-0.000800074
max.PSMs	Max No. PSMs (MS)	0.00972522	-0.0487178	0.0681682	0.0297864	0.326499	0.744108	0.799254	9.45798e-05	-0.000792648
min.PSMs	Min No. PSMs (MS)	0.00817673	-0.050267	0.0666205	0.0297868	0.274509	0.783744	0.814479	6.68589e-05	-0.000820393
Blood.conc.ngmL	Estimated Protein Conc. (ng/mL)	-0.00515866	-0.0635366	0.0532193	0.0297517	-0.17339	0.862377	0.878961	2.7914e-05	-0.000900565
Panel.type_Inflammation	Panel Type: Inflammation (Olink)	-0.00965533	-0.138682	0.119372	0.0657606	-0.146825	0.883296	0.883296	1.9128e-05	-0.000868166
