# Supplementary material for: Comparative evaluation of Olink Explore 3072 and mass spectrometry with peptide fractionation for plasma proteomics
Source: Commun Chem. 2025 Nov 4;8:327. doi: 10.1038/s42004-025-01753-2 (PMC12586489; doi:10.1038/s42004-025-01753-2)
Supplement: Supplementary file 19 — Supplementary Data 16 [file 42004_2025_1753_MOESM19_ESM.xlsx]

## Sheet: SD16 Correlation GSEA - HPA
ID	Description	setSize	enrichmentScore	NES	pvalue	p.adjust	qvalue	rank	leading_edge	core_enrichment	Gene.Name
Secretome location: Secreted to blood	Secretome location: Secreted to blood	281	0.343148	1.54442	1.10457e-05	0.000596835	0.000529847	568	tags=64%, list=50%, signal=42%	P11226/P20742/Q15389/Q92496/Q15848/Q92484/P14780/P02750/P41159/P20333/Q13231/P30740/Q08830/P36222/P09486/P02775/P04278/Q9Y2E5/P18065/P01225/Q86VB7/Q9NPH3/Q96KN2/Q969H8/P10912/P07858/P06744/P08833/P36980/Q08380/O75888/P14174/P05121/P27487/Q96RD9/P02748/O43278/Q9UGM5/Q9NZK5/Q6UXB8/O15467/O95445/Q9BYJ0/P01011/Q06033/P00751/Q15166/P06858/P24592/Q9BY76/Q9BUN1/P19320/P29622/P06276/P26447/P61769/P80511/…	MBL2/PZP/ANGPT1/CFHR4/ADIPOQ/SMPDL3A/MMP9/LRG1/LEP/TNFRSF1B/CHIT1/SERPINB1/FGL1/CHI3L1/SPARC/PPBP/SHBG/MAN2B2/IGFBP2/FSHB/CD163/IL1RAP/CNDP1/MYDGF/GHR/CTSB/GPI/IGFBP1/CFHR2/LGALS3BP/TNFSF13/MIF/SERPINE1/DPP4/FCRL5/C9/SPINT1/FETUB/ADA2/PI16/CCL16/APOM/FGFBP2/SERPINA3/ITIH3/CFB/PON3/LPL/IGFBP6/ANGPTL4/MENT/VCAM1/SERPINA4/BCHE/S100A4/B2M/S100A12/SCGB3A1/APOD/ANGPTL3/FAP/KLKB1/GUCA2A/APCS/TIMP1/CPQ/C…
Protein class: Predicted secreted proteins	Protein class: Predicted secreted proteins	443	0.325478	1.49173	1.43816e-05	0.000596835	0.000529847	679	tags=70%, list=60%, signal=46%	P11226/P20742/Q15389/Q07507/Q92496/Q15848/Q92484/P14780/P02750/P41159/Q16820/P20333/Q13231/P04155/P15085/P30740/Q08830/Q6UWN8/Q8TDL5/Q6GTS8/P07911/P16562/P36222/P23280/Q15828/P09486/Q06141/P02775/P04278/Q9Y2E5/P18065/P01225/P05451/Q86VB7/Q9NPH3/Q96KN2/Q969H8/P10912/P07858/P06744/P08833/P36980/Q08380/Q86TH1/O75888/P08254/P16233/P14174/A1L4H1/Q99983/P05121/P27487/Q96RD9/P02748/O43278/Q9UGM5/Q9Y251/…	MBL2/PZP/ANGPT1/DPT/CFHR4/ADIPOQ/SMPDL3A/MMP9/LRG1/LEP/MEP1B/TNFRSF1B/CHIT1/TFF1/CPA1/SERPINB1/FGL1/SPINK6/BPIFB1/PM20D1/UMOD/CRISP2/CHI3L1/CA6/CST6/SPARC/REG3A/PPBP/SHBG/MAN2B2/IGFBP2/FSHB/REG1A/CD163/IL1RAP/CNDP1/MYDGF/GHR/CTSB/GPI/IGFBP1/CFHR2/LGALS3BP/ADAMTSL2/TNFSF13/MMP3/PNLIP/MIF/SSC5D/OMD/SERPINE1/DPP4/FCRL5/C9/SPINT1/FETUB/HPSE/OLFM4/PRG3/CELA2A/ADA2/PI16/CCL16/APOM/FGFBP2/CTRB1/SERPINA3…
Secretome function: Enzyme inhibitor	Secretome function: Enzyme inhibitor	20	0.608053	2.04472	3.64411e-05	0.0010082	0.000895044	334	tags=80%, list=30%, signal=57%	P20742/P30740/Q6UWN8/Q15828/P05121/O43278/Q9UGM5/Q6UXB8/Q06033/P29622/P11684/Q14508/Q86U17/Q99727/P01034/P00995	PZP/SERPINB1/SPINK6/CST6/SERPINE1/SPINT1/FETUB/PI16/ITIH3/SERPINA4/SCGB1A1/WFDC2/SERPINA11/TIMP4/CST3/SPINK1
Secretome location: Secreted to digestive system	Secretome location: Secreted to digestive system	33	0.500294	1.82915	0.000290819	0.00603449	0.00535719	356	tags=70%, list=32%, signal=49%	Q16820/P04155/P15085/Q6GTS8/P23280/Q06141/P05451/P16233/Q6UX06/P08217/P17538/Q03403/P07478/P15086/P09093/Q96NZ9/P0DJD7/P07998/P04746/P04054/P00995/P06870/P48304	MEP1B/TFF1/CPA1/PM20D1/CA6/REG3A/REG1A/PNLIP/OLFM4/CELA2A/CTRB1/TFF2/PRSS2/CPB1/CELA3A/PRAP1/PGA4/RNASE1/AMY2A/PLA2G1B/SPINK1/KLK1/REG1B
Protein class: Candidate cardiovascular disease genes	Protein class: Candidate cardiovascular disease genes	87	0.352513	1.44734	0.00312634	0.0432478	0.0383937	480	tags=59%, list=43%, signal=37%	P08590/Q15848/P14780/P41159/P20333/Q13231/P16581/P02144/P10645/P04278/P07858/P08833/P08254/P05121/P09104/P16109/P01011/Q15166/P06858/P80188/P19440/P05090/P01033/P02776/P05413/P27169/P09603/P05546/P02647/Q01638/P06727/P02671/P02654/P02763/P04054/P05362/P08709/P14151/P04275/P12821/P10646/P48357/P00742/P24158/P00748/P05164/P08887/P04070/P03951/Q13093/P08519	MYL3/ADIPOQ/MMP9/LEP/TNFRSF1B/CHIT1/SELE/MB/CHGA/SHBG/CTSB/IGFBP1/MMP3/SERPINE1/ENO2/SELP/SERPINA3/PON3/LPL/LCN2/GGT1/APOD/TIMP1/PF4/FABP3/PON1/CSF1/SERPIND1/APOA1/IL1RL1/APOA4/FGA/APOC1/ORM1/PLA2G1B/ICAM1/F7/SELL/VWF/ACE/TFPI/LEPR/F10/PRTN3/F12/MPO/IL6R/PROC/F11/PLA2G7/LPA
Secretome function: Enzyme	Secretome function: Enzyme	122	0.336877	1.43588	0.00271937	0.0432478	0.0383937	540	tags=64%, list=48%, signal=37%	O43895/O43280/O95497/P04066/Q92484/P14780/Q16820/Q13231/P15085/P23141/P09172/Q6GTS8/P23280/Q9Y2E5/Q96KN2/P07858/Q13508/P08236/P16233/Q10588/P08217/Q9NZK5/P17538/Q9NR71/P07478/Q15166/P06858/P15086/P09093/P06276/P19440/P23471/Q9Y646/Q9UBX1/P07339/P21589/P27169/P23284/Q9UJA9/P13667/Q92820/Q9UHL4/P0DJD7/P21980/P07998/P16444/P04746/Q6UWV6/P35475/P04054/Q9UP79/P06870/P12821/P22894/P09237/Q8NBP7/P17405/…	XPNPEP2/TREH/VNN1/FUCA1/SMPDL3A/MMP9/MEP1B/CHIT1/CPA1/CES1/DBH/PM20D1/CA6/MAN2B2/CNDP1/CTSB/ART3/GUSB/PNLIP/BST1/CELA2A/ADA2/CTRB1/ASAH2/PRSS2/PON3/LPL/CPB1/CELA3A/BCHE/GGT1/PTPRZ1/CPQ/CTSF/CTSD/NT5E/PON1/PPIB/ENPP5/PDIA4/GGH/DPP7/PGA4/TGM2/RNASE1/DPEP1/AMY2A/ENPP7/IDUA/PLA2G1B/ADAMTS8/KLK1/ACE/MMP8/MMP7/PCSK9/SMPD1/SOD3/CTSZ/AMY2B/PLA2G2A/PRSS8/PRTN3/PRCP/MPO/PLA2G7/HYAL1/PLA2G15/CPVL/GM2A/CPA2/…
Tissue: bone marrow	Tissue: bone marrow	79	0.356475	1.45027	0.00405275	0.048054	0.0426605	542	tags=67%, list=48%, signal=38%	Q9NZD4/P00915/P14780/Q13231/P30740/P29350/P02775/P12429/P30043/Q13043/Q86YW5/O60234/Q10588/Q9UBW5/Q9Y2Y8/O14798/Q9BYJ0/Q9H4X1/P80188/P26447/P31146/P80511/P08397/Q96F46/Q8N6Q3/P13501/P02776/Q8N423/Q8N386/O75594/P48960/A6NI73/P14151/P04179/P22894/O75015/P41439/P05107/O00602/P52209/P30613/P24158/P05164/P09326/Q8IYS5/Q5T2D2/P14317/P20138/P07359/P32942/P11215/Q05315/P13796	AHSP/CA1/MMP9/CHIT1/SERPINB1/PTPN6/PPBP/ANXA3/BLVRB/STK4/TREML1/GMFG/BST1/BIN2/PRG3/TNFRSF10C/FGFBP2/RGCC/LCN2/S100A4/CORO1A/S100A12/HMBS/IL17RA/CD177/CCL5/PF4/LILRB2/LRRC25/PGLYRP1/ADGRE5/LILRA5/SELL/SOD2/MMP8/FCGR3B/FOLR3/ITGB2/FCN1/PGD/PKLR/PRTN3/MPO/CD48/OSCAR/TREML2/HCLS1/CD33/GP1BA/ICAM3/ITGAM/CLC/LCP1
