# Supplementary material for: Comparative evaluation of Olink Explore 3072 and mass spectrometry with peptide fractionation for plasma proteomics
Source: Commun Chem. 2025 Nov 4;8:327. doi: 10.1038/s42004-025-01753-2 (PMC12586489; doi:10.1038/s42004-025-01753-2)
Supplement: Supplementary file 20 — Supplementary Data 17 [file 42004_2025_1753_MOESM20_ESM.xlsx]

## Sheet: SD17 Correlation ORA - GO & HPA
Correlation.group	ID	Description	GeneRatio	BgRatio	RichFactor	FoldEnrichment	zScore	pvalue	p.adjust	qvalue	UniProt	Gene.Name	Count
Weak correlation	GO:0045103	intermediate filament-based process	9/249	10/1099	0.9	3.97229	5.10821	1.12628e-05	0.010266	0.010266	P13647/Q04695/P08670/P02533/Q15465/P08727/P48668/P58107/P05783	KRT5/KRT17/VIM/KRT14/SHH/KRT19/KRT6C/EPPK1/KRT18	9
Weak correlation	GO:0045104	intermediate filament cytoskeleton organization	9/249	10/1099	0.9	3.97229	5.10821	1.12628e-05	0.010266	0.010266	P13647/Q04695/P08670/P02533/Q15465/P08727/P48668/P58107/P05783	KRT5/KRT17/VIM/KRT14/SHH/KRT19/KRT6C/EPPK1/KRT18	9
Strong correlation	GO:0007586	digestion	21/368	29/1099	0.724138	2.16257	4.49981	1.62445e-05	0.0301985	0.0299411	P02647/P01011/P06727/Q6UWV6/P12104/Q03403/P16233/P41159/P07478/P04746/P19971/P04155/P00995/P07148/Q02817/Q13231/Q96NZ9/P0DJD7/P01130/Q9NR71/P17538	APOA1/SERPINA3/APOA4/ENPP7/FABP2/TFF2/PNLIP/LEP/PRSS2/AMY2A/TYMP/TFF1/SPINK1/FABP1/MUC2/CHIT1/PRAP1/PGA4/LDLR/ASAH2/CTRB1	21
Weak correlation	GO:0015318	inorganic molecular entity transmembrane transporter activity	8/252	10/1112	0.8	3.53016	4.34876	0.000185377	0.040783	0.0400024	O43681/O75348/O14791/P00167/P05026/P02730/P98161/Q15043	GET3/ATP6V1G1/APOL1/CYB5A/ATP1B1/SLC4A1/PKD1/SLC39A14	8
Weak correlation	GO:0005882	intermediate filament	9/254	11/1124	0.818182	3.62062	4.71736	4.86917e-05	0.00545347	0.00494605	P13647/Q04695/P08670/P02533/P08727/P48668/P58107/P05783/P05787	KRT5/KRT17/VIM/KRT14/KRT19/KRT6C/EPPK1/KRT18/KRT8	9
Weak correlation	GO:0045111	intermediate filament cytoskeleton	9/254	11/1124	0.818182	3.62062	4.71736	4.86917e-05	0.00545347	0.00494605	P13647/Q04695/P08670/P02533/P08727/P48668/P58107/P05783/P05787	KRT5/KRT17/VIM/KRT14/KRT19/KRT6C/EPPK1/KRT18/KRT8	9
Weak correlation	Subcellular location: Intermediate filaments	Subcellular location: Intermediate filaments	10/253	12/1125	0.833333	3.70553	5.07319	1.22113e-05	0.00100133	0.00100133	P13647/Q04695/P08670/P02533/Q96G03/P08727/Q15102/P48668/P58107/P05787	KRT5/KRT17/VIM/KRT14/PGM2/KRT19/PAFAH1B3/KRT6C/EPPK1/KRT8	10
Strong correlation	Protein class: Predicted secreted proteins	Protein class: Predicted secreted proteins	182/375	443/1125	0.410835	1.23251	4.44234	6.45341e-06	0.000529179	0.000461928	P02647/P20742/P01011/P04275/P00751/P05546/P06727/P07358/P02748/P10643/P29622/P43652/P61769/P05451/P27169/Q15848/Q96QR1/Q08380/O43866/P01034/P03952/P18065/P02750/P02763/P26927/P02452/O95445/P07998/P02775/P02743/Q6UXB8/P24592/P02654/P01033/P05090/Q96KN2/P07858/P06276/Q9Y5C1/P41222/P11226/Q9BXR6/Q86TH1/P23284/Q9Y646/P80511/Q9UGM5/P09486/P27487/P18428/P36980/Q9UFP1/Q15113/Q86U17/P07339/Q99983/Q15166/…	APOA1/PZP/SERPINA3/VWF/CFB/SERPIND1/APOA4/C8B/C9/C7/SERPINA4/AFM/B2M/REG1A/PON1/ADIPOQ/SCGB3A1/LGALS3BP/CD5L/CST3/KLKB1/IGFBP2/LRG1/ORM1/MST1/COL1A1/APOM/RNASE1/PPBP/APCS/PI16/IGFBP6/APOC1/TIMP1/APOD/CNDP1/CTSB/BCHE/ANGPTL3/PTGDS/MBL2/CFHR5/ADAMTSL2/PPIB/CPQ/S100A12/FETUB/SPARC/DPP4/LBP/CFHR2/GASK1A/PCOLCE/SERPINA11/CTSD/OMD/PON3/MANF/BPIFB1/PCSK9/S100A4/GPI/IGFBP1/FGL1/MMP9/CHI3L1/FGFBP2/CCL18/S…	182
Strong correlation	Secretome location: Secreted to digestive system	Secretome location: Secreted to digestive system	23/375	33/1125	0.69697	2.09091	4.49575	1.60238e-05	0.000579773	0.000506092	P05451/P07998/Q06141/Q6GTS8/P15085/P09093/Q03403/Q6UX06/P15086/P16233/P08217/P07478/P04746/P04054/P48304/P04155/Q16820/P00995/Q96NZ9/P23280/P0DJD7/P17538/P06870	REG1A/RNASE1/REG3A/PM20D1/CPA1/CELA3A/TFF2/OLFM4/CPB1/PNLIP/CELA2A/PRSS2/AMY2A/PLA2G1B/REG1B/TFF1/MEP1B/SPINK1/PRAP1/CA6/PGA4/CTRB1/KLK1	23
Strong correlation	Secretome function: Enzyme inhibitor	Secretome function: Enzyme inhibitor	16/375	20/1125	0.8	2.4	4.46509	2.12112e-05	0.000579773	0.000506092	P20742/P29622/P01034/Q6UXB8/Q9UGM5/Q86U17/P11684/P30740/Q15828/Q99727/Q6UWN8/P00995/Q06033/Q14508/O43278/P05121	PZP/SERPINA4/CST3/PI16/FETUB/SERPINA11/SCGB1A1/SERPINB1/CST6/TIMP4/SPINK6/SPINK1/ITIH3/WFDC2/SPINT1/SERPINE1	16
Strong correlation	Secretome location: Secreted to blood	Secretome location: Secreted to blood	118/375	281/1125	0.419929	1.25979	3.55358	0.000284673	0.0058358	0.00509415	P02647/P20742/P01011/P04275/P00751/P05546/P06727/P07358/P02748/P10643/P29622/P43652/P61769/P27169/Q15848/Q96QR1/Q08380/O43866/P01034/P03952/P18065/P02750/P02763/P26927/O95445/P02775/P02743/Q6UXB8/P24592/P02654/P01033/P05090/Q96KN2/P07858/P06276/Q9Y5C1/P41222/P11226/Q9BXR6/P23284/Q9Y646/P80511/Q9UGM5/P09486/P27487/P18428/P36980/Q86U17/P07339/Q15166/P55145/Q8NBP7/P26447/P06744/P08833/Q08830/P14780/…	APOA1/PZP/SERPINA3/VWF/CFB/SERPIND1/APOA4/C8B/C9/C7/SERPINA4/AFM/B2M/PON1/ADIPOQ/SCGB3A1/LGALS3BP/CD5L/CST3/KLKB1/IGFBP2/LRG1/ORM1/MST1/APOM/PPBP/APCS/PI16/IGFBP6/APOC1/TIMP1/APOD/CNDP1/CTSB/BCHE/ANGPTL3/PTGDS/MBL2/CFHR5/PPIB/CPQ/S100A12/FETUB/SPARC/DPP4/LBP/CFHR2/SERPINA11/CTSD/PON3/MANF/PCSK9/S100A4/GPI/IGFBP1/FGL1/MMP9/CHI3L1/FGFBP2/CCL18/SMPDL3A/LPL/MENT/GUCA2A/MYDGF/MIF/FAP/PF4/SERPINB1/VMO1…	118
Strong correlation	Secretome function: Enzyme	Secretome function: Enzyme	57/375	122/1125	0.467213	1.40164	3.32073	0.000794108	0.0125243	0.0109327	P27169/P04066/P07998/P09172/Q96KN2/Q92820/P07858/P06276/O95497/P23284/Q9Y646/Q6UWV6/P07339/Q15166/O43895/P13667/Q8NBP7/P14780/Q92484/P16444/P06858/Q6GTS8/Q9UHL4/P15085/P09093/Q9UBX1/Q9NZK5/Q13508/P22894/P15086/P16233/Q10588/P08217/Q9Y2E5/P07478/P04746/P21980/P04054/P09237/Q16820/P21589/Q9UP79/Q9UJA9/O43280/P12821/P08236/Q13231/P23471/P23280/P23141/P0DJD7/P17405/Q9NR71/P19440/P17538/P06870/P35475	PON1/FUCA1/RNASE1/DBH/CNDP1/GGH/CTSB/BCHE/VNN1/PPIB/CPQ/ENPP7/CTSD/PON3/XPNPEP2/PDIA4/PCSK9/MMP9/SMPDL3A/DPEP1/LPL/PM20D1/DPP7/CPA1/CELA3A/CTSF/ADA2/ART3/MMP8/CPB1/PNLIP/BST1/CELA2A/MAN2B2/PRSS2/AMY2A/TGM2/PLA2G1B/MMP7/MEP1B/NT5E/ADAMTS8/ENPP5/TREH/ACE/GUSB/CHIT1/PTPRZ1/CA6/CES1/PGA4/SMPD1/ASAH2/GGT1/CTRB1/KLK1/IDUA	57
Strong correlation	Tissue: pancreas	Tissue: pancreas	21/375	35/1125	0.6	1.8	3.39843	0.000916414	0.0125243	0.0109327	P01011/P05451/P18065/P07998/P16444/Q06141/Q6GTS8/P15085/P09093/Q6UX06/P15086/P16233/P08217/P07478/P04746/P04054/P48304/P00995/P09525/P17538/P06870	SERPINA3/REG1A/IGFBP2/RNASE1/DPEP1/REG3A/PM20D1/CPA1/CELA3A/OLFM4/CPB1/PNLIP/CELA2A/PRSS2/AMY2A/PLA2G1B/REG1B/SPINK1/ANXA4/CTRB1/KLK1	21
