# Supplementary material for: Comparative evaluation of Olink Explore 3072 and mass spectrometry with peptide fractionation for plasma proteomics
Source: Commun Chem. 2025 Nov 4;8:327. doi: 10.1038/s42004-025-01753-2 (PMC12586489; doi:10.1038/s42004-025-01753-2)
Supplement: Supplementary file 21 — Supplementary Data 18 [file 42004_2025_1753_MOESM21_ESM.xlsx]

## Sheet: SD18 Peptide MS-Olink corr.
Peptide.label	Peptide.sequence	UniProt.MS	Gene.Name.MS	Description	Correlation	N	UniProt.Olink	Gene.Name.Olink	OlinkID	Assay
F2_1	+304.207PGDFGYC+57.021DLNYC+57.021EEAVEEETGDGLDEDSDR	P00734	F2	Prothrombin	0.42659	88	P00734	F2	OID30723	F2
FGA_1	+304.207EVVTSEDGSDC+57.021PEAM+15.995DLGTLSGIGTLDGFR	P02671	FGA	Fibrinogen alpha chain	0.658307	88	P02671	FGA	OID30788	FGA
COMP_1	+304.207DNC+57.021PTVPNSAQEDSDHDGQGDAC+57.021DDDDDNDGVPDSR	P49747	COMP	Cartilage oligomeric matrix protein	0.51918	76	P49747	COMP	OID20405	COMP
C5_1	+304.207DSLDQLVGGVPVTLNAQTIDVNQETSDLDPSK+304.207	P01031	C5	Complement C5	0.481649	88	P01031	C5	OID30744	C5
SERPINA3_1	+304.207GTHVDLGLASANVDFAFSLYK+304.207	P01011;P01011-3	SERPINA3	Alpha-1-antichymotrypsin;Isoform 3 of Alpha-1-antichymotrypsin	0.652425	88	P01011	SERPINA3	OID30786	SERPINA3
FGA_2	+304.207EVVTSEDGSDC+57.021PEAMDLGTLSGIGTLDGFR	P02671	FGA	Fibrinogen alpha chain	0.685446	88	P02671	FGA	OID30788	FGA
C3_1	+304.207GDQDATMSILDISM+15.995MTGFAPDTDDLK+304.207	P01024	C3	Complement C3	0.120935	79	P01024	C3	OID30776	C3
GC_1	+304.207VPTADLEDVLPLAEDITNILSK+304.207	P02774	GC	Vitamin D-binding protein	-0.181211	88	P02774	GC	OID30780	GC
C3_2	+304.207QC+57.021QDLGAFTESMVVFGC+57.021PN	P01024	C3	Complement C3	0.372706	88	P01024	C3	OID30776	C3
AHSG_1	+304.207HTFM+15.995GVVSLGSPSGEVSHPR	P02765	AHSG	Alpha-2-HS-glycoprotein	0.480311	88	P02765	AHSG	OID30706	AHSG
C7_1	+304.207SLVC+57.021NGDSDC+57.021DEDSADEDR	P10643	C7	Complement component C7	0.6645	88	P10643	C7	OID30766	C7
C3_3	+304.207QC+57.021QDLGAFTESM+15.995VVFGC+57.021PN	P01024	C3	Complement C3	0.331179	88	P01024	C3	OID30776	C3
C7_2	+304.207SLVC+57.021NGDSDC+57.021DEDSADEDRC+57.021EDSER	P10643	C7	Complement component C7	0.568906	88	P10643	C7	OID30766	C7
ITIH4_1	+304.207NPLVWVHASPEHVVVTR	Q14624;Q14624-2	ITIH4	Inter-alpha-trypsin inhibitor heavy chain H4;Isoform 2 of Inter-alpha-trypsin inhibitor heavy chain H4	0.390969	88	Q14624	ITIH4	OID30762	ITIH4
APOA4_1	+304.207TLSLPELEQQQEQQQEQQQEQVQMLAPLES	P06727	APOA4	Apolipoprotein A-IV	0.516907	88	P06727	APOA4	OID30733	APOA4
APOA4_2	+304.207TLSLPELEQQQEQQQEQQQEQVQM+15.995LAPLES	P06727	APOA4	Apolipoprotein A-IV	0.45215	88	P06727	APOA4	OID30733	APOA4
SERPING1_1	+304.207GVTSVSQIFHSPDLAIR	P05155	SERPING1	Plasma protease C1 inhibitor	0.488218	88	P05155	SERPING1	OID30777	SERPING1
TTR_1	+304.207ALGISPFHEHAEVVFTANDSGPR	P02766	TTR	Transthyretin	0.439259	88	P02766	TTR	OID30782	TTR
AHSG_2	+304.207HTFMGVVSLGSPSGEVSHPR	P02765	AHSG	Alpha-2-HS-glycoprotein	0.433993	88	P02765	AHSG	OID30706	AHSG
C3_4	+304.207EDIPPADLSDQVPDTESETR	P01024	C3	Complement C3	0.401606	88	P01024	C3	OID30776	C3
LRG1_1	+304.207DGFDISGNPWIC+57.021DQNLSDLYR	P02750	LRG1	Leucine-rich alpha-2-glycoprotein	0.926931	88	P02750	LRG1	OID30751	LRG1
F13B_1	+304.207SGYLLHGSNEITC+57.021NR	P05160	F13B	Coagulation factor XIII B chain	0.5952	88	P05160	F13B	OID30781	F13B
AMBP_1	+304.207EYC+57.021GVPGDGDEELLR	P02760	AMBP	Protein AMBP	0.0109894	88	P02760	AMBP	OID21413	AMBP
A1BG_1	+304.207LHDNQNGWSGDSAPVELILSDETLPAPEFSPEPESGR	P04217;P04217-2	A1BG	Alpha-1B-glycoprotein;Isoform 2 of Alpha-1B-glycoprotein	0.455287	88	P04217	A1BG	OID30771	A1BG
C3_5	+304.207SLYVSATVILHSGSDM+15.995VQAER	P01024	C3	Complement C3	0.448963	88	P01024	C3	OID30776	C3
ORM1_1	+304.207YVGGQEHFAHLLILR	P02763	ORM1	Alpha-1-acid glycoprotein 1	0.711866	88	P02763	ORM1	OID30768	ORM1
ITIH4_2	+304.207LDYQEGPPGVEISC+57.021WSVEL	Q14624;Q14624-2	ITIH4	Inter-alpha-trypsin inhibitor heavy chain H4;Isoform 2 of Inter-alpha-trypsin inhibitor heavy chain H4	0.375225	88	Q14624	ITIH4	OID30762	ITIH4
C1S_1	+304.207EDFDVEAADSAGNC+57.021LDSLVFVAGDR	P09871	C1S	Complement C1s subcomponent	0.331584	88	P09871	C1S	OID30731	C1S
C3_6	+304.207VQLSNDFDEYIMAIEQTIK+304.207SGSDEVQVGQQR	P01024	C3	Complement C3	0.255451	88	P01024	C3	OID30776	C3
C3_7	+304.207AAVYHHFISDGVR	P01024	C3	Complement C3	0.399704	88	P01024	C3	OID30776	C3
SAA4_1	+304.207AYWDIMISNHQNSNR	P35542	SAA4	Serum amyloid A-4 protein	0.632102	88	P35542	SAA4	OID30726	SAA4
C3_8	+304.207SNLDEDIIAEENIVSR	P01024	C3	Complement C3	0.518439	88	P01024	C3	OID30776	C3
ITIH1_1	+304.207PLLVDVDLQYPQDAVLALTQNHHK+304.207	P19827;P19827-2	ITIH1	Inter-alpha-trypsin inhibitor heavy chain H1;Isoform 2 of Inter-alpha-trypsin inhibitor heavy chain H1	0.276127	88	P19827	ITIH1	OID30722	ITIH1
SPARCL1_1	+304.207NHGVDDDGDDDGDDGGTDGPR	Q14515	SPARCL1	SPARC-like protein 1	0.626684	66	Q14515	SPARCL1	OID20361	SPARCL1
FN1_1	+304.207YSFC+57.021TDHTVLVQTR	P02751-3;P02751-1;P02751-5;P02751-10	FN1	Isoform 3 of Fibronectin;Isoform 1 of Fibronectin;Isoform 5 of Fibronectin;Isoform 10 of Fibronectin	0.579385	88	P02751	FN1	OID30787	FN1
PLG_1	+304.207RATTVTGTPC+57.021QDWAAQEPHR	P00747	PLG	Plasminogen	0.274277	88	P00747	PLG	OID30785	PLG
ITIH3_1	+304.207SC+57.021PTC+57.021TDSLLNGDFTITYDVNR	Q06033	ITIH3	Inter-alpha-trypsin inhibitor heavy chain H3	0.814624	88	Q06033	ITIH3	OID20352	ITIH3
APOF_1	+304.207SYDLDPGAGSLEI	Q13790	APOF	Apolipoprotein F	0.267938	88	Q13790	APOF	OID30701	APOF
CFH_1	+304.207EC+57.021DTDGWTNDIPIC+57.021EVVK+304.207	P08603	CFH	Complement factor H	0.538551	88	P08603	CFH	OID30790	CFH
C7_3	+304.207SYTSHTNEIHK+304.207	P10643	C7	Complement component C7	0.721279	88	P10643	C7	OID30766	C7
APOA1_1	+304.207VSFLSALEEYTK+304.207	P02647	APOA1	Apolipoprotein A-I	0.806289	88	P02647	APOA1	OID30769	APOA1
C8B_1	+304.207LLC+57.021NGDNDC+57.021GDQSDEANC+57.021R	P07358	C8B	Complement component C8 beta chain	0.638929	88	P07358	C8B	OID30719	C8B
HRG_1	+304.207DSPVLIDFFEDTER	P04196	HRG	Histidine-rich glycoprotein	0.53922	88	P04196	HRG	OID30770	HRG
TPM3_1	+304.207MLDQTLLDLNEM+15.995	P06753-2	TPM3	Isoform 2 of Tropomyosin alpha-3 chain	0.0942174	76	P06753	TPM3	OID30058	TPM3
CFH_2	+304.207HGGLYHENMR	P08603	CFH	Complement factor H	0.477739	88	P08603	CFH	OID30790	CFH
PON1_1	+304.207YVYIAELLAHK+304.207	P27169	PON1	Serum paraoxonase/arylesterase 1	0.733789	88	P27169	PON1	OID30704	PON1
SERPIND1_1	+304.207YEITTIHNLFR	P05546	SERPIND1	Heparin cofactor 2	0.744503	88	P05546	SERPIND1	OID30767	SERPIND1
SERPIND1_2	+304.207FPVEMTHNHNFR	P05546	SERPIND1	Heparin cofactor 2	0.636079	88	P05546	SERPIND1	OID30767	SERPIND1
SERPIND1_3	+304.207FPVEM+15.995THNHNFR	P05546	SERPIND1	Heparin cofactor 2	0.682264	88	P05546	SERPIND1	OID30767	SERPIND1
LRG1_2	+304.207ALGHLDLSGNR	P02750	LRG1	Leucine-rich alpha-2-glycoprotein	0.889085	88	P02750	LRG1	OID30751	LRG1
ADIPOQ_1	+304.207NGLYADNDNDSTFTGFLLYHDTN	Q15848	ADIPOQ	Adiponectin	0.927776	88	Q15848	ADIPOQ	OID30748	ADIPOQ
CFB_1	+304.207GDSGGPLIVHK+304.207	P00751	CFB	Complement factor B	0.810486	88	P00751	CFB	OID30755	CFB
C9_1	+304.207C+57.021NGDNDC+57.021GDFSDEDDC+57.021ESEPRPPC+57.021R	P02748	C9	Complement component C9	0.702899	88	P02748	C9	OID30698	C9
ITIH1_2	+304.207GFSLDEATNLNGGLLR	P19827;P19827-2	ITIH1	Inter-alpha-trypsin inhibitor heavy chain H1;Isoform 2 of Inter-alpha-trypsin inhibitor heavy chain H1	0.32639	88	P19827	ITIH1	OID30722	ITIH1
APOA2_1	+304.207AGTELVNFLSYFVELGTQPATQ	P02652	APOA2	Apolipoprotein A-II	0.0146349	88	P02652	APOA2	OID30686	APOA2
CFH_3	+304.207EYHFGQAVR	P08603	CFH	Complement factor H	0.521398	88	P08603	CFH	OID30790	CFH
C3_9	+304.207IHWESASLLR	P01024	C3	Complement C3	0.276144	88	P01024	C3	OID30776	C3
SPARCL1_2	+304.207EEDIDENLLF	Q14515	SPARCL1	SPARC-like protein 1	0.485555	78	Q14515	SPARCL1	OID20361	SPARCL1
CFH_4	+304.207EGWIHTVC+57.021INGR	P08603	CFH	Complement factor H	0.430436	88	P08603	CFH	OID30790	CFH
CFB_2	+304.207LQDEDLGFL	P00751	CFB	Complement factor B	0.802244	88	P00751	CFB	OID30755	CFB
A1BG_2	+304.207LELHVDGPPPRPQLR	P04217;P04217-2	A1BG	Alpha-1B-glycoprotein;Isoform 2 of Alpha-1B-glycoprotein	0.427426	88	P04217	A1BG	OID30771	A1BG
C3_10	+304.207GDQDATM+15.995SILDISMMTGFAPDTDDLK+304.207	P01024	C3	Complement C3	0.261386	88	P01024	C3	OID30776	C3
APOA1_2	+304.207THLAPYSDELR	P02647	APOA1	Apolipoprotein A-I	0.454891	88	P02647	APOA1	OID30769	APOA1
APOA1_3	+304.207LAEYHAK+304.207	P02647	APOA1	Apolipoprotein A-I	0.758149	88	P02647	APOA1	OID30769	APOA1
SERPINF1_1	+304.207LTQVEHR	P36955	SERPINF1	Pigment epithelium-derived factor	0.400074	88	P36955	SERPINF1	OID30757	SERPINF1
APOA1_4	+304.207AHVDALR	P02647	APOA1	Apolipoprotein A-I	0.777944	88	P02647	APOA1	OID30769	APOA1
SERPINF1_2	+304.207TESIIHR	P36955	SERPINF1	Pigment epithelium-derived factor	0.542196	88	P36955	SERPINF1	OID30757	SERPINF1
C9_2	+304.207GEIHLGR	P02748	C9	Complement component C9	0.789546	88	P02748	C9	OID30698	C9
COMP_2	+304.207SNPDQADVDHDFVGDAC+57.021DSDQDQDGDGHQDSR	P49747	COMP	Cartilage oligomeric matrix protein	0.691839	88	P49747	COMP	OID20405	COMP
FN1_2	+304.207VEYELSEEGDEPQYLDLPSTATSVNIPDLLPGR	P02751-3;P02751-1;P02751-5;P02751-10	FN1	Isoform 3 of Fibronectin;Isoform 1 of Fibronectin;Isoform 5 of Fibronectin;Isoform 10 of Fibronectin	0.2562	88	P02751	FN1	OID30787	FN1
SPARCL1_3	+304.207MQEDEFDQGNQEQEDNSNAEMEEENASNVNK+304.207	Q14515	SPARCL1	SPARC-like protein 1	0.631735	41	Q14515	SPARCL1	OID20361	SPARCL1
COMP_3	+304.207DNC+57.021VTVPNSGQEDVDRDGIGDAC+57.021DPDADGDGVPNEK+304.207	P49747	COMP	Cartilage oligomeric matrix protein	0.691802	78	P49747	COMP	OID20405	COMP
FN1_3	+304.207C+57.021DPVDQC+57.021QDSETGTFYQIGDSWEK+304.207	P02751-3;P02751-1;P02751-5;P02751-10	FN1	Isoform 3 of Fibronectin;Isoform 1 of Fibronectin;Isoform 5 of Fibronectin;Isoform 10 of Fibronectin	0.551603	88	P02751	FN1	OID30787	FN1
PGLYRP2_1	+304.207VINLPLDSM+15.995AAPWETGDTFPDVVAIAPDVR	Q96PD5	PGLYRP2	N-acetylmuramoyl-L-alanine amidase	0.536895	88	Q96PD5	PGLYRP2	OID30742	PGLYRP2
C3_11	+304.207GDQDATM+15.995SILDISM+15.995MTGFAPDTDDLK+304.207	P01024	C3	Complement C3	0.371984	88	P01024	C3	OID30776	C3
C3_12	+304.207GDQDATM+15.995SILDISMM+15.995TGFAPDTDDLK+304.207	P01024	C3	Complement C3	0.351379	88	P01024	C3	OID30776	C3
GC_2	+304.207EVVSLTEAC+57.021C+57.021AEGADPDC+57.021YDTR	P02774	GC	Vitamin D-binding protein	-0.0268132	88	P02774	GC	OID30780	GC
AHSG_3	+304.207QPNC+57.021DDPETEEAALVAIDYINQNLPWGYK+304.207	P02765	AHSG	Alpha-2-HS-glycoprotein	0.605121	88	P02765	AHSG	OID30706	AHSG
C3_13	+304.207GDQDATMSILDISMMTGFAPDTDDLK+304.207	P01024	C3	Complement C3	0.36737	88	P01024	C3	OID30776	C3
C3_14	+304.207GDQDATMSILDISM+15.995M+15.995TGFAPDTDDLK+304.207	P01024	C3	Complement C3	0.186996	88	P01024	C3	OID30776	C3
C3_15	+304.207GDQDATMSILDISMM+15.995TGFAPDTDDLK+304.207	P01024	C3	Complement C3	0.277958	88	P01024	C3	OID30776	C3
PGLYRP2_2	+304.207VINLPLDSMAAPWETGDTFPDVVAIAPDVR	Q96PD5	PGLYRP2	N-acetylmuramoyl-L-alanine amidase	0.556162	88	Q96PD5	PGLYRP2	OID30742	PGLYRP2
PZP_1	+304.207VYDYYETDESVVAEYIAPC+57.021STDTEHGNV	P20742	PZP	Pregnancy zone protein	0.791289	88	P20742	PZP	OID30730	PZP
AFM_1	+304.207ELISLVEDVSSNYDGC+57.021C+57.021EGDVVQC+57.021IR	P43652	AFM	Afamin	0.52617	88	P43652	AFM	OID30741	AFM
CFI_1	+304.207AC+57.021DGINDC+57.021GDQSDELC+57.021C+57.021K+304.207	P05156	CFI	Complement factor I	0.589183	88	P05156	CFI	OID30772	CFI
LBP_1	+304.207SVSSDLQPYLQTLPVTTEIDSFADIDYSLVEAPR	P18428	LBP	Lipopolysaccharide-binding protein	0.57881	88	P18428	LBP	OID20355	LBP
APOA2_2	+304.207EPC+57.021VESLVSQYFQTVTDYGK+304.207	P02652	APOA2	Apolipoprotein A-II	0.000457892	88	P02652	APOA2	OID30686	APOA2
A1BG_3	+304.207IFFHLNAVALGDGGHYTC+57.021R	P04217;P04217-2	A1BG	Alpha-1B-glycoprotein;Isoform 2 of Alpha-1B-glycoprotein	0.356479	88	P04217	A1BG	OID30771	A1BG
SERPINA1_1	+304.207TLNQPDSQLQLTTGNGLFLSEGLK+304.207	P01009	SERPINA1	Alpha-1-antitrypsin	0.379682	88	P01009	SERPINA1	OID30750	SERPINA1
COMP_4	+304.207DTDQDGRGDAC+57.021DDDIDGDR	P49747	COMP	Cartilage oligomeric matrix protein	0.651756	88	P49747	COMP	OID20405	COMP
PGLYRP2_3	+304.207DGSPDVTTADIGANTPDATK+304.207	Q96PD5	PGLYRP2	N-acetylmuramoyl-L-alanine amidase	0.684777	88	Q96PD5	PGLYRP2	OID30742	PGLYRP2
F2_2	+304.207PGDFGYC+57.021DLNYC+57.021EEAVEEETGDGLDEDSDRAIEGR	P00734	F2	Prothrombin	0.386268	88	P00734	F2	OID30723	F2
C1S_2	+304.207REDFDVEAADSAGNC+57.021LDSLVFVAGDR	P09871	C1S	Complement C1s subcomponent	0.346307	88	P09871	C1S	OID30731	C1S
MASP1_1	+304.207DTC+57.021LGDSGGAFVIFDDLSQR	P48740-2	MASP1	Isoform 2 of Mannan-binding lectin serine protease 1	0.64128	88	P48740	MASP1	OID20954	MASP1
APOB_1	+304.207DQEVLLQTFLDDASPGDK+304.207	P04114	APOB	Apolipoprotein B-100	-0.123983	88	P04114	APOB	OID30673	APOB
FGA_3	+304.207DSDWPFC+57.021SDEDWNYK+304.207	P02671	FGA	Fibrinogen alpha chain	0.732486	88	P02671	FGA	OID30788	FGA
COMP_5	+304.207DSDGDGIGDAC+57.021DNC+57.021PQK+304.207	P49747	COMP	Cartilage oligomeric matrix protein	0.677997	88	P49747	COMP	OID20405	COMP
C3_16	+304.207DYAGVFSDAGLTFTSSSGQQTAQR	P01024	C3	Complement C3	0.500387	88	P01024	C3	OID30776	C3
ITIH1_3	+304.207TAFISDFAVTADGNAFIGDIK+304.207	P19827	ITIH1	Inter-alpha-trypsin inhibitor heavy chain H1	0.318782	88	P19827	ITIH1	OID30722	ITIH1
C9_3	+304.207TAGYGINILGMDPLSTPFDNEFYNGLC+57.021NR	P02748	C9	Complement component C9	0.706456	88	P02748	C9	OID30698	C9
TF_1	+304.207DC+57.021HLAQVPSHTVVAR	P02787	TF	Serotransferrin	0.290542	88	P02787	TF	OID30783	TF
LCP1_1	+304.207EITENLMATGDLDQDGR	P13796	LCP1	Plastin-2	0.45606	88	P13796	LCP1	OID30367	LCP1
CFI_2	+304.207ADSPMDDFFQC+57.021VNGK+304.207	P05156	CFI	Complement factor I	0.782695	88	P05156	CFI	OID30772	CFI
HSP90B1_1	+304.207EESDDEAAVEEEEEEK+304.207	P14625	HSP90B1	Endoplasmin	-0.0102849	88	P14625	HSP90B1	OID20829	HSP90B1
GC_3	+304.207SLGEC+57.021C+57.021DVEDSTTC+57.021FNAK+304.207	P02774	GC	Vitamin D-binding protein	-0.040823	88	P02774	GC	OID30780	GC
ITIH4_3	+304.207LPEGSVSLIILLTDGDPTVGETNPR	Q14624;Q14624-2	ITIH4	Inter-alpha-trypsin inhibitor heavy chain H4;Isoform 2 of Inter-alpha-trypsin inhibitor heavy chain H4	0.466046	88	Q14624	ITIH4	OID30762	ITIH4
CPB2_1	+304.207SFYANNHC+57.021IGTDLNR	Q96IY4	CPB2	Carboxypeptidase B2	0.439312	88	Q96IY4	CPB2	OID30734	CPB2
C3_17	+304.207VEGTAFVIFGIQDGEQR	P01024	C3	Complement C3	0.461784	88	P01024	C3	OID30776	C3
GSTP1_1	+304.207DQQEAALVDMVNDGVEDLR	P09211	GSTP1	Glutathione S-transferase P	0.236536	88	P09211	GSTP1	OID20876	GSTP1
SHBG_1	+304.207MEGDSVLLEVDGEEVLR	P04278	SHBG	Sex hormone-binding globulin	0.881741	88	P04278	SHBG	OID30685	SHBG
F13B_2	+304.207DEEVVQC+57.021LSDGWSSQPTC+57.021R	P05160	F13B	Coagulation factor XIII B chain	0.51661	88	P05160	F13B	OID30781	F13B
THBS4_1	+304.207DTDGDGRGDAC+57.021DDDMDGDGIK+304.207	P35443	THBS4	Thrombospondin-4	0.587316	88	P35443	THBS4	OID20368	THBS4
PON1_2	+304.207VVAEGFDFANGINISPDGK+304.207	P27169	PON1	Serum paraoxonase/arylesterase 1	0.76887	88	P27169	PON1	OID30704	PON1
CFI_3	+304.207ADSPM+15.995DDFFQC+57.021VNGK+304.207	P05156	CFI	Complement factor I	0.749639	88	P05156	CFI	OID30772	CFI
THBS4_2	+304.207DVDIDSYPDEELPC+57.021SAR	P35443	THBS4	Thrombospondin-4	0.623596	88	P35443	THBS4	OID20368	THBS4
SERPIND1_4	+304.207ENTVTNDWIPEGEEDDDYLDLEK+304.207	P05546	SERPIND1	Heparin cofactor 2	0.5	23	P05546	SERPIND1	OID30767	SERPIND1
PGLYRP2_4	+304.207ASLLTM+15.995AFLNGALDGVILGDYLSR	Q96PD5	PGLYRP2	N-acetylmuramoyl-L-alanine amidase	0.757353	88	Q96PD5	PGLYRP2	OID30742	PGLYRP2
PROC_1	+304.207DTEDQEDQVDPR	P04070	PROC	Vitamin K-dependent protein C	0.622116	88	P04070	PROC	OID20402	PROC
PGLYRP2_5	+304.207ASLLTMAFLNGALDGVILGDYLSR	Q96PD5	PGLYRP2	N-acetylmuramoyl-L-alanine amidase	0.751576	88	Q96PD5	PGLYRP2	OID30742	PGLYRP2
HRG_2	+304.207YWNDC+57.021EPPDSR	P04196	HRG	Histidine-rich glycoprotein	0.52728	88	P04196	HRG	OID30770	HRG
PPBP_1	+304.207EESLDSDLYAELR	P02775	PPBP	Platelet basic protein	0.888486	88	P02775	PPBP	OID30761	PPBP
SHBG_2	+304.207M+15.995EGDSVLLEVDGEEVLR	P04278	SHBG	Sex hormone-binding globulin	0.897837	88	P04278	SHBG	OID30685	SHBG
C3_18	+304.207VQLSNDFDEYIMAIEQTIK+304.207	P01024	C3	Complement C3	0.4593	88	P01024	C3	OID30776	C3
LGALS3BP_1	+304.207YSSDYFQAPSDYR	Q08380	LGALS3BP	Galectin-3-binding protein	0.890529	88	Q08380	LGALS3BP	OID30765	LGALS3BP
APOB_2	+304.207YHWEHTGLTLR	P04114	APOB	Apolipoprotein B-100	-0.175108	88	P04114	APOB	OID30673	APOB
FN1_4	+304.207DSMIWDC+57.021TC+57.021IGAGR	P02751-3;P02751-1;P02751-5;P02751-10	FN1	Isoform 3 of Fibronectin;Isoform 1 of Fibronectin;Isoform 5 of Fibronectin;Isoform 10 of Fibronectin	0.57286	88	P02751	FN1	OID30787	FN1
TF_2	+304.207IM+15.995NGEADAMSLDGGFVYIAGK+304.207	P02787	TF	Serotransferrin	0.34261	88	P02787	TF	OID30783	TF
LCP1_2	+304.207VDTDGNGYISFNELNDLFK+304.207	P13796	LCP1	Plastin-2	0.549628	88	P13796	LCP1	OID30367	LCP1
TF_3	+304.207IMNGEADAMSLDGGFVYIAGK+304.207	P02787	TF	Serotransferrin	0.388505	88	P02787	TF	OID30783	TF
MCAM_1	+304.207EAEEETTNDNGVLVLEPAR	P43121	MCAM	Cell surface glycoprotein MUC18	0.71796	88	P43121	MCAM	OID20343	MCAM
CFH_5	+304.207SC+57.021DNPYIPNGDYSPLR	P08603	CFH	Complement factor H	0.59695	88	P08603	CFH	OID30790	CFH
SERPINA3_2	+304.207DYNLNDILLQLGIEEAFTSK+304.207	P01011	SERPINA3	Alpha-1-antichymotrypsin	0.838664	88	P01011	SERPINA3	OID30786	SERPINA3
TF_4	+304.207DYELLC+57.021LDGTR	P02787	TF	Serotransferrin	0.332545	88	P02787	TF	OID30783	TF
ITGA5_1	+304.207DLDGNGYPDLIVGSFGVDK+304.207	P08648	ITGA5	Integrin alpha-5	0.507724	76	P08648	ITGA5	OID21139	ITGA5
C3_19	+304.207GIC+57.021VADPFEVTVMQDFFIDLR	P01024	C3	Complement C3	0.464091	88	P01024	C3	OID30776	C3
C3_20	+304.207AGDFLEANYMNLQR	P01024	C3	Complement C3	0.434486	88	P01024	C3	OID30776	C3
CLEC3B_1	+304.207DQLPYIC+57.021QFGIV	P05452	CLEC3B	Tetranectin	0.442006	88	P05452	CLEC3B	OID30756	CLEC3B
MENT_1	+304.207IILEDENDAMADADR	Q9BUN1	MENT	Protein MENT	0.801134	88	Q9BUN1	MENT	OID30595	MENT
LRG1_3	+304.207TLDLGENQLETLPPDLLR	P02750	LRG1	Leucine-rich alpha-2-glycoprotein	0.904618	88	P02750	LRG1	OID30751	LRG1
SERPINC1_1	+304.207NDNDNIFLSPLSISTAFAMTK+304.207	P01008	SERPINC1	Antithrombin-III	0.575502	88	P01008	SERPINC1	OID30789	SERPINC1
TPM3_2	+304.207MLDQTLLDLNEM	P06753-2	TPM3	Isoform 2 of Tropomyosin alpha-3 chain	0.0458978	80	P06753	TPM3	OID30058	TPM3
ITIH3_2	+304.207DDALC+57.021FNIDEAPGTVLR	Q06033	ITIH3	Inter-alpha-trypsin inhibitor heavy chain H3	0.679599	88	Q06033	ITIH3	OID20352	ITIH3
PCOLCE_1	+304.207YDSVSVFNGAVSDDSR	Q15113	PCOLCE	Procollagen C-endopeptidase enhancer 1	0.716917	88	Q15113	PCOLCE	OID20384	PCOLCE
CFB_3	+304.207VSEADSSNADWVTK+304.207	P00751	CFB	Complement factor B	0.879117	88	P00751	CFB	OID30755	CFB
PTPRF_1	+304.207NGVITQYSVAYEAVDGEDR	P10586	PTPRF	Receptor-type tyrosine-protein phosphatase F	0.739918	88	P10586	PTPRF	OID20310	PTPRF
SERPINA1_2	+304.207VFSNGADLSGVTEEAPLK+304.207	P01009	SERPINA1	Alpha-1-antitrypsin	0.470908	88	P01009	SERPINA1	OID30750	SERPINA1
SERPINC1_2	+304.207NDNDNIFLSPLSISTAFAM+15.995TK+304.207	P01008	SERPINC1	Antithrombin-III	0.580636	88	P01008	SERPINC1	OID30789	SERPINC1
C3_21	+304.207ILLQGTPVAQMTEDAVDAER	P01024	C3	Complement C3	0.39553	88	P01024	C3	OID30776	C3
TIMP2_1	+304.207QEFLDIEDP	P16035	TIMP2	Metalloproteinase inhibitor 2	0.384416	21	P16035	TIMP2	OID30318	TIMP2
SELL_1	+304.207SLTEEAENWGDGEPNNK+304.207	P14151	SELL	L-selectin	0.724015	88	P14151	SELL	OID30752	SELL
FGA_4	+304.207TVIGPDGHK+304.207	P02671	FGA	Fibrinogen alpha chain	0.764714	88	P02671	FGA	OID30788	FGA
ITIH4_4	+304.207QGPVNLLSDPEQGVEVTGQYER	Q14624;Q14624-2	ITIH4	Inter-alpha-trypsin inhibitor heavy chain H4;Isoform 2 of Inter-alpha-trypsin inhibitor heavy chain H4	0.540347	88	Q14624	ITIH4	OID30762	ITIH4
PTPRF_2	+304.207DFLPVDPATSNGR	P10586	PTPRF	Receptor-type tyrosine-protein phosphatase F	0.561187	57	P10586	PTPRF	OID20310	PTPRF
CLEC3B_2	+304.207NWETEITAQPDGGK+304.207	P05452	CLEC3B	Tetranectin	0.678384	88	P05452	CLEC3B	OID30756	CLEC3B
JCHAIN_1	+304.207MVETALTPDAC+57.021YPD	P01591	JCHAIN	Immunoglobulin J chain	0.331169	21	P01591	JCHAIN	OID20494	JCHAIN
CFH_6	+304.207TDC+57.021LSLPSFENAIPMGEK+304.207	P08603	CFH	Complement factor H	0.516396	88	P08603	CFH	OID30790	CFH
F2_3	+304.207VIDQFGE	P00734	F2	Prothrombin	0.351072	88	P00734	F2	OID30723	F2
PLG_2	+304.207C+57.021EEDEEFTC+57.021R	P00747	PLG	Plasminogen	0.568543	88	P00747	PLG	OID30785	PLG
THBS4_3	+304.207YVPNSGQEDADRDGIGDAC+57.021DEDADGDGILNEQDNC+57.021VLIHNVDQR	P35443	THBS4	Thrombospondin-4	0.53812	52	P35443	THBS4	OID20368	THBS4
C3_22	+304.207YRGDQDATMSILDISMMTGFAPDTDDLK+304.207	P01024	C3	Complement C3	0.446356	88	P01024	C3	OID30776	C3
SERPINA6_1	+304.207SDTSLEMTM+15.995GNALFLDGSLELLESFSADIK+304.207	P08185	SERPINA6	Corticosteroid-binding globulin	0.40514	76	P08185	SERPINA6	OID30743	SERPINA6
ITIH3_3	+304.207ILEDMQEEDYLNFILFSGDVSTWK+304.207	Q06033	ITIH3	Inter-alpha-trypsin inhibitor heavy chain H3	0.21424	88	Q06033	ITIH3	OID20352	ITIH3
ITIH3_4	+304.207ILEDM+15.995QEEDYLNFILFSGDVSTWK+304.207	Q06033	ITIH3	Inter-alpha-trypsin inhibitor heavy chain H3	0.166567	88	Q06033	ITIH3	OID20352	ITIH3
SERPINB1_1	+304.207VLELPYQGEELSMVILLPDDIEDESTGLK+304.207	P30740	SERPINB1	Leukocyte elastase inhibitor	0.851689	62	P30740	SERPINB1	OID21088	SERPINB1
GSN_1	+304.207QGFEPPSFVGWFLGWDDDYWSVDPLDR	P06396;P06396-2	GSN	Gelsolin;Isoform 2 of Gelsolin	0.606644	66	P06396	GSN	OID30714	GSN
C9_4	+304.207GTVIDVTDFVNWASSINDAPVLISQK+304.207	P02748	C9	Complement component C9	0.827938	88	P02748	C9	OID30698	C9
C3_23	+304.207YRGDQDATMSILDISMM+15.995TGFAPDTDDLK+304.207	P01024	C3	Complement C3	0.512187	88	P01024	C3	OID30776	C3
C3_24	+304.207YRGDQDATMSILDISM+15.995MTGFAPDTDDLK+304.207	P01024	C3	Complement C3	0.444278	88	P01024	C3	OID30776	C3
ITIH4_5	+304.207SFAAGIQALGGTNINDAMLMAVQLLDSSNQEER	Q14624;Q14624-2	ITIH4	Inter-alpha-trypsin inhibitor heavy chain H4;Isoform 2 of Inter-alpha-trypsin inhibitor heavy chain H4	0.53635	88	Q14624	ITIH4	OID30762	ITIH4
C3_25	+304.207YRGDQDATM+15.995SILDISMM+15.995TGFAPDTDDLK+304.207	P01024	C3	Complement C3	0.483639	88	P01024	C3	OID30776	C3
ITIH1_4	+304.207GIEILNQVQESLPELSNHASILIMLTDGDPTEGVTDR	P19827;P19827-2	ITIH1	Inter-alpha-trypsin inhibitor heavy chain H1;Isoform 2 of Inter-alpha-trypsin inhibitor heavy chain H1	0.243414	88	P19827	ITIH1	OID30722	ITIH1
APOA4_3	+304.207AEVSADQVATVMWDYFSQLSNNAK+304.207	P06727	APOA4	Apolipoprotein A-IV	0.720827	88	P06727	APOA4	OID30733	APOA4
SERPINA6_2	+304.207SDTSLEM+15.995TM+15.995GNALFLDGSLELLESFSADIK+304.207	P08185	SERPINA6	Corticosteroid-binding globulin	0.461645	88	P08185	SERPINA6	OID30743	SERPINA6
ITIH1_5	+304.207GIEILNQVQESLPELSNHASILIM+15.995LTDGDPTEGVTDR	P19827;P19827-2	ITIH1	Inter-alpha-trypsin inhibitor heavy chain H1;Isoform 2 of Inter-alpha-trypsin inhibitor heavy chain H1	0.191822	88	P19827	ITIH1	OID30722	ITIH1
PON1_3	+304.207ILLMDLNEEDPTVLELGITGSK+304.207	P27169	PON1	Serum paraoxonase/arylesterase 1	0.779103	88	P27169	PON1	OID30704	PON1
TF_5	+304.207AIAANEADAVTLDAGLVYDAYLAPNNLK+304.207	P02787	TF	Serotransferrin	0.252854	88	P02787	TF	OID30783	TF
CNDP1_1	+304.207VASVDMGPQQLPDGQSLPIPPVILAELGSDPTK+304.207	Q96KN2	CNDP1	Beta-Ala-His dipeptidase	0.874027	88	Q96KN2	CNDP1	OID20347	CNDP1
CFB_4	+304.207EDYLDVYVFGVGPLVNQVNINALASK+304.207	P00751	CFB	Complement factor B	0.722289	88	P00751	CFB	OID30755	CFB
SERPIND1_5	+304.207DALENIDPATQMMILNC+57.021IYFK+304.207	P05546	SERPIND1	Heparin cofactor 2	0.702949	88	P05546	SERPIND1	OID30767	SERPIND1
PON1_4	+304.207GIETGSEDLEILPNGLAFISSGLK+304.207	P27169	PON1	Serum paraoxonase/arylesterase 1	0.644711	88	P27169	PON1	OID30704	PON1
PDIA4_1	+304.207DLGLSESGEDVNAAILDESGK+304.207	P13667	PDIA4	Protein disulfide-isomerase A4	0.706452	31	P13667	PDIA4	OID30375	PDIA4
C3_26	+304.207DTWVEHWPEEDEC+57.021QDEENQK+304.207	P01024	C3	Complement C3	0.445951	88	P01024	C3	OID30776	C3
CFB_5	+304.207DMENLEDVFYQMIDESQSLSLC+57.021GMVWEHR	P00751	CFB	Complement factor B	0.730496	88	P00751	CFB	OID30755	CFB
ENO1_1	+304.207DYPVVSIEDPFDQDDWGAWQK+304.207	P06733	ENO1	Alpha-enolase	0.818041	88	P06733	ENO1	OID21037	ENO1
PLG_3	+304.207NPDNDPQGPWC+57.021YTTDPEK+304.207	P00747	PLG	Plasminogen	0.4885	88	P00747	PLG	OID30785	PLG
C1R_1	+304.207QRPPDLDTSSNAVDLLFFTDESGDSR	P00736	C1R	Complement C1r subcomponent	0.461865	88	P00736	C1R	OID30753	C1R
APOB_3	+304.207GISTSAASPAVGTVGMDMDEDDDFSK+304.207	P04114	APOB	Apolipoprotein B-100	-0.234532	76	P04114	APOB	OID30673	APOB
SPINK5_1	+304.207DGDFIC+57.021PDYYEAVC+57.021GTDGK+304.207	Q9NQ38;Q9NQ38-3	SPINK5	Serine protease inhibitor Kazal-type 5;Isoform long of Serine protease inhibitor Kazal-type 5	0.479566	76	Q9NQ38	SPINK5	OID21148	SPINK5
C3_27	+304.207VQLSNDFDEYIM+15.995AIEQTIK+304.207	P01024	C3	Complement C3	0.465447	88	P01024	C3	OID30776	C3
VWF_1	+304.207ILDELLQTC+57.021VDPEDC+57.021PVC+57.021EVAGR	P04275	VWF	von Willebrand factor	0.655401	88	P04275	VWF	OID20256	VWF
COL6A3_1	+304.207GADQAELEEIAFDSSLVFIPAEFR	P12111-4;P12111	COL6A3	Isoform 4 of Collagen alpha-3(VI) chain;Collagen alpha-3(VI) chain	0.288595	88	P12111	COL6A3	OID20292	COL6A3
SERPIND1_6	+304.207DALENIDPATQM+15.995M+15.995ILNC+57.021IYFK+304.207	P05546	SERPIND1	Heparin cofactor 2	0.692497	88	P05546	SERPIND1	OID30767	SERPIND1
CFB_6	+304.207DM+15.995ENLEDVFYQMIDESQSLSLC+57.021GMVWEHR	P00751	CFB	Complement factor B	0.626519	88	P00751	CFB	OID30755	CFB
SERPINA3_3	+304.207LYGSEAFATDFQDSAAAK+304.207	P01011	SERPINA3	Alpha-1-antichymotrypsin	0.815611	88	P01011	SERPINA3	OID30786	SERPINA3
NCAM1_1	+304.207IGQESLEFILVQADTPSSPSIDQVEPYSSTAQVQFDEPEATGGVPILK+304.207	P13591-4;P13591	NCAM1	Isoform 4 of Neural cell adhesion molecule 1;Neural cell adhesion molecule 1	0.540514	23	P13591	NCAM1	OID20354	NCAM1
C7_4	+304.207EASEC+57.021EEEGFSIC+57.021VEVNGK+304.207	P10643	C7	Complement component C7	0.637036	88	P10643	C7	OID30766	C7
C5_2	+304.207C+57.021C+57.021YDGAC+57.021VNNDETC+57.021EQR	P01031	C5	Complement C5	0.280459	88	P01031	C5	OID30744	C5
C5_3	+304.207C+57.021VEADC+57.021GQMQEELDLTISAETR	P01031	C5	Complement C5	0.432531	88	P01031	C5	OID30744	C5
C3_28	+304.207GIC+57.021VADPFEVTVM+15.995QDFFIDLR	P01024	C3	Complement C3	0.371368	88	P01024	C3	OID30776	C3
CFB_7	+304.207DMENLEDVFYQMIDESQSLSLC+57.021GM+15.995VWEHR	P00751	CFB	Complement factor B	0.788489	88	P00751	CFB	OID30755	CFB
CNDP1_2	+304.207VASVDM+15.995GPQQLPDGQSLPIPPVILAELGSDPTK+304.207	Q96KN2	CNDP1	Beta-Ala-His dipeptidase	0.780801	78	Q96KN2	CNDP1	OID20347	CNDP1
VNN1_1	+304.207DSLYPYLEDIPDPEVNWIPC+57.021NNR	O95497	VNN1	Pantetheinase	0.730608	76	O95497	VNN1	OID30711	VNN1
GALNT2_1	+304.207EIILVDDYSNDPEDGALLGK+304.207	Q10471	GALNT2	Polypeptide N-acetylgalactosaminyltransferase 2	0.367521	76	Q10471	GALNT2	OID21423	GALNT2
C3_29	+304.207YRGDQDATM+15.995SILDISMMTGFAPDTDDLK+304.207	P01024	C3	Complement C3	0.436952	88	P01024	C3	OID30776	C3
PDIA4_2	+304.207DFPEYTFAIADEEDYAGEVK+304.207	P13667	PDIA4	Protein disulfide-isomerase A4	0.681549	62	P13667	PDIA4	OID30375	PDIA4
B3GNT7_1	+304.207GDDDVFVNPTNLLEFLADR	Q8NFL0	B3GNT7	UDP-GlcNAc:betaGal beta-1,3-N-acetylglucosaminyltransferase 7	0.661037	88	Q8NFL0	B3GNT7	OID30281	B3GNT7
CD34_1	+304.207LGEDPYYTENGGGQGYSSGPGTSPEAQGK+304.207	P28906	CD34	Hematopoietic progenitor cell antigen CD34	0.509881	23	P28906	CD34	OID21025	CD34
F2_4	+304.207NPDGDEEGVWC+57.021YVAGK+304.207	P00734	F2	Prothrombin	0.420197	88	P00734	F2	OID30723	F2
C2_1	+304.207EVVTDQFLC+57.021SGTQEDESPC+57.021K+304.207	P06681	C2	Complement C2	0.535524	88	P06681	C2	OID20410	C2
ITGA2_1	+304.207DC+57.021GEDGLC+57.021ISDLVLDVR	P17301	ITGA2	Integrin alpha-2	0.588271	76	P17301	ITGA2	OID30570	ITGA2
C5_4	+304.207C+57.021VEADC+57.021GQM+15.995QEELDLTISAETR	P01031	C5	Complement C5	0.342538	88	P01031	C5	OID30744	C5
LGALS3BP_2	+304.207GQWGTVC+57.021DNLWDLTDASVVC+57.021R	Q08380	LGALS3BP	Galectin-3-binding protein	0.813761	88	Q08380	LGALS3BP	OID30765	LGALS3BP
PON1_5	+304.207SLDFNTLVDNISVDPETGDLWVGC+57.021HPNGM+15.995K+304.207	P27169	PON1	Serum paraoxonase/arylesterase 1	0.77787	88	P27169	PON1	OID30704	PON1
C3_30	+304.207QDSLSSQNQLGVLPLSWDIPELVNMGQWK+304.207	P01024	C3	Complement C3	0.464936	88	P01024	C3	OID30776	C3
MBL2_1	+304.207LTYTNWNEGEPNNAGSDEDC+57.021VLLLK+304.207	P11226	MBL2	Mannose-binding protein C	0.922268	88	P11226	MBL2	OID30759	MBL2
MMP9_1	+304.207SDGLPWC+57.021STTANYDTDDR	P14780	MMP9	Matrix metalloproteinase-9	0.896745	88	P14780	MMP9	OID21103	MMP9
SERPINA3_4	+304.207DLDSQTMMVLVNYIFFK+304.207	P01011	SERPINA3	Alpha-1-antichymotrypsin	0.82667	88	P01011	SERPINA3	OID30786	SERPINA3
NSFL1C_1	+304.207DLIHDQDEDEEEEEGQR	Q9UNZ2	NSFL1C	NSFL1 cofactor p47	0.820886	80	Q9UNZ2	NSFL1C	OID21022	NSFL1C
C9_5	+304.207QC+57.021VPTEPC+57.021EDAEDDC+57.021GNDFQC+57.021STGR	P02748	C9	Complement component C9	0.549452	88	P02748	C9	OID30698	C9
PLG_4	+304.207LYDYC+57.021DVPQC+57.021AAPSFDC+57.021GK+304.207	P00747	PLG	Plasminogen	0.468018	88	P00747	PLG	OID30785	PLG
GSTP1_2	+304.207DQQEAALVDM+15.995VNDGVEDLR	P09211	GSTP1	Glutathione S-transferase P	0.316259	65	P09211	GSTP1	OID20876	GSTP1
SERPINC1_3	+304.207EQLQDMGLVDLFSPEK+304.207	P01008	SERPINC1	Antithrombin-III	0.585708	88	P01008	SERPINC1	OID30789	SERPINC1
SERPINC1_4	+304.207EQLQDM+15.995GLVDLFSPEK+304.207	P01008	SERPINC1	Antithrombin-III	0.56689	88	P01008	SERPINC1	OID30789	SERPINC1
HRG_3	+304.207ADLFYDVEALDLESPK+304.207	P04196	HRG	Histidine-rich glycoprotein	0.504438	88	P04196	HRG	OID30770	HRG
CFI_4	+304.207EANVAC+57.021LDLGFQQGADTQR	P05156	CFI	Complement factor I	0.668416	88	P05156	CFI	OID30772	CFI
C9_6	+304.207TAGYGINILGM+15.995DPLSTPFDNEFYNGLC+57.021NR	P02748	C9	Complement component C9	0.769328	88	P02748	C9	OID30698	C9
MYH9_1	+304.207LEGDSTDLSDQIAELQAQIAELK+304.207	P35579	MYH9	Myosin-9	-0.00244716	30	P35579	MYH9	OID30382	MYH9
C3_31	+304.207SEFPESWLWNVEDLK+304.207	P01024	C3	Complement C3	0.490402	88	P01024	C3	OID30776	C3
ANXA1_1	+304.207SEDFGVNEDLADSDAR	P04083	ANXA1	Annexin A1	0.385539	30	P04083	ANXA1	OID30617	ANXA1
C3_32	+304.207HYLMWGLSSDFWGEK+304.207	P01024	C3	Complement C3	0.461079	88	P01024	C3	OID30776	C3
C1S_3	+304.207GDSGGAFAVQDPNDK+304.207	P09871	C1S	Complement C1s subcomponent	0.572893	88	P09871	C1S	OID30731	C1S
COMP_7	+304.207LVPNPGQEDADRDGVGDVC+57.021QDDFDADK+304.207	P49747	COMP	Cartilage oligomeric matrix protein	0.735074	88	P49747	COMP	OID20405	COMP
COMP_8	+304.207DTDQDGRGDAC+57.021DDDIDGDRIR	P49747	COMP	Cartilage oligomeric matrix protein	0.776672	88	P49747	COMP	OID20405	COMP
THBS4_4	+304.207DTDGDGRGDAC+57.021DDDM+15.995DGDGIK+304.207	P35443	THBS4	Thrombospondin-4	0.569265	88	P35443	THBS4	OID20368	THBS4
CFH_7	+304.207LGYVTADGETSGSITC+57.021GK+304.207	P08603	CFH	Complement factor H	0.532827	88	P08603	CFH	OID30790	CFH
PON1_6	+304.207SLDFNTLVDNISVDPETGDLWVGC+57.021HPNGMK+304.207	P27169	PON1	Serum paraoxonase/arylesterase 1	0.789493	88	P27169	PON1	OID30704	PON1
PLG_5	+304.207C+57.021SGTEASVVAPPPVVLLPDVETPSEEDC+57.021MFGNGK+304.207	P00747	PLG	Plasminogen	-0.0213624	88	P00747	PLG	OID30785	PLG
ITIH1_6	+304.207ILGDM+15.995QPGDYFDLVLFGTR	P19827;P19827-2	ITIH1	Inter-alpha-trypsin inhibitor heavy chain H1;Isoform 2 of Inter-alpha-trypsin inhibitor heavy chain H1	0.267163	88	P19827	ITIH1	OID30722	ITIH1
GSN_2	+304.207FDLVPVPTNLYGDFFTGDAYVILK+304.207	P06396;P06396-2	GSN	Gelsolin;Isoform 2 of Gelsolin	0.622832	88	P06396	GSN	OID30714	GSN
SERPINE2_1	+304.207DMIDNLLSPDLIDGVLTR	P07093	SERPINE2	Glia-derived nexin	0.817053	22	P07093	SERPINE2	OID30359	SERPINE2
PLTP_1	+304.207DPVASTSNLDMDFR	P55058	PLTP	Phospholipid transfer protein	0.77787	88	P55058	PLTP	OID20238	PLTP
VWF_2	+304.207TYGLC+57.021GIC+57.021DENGANDFMLR	P04275	VWF	von Willebrand factor	0.69168	88	P04275	VWF	OID20256	VWF
CFH_8	+304.207IEGDEEM+15.995HC+57.021SDDGFWSK+304.207	P08603	CFH	Complement factor H	0.592705	88	P08603	CFH	OID30790	CFH
ITIH1_7	+304.207ILGDMQPGDYFDLVLFGTR	P19827;P19827-2	ITIH1	Inter-alpha-trypsin inhibitor heavy chain H1;Isoform 2 of Inter-alpha-trypsin inhibitor heavy chain H1	0.339502	88	P19827	ITIH1	OID30722	ITIH1
HRG_4	+304.207GGEGTGYFVDFSVR	P04196	HRG	Histidine-rich glycoprotein	0.482336	88	P04196	HRG	OID30770	HRG
VWF_3	+304.207AVVILVTDVSVDSVDAAADAAR	P04275	VWF	von Willebrand factor	0.69006	88	P04275	VWF	OID20256	VWF
CRISP3_1	+304.207LYVPYEQGAPC+57.021ASC+57.021PDNC+57.021DDGLC+57.021TNGC+57.021K+304.207	P54108	CRISP3	Cysteine-rich secretory protein 3	0.576707	68	P54108	CRISP3	OID30715	CRISP3
FN1_5	+304.207TETITGFQVDAVPANGQTPIQR	P02751-3;P02751-1;P02751-5;P02751-10	FN1	Isoform 3 of Fibronectin;Isoform 1 of Fibronectin;Isoform 5 of Fibronectin;Isoform 10 of Fibronectin	0.517112	88	P02751	FN1	OID30787	FN1
C3_33	+304.207EPGQDLVVLPLSITTDFIPSFR	P01024	C3	Complement C3	0.454457	88	P01024	C3	OID30776	C3
FN1_6	+304.207TNTNVNC+57.021PIEC+57.021FMPLDVQADREDSRE	P02751-3;P02751-1;P02751-5;P02751-10	FN1	Isoform 3 of Fibronectin;Isoform 1 of Fibronectin;Isoform 5 of Fibronectin;Isoform 10 of Fibronectin	0.271478	88	P02751	FN1	OID30787	FN1
F2_5	+304.207HQDFNSAVQLVENFC+57.021R	P00734	F2	Prothrombin	0.491998	88	P00734	F2	OID30723	F2
C1S_4	+304.207DVVQITC+57.021LDGFEVVEGR	P09871	C1S	Complement C1s subcomponent	0.374608	88	P09871	C1S	OID30731	C1S
F2_6	+304.207IVEGSDAEIGMSPWQVMLFR	P00734	F2	Prothrombin	0.522615	88	P00734	F2	OID30723	F2
EPHA4_1	+304.207IDTIAADESFTQVDIGDR	P54764	EPHA4	Ephrin type-A receptor 4	0.433632	74	P54764	EPHA4	OID30622	EPHA4
APOA1_5	+304.207DYVSQFEGSALGK+304.207	P02647	APOA1	Apolipoprotein A-I	0.756995	88	P02647	APOA1	OID30769	APOA1
A1BG_4	+304.207SWVPHTFESELSDPVELLVAES	P04217;P04217-2	A1BG	Alpha-1B-glycoprotein;Isoform 2 of Alpha-1B-glycoprotein	0.329252	88	P04217	A1BG	OID30771	A1BG
PGLYRP2_6	+304.207TDC+57.021PGDALFDLLR	Q96PD5	PGLYRP2	N-acetylmuramoyl-L-alanine amidase	0.657814	88	Q96PD5	PGLYRP2	OID30742	PGLYRP2
EFEMP1_1	+304.207DIDEC+57.021DIVPDAC+57.021K+304.207	Q12805	EFEMP1	EGF-containing fibulin-like extracellular matrix protein 1	0.718872	88	Q12805	EFEMP1	OID20414	EFEMP1
C3_34	+304.207QDSLSSQNQLGVLPLSWDIPELVNM+15.995GQWK+304.207	P01024	C3	Complement C3	0.370364	88	P01024	C3	OID30776	C3
LCP1_3	+304.207EITENLM+15.995ATGDLDQDGR	P13796	LCP1	Plastin-2	0.504385	88	P13796	LCP1	OID30367	LCP1
C2_2	+304.207DMTEVISSLENANYK+304.207	P06681	C2	Complement C2	0.588675	88	P06681	C2	OID20410	C2
CFH_9	+304.207NTEILTGSWSDQTYPEGTQAIYK+304.207	P08603	CFH	Complement factor H	0.570727	88	P08603	CFH	OID30790	CFH
AGT_1	+304.207SLDFTELDVAAEK+304.207	P01019	AGT	Angiotensinogen	-0.0397663	88	P01019	AGT	OID30709	AGT
APOB_4	+304.207TQFNNNEYSQDLDAYNTK+304.207	P04114	APOB	Apolipoprotein B-100	-0.152214	88	P04114	APOB	OID30673	APOB
GC_4	+304.207GQELC+57.021ADYSENTFTEYK+304.207	P02774	GC	Vitamin D-binding protein	-0.119457	88	P02774	GC	OID30780	GC
CD109_1	+304.207DYIDGVYDNAEYAER	Q6YHK3	CD109	CD109 antigen	0.613082	88	Q6YHK3	CD109	OID21108	CD109
SPARCL1_4	+304.207DQGNQEQDPNISNGEEEEEK+304.207EPGEVGTHNDNQER	Q14515	SPARCL1	SPARC-like protein 1	0.662123	88	Q14515	SPARCL1	OID20361	SPARCL1
COL6A3_2	+304.207SDDEVDDPAVELK+304.207	P12111-4;P12111	COL6A3	Isoform 4 of Collagen alpha-3(VI) chain;Collagen alpha-3(VI) chain	0.144729	88	P12111	COL6A3	OID20292	COL6A3
CFI_5	+304.207EM+15.995EC+57.021AGTYDGSIDAC+57.021K+304.207	P05156	CFI	Complement factor I	0.586084	88	P05156	CFI	OID30772	CFI
MASP1_2	+304.207DNVEMDTFQIEC+57.021LK+304.207	P48740;P48740-3;P48740-2	MASP1	Mannan-binding lectin serine protease 1;Isoform 3 of Mannan-binding lectin serine protease 1;Isoform 2 of Mannan-binding lectin serine protease 1	0.315154	88	P48740	MASP1	OID20954	MASP1
PDIA3_1	+304.207DGEEAGAYDGPR	P30101	PDIA3	Protein disulfide-isomerase A3	0.301355	74	P30101	PDIA3	OID30573	PDIA3
SERPINF2_1	+304.207LVPPMEEDYPQFGSPK+304.207	P08697	SERPINF2	Alpha-2-antiplasmin	0.15593	88	P08697	SERPINF2	OID30779	SERPINF2
MST1_1	+304.207FLDQGLDDNYC+57.021R	P26927	MST1	Hepatocyte growth factor-like protein	0.730073	88	P26927	MST1	OID30713	MST1
APOH_1	+304.207C+57.021SYTEDAQC+57.021IDGTIEVPK+304.207	P02749	APOH	Beta-2-glycoprotein 1	0.248072	88	P02749	APOH	OID21072	APOH
FN1_7	+304.207SSPVVIDASTAIDAPSNLR	P02751-3;P02751-1;P02751-5;P02751-10	FN1	Isoform 3 of Fibronectin;Isoform 1 of Fibronectin;Isoform 5 of Fibronectin;Isoform 10 of Fibronectin	0.504731	88	P02751	FN1	OID30787	FN1
SERPINF1_3	+304.207TSLEDFYLDEER	P36955	SERPINF1	Pigment epithelium-derived factor	0.643038	88	P36955	SERPINF1	OID30757	SERPINF1
LCP1_4	+304.207GDEEGVPAVVIDMSGLR	P13796	LCP1	Plastin-2	0.623578	88	P13796	LCP1	OID30367	LCP1
CFI_6	+304.207EMEC+57.021AGTYDGSIDAC+57.021K+304.207	P05156	CFI	Complement factor I	0.628262	88	P05156	CFI	OID30772	CFI
NID1_1	+304.207QELFPFGPGQGDLELEDGDDFVSPALELSGALR	P14543	NID1	Nidogen-1	0.435531	64	P14543	NID1	OID20362	NID1
PIGR_1	+304.207DAGFYWC+57.021LTNGDTLWR	P01833	PIGR	Polymeric immunoglobulin receptor	0.624615	25	P01833	PIGR	OID21102	PIGR
ITIH4_6	+304.207SPEQQETVLDGNLIIR	Q14624;Q14624-2	ITIH4	Inter-alpha-trypsin inhibitor heavy chain H4;Isoform 2 of Inter-alpha-trypsin inhibitor heavy chain H4	0.6473	88	Q14624	ITIH4	OID30762	ITIH4
TF_6	+304.207IM+15.995NGEADAM+15.995SLDGGFVYIAGK+304.207	P02787	TF	Serotransferrin	0.367618	88	P02787	TF	OID30783	TF
APOB_5	+304.207DFSAEYEEDGK+304.207	P04114	APOB	Apolipoprotein B-100	-0.132225	88	P04114	APOB	OID30673	APOB
JCHAIN_2	+304.207SSEDPNEDIVER	P01591	JCHAIN	Immunoglobulin J chain	0.485383	88	P01591	JCHAIN	OID20494	JCHAIN
APOB_6	+304.207TIDQM+15.995LNSELQWPVPDIYLR	P04114	APOB	Apolipoprotein B-100	-0.158043	88	P04114	APOB	OID30673	APOB
C3_35	+304.207DAPDHQELNLDVSLQLPSR	P01024	C3	Complement C3	0.450953	88	P01024	C3	OID30776	C3
APOB_7	+304.207TIDQMLNSELQWPVPDIYLR	P04114	APOB	Apolipoprotein B-100	-0.152073	88	P04114	APOB	OID30673	APOB
CD5L_1	+304.207NTC+57.021NHDEDTWVEC+57.021EDPFDLR	O43866	CD5L	CD5 antigen-like	0.675672	88	O43866	CD5L	OID30775	CD5L
GSN_3	+304.207VSNGAGTMSVSLVADENPFAQGALK+304.207	P06396;P06396-2	GSN	Gelsolin;Isoform 2 of Gelsolin	0.675525	88	P06396	GSN	OID30714	GSN
TF_7	+304.207SDNC+57.021EDTPEAGYFAVAVVK+304.207	P02787	TF	Serotransferrin	0.326117	88	P02787	TF	OID30783	TF
TNXB_1	+304.207DGYAGEDC+57.021GEEVPTIEGMR	P22105	TNXB	Tenascin-X	0.0213884	40	P22105	TNXB	OID21107	TNXB
TF_8	+304.207IMNGEADAM+15.995SLDGGFVYIAGK+304.207	P02787	TF	Serotransferrin	0.344494	88	P02787	TF	OID30783	TF
AMBP_2	+304.207EDSC+57.021QLGYSAGPC+57.021MGMTSR	P02760	AMBP	Protein AMBP	0.0691769	88	P02760	AMBP	OID21413	AMBP
IL6ST_1	+304.207NEAVLEWDQLPVDVQNGFIR	P40189	IL6ST	Interleukin-6 receptor subunit beta	0.275739	66	P40189	IL6ST	OID20147	IL6ST
C8B_2	+304.207RLLC+57.021NGDNDC+57.021GDQSDEANC+57.021R	P07358	C8B	Complement component C8 beta chain	0.654541	88	P07358	C8B	OID30719	C8B
CLU_1	+304.207LFDSDPITVTVPVEVSR	P10909	CLU	Clusterin	0.384752	88	P10909	CLU	OID30732	CLU
COMP_9	+304.207DTDLDGFPDEK+304.207	P49747	COMP	Cartilage oligomeric matrix protein	0.789247	88	P49747	COMP	OID20405	COMP
ORM1_2	+304.207EQLGEFYEALDC+57.021LR	P02763	ORM1	Alpha-1-acid glycoprotein 1	0.748066	88	P02763	ORM1	OID30768	ORM1
A1BG_5	+304.207C+57.021EGPIPDVTFELLR	P04217;P04217-2	A1BG	Alpha-1B-glycoprotein;Isoform 2 of Alpha-1B-glycoprotein	0.399768	88	P04217	A1BG	OID30771	A1BG
PROS1_1	+304.207SC+57.021EDIDEC+57.021SENM+15.995C+57.021AQLC+57.021VNYPGGYTC+57.021YC+57.021DGK+304.207	P07225	PROS1	Vitamin K-dependent protein S	0.25472	65	P07225	PROS1	OID30737	PROS1
AFM_2	+304.207DADPDTFFAK+304.207	P43652	AFM	Afamin	0.780142	88	P43652	AFM	OID30741	AFM
F2_7	+304.207LAAC+57.021LEGNC+57.021AEGLGTNYR	P00734	F2	Prothrombin	0.477187	88	P00734	F2	OID30723	F2
F10_1	+304.207DGDQC+57.021ETSPC+57.021QNQGK+304.207	P00742	F10	Coagulation factor X	0.59085	88	P00742	F10	OID30684	F10
FCN2_1	+304.207VDLVDFEDNYQFAK+304.207	Q15485	FCN2	Ficolin-2	0.540013	88	Q15485	FCN2	OID20382	FCN2
APOM_1	+304.207NQEAC+57.021ELSNN	O95445	APOM	Apolipoprotein M	0.590081	78	O95445	APOM	OID20374	APOM
APOA1_6	+304.207ATEHLSTLSEK+304.207	P02647	APOA1	Apolipoprotein A-I	0.810965	88	P02647	APOA1	OID30769	APOA1
GSN_4	+304.207VSNGAGTM+15.995SVSLVADENPFAQGALK+304.207	P06396;P06396-2	GSN	Gelsolin;Isoform 2 of Gelsolin	0.632712	88	P06396	GSN	OID30714	GSN
HRG_5	+304.207EENDDFASFR	P04196	HRG	Histidine-rich glycoprotein	0.41374	88	P04196	HRG	OID30770	HRG
CLU_2	+304.207ELDESLQVAER	P10909	CLU	Clusterin	0.40733	88	P10909	CLU	OID30732	CLU
PLG_6	+304.207C+57.021SGTEASVVAPPPVVLLPDVETPSEEDC+57.021M+15.995FGNGK+304.207	P00747	PLG	Plasminogen	0.106879	74	P00747	PLG	OID30785	PLG
NRCAM_1	+304.207VSQGLNGDLYFSNVLPEDTR	Q92823	NRCAM	Neuronal cell adhesion molecule	0.465429	88	Q92823	NRCAM	OID20229	NRCAM
LCP1_5	+304.207VNDDIIVNWVNETLR	P13796	LCP1	Plastin-2	0.608309	88	P13796	LCP1	OID30367	LCP1
C3_36	+304.207SNLDEDIIAEENIVSRSEFPESWLWNVEDLK+304.207	P01024	C3	Complement C3	0.221796	88	P01024	C3	OID30776	C3
AHSG_4	+304.207HTLNQIDEVK+304.207	P02765	AHSG	Alpha-2-HS-glycoprotein	0.662657	88	P02765	AHSG	OID30706	AHSG
MENT_2	+304.207IILEDENDAM+15.995ADADR	Q9BUN1	MENT	Protein MENT	0.755891	88	Q9BUN1	MENT	OID30595	MENT
F9_1	+304.207DDINSYEC+57.021WC+57.021PFGFEGK+304.207	P00740	F9	Coagulation factor IX	0.575264	88	P00740	F9	OID20349	F9
CNTN4_1	+304.207SELVITWETVPEELQNGR	Q8IWV2;Q8IWV2-3	CNTN4	Contactin-4;Isoform 3 of Contactin-4	0.640592	58	Q8IWV2	CNTN4	OID21117	CNTN4
SERPINA3_5	+304.207DEELSC+57.021TVVELK+304.207	P01011	SERPINA3	Alpha-1-antichymotrypsin	0.811947	88	P01011	SERPINA3	OID30786	SERPINA3
MBL2_2	+304.207SPDGDSSLAASER	P11226	MBL2	Mannose-binding protein C	0.963766	76	P11226	MBL2	OID30759	MBL2
SERPINC1_5	+304.207AFLEVNEEGSEAAASTAVVIAGR	P01008	SERPINC1	Antithrombin-III	0.547156	88	P01008	SERPINC1	OID30789	SERPINC1
MASP1_3	+304.207NAEPGLFPWQALIVVEDTSR	P48740-2	MASP1	Isoform 2 of Mannan-binding lectin serine protease 1	0.532301	88	P48740	MASP1	OID20954	MASP1
PLG_7	+304.207NPDGDVGGPWC+57.021YTTNPR	P00747	PLG	Plasminogen	0.576574	88	P00747	PLG	OID30785	PLG
ITIH3_5	+304.207SLPEGVANGIEVYSTK+304.207	Q06033	ITIH3	Inter-alpha-trypsin inhibitor heavy chain H3	0.784368	88	Q06033	ITIH3	OID20352	ITIH3
LTA4H_1	+304.207DGETPDPEDPSR	P09960	LTA4H	Leukotriene A-4 hydrolase	0.492344	56	P09960	LTA4H	OID21452	LTA4H
APOB_8	+304.207YTYNYEAESSSGVPGTADSR	P04114	APOB	Apolipoprotein B-100	-0.168962	88	P04114	APOB	OID30673	APOB
F2_8	+304.207ELLESYIDGR	P00734	F2	Prothrombin	0.459091	88	P00734	F2	OID30723	F2
C2_3	+304.207NQGILEFYGDDIALLK+304.207	P06681	C2	Complement C2	0.548812	88	P06681	C2	OID20410	C2
C5_5	+304.207TDAPDLPEENQAR	P01031	C5	Complement C5	0.428974	88	P01031	C5	OID30744	C5
NRP1_1	+304.207IDVSSNGEDWITIK+304.207	O14786	NRP1	Neuropilin-1	0.798262	88	O14786	NRP1	OID20390	NRP1
C1S_5	+304.207SNALDIIFQTDLTGQK+304.207	P09871	C1S	Complement C1s subcomponent	0.445546	88	P09871	C1S	OID30731	C1S
FN1_8	+304.207QGENGQM+15.995MSC+57.021TC+57.021LGNGK+304.207	P02751-3;P02751-1;P02751-5;P02751-10	FN1	Isoform 3 of Fibronectin;Isoform 1 of Fibronectin;Isoform 5 of Fibronectin;Isoform 10 of Fibronectin	0.548741	88	P02751	FN1	OID30787	FN1
MST1_2	+304.207NPDGDPGGPWC+57.021YTTDPAVR	P26927	MST1	Hepatocyte growth factor-like protein	0.76084	88	P26927	MST1	OID30713	MST1
CFH_10	+304.207IDVHLVPDR	P08603	CFH	Complement factor H	0.566077	88	P08603	CFH	OID30790	CFH
AGT_2	+304.207VGEVLNSIFFELEADER	P01019	AGT	Angiotensinogen	0.00885848	88	P01019	AGT	OID30709	AGT
LRP1_1	+304.207NGDTC+57.021VTLLDLELYNPK+304.207	Q07954	LRP1	Prolow-density lipoprotein receptor-related protein 1	0.213113	47	Q07954	LRP1	OID21293	LRP1
APOB_9	+304.207ITENDIQIALDDAK+304.207	P04114	APOB	Apolipoprotein B-100	-0.156863	88	P04114	APOB	OID30673	APOB
CA2_1	+304.207LNFNGEGEPEELMVDNWR	P00918	CA2	Carbonic anhydrase 2	0.860854	88	P00918	CA2	OID21149	CA2
NRP1_2	+304.207SFEGNNNYDTPELR	O14786	NRP1	Neuropilin-1	0.805438	88	O14786	NRP1	OID20390	NRP1
SERPING1_2	+304.207LLDSLPSDTR	P05155	SERPING1	Plasma protease C1 inhibitor	0.487831	88	P05155	SERPING1	OID30777	SERPING1
SERPINA6_3	+304.207SDTSLEMTMGNALFLDGSLELLESFSADIK+304.207	P08185	SERPINA6	Corticosteroid-binding globulin	0.379128	76	P08185	SERPINA6	OID30743	SERPINA6
SERPINA6_4	+304.207EENFYVDETTVVK+304.207	P08185	SERPINA6	Corticosteroid-binding globulin	0.623026	88	P08185	SERPINA6	OID30743	SERPINA6
C3_37	+304.207DFDFVPPVVR	P01024	C3	Complement C3	0.41846	88	P01024	C3	OID30776	C3
SELENOP_1	+304.207DDFLIYDR	P49908	SELENOP	Selenoprotein P	0.675472	88	P49908	SELENOP	OID30745	SELENOP
F2_9	+304.207SEGSSVNLSPPLEQC+57.021VPDR	P00734	F2	Prothrombin	0.485306	88	P00734	F2	OID30723	F2
APOA1_7	+304.207LLDNWDSVTSTFSK+304.207	P02647	APOA1	Apolipoprotein A-I	0.810199	88	P02647	APOA1	OID30769	APOA1
APOB_10	+304.207NLTDFAEQYSIQDWAK+304.207	P04114	APOB	Apolipoprotein B-100	-0.173911	88	P04114	APOB	OID30673	APOB
C1R_2	+304.207QDAC+57.021QGDSGGVFAVR	P00736	C1R	Complement C1r subcomponent	0.409075	88	P00736	C1R	OID30753	C1R
C9_7	+304.207AIEDYINEFSVR	P02748	C9	Complement component C9	0.863355	88	P02748	C9	OID30698	C9
AMBP_3	+304.207VVAQGVGIPEDSIFTMADR	P02760	AMBP	Protein AMBP	0.738826	88	P02760	AMBP	OID21413	AMBP
ITIH3_6	+304.207LVDEDMNSFK+304.207	Q06033	ITIH3	Inter-alpha-trypsin inhibitor heavy chain H3	0.832465	88	Q06033	ITIH3	OID20352	ITIH3
C1S_6	+304.207EDTPNSVWEPAK+304.207	P09871	C1S	Complement C1s subcomponent	0.470853	88	P09871	C1S	OID30731	C1S
C3_38	+304.207ILLQGTPVAQM+15.995TEDAVDAER	P01024	C3	Complement C3	0.482653	88	P01024	C3	OID30776	C3
COL3A1_1	+304.207SVNGQIESLISPDGSR	P02461	COL3A1	Collagen alpha-1(III) chain	0.702308	25	P02461	COL3A1	OID30379	COL3A1
C3_39	+304.207VFLDC+57.021C+57.021NYITELR	P01024	C3	Complement C3	0.326371	88	P01024	C3	OID30776	C3
C7_5	+304.207M+15.995PYEC+57.021GPSLDVC+57.021AQDER	P10643	C7	Complement component C7	0.644714	88	P10643	C7	OID30766	C7
C2_4	+304.207NDYLDIYAIGVGK+304.207	P06681	C2	Complement C2	0.479635	88	P06681	C2	OID20410	C2
F2_10	+304.207GDAC+57.021EGDSGGPFVMK+304.207	P00734	F2	Prothrombin	0.388822	88	P00734	F2	OID30723	F2
SERPINA3_6	+304.207EQLSLLDR	P01011	SERPINA3	Alpha-1-antichymotrypsin	0.776073	88	P01011	SERPINA3	OID30786	SERPINA3
SERPINF1_4	+304.207LDLQEINNWVQAQMK+304.207	P36955	SERPINF1	Pigment epithelium-derived factor	0.672238	88	P36955	SERPINF1	OID30757	SERPINF1
MASP1_4	+304.207DAC+57.021AGDSGGPMVTLNR	P48740	MASP1	Mannan-binding lectin serine protease 1	0.11605	88	P48740	MASP1	OID20954	MASP1
PCDH12_1	+304.207DADSGANGEPLYSIR	Q9NPG4	PCDH12	Protocadherin-12	0.541087	88	Q9NPG4	PCDH12	OID31045	PCDH12
CDHR2_1	+304.207AWDADQTEANNR	Q9BYE9	CDHR2	Cadherin-related family member 2	0.762113	50	Q9BYE9	CDHR2	OID21282	CDHR2
APOB_11	+304.207NIQEYLSILTDPDGK+304.207	P04114	APOB	Apolipoprotein B-100	-0.158149	88	P04114	APOB	OID30673	APOB
C8B_3	+304.207LLC+57.021NGDNDC+57.021GDQSDEANC+57.021RR	P07358	C8B	Complement component C8 beta chain	0.679206	88	P07358	C8B	OID30719	C8B
P4HB_1	+304.207NFEDVAFDEK+304.207	P07237	P4HB	Protein disulfide-isomerase	0.612142	88	P07237	P4HB	OID21509	P4HB
FN1_9	+304.207DSM+15.995IWDC+57.021TC+57.021IGAGR	P02751-3;P02751-1;P02751-5;P02751-10	FN1	Isoform 3 of Fibronectin;Isoform 1 of Fibronectin;Isoform 5 of Fibronectin;Isoform 10 of Fibronectin	0.542569	88	P02751	FN1	OID30787	FN1
LGALS3BP_3	+304.207ALMLC+57.021EGLFVADVTDFEGWK+304.207	Q08380	LGALS3BP	Galectin-3-binding protein	0.864059	88	Q08380	LGALS3BP	OID30765	LGALS3BP
ITIH4_7	+304.207IHEDSDSALQLQDFYQEVANPLLTAVTFEYPSNAVEEVTQNNFR	Q14624;Q14624-2	ITIH4	Inter-alpha-trypsin inhibitor heavy chain H4;Isoform 2 of Inter-alpha-trypsin inhibitor heavy chain H4	0.231499	88	Q14624	ITIH4	OID30762	ITIH4
ITIH4_8	+304.207SFAAGIQALGGTNINDAMLM+15.995AVQLLDSSNQEER	Q14624;Q14624-2	ITIH4	Inter-alpha-trypsin inhibitor heavy chain H4;Isoform 2 of Inter-alpha-trypsin inhibitor heavy chain H4	0.440228	88	Q14624	ITIH4	OID30762	ITIH4
LCAT_1	+304.207TYIYDHGFPYTDPVGVLYEDGDDTVATR	P04180	LCAT	Phosphatidylcholine-sterol acyltransferase	0.562804	88	P04180	LCAT	OID30677	LCAT
SERPINA6_5	+304.207VTISGVYDLGDVLEEM+15.995GIADLFTNQANFSR	P08185	SERPINA6	Corticosteroid-binding globulin	0.293915	88	P08185	SERPINA6	OID30743	SERPINA6
ITIH4_9	+304.207LWAYLTIQQLLEQTVSASDADQQALR	Q14624;Q14624-2	ITIH4	Inter-alpha-trypsin inhibitor heavy chain H4;Isoform 2 of Inter-alpha-trypsin inhibitor heavy chain H4	0.189532	88	Q14624	ITIH4	OID30762	ITIH4
CTBS_1	+304.207TQYM+15.995DGINIDIEQEVNC+57.021LSPEYDALTALVK+304.207	Q01459	CTBS	Di-N-acetylchitobiase	0.418525	57	Q01459	CTBS	OID30710	CTBS
ITIH4_10	+304.207SFAAGIQALGGTNINDAM+15.995LM+15.995AVQLLDSSNQEER	Q14624;Q14624-2	ITIH4	Inter-alpha-trypsin inhibitor heavy chain H4;Isoform 2 of Inter-alpha-trypsin inhibitor heavy chain H4	0.378465	88	Q14624	ITIH4	OID30762	ITIH4
AFM_3	+304.207FIEDNIEYITIIAFAQYVQEATFEEMEK+304.207	P43652	AFM	Afamin	0.740026	36	P43652	AFM	OID30741	AFM
C3_40	+304.207YRGDQDATMSILDISM+15.995M+15.995TGFAPDTDDLK+304.207	P01024	C3	Complement C3	0.4941	88	P01024	C3	OID30776	C3
SERPINA6_6	+304.207VTISGVYDLGDVLEEMGIADLFTNQANFSR	P08185	SERPINA6	Corticosteroid-binding globulin	0.221463	76	P08185	SERPINA6	OID30743	SERPINA6
CTBS_2	+304.207TQYMDGINIDIEQEVNC+57.021LSPEYDALTALVK+304.207	Q01459	CTBS	Di-N-acetylchitobiase	0.417668	88	Q01459	CTBS	OID30710	CTBS
IGFBP2_1	+304.207DAEYGASPEQVADNGDDHSEGGLVENHVDSTMNMLGGGGSAGR	P18065	IGFBP2	Insulin-like growth factor-binding protein 2	0.581725	74	P18065	IGFBP2	OID20325	IGFBP2
ITIH4_11	+304.207SFAAGIQALGGTNINDAM+15.995LMAVQLLDSSNQEER	Q14624;Q14624-2	ITIH4	Inter-alpha-trypsin inhibitor heavy chain H4;Isoform 2 of Inter-alpha-trypsin inhibitor heavy chain H4	0.344581	88	Q14624	ITIH4	OID30762	ITIH4
C3_41	+304.207YRGDQDATM+15.995SILDISM+15.995MTGFAPDTDDLK+304.207	P01024	C3	Complement C3	0.471487	88	P01024	C3	OID30776	C3
FUCA1_1	+304.207DM+15.995ALSDVTEESEIISELVQTVSLGGNYLLNIGPTK+304.207	P04066	FUCA1	Tissue alpha-L-fucosidase	0.670557	60	P04066	FUCA1	OID20261	FUCA1
SERPINA6_7	+304.207SDTSLEM+15.995TMGNALFLDGSLELLESFSADIK+304.207	P08185	SERPINA6	Corticosteroid-binding globulin	0.520875	76	P08185	SERPINA6	OID30743	SERPINA6
C5_6	+304.207ETVLTFIDPEGSEVDMVEEIDHIGIISFPDFK+304.207	P01031	C5	Complement C5	0.421472	88	P01031	C5	OID30744	C5
GC_5	+304.207TAMDVFVC+57.021TYFMPAAQLPELPDVELPTNK+304.207	P02774	GC	Vitamin D-binding protein	-0.119449	88	P02774	GC	OID30780	GC
TNXB_2	+304.207LSWSVAQGPFDSFVVQYEDTNGQPQALLVDGDQSK+304.207	P22105	TNXB	Tenascin-X	0.588175	62	P22105	TNXB	OID21107	TNXB
LRG1_4	+304.207QLDMLDLSNNSLASVPEGLWASLGQPNWDMR	P02750	LRG1	Leucine-rich alpha-2-glycoprotein	0.57041	88	P02750	LRG1	OID30751	LRG1
APOL1_1	+304.207PLGDWAAGTMDPESSIFIEDAIK+304.207	O14791	APOL1	Apolipoprotein L1	0.199641	88	O14791	APOL1	OID30708	APOL1
CD163_1	+304.207FQGEWGTIC+57.021DDGWDSYDAAVAC+57.021K+304.207	Q86VB7	CD163	Scavenger receptor cysteine-rich type 1 protein M130	0.826247	76	Q86VB7	CD163	OID20360	CD163
C3_42	+304.207VPVAVQGEDTVQSLTQGDGVAK+304.207	P01024	C3	Complement C3	0.458085	88	P01024	C3	OID30776	C3
GC_6	+304.207TAMDVFVC+57.021TYFM+15.995PAAQLPELPDVELPTNK+304.207	P02774	GC	Vitamin D-binding protein	-0.0306172	88	P02774	GC	OID30780	GC
LRG1_5	+304.207QLDM+15.995LDLSNNSLASVPEGLWASLGQPNWDMR	P02750	LRG1	Leucine-rich alpha-2-glycoprotein	0.382292	57	P02750	LRG1	OID30751	LRG1
SERPIND1_7	+304.207DALENIDPATQMM+15.995ILNC+57.021IYFK+304.207	P05546	SERPIND1	Heparin cofactor 2	0.717769	88	P05546	SERPIND1	OID30767	SERPIND1
CLEC3B_3	+304.207QSVGNEAEIWLGLNDMAAEGTWVDMTGAR	P05452	CLEC3B	Tetranectin	0.384115	76	P05452	CLEC3B	OID30756	CLEC3B
LAMB1_1	+304.207NFLTQDSADLDSIEAVANEVLK+304.207	P07942	LAMB1	Laminin subunit beta-1	0.312605	35	P07942	LAMB1	OID30280	LAMB1
APOL1_2	+304.207PLGDWAAGTM+15.995DPESSIFIEDAIK+304.207	O14791	APOL1	Apolipoprotein L1	0.0683491	88	O14791	APOL1	OID30708	APOL1
IGFBP2_2	+304.207DAEYGASPEQVADNGDDHSEGGLVENHVDSTM+15.995NMLGGGGSAGR	P18065	IGFBP2	Insulin-like growth factor-binding protein 2	0.340082	62	P18065	IGFBP2	OID20325	IGFBP2
LRG1_6	+304.207QLDMLDLSNNSLASVPEGLWASLGQPNWDM+15.995R	P02750	LRG1	Leucine-rich alpha-2-glycoprotein	0.701543	88	P02750	LRG1	OID30751	LRG1
C5_7	+304.207ETVLTFIDPEGSEVDM+15.995VEEIDHIGIISFPDFK+304.207	P01031	C5	Complement C5	0.372107	88	P01031	C5	OID30744	C5
CAT_1	+304.207NPVNYFAEVEQIAFDPSNMPPGIEASPDK+304.207	P04040	CAT	Catalase	0.600574	76	P04040	CAT	OID30712	CAT
C9_8	+304.207RQC+57.021VPTEPC+57.021EDAEDDC+57.021GNDFQC+57.021STGR	P02748	C9	Complement component C9	0.691786	88	P02748	C9	OID30698	C9
BCHE_1	+304.207EALGDVVGDYNFIC+57.021PALEFTK+304.207	P06276	BCHE	Cholinesterase	0.809024	88	P06276	BCHE	OID30717	BCHE
APOB_12	+304.207GISTSAASPAVGTVGM+15.995DMDEDDDFSK+304.207	P04114	APOB	Apolipoprotein B-100	-0.152824	43	P04114	APOB	OID30673	APOB
AFM_4	+304.207FTDSENVC+57.021QERDADPDTFFAK+304.207	P43652	AFM	Afamin	0.660174	88	P43652	AFM	OID30741	AFM
PGD_1	+304.207DVLGMAQDEMAQAFEDWNK+304.207	P52209	PGD	6-phosphogluconate dehydrogenase, decarboxylating	0.616146	88	P52209	PGD	OID30344	PGD
PON1_7	+304.207ILLM+15.995DLNEEDPTVLELGITGSK+304.207	P27169	PON1	Serum paraoxonase/arylesterase 1	0.783347	88	P27169	PON1	OID30704	PON1
LTA4H_2	+304.207LVVDLTDIDPDVAYSSVPYEK+304.207	P09960	LTA4H	Leukotriene A-4 hydrolase	0.531154	88	P09960	LTA4H	OID21452	LTA4H
SERPIND1_8	+304.207EYYFAEAQIADFSDPAFISK+304.207	P05546	SERPIND1	Heparin cofactor 2	0.761621	88	P05546	SERPIND1	OID30767	SERPIND1
KRT14_1	+304.207GQVGGDVNVEM+15.995DAAPGVDLSR	P02533	KRT14	Keratin, type I cytoskeletal 14	-0.191511	33	P02533	KRT14	OID20800	KRT14
SERPINA4_1	+304.207ATLDVDEAGTEAAAATSFAIK+304.207	P29622	SERPINA4	Kallistatin	0.743246	88	P29622	SERPINA4	OID30774	SERPINA4
LRP1_2	+304.207QWLC+57.021DGSDDC+57.021GDGSDEAAHC+57.021EGK+304.207	Q07954	LRP1	Prolow-density lipoprotein receptor-related protein 1	0.292499	74	Q07954	LRP1	OID21293	LRP1
LRG1_7	+304.207QLDM+15.995LDLSNNSLASVPEGLWASLGQPNWDM+15.995R	P02750	LRG1	Leucine-rich alpha-2-glycoprotein	0.477968	88	P02750	LRG1	OID30751	LRG1
C5_8	+304.207SDLGC+57.021GAGGGLNNANVFHLAGLTFLTNANADDSQENDEPC+57.021K+304.207	P01031	C5	Complement C5	0.351233	74	P01031	C5	OID30744	C5
LAMB1_2	+304.207LELPQYTSSDSDVESPYTLIDSLVLMPYC+57.021K+304.207	P07942	LAMB1	Laminin subunit beta-1	0.20261	67	P07942	LAMB1	OID30280	LAMB1
ITIH1_8	+304.207DPWHGAEVSC+57.021WFIHNNGAGLIDGAYTDYIVPDIF	P19827;P19827-2	ITIH1	Inter-alpha-trypsin inhibitor heavy chain H1;Isoform 2 of Inter-alpha-trypsin inhibitor heavy chain H1	0.101186	45	P19827	ITIH1	OID30722	ITIH1
SERPIND1_9	+304.207IFSEDDDYIDIVDSLSVSPTDSDVSAGNILQLFHGK+304.207	P05546	SERPIND1	Heparin cofactor 2	0.616988	36	P05546	SERPIND1	OID30767	SERPIND1
THBS4_5	+304.207DIFGDAC+57.021DNC+57.021LSVLNNDQK+304.207	P35443	THBS4	Thrombospondin-4	0.612969	78	P35443	THBS4	OID20368	THBS4
LAMB1_3	+304.207AMDLDQDVLSALAEVEQLSK+304.207	P07942	LAMB1	Laminin subunit beta-1	0.423691	88	P07942	LAMB1	OID30280	LAMB1
COMP_10	+304.207FYEGPELVADSNVVLDTTM+15.995R	P49747	COMP	Cartilage oligomeric matrix protein	0.734159	88	P49747	COMP	OID20405	COMP
COL6A3_3	+304.207LNLLDLDYELAEQLDNIAEK+304.207	P12111-4;P12111	COL6A3	Isoform 4 of Collagen alpha-3(VI) chain;Collagen alpha-3(VI) chain	0.114623	66	P12111	COL6A3	OID20292	COL6A3
F10_2	+304.207LC+57.021SLDNGDC+57.021DQFC+57.021HEEQNSVVC+57.021SC+57.021AR	P00742	F10	Coagulation factor X	0.515562	88	P00742	F10	OID30684	F10
GSN_5	+304.207AQPVQVAEGSEPDGFWEALGGK+304.207	P06396;P06396-2	GSN	Gelsolin;Isoform 2 of Gelsolin	0.739181	88	P06396	GSN	OID30714	GSN
SERPINA3_7	+304.207AVLDVFEEGTEASAATAVK+304.207	P01011	SERPINA3	Alpha-1-antichymotrypsin	0.80286	88	P01011	SERPINA3	OID30786	SERPINA3
YWHAQ_1	+304.207TAFDEAIAELDTLNEDSYK+304.207	P27348	YWHAQ	14-3-3 protein theta	0.829418	88	P27348	YWHAQ	OID30605	YWHAQ
PGLYRP2_7	+304.207EYGVVLAPDGSTVAVEPLLAGLEAGLQGR	Q96PD5	PGLYRP2	N-acetylmuramoyl-L-alanine amidase	0.515885	88	Q96PD5	PGLYRP2	OID30742	PGLYRP2
CFH_11	+304.207IEGDEEMHC+57.021SDDGFWSK+304.207	P08603	CFH	Complement factor H	0.594748	88	P08603	CFH	OID30790	CFH
C1S_7	+304.207MGPTVSPIC+57.021LPGTSSDYNLMDGDLGLISGWGR	P09871	C1S	Complement C1s subcomponent	0.183632	88	P09871	C1S	OID30731	C1S
MET_1	+304.207DGFMFLTDQSYIDVLPEFR	P08581	MET	Hepatocyte growth factor receptor	0.438417	76	P08581	MET	OID20269	MET
CTSD_1	+304.207EGC+57.021EAIVDTGTSLMVGPVDEVR	P07339	CTSD	Cathepsin D	0.679088	88	P07339	CTSD	OID20358	CTSD
VWF_4	+304.207STIYPVGQFWEEGC+57.021DVC+57.021TC+57.021TDMEDAVMGLR	P04275	VWF	von Willebrand factor	0.518314	45	P04275	VWF	OID20256	VWF
CFB_8	+304.207WSGQTAIC+57.021DNGAGYC+57.021SNPGIPIGTR	P00751	CFB	Complement factor B	0.843718	88	P00751	CFB	OID30755	CFB
APOH_2	+304.207YTTFEYPNTISFSC+57.021NTGFYLNGADSAK+304.207	P02749	APOH	Beta-2-glycoprotein 1	0.0633828	88	P02749	APOH	OID21072	APOH
COL6A3_4	+304.207SADVNVFAIGVEDADEGALK+304.207	P12111	COL6A3	Collagen alpha-3(VI) chain	0.417562	88	P12111	COL6A3	OID20292	COL6A3
CNDP1_3	+304.207GDGWLTDPYVLTEVDGK+304.207	Q96KN2	CNDP1	Beta-Ala-His dipeptidase	0.867247	88	Q96KN2	CNDP1	OID20347	CNDP1
SEZ6L2_1	+304.207SGGSPLSPVIYDSDMDDVPER	Q6UXD5	SEZ6L2	Seizure 6-like protein 2	0.679144	33	Q6UXD5	SEZ6L2	OID21289	SEZ6L2
SERPINC1_6	+304.207ADGESC+57.021SASMM+15.995YQEGK+304.207	P01008	SERPINC1	Antithrombin-III	0.510648	88	P01008	SERPINC1	OID30789	SERPINC1
SERPINC1_7	+304.207ADGESC+57.021SASM+15.995MYQEGK+304.207	P01008	SERPINC1	Antithrombin-III	0.487956	88	P01008	SERPINC1	OID30789	SERPINC1
SERPINC1_8	+304.207ADGESC+57.021SASMMYQEGK+304.207	P01008	SERPINC1	Antithrombin-III	0.525134	88	P01008	SERPINC1	OID30789	SERPINC1
APOL1_3	+304.207VSTQNLLLLLTDNEAWNGFVAAAELPR	O14791	APOL1	Apolipoprotein L1	-0.0659188	88	O14791	APOL1	OID30708	APOL1
C7_6	+304.207MPYEC+57.021GPSLDVC+57.021AQDER	P10643	C7	Complement component C7	0.702435	88	P10643	C7	OID30766	C7
FN1_10	+304.207DQC+57.021IVDDITYNVNDTFHK+304.207	P02751-3;P02751-1;P02751-5;P02751-10	FN1	Isoform 3 of Fibronectin;Isoform 1 of Fibronectin;Isoform 5 of Fibronectin;Isoform 10 of Fibronectin	0.42165	88	P02751	FN1	OID30787	FN1
CTSD_2	+304.207EGC+57.021EAIVDTGTSLM+15.995VGPVDEVR	P07339	CTSD	Cathepsin D	0.860769	25	P07339	CTSD	OID20358	CTSD
F2_11	+304.207IVEGSDAEIGMSPWQVM+15.995LFR	P00734	F2	Prothrombin	0.450523	88	P00734	F2	OID30723	F2
SOD1_1	+304.207DGVADVSIEDSVISLSGDHC+57.021IIGR	P00441	SOD1	Superoxide dismutase [Cu-Zn]	0.620816	88	P00441	SOD1	OID20386	SOD1
MRC1_1	+304.207SDGWLWC+57.021GTTTDYDTDK+304.207	P22897	MRC1	Macrophage mannose receptor 1	0.712049	80	P22897	MRC1	OID30694	MRC1
APOA4_4	+304.207LGPHAGDVEGHLSFLEK+304.207	P06727	APOA4	Apolipoprotein A-IV	0.786781	88	P06727	APOA4	OID30733	APOA4
MST1_3	+304.207C+57.021ADDQPPSILDPPDQVQFEK+304.207	P26927	MST1	Hepatocyte growth factor-like protein	0.760065	88	P26927	MST1	OID30713	MST1
LAMB1_4	+304.207AM+15.995DLDQDVLSALAEVEQLSK+304.207	P07942	LAMB1	Laminin subunit beta-1	0.483093	88	P07942	LAMB1	OID30280	LAMB1
CTSD_3	+304.207DPDAQPGGELMLGGTDSK+304.207	P07339	CTSD	Cathepsin D	0.73828	88	P07339	CTSD	OID20358	CTSD
COMP_11	+304.207FYEGPELVADSNVVLDTTMR	P49747	COMP	Cartilage oligomeric matrix protein	0.641735	88	P49747	COMP	OID20405	COMP
SERPINA3_8	+304.207DLDSQTM+15.995M+15.995VLVNYIFFK+304.207	P01011	SERPINA3	Alpha-1-antichymotrypsin	0.761562	88	P01011	SERPINA3	OID30786	SERPINA3
SERPINA3_9	+304.207DLDSQTMM+15.995VLVNYIFFK+304.207	P01011	SERPINA3	Alpha-1-antichymotrypsin	0.800571	88	P01011	SERPINA3	OID30786	SERPINA3
C5_9	+304.207EMMQTAM+15.995QNTMLINGIAQVTFDSETAVK+304.207	P01031	C5	Complement C5	0.314924	88	P01031	C5	OID30744	C5
APOA1_8	+304.207EQLGPVTQEFWDNLEK+304.207	P02647	APOA1	Apolipoprotein A-I	0.722371	88	P02647	APOA1	OID30769	APOA1
OGN_1	+304.207LDFTGNLIEDIEDGTFSK+304.207	P20774	OGN	Mimecan	0.57557	88	P20774	OGN	OID21123	OGN
SERPINA7_1	+304.207GTEAAAVPEVELSDQPENTFLHPIIQIDR	P05543	SERPINA7	Thyroxine-binding globulin	0.537723	88	P05543	SERPINA7	OID30724	SERPINA7
ITIH3_7	+304.207LIQDAVTGLTVNGQITGDK+304.207	Q06033	ITIH3	Inter-alpha-trypsin inhibitor heavy chain H3	0.719982	88	Q06033	ITIH3	OID20352	ITIH3
SERPINA1_3	+304.207DTEEEDFHVDQVTTVK+304.207	P01009	SERPINA1	Alpha-1-antitrypsin	0.275097	88	P01009	SERPINA1	OID30750	SERPINA1
ANXA1_2	+304.207GDRSEDFGVNEDLADSDAR	P04083	ANXA1	Annexin A1	0.572574	80	P04083	ANXA1	OID30617	ANXA1
APOB_13	+304.207QSMTLSSEVQIPDFDVDLGTILR	P04114	APOB	Apolipoprotein B-100	-0.12747	88	P04114	APOB	OID30673	APOB
C1S_8	+304.207M+15.995GPTVSPIC+57.021LPGTSSDYNLMDGDLGLISGWGR	P09871	C1S	Complement C1s subcomponent	0.0544715	88	P09871	C1S	OID30731	C1S
C7_7	+304.207DGFVQDEGTMFPVGK+304.207	P10643	C7	Complement component C7	0.642918	88	P10643	C7	OID30766	C7
SERPINC1_9	+304.207ADGESC+57.021SASM+15.995M+15.995YQEGK+304.207	P01008	SERPINC1	Antithrombin-III	0.508914	88	P01008	SERPINC1	OID30789	SERPINC1
LAMB1_5	+304.207ELDSLQTEAESLDNTVK+304.207	P07942	LAMB1	Laminin subunit beta-1	0.194856	78	P07942	LAMB1	OID30280	LAMB1
LRP1_3	+304.207AEGSEYQVLYIADDNEIR	Q07954	LRP1	Prolow-density lipoprotein receptor-related protein 1	0.47444	45	Q07954	LRP1	OID21293	LRP1
GC_7	+304.207SC+57.021ESNSPFPVHPGTAEC+57.021C+57.021TK+304.207	P02774	GC	Vitamin D-binding protein	-0.122583	88	P02774	GC	OID30780	GC
PTPRS_1	+304.207WMQGAEDLTPEDDMPVGR	Q13332-6	PTPRS	Isoform 2 of Receptor-type tyrosine-protein phosphatase S	0.732003	76	Q13332	PTPRS	OID20306	PTPRS
C5_10	+304.207ALVEGVDQLFTDYQIK+304.207	P01031	C5	Complement C5	0.53767	88	P01031	C5	OID30744	C5
ANXA3_1	+304.207DYPDFSPSVDAEAIQK+304.207	P12429	ANXA3	Annexin A3	0.844265	76	P12429	ANXA3	OID21036	ANXA3
C3_43	+304.207DSITTWEILAVSMSDK+304.207	P01024	C3	Complement C3	0.480663	88	P01024	C3	OID30776	C3
VCAM1_1	+304.207GETILENIEFLEDTDMK+304.207	P19320	VCAM1	Vascular cell adhesion protein 1	0.813286	88	P19320	VCAM1	OID20396	VCAM1
F11_1	+304.207DTC+57.021FEGGDITTVFTPSAK+304.207	P03951	F11	Coagulation factor XI	0.559687	88	P03951	F11	OID30773	F11
CFB_9	+304.207EAGIPEFYDYDVALIK+304.207	P00751	CFB	Complement factor B	0.853087	88	P00751	CFB	OID30755	CFB
COMP_12	+304.207AFQTVVLDPEGDAQIDPNWVVLNQGR	P49747	COMP	Cartilage oligomeric matrix protein	0.572963	69	P49747	COMP	OID20405	COMP
PDIA4_3	+304.207EENGVLVLNDANFDNFVADK+304.207	P13667	PDIA4	Protein disulfide-isomerase A4	0.751985	52	P13667	PDIA4	OID30375	PDIA4
CNDP1_4	+304.207FIIEGMEEAGSVALEELVEK+304.207	Q96KN2	CNDP1	Beta-Ala-His dipeptidase	0.897802	88	Q96KN2	CNDP1	OID20347	CNDP1
HSPG2_1	+304.207VSGISMDVAVPEETGQDPALEVEQC+57.021SC+57.021PPGYR	P98160	HSPG2	Basement membrane-specific heparan sulfate proteoglycan core protein	-0.119174	53	P98160	HSPG2	OID20383	HSPG2
CHL1_1	+304.207IDPLEVEEGDPIVLPC+57.021NPPK+304.207	O00533-2	CHL1	Isoform 2 of Neural cell adhesion molecule L1-like protein	0.743898	88	O00533	CHL1	OID20366	CHL1
AMBP_4	+304.207EDSC+57.021QLGYSAGPC+57.021M+15.995GMTSR	P02760	AMBP	Protein AMBP	0.00556514	88	P02760	AMBP	OID21413	AMBP
MCFD2_1	+304.207EEGSEQAPLMSEDELINIIDGVLRDDDK+304.207	Q8NI22	MCFD2	Multiple coagulation factor deficiency protein 2	0.806906	44	Q8NI22	MCFD2	OID20171	MCFD2
CLEC3B_4	+304.207QSVGNEAEIWLGLNDM+15.995AAEGTWVDMTGAR	P05452	CLEC3B	Tetranectin	0.0428435	76	P05452	CLEC3B	OID30756	CLEC3B
FN1_11	+304.207ESVPISDTIIPAVPPPTDLR	P02751-3;P02751-1;P02751-5;P02751-10	FN1	Isoform 3 of Fibronectin;Isoform 1 of Fibronectin;Isoform 5 of Fibronectin;Isoform 10 of Fibronectin	0.452469	88	P02751	FN1	OID30787	FN1
C3_44	+304.207DSITTWEILAVSM+15.995SDK+304.207	P01024	C3	Complement C3	0.478373	88	P01024	C3	OID30776	C3
ITIH4_12	+304.207RLDYQEGPPGVEISC+57.021WSVEL	Q14624;Q14624-2	ITIH4	Inter-alpha-trypsin inhibitor heavy chain H4;Isoform 2 of Inter-alpha-trypsin inhibitor heavy chain H4	0.389437	88	Q14624	ITIH4	OID30762	ITIH4
C3_45	+304.207PGMPFDLMVFVTNPDGSPAYR	P01024	C3	Complement C3	0.456817	88	P01024	C3	OID30776	C3
APOB_14	+304.207QSM+15.995TLSSEVQIPDFDVDLGTILR	P04114	APOB	Apolipoprotein B-100	-0.17782	88	P04114	APOB	OID30673	APOB
SERPIND1_10	+304.207GGETAQSADPQWEQLNNK+304.207	P05546	SERPIND1	Heparin cofactor 2	0.796976	88	P05546	SERPIND1	OID30767	SERPIND1
C3_46	+304.207PGMPFDLM+15.995VFVTNPDGSPAYR	P01024	C3	Complement C3	0.490102	88	P01024	C3	OID30776	C3
ANGPTL3_1	+304.207IDQDNSSFDSLSPEPK+304.207	Q9Y5C1	ANGPTL3	Angiopoietin-related protein 3	0.764868	66	Q9Y5C1	ANGPTL3	OID20407	ANGPTL3
CFH_12	+304.207SSIDIENGFISESQYTYALK+304.207	P08603	CFH	Complement factor H	0.474112	88	P08603	CFH	OID30790	CFH
ACTN4_1	+304.207ETTDTDTADQVIASFK+304.207	O43707	ACTN4	Alpha-actinin-4	0.0898094	32	O43707	ACTN4	OID20435	ACTN4
SERPINA3_10	+304.207DLDSQTM+15.995MVLVNYIFFK+304.207	P01011	SERPINA3	Alpha-1-antichymotrypsin	0.797506	88	P01011	SERPINA3	OID30786	SERPINA3
CDHR2_2	+304.207IPIDDLTMVVYDPDK+304.207	Q9BYE9	CDHR2	Cadherin-related family member 2	0.923039	88	Q9BYE9	CDHR2	OID21282	CDHR2
ITIH1_9	+304.207FPLYNLGFGHNVDFNFLEVMSMENNGR	P19827;P19827-2	ITIH1	Inter-alpha-trypsin inhibitor heavy chain H1;Isoform 2 of Inter-alpha-trypsin inhibitor heavy chain H1	0.283973	88	P19827	ITIH1	OID30722	ITIH1
FN1_12	+304.207DLEVVAATPTSLLISWDAPAVTVR	P02751-3;P02751-1;P02751-5;P02751-10	FN1	Isoform 3 of Fibronectin;Isoform 1 of Fibronectin;Isoform 5 of Fibronectin;Isoform 10 of Fibronectin	0.561289	88	P02751	FN1	OID30787	FN1
CFI_7	+304.207TMGYQDFADVVC+57.021YTQK+304.207	P05156	CFI	Complement factor I	0.778081	88	P05156	CFI	OID30772	CFI
C7_8	+304.207DGFVQDEGTM+15.995FPVGK+304.207	P10643	C7	Complement component C7	0.667723	88	P10643	C7	OID30766	C7
FCN1_1	+304.207DQDNDVSSSNC+57.021AEK+304.207	O00602	FCN1	Ficolin-1	0.757552	54	O00602	FCN1	OID30690	FCN1
AMBP_5	+304.207EDSC+57.021QLGYSAGPC+57.021MGM+15.995TSR	P02760	AMBP	Protein AMBP	0.0622028	88	P02760	AMBP	OID21413	AMBP
IGF2R_1	+304.207LSGAYLVDDSDPDTSLFINVC+57.021R	P11717	IGF2R	Cation-independent mannose-6-phosphate receptor	0.403844	80	P11717	IGF2R	OID21146	IGF2R
BCAM_1	+304.207VEDYDAADDVQLSK+304.207	P50895	BCAM	Basal cell adhesion molecule	0.605218	42	P50895	BCAM	OID21076	BCAM
NID1_2	+304.207DYATGFC+57.021C+57.021SC+57.021VAGYTGNGR	P14543	NID1	Nidogen-1	0.82833	40	P14543	NID1	OID20362	NID1
F7_1	+304.207DDQLIC+57.021VNENGGC+57.021EQYC+57.021SDHTGTK+304.207	P08709	F7	Coagulation factor VII	0.708217	88	P08709	F7	OID20372	F7
LCP1_6	+304.207PENQDIDWGALEGETR	P13796	LCP1	Plastin-2	0.64126	88	P13796	LCP1	OID30367	LCP1
C1R_3	+304.207LVFQQFDLEPSEGC+57.021FYDYVK+304.207	P00736	C1R	Complement C1r subcomponent	0.412906	88	P00736	C1R	OID30753	C1R
C1R_4	+304.207QDAC+57.021QGDSGGVFAVRDPNTDR	P00736	C1R	Complement C1r subcomponent	0.284017	88	P00736	C1R	OID30753	C1R
APOB_15	+304.207LQDFSDQLSDYYEK+304.207	P04114	APOB	Apolipoprotein B-100	-0.163784	88	P04114	APOB	OID30673	APOB
CFH_13	+304.207TDC+57.021LSLPSFENAIPM+15.995GEK+304.207	P08603	CFH	Complement factor H	0.541703	88	P08603	CFH	OID30790	CFH
PRDX6_1	+304.207DGDSVMVLPTIPEEEAK+304.207	P30041	PRDX6	Peroxiredoxin-6	0.467101	58	P30041	PRDX6	OID21404	PRDX6
PTPRB_1	+304.207EETQYVMDDTGLVPGR	P23467-3	PTPRB	Isoform 3 of Receptor-type tyrosine-protein phosphatase beta	0.0328039	67	P23467	PTPRB	OID30324	PTPRB
APOB_16	+304.207SVSDGIAALDLNAVANK+304.207	P04114	APOB	Apolipoprotein B-100	-0.109806	88	P04114	APOB	OID30673	APOB
IGF2R_2	+304.207YSDGDLTLIYFGGDEC+57.021SSGFQR	P11717	IGF2R	Cation-independent mannose-6-phosphate receptor	0.417668	74	P11717	IGF2R	OID21146	IGF2R
CRTAC1_1	+304.207DEASSVEVTWPDGK+304.207	Q9NQ79	CRTAC1	Cartilage acidic protein 1	0.752046	88	Q9NQ79	CRTAC1	OID20279	CRTAC1
COMP_13	+304.207GDAC+57.021DDDIDGDRIR	P49747	COMP	Cartilage oligomeric matrix protein	0.71623	88	P49747	COMP	OID20405	COMP
C1S_9	+304.207PTADAEAYVFTPNMIC+57.021AGGEK+304.207	P09871	C1S	Complement C1s subcomponent	0.2862	88	P09871	C1S	OID30731	C1S
SHBG_3	+304.207LFLGALPGEDSSTSFC+57.021LNGLWAQGQR	P04278	SHBG	Sex hormone-binding globulin	0.793597	88	P04278	SHBG	OID30685	SHBG
TTR_2	+304.207AADDTWEPFASGK+304.207	P02766	TTR	Transthyretin	0.438149	88	P02766	TTR	OID30782	TTR
CTBS_3	+304.207GIGMWNANC+57.021LDYSGDAVAK+304.207	Q01459	CTBS	Di-N-acetylchitobiase	0.430665	88	Q01459	CTBS	OID30710	CTBS
CFI_8	+304.207TM+15.995GYQDFADVVC+57.021YTQK+304.207	P05156	CFI	Complement factor I	0.768853	88	P05156	CFI	OID30772	CFI
PLTP_2	+304.207DPVASTSNLDM+15.995DFR	P55058	PLTP	Phospholipid transfer protein	0.762002	88	P55058	PLTP	OID20238	PLTP
LCP1_7	+304.207GDEEGVPAVVIDM+15.995SGLR	P13796	LCP1	Plastin-2	0.462048	88	P13796	LCP1	OID30367	LCP1
VWF_5	+304.207TYGLC+57.021GIC+57.021DENGANDFM+15.995LR	P04275	VWF	von Willebrand factor	0.669843	88	P04275	VWF	OID20256	VWF
LRP1_4	+304.207DGILFWTDWDASLPR	Q07954	LRP1	Prolow-density lipoprotein receptor-related protein 1	0.54053	80	Q07954	LRP1	OID21293	LRP1
LTA4H_3	+304.207EDDLNSFNATDLK+304.207	P09960	LTA4H	Leukotriene A-4 hydrolase	0.385122	88	P09960	LTA4H	OID21452	LTA4H
C9_9	+304.207DVVLTTTFVDDIK+304.207	P02748	C9	Complement component C9	0.841992	88	P02748	C9	OID30698	C9
SELENOP_2	+304.207DM+15.995PASEDLQDLQK+304.207	P49908	SELENOP	Selenoprotein P	0.62174	88	P49908	SELENOP	OID30745	SELENOP
C5_11	+304.207YVEQNQNSIC+57.021NSLLWLVENYQLDNGSFK+304.207	P01031	C5	Complement C5	0.388204	88	P01031	C5	OID30744	C5
LRP1_5	+304.207ETGSGGWPNGLTVDYLEK+304.207	Q07954	LRP1	Prolow-density lipoprotein receptor-related protein 1	0.512806	65	Q07954	LRP1	OID21293	LRP1
PCSK9_1	+304.207VMVTDFENVPEEDGTR	Q8NBP7	PCSK9	Proprotein convertase subtilisin/kexin type 9	0.671222	88	Q8NBP7	PCSK9	OID20235	PCSK9
C3_47	+304.207PGM+15.995PFDLMVFVTNPDGSPAYR	P01024	C3	Complement C3	0.509087	88	P01024	C3	OID30776	C3
SELENOP_3	+304.207DMPASEDLQDLQK+304.207	P49908	SELENOP	Selenoprotein P	0.581225	88	P49908	SELENOP	OID30745	SELENOP
APOH_3	+304.207ATFGC+57.021HDGYSLDGPEEIEC+57.021TK+304.207	P02749	APOH	Beta-2-glycoprotein 1	0.523441	88	P02749	APOH	OID21072	APOH
VWF_6	+304.207LSYGEDLQMDWDGR	P04275	VWF	von Willebrand factor	0.451182	88	P04275	VWF	OID20256	VWF
F2_12	+304.207NPDSSTTGPWC+57.021YTTDPTVR	P00734	F2	Prothrombin	0.0032757	88	P00734	F2	OID30723	F2
FN1_13	+304.207TNTNVNC+57.021PIEC+57.021FM+15.995PLDVQADREDSRE	P02751-3;P02751-1;P02751-5;P02751-10	FN1	Isoform 3 of Fibronectin;Isoform 1 of Fibronectin;Isoform 5 of Fibronectin;Isoform 10 of Fibronectin	0.241336	88	P02751	FN1	OID30787	FN1
CDH2_1	+304.207VC+57.021QC+57.021DSNGDC+57.021TDVDR	P19022	CDH2	Cadherin-2	0.593206	41	P19022	CDH2	OID20170	CDH2
C3_48	+304.207EVVADSVWVDVK+304.207	P01024	C3	Complement C3	0.492885	88	P01024	C3	OID30776	C3
C2_5	+304.207DM+15.995TEVISSLENANYK+304.207	P06681	C2	Complement C2	0.51948	88	P06681	C2	OID20410	C2
AFM_5	+304.207SDVGFLPPFPTLDPEEK+304.207	P43652	AFM	Afamin	0.734951	88	P43652	AFM	OID30741	AFM
C1S_10	+304.207C+57.021QPVDC+57.021GIPESIENGK+304.207	P09871	C1S	Complement C1s subcomponent	0.339122	88	P09871	C1S	OID30731	C1S
CLEC3B_5	+304.207QSVGNEAEIWLGLNDM+15.995AAEGTWVDM+15.995TGAR	P05452	CLEC3B	Tetranectin	0.357375	76	P05452	CLEC3B	OID30756	CLEC3B
ITIH1_10	+304.207QAVDTAVDGVFIR	P19827	ITIH1	Inter-alpha-trypsin inhibitor heavy chain H1	0.246655	88	P19827	ITIH1	OID30722	ITIH1
FGA_5	+304.207GLIDEVNQDFTNR	P02671	FGA	Fibrinogen alpha chain	0.714962	88	P02671	FGA	OID30788	FGA
PZP_2	+304.207M+15.995FIFAILPDGEVVGDSEK+304.207	P20742	PZP	Pregnancy zone protein	0.92392	88	P20742	PZP	OID30730	PZP
HSP90B1_2	+304.207EEASDYLELDTIK+304.207	P14625	HSP90B1	Endoplasmin	-0.0754641	88	P14625	HSP90B1	OID20829	HSP90B1
GSN_6	+304.207DPDQTDGLGLSYLSSHIANVER	P06396;P06396-2	GSN	Gelsolin;Isoform 2 of Gelsolin	0.638233	88	P06396	GSN	OID30714	GSN
KLKB1_1	+304.207GGDVASMYTPNAQYC+57.021QM+15.995R	P03952	KLKB1	Plasma kallikrein	0.795569	88	P03952	KLKB1	OID30760	KLKB1
C5_12	+304.207FSDASYQSINIPVTQNMVPSSR	P01031	C5	Complement C5	0.494083	88	P01031	C5	OID30744	C5
SERPIND1_11	+304.207DQVNTFDNIFIAPVGISTAMGMISLGLK+304.207	P05546	SERPIND1	Heparin cofactor 2	0.7679	88	P05546	SERPIND1	OID30767	SERPIND1
TGFBI_1	+304.207GDELADSALEIFK+304.207	Q15582	TGFBI	Transforming growth factor-beta-induced protein ig-h3	0.526857	88	Q15582	TGFBI	OID20417	TGFBI
APOL1_4	+304.207EFLGENISNFLSLAGNTYQLTR	O14791	APOL1	Apolipoprotein L1	0.105526	88	O14791	APOL1	OID30708	APOL1
QSOX1_1	+304.207LDVPVWDVEATLNFLK+304.207	O00391	QSOX1	Sulfhydryl oxidase 1	0.305942	88	O00391	QSOX1	OID30729	QSOX1
P4HB_2	+304.207VDATEESDLAQQYGVR	P07237	P4HB	Protein disulfide-isomerase	0.642891	88	P07237	P4HB	OID21509	P4HB
C8B_4	+304.207DTMVEDLVVLVR	P07358	C8B	Complement component C8 beta chain	0.674601	88	P07358	C8B	OID30719	C8B
TF_9	+304.207IEC+57.021VSAETTEDC+57.021IAK+304.207	P02787	TF	Serotransferrin	0.299383	88	P02787	TF	OID30783	TF
VSIG4_1	+304.207VPGDVSLQLSTLEMDDR	Q9Y279	VSIG4	V-set and immunoglobulin domain-containing protein 4	0.880737	88	Q9Y279	VSIG4	OID21144	VSIG4
F2_13	+304.207IVEGSDAEIGM+15.995SPWQVMLFR	P00734	F2	Prothrombin	0.477019	88	P00734	F2	OID30723	F2
CCS_1	+304.207SLIIDEGEDDLGR	O14618	CCS	Copper chaperone for superoxide dismutase	0.784096	70	O14618	CCS	OID20973	CCS
PECAM1_1	+304.207DQNFVILEFPVEEQDR	P16284	PECAM1	Platelet endothelial cell adhesion molecule	0.561744	80	P16284	PECAM1	OID21131	PECAM1
PCSK9_2	+304.207ADEYQPPDGGSLVEVYLLDTSIQSDHR	Q8NBP7	PCSK9	Proprotein convertase subtilisin/kexin type 9	0.268054	88	Q8NBP7	PCSK9	OID20235	PCSK9
TF_10	+304.207FDEFFSEGC+57.021APGSK+304.207	P02787	TF	Serotransferrin	0.33273	88	P02787	TF	OID30783	TF
PRDX5_1	+304.207ETDLLLDDSLVSIFGNR	P30044	PRDX5	Peroxiredoxin-5, mitochondrial	0.839808	88	P30044	PRDX5	OID20644	PRDX5
PCSK9_3	+304.207DVINEAWFPEDQR	Q8NBP7	PCSK9	Proprotein convertase subtilisin/kexin type 9	0.735468	88	Q8NBP7	PCSK9	OID20235	PCSK9
ATRN_1	+304.207GDEC+57.021QLC+57.021EVENR	O75882	ATRN	Attractin	0.644917	88	O75882-2	ATRN	OID30735	ATRN
AHSG_5	+304.207C+57.021DSSPDSAEDVR	P02765	AHSG	Alpha-2-HS-glycoprotein	0.571331	52	P02765	AHSG	OID30706	AHSG
C3_49	+304.207DIC+57.021EEQVNSLPGSITK+304.207	P01024	C3	Complement C3	0.37688	88	P01024	C3	OID30776	C3
SERPING1_3	+304.207TLLVFEVQQPFLFVLWDQQHK+304.207FPVFMGRVYDPRA	P05155	SERPING1	Plasma protease C1 inhibitor	0.189409	88	P05155	SERPING1	OID30777	SERPING1
LRP1_6	+304.207EDYIEFASLDGSNR	Q07954	LRP1	Prolow-density lipoprotein receptor-related protein 1	0.403121	88	Q07954	LRP1	OID21293	LRP1
APOB_17	+304.207ALYWVNGQVPDGVSK+304.207	P04114	APOB	Apolipoprotein B-100	-0.169032	88	P04114	APOB	OID30673	APOB
APOE_1	+304.207SELEEQLTPVAEETR	P02649	APOE	Apolipoprotein E	0.463424	88	P02649	APOE	OID30727	APOE
PZP_3	+304.207MFIFAILPDGEVVGDSEK+304.207	P20742	PZP	Pregnancy zone protein	0.898049	88	P20742	PZP	OID30730	PZP
APOE_2	+304.207LGADMEDVC+57.021GR	P02649	APOE	Apolipoprotein E	0.556235	88	P02649	APOE	OID30727	APOE
CDH1_1	+304.207DQVTTLEVSVC+57.021DC+57.021EGAAGVC+57.021R	P12830	CDH1	Cadherin-1	0.493129	57	P12830	CDH1	OID20353	CDH1
CLSTN1_1	+304.207EGLDLQVLEDSGR	O94985	CLSTN1	Calsyntenin-1	0.206808	88	O94985	CLSTN1	OID20874	CLSTN1
CFH_14	+304.207DTSC+57.021VNPPTVQNAYIVSR	P08603	CFH	Complement factor H	0.490261	88	P08603	CFH	OID30790	CFH
ADGRE5_1	+304.207LVDELMEAPGDVEALAPPVR	P48960	ADGRE5	Adhesion G protein-coupled receptor E5	0.77206	54	P48960	ADGRE5	OID20260	ADGRE5
ESAM_1	+304.207EDQVLSYINGVTTSK+304.207	Q96AP7	ESAM	Endothelial cell-selective adhesion molecule	0.433441	80	Q96AP7	ESAM	OID20270	ESAM
AGT_3	+304.207VEGLTFQQNSLNWMK+304.207	P01019	AGT	Angiotensinogen	0.0165018	88	P01019	AGT	OID30709	AGT
C3_50	+304.207AGDFLEANYM+15.995NLQR	P01024	C3	Complement C3	0.467454	88	P01024	C3	OID30776	C3
C5_13	+304.207ELSYYSLEDLNNK+304.207	P01031	C5	Complement C5	0.484502	88	P01031	C5	OID30744	C5
CFH_15	+304.207AQTTVTC+57.021MENGWSPTPR	P08603	CFH	Complement factor H	0.649907	88	P08603	CFH	OID30790	CFH
CHI3L1_1	+304.207EGDGSC+57.021FPDALDR	P36222	CHI3L1	Chitinase-3-like protein 1	0.914409	88	P36222	CHI3L1	OID20399	CHI3L1
PCSK9_4	+304.207VM+15.995VTDFENVPEEDGTR	Q8NBP7	PCSK9	Proprotein convertase subtilisin/kexin type 9	0.634168	88	Q8NBP7	PCSK9	OID20235	PCSK9
GC_8	+304.207EDFTSLSLVLYSR	P02774	GC	Vitamin D-binding protein	-0.189594	88	P02774	GC	OID30780	GC
NRP2_1	+304.207DGDSESADLLGK+304.207	O60462	NRP2	Neuropilin-2	0.447766	79	O60462	NRP2	OID21081	NRP2
PRG2_1	+304.207DGAVESISVPDMVDK+304.207	P13727	PRG2	Bone marrow proteoglycan	0.777662	76	P13727	PRG2	OID30381	PRG2
AFM_6	+304.207FTDSENVC+57.021QER	P43652	AFM	Afamin	0.781779	88	P43652	AFM	OID30741	AFM
FN1_14	+304.207DLQFVEVTDVK+304.207	P02751-3;P02751-1;P02751-5;P02751-10	FN1	Isoform 3 of Fibronectin;Isoform 1 of Fibronectin;Isoform 5 of Fibronectin;Isoform 10 of Fibronectin	0.525239	88	P02751	FN1	OID30787	FN1
CDH5_1	+304.207VDAETGDVFAIER	P33151	CDH5	Cadherin-5	0.731673	88	P33151	CDH5	OID20243	CDH5
CFB_10	+304.207LEDSVTYHC+57.021SR	P00751	CFB	Complement factor B	0.861981	88	P00751	CFB	OID30755	CFB
SAA4_2	+304.207EALQGVGDM+15.995GR	P35542	SAA4	Serum amyloid A-4 protein	0.611074	88	P35542	SAA4	OID30726	SAA4
SAA4_3	+304.207EALQGVGDMGR	P35542	SAA4	Serum amyloid A-4 protein	0.602233	88	P35542	SAA4	OID30726	SAA4
IGF2R_3	+304.207YVDGDLC+57.021PDGIR	P11717	IGF2R	Cation-independent mannose-6-phosphate receptor	0.498943	88	P11717	IGF2R	OID21146	IGF2R
DKK3_1	+304.207LLDLITWELEPDGALDR	Q9UBP4	DKK3	Dickkopf-related protein 3	0.731517	88	Q9UBP4	DKK3	OID20264	DKK3
F10_3	+304.207ETYDFDIAVLR	P00742	F10	Coagulation factor X	0.690187	88	P00742	F10	OID30684	F10
CLU_3	+304.207EILSVDC+57.021STNNPSQAK+304.207	P10909	CLU	Clusterin	0.316227	88	P10909	CLU	OID30732	CLU
SSC5D_1	+304.207WGTVC+57.021DDGWDLR	A1L4H1	SSC5D	Soluble scavenger receptor cysteine-rich domain-containing protein SSC5D	0.767285	88	A1L4H1	SSC5D	OID20351	SSC5D
TFPI_1	+304.207PDFC+57.021FLEEDPGIC+57.021R	P10646;P10646-2	TFPI	Tissue factor pathway inhibitor;Isoform Beta of Tissue factor pathway inhibitor	0.396252	88	P10646	TFPI	OID20388	TFPI
APOA1_9	+304.207DLATVYVDVLK+304.207	P02647	APOA1	Apolipoprotein A-I	0.814505	88	P02647	APOA1	OID30769	APOA1
IL1RAP_1	+304.207C+57.021DDWGLDTMR	Q9NPH3	IL1RAP	Interleukin-1 receptor accessory protein	0.82567	88	Q9NPH3	IL1RAP	OID21126	IL1RAP
COL6A3_5	+304.207DVVFLLDGSEGVR	P12111-4;P12111	COL6A3	Isoform 4 of Collagen alpha-3(VI) chain;Collagen alpha-3(VI) chain	0.24779	88	P12111	COL6A3	OID20292	COL6A3
TF_11	+304.207DQYELLC+57.021LDNTR	P02787	TF	Serotransferrin	0.277915	88	P02787	TF	OID30783	TF
SEZ6L2_2	+304.207EGDMLTLFDGDGPSAR	Q6UXD5	SEZ6L2	Seizure 6-like protein 2	0.51801	88	Q6UXD5	SEZ6L2	OID21289	SEZ6L2
CFD_1	+304.207GDSGGPLVC+57.021GGVLEGVVTSGSR	P00746	CFD	Complement factor D	0.651157	88	P00746	CFD	OID30738	CFD
AMBP_6	+304.207EDSC+57.021QLGYSAGPC+57.021M+15.995GM+15.995TSR	P02760	AMBP	Protein AMBP	0.0468634	88	P02760	AMBP	OID21413	AMBP
AMBP_7	+304.207GEC+57.021VPGEQEPEPILIPR	P02760	AMBP	Protein AMBP	0.557289	88	P02760	AMBP	OID21413	AMBP
AHSG_6	+304.207C+57.021DSSPDSAEDVRK+304.207	P02765	AHSG	Alpha-2-HS-glycoprotein	0.561622	88	P02765	AHSG	OID30706	AHSG
C8B_5	+304.207EYESYSDFER	P07358	C8B	Complement component C8 beta chain	0.557706	88	P07358	C8B	OID30719	C8B
MASP1_5	+304.207DSDLLSPSDFK+304.207	P48740	MASP1	Mannan-binding lectin serine protease 1	0.0950746	88	P48740	MASP1	OID20954	MASP1
MST1_4	+304.207EAAC+57.021VWC+57.021NGEEYR	P26927	MST1	Hepatocyte growth factor-like protein	0.754799	88	P26927	MST1	OID30713	MST1
SERPINA3_11	+304.207DYNLNDILLQLGIEEAFTSK+304.207ADLSGITGAR	P01011	SERPINA3	Alpha-1-antichymotrypsin	0.525008	88	P01011	SERPINA3	OID30786	SERPINA3
FN1_15	+304.207VDVIPVNLPGEHGQR	P02751-3;P02751-1;P02751-5;P02751-10	FN1	Isoform 3 of Fibronectin;Isoform 1 of Fibronectin;Isoform 5 of Fibronectin;Isoform 10 of Fibronectin	0.504238	88	P02751	FN1	OID30787	FN1
MBL2_3	+304.207TEGQFVDLTGNR	P11226	MBL2	Mannose-binding protein C	0.96561	88	P11226	MBL2	OID30759	MBL2
SERPINC1_10	+304.207SLTFNETYQDISELVYGAK+304.207	P01008	SERPINC1	Antithrombin-III	-0.00567202	74	P01008	SERPINC1	OID30789	SERPINC1
APOA4_5	+304.207SELTQQLNALFQDK+304.207	P06727	APOA4	Apolipoprotein A-IV	0.791201	88	P06727	APOA4	OID30733	APOA4
CLU_4	+304.207ASSIIDELFQDR	P10909	CLU	Clusterin	0.421912	88	P10909	CLU	OID30732	CLU
L1CAM_1	+304.207VGEEDDGEYR	P32004	L1CAM	Neural cell adhesion molecule L1	0.742282	66	P32004	L1CAM	OID21484	L1CAM
SERPINA4_2	+304.207DFYVDENTTVR	P29622	SERPINA4	Kallistatin	0.807545	88	P29622	SERPINA4	OID30774	SERPINA4
FN1_16	+304.207TNTNVNC+57.021PIEC+57.021FMPLDVQADR	P02751-3;P02751-1;P02751-5;P02751-10	FN1	Isoform 3 of Fibronectin;Isoform 1 of Fibronectin;Isoform 5 of Fibronectin;Isoform 10 of Fibronectin	0.044803	50	P02751	FN1	OID30787	FN1
FN1_17	+304.207WC+57.021GTTQNYDADQK+304.207	P02751-3;P02751-1;P02751-5;P02751-10	FN1	Isoform 3 of Fibronectin;Isoform 1 of Fibronectin;Isoform 5 of Fibronectin;Isoform 10 of Fibronectin	0.580627	88	P02751	FN1	OID30787	FN1
ANXA1_3	+304.207DITSDTSGDFR	P04083	ANXA1	Annexin A1	0.646948	71	P04083	ANXA1	OID30617	ANXA1
NCAM1_2	+304.207LEGQMGEDGNSIK+304.207	P13591-4;P13591	NCAM1	Isoform 4 of Neural cell adhesion molecule 1;Neural cell adhesion molecule 1	0.635923	88	P13591	NCAM1	OID20354	NCAM1
MESD_1	+304.207DYNDADMAR	Q14696	MESD	LRP chaperone MESD	0.861624	30	Q14696	MESD	OID21099	MESD
VNN1_2	+304.207YQYNTDVVFDSQGK+304.207	O95497	VNN1	Pantetheinase	0.925769	88	O95497	VNN1	OID30711	VNN1
FN1_18	+304.207EINLAPDSSSVVVSGLMVATK+304.207	P02751-3;P02751-1;P02751-5;P02751-10	FN1	Isoform 3 of Fibronectin;Isoform 1 of Fibronectin;Isoform 5 of Fibronectin;Isoform 10 of Fibronectin	0.567674	88	P02751	FN1	OID30787	FN1
AFM_7	+304.207AESPEVC+57.021FNEESPK+304.207	P43652	AFM	Afamin	0.785372	88	P43652	AFM	OID30741	AFM
NRP1_3	+304.207YDYVEVFDGENENGHFR	O14786	NRP1	Neuropilin-1	0.65133	88	O14786	NRP1	OID20390	NRP1
HGFAC_1	+304.207NGVAYLYGIISWGDGC+57.021GR	Q04756	HGFAC	Hepatocyte growth factor activator	0.509387	88	Q04756	HGFAC	OID30718	HGFAC
SERPINC1_11	+304.207ATEDEGSEQK+304.207	P01008	SERPINC1	Antithrombin-III	0.40189	88	P01008	SERPINC1	OID30789	SERPINC1
F10_4	+304.207DGLGEYTC+57.021TC+57.021LEGFEGK+304.207	P00742	F10	Coagulation factor X	0.505559	88	P00742	F10	OID30684	F10
F2_14	+304.207IVEGSDAEIGM+15.995SPWQVM+15.995LFR	P00734	F2	Prothrombin	0.450145	88	P00734	F2	OID30723	F2
LRP1_7	+304.207LC+57.021NGVQDC+57.021M+15.995DGSDEGPHC+57.021R	Q07954	LRP1	Prolow-density lipoprotein receptor-related protein 1	0.210507	88	Q07954	LRP1	OID21293	LRP1
C1R_5	+304.207TLDEFTIIQNLQPQYQFR	P00736	C1R	Complement C1r subcomponent	0.486767	88	P00736	C1R	OID30753	C1R
APOE_3	+304.207LGADM+15.995EDVC+57.021GR	P02649	APOE	Apolipoprotein E	0.533543	88	P02649	APOE	OID30727	APOE
ADAMTS13_1	+304.207FDLELPDGNR	Q76LX8	ADAMTS13	A disintegrin and metalloproteinase with thrombospondin motifs 13	0.788449	88	Q76LX8	ADAMTS13	OID20249	ADAMTS13
F11_2	+304.207DIYVDLDMK+304.207	P03951	F11	Coagulation factor XI	0.552017	88	P03951	F11	OID30773	F11
APOB_18	+304.207IEFEWNTGTNVDTK+304.207	P04114	APOB	Apolipoprotein B-100	-0.16271	88	P04114	APOB	OID30673	APOB
PROS1_2	+304.207NIPGDFEC+57.021EC+57.021PEGYR	P07225	PROS1	Vitamin K-dependent protein S	0.507408	88	P07225	PROS1	OID30737	PROS1
SERPIND1_12	+304.207DQVNTFDNIFIAPVGISTAM+15.995GM+15.995ISLGLK+304.207	P05546	SERPIND1	Heparin cofactor 2	0.750764	88	P05546	SERPIND1	OID30767	SERPIND1
MASP1_6	+304.207VETEDQVLATFC+57.021GR	P48740;P48740-3;P48740-2	MASP1	Mannan-binding lectin serine protease 1;Isoform 3 of Mannan-binding lectin serine protease 1;Isoform 2 of Mannan-binding lectin serine protease 1	0.325871	88	P48740	MASP1	OID20954	MASP1
SERPINF2_2	+304.207QEDDLANINQWVK+304.207	P08697	SERPINF2	Alpha-2-antiplasmin	0.409778	88	P08697	SERPINF2	OID30779	SERPINF2
SERPINF1_5	+304.207DTDTGALLFIGK+304.207	P36955	SERPINF1	Pigment epithelium-derived factor	0.66426	88	P36955	SERPINF1	OID30757	SERPINF1
CLEC3B_6	+304.207GGTLGTPQTGSENDALYEYLR	P05452	CLEC3B	Tetranectin	0.402663	88	P05452	CLEC3B	OID30756	CLEC3B
ITIH3_8	+304.207DYIFGNYIER	Q06033	ITIH3	Inter-alpha-trypsin inhibitor heavy chain H3	0.822726	88	Q06033	ITIH3	OID20352	ITIH3
PROS1_3	+304.207SQDILLSVENTVIYR	P07225	PROS1	Vitamin K-dependent protein S	0.535744	88	P07225	PROS1	OID30737	PROS1
HGFAC_2	+304.207YEYLEGGDR	Q04756	HGFAC	Hepatocyte growth factor activator	0.623772	88	Q04756	HGFAC	OID30718	HGFAC
APOB_19	+304.207IEGNLIFDPNNYLPK+304.207	P04114	APOB	Apolipoprotein B-100	-0.147036	88	P04114	APOB	OID30673	APOB
FGL1_1	+304.207DYENGFGNFVQK+304.207	Q08830	FGL1	Fibrinogen-like protein 1	0.934152	88	Q08830	FGL1	OID30702	FGL1
COL6A3_6	+304.207LVDYLDVGFDTTR	P12111-4;P12111	COL6A3	Isoform 4 of Collagen alpha-3(VI) chain;Collagen alpha-3(VI) chain	0.276021	88	P12111	COL6A3	OID20292	COL6A3
IGF2R_4	+304.207DGAGNSFDLSSLSR	P11717	IGF2R	Cation-independent mannose-6-phosphate receptor	0.359779	78	P11717	IGF2R	OID21146	IGF2R
SERPINA3_12	+304.207YTGNASALFILPDQDK+304.207	P01011	SERPINA3	Alpha-1-antichymotrypsin	0.353809	88	P01011	SERPINA3	OID30786	SERPINA3
C2_6	+304.207EC+57.021QGNGVWSGTEPIC+57.021R	P06681	C2	Complement C2	0.609685	88	P06681	C2	OID20410	C2
SERPING1_4	+304.207VLSNNSDANLELINTWVAK+304.207	P05155	SERPING1	Plasma protease C1 inhibitor	0.0873692	88	P05155	SERPING1	OID30777	SERPING1
LRG1_8	+304.207DLLLPQPDLR	P02750	LRG1	Leucine-rich alpha-2-glycoprotein	0.918513	88	P02750	LRG1	OID30751	LRG1
APOA4_6	+304.207LGEVNTYAGDLQK+304.207	P06727	APOA4	Apolipoprotein A-IV	0.737928	88	P06727	APOA4	OID30733	APOA4
C3_51	+304.207ENEGFTVTAEGK+304.207	P01024	C3	Complement C3	0.431704	88	P01024	C3	OID30776	C3
CLU_5	+304.207IDSLLENDR	P10909	CLU	Clusterin	0.260523	88	P10909	CLU	OID30732	CLU
LCAT_2	+304.207DLLAGLPAPGVEVYC+57.021LYGVGLPTPR	P04180	LCAT	Phosphatidylcholine-sterol acyltransferase	0.554166	88	P04180	LCAT	OID30677	LCAT
MASP1_7	+304.207DQVLVSC+57.021DTGYK+304.207	P48740;P48740-3;P48740-2	MASP1	Mannan-binding lectin serine protease 1;Isoform 3 of Mannan-binding lectin serine protease 1;Isoform 2 of Mannan-binding lectin serine protease 1	0.279641	88	P48740	MASP1	OID20954	MASP1
APOB_20	+304.207LPQQANDYLNSFNWER	P04114	APOB	Apolipoprotein B-100	-0.159064	88	P04114	APOB	OID30673	APOB
ITIH3_9	+304.207LVDEDM+15.995NSFK+304.207	Q06033	ITIH3	Inter-alpha-trypsin inhibitor heavy chain H3	0.828713	88	Q06033	ITIH3	OID20352	ITIH3
GC_9	+304.207ELPEHTVK+304.207	P02774	GC	Vitamin D-binding protein	-0.108169	88	P02774	GC	OID30780	GC
IL6R_1	+304.207DDDNILFR	P08887	IL6R	Interleukin-6 receptor subunit alpha	0.790338	88	P08887	IL6R	OID20385	IL6R
GC_10	+304.207C+57.021C+57.021ESASEDC+57.021MAK+304.207	P02774	GC	Vitamin D-binding protein	-0.016766	88	P02774	GC	OID30780	GC
APOH_4	+304.207TDASDVK+304.207PC+57.021	P02749	APOH	Beta-2-glycoprotein 1	0.408633	88	P02749	APOH	OID21072	APOH
APOB_21	+304.207QIDDIDVR	P04114	APOB	Apolipoprotein B-100	-0.128844	88	P04114	APOB	OID30673	APOB
C3_52	+304.207IPIEDGSGEVVLSR	P01024	C3	Complement C3	0.348138	88	P01024	C3	OID30776	C3
GC_11	+304.207C+57.021C+57.021ESASEDC+57.021M+15.995AK+304.207	P02774	GC	Vitamin D-binding protein	0.026778	88	P02774	GC	OID30780	GC
FN1_19	+304.207QGENGQM+15.995M+15.995SC+57.021TC+57.021LGNGK+304.207	P02751-3;P02751-1;P02751-5;P02751-10	FN1	Isoform 3 of Fibronectin;Isoform 1 of Fibronectin;Isoform 5 of Fibronectin;Isoform 10 of Fibronectin	0.541943	88	P02751	FN1	OID30787	FN1
C3_53	+304.207AC+57.021EPGVDYVYK+304.207	P01024	C3	Complement C3	0.389648	88	P01024	C3	OID30776	C3
FGA_6	+304.207DYEDQQK+304.207	P02671	FGA	Fibrinogen alpha chain	0.686379	88	P02671	FGA	OID30788	FGA
PROS1_4	+304.207C+57.021EFDINEC+57.021K+304.207	P07225	PROS1	Vitamin K-dependent protein S	0.600378	88	P07225	PROS1	OID30737	PROS1
C7_9	+304.207SC+57.021VGETTESTQC+57.021EDEELEHLR	P10643	C7	Complement component C7	0.537373	88	P10643	C7	OID30766	C7
C9_10	+304.207C+57.021NGDNDC+57.021GDFSDEDDC+57.021ESEPRPPC+57.021RDR	P02748	C9	Complement component C9	0.42238	43	P02748	C9	OID30698	C9
MBL2_4	+304.207NGQWNDVPC+57.021STSHLAVC+57.021EFPI	P11226	MBL2	Mannose-binding protein C	0.939474	88	P11226	MBL2	OID30759	MBL2
CDH2_2	+304.207IDPVNGQITTIAVLDR	P19022	CDH2	Cadherin-2	0.701596	88	P19022	CDH2	OID20170	CDH2
APOL1_5	+304.207ILQADQEL	O14791	APOL1	Apolipoprotein L1	0.160421	88	O14791	APOL1	OID30708	APOL1
ITIH4_13	+304.207ILDDLSPR	Q14624;Q14624-2	ITIH4	Inter-alpha-trypsin inhibitor heavy chain H4;Isoform 2 of Inter-alpha-trypsin inhibitor heavy chain H4	0.593885	88	Q14624	ITIH4	OID30762	ITIH4
NRP1_4	+304.207LNYPENGWTPGEDSYR	O14786	NRP1	Neuropilin-1	0.666599	88	O14786	NRP1	OID20390	NRP1
APOE_4	+304.207DADDLQK+304.207	P02649	APOE	Apolipoprotein E	0.468205	88	P02649	APOE	OID30727	APOE
PON3_1	+304.207SVNDIVVLGPEQFYATR	Q15166	PON3	Serum paraoxonase/lactonase 3	0.875172	88	Q15166	PON3	OID20777	PON3
ENPP2_1	+304.207NGVNVISGPIFDYDYDGLHDTEDK+304.207	Q13822-3	ENPP2	Isoform 3 of Ectonucleotide pyrophosphatase/phosphodiesterase family member 2	0.633775	88	Q13822	ENPP2	OID20288	ENPP2
GC_12	+304.207FEDC+57.021C+57.021QEK+304.207	P02774	GC	Vitamin D-binding protein	-0.0640523	88	P02774	GC	OID30780	GC
APOA1_10	+304.207LHELQEK+304.207	P02647	APOA1	Apolipoprotein A-I	0.543863	88	P02647	APOA1	OID30769	APOA1
QSOX1_2	+304.207NGSGAVFPVAGADVQTLR	O00391	QSOX1	Sulfhydryl oxidase 1	0.433383	76	O00391	QSOX1	OID30729	QSOX1
NRP2_2	+304.207LEVSTNGEDWMVYR	O60462	NRP2	Neuropilin-2	0.590368	66	O60462	NRP2	OID21081	NRP2
APOC1_1	+304.207EFGNTLEDK+304.207	P02654	APOC1	Apolipoprotein C-I	0.77259	88	P02654	APOC1	OID30749	APOC1
CFH_16	+304.207SPDVINGSPISQK+304.207	P08603	CFH	Complement factor H	0.516466	88	P08603	CFH	OID30790	CFH
F2_15	+304.207SPQELLC+57.021GASLISDR	P00734	F2	Prothrombin	0.406363	88	P00734	F2	OID30723	F2
F13B_3	+304.207QGYDLSPLTPLSELSVQC+57.021NR	P05160	F13B	Coagulation factor XIII B chain	0.571302	88	P05160	F13B	OID30781	F13B
ORM1_3	+304.207TYMLAFDVNDEK+304.207	P02763	ORM1	Alpha-1-acid glycoprotein 1	0.744649	88	P02763	ORM1	OID30768	ORM1
ITIH4_14	+304.207NGIDIYSLTVDSR	Q14624;Q14624-2	ITIH4	Inter-alpha-trypsin inhibitor heavy chain H4;Isoform 2 of Inter-alpha-trypsin inhibitor heavy chain H4	0.438836	88	Q14624	ITIH4	OID30762	ITIH4
C5_14	+304.207VYSLNDDLK+304.207	P01031	C5	Complement C5	0.145997	88	P01031	C5	OID30744	C5
FN1_20	+304.207NEEDVAELSISPSDNAVVLTNLLPGTEYVVSVSSVYEQHESTPLR	P02751-3;P02751-1;P02751-5;P02751-10	FN1	Isoform 3 of Fibronectin;Isoform 1 of Fibronectin;Isoform 5 of Fibronectin;Isoform 10 of Fibronectin	0.297489	78	P02751	FN1	OID30787	FN1
VSIG4_2	+304.207VPGDVSLQLSTLEM+15.995DDR	Q9Y279	VSIG4	V-set and immunoglobulin domain-containing protein 4	0.755453	79	Q9Y279	VSIG4	OID21144	VSIG4
GPNMB_1	+304.207EDANGNIVYEK+304.207	Q14956	GPNMB	Transmembrane glycoprotein NMB	0.57378	76	Q14956	GPNMB	OID20173	GPNMB
ECM1_1	+304.207DILTIDIGR	Q16610	ECM1	Extracellular matrix protein 1	0.572684	78	Q16610	ECM1	OID30736	ECM1
ADAMTSL2_1	+304.207SADVLALADEAGYYFFNGNYK+304.207	Q86TH1	ADAMTSL2	ADAMTS-like protein 2	0.797471	88	Q86TH1	ADAMTSL2	OID30370	ADAMTSL2
APOF_2	+304.207DGAIDLGYDLLMTM+15.995AGM+15.995SGGPMGLAISAALK+304.207	Q13790	APOF	Apolipoprotein F	0.329798	55	Q13790	APOF	OID30701	APOF
APOF_3	+304.207DGAIDLGYDLLMTMAGM+15.995SGGPMGLAISAALK+304.207	Q13790	APOF	Apolipoprotein F	0.289327	88	Q13790	APOF	OID30701	APOF
APOF_4	+304.207DGAIDLGYDLLM+15.995TMAGMSGGPMGLAISAALK+304.207	Q13790	APOF	Apolipoprotein F	0.304453	70	Q13790	APOF	OID30701	APOF
APOF_5	+304.207DGAIDLGYDLLM+15.995TMAGM+15.995SGGPMGLAISAALK+304.207	Q13790	APOF	Apolipoprotein F	0.337758	88	Q13790	APOF	OID30701	APOF
APOF_6	+304.207DGAIDLGYDLLMTM+15.995AGMSGGPMGLAISAALK+304.207	Q13790	APOF	Apolipoprotein F	0.367909	88	Q13790	APOF	OID30701	APOF
APOF_7	+304.207DGAIDLGYDLLMTM+15.995AGMSGGPM+15.995GLAISAALK+304.207	Q13790	APOF	Apolipoprotein F	0.427203	64	Q13790	APOF	OID30701	APOF
APOF_8	+304.207DGAIDLGYDLLM+15.995TMAGMSGGPM+15.995GLAISAALK+304.207	Q13790	APOF	Apolipoprotein F	0.355114	88	Q13790	APOF	OID30701	APOF
APOF_9	+304.207DGAIDLGYDLLMTMAGM+15.995SGGPM+15.995GLAISAALK+304.207	Q13790	APOF	Apolipoprotein F	0.313975	74	Q13790	APOF	OID30701	APOF
APOF_10	+304.207DGAIDLGYDLLMTMAGMSGGPM+15.995GLAISAALK+304.207	Q13790	APOF	Apolipoprotein F	0.457789	74	Q13790	APOF	OID30701	APOF
SPON1_1	+304.207EEDHAGTFQIIDEEETQFMSNC+57.021PVAVTESTPR	Q9HCB6	SPON1	Spondin-1	0.283117	21	Q9HCB6	SPON1	OID20759	SPON1
PLG_8	+304.207YDYC+57.021DILEC+57.021EEEC+57.021MHC+57.021SGENYDGK+304.207	P00747	PLG	Plasminogen	0.290374	88	P00747	PLG	OID30785	PLG
FN1_21	+304.207VREEVVTVGNSVNEGLNQPTDDSC+57.021FDPYTVSHYAVGDEWER	P02751-3;P02751-1;P02751-10	FN1	Isoform 3 of Fibronectin;Isoform 1 of Fibronectin;Isoform 10 of Fibronectin	0.395805	88	P02751	FN1	OID30787	FN1
LRP1_8	+304.207C+57.021DNDNDC+57.021GDNSDEAGC+57.021SHSC+57.021SSTQFK+304.207	Q07954	LRP1	Prolow-density lipoprotein receptor-related protein 1	0.188268	66	Q07954	LRP1	OID21293	LRP1
PON3_2	+304.207EVEPVEPENC+57.021HLIEELESGSEDIDILPSGLAFISSGLK+304.207	Q15166	PON3	Serum paraoxonase/lactonase 3	0.795147	56	Q15166	PON3	OID20777	PON3
FCN2_2	+304.207DQDNDLNTGNC+57.021AVMFQGAWWYK+304.207	Q15485	FCN2	Ficolin-2	0.528226	31	Q15485	FCN2	OID20382	FCN2
FN1_22	+304.207VEYELSEEGDEPQYLDLPSTATSVNIPDLLPGRK+304.207	P02751-3;P02751-1;P02751-5;P02751-10	FN1	Isoform 3 of Fibronectin;Isoform 1 of Fibronectin;Isoform 5 of Fibronectin;Isoform 10 of Fibronectin	0.487965	88	P02751	FN1	OID30787	FN1
CFB_11	+304.207DM+15.995ENLEDVFYQM+15.995IDESQSLSLC+57.021GMVWEHR	P00751	CFB	Complement factor B	0.614156	88	P00751	CFB	OID30755	CFB
GC_13	+304.207TAM+15.995DVFVC+57.021TYFMPAAQLPELPDVELPTNK+304.207	P02774	GC	Vitamin D-binding protein	-0.0967124	88	P02774	GC	OID30780	GC
ITIH1_11	+304.207ADVQAHGEGQEFSITC+57.021LVDEEEM+15.995K+304.207	P19827;P19827-2	ITIH1	Inter-alpha-trypsin inhibitor heavy chain H1;Isoform 2 of Inter-alpha-trypsin inhibitor heavy chain H1	0.255047	88	P19827	ITIH1	OID30722	ITIH1
AHSG_7	+304.207VWPQQPSGELFEIEIDTLETTC+57.021HVLDPTPVAR	P02765	AHSG	Alpha-2-HS-glycoprotein	0.62791	88	P02765	AHSG	OID30706	AHSG
CFB_12	+304.207DMENLEDVFYQM+15.995IDESQSLSLC+57.021GMVWEHR	P00751	CFB	Complement factor B	0.774506	88	P00751	CFB	OID30755	CFB
PROC_2	+304.207STTDNDIALLHLAQPATLSQTIVPIC+57.021LPDSGLAER	P04070	PROC	Vitamin K-dependent protein C	0.626748	88	P04070	PROC	OID20402	PROC
C5_15	+304.207YGGGFYSTQDTINAIEGLTEYSLLVK+304.207	P01031	C5	Complement C5	0.386443	88	P01031	C5	OID30744	C5
LRP1_9	+304.207DGIHNVEGVAVDWMGDNLYWTDDGPK+304.207	Q07954	LRP1	Prolow-density lipoprotein receptor-related protein 1	0.14966	88	Q07954	LRP1	OID21293	LRP1
FGL1_2	+304.207DHDNYEGNC+57.021AEEDQSGWWFNR	Q08830	FGL1	Fibrinogen-like protein 1	0.49727	88	Q08830	FGL1	OID30702	FGL1
IGF2R_5	+304.207TC+57.021SLSGEQQDVSIDLTPLAQSGGSSYISDGK+304.207	P11717	IGF2R	Cation-independent mannose-6-phosphate receptor	0.179315	45	P11717	IGF2R	OID21146	IGF2R
LILRB5_1	+304.207WSAPSDPLDILIAGLIPDIPALSVQPGPK+304.207	O75023	LILRB5	Leukocyte immunoglobulin-like receptor subfamily B member 5	0.802983	88	O75023	LILRB5	OID20324	LILRB5
CYB5A_1	+304.207EQAGGDATENFEDVGHSTDAR	P00167	CYB5A	Cytochrome b5	0.208728	88	P00167	CYB5A	OID31171	CYB5A
GC_14	+304.207TAM+15.995DVFVC+57.021TYFM+15.995PAAQLPELPDVELPTNK+304.207	P02774	GC	Vitamin D-binding protein	-0.0770142	88	P02774	GC	OID30780	GC
ITIH1_12	+304.207ADVQAHGEGQEFSITC+57.021LVDEEEMK+304.207	P19827;P19827-2	ITIH1	Inter-alpha-trypsin inhibitor heavy chain H1;Isoform 2 of Inter-alpha-trypsin inhibitor heavy chain H1	0.264566	88	P19827	ITIH1	OID30722	ITIH1
SMPDL3A_1	+304.207LEYILTQTYDIEDLQPESLYGLAK+304.207	Q92484	SMPDL3A	Acid sphingomyelinase-like phosphodiesterase 3a	0.888934	70	Q92484	SMPDL3A	OID20676	SMPDL3A
CFB_13	+304.207DM+15.995ENLEDVFYQMIDESQSLSLC+57.021GM+15.995VWEHR	P00751	CFB	Complement factor B	0.665246	88	P00751	CFB	OID30755	CFB
SERPIND1_13	+304.207DALENIDPATQM+15.995MILNC+57.021IYFK+304.207	P05546	SERPIND1	Heparin cofactor 2	0.741641	88	P05546	SERPIND1	OID30767	SERPIND1
APOB_22	+304.207DFSAEYEEDGK+304.207YEGLQEWEGK+304.207	P04114	APOB	Apolipoprotein B-100	-0.164647	88	P04114	APOB	OID30673	APOB
ICAM1_1	+304.207VYELSNVQEDSQPMC+57.021YSNC+57.021PDGQSTAK+304.207	P05362	ICAM1	Intercellular adhesion molecule 1	0.407587	65	P05362	ICAM1	OID20411	ICAM1
PCDH1_1	+304.207TLLETLLGHSLDTPLDIDIAGDPEYER	Q08174	PCDH1	Protocadherin-1	0.178476	33	Q08174	PCDH1	OID20614	PCDH1
SEMA3F_1	+304.207LVC+57.021SVPGEDGIETHFDELQDVFVQQTQDVR	Q13275-2	SEMA3F	Isoform 2 of Semaphorin-3F	0.259125	56	Q13275	SEMA3F	OID20186	SEMA3F
C5_16	+304.207EESSSGSSHAVMDISLPTGISANEEDLK+304.207	P01031	C5	Complement C5	0.407259	88	P01031	C5	OID30744	C5
CFB_14	+304.207DMENLEDVFYQM+15.995IDESQSLSLC+57.021GM+15.995VWEHR	P00751	CFB	Complement factor B	0.771442	88	P00751	CFB	OID30755	CFB
PLG_9	+304.207YDYC+57.021DILEC+57.021EEEC+57.021M+15.995HC+57.021SGENYDGK+304.207	P00747	PLG	Plasminogen	0.326706	88	P00747	PLG	OID30785	PLG
PEPD_1	+304.207YAVDDVQYVDEIASVLTSQK+304.207	P12955	PEPD	Xaa-Pro dipeptidase	0.688739	88	P12955	PEPD	OID30688	PEPD
NCAM1_3	+304.207EGEDAVIVC+57.021DVVSSLPPTIIWK+304.207	P13591-4;P13591	NCAM1	Isoform 4 of Neural cell adhesion molecule 1;Neural cell adhesion molecule 1	0.59341	88	P13591	NCAM1	OID20354	NCAM1
LRP1_10	+304.207QWEC+57.021DGENDC+57.021HDQSDEAPK+304.207	Q07954	LRP1	Prolow-density lipoprotein receptor-related protein 1	0.341025	76	Q07954	LRP1	OID21293	LRP1
CFH_17	+304.207VSVLC+57.021QENYLIQEGEEITC+57.021K+304.207	P08603	CFH	Complement factor H	0.369818	88	P08603	CFH	OID30790	CFH
HSP90B1_3	+304.207TDDEVVQREEEAIQLDGLNASQIR	P14625	HSP90B1	Endoplasmin	-0.0452608	88	P14625	HSP90B1	OID20829	HSP90B1
AFM_8	+304.207HELTDEELQSLFTNFANVVDK+304.207	P43652	AFM	Afamin	0.714505	88	P43652	AFM	OID30741	AFM
ENO1_2	+304.207DATNVGDEGGFAPNILENK+304.207	P06733	ENO1	Alpha-enolase	0.837484	88	P06733	ENO1	OID21037	ENO1
C1S_11	+304.207MGPTVSPIC+57.021LPGTSSDYNLM+15.995DGDLGLISGWGR	P09871	C1S	Complement C1s subcomponent	0.217393	88	P09871	C1S	OID30731	C1S
APOB_23	+304.207YEDGTLSLTSTSDLQSGIIK+304.207	P04114	APOB	Apolipoprotein B-100	-0.151245	88	P04114	APOB	OID30673	APOB
PIGR_2	+304.207LSDAGQYLC+57.021QAGDDSNSNK+304.207	P01833	PIGR	Polymeric immunoglobulin receptor	0.615584	21	P01833	PIGR	OID21102	PIGR
IGFBP3_1	+304.207VDYESQSTDTQNFSSESK+304.207	P17936	IGFBP3	Insulin-like growth factor-binding protein 3	0.530133	88	P17936	IGFBP3	OID20398	IGFBP3
MASP1_8	+304.207ETTDTEQTPGQEVVLSPGSFMSITFR	P48740;P48740-3;P48740-2	MASP1	Mannan-binding lectin serine protease 1;Isoform 3 of Mannan-binding lectin serine protease 1;Isoform 2 of Mannan-binding lectin serine protease 1	-0.0578537	76	P48740	MASP1	OID20954	MASP1
APOB_24	+304.207IADFELPTIIVPEQTIEIPSIK+304.207	P04114	APOB	Apolipoprotein B-100	-0.134109	88	P04114	APOB	OID30673	APOB
GLRX_1	+304.207DC+57.021IGGC+57.021SDLVSLQQSGELLTR	P35754	GLRX	Glutaredoxin-1	0.54406	76	P35754	GLRX	OID20195	GLRX
GSN_7	+304.207ATEVPVSWESFNNGDC+57.021FILDLGNNIHQWC+57.021GSNSNR	P06396;P06396-2	GSN	Gelsolin;Isoform 2 of Gelsolin	0.433282	88	P06396	GSN	OID30714	GSN
FN1_23	+304.207DDK+304.207ESVPISDTIIPAVPPPTDLR	P02751-3;P02751-1;P02751-5;P02751-10	FN1	Isoform 3 of Fibronectin;Isoform 1 of Fibronectin;Isoform 5 of Fibronectin;Isoform 10 of Fibronectin	0.345199	88	P02751	FN1	OID30787	FN1
FSTL1_1	+304.207GLC+57.021VDALIELSDENADWK+304.207	Q12841	FSTL1	Follistatin-related protein 1	0.287984	76	Q12841	FSTL1	OID30254	FSTL1
FN1_24	+304.207TGLDSPTGIDFSDITANSFTVHWIAPR	P02751-3;P02751-1;P02751-5;P02751-10	FN1	Isoform 3 of Fibronectin;Isoform 1 of Fibronectin;Isoform 5 of Fibronectin;Isoform 10 of Fibronectin	0.535603	88	P02751	FN1	OID30787	FN1
A1BG_6	+304.207YRLHDNQNGWSGDSAPVELILSDETLPAPEFSPEPESGR	P04217;P04217-2	A1BG	Alpha-1B-glycoprotein;Isoform 2 of Alpha-1B-glycoprotein	0.231738	88	P04217	A1BG	OID30771	A1BG
CFI_9	+304.207YQIWTTVVDWIHPDLK+304.207	P05156	CFI	Complement factor I	0.641594	88	P05156	CFI	OID30772	CFI
SERPINF1_6	+304.207ALYYDLISSPDIHGTYK+304.207	P36955	SERPINF1	Pigment epithelium-derived factor	0.592811	88	P36955	SERPINF1	OID30757	SERPINF1
B4GALT1_1	+304.207ETMLSDGLNSLTYQVLDVQR	P15291	B4GALT1	Beta-1,4-galactosyltransferase 1	0.542073	88	P15291	B4GALT1	OID20780	B4GALT1
CDH5_2	+304.207VGTSVGSLFVEDPDEPQNR	P33151	CDH5	Cadherin-5	0.341203	88	P33151	CDH5	OID20243	CDH5
TNC_1	+304.207ASTEQAPELENLTVTEVGWDGLR	P24821	TNC	Tenascin	0.343734	76	P24821	TNC	OID20359	TNC
C3_54	+304.207HYLM+15.995WGLSSDFWGEK+304.207	P01024	C3	Complement C3	0.442922	88	P01024	C3	OID30776	C3
SPINK5_2	+304.207GERDGDFIC+57.021PDYYEAVC+57.021GTDGK+304.207	Q9NQ38;Q9NQ38-3	SPINK5	Serine protease inhibitor Kazal-type 5;Isoform long of Serine protease inhibitor Kazal-type 5	0.370946	66	Q9NQ38	SPINK5	OID21148	SPINK5
KLKB1_2	+304.207GDTSTIYTNC+57.021WVTGWGFSK+304.207	P03952	KLKB1	Plasma kallikrein	0.80013	88	P03952	KLKB1	OID30760	KLKB1
CFHR4_1	+304.207SDVEIENGFISESSSIYILNEETQYNC+57.021K+304.207	Q92496	CFHR4	Complement factor H-related protein 4	0.752633	88	Q92496	CFHR4	OID30758	CFHR4
C5_17	+304.207ADNFLLENTLPAQSTFTLAISAYALSLGDK+304.207	P01031	C5	Complement C5	0.427107	88	P01031	C5	OID30744	C5
MENT_3	+304.207IGLEDIWNSLSSVFTEMQPIDR	Q9BUN1	MENT	Protein MENT	0.838961	76	Q9BUN1	MENT	OID30595	MENT
VCAM1_2	+304.207GETILENIEFLEDTDM+15.995K+304.207	P19320	VCAM1	Vascular cell adhesion protein 1	0.776197	88	P19320	VCAM1	OID20396	VCAM1
C1S_12	+304.207M+15.995GPTVSPIC+57.021LPGTSSDYNLM+15.995DGDLGLISGWGR	P09871	C1S	Complement C1s subcomponent	0.00649854	88	P09871	C1S	OID30731	C1S
BID_1	+304.207ELDALGHELPVLAPQWEGYDELQTDGNR	P55957	BID	BH3-interacting domain death agonist	0.335262	67	P55957	BID	OID20517	BID
BCHE_2	+304.207DEGTAFLVYGAPGFSK+304.207	P06276	BCHE	Cholinesterase	0.83736	88	P06276	BCHE	OID30717	BCHE
FN1_25	+304.207PYQGWMMVDC+57.021TC+57.021LGEGSGR	P02751-3;P02751-1;P02751-5;P02751-10	FN1	Isoform 3 of Fibronectin;Isoform 1 of Fibronectin;Isoform 5 of Fibronectin;Isoform 10 of Fibronectin	0.538148	88	P02751	FN1	OID30787	FN1
APOB_25	+304.207DK+304.207DQEVLLQTFLDDASPGDK+304.207	P04114	APOB	Apolipoprotein B-100	-0.172326	88	P04114	APOB	OID30673	APOB
P4HB_3	+304.207QFLQAAEAIDDIPFGITSNSDVFSK+304.207	P07237	P4HB	Protein disulfide-isomerase	0.375561	88	P07237	P4HB	OID21509	P4HB
NECTIN1_1	+304.207LELEDEGVYIC+57.021EFATFPTGNR	Q15223	NECTIN1	Nectin-1	0.148462	76	Q15223	NECTIN1	OID30545	NECTIN1
VWF_7	+304.207AMYSIDINDVQDQC+57.021SC+57.021C+57.021SPTR	P04275	VWF	von Willebrand factor	0.679388	88	P04275	VWF	OID20256	VWF
PRG3_1	+304.207DLALTEEVIQAEGEEVK+304.207	Q9Y2Y8	PRG3	Proteoglycan 3	0.899969	46	Q9Y2Y8	PRG3	OID30383	PRG3
NEO1_1	+304.207SDVTETLVSGTQLSQLIEGLDR	Q92859	NEO1	Neogenin	0.303462	88	Q92859	NEO1	OID31066	NEO1
CFI_10	+304.207IIFHENYNAGTYQNDIALIEMK+304.207	P05156	CFI	Complement factor I	0.59577	88	P05156	CFI	OID30772	CFI
CD5L_2	+304.207GQWGTVC+57.021DDGWDIK+304.207	O43866	CD5L	CD5 antigen-like	0.738016	88	O43866	CD5L	OID30775	CD5L
MENT_4	+304.207IGLEDIWNSLSSVFTEM+15.995QPIDR	Q9BUN1	MENT	Protein MENT	0.556309	76	Q9BUN1	MENT	OID30595	MENT
ANPEP_1	+304.207SDQIGLPDFNAGAMENWGLVTYR	P15144	ANPEP	Aminopeptidase N	0.611165	88	P15144	ANPEP	OID20350	ANPEP
ATRN_2	+304.207C+57.021FSSDFMAYDIAC+57.021DR	O75882	ATRN	Attractin	0.595728	88	O75882-2	ATRN	OID30735	ATRN
FN1_26	+304.207PYQGWMM+15.995VDC+57.021TC+57.021LGEGSGR	P02751-3;P02751-1;P02751-5;P02751-10	FN1	Isoform 3 of Fibronectin;Isoform 1 of Fibronectin;Isoform 5 of Fibronectin;Isoform 10 of Fibronectin	0.514769	88	P02751	FN1	OID30787	FN1
EGFR_1	+304.207AC+57.021GADSYEMEEDGVR	P00533	EGFR	Epidermal growth factor receptor	0.440099	67	P00533	EGFR	OID20319	EGFR
HSP90B1_4	+304.207TETVEEPMEEEEAAK+304.207	P14625	HSP90B1	Endoplasmin	-0.230863	74	P14625	HSP90B1	OID20829	HSP90B1
CTSB_1	+304.207DQGSC+57.021GSC+57.021WAFGAVEAISDR	P07858	CTSB	Cathepsin B	0.503276	58	P07858	CTSB	OID20276	CTSB
CRTAC1_2	+304.207EHGDPLIEELNPGDALEPEGR	Q9NQ79	CRTAC1	Cartilage acidic protein 1	0.524684	88	Q9NQ79	CRTAC1	OID20279	CRTAC1
ACY1_1	+304.207AGFALDEGIANPTDAFTVFYSER	Q03154	ACY1	Aminoacylase-1	0.706601	67	Q03154	ACY1	OID20137	ACY1
MASP1_9	+304.207DNVEM+15.995DTFQIEC+57.021LK+304.207	P48740;P48740-3;P48740-2	MASP1	Mannan-binding lectin serine protease 1;Isoform 3 of Mannan-binding lectin serine protease 1;Isoform 2 of Mannan-binding lectin serine protease 1	0.436355	88	P48740	MASP1	OID20954	MASP1
C1R_6	+304.207GFLAYYQAVDLDEC+57.021ASR	P00736	C1R	Complement C1r subcomponent	0.434242	88	P00736	C1R	OID30753	C1R
CD14_1	+304.207AFPALTSLDLSDNPGLGER	P08571	CD14	Monocyte differentiation antigen CD14	0.679212	88	P08571	CD14	OID20378	CD14
PLTP_3	+304.207SSVDELVGIDYSLMK+304.207	P55058	PLTP	Phospholipid transfer protein	0.744813	88	P55058	PLTP	OID20238	PLTP
TGFBI_2	+304.207TLFELAAESDVSTAIDLFR	Q15582	TGFBI	Transforming growth factor-beta-induced protein ig-h3	0.524127	88	Q15582	TGFBI	OID20417	TGFBI
FN1_27	+304.207ITYGETGGNSPVQEFTVPGSK+304.207	P02751-3;P02751-1;P02751-5;P02751-10	FN1	Isoform 3 of Fibronectin;Isoform 1 of Fibronectin;Isoform 5 of Fibronectin;Isoform 10 of Fibronectin	0.515782	88	P02751	FN1	OID30787	FN1
SERPINA1_4	+304.207LQHLENELTHDIITK+304.207	P01009	SERPINA1	Alpha-1-antitrypsin	0.211503	88	P01009	SERPINA1	OID30750	SERPINA1
ACE_1	+304.207DM+15.995VGLDALDAQPLLK+304.207	P12821	ACE	Angiotensin-converting enzyme	0.775299	88	P12821	ACE	OID30696	ACE
ACE_2	+304.207DMVGLDALDAQPLLK+304.207	P12821	ACE	Angiotensin-converting enzyme	0.775933	88	P12821	ACE	OID30696	ACE
CSPG4_1	+304.207LSDGQGFTQDDIQAGR	Q6UVK1	CSPG4	Chondroitin sulfate proteoglycan 4	0.713636	65	Q6UVK1	CSPG4	OID30397	CSPG4
PTPRS_2	+304.207GGLGEEAAEVLSIPEDTPR	Q13332-6	PTPRS	Isoform 2 of Receptor-type tyrosine-protein phosphatase S	0.549893	88	Q13332	PTPRS	OID20306	PTPRS
SERPINA3_13	+304.207TLNQSSDELQLSMGNAMFVK+304.207	P01011	SERPINA3	Alpha-1-antichymotrypsin	0.426526	88	P01011	SERPINA3	OID30786	SERPINA3
SERPINA7_2	+304.207EGQMESVEAAMSSK+304.207	P05543	SERPINA7	Thyroxine-binding globulin	0.646948	88	P05543	SERPINA7	OID30724	SERPINA7
AHSG_8	+304.207AALAAFNAQNNGSNFQLEEISR	P02765	AHSG	Alpha-2-HS-glycoprotein	0.552534	88	P02765	AHSG	OID30706	AHSG
APOB_26	+304.207ADSVVDLLSYNVQGSGETTYDHK+304.207	P04114	APOB	Apolipoprotein B-100	-0.230108	88	P04114	APOB	OID30673	APOB
PTPRF_3	+304.207TQQGVPAQPADFQAEVESDTR	P10586	PTPRF	Receptor-type tyrosine-protein phosphatase F	0.665107	33	P10586	PTPRF	OID20310	PTPRF
FAM3C_1	+304.207AIQDGTIVLMGTYDDGATK+304.207	Q92520	FAM3C	Protein FAM3C	0.679899	88	Q92520	FAM3C	OID20233	FAM3C
CR2_1	+304.207ADNTWDPEIPVC+57.021EK+304.207	P20023	CR2	Complement receptor type 2	0.902092	76	P20023	CR2	OID20393	CR2
PLXDC2_1	+304.207QDWVDSGC+57.021PEESK+304.207	Q6UX71	PLXDC2	Plexin domain-containing protein 2	0.324921	76	Q6UX71	PLXDC2	OID31101	PLXDC2
UMOD_1	+304.207STEYGEGYAC+57.021DTDLR	P07911	UMOD	Uromodulin	0.903825	88	P07911	UMOD	OID20237	UMOD
SERPINF2_3	+304.207EDFLEQSEQLFGAK+304.207	P08697	SERPINF2	Alpha-2-antiplasmin	0.398084	88	P08697	SERPINF2	OID30779	SERPINF2
TF_12	+304.207EGTC+57.021PEAPTDEC+57.021K+304.207	P02787	TF	Serotransferrin	0.254043	88	P02787	TF	OID30783	TF
ENO2_1	+304.207LDNLMLELDGTENK+304.207	P09104	ENO2	Gamma-enolase	0.845746	68	P09104	ENO2	OID21046	ENO2
PLTP_4	+304.207FLEQELETITIPDLR	P55058	PLTP	Phospholipid transfer protein	0.712902	88	P55058	PLTP	OID20238	PLTP
CFH_18	+304.207EQVQSC+57.021GPPPELLNGNVK+304.207	P08603	CFH	Complement factor H	0.573474	88	P08603	CFH	OID30790	CFH
HEG1_1	+304.207SYSESSSTSSSESLNSSAPR	Q9ULI3	HEG1	Protein HEG homolog 1	0.18931	76	Q9ULI3	HEG1	OID30579	HEG1
APOB_27	+304.207LEVLNFDFQANAQLSNPK+304.207	P04114	APOB	Apolipoprotein B-100	-0.172343	88	P04114	APOB	OID30673	APOB
SPARCL1_5	+304.207LSENTDFLAPGVSSFTDSNQQESITK+304.207	Q14515	SPARCL1	SPARC-like protein 1	0.405382	79	Q14515	SPARCL1	OID20361	SPARCL1
VWF_8	+304.207EGGPSQIGDALGFAVR	P04275	VWF	von Willebrand factor	0.69353	88	P04275	VWF	OID20256	VWF
PRDX2_1	+304.207EGGLGPLNIPLLADVTR	P32119	PRDX2	Peroxiredoxin-2	0.871914	88	P32119	PRDX2	OID30668	PRDX2
APOH_5	+304.207TFYEPGEEITYSC+57.021K+304.207	P02749	APOH	Beta-2-glycoprotein 1	0.440139	88	P02749	APOH	OID21072	APOH
FN1_28	+304.207PYQGWM+15.995MVDC+57.021TC+57.021LGEGSGR	P02751-3;P02751-1;P02751-5;P02751-10	FN1	Isoform 3 of Fibronectin;Isoform 1 of Fibronectin;Isoform 5 of Fibronectin;Isoform 10 of Fibronectin	0.550115	88	P02751	FN1	OID30787	FN1
TTR_3	+304.207ALGISPFHEHAEVVFTANDSGPRR	P02766	TTR	Transthyretin	0.284245	88	P02766	TTR	OID30782	TTR
CRTAC1_3	+304.207QGNAIGVTAC+57.021DIDGDGR	Q9NQ79	CRTAC1	Cartilage acidic protein 1	0.678528	88	Q9NQ79	CRTAC1	OID20279	CRTAC1
SSC5D_2	+304.207WGTVC+57.021DDSWDMR	A1L4H1	SSC5D	Soluble scavenger receptor cysteine-rich domain-containing protein SSC5D	0.836938	76	A1L4H1	SSC5D	OID20351	SSC5D
ANXA1_4	+304.207GLGTDEDTLIEILASR	P04083	ANXA1	Annexin A1	0.523208	65	P04083	ANXA1	OID30617	ANXA1
PDIA3_2	+304.207DLLIAYYDVDYEK+304.207	P30101	PDIA3	Protein disulfide-isomerase A3	0.374626	88	P30101	PDIA3	OID30573	PDIA3
TNN_1	+304.207DC+57.021ELAGSVQDLLAR	Q9UQP3	TNN	Tenascin-N	0.59078	50	Q9UQP3	TNN	OID30412	TNN
PROC_3	+304.207LGDDLLQC+57.021HPAVK+304.207	P04070	PROC	Vitamin K-dependent protein C	0.593075	88	P04070	PROC	OID20402	PROC
NOTCH2_1	+304.207GLLC+57.021EENIDDC+57.021AR	Q04721	NOTCH2	Neurogenic locus notch homolog protein 2	0.237047	88	Q04721	NOTCH2	OID30407	NOTCH2
VWF_9	+304.207AM+15.995YSIDINDVQDQC+57.021SC+57.021C+57.021SPTR	P04275	VWF	von Willebrand factor	0.66264	88	P04275	VWF	OID20256	VWF
SUSD5_1	+304.207TEADEDRGQGDSSEEAPK+304.207	O60279	SUSD5	Sushi domain-containing protein 5	0.758305	76	O60279	SUSD5	OID30650	SUSD5
ITGA2_2	+304.207DTITDVLLVGAPMYMSDLK+304.207	P17301	ITGA2	Integrin alpha-2	0.824451	64	P17301	ITGA2	OID30570	ITGA2
TF_13	+304.207ADRDQYELLC+57.021LDNTR	P02787	TF	Serotransferrin	0.36473	88	P02787	TF	OID30783	TF
SSC5D_3	+304.207WGTVC+57.021DDNWDLR	A1L4H1	SSC5D	Soluble scavenger receptor cysteine-rich domain-containing protein SSC5D	0.807228	88	A1L4H1	SSC5D	OID20351	SSC5D
APOM_2	+304.207TELFSSSC+57.021PGGIMLNETGQGYQR	O95445	APOM	Apolipoprotein M	0.832024	88	O95445	APOM	OID20374	APOM
TGFBI_3	+304.207DILATNGVIHYIDELLIPDSAK+304.207	Q15582	TGFBI	Transforming growth factor-beta-induced protein ig-h3	0.532264	88	Q15582	TGFBI	OID20417	TGFBI
ECM1_2	+304.207DPALC+57.021C+57.021YLSPGDEQVNC+57.021FNINYLR	Q16610	ECM1	Extracellular matrix protein 1	0.467931	79	Q16610	ECM1	OID30736	ECM1
NAPRT_1	+304.207DADVQFLASVLPPDTDPAFFEHLR	Q6XQN6	NAPRT	Nicotinate phosphoribosyltransferase	0.20641	64	Q6XQN6	NAPRT	OID31114	NAPRT
LGALS3BP_4	+304.207ELSEALGQIFDSQR	Q08380	LGALS3BP	Galectin-3-binding protein	0.860907	88	Q08380	LGALS3BP	OID30765	LGALS3BP
PTPRF_4	+304.207FEVIEFDDGAGSVLR	P10586	PTPRF	Receptor-type tyrosine-protein phosphatase F	0.711986	88	P10586	PTPRF	OID20310	PTPRF
CRTAC1_4	+304.207WEDILSDEVNVAR	Q9NQ79	CRTAC1	Cartilage acidic protein 1	0.729953	88	Q9NQ79	CRTAC1	OID20279	CRTAC1
CDH1_2	+304.207DTANWLEINPDTGAISTR	P12830	CDH1	Cadherin-1	0.704783	88	P12830	CDH1	OID20353	CDH1
APOB_28	+304.207QSM+15.995TLSSEVQIPDFDVDLGTILRVNDESTEGK+304.207	P04114	APOB	Apolipoprotein B-100	-0.147952	88	P04114	APOB	OID30673	APOB
SERPINF1_7	+304.207LDLQEINNWVQAQM+15.995K+304.207	P36955	SERPINF1	Pigment epithelium-derived factor	0.59267	88	P36955	SERPINF1	OID30757	SERPINF1
AGRN_1	+304.207SAGDVDTLAFDGR	O00468-6	AGRN	Isoform 6 of Agrin	0.672167	88	O00468	AGRN	OID20786	AGRN
COL6A3_7	+304.207DVVFLIDGSQSAGPEFQYVR	P12111-4;P12111	COL6A3	Isoform 4 of Collagen alpha-3(VI) chain;Collagen alpha-3(VI) chain	0.24735	88	P12111	COL6A3	OID20292	COL6A3
COL1A1_1	+304.207VLC+57.021DDVIC+57.021DETK+304.207	P02452	COL1A1	Collagen alpha-1(I) chain	0.810345	88	P02452	COL1A1	OID20335	COL1A1
SERPINA3_14	+304.207MEEVEAMLLPETLK+304.207	P01011	SERPINA3	Alpha-1-antichymotrypsin	0.854461	88	P01011	SERPINA3	OID30786	SERPINA3
FN1_29	+304.207PSQMQVTDVQDNSISVK+304.207	P02751-3;P02751-1;P02751-5;P02751-10	FN1	Isoform 3 of Fibronectin;Isoform 1 of Fibronectin;Isoform 5 of Fibronectin;Isoform 10 of Fibronectin	0.452055	88	P02751	FN1	OID30787	FN1
SPP1_1	+304.207AIPVAQDLNAPSDWDSR	P10451	SPP1	Osteopontin	0.78863	88	P10451	SPP1	OID20322	SPP1
AMBP_8	+304.207VVAQGVGIPEDSIFTM+15.995ADR	P02760	AMBP	Protein AMBP	0.747913	88	P02760	AMBP	OID21413	AMBP
GGT1_1	+304.207DIQAAGGIVTAEDLNNYR	P19440	GGT1	Glutathione hydrolase 1 proenzyme	0.779677	65	P19440	GGT1	OID21075	GGT1
TIMD4_1	+304.207GDVSLTILNPSESDSGVYC+57.021C+57.021R	Q96H15	TIMD4	T-cell immunoglobulin and mucin domain-containing protein 4	0.917126	88	Q96H15	TIMD4	OID20375	TIMD4
ITIH4_15	+304.207PDDQEQSQVAEK+304.207	Q14624;Q14624-2	ITIH4	Inter-alpha-trypsin inhibitor heavy chain H4;Isoform 2 of Inter-alpha-trypsin inhibitor heavy chain H4	0.233771	88	Q14624	ITIH4	OID30762	ITIH4
PTPRM_1	+304.207AVSSFDPEIDLSNQSGR	P28827	PTPRM	Receptor-type tyrosine-protein phosphatase mu	0.273848	68	P28827	PTPRM	OID20598	PTPRM
GRN_1	+304.207C+57.021DMEVSC+57.021PDGYTC+57.021C+57.021R	P28799	GRN	Progranulin	0.390888	64	P28799	GRN	OID21159	GRN
ST13_1	+304.207LDYDEDASAM+15.995LK+304.207	P50502	ST13	Hsc70-interacting protein	0.815217	23	P50502	ST13	OID30624	ST13
ST13_2	+304.207LDYDEDASAMLK+304.207	P50502	ST13	Hsc70-interacting protein	0.871966	88	P50502	ST13	OID30624	ST13
C3_55	+304.207AYYENSPQQVFSTEFEVK+304.207	P01024	C3	Complement C3	0.505724	88	P01024	C3	OID30776	C3
PDIA3_3	+304.207MDATANDVPSPYEVR	P30101	PDIA3	Protein disulfide-isomerase A3	0.275954	76	P30101	PDIA3	OID30573	PDIA3
CNTN1_1	+304.207M+15.995NNGDVDLTSDR	Q12860	CNTN1	Contactin-1	0.758442	21	Q12860	CNTN1	OID20307	CNTN1
F9_2	+304.207YNHDIALLELDEPLVLNSYVTPIC+57.021IADK+304.207	P00740	F9	Coagulation factor IX	0.515967	88	P00740	F9	OID20349	F9
AHSG_9	+304.207EHAVEGDC+57.021DFQLLK+304.207	P02765	AHSG	Alpha-2-HS-glycoprotein	0.630552	88	P02765	AHSG	OID30706	AHSG
ARHGAP1_1	+304.207FLLDHQGELFPSPDPSGL	Q07960	ARHGAP1	Rho GTPase-activating protein 1	0.423103	76	Q07960	ARHGAP1	OID21202	ARHGAP1
QSOX1_3	+304.207DVQNVAAAPELAM+15.995GALELESR	O00391	QSOX1	Sulfhydryl oxidase 1	0.363636	33	O00391	QSOX1	OID30729	QSOX1
CNTN1_2	+304.207FVSQTNGNLYIANVEASDK+304.207	Q12860	CNTN1	Contactin-1	0.84929	43	Q12860	CNTN1	OID20307	CNTN1
PZP_4	+304.207DLTNFPDNVDQQEEEQGHC+57.021PR	P20742	PZP	Pregnancy zone protein	0.89988	88	P20742	PZP	OID30730	PZP
SERPINE1_1	+304.207DEISTTDAIFVQR	P05121	SERPINE1	Plasminogen activator inhibitor 1	0.572605	78	P05121	SERPINE1	OID20342	SERPINE1
CNTN1_3	+304.207IFNIQLEDEGIYEC+57.021EAENIR	Q12860	CNTN1	Contactin-1	0.716731	66	Q12860	CNTN1	OID20307	CNTN1
ENTPD5_1	+304.207AVDTDMIDYEK+304.207	O75356	ENTPD5	Nucleoside diphosphate phosphatase ENTPD5	0.457132	76	O75356	ENTPD5	OID20104	ENTPD5
PLXNB2_1	+304.207DSQDPYC+57.021GWC+57.021VVEGR	O15031	PLXNB2	Plexin-B2	0.627008	48	O15031	PLXNB2	OID20317	PLXNB2
PDIA4_4	+304.207DGDDVIIIGVFK+304.207	P13667	PDIA4	Protein disulfide-isomerase A4	0.711088	88	P13667	PDIA4	OID30375	PDIA4
KLKB1_3	+304.207GGDVASMYTPNAQYC+57.021QMR	P03952	KLKB1	Plasma kallikrein	0.806065	88	P03952	KLKB1	OID30760	KLKB1
ITIH4_16	+304.207SPEQQETVLDGNLIIRYDVDR	Q14624;Q14624-2	ITIH4	Inter-alpha-trypsin inhibitor heavy chain H4;Isoform 2 of Inter-alpha-trypsin inhibitor heavy chain H4	0.394826	88	Q14624	ITIH4	OID30762	ITIH4
SERPINA4_3	+304.207GDATVFFILPNQGK+304.207	P29622	SERPINA4	Kallistatin	0.834102	88	P29622	SERPINA4	OID30774	SERPINA4
FCRL5_1	+304.207ETPDNILEVQESGEYR	Q96RD9	FCRL5	Fc receptor-like protein 5	0.785038	88	Q96RD9	FCRL5	OID21111	FCRL5
APOE_5	+304.207VEQAVETEPEPELR	P02649	APOE	Apolipoprotein E	0.455498	88	P02649	APOE	OID30727	APOE
C1RL_1	+304.207DRQDGEEVLQC+57.021MPVC+57.021GR	Q9NZP8	C1RL	Complement C1r subcomponent-like protein	0.547321	88	Q9NZP8	C1RL	OID30721	C1RL
SFTPA2_1	+304.207EQC+57.021VEMYTDGQWNDR	Q8IWL1	SFTPA2	Pulmonary surfactant-associated protein A2	0.388519	76	Q8IWL1	SFTPA2	OID21218	SFTPA2
APOB_29	+304.207SEYQADYESLR	P04114	APOB	Apolipoprotein B-100	-0.186062	88	P04114	APOB	OID30673	APOB
APOB_30	+304.207YSQPEDSLIPFFEITVPESQLTVSQFTLPK+304.207	P04114	APOB	Apolipoprotein B-100	-0.0542954	88	P04114	APOB	OID30673	APOB
C1S_13	+304.207TNFDNDIALVR	P09871	C1S	Complement C1s subcomponent	0.497358	88	P09871	C1S	OID30731	C1S
FN1_30	+304.207EESPLLIGQQSTVSDVPR	P02751-3;P02751-1;P02751-5;P02751-10	FN1	Isoform 3 of Fibronectin;Isoform 1 of Fibronectin;Isoform 5 of Fibronectin;Isoform 10 of Fibronectin	0.523205	88	P02751	FN1	OID30787	FN1
IL1RAP_2	+304.207C+57.021DDWGLDTM+15.995R	Q9NPH3	IL1RAP	Interleukin-1 receptor accessory protein	0.697715	88	Q9NPH3	IL1RAP	OID21126	IL1RAP
PCOLCE_2	+304.207YDSVSVFNGAVSDDSRR	Q15113	PCOLCE	Procollagen C-endopeptidase enhancer 1	0.729897	88	Q15113	PCOLCE	OID20384	PCOLCE
CFB_15	+304.207DAQYAPGYDK+304.207	P00751	CFB	Complement factor B	0.75966	88	P00751	CFB	OID30755	CFB
KLKB1_4	+304.207GGDVASM+15.995YTPNAQYC+57.021QMR	P03952	KLKB1	Plasma kallikrein	0.677627	88	P03952	KLKB1	OID30760	KLKB1
IL6ST_2	+304.207DASTWSQIPPEDTASTR	P40189	IL6ST	Interleukin-6 receptor subunit beta	0.221257	33	P40189	IL6ST	OID20147	IL6ST
HSP90B1_5	+304.207GVVDSDDLPLNVSR	P14625	HSP90B1	Endoplasmin	-0.0105667	88	P14625	HSP90B1	OID20829	HSP90B1
STAB2_1	+304.207DGTLDYLLSPEGSR	Q8WWQ8	STAB2	Stabilin-2	0.275732	46	Q8WWQ8	STAB2	OID30401	STAB2
CA2_2	+304.207SADFTNFDPR	P00918	CA2	Carbonic anhydrase 2	0.852999	88	P00918	CA2	OID21149	CA2
VWF_10	+304.207IC+57.021MDEDGNEK+304.207	P04275	VWF	von Willebrand factor	0.710172	88	P04275	VWF	OID20256	VWF
APOB_31	+304.207ESQLPTVMDFR	P04114	APOB	Apolipoprotein B-100	-0.151756	88	P04114	APOB	OID30673	APOB
OSMR_1	+304.207DFSC+57.021ETEDFK+304.207	Q99650	OSMR	Oncostatin-M-specific receptor subunit beta	0.661495	88	Q99650	OSMR	OID20356	OSMR
CDHR2_3	+304.207DVNDNPPTLDVASLR	Q9BYE9	CDHR2	Cadherin-related family member 2	0.937596	69	Q9BYE9	CDHR2	OID21282	CDHR2
MBL2_5	+304.207EEAFLGITDEK+304.207	P11226	MBL2	Mannose-binding protein C	0.975815	88	P11226	MBL2	OID30759	MBL2
F13B_4	+304.207WTLPPEC+57.021VENNENC+57.021K+304.207	P05160	F13B	Coagulation factor XIII B chain	0.583665	88	P05160	F13B	OID30781	F13B
LRG1_9	+304.207NALTGLPPGLFQASATLDTLVLK+304.207	P02750	LRG1	Leucine-rich alpha-2-glycoprotein	0.556779	88	P02750	LRG1	OID30751	LRG1
ATRN_3	+304.207C+57.021FSSDFM+15.995AYDIAC+57.021DR	O75882	ATRN	Attractin	0.438407	88	O75882-2	ATRN	OID30735	ATRN
DSG2_1	+304.207DTGEIYTTSVTLDR	Q14126	DSG2	Desmoglein-2	0.516433	68	Q14126	DSG2	OID21113	DSG2
ERP44_1	+304.207EDTESLEIFQNEVAR	Q9BS26	ERP44	Endoplasmic reticulum resident protein 44	0.360186	88	Q9BS26	ERP44	OID21338	ERP44
SERPINA7_3	+304.207TEDSSSFLIDK+304.207	P05543	SERPINA7	Thyroxine-binding globulin	0.689144	88	P05543	SERPINA7	OID30724	SERPINA7
RANBP1_1	+304.207TLEEDEEELFK+304.207	P43487	RANBP1	Ran-specific GTPase-activating protein	0.859181	88	P43487	RANBP1	OID30258	RANBP1
APOA1_11	+304.207VQPYLDDFQK+304.207	P02647	APOA1	Apolipoprotein A-I	0.804563	88	P02647	APOA1	OID30769	APOA1
FAS_1	+304.207DITSDSENSNFR	P25445	FAS	Tumor necrosis factor receptor superfamily member 6	0.64201	22	P25445	FAS	OID20316	FAS
PZP_5	+304.207EEGTDLEVTANR	P20742	PZP	Pregnancy zone protein	0.962488	76	P20742	PZP	OID30730	PZP
BTD_1	+304.207VDLITFDTPFAGR	P43251	BTD	Biotinidase	0.612941	88	P43251	BTD	OID30754	BTD
CHGA_1	+304.207YPGPQAEGDSEGLSQGLVDR	P10645	CHGA	Chromogranin-A	0.850604	88	P10645	CHGA	OID30403	CHGA
CFD_2	+304.207VASYAAWIDSVLA	P00746	CFD	Complement factor D	0.547163	88	P00746	CFD	OID30738	CFD
SERPINC1_12	+304.207GDDITM+15.995VLILPK+304.207	P01008	SERPINC1	Antithrombin-III	0.274005	88	P01008	SERPINC1	OID30789	SERPINC1
COL6A3_8	+304.207ITEGVPQLLIVLTADR	P12111-4;P12111	COL6A3	Isoform 4 of Collagen alpha-3(VI) chain;Collagen alpha-3(VI) chain	0.21056	88	P12111	COL6A3	OID20292	COL6A3
TF_14	+304.207DGAGDVAFVK+304.207	P02787	TF	Serotransferrin	0.380862	88	P02787	TF	OID30783	TF
IL1RAP_3	+304.207EPGEELLIPC+57.021TVYFSFLMDSR	Q9NPH3	IL1RAP	Interleukin-1 receptor accessory protein	0.656241	88	Q9NPH3	IL1RAP	OID21126	IL1RAP
PON1_8	+304.207IFFYDSENPPASEVLR	P27169	PON1	Serum paraoxonase/arylesterase 1	0.82667	88	P27169	PON1	OID30704	PON1
SERPING1_5	+304.207LEDMEQALSPSVFK+304.207	P05155	SERPING1	Plasma protease C1 inhibitor	0.495245	88	P05155	SERPING1	OID30777	SERPING1
APOB_32	+304.207IDDIWNLEVK+304.207	P04114	APOB	Apolipoprotein B-100	-0.159663	88	P04114	APOB	OID30673	APOB
PDE5A_1	+304.207IAELVATEFFDQGDR	O76074	PDE5A	cGMP-specific 3',5'-cyclic phosphodiesterase	0.936941	58	O76074	PDE5A	OID30584	PDE5A
WARS1_1	+304.207TDIQC+57.021LIPC+57.021AIDQDPYFR	P23381	WARS1	Tryptophan--tRNA ligase, cytoplasmic	0.651844	88	P23381	WARS1	OID21084	WARS
ITIH1_13	+304.207GSLVQASEANLQAAQDFVR	P19827;P19827-2	ITIH1	Inter-alpha-trypsin inhibitor heavy chain H1;Isoform 2 of Inter-alpha-trypsin inhibitor heavy chain H1	0.313287	88	P19827	ITIH1	OID30722	ITIH1
HYOU1_1	+304.207VEFEELC+57.021ADLFER	Q9Y4L1	HYOU1	Hypoxia up-regulated protein 1	0.159982	68	Q9Y4L1	HYOU1	OID20300	HYOU1
CA3_1	+304.207VVFDDTYDR	P07451	CA3	Carbonic anhydrase 3	0.946973	88	P07451	CA3	OID20271	CA3
SPARC_1	+304.207DEDNNLLTEK+304.207	P09486	SPARC	SPARC	0.81702	56	P09486	SPARC	OID21511	SPARC
HGFAC_3	+304.207VANYVDWINDR	Q04756	HGFAC	Hepatocyte growth factor activator	0.492586	88	Q04756	HGFAC	OID30718	HGFAC
SHBG_4	+304.207DDWFMLGLR	P04278	SHBG	Sex hormone-binding globulin	0.899951	88	P04278	SHBG	OID30685	SHBG
QSOX1_4	+304.207LEEIDGFFAR	O00391	QSOX1	Sulfhydryl oxidase 1	0.292135	88	O00391	QSOX1	OID30729	QSOX1
CAT_2	+304.207LSQEDPDYGIR	P04040	CAT	Catalase	0.803336	88	P04040	CAT	OID30712	CAT
GC_15	+304.207DVC+57.021DPGNTK+304.207	P02774	GC	Vitamin D-binding protein	-0.0759223	88	P02774	GC	OID30780	GC
FCN2_3	+304.207VDGSVDFYR	Q15485	FCN2	Ficolin-2	0.496478	88	Q15485	FCN2	OID20382	FCN2
VWF_11	+304.207LLDLVFLLDGSSR	P04275	VWF	von Willebrand factor	0.711916	88	P04275	VWF	OID20256	VWF
L1CAM_2	+304.207DLQELGDSDK+304.207	P32004	L1CAM	Neural cell adhesion molecule L1	0.466403	23	P32004	L1CAM	OID21484	L1CAM
VWF_12	+304.207ILTSDVFQDC+57.021NK+304.207	P04275	VWF	von Willebrand factor	0.701631	88	P04275	VWF	OID20256	VWF
CFH_19	+304.207AVYTC+57.021NEGYQLLGEINYR	P08603	CFH	Complement factor H	0.562256	88	P08603	CFH	OID30790	CFH
CFI_11	+304.207K+304.207YTHLSC+57.021DK+304.207	P05156	CFI	Complement factor I	0.701578	88	P05156	CFI	OID30772	CFI
CTSB_2	+304.207NGPVEGAFSVYSDFLLYK+304.207	P07858	CTSB	Cathepsin B	0.809499	88	P07858	CTSB	OID20276	CTSB
BLMH_1	+304.207DDQDGAFTK+304.207	Q13867	BLMH	Bleomycin hydrolase	0.644236	88	Q13867	BLMH	OID20336	BLMH
SERPINC1_13	+304.207GDDITMVLILPK+304.207	P01008	SERPINC1	Antithrombin-III	0.376961	88	P01008	SERPINC1	OID30789	SERPINC1
SERPINA7_4	+304.207ELELQIGNALFIGK+304.207	P05543	SERPINA7	Thyroxine-binding globulin	0.591032	88	P05543	SERPINA7	OID30724	SERPINA7
F13B_5	+304.207EAYC+57.021LDGMWTTPPLC+57.021LEPC+57.021TLSFTEMEK+304.207	P05160	F13B	Coagulation factor XIII B chain	0.361657	88	P05160	F13B	OID30781	F13B
LBP_2	+304.207ITLPDFTGDLR	P18428	LBP	Lipopolysaccharide-binding protein	0.794512	88	P18428	LBP	OID20355	LBP
DKK3_2	+304.207DQDGEILLPR	Q9UBP4	DKK3	Dickkopf-related protein 3	0.737558	88	Q9UBP4	DKK3	OID20264	DKK3
PPIB_1	+304.207DTNGSQFFITTVK+304.207	P23284	PPIB	Peptidyl-prolyl cis-trans isomerase B	0.758216	88	P23284	PPIB	OID20331	PPIB
APOB_33	+304.207DNVFDGLVR	P04114	APOB	Apolipoprotein B-100	-0.12113	88	P04114	APOB	OID30673	APOB
ENO2_2	+304.207IEEELGDEAR	P09104	ENO2	Gamma-enolase	0.902892	88	P09104	ENO2	OID21046	ENO2
ICAM1_2	+304.207DLEGTYLC+57.021R	P05362	ICAM1	Intercellular adhesion molecule 1	0.733193	88	P05362	ICAM1	OID20411	ICAM1
LCP1_8	+304.207FSLVGIGGQDLNEGNR	P13796	LCP1	Plastin-2	0.597584	88	P13796	LCP1	OID30367	LCP1
ATRN_4	+304.207SC+57.021ALDQNC+57.021QWEPR	O75882	ATRN	Attractin	0.689121	88	O75882-2	ATRN	OID30735	ATRN
LAMB1_6	+304.207VDDIIC+57.021DSR	P07942	LAMB1	Laminin subunit beta-1	0.245571	88	P07942	LAMB1	OID30280	LAMB1
C2_7	+304.207ESASLMVDR	P06681	C2	Complement C2	0.282397	88	P06681	C2	OID20410	C2
CFH_20	+304.207SC+57.021DIPVFM+15.995NAR	P08603	CFH	Complement factor H	0.542038	88	P08603	CFH	OID30790	CFH
GAS6_1	+304.207DVDEC+57.021LQGR	Q14393	GAS6	Growth arrest-specific protein 6	0.55081	44	Q14393	GAS6	OID20318	GAS6
PLG_10	+304.207NLDENYC+57.021R	P00747	PLG	Plasminogen	0.505618	88	P00747	PLG	OID30785	PLG
TBCA_1	+304.207DLEEAEEYK+304.207	O75347	TBCA	Tubulin-specific chaperone A	0.911926	88	O75347	TBCA	OID30616	TBCA
SPINT1_1	+304.207DVENTDWR	O43278	SPINT1	Kunitz-type protease inhibitor 1	0.844275	66	O43278	SPINT1	OID21109	SPINT1
CFB_16	+304.207DNEQHVFK+304.207	P00751	CFB	Complement factor B	0.878764	88	P00751	CFB	OID30755	CFB
CNTN1_4	+304.207NFMLDSNGELLIR	Q12860	CNTN1	Contactin-1	0.820466	88	Q12860	CNTN1	OID20307	CNTN1
ITGA11_1	+304.207DIVDALGDR	Q9UKX5	ITGA11	Integrin alpha-11	0.758797	76	Q9UKX5	ITGA11	OID20581	ITGA11
PDIA3_4	+304.207M+15.995DATANDVPSPYEVR	P30101	PDIA3	Protein disulfide-isomerase A3	0.192885	68	P30101	PDIA3	OID30573	PDIA3
CFB_17	+304.207FLC+57.021TGGVSPYADPNTC+57.021R	P00751	CFB	Complement factor B	0.863689	88	P00751	CFB	OID30755	CFB
APOB_34	+304.207ESDEETQIK+304.207	P04114	APOB	Apolipoprotein B-100	-0.0814343	88	P04114	APOB	OID30673	APOB
CFH_21	+304.207C+57.021FEGFGIDGPAIAK+304.207	P08603	CFH	Complement factor H	0.468018	88	P08603	CFH	OID30790	CFH
SELP_1	+304.207C+57.021PELFAPEQGSLDC+57.021SDTR	P16109	SELP	P-selectin	0.476965	56	P16109	SELP	OID20379	SELP
C9_11	+304.207VVEESELAR	P02748	C9	Complement component C9	0.866736	88	P02748	C9	OID30698	C9
ERP44_2	+304.207DLAEITTLDR	Q9BS26	ERP44	Endoplasmic reticulum resident protein 44	0.504358	66	Q9BS26	ERP44	OID21338	ERP44
C3_56	+304.207PGM+15.995PFDLM+15.995VFVTNPDGSPAYR	P01024	C3	Complement C3	0.454862	88	P01024	C3	OID30776	C3
TWF2_1	+304.207WDQDYDR	Q6IBS0	TWF2	Twinfilin-2	0.881504	76	Q6IBS0	TWF2	OID30386	TWF2
HSP90B1_6	+304.207EVEEDEYK+304.207	P14625	HSP90B1	Endoplasmin	-0.101458	88	P14625	HSP90B1	OID20829	HSP90B1
APOA4_7	+304.207IDQTVEELR	P06727	APOA4	Apolipoprotein A-IV	0.746099	88	P06727	APOA4	OID30733	APOA4
PROS1_5	+304.207DVDEC+57.021SLK+304.207	P07225	PROS1	Vitamin K-dependent protein S	0.477196	88	P07225	PROS1	OID30737	PROS1
C7_10	+304.207EQTMSEC+57.021EAGALR	P10643	C7	Complement component C7	0.737957	88	P10643	C7	OID30766	C7
PRDX2_2	+304.207TDEGIAYR	P32119	PRDX2	Peroxiredoxin-2	0.888327	88	P32119	PRDX2	OID30668	PRDX2
SEZ6L2_3	+304.207VSLDEDNDR	Q6UXD5	SEZ6L2	Seizure 6-like protein 2	0.749666	33	Q6UXD5	SEZ6L2	OID21289	SEZ6L2
TPM3_3	+304.207TIDDLEDK+304.207	P06753-2	TPM3	Isoform 2 of Tropomyosin alpha-3 chain	7.21501e-05	55	P06753	TPM3	OID30058	TPM3
AMBP_9	+304.207ETLLQDFR	P02760	AMBP	Protein AMBP	0.790779	88	P02760	AMBP	OID21413	AMBP
KLKB1_5	+304.207C+57.021LLFSFLPASSINDMEK+304.207	P03952	KLKB1	Plasma kallikrein	0.79416	88	P03952	KLKB1	OID30760	KLKB1
LTA4H_4	+304.207DGETPDPEDPSRK+304.207	P09960	LTA4H	Leukotriene A-4 hydrolase	0.491582	88	P09960	LTA4H	OID21452	LTA4H
CRISP3_2	+304.207YEDLYSNC+57.021K+304.207	P54108	CRISP3	Cysteine-rich secretory protein 3	0.756578	88	P54108	CRISP3	OID30715	CRISP3
C7_11	+304.207ELSHLPSLYDYSAYR	P10643	C7	Complement component C7	0.70955	88	P10643	C7	OID30766	C7
APOB_35	+304.207VPLLLSEPINIIDALEM+15.995R	P04114	APOB	Apolipoprotein B-100	-0.144852	88	P04114	APOB	OID30673	APOB
MRC1_2	+304.207DGYWADR	P22897	MRC1	Macrophage mannose receptor 1	0.73501	76	P22897	MRC1	OID30694	MRC1
APOB_36	+304.207VNWEEEAASGLLTSLK+304.207	P04114	APOB	Apolipoprotein B-100	-0.115001	88	P04114	APOB	OID30673	APOB
APOB_37	+304.207IAIANIIDEIIEK+304.207	P04114	APOB	Apolipoprotein B-100	-0.152654	88	P04114	APOB	OID30673	APOB
APOB_38	+304.207LNGEIQALELPQK+304.207	P04114	APOB	Apolipoprotein B-100	-0.163097	88	P04114	APOB	OID30673	APOB
ITIH3_10	+304.207GMTNINDGLLR	Q06033	ITIH3	Inter-alpha-trypsin inhibitor heavy chain H3	0.769857	88	Q06033	ITIH3	OID20352	ITIH3
ATRN_5	+304.207LADDLYR	O75882	ATRN	Attractin	0.528656	88	O75882-2	ATRN	OID30735	ATRN
AMBP_10	+304.207GVC+57.021EETSGAYEK+304.207	P02760	AMBP	Protein AMBP	0.517065	88	P02760	AMBP	OID21413	AMBP
SERPINA5_1	+304.207DFTFDLYR	P05154	SERPINA5	Plasma serine protease inhibitor	0.450935	88	P05154	SERPINA5	OID30763	SERPINA5
IGFBP6_1	+304.207DDEAPLR	P24592	IGFBP6	Insulin-like growth factor-binding protein 6	0.849067	68	P24592	IGFBP6	OID20413	IGFBP6
APOA1_12	+304.207PALEDLR	P02647	APOA1	Apolipoprotein A-I	0.70019	88	P02647	APOA1	OID30769	APOA1
F13B_6	+304.207PDLSNGYISDVK+304.207	P05160	F13B	Coagulation factor XIII B chain	0.399706	88	P05160	F13B	OID30781	F13B
APOB_39	+304.207LNDLNSVLVMPTFHVPFTDLQVPSC+57.021K+304.207	P04114	APOB	Apolipoprotein B-100	-0.191522	88	P04114	APOB	OID30673	APOB
ANPEP_2	+304.207LFNDYGGGSFSFSNLIQAVTR	P15144	ANPEP	Aminopeptidase N	0.58635	88	P15144	ANPEP	OID20350	ANPEP
F9_3	+304.207NC+57.021ELDVTC+57.021NIK+304.207	P00740	F9	Coagulation factor IX	0.5635	88	P00740	F9	OID20349	F9
VWF_13	+304.207IPGTC+57.021C+57.021DTC+57.021EEPEC+57.021NDITAR	P04275	VWF	von Willebrand factor	0.66514	88	P04275	VWF	OID20256	VWF
SPON1_2	+304.207IQVFWIAPPAGTGC+57.021VILK+304.207	Q9HCB6	SPON1	Spondin-1	0.311841	34	Q9HCB6	SPON1	OID20759	SPON1
HGFAC_4	+304.207LC+57.021NIEPDER	Q04756	HGFAC	Hepatocyte growth factor activator	0.600683	88	Q04756	HGFAC	OID30718	HGFAC
ITIH1_14	+304.207PSEDSPPLEMLGPR	P19827;P19827-2	ITIH1	Inter-alpha-trypsin inhibitor heavy chain H1;Isoform 2 of Inter-alpha-trypsin inhibitor heavy chain H1	0.358478	88	P19827	ITIH1	OID30722	ITIH1
FN1_31	+304.207C+57.021DPHEATC+57.021YDDGK+304.207	P02751-3;P02751-1;P02751-5;P02751-10	FN1	Isoform 3 of Fibronectin;Isoform 1 of Fibronectin;Isoform 5 of Fibronectin;Isoform 10 of Fibronectin	0.535982	88	P02751	FN1	OID30787	FN1
F9_4	+304.207DSC+57.021QGDSGGPHVTEVEGTSFLTGIISWGEEC+57.021AMK+304.207	P00740	F9	Coagulation factor IX	0.555733	88	P00740	F9	OID20349	F9
ITIH4_17	+304.207RIHEDSDSALQLQDFYQEVANPLLTAVTFEYPSNAVEEVTQNNFR	Q14624;Q14624-2	ITIH4	Inter-alpha-trypsin inhibitor heavy chain H4;Isoform 2 of Inter-alpha-trypsin inhibitor heavy chain H4	0.299884	88	Q14624	ITIH4	OID30762	ITIH4
FETUB_1	+304.207GPQEAFPVHLDLTTNPQGETLDISFLFLEPMEEK+304.207	Q9UGM5	FETUB	Fetuin-B	0.804762	88	Q9UGM5	FETUB	OID20404	FETUB
C3_57	+304.207LESEETMVLEAHDAQGDVPVTVTVHDFPGK+304.207	P01024	C3	Complement C3	0.493202	88	P01024	C3	OID30776	C3
C5_18	+304.207RETVLTFIDPEGSEVDM+15.995VEEIDHIGIISFPDFK+304.207	P01031	C5	Complement C5	0.484027	88	P01031	C5	OID30744	C5
TTR_4	+304.207AADDTWEPFASGK+304.207TSESGELHGLTTEEEFVEGIYK+304.207	P02766	TTR	Transthyretin	0.39826	88	P02766	TTR	OID30782	TTR
ITIH3_11	+304.207HFEIEVDIFEPQGISM+15.995LDAEASFITNDLLGSALTK+304.207	Q06033	ITIH3	Inter-alpha-trypsin inhibitor heavy chain H3	0.569353	88	Q06033	ITIH3	OID20352	ITIH3
PGLYRP2_8	+304.207YHQDTQGWGDIGYSFVVGSDGYVYEGR	Q96PD5	PGLYRP2	N-acetylmuramoyl-L-alanine amidase	0.401448	88	Q96PD5	PGLYRP2	OID30742	PGLYRP2
PGLYRP2_9	+304.207RVINLPLDSM+15.995AAPWETGDTFPDVVAIAPDVR	Q96PD5	PGLYRP2	N-acetylmuramoyl-L-alanine amidase	0.472544	88	Q96PD5	PGLYRP2	OID30742	PGLYRP2
LGALS3BP_5	+304.207AAFGQGSGPIMLDEVQC+57.021TGTEASLADC+57.021K+304.207	Q08380	LGALS3BP	Galectin-3-binding protein	0.796996	88	Q08380	LGALS3BP	OID30765	LGALS3BP
LGALS3BP_6	+304.207AAFGQGSGPIM+15.995LDEVQC+57.021TGTEASLADC+57.021K+304.207	Q08380	LGALS3BP	Galectin-3-binding protein	0.914439	33	Q08380	LGALS3BP	OID30765	LGALS3BP
C5_19	+304.207RETVLTFIDPEGSEVDMVEEIDHIGIISFPDFK+304.207	P01031	C5	Complement C5	0.497059	88	P01031	C5	OID30744	C5
C5_20	+304.207LLVYYIVTGEQTAELVSDSVWLNIEEK+304.207	P01031	C5	Complement C5	0.404406	88	P01031	C5	OID30744	C5
COL6A3_9	+304.207GGAVPIGIGIGNADITEMQTISFIPDFAVAIPTFR	P12111-4;P12111	COL6A3	Isoform 4 of Collagen alpha-3(VI) chain;Collagen alpha-3(VI) chain	0.055264	88	P12111	COL6A3	OID20292	COL6A3
VASN_1	+304.207IAQLRPEDLAGLAALQELDVSNLSLQALPGDLSGLFPR	Q6EMK4	VASN	Vasorin	0.400426	88	Q6EMK4	VASN	OID20345	VASN
PGLYRP2_10	+304.207RVINLPLDSMAAPWETGDTFPDVVAIAPDVR	Q96PD5	PGLYRP2	N-acetylmuramoyl-L-alanine amidase	0.278328	88	Q96PD5	PGLYRP2	OID30742	PGLYRP2
C3_58	+304.207LESEETM+15.995VLEAHDAQGDVPVTVTVHDFPGK+304.207	P01024	C3	Complement C3	0.471047	88	P01024	C3	OID30776	C3
NOTCH2_2	+304.207GADC+57.021TEDVDEC+57.021AMANSNPC+57.021EHAGK+304.207	Q04721	NOTCH2	Neurogenic locus notch homolog protein 2	0.166461	88	Q04721	NOTCH2	OID30407	NOTCH2
BTD_2	+304.207QEALELMNQNLDIYEQQVMTAAQK+304.207	P43251	BTD	Biotinidase	0.647628	76	P43251	BTD	OID30754	BTD
TNXB_3	+304.207AGDEAVFAQYDSFHVDSAAEYYR	P22105	TNXB	Tenascin-X	0.348398	78	P22105	TNXB	OID21107	TNXB
C3_59	+304.207DMALTAFVLISLQEAK+304.207DIC+57.021EEQVNSLPGSITK+304.207	P01024	C3	Complement C3	0.324487	88	P01024	C3	OID30776	C3
PLG_11	+304.207RYDYC+57.021DILEC+57.021EEEC+57.021MHC+57.021SGENYDGK+304.207	P00747	PLG	Plasminogen	0.435948	88	P00747	PLG	OID30785	PLG
GC_16	+304.207EYANQFMWEYSTNYGQAPLSLLVSYTK+304.207	P02774	GC	Vitamin D-binding protein	-0.11855	88	P02774	GC	OID30780	GC
NOTCH2_3	+304.207GADC+57.021TEDVDEC+57.021AM+15.995ANSNPC+57.021EHAGK+304.207	Q04721	NOTCH2	Neurogenic locus notch homolog protein 2	0.08036	88	Q04721	NOTCH2	OID30407	NOTCH2
PZP_6	+304.207GGVEDEATLSAYVTIALLEIPLPVTNPIVR	P20742	PZP	Pregnancy zone protein	0.436705	88	P20742	PZP	OID30730	PZP
C1R_7	+304.207FLEPFDIDDHQQVHC+57.021PYDQLQIYANGK+304.207	P00736	C1R	Complement C1r subcomponent	0.456212	88	P00736	C1R	OID30753	C1R
CRTAC1_5	+304.207GTGGVVTDFDGDGMLDLILSHGESM+15.995AQPLSVFR	Q9NQ79	CRTAC1	Cartilage acidic protein 1	0.54757	88	Q9NQ79	CRTAC1	OID20279	CRTAC1
S100A11_1	+304.207LDTNSDGQLDFSEFLNLIGGLAMAC+57.021HDSFLK+304.207	P31949	S100A11	Protein S100-A11	0.45351	76	P31949	S100A11	OID20130	S100A11
PLG_12	+304.207RYDYC+57.021DILEC+57.021EEEC+57.021M+15.995HC+57.021SGENYDGK+304.207	P00747	PLG	Plasminogen	0.434134	88	P00747	PLG	OID30785	PLG
MST1_5	+304.207NGLEENFC+57.021RNPDGDPGGPWC+57.021YTTDPAVR	P26927	MST1	Hepatocyte growth factor-like protein	0.72287	88	P26927	MST1	OID30713	MST1
VNN1_3	+304.207NLDILEGAITSAADQGAHIIVTPEDAIYGWNFNR	O95497	VNN1	Pantetheinase	0.904917	88	O95497	VNN1	OID30711	VNN1
CGREF1_1	+304.207RESLDPVQEPGGQAEADGDVPGPR	Q99674	CGREF1	Cell growth regulator with EF hand domain protein 1	0.51486	76	Q99674	CGREF1	OID20152	CGREF1
GAPDH_1	+304.207WGDAGAEYVVESTGVFTTMEK+304.207	P04406	GAPDH	Glyceraldehyde-3-phosphate dehydrogenase	0.362051	76	P04406	GAPDH	OID30600	GAPDH
C5_21	+304.207EMMQTAMQNTM+15.995LINGIAQVTFDSETAVK+304.207	P01031	C5	Complement C5	0.338188	88	P01031	C5	OID30744	C5
COL18A1_1	+304.207GLELEPGAGLFVAQAGGADPDK+304.207	P39060	COL18A1	Collagen alpha-1(XVIII) chain	0.0666408	88	P39060	COL18A1	OID20332	COL18A1
TGFBI_4	+304.207AAVAASGLNTMLEGNGQYTLLAPTNEAFEK+304.207	Q15582	TGFBI	Transforming growth factor-beta-induced protein ig-h3	0.352121	53	Q15582	TGFBI	OID20417	TGFBI
BTD_3	+304.207QEALELMNQNLDIYEQQVM+15.995TAAQK+304.207	P43251	BTD	Biotinidase	0.393892	88	P43251	BTD	OID30754	BTD
PDIA3_5	+304.207DASIVGFFDDSFSEAHSEFLK+304.207	P30101	PDIA3	Protein disulfide-isomerase A3	0.36184	88	P30101	PDIA3	OID30573	PDIA3
BTD_4	+304.207QEALELM+15.995NQNLDIYEQQVMTAAQK+304.207	P43251	BTD	Biotinidase	0.449121	88	P43251	BTD	OID30754	BTD
C5_22	+304.207EESSSGSSHAVM+15.995DISLPTGISANEEDLK+304.207	P01031	C5	Complement C5	0.448346	88	P01031	C5	OID30744	C5
CFHR5_1	+304.207EEYGHNEVVEYDC+57.021NPNFIINGPK+304.207	Q9BXR6	CFHR5	Complement factor H-related protein 5	0.71029	88	Q9BXR6	CFHR5	OID30716	CFHR5
ENPP2_2	+304.207TEFLSNYLTNVDDITLVPGTLGR	Q13822-3	ENPP2	Isoform 3 of Ectonucleotide pyrophosphatase/phosphodiesterase family member 2	0.732908	88	Q13822	ENPP2	OID20288	ENPP2
CRTAC1_6	+304.207GTGGVVTDFDGDGMLDLILSHGESMAQPLSVFR	Q9NQ79	CRTAC1	Cartilage acidic protein 1	0.692397	88	Q9NQ79	CRTAC1	OID20279	CRTAC1
ITIH1_15	+304.207GSLVQASEANLQAAQDFVRGFSLDEATNLNGGLLR	P19827;P19827-2	ITIH1	Inter-alpha-trypsin inhibitor heavy chain H1;Isoform 2 of Inter-alpha-trypsin inhibitor heavy chain H1	0.243969	88	P19827	ITIH1	OID30722	ITIH1
COL5A1_1	+304.207ILDEEVFEGDIQQLLFVSDHR	P20908	COL5A1	Collagen alpha-1(V) chain	0.181603	78	P20908	COL5A1	OID30587	COL5A1
TEK_1	+304.207DFEALMNQHQDPLEVTQDVTR	Q02763	TEK	Angiopoietin-1 receptor	0.442358	88	Q02763	TEK	OID21496	TEK
CPB2_2	+304.207LVDFYVM+15.995PVVNVDGYDYSWK+304.207	Q96IY4	CPB2	Carboxypeptidase B2	0.395847	88	Q96IY4	CPB2	OID30734	CPB2
CHL1_2	+304.207TTEEDAGSYSC+57.021WVENAIGK+304.207	O00533-2	CHL1	Isoform 2 of Neural cell adhesion molecule L1-like protein	0.721567	88	O00533	CHL1	OID20366	CHL1
MYOC_1	+304.207SGEGDTGC+57.021GELVWVGEPLTLR	Q99972	MYOC	Myocilin	0.476121	88	Q99972	MYOC	OID21121	MYOC
COL6A3_10	+304.207NADPAELEQIVLSPAFILAAESLPK+304.207	P12111-4;P12111	COL6A3	Isoform 4 of Collagen alpha-3(VI) chain;Collagen alpha-3(VI) chain	0.289387	88	P12111	COL6A3	OID20292	COL6A3
FETUB_2	+304.207IYMTC+57.021PDC+57.021PSSIPTDSSNHQVLEAATESLAK+304.207	Q9UGM5	FETUB	Fetuin-B	0.80205	88	Q9UGM5	FETUB	OID20404	FETUB
ACE_3	+304.207VAEEFFTSLELSPMPPEFWEGSMLEK+304.207	P12821	ACE	Angiotensin-converting enzyme	0.478029	62	P12821	ACE	OID30696	ACE
PGLYRP2_11	+304.207TFTLLDPK+304.207ASLLTMAFLNGALDGVILGDYLSR	Q96PD5	PGLYRP2	N-acetylmuramoyl-L-alanine amidase	0.607984	76	Q96PD5	PGLYRP2	OID30742	PGLYRP2
DBNL_1	+304.207VAGTGEGGLEEMVEELNSGK+304.207	Q9UJU6	DBNL	Drebrin-like protein	0.841937	66	Q9UJU6	DBNL	OID20681	DBNL
IDS_1	+304.207GPDGELHANLLC+57.021PVDVLDVPEGTLPDK+304.207	P22304	IDS	Iduronate 2-sulfatase	0.13888	66	P22304	IDS	OID20619	IDS
CSPG4_2	+304.207LVYQHDDSETTEDDIPFVATR	Q6UVK1	CSPG4	Chondroitin sulfate proteoglycan 4	0.631524	76	Q6UVK1	CSPG4	OID30397	CSPG4
CPB2_3	+304.207LVDFYVMPVVNVDGYDYSWK+304.207	Q96IY4	CPB2	Carboxypeptidase B2	0.268853	88	Q96IY4	CPB2	OID30734	CPB2
C4BPB_1	+304.207YYLVGVQEQQC+57.021VDGEWSSALPVC+57.021K+304.207	P20851	C4BPB	C4b-binding protein beta chain	0.202089	88	P20851	C4BPB	OID21481	C4BPB
CD99_1	+304.207K+304.207PSAGDDFDLGDAVVDGENDDPRPPNPPK+304.207	P14209	CD99	CD99 antigen	0.674645	88	P14209	CD99	OID21110	CD99
HYOU1_2	+304.207LIPEMDQIFTEVEMTTLEK+304.207	Q9Y4L1	HYOU1	Hypoxia up-regulated protein 1	0.693726	88	Q9Y4L1	HYOU1	OID20300	HYOU1
SPP1_2	+304.207ANDESNEHSDVIDSQELSK+304.207	P10451	SPP1	Osteopontin	0.64922	88	P10451	SPP1	OID20322	SPP1
COL1A1_2	+304.207SGEYWIDPNQGC+57.021NLDAIK+304.207	P02452	COL1A1	Collagen alpha-1(I) chain	0.731073	76	P02452	COL1A1	OID20335	COL1A1
PLXNB2_2	+304.207SFVASNDEGVATVGLVSSTGPGGDR	O15031	PLXNB2	Plexin-B2	0.460474	23	O15031	PLXNB2	OID20317	PLXNB2
CNDP1_5	+304.207FIIEGM+15.995EEAGSVALEELVEK+304.207	Q96KN2	CNDP1	Beta-Ala-His dipeptidase	0.858265	88	Q96KN2	CNDP1	OID20347	CNDP1
FN1_32	+304.207TEIDK+304.207PSQM+15.995QVTDVQDNSISVK+304.207	P02751-3;P02751-1;P02751-5;P02751-10	FN1	Isoform 3 of Fibronectin;Isoform 1 of Fibronectin;Isoform 5 of Fibronectin;Isoform 10 of Fibronectin	0.592558	88	P02751	FN1	OID30787	FN1
LHPP_1	+304.207ADGYVDNLAEAVDLLLQHADK+304.207	Q9H008	LHPP	Phospholysine phosphohistidine inorganic pyrophosphate phosphatase	0.760408	49	Q9H008	LHPP	OID20749	LHPP
C9_12	+304.207LRC+57.021NGDNDC+57.021GDFSDEDDC+57.021ESEPRPPC+57.021R	P02748	C9	Complement component C9	0.423638	88	P02748	C9	OID30698	C9
C5_23	+304.207VDDGVASFVLNLPSGVTVLEFNVK+304.207	P01031	C5	Complement C5	0.519091	88	P01031	C5	OID30744	C5
ITGA2_3	+304.207GDQIGSYFGSVLC+57.021SVDVDK+304.207	P17301	ITGA2	Integrin alpha-2	0.695021	66	P17301	ITGA2	OID30570	ITGA2
SERPINF2_4	+304.207MSLSSFSVNRPFLFFIFEDTTGLPLFVGSVRNPNPSAPR	P08697	SERPINF2	Alpha-2-antiplasmin	0.153465	76	P08697	SERPINF2	OID30779	SERPINF2
PDIA4_5	+304.207DLGLSESGEDVNAAILDESGK+304.207K+304.207	P13667	PDIA4	Protein disulfide-isomerase A4	0.639437	67	P13667	PDIA4	OID30375	PDIA4
LPA_1	+304.207GTDSC+57.021QGDSGGPLVC+57.021FEK+304.207	P08519	LPA	Apolipoprotein(a)	0.521337	70	P08519	LPA	OID30747	LPA
ANGPTL3_2	+304.207LNIFDQSFYDLSLQTSEIK+304.207	Q9Y5C1	ANGPTL3	Angiopoietin-related protein 3	0.808694	76	Q9Y5C1	ANGPTL3	OID20407	ANGPTL3
CPQ_1	+304.207TYPDTDSFNTVAEITGSK+304.207	Q9Y646	CPQ	Carboxypeptidase Q	0.712477	88	Q9Y646	CPQ	OID30406	CPQ
YWHAQ_2	+304.207QTIDNSQGAYQEAFDISK+304.207	P27348	YWHAQ	14-3-3 protein theta	0.862846	45	P27348	YWHAQ	OID30605	YWHAQ
SERPINA7_5	+304.207MGIQHAYSENADFSGLTEDNGLK+304.207	P05543	SERPINA7	Thyroxine-binding globulin	0.606125	88	P05543	SERPINA7	OID30724	SERPINA7
PTPN6_1	+304.207ESLSQPGDFVLSVLSDQPK+304.207	P29350	PTPN6	Tyrosine-protein phosphatase non-receptor type 6	0.80616	53	P29350	PTPN6	OID20717	PTPN6
CAT_3	+304.207FYTEDGNWDLVGNNTPIFFIR	P04040	CAT	Catalase	0.692332	88	P04040	CAT	OID30712	CAT
LCP1_9	+304.207ISTSLPVLDLIDAIQPGSINYDLLK+304.207	P13796	LCP1	Plastin-2	0.572734	88	P13796	LCP1	OID30367	LCP1
SERPIND1_15	+304.207DQVNTFDNIFIAPVGISTAMGM+15.995ISLGLK+304.207	P05546	SERPIND1	Heparin cofactor 2	0.807332	88	P05546	SERPIND1	OID30767	SERPIND1
LAMB1_7	+304.207SC+57.021YQDPVTLQLAC+57.021VC+57.021DPGYIGSR	P07942	LAMB1	Laminin subunit beta-1	0.139328	23	P07942	LAMB1	OID30280	LAMB1
F13B_7	+304.207EAYC+57.021LDGM+15.995WTTPPLC+57.021LEPC+57.021TLSFTEMEK+304.207	P05160	F13B	Coagulation factor XIII B chain	0.444342	88	P05160	F13B	OID30781	F13B
SERPIND1_16	+304.207GNFLAANDQELDC+57.021DILQLEYVGGISMLIVVPHK+304.207	P05546	SERPIND1	Heparin cofactor 2	0.677536	88	P05546	SERPIND1	OID30767	SERPIND1
HYOU1_3	+304.207LIPEM+15.995DQIFTEVEMTTLEK+304.207	Q9Y4L1	HYOU1	Hypoxia up-regulated protein 1	0.608316	70	Q9Y4L1	HYOU1	OID20300	HYOU1
TNC_2	+304.207TTIDLTEDENQYSIGNLK+304.207PDTEYEVSLISR	P24821	TNC	Tenascin	0.610716	88	P24821	TNC	OID20359	TNC
CCL16_1	+304.207EVC+57.021TNPNDDWVQEYIK+304.207	O15467	CCL16	C-C motif chemokine 16	0.805003	76	O15467	CCL16	OID20334	CCL16
FN1_33	+304.207EVTSDSGSIVVSGLTPGVEYVYTIQVLR	P02751-3;P02751-1;P02751-5;P02751-10	FN1	Isoform 3 of Fibronectin;Isoform 1 of Fibronectin;Isoform 5 of Fibronectin;Isoform 10 of Fibronectin	0.141472	88	P02751	FN1	OID30787	FN1
CRELD1_1	+304.207DNFGGGNTAWEEENLSK+304.207	Q96HD1-2	CRELD1	Isoform 2 of Protein disulfide isomerase CRELD1	0.537919	88	Q96HD1	CRELD1	OID30619	CRELD1
TNXB_4	+304.207GFEESEPLTGFLTTVPDGPTQLR	P22105	TNXB	Tenascin-X	0.535434	88	P22105	TNXB	OID21107	TNXB
SHBG_5	+304.207TWDPEGVIFYGDTNPK+304.207	P04278	SHBG	Sex hormone-binding globulin	0.868004	88	P04278	SHBG	OID30685	SHBG
ITIH1_16	+304.207IYEDHDATQQLQGFYSQVAK+304.207	P19827;P19827-2	ITIH1	Inter-alpha-trypsin inhibitor heavy chain H1;Isoform 2 of Inter-alpha-trypsin inhibitor heavy chain H1	0.368041	88	P19827	ITIH1	OID30722	ITIH1
IGF2R_6	+304.207YYLQDGDLDVVFASSSK+304.207	P11717	IGF2R	Cation-independent mannose-6-phosphate receptor	0.465142	54	P11717	IGF2R	OID21146	IGF2R
BCHE_3	+304.207VLEMTGNIDEAEWEWK+304.207	P06276	BCHE	Cholinesterase	0.724402	88	P06276	BCHE	OID30717	BCHE
IGFBP7_1	+304.207EDAGEYEC+57.021HASNSQGQASASAK+304.207	Q16270	IGFBP7	Insulin-like growth factor-binding protein 7	0.656373	88	Q16270	IGFBP7	OID20236	IGFBP7
FETUB_3	+304.207IYM+15.995TC+57.021PDC+57.021PSSIPTDSSNHQVLEAATESLAK+304.207	Q9UGM5	FETUB	Fetuin-B	0.82778	88	Q9UGM5	FETUB	OID20404	FETUB
HMCN2_1	+304.207ILQEDEGLNVLLNIPDSAK+304.207	Q8NDA2	HMCN2	Hemicentin-2	0.36221	88	Q8NDA2	HMCN2	OID30592	HMCN2
F12_1	+304.207LQEDADGSC+57.021ALLSPYVQPVC+57.021LPSGAAR	P00748	F12	Coagulation factor XII	0.411125	79	P00748	F12	OID30739	F12
EIF5A_1	+304.207RNDFQLIGIQDGYLSLLQDSGEVR	P63241	EIF5A	Eukaryotic translation initiation factor 5A-1	0.1762	88	P63241	EIF5A	OID20423	EIF5A
ICOSLG_1	+304.207FDLNDVYVYWQTSESK+304.207	O75144	ICOSLG	ICOS ligand	0.567116	88	O75144	ICOSLG	OID21351	ICOSLG
CD109_2	+304.207VSNTQDASVSIVDYYEPR	Q6YHK3	CD109	CD109 antigen	0.520517	88	Q6YHK3	CD109	OID21108	CD109
F13B_8	+304.207QEEQTTC+57.021TTEGWSPEPR	P05160	F13B	Coagulation factor XIII B chain	0.494886	88	P05160	F13B	OID30781	F13B
TNXB_5	+304.207VSYQLADGGEPQSVQVDGQAR	P22105	TNXB	Tenascin-X	0.656599	88	P22105	TNXB	OID21107	TNXB
CDH5_3	+304.207GDYQDAFTIETNPAHNEGIIK+304.207	P33151	CDH5	Cadherin-5	0.678082	88	P33151	CDH5	OID20243	CDH5
PAM_1	+304.207AESESDLVAEIANVVQK+304.207	P19021	PAM	Peptidyl-glycine alpha-amidating monooxygenase	0.0940533	76	P19021	PAM	OID20291	PAM
C7_12	+304.207SVAVYGQYGGQPC+57.021VGNAFETQSC+57.021EPTR	P10643	C7	Complement component C7	0.447186	88	P10643	C7	OID30766	C7
HGFAC_5	+304.207SDAC+57.021QGDSGGPLAC+57.021EK+304.207	Q04756	HGFAC	Hepatocyte growth factor activator	0.525325	88	Q04756	HGFAC	OID30718	HGFAC
WARS1_2	+304.207DLTLDQAYSYAVENAK+304.207	P23381	WARS1	Tryptophan--tRNA ligase, cytoplasmic	0.853342	76	P23381	WARS1	OID21084	WARS
COL18A1_2	+304.207DELLFPSWEALFSGSEGPLK+304.207	P39060	COL18A1	Collagen alpha-1(XVIII) chain	0.671093	88	P39060	COL18A1	OID20332	COL18A1
GLRX_2	+304.207QGLLEFVDITATNHTNEIQDYLQQLTGAR	P35754	GLRX	Glutaredoxin-1	0.741069	78	P35754	GLRX	OID20195	GLRX
ITGB1_1	+304.207HC+57.021EC+57.021STDEVNSEDMDAYC+57.021R	P05556	ITGB1	Integrin beta-1	0.361329	76	P05556	ITGB1	OID20376	ITGB1
SOD3_1	+304.207DDDGALHAAC+57.021QVQPSATLDAAQPR	P08294	SOD3	Extracellular superoxide dismutase [Cu-Zn]	0.215811	78	P08294	SOD3	OID30683	SOD3
PTPRS_3	+304.207EDQLPSGFPNIDMGPQLK+304.207	Q13332-6	PTPRS	Isoform 2 of Receptor-type tyrosine-protein phosphatase S	0.125494	23	Q13332	PTPRS	OID20306	PTPRS
VCAM1_3	+304.207MEDSGVYLC+57.021EGINQAGR	P19320	VCAM1	Vascular cell adhesion protein 1	0.777518	88	P19320	VCAM1	OID20396	VCAM1
F2_16	+304.207GDAC+57.021EGDSGGPFVM+15.995K+304.207	P00734	F2	Prothrombin	0.381117	88	P00734	F2	OID30723	F2
ITIH3_12	+304.207VVC+57.021WFVHNNGEGLIDGVHTDYIVPNLF	Q06033	ITIH3	Inter-alpha-trypsin inhibitor heavy chain H3	0.720105	88	Q06033	ITIH3	OID20352	ITIH3
SERPINA7_6	+304.207M+15.995GIQHAYSENADFSGLTEDNGLK+304.207	P05543	SERPINA7	Thyroxine-binding globulin	0.560301	88	P05543	SERPINA7	OID30724	SERPINA7
APOA1_13	+304.207DSGRDYVSQFEGSALGK+304.207	P02647	APOA1	Apolipoprotein A-I	0.763643	88	P02647	APOA1	OID30769	APOA1
CFB_18	+304.207LLQEGQALEYVC+57.021PSGFYPYPVQTR	P00751	CFB	Complement factor B	0.519161	88	P00751	CFB	OID30755	CFB
SERPINA6_8	+304.207GTWTQPFDLASTREENFYVDETTVVK+304.207	P08185	SERPINA6	Corticosteroid-binding globulin	0.380281	88	P08185	SERPINA6	OID30743	SERPINA6
DDI2_1	+304.207EDVRPEEIADQELAEALQK+304.207	Q5TDH0	DDI2	Protein DDI1 homolog 2	0.904503	40	Q5TDH0	DDI2	OID30602	DDI2
ECM1_3	+304.207C+57.021C+57.021DLPFPEQAC+57.021C+57.021AEEEK+304.207	Q16610	ECM1	Extracellular matrix protein 1	0.421271	88	Q16610	ECM1	OID30736	ECM1
GC_17	+304.207EYANQFM+15.995WEYSTNYGQAPLSLLVSYTK+304.207	P02774	GC	Vitamin D-binding protein	-0.0971967	88	P02774	GC	OID30780	GC
PTGDS_1	+304.207AQGFTEDTIVFLPQTDK+304.207	P41222	PTGDS	Prostaglandin-H2 D-isomerase	0.782678	88	P41222	PTGDS	OID20408	PTGDS
BCHE_4	+304.207VLEM+15.995TGNIDEAEWEWK+304.207	P06276	BCHE	Cholinesterase	0.671533	88	P06276	BCHE	OID30717	BCHE
AMBP_11	+304.207VVAQGVGIPEDSIFTM+15.995ADRGEC+57.021VPGEQEPEPILIPR	P02760	AMBP	Protein AMBP	0.545085	88	P02760	AMBP	OID21413	AMBP
F10_5	+304.207YK+304.207DGDQC+57.021ETSPC+57.021QNQGK+304.207	P00742	F10	Coagulation factor X	0.441348	88	P00742	F10	OID30684	F10
EPHA4_2	+304.207ETFNLYYYESDNDK+304.207	P54764	EPHA4	Ephrin type-A receptor 4	0.67502	88	P54764	EPHA4	OID30622	EPHA4
AMBP_12	+304.207VVAQGVGIPEDSIFTMADRGEC+57.021VPGEQEPEPILIPR	P02760	AMBP	Protein AMBP	0.636804	88	P02760	AMBP	OID21413	AMBP
FN1_34	+304.207QDGHLWC+57.021STTSNYEQDQK+304.207	P02751-3;P02751-1;P02751-5;P02751-10	FN1	Isoform 3 of Fibronectin;Isoform 1 of Fibronectin;Isoform 5 of Fibronectin;Isoform 10 of Fibronectin	0.541838	88	P02751	FN1	OID30787	FN1
PLA2G15_1	+304.207FFQDIGFEDGWLMR	Q8NCC3	PLA2G15	Phospholipase A2 group XV	0.701827	66	Q8NCC3	PLA2G15	OID21473	PLA2G15
GALNT5_1	+304.207EGNFNVYLSDLIPVDR	Q7Z7M9	GALNT5	Polypeptide N-acetylgalactosaminyltransferase 5	0.638141	76	Q7Z7M9	GALNT5	OID30295	GALNT5
C5_24	+304.207EDFSTTGTAYFEVK+304.207	P01031	C5	Complement C5	0.481209	88	P01031	C5	OID30744	C5
PLTP_5	+304.207SSVDELVGIDYSLM+15.995K+304.207	P55058	PLTP	Phospholipid transfer protein	0.782466	88	P55058	PLTP	OID20238	PLTP
APOB_40	+304.207EEYFDPSIVGWTVK+304.207	P04114	APOB	Apolipoprotein B-100	-0.107587	88	P04114	APOB	OID30673	APOB
LGALS3BP_7	+304.207ALM+15.995LC+57.021EGLFVADVTDFEGWK+304.207	Q08380	LGALS3BP	Galectin-3-binding protein	0.794512	88	Q08380	LGALS3BP	OID30765	LGALS3BP
F13B_9	+304.207EAYC+57.021LDGMWTTPPLC+57.021LEPC+57.021TLSFTEM+15.995EK+304.207	P05160	F13B	Coagulation factor XIII B chain	0.61877	52	P05160	F13B	OID30781	F13B
OGN_2	+304.207RLDFTGNLIEDIEDGTFSK+304.207	P20774	OGN	Mimecan	0.658113	88	P20774	OGN	OID21123	OGN
ITIH4_18	+304.207PDDQEQSQVAEK+304.207PM+15.995EGESR	Q14624;Q14624-2	ITIH4	Inter-alpha-trypsin inhibitor heavy chain H4;Isoform 2 of Inter-alpha-trypsin inhibitor heavy chain H4	0.170238	64	Q14624	ITIH4	OID30762	ITIH4
CNDP1_6	+304.207SVVLIPLGAVDDGEHSQNEK+304.207	Q96KN2	CNDP1	Beta-Ala-His dipeptidase	0.891268	88	Q96KN2	CNDP1	OID20347	CNDP1
TXNL1_1	+304.207SEPTQALELTEDDIK+304.207EDGIVPLR	O43396	TXNL1	Thioredoxin-like protein 1	0.00169396	22	O43396	TXNL1	OID30872	TXNL1
BLMH_2	+304.207DGEAVWFGC+57.021DVGK+304.207	Q13867	BLMH	Bleomycin hydrolase	0.695872	88	Q13867	BLMH	OID20336	BLMH
DSG2_2	+304.207DNWISVDSVTSEIK+304.207	Q14126	DSG2	Desmoglein-2	0.608576	88	Q14126	DSG2	OID21113	DSG2
FAP_1	+304.207VTQDSLFYSSNEFEEYPGR	Q12884	FAP	Prolyl endopeptidase FAP	0.739595	76	Q12884	FAP	OID20330	FAP
HMBS_1	+304.207DQDILDLVGVLHDPETLLR	P08397	HMBS	Porphobilinogen deaminase	0.793984	88	P08397	HMBS	OID21385	HMBS
PLG_13	+304.207LYDYC+57.021DVPQC+57.021AAPSFDC+57.021GK+304.207PQVEPK+304.207	P00747	PLG	Plasminogen	0.618277	88	P00747	PLG	OID30785	PLG
APOB_41	+304.207EYSGTIASEANTYLNSK+304.207	P04114	APOB	Apolipoprotein B-100	-0.140326	88	P04114	APOB	OID30673	APOB
APOB_42	+304.207DQEVLLQTFLDDASPGDK+304.207R	P04114	APOB	Apolipoprotein B-100	-0.192438	88	P04114	APOB	OID30673	APOB
FN1_35	+304.207EVTSDSGSIVVSGLTPGVEYVYTIQVLRDGQER	P02751-3;P02751-1;P02751-5;P02751-10	FN1	Isoform 3 of Fibronectin;Isoform 1 of Fibronectin;Isoform 5 of Fibronectin;Isoform 10 of Fibronectin	0.221268	88	P02751	FN1	OID30787	FN1
MST1_6	+304.207FLDQGLDDNYC+57.021RNPDGSERPWC+57.021YTTDPQIER	P26927	MST1	Hepatocyte growth factor-like protein	0.383819	88	P26927	MST1	OID30713	MST1
COL6A3_11	+304.207SVEDAQDVSLALTQR	P12111-4;P12111	COL6A3	Isoform 4 of Collagen alpha-3(VI) chain;Collagen alpha-3(VI) chain	0.141365	88	P12111	COL6A3	OID20292	COL6A3
DPEP2_1	+304.207FPQGLEDVSTYPVLIEELLSR	Q9H4A9	DPEP2	Dipeptidase 2	0.518829	88	Q9H4A9	DPEP2	OID21305	DPEP2
MANSC1_1	+304.207SLEDVVIDIQSSLSK+304.207	Q9H8J5	MANSC1	MANSC domain-containing protein 1	0.603889	88	Q9H8J5	MANSC1	OID21492	MANSC1
ADIPOQ_2	+304.207GDIGETGVPGAEGPR	Q15848	ADIPOQ	Adiponectin	0.872724	88	Q15848	ADIPOQ	OID30748	ADIPOQ
SERPINA11_1	+304.207FLYDQDLAC+57.021TVLQIEYR	Q86U17	SERPINA11	Serpin A11	0.597748	78	Q86U17	SERPINA11	OID20281	SERPINA11
CDH6_1	+304.207IVVEDVDEPPVFSK+304.207	P55285	CDH6	Cadherin-6	0.689514	88	P55285	CDH6	OID20157	CDH6
NCAM2_1	+304.207QDDGGAPILEYIVK+304.207	O15394	NCAM2	Neural cell adhesion molecule 2	0.744197	88	O15394	NCAM2	OID21095	NCAM2
TIMP2_2	+304.207EVDSGNDIYGNPIK+304.207	P16035	TIMP2	Metalloproteinase inhibitor 2	0.346689	70	P16035	TIMP2	OID30318	TIMP2
CD109_3	+304.207IEFPILEDSSELQLK+304.207	Q6YHK3	CD109	CD109 antigen	0.722553	88	Q6YHK3	CD109	OID21108	CD109
C3_60	+304.207EYVLPSFEVIVEPTEK+304.207	P01024	C3	Complement C3	0.503998	88	P01024	C3	OID30776	C3
COL6A3_12	+304.207VEEGVPQVLVLISAGPSSDEIR	P12111	COL6A3	Collagen alpha-3(VI) chain	0.0603184	88	P12111	COL6A3	OID20292	COL6A3
ROBO4_1	+304.207VSIQEPQDYTEPVELLAVR	Q8WZ75	ROBO4	Roundabout homolog 4	0.572858	88	Q8WZ75	ROBO4	OID30226	ROBO4
NCAM1_4	+304.207NDEAEYIC+57.021IAENK+304.207	P13591-4;P13591	NCAM1	Isoform 4 of Neural cell adhesion molecule 1;Neural cell adhesion molecule 1	0.64723	88	P13591	NCAM1	OID20354	NCAM1
CHGB_1	+304.207ELENLAAMDLELQK+304.207	P05060	CHGB	Secretogranin-1	0.703413	66	P05060	CHGB	OID21038	CHGB
MASP1_10	+304.207DAC+57.021AGDSGGPM+15.995VTLNR	P48740	MASP1	Mannan-binding lectin serine protease 1	0.081646	88	P48740	MASP1	OID20954	MASP1
BOLA2B_1	+304.207DLEAEHVEVEDTTLNR	Q9H3K6	BOLA2B	BolA-like protein 2	0.709767	88	Q9H3K6	BOLA2B	OID30267	BOLA2_BOLA2B
GMFG_1	+304.207TTDDLTEAWLQEK+304.207	O60234	GMFG	Glia maturation factor gamma	0.905591	76	O60234	GMFG	OID30340	GMFG
PRDX6_2	+304.207DINAYNC+57.021EEPTEK+304.207	P30041	PRDX6	Peroxiredoxin-6	0.461763	76	P30041	PRDX6	OID21404	PRDX6
SSC5D_4	+304.207FGPGAGPVWMDDVGC+57.021GGGEQALR	A1L4H1	SSC5D	Soluble scavenger receptor cysteine-rich domain-containing protein SSC5D	0.897166	78	A1L4H1	SSC5D	OID20351	SSC5D
SERPINA3_15	+304.207FNRPFLMIIVPTDTQNIFFMSK+304.207VTNPK+304.207QA	P01011	SERPINA3	Alpha-1-antichymotrypsin	0.341913	80	P01011	SERPINA3	OID30786	SERPINA3
TWF2_2	+304.207VVIEDEQLVLGASQEPVGR	Q6IBS0	TWF2	Twinfilin-2	0.834586	76	Q6IBS0	TWF2	OID30386	TWF2
APOB_43	+304.207ATFQTPDFIVPLTDLR	P04114	APOB	Apolipoprotein B-100	-0.153411	88	P04114	APOB	OID30673	APOB
CD5L_3	+304.207GVWGSVC+57.021DDNWGEK+304.207	O43866	CD5L	CD5 antigen-like	0.76091	88	O43866	CD5L	OID30775	CD5L
ATRN_6	+304.207YDVDTQMWTILK+304.207	O75882	ATRN	Attractin	0.488361	88	O75882-2	ATRN	OID30735	ATRN
NEO1_2	+304.207VLPDPEVISDLVFLK+304.207	Q92859	NEO1	Neogenin	0.293705	88	Q92859	NEO1	OID31066	NEO1
DPP4_1	+304.207LGTFEVEDQIEAAR	P27487	DPP4	Dipeptidyl peptidase 4	0.891973	88	P27487	DPP4	OID20406	DPP4
LRP1_11	+304.207C+57.021NLDGSGLEVIDAMR	Q07954	LRP1	Prolow-density lipoprotein receptor-related protein 1	0.198461	88	Q07954	LRP1	OID21293	LRP1
ORM1_4	+304.207TYM+15.995LAFDVNDEK+304.207	P02763	ORM1	Alpha-1-acid glycoprotein 1	0.714226	88	P02763	ORM1	OID30768	ORM1
APOB_44	+304.207YEVDQQIQVLMDK+304.207	P04114	APOB	Apolipoprotein B-100	-0.197386	88	P04114	APOB	OID30673	APOB
AXL_1	+304.207LAYQGQDTPEVLMDIGLR	P30530	AXL	Tyrosine-protein kinase receptor UFO	0.443435	88	P30530	AXL	OID20363	AXL
PARK7_1	+304.207GAEEMETVIPVDVMR	Q99497	PARK7	Parkinson disease protein 7	0.844423	88	Q99497	PARK7	OID21160	PARK7
WARS1_3	+304.207WLQDVFNVPLVIQMTDDEK+304.207	P23381	WARS1	Tryptophan--tRNA ligase, cytoplasmic	0.697628	57	P23381	WARS1	OID21084	WARS
CDHR5_1	+304.207IQAQDPEFSDLNSAITYR	Q9HBB8	CDHR5	Cadherin-related family member 5	0.792927	88	Q9HBB8	CDHR5	OID20193	CDHR5
FN1_36	+304.207GLAFTDVDVDSIK+304.207	P02751-3;P02751-1;P02751-5	FN1	Isoform 3 of Fibronectin;Isoform 1 of Fibronectin;Isoform 5 of Fibronectin	0.24721	88	P02751	FN1	OID30787	FN1
WARS1_4	+304.207DMNQVLDAYENK+304.207	P23381	WARS1	Tryptophan--tRNA ligase, cytoplasmic	0.776989	88	P23381	WARS1	OID21084	WARS
GMPR_1	+304.207GDVENTILDILGGLR	P36959	GMPR	GMP reductase 1	0.791059	76	P36959	GMPR	OID20641	GMPR
APOE_6	+304.207SWFEPLVEDM+15.995QR	P02649	APOE	Apolipoprotein E	0.502168	88	P02649	APOE	OID30727	APOE
APOH_6	+304.207PDDLPFSTVVPLK+304.207	P02749	APOH	Beta-2-glycoprotein 1	0.388451	88	P02749	APOH	OID21072	APOH
NCAM1_5	+304.207YIFSDDSSQLTIK+304.207	P13591-4;P13591	NCAM1	Isoform 4 of Neural cell adhesion molecule 1;Neural cell adhesion molecule 1	0.752369	88	P13591	NCAM1	OID20354	NCAM1
MASP1_11	+304.207ETTDTEQTPGQEVVLSPGSFM+15.995SITFR	P48740;P48740-3;P48740-2	MASP1	Mannan-binding lectin serine protease 1;Isoform 3 of Mannan-binding lectin serine protease 1;Isoform 2 of Mannan-binding lectin serine protease 1	0.178672	71	P48740	MASP1	OID20954	MASP1
PLG_14	+304.207TEC+57.021FITGWGETQGTFGAGLLK+304.207	P00747	PLG	Plasminogen	0.476383	88	P00747	PLG	OID30785	PLG
SERPINF2_5	+304.207DSFHLDEQFTVPVEMMQAR	P08697	SERPINF2	Alpha-2-antiplasmin	0.373358	88	P08697	SERPINF2	OID30779	SERPINF2
APOE_7	+304.207SWFEPLVEDMQR	P02649	APOE	Apolipoprotein E	0.511784	88	P02649	APOE	OID30727	APOE
APOB_45	+304.207SFDYHQFVDETNDK+304.207	P04114	APOB	Apolipoprotein B-100	-0.164806	88	P04114	APOB	OID30673	APOB
AHSG_10	+304.207AQLVPLPPSTYVEFTVSGTDC+57.021VAK+304.207	P02765	AHSG	Alpha-2-HS-glycoprotein	0.594801	88	P02765	AHSG	OID30706	AHSG
ANXA3_2	+304.207SDTSGDYEITLLK+304.207	P12429	ANXA3	Annexin A3	0.806162	35	P12429	ANXA3	OID21036	ANXA3
SSC5D_5	+304.207WGSVC+57.021DDAWDLR	A1L4H1	SSC5D	Soluble scavenger receptor cysteine-rich domain-containing protein SSC5D	0.873833	88	A1L4H1	SSC5D	OID20351	SSC5D
CHGA_2	+304.207EEEEEM+15.995AVVPQGLFR	P10645	CHGA	Chromogranin-A	0.792734	88	P10645	CHGA	OID30403	CHGA
PAM_2	+304.207IPVDEEAFVIDFK+304.207	P19021-2;P19021	PAM	Isoform 2 of Peptidyl-glycine alpha-amidating monooxygenase;Peptidyl-glycine alpha-amidating monooxygenase	0.440791	88	P19021	PAM	OID20291	PAM
ACE_4	+304.207QDGFTDTGAYWR	P12821	ACE	Angiotensin-converting enzyme	0.627171	88	P12821	ACE	OID30696	ACE
DCBLD2_1	+304.207FGDFDIEDSDSC+57.021HFNYLR	Q96PD2	DCBLD2	Discoidin, CUB and LCCL domain-containing protein 2	0.240404	54	Q96PD2	DCBLD2	OID21474	DCBLD2
PARK7_2	+304.207GAEEMETVIPVDVM+15.995R	Q99497	PARK7	Parkinson disease protein 7	0.851969	64	Q99497	PARK7	OID21160	PARK7
VASN_2	+304.207LAGLGLQQLDEGLFSR	Q6EMK4	VASN	Vasorin	0.597954	88	Q6EMK4	VASN	OID20345	VASN
IGF2R_7	+304.207EVPC+57.021YVFDEELR	P11717	IGF2R	Cation-independent mannose-6-phosphate receptor	0.40821	88	P11717	IGF2R	OID21146	IGF2R
CHGA_3	+304.207EEEEEMAVVPQGLFR	P10645	CHGA	Chromogranin-A	0.894914	88	P10645	CHGA	OID30403	CHGA
FETUB_4	+304.207GSVQYLPDLDDK+304.207	Q9UGM5	FETUB	Fetuin-B	0.805607	88	Q9UGM5	FETUB	OID20404	FETUB
F2_17	+304.207WYQMGIVSWGEGC+57.021DR	P00734	F2	Prothrombin	0.39415	88	P00734	F2	OID30723	F2
C8B_6	+304.207DTM+15.995VEDLVVLVR	P07358	C8B	Complement component C8 beta chain	0.710431	88	P07358	C8B	OID30719	C8B
PCDH1_2	+304.207DMNDNAPTIEIR	Q08174	PCDH1	Protocadherin-1	0.359307	55	Q08174	PCDH1	OID20614	PCDH1
C9_13	+304.207ISEGLPALEFPNEK+304.207	P02748	C9	Complement component C9	0.232081	88	P02748	C9	OID30698	C9
CRKL_1	+304.207TLYDFPGNDAEDLPFK+304.207	P46109	CRKL	Crk-like protein	0.800468	33	P46109	CRKL	OID20742	CRKL
SPARC_2	+304.207FFETC+57.021DLDNDK+304.207	P09486	SPARC	SPARC	0.89509	88	P09486	SPARC	OID21511	SPARC
PLXDC2_2	+304.207DLWVNIDQMEK+304.207	Q6UX71	PLXDC2	Plexin domain-containing protein 2	0.372794	88	Q6UX71	PLXDC2	OID31101	PLXDC2
C1R_8	+304.207ESEQGVYTC+57.021TAQGIWK+304.207	P00736	C1R	Complement C1r subcomponent	0.512894	88	P00736	C1R	OID30753	C1R
DBNL_2	+304.207SPTDWALFTYEGNSNDIR	Q9UJU6	DBNL	Drebrin-like protein	0.786226	69	Q9UJU6	DBNL	OID20681	DBNL
LPA_2	+304.207NPDPVAAPWC+57.021YTTDPSVR	P08519	LPA	Apolipoprotein(a)	0.563295	88	P08519	LPA	OID30747	LPA
LCP1_10	+304.207GSVSDEEMMELR	P13796	LCP1	Plastin-2	0.512539	88	P13796	LCP1	OID30367	LCP1
SERPINC1_14	+304.207DDLYVSDAFHK+304.207	P01008	SERPINC1	Antithrombin-III	0.490571	88	P01008	SERPINC1	OID30789	SERPINC1
GPNMB_2	+304.207EHNQLNGWSSDENDWNEK+304.207	Q14956	GPNMB	Transmembrane glycoprotein NMB	0.446339	88	Q14956	GPNMB	OID20173	GPNMB
LCP1_11	+304.207GSVSDEEMM+15.995ELR	P13796	LCP1	Plastin-2	0.358441	88	P13796	LCP1	OID30367	LCP1
APOB_46	+304.207TLADLTLLDSPIK+304.207	P04114	APOB	Apolipoprotein B-100	-0.139217	88	P04114	APOB	OID30673	APOB
ANXA4_1	+304.207GLGTDEDAIISVLAYR	P09525	ANXA4	Annexin A4	0.756142	66	P09525	ANXA4	OID20123	ANXA4
PGLYRP2_12	+304.207GC+57.021PDVQASLPDAK+304.207	Q96PD5	PGLYRP2	N-acetylmuramoyl-L-alanine amidase	0.551161	88	Q96PD5	PGLYRP2	OID30742	PGLYRP2
IGDCC4_1	+304.207EVGAEEEANGDRLPGGR	Q8TDY8	IGDCC4	Immunoglobulin superfamily DCC subclass member 4	0.710889	78	Q8TDY8	IGDCC4	OID30402	IGDCC4
PZP_7	+304.207TLLVEAEGIEQEK+304.207	P20742	PZP	Pregnancy zone protein	0.971435	88	P20742	PZP	OID30730	PZP
NRCAM_2	+304.207IDGDTIIFSNVQER	Q92823	NRCAM	Neuronal cell adhesion molecule	0.58714	88	Q92823	NRCAM	OID20229	NRCAM
FAP_2	+304.207EDWQTWDC+57.021PK+304.207	Q12884	FAP	Prolyl endopeptidase FAP	0.672646	88	Q12884	FAP	OID20330	FAP
CD163_2	+304.207EDAGVIC+57.021SEFM+15.995SLR	Q86VB7	CD163	Scavenger receptor cysteine-rich type 1 protein M130	0.797101	88	Q86VB7	CD163	OID20360	CD163
C8B_7	+304.207VEPLYELVTATDFAYSSTVR	P07358	C8B	Complement component C8 beta chain	0.679902	88	P07358	C8B	OID30719	C8B
SERPINA6_9	+304.207GLASANVDFAFSLYK+304.207	P08185	SERPINA6	Corticosteroid-binding globulin	0.582731	88	P08185	SERPINA6	OID30743	SERPINA6
CHGA_4	+304.207LEGQEEEEDNRDSSMK+304.207	P10645	CHGA	Chromogranin-A	0.842652	76	P10645	CHGA	OID30403	CHGA
SERPINA1_5	+304.207DTVFALVNYIFFK+304.207	P01009	SERPINA1	Alpha-1-antitrypsin	0.371563	88	P01009	SERPINA1	OID30750	SERPINA1
F9_5	+304.207VDAFC+57.021GGSIVNEK+304.207	P00740	F9	Coagulation factor IX	0.468839	88	P00740	F9	OID20349	F9
TFRC_1	+304.207DENLALYVENQFR	P02786	TFRC	Transferrin receptor protein 1	0.478585	88	P02786	TFRC	OID20369	TFRC
APOF_11	+304.207SLPTEDC+57.021ENEK+304.207	Q13790	APOF	Apolipoprotein F	0.524746	88	Q13790	APOF	OID30701	APOF
AFM_9	+304.207TYVPPPFSQDLFTFHADM+15.995C+57.021QSQNEELQR	P43652	AFM	Afamin	0.72058	88	P43652	AFM	OID30741	AFM
ADAMTSL2_2	+304.207MLSPGFDSSVYSDLC+57.021EAAEAVRPEER	Q86TH1	ADAMTSL2	ADAMTS-like protein 2	0.781956	88	Q86TH1	ADAMTSL2	OID30370	ADAMTSL2
HSP90B1_7	+304.207EEEAIQLDGLNASQIR	P14625	HSP90B1	Endoplasmin	-0.0741608	88	P14625	HSP90B1	OID20829	HSP90B1
ANGPTL3_3	+304.207DLLQTVEDQYK+304.207	Q9Y5C1	ANGPTL3	Angiopoietin-related protein 3	0.777465	88	Q9Y5C1	ANGPTL3	OID20407	ANGPTL3
SERPINA4_4	+304.207EIEEVLTPEM+15.995LMR	P29622	SERPINA4	Kallistatin	0.770963	78	P29622	SERPINA4	OID30774	SERPINA4
SERPINA3_16	+304.207M+15.995EEVEAM+15.995LLPETLK+304.207	P01011	SERPINA3	Alpha-1-antichymotrypsin	0.834684	88	P01011	SERPINA3	OID30786	SERPINA3
MCAM_2	+304.207EAEEETTNDNGVLVLEPARK+304.207	P43121	MCAM	Cell surface glycoprotein MUC18	0.731159	88	P43121	MCAM	OID20343	MCAM
TGFB1_1	+304.207DNTLQVDINGFTTGR	P01137	TGFB1	Transforming growth factor beta-1 proprotein	0.425087	41	P01137	TGFB1	OID20621	TGFB1
TF_15	+304.207SASDLTWDNLK+304.207	P02787	TF	Serotransferrin	0.406891	88	P02787	TF	OID30783	TF
PCDH1_3	+304.207TGDIFTTETSIDR	Q08174	PCDH1	Protocadherin-1	0.318588	88	Q08174	PCDH1	OID20614	PCDH1
IGF2R_8	+304.207EDLLC+57.021GATDGK+304.207	P11717	IGF2R	Cation-independent mannose-6-phosphate receptor	0.308337	88	P11717	IGF2R	OID21146	IGF2R
CST3_1	+304.207LVGGPMDASVEEEGVR	P01034	CST3	Cystatin-C	0.668592	88	P01034	CST3	OID20400	CST3
CD109_4	+304.207VQITAIGDVLGPSINGLASLIR	Q6YHK3	CD109	CD109 antigen	0.68284	88	Q6YHK3	CD109	OID21108	CD109
PTPN6_2	+304.207DLSGLDAETLLK+304.207	P29350	PTPN6	Tyrosine-protein phosphatase non-receptor type 6	0.849754	57	P29350	PTPN6	OID20717	PTPN6
ACE_5	+304.207SM+15.995YETPSLEQDLER	P12821	ACE	Angiotensin-converting enzyme	0.513561	88	P12821	ACE	OID30696	ACE
SERPINF1_8	+304.207LQSLFDSPDFSK+304.207	P36955	SERPINF1	Pigment epithelium-derived factor	0.597672	88	P36955	SERPINF1	OID30757	SERPINF1
SERPINA4_5	+304.207DVLMVLVNYIYFK+304.207	P29622	SERPINA4	Kallistatin	0.758779	88	P29622	SERPINA4	OID30774	SERPINA4
MPO_1	+304.207FPTDQLTPDQER	P05164	MPO	Myeloperoxidase	0.651538	25	P05164	MPO	OID21100	MPO
CDH5_4	+304.207DWIWNQMHIDEEK+304.207	P33151	CDH5	Cadherin-5	0.746749	88	P33151	CDH5	OID20243	CDH5
ITGB1_2	+304.207FC+57.021EC+57.021DNFNC+57.021DR	P05556	ITGB1	Integrin beta-1	0.506923	88	P05556	ITGB1	OID20376	ITGB1
ITIH3_13	+304.207GHGATNDLTFTEEVDM+15.995K+304.207	Q06033	ITIH3	Inter-alpha-trypsin inhibitor heavy chain H3	0.733296	88	Q06033	ITIH3	OID20352	ITIH3
APOB_47	+304.207VPLLLSEPINIIDALEMR	P04114	APOB	Apolipoprotein B-100	-0.150048	88	P04114	APOB	OID30673	APOB
AK2_1	+304.207LDSVIEFSIPDSLLIR	P54819	AK2	Adenylate kinase 2, mitochondrial	0.869131	88	P54819	AK2	OID31142	AK2
CD163_3	+304.207EDAGVIC+57.021SEFMSLR	Q86VB7	CD163	Scavenger receptor cysteine-rich type 1 protein M130	0.886425	88	Q86VB7	CD163	OID20360	CD163
SIRPA_1	+304.207NGNELSDFQTNVDPVGESVSYSIHSTAK+304.207	P78324	SIRPA	Tyrosine-protein phosphatase non-receptor type substrate 1	0.0981508	37	P78324	SIRPA	OID20304	SIRPA
MRC1_3	+304.207WMDDTC+57.021DSK+304.207	P22897	MRC1	Macrophage mannose receptor 1	0.674668	88	P22897	MRC1	OID30694	MRC1
TPM3_4	+304.207IQVLQQQADDAEER	P06753-2;P06753-6	TPM3	Isoform 2 of Tropomyosin alpha-3 chain;Isoform 6 of Tropomyosin alpha-3 chain	0.0529217	88	P06753	TPM3	OID30058	TPM3
EFEMP1_2	+304.207LNC+57.021EDIDEC+57.021R	Q12805	EFEMP1	EGF-containing fibulin-like extracellular matrix protein 1	0.693565	88	Q12805	EFEMP1	OID20414	EFEMP1
LAMB1_8	+304.207YSDIEPSTEGEVIFR	P07942	LAMB1	Laminin subunit beta-1	0.148107	76	P07942	LAMB1	OID30280	LAMB1
PI16_1	+304.207WDEELAAFAK+304.207	Q6UXB8	PI16	Peptidase inhibitor 16	0.827058	88	Q6UXB8	PI16	OID30676	PI16
VCAM1_4	+304.207M+15.995EDSGVYLC+57.021EGINQAGR	P19320	VCAM1	Vascular cell adhesion protein 1	0.710841	88	P19320	VCAM1	OID20396	VCAM1
C1S_14	+304.207VEDPESTLFGSVIR	P09871	C1S	Complement C1s subcomponent	0.441584	88	P09871	C1S	OID30731	C1S
APOB_48	+304.207YEVDQQIQVLM+15.995DK+304.207	P04114	APOB	Apolipoprotein B-100	-0.156423	88	P04114	APOB	OID30673	APOB
RGCC_1	+304.207ELEAFIADLDK+304.207	Q9H4X1	RGCC	Regulator of cell cycle RGCC	0.843636	76	Q9H4X1	RGCC	OID31060	RGCC
ANPEP_3	+304.207EVVLQWFTENSK+304.207	P15144	ANPEP	Aminopeptidase N	0.693955	88	P15144	ANPEP	OID20350	ANPEP
PDGFRB_1	+304.207EVDSDAYYVYR	P09619	PDGFRB	Platelet-derived growth factor receptor beta	0.804352	88	P09619	PDGFRB	OID20268	PDGFRB
C7_13	+304.207QNDFNSVEEK+304.207	P10643	C7	Complement component C7	0.761574	88	P10643	C7	OID30766	C7
ICAM1_3	+304.207DGTFPLPIGESVTVTR	P05362	ICAM1	Intercellular adhesion molecule 1	0.76227	88	P05362	ICAM1	OID20411	ICAM1
TBCA_2	+304.207AEDGENYDIK+304.207	O75347	TBCA	Tubulin-specific chaperone A	0.723037	42	O75347	TBCA	OID30616	TBCA
MRC1_4	+304.207WM+15.995DDTC+57.021DSK+304.207	P22897	MRC1	Macrophage mannose receptor 1	0.692649	52	P22897	MRC1	OID30694	MRC1
TF_16	+304.207SAGWNIPIGLLYC+57.021DLPEPR	P02787	TF	Serotransferrin	0.331612	88	P02787	TF	OID30783	TF
MBL2_6	+304.207FFLTNGEIMTFEK+304.207	P11226	MBL2	Mannose-binding protein C	0.969907	88	P11226	MBL2	OID30759	MBL2
C3_61	+304.207VYAYYNLEESC+57.021TR	P01024	C3	Complement C3	0.460956	88	P01024	C3	OID30776	C3
ITIH4_19	+304.207ANTVQEATFQM+15.995ELPK+304.207	Q14624;Q14624-2	ITIH4	Inter-alpha-trypsin inhibitor heavy chain H4;Isoform 2 of Inter-alpha-trypsin inhibitor heavy chain H4	0.407242	88	Q14624	ITIH4	OID30762	ITIH4
APOB_49	+304.207YEGLQEWEGK+304.207	P04114	APOB	Apolipoprotein B-100	-0.167042	88	P04114	APOB	OID30673	APOB
P4HB_4	+304.207EADDIVNWLK+304.207	P07237	P4HB	Protein disulfide-isomerase	0.592734	88	P07237	P4HB	OID21509	P4HB
C5_25	+304.207LSMDIDVSYK+304.207	P01031	C5	Complement C5	0.49993	88	P01031	C5	OID30744	C5
SERPINF1_9	+304.207YGLDSDLSC+57.021K+304.207	P36955	SERPINF1	Pigment epithelium-derived factor	0.597601	88	P36955	SERPINF1	OID30757	SERPINF1
GLOD4_1	+304.207LLDDAMAADK+304.207	Q9HC38-2	GLOD4	Isoform 2 of Glyoxalase domain-containing protein 4	0.762072	88	Q9HC38	GLOD4	OID20710	GLOD4
FN1_37	+304.207ESVPISDTIIPAVPPPTDLRFTNIGPDTMR	P02751-3;P02751-1;P02751-5;P02751-10	FN1	Isoform 3 of Fibronectin;Isoform 1 of Fibronectin;Isoform 5 of Fibronectin;Isoform 10 of Fibronectin	0.346705	88	P02751	FN1	OID30787	FN1
KRT17_1	+304.207DAEDWFFSK+304.207	Q04695	KRT17	Keratin, type I cytoskeletal 17	0.0525486	71	Q04695	KRT17	OID30092	KRT17
MSTN_1	+304.207ELIDQYDVQR	O14793	MSTN	Growth/differentiation factor 8	0.74189	88	O14793	MSTN	OID20115	MSTN
APOA1_14	+304.207WQEEMELYR	P02647	APOA1	Apolipoprotein A-I	0.747124	88	P02647	APOA1	OID30769	APOA1
ORM1_5	+304.207SDVVYTDWK+304.207	P02763	ORM1	Alpha-1-acid glycoprotein 1	0.708608	88	P02763	ORM1	OID30768	ORM1
A1BG_7	+304.207LHDNQNGWSGDSAPVELILSDETLPAPEFSPEPESGRALR	P04217;P04217-2	A1BG	Alpha-1B-glycoprotein;Isoform 2 of Alpha-1B-glycoprotein	0.239797	76	P04217	A1BG	OID30771	A1BG
ITIH3_14	+304.207STSIVIMLTDGDANVGESR	Q06033	ITIH3	Inter-alpha-trypsin inhibitor heavy chain H3	0.555158	88	Q06033	ITIH3	OID20352	ITIH3
NRP2_3	+304.207DWEYIQDPR	O60462	NRP2	Neuropilin-2	0.652986	88	O60462	NRP2	OID21081	NRP2
ITIH3_15	+304.207EVSFDVELPK+304.207	Q06033	ITIH3	Inter-alpha-trypsin inhibitor heavy chain H3	0.804357	88	Q06033	ITIH3	OID20352	ITIH3
APOB_50	+304.207VELEVPQLC+57.021SFILK+304.207	P04114	APOB	Apolipoprotein B-100	-0.179229	88	P04114	APOB	OID30673	APOB
CA2_3	+304.207ILNNGHAFNVEFDDSQDK+304.207	P00918	CA2	Carbonic anhydrase 2	0.900144	88	P00918	CA2	OID21149	CA2
FN1_38	+304.207GFNC+57.021ESK+304.207PEAEETC+57.021FDK+304.207	P02751-3;P02751-1;P02751-5;P02751-10	FN1	Isoform 3 of Fibronectin;Isoform 1 of Fibronectin;Isoform 5 of Fibronectin;Isoform 10 of Fibronectin	0.54905	88	P02751	FN1	OID30787	FN1
CTSF_1	+304.207FSDLTEEEFR	Q9UBX1	CTSF	Cathepsin F	0.819538	88	Q9UBX1	CTSF	OID21500	CTSF
VWF_14	+304.207DGTVTTDWK+304.207	P04275	VWF	von Willebrand factor	0.686996	88	P04275	VWF	OID20256	VWF
SEMA3F_2	+304.207DYPDEVINFMR	Q13275-2	SEMA3F	Isoform 2 of Semaphorin-3F	0.0275239	62	Q13275	SEMA3F	OID20186	SEMA3F
BTD_5	+304.207GDMFLVANLGTK+304.207	P43251	BTD	Biotinidase	0.570515	88	P43251	BTD	OID30754	BTD
PPIB_2	+304.207DFMIQGGDFTR	P23284	PPIB	Peptidyl-prolyl cis-trans isomerase B	0.776355	88	P23284	PPIB	OID20331	PPIB
APOB_51	+304.207LDFSSQADLR	P04114	APOB	Apolipoprotein B-100	-0.165457	88	P04114	APOB	OID30673	APOB
FN1_39	+304.207PEAEETC+57.021FDK+304.207	P02751-3;P02751-1;P02751-5;P02751-10	FN1	Isoform 3 of Fibronectin;Isoform 1 of Fibronectin;Isoform 5 of Fibronectin;Isoform 10 of Fibronectin	0.437341	88	P02751	FN1	OID30787	FN1
LCP1_12	+304.207GSVSDEEM+15.995M+15.995ELR	P13796	LCP1	Plastin-2	0.255433	88	P13796	LCP1	OID30367	LCP1
LCP1_13	+304.207EGESLEDLMK+304.207	P13796	LCP1	Plastin-2	0.516414	88	P13796	LCP1	OID30367	LCP1
ITIH1_17	+304.207EVAFDLEIPK+304.207	P19827	ITIH1	Inter-alpha-trypsin inhibitor heavy chain H1	0.317725	88	P19827	ITIH1	OID30722	ITIH1
CFHR4_2	+304.207YVTC+57.021SNGDWSEPPR	Q92496	CFHR4	Complement factor H-related protein 4	0.951375	88	Q92496	CFHR4	OID30758	CFHR4
GLOD4_2	+304.207ELPDLEDLMK+304.207	Q9HC38-2	GLOD4	Isoform 2 of Glyoxalase domain-containing protein 4	0.870375	79	Q9HC38	GLOD4	OID20710	GLOD4
SERPINA5_2	+304.207TLYLADTFPTNFR	P05154	SERPINA5	Plasma serine protease inhibitor	0.503663	88	P05154	SERPINA5	OID30763	SERPINA5
SPINK5_3	+304.207ENDPIQGPDGK+304.207	Q9NQ38;Q9NQ38-3	SPINK5	Serine protease inhibitor Kazal-type 5;Isoform long of Serine protease inhibitor Kazal-type 5	0.535047	68	Q9NQ38	SPINK5	OID21148	SPINK5
CFI_12	+304.207GLETSLAEC+57.021TFTK+304.207	P05156	CFI	Complement factor I	0.738949	88	P05156	CFI	OID30772	CFI
EHD3_1	+304.207LFEAEEQDLFR	Q9NZN3	EHD3	EH domain-containing protein 3	0.840407	88	Q9NZN3	EHD3	OID30229	EHD3
CNDP1_7	+304.207EWVAIESDSVQPVPR	Q96KN2	CNDP1	Beta-Ala-His dipeptidase	0.831461	88	Q96KN2	CNDP1	OID20347	CNDP1
F11_3	+304.207DIYVDLDM+15.995K+304.207	P03951	F11	Coagulation factor XI	0.547702	88	P03951	F11	OID30773	F11
ITIH4_20	+304.207ANTVQEATFQMELPK+304.207	Q14624;Q14624-2	ITIH4	Inter-alpha-trypsin inhibitor heavy chain H4;Isoform 2 of Inter-alpha-trypsin inhibitor heavy chain H4	0.395601	88	Q14624	ITIH4	OID30762	ITIH4
CDHR2_4	+304.207EAIDPALEGR	Q9BYE9	CDHR2	Cadherin-related family member 2	0.946958	76	Q9BYE9	CDHR2	OID21282	CDHR2
COL6A3_13	+304.207VVESLDVGQDR	P12111-4;P12111	COL6A3	Isoform 4 of Collagen alpha-3(VI) chain;Collagen alpha-3(VI) chain	0.222782	88	P12111	COL6A3	OID20292	COL6A3
APOD_1	+304.207MTVTDQVNC+57.021PK+304.207	P05090	APOD	Apolipoprotein D	0.795375	88	P05090	APOD	OID30746	APOD
NOTCH3_1	+304.207DC+57.021LQDPGGGFR	Q9UM47	NOTCH3	Neurogenic locus notch homolog protein 3	0.612585	79	Q9UM47	NOTCH3	OID20253	NOTCH3
IGF2R_9	+304.207C+57.021DEDEDIGRPQVFSEVR	P11717	IGF2R	Cation-independent mannose-6-phosphate receptor	0.436336	76	P11717	IGF2R	OID21146	IGF2R
LCP1_14	+304.207GSVSDEEM+15.995MELR	P13796	LCP1	Plastin-2	0.292553	47	P13796	LCP1	OID30367	LCP1
SERPINA4_6	+304.207EIEEVLTPEMLMR	P29622	SERPINA4	Kallistatin	0.807457	88	P29622	SERPINA4	OID30774	SERPINA4
ASGR2_1	+304.207WVDGTDYR	P07307	ASGR2	Asialoglycoprotein receptor 2	0.694272	88	P07307	ASGR2	OID30679	ASGR2
CFB_19	+304.207EELLPAQDIK+304.207	P00751	CFB	Complement factor B	0.848315	88	P00751	CFB	OID30755	CFB
LCP1_15	+304.207EGESLEDLM+15.995K+304.207	P13796	LCP1	Plastin-2	0.654257	88	P13796	LCP1	OID30367	LCP1
F10_6	+304.207NTEQEEGGEAVHEVEVVIK+304.207	P00742	F10	Coagulation factor X	0.659719	88	P00742	F10	OID30684	F10
NRP2_4	+304.207SGEIAIDDIR	O60462	NRP2	Neuropilin-2	0.603815	88	O60462	NRP2	OID21081	NRP2
CAT_4	+304.207FNTANDDNVTQVR	P04040	CAT	Catalase	0.856416	88	P04040	CAT	OID30712	CAT
CNTN1_5	+304.207DGEYVVEVR	Q12860	CNTN1	Contactin-1	0.863473	88	Q12860	CNTN1	OID20307	CNTN1
SELL_2	+304.207EDC+57.021VEIYIK+304.207	P14151	SELL	L-selectin	0.690289	88	P14151	SELL	OID30752	SELL
APOB_52	+304.207WNFYYSPQSSPDK+304.207	P04114	APOB	Apolipoprotein B-100	-0.152002	88	P04114	APOB	OID30673	APOB
PCOLCE_3	+304.207FDLEPDTYC+57.021R	Q15113	PCOLCE	Procollagen C-endopeptidase enhancer 1	0.778116	88	Q15113	PCOLCE	OID20384	PCOLCE
PPBP_2	+304.207IC+57.021LDPDAPR	P02775	PPBP	Platelet basic protein	0.899528	88	P02775	PPBP	OID30761	PPBP
CRTAC1_7	+304.207NNRWEDILSDEVNVAR	Q9NQ79	CRTAC1	Cartilage acidic protein 1	0.768839	88	Q9NQ79	CRTAC1	OID20279	CRTAC1
ATRN_7	+304.207DNPMYYC+57.021NK+304.207	O75882	ATRN	Attractin	0.602024	88	O75882-2	ATRN	OID30735	ATRN
MBL2_7	+304.207FFLTNGEIM+15.995TFEK+304.207	P11226	MBL2	Mannose-binding protein C	0.96428	88	P11226	MBL2	OID30759	MBL2
CFB_20	+304.207DISEVVTPR	P00751	CFB	Complement factor B	0.836973	88	P00751	CFB	OID30755	CFB
APOA4_8	+304.207IDQNVEELK+304.207	P06727	APOA4	Apolipoprotein A-IV	0.773326	88	P06727	APOA4	OID30733	APOA4
HSPG2_2	+304.207FDQPDDFK+304.207	P98160	HSPG2	Basement membrane-specific heparan sulfate proteoglycan core protein	0.262724	88	P98160	HSPG2	OID20383	HSPG2
ANXA4_2	+304.207AEIDMLDIR	P09525	ANXA4	Annexin A4	0.844005	45	P09525	ANXA4	OID20123	ANXA4
FN1_40	+304.207NSITLTNLTPGTEYVVSIVALNGR	P02751-3;P02751-1;P02751-5;P02751-10	FN1	Isoform 3 of Fibronectin;Isoform 1 of Fibronectin;Isoform 5 of Fibronectin;Isoform 10 of Fibronectin	0.487243	88	P02751	FN1	OID30787	FN1
LRP1_12	+304.207TVLWPNGLSLDIPAGR	Q07954	LRP1	Prolow-density lipoprotein receptor-related protein 1	0.289616	88	Q07954	LRP1	OID21293	LRP1
LAMB1_9	+304.207TLDGELDEK+304.207	P07942	LAMB1	Laminin subunit beta-1	0.401254	88	P07942	LAMB1	OID30280	LAMB1
ECM1_4	+304.207APYPNYDRDILTIDIGR	Q16610	ECM1	Extracellular matrix protein 1	0.607	88	Q16610	ECM1	OID30736	ECM1
PARK7_3	+304.207GAEEM+15.995ETVIPVDVMR	Q99497	PARK7	Parkinson disease protein 7	0.683061	49	Q99497	PARK7	OID21160	PARK7
APOB_53	+304.207VIGNMGQTMEQLTPELK+304.207	P04114	APOB	Apolipoprotein B-100	-0.164929	88	P04114	APOB	OID30673	APOB
ECM1_5	+304.207AWEDTLDK+304.207	Q16610	ECM1	Extracellular matrix protein 1	0.631136	88	Q16610	ECM1	OID30736	ECM1
APOA4_9	+304.207LAPLAEDVR	P06727	APOA4	Apolipoprotein A-IV	0.779913	88	P06727	APOA4	OID30733	APOA4
PROS1_6	+304.207SC+57.021EVVSVC+57.021LPLNLDTK+304.207	P07225	PROS1	Vitamin K-dependent protein S	0.379805	88	P07225	PROS1	OID30737	PROS1
SEZ6L2_4	+304.207FEAFEEDR	Q6UXD5	SEZ6L2	Seizure 6-like protein 2	0.721242	80	Q6UXD5	SEZ6L2	OID21289	SEZ6L2
HRG_6	+304.207YK+304.207EENDDFASFR	P04196	HRG	Histidine-rich glycoprotein	0.573368	88	P04196	HRG	OID30770	HRG
APOB_54	+304.207LEVANMQAELVAK+304.207	P04114	APOB	Apolipoprotein B-100	-0.177186	88	P04114	APOB	OID30673	APOB
VWF_15	+304.207IC+57.021M+15.995DEDGNEK+304.207	P04275	VWF	von Willebrand factor	0.70201	65	P04275	VWF	OID20256	VWF
PLG_15	+304.207TPENYPNAGLTMNYC+57.021R	P00747	PLG	Plasminogen	0.536209	88	P00747	PLG	OID30785	PLG
C4BPB_2	+304.207NLC+57.021EAMENFMQQLK+304.207	P20851	C4BPB	C4b-binding protein beta chain	0.408369	88	P20851	C4BPB	OID21481	C4BPB
A1BG_8	+304.207VTLTC+57.021VAPLSGVDFQLR	P04217;P04217-2	A1BG	Alpha-1B-glycoprotein;Isoform 2 of Alpha-1B-glycoprotein	0.486433	88	P04217	A1BG	OID30771	A1BG
APOB_55	+304.207LAPGELTIIL	P04114	APOB	Apolipoprotein B-100	-0.117555	88	P04114	APOB	OID30673	APOB
TF_17	+304.207C+57.021DEWSVNSVGK+304.207	P02787	TF	Serotransferrin	0.291837	88	P02787	TF	OID30783	TF
C3_62	+304.207PNLSYIIGK+304.207	P01024	C3	Complement C3	0.465253	88	P01024	C3	OID30776	C3
APOA1_15	+304.207WQEEM+15.995ELYR	P02647	APOA1	Apolipoprotein A-I	0.749246	88	P02647	APOA1	OID30769	APOA1
SERPINA4_7	+304.207EIEEVLTPEM+15.995LM+15.995R	P29622	SERPINA4	Kallistatin	0.766158	88	P29622	SERPINA4	OID30774	SERPINA4
C4BPB_3	+304.207NLC+57.021EAMENFM+15.995QQLK+304.207	P20851	C4BPB	C4b-binding protein beta chain	0.404318	88	P20851	C4BPB	OID21481	C4BPB
ITGB1_3	+304.207C+57.021DDLEALK+304.207	P05556	ITGB1	Integrin beta-1	0.556816	88	P05556	ITGB1	OID20376	ITGB1
ANXA3_3	+304.207SEIDLLDIR	P12429	ANXA3	Annexin A3	0.894304	80	P12429	ANXA3	OID21036	ANXA3
PROC_4	+304.207WELDLDIK+304.207	P04070	PROC	Vitamin K-dependent protein C	0.689092	88	P04070	PROC	OID20402	PROC
NCAM2_2	+304.207MILEIAPTSDNDFGR	O15394	NCAM2	Neural cell adhesion molecule 2	0.60815	88	O15394	NCAM2	OID21095	NCAM2
PLG_16	+304.207TPENYPNAGLTM+15.995NYC+57.021R	P00747	PLG	Plasminogen	0.490737	88	P00747	PLG	OID30785	PLG
VWF_16	+304.207VTILVEGGEIELFDGEVNVK+304.207	P04275	VWF	von Willebrand factor	0.511085	74	P04275	VWF	OID20256	VWF
WARS1_5	+304.207DEIDSAVK+304.207	P23381	WARS1	Tryptophan--tRNA ligase, cytoplasmic	0.792248	44	P23381	WARS1	OID21084	WARS
ECM1_6	+304.207QGETLNFLEIGYSR	Q16610	ECM1	Extracellular matrix protein 1	0.53312	88	Q16610	ECM1	OID30736	ECM1
C1R_9	+304.207DYFIATC+57.021K+304.207	P00736	C1R	Complement C1r subcomponent	0.480216	88	P00736	C1R	OID30753	C1R
GSN_8	+304.207EVQGFESATFLGYFK+304.207	P06396;P06396-2	GSN	Gelsolin;Isoform 2 of Gelsolin	0.718321	88	P06396	GSN	OID30714	GSN
CST3_2	+304.207LVGGPM+15.995DASVEEEGVR	P01034	CST3	Cystatin-C	0.623525	88	P01034	CST3	OID20400	CST3
SERPINC1_15	+304.207IEDGFSLK+304.207	P01008	SERPINC1	Antithrombin-III	0.528894	88	P01008	SERPINC1	OID30789	SERPINC1
IGFBP3_2	+304.207C+57.021QPSPDEARPLQALLDGR	P17936	IGFBP3	Insulin-like growth factor-binding protein 3	0.699782	88	P17936	IGFBP3	OID20398	IGFBP3
CFB_21	+304.207VSEADSSNADWVTK+304.207QLNEINYEDHK+304.207	P00751	CFB	Complement factor B	0.0541444	33	P00751	CFB	OID30755	CFB
DKK3_3	+304.207QELEDLER	Q9UBP4	DKK3	Dickkopf-related protein 3	0.67215	88	Q9UBP4	DKK3	OID20264	DKK3
GC_18	+304.207ELSSFIDK+304.207	P02774	GC	Vitamin D-binding protein	-0.18675	88	P02774	GC	OID30780	GC
PZP_8	+304.207QGIPFFAQVLLVDGK+304.207	P20742	PZP	Pregnancy zone protein	0.970307	88	P20742	PZP	OID30730	PZP
C3_63	+304.207ADIGC+57.021TPGSGK+304.207	P01024	C3	Complement C3	0.393329	88	P01024	C3	OID30776	C3
APOA1_16	+304.207AELQEGAR	P02647	APOA1	Apolipoprotein A-I	0.734954	88	P02647	APOA1	OID30769	APOA1
APOD_2	+304.207NILTSNNIDVK+304.207	P05090	APOD	Apolipoprotein D	0.808513	88	P05090	APOD	OID30746	APOD
CTBS_4	+304.207DIIDPAFR	Q01459	CTBS	Di-N-acetylchitobiase	0.653288	88	Q01459	CTBS	OID30710	CTBS
SERPINC1_16	+304.207DIPMNPMC+57.021IYR	P01008	SERPINC1	Antithrombin-III	0.474598	88	P01008	SERPINC1	OID30789	SERPINC1
TPT1_1	+304.207EIADGLC+57.021LEVEGK+304.207	P13693	TPT1	Translationally-controlled tumor protein	0.0930436	54	P13693	TPT1	OID20476	TPT1
F2_18	+304.207ITDNMFC+57.021AGYK+304.207PDEGK+304.207	P00734	F2	Prothrombin	0.52442	88	P00734	F2	OID30723	F2
PLG_17	+304.207VIPAC+57.021LPSPNYVVADR	P00747	PLG	Plasminogen	0.5721	88	P00747	PLG	OID30785	PLG
FN1_41	+304.207VTWAPPPSIDLTNFLVR	P02751-3;P02751-1;P02751-5;P02751-10	FN1	Isoform 3 of Fibronectin;Isoform 1 of Fibronectin;Isoform 5 of Fibronectin;Isoform 10 of Fibronectin	0.571997	88	P02751	FN1	OID30787	FN1
CES2_1	+304.207IQELEEPEER	O00748	CES2	Cocaine esterase	0.333973	66	O00748	CES2	OID21366	CES2
ITGAV_1	+304.207DDPLEFK+304.207	P06756	ITGAV	Integrin alpha-V	0.789006	44	P06756	ITGAV	OID21416	ITGAV
ITGB1_4	+304.207DDLENVK+304.207	P05556	ITGB1	Integrin beta-1	0.558075	88	P05556	ITGB1	OID20376	ITGB1
SCG3_1	+304.207EDYDLSK+304.207	Q8WXD2	SCG3	Secretogranin-3	0.814235	44	Q8WXD2	SCG3	OID20728	SCG3
LRP1_13	+304.207ITWPNGLTLDYVTER	Q07954	LRP1	Prolow-density lipoprotein receptor-related protein 1	0.306083	88	Q07954	LRP1	OID21293	LRP1
GSN_9	+304.207DSQEEEK+304.207	P06396;P06396-2	GSN	Gelsolin;Isoform 2 of Gelsolin	0.738873	88	P06396	GSN	OID30714	GSN
SERPINC1_17	+304.207EVPLNTIIFM+15.995GR	P01008	SERPINC1	Antithrombin-III	0.570034	88	P01008	SERPINC1	OID30789	SERPINC1
GALNT2_2	+304.207EDWNEIDPIK+304.207	Q10471	GALNT2	Polypeptide N-acetylgalactosaminyltransferase 2	0.369553	55	Q10471	GALNT2	OID21423	GALNT2
PTPRS_4	+304.207DFLPVDPSASNGR	Q13332-6	PTPRS	Isoform 2 of Receptor-type tyrosine-protein phosphatase S	0.595652	45	Q13332	PTPRS	OID20306	PTPRS
AGT_4	+304.207VGEVLNSIFFELEADEREPTESTQQLNK+304.207	P01019	AGT	Angiotensinogen	0.0561624	88	P01019	AGT	OID30709	AGT
KLKB1_6	+304.207VAEYMDWILEK+304.207	P03952	KLKB1	Plasma kallikrein	0.824416	88	P03952	KLKB1	OID30760	KLKB1
ANXA4_3	+304.207DLIDDLK+304.207	P09525	ANXA4	Annexin A4	0.863514	71	P09525	ANXA4	OID20123	ANXA4
APOB_56	+304.207INNQLTLDSNTK+304.207	P04114	APOB	Apolipoprotein B-100	-0.161935	88	P04114	APOB	OID30673	APOB
CLU_6	+304.207EGDDDRTVC+57.021R	P10909	CLU	Clusterin	0.328257	76	P10909	CLU	OID30732	CLU
C3_64	+304.207C+57.021AEENC+57.021FIQK+304.207	P01024	C3	Complement C3	0.428428	88	P01024	C3	OID30776	C3
TF_18	+304.207ASYLDC+57.021IR	P02787	TF	Serotransferrin	0.304799	88	P02787	TF	OID30783	TF
ITIH3_16	+304.207GHGATNDLTFTEEVDMK+304.207	Q06033	ITIH3	Inter-alpha-trypsin inhibitor heavy chain H3	0.796872	88	Q06033	ITIH3	OID20352	ITIH3
BTD_6	+304.207ILSGDPYC+57.021EK+304.207	P43251	BTD	Biotinidase	0.554894	88	P43251	BTD	OID30754	BTD
GGH_1	+304.207SINGILFPGGSVDLR	Q92820	GGH	Gamma-glutamyl hydrolase	0.748917	88	Q92820	GGH	OID20416	GGH
PLG_18	+304.207FSPATHPSEGLEENYC+57.021RNPDNDPQGPWC+57.021YTTDPEK+304.207	P00747	PLG	Plasminogen	0.536702	88	P00747	PLG	OID30785	PLG
PLG_19	+304.207VQSTELC+57.021AGHLAGGTDSC+57.021QGDSGGPLVC+57.021FEK+304.207	P00747	PLG	Plasminogen	0.559913	88	P00747	PLG	OID30785	PLG
CHGA_5	+304.207AEGNNQAPGEEEEEEEEATNTHPPASLPSQK+304.207	P10645	CHGA	Chromogranin-A	0.877211	76	P10645	CHGA	OID30403	CHGA
MRC1_5	+304.207DSTFSAWTGLNDVNSEHTFLWTDGR	P22897	MRC1	Macrophage mannose receptor 1	0.745747	88	P22897	MRC1	OID30694	MRC1
PON1_9	+304.207FDVSSFNPHGISTFTDEDNAM+15.995YLLVVNHPDAK+304.207	P27169	PON1	Serum paraoxonase/arylesterase 1	0.800623	88	P27169	PON1	OID30704	PON1
TTR_5	+304.207AADDTWEPFASGK+304.207TSESGELHGLTTEEEFVEGIYK+304.207VEIDTK+304.207	P02766	TTR	Transthyretin	0.229879	88	P02766	TTR	OID30782	TTR
CNDP1_8	+304.207GTVC+57.021FYGHLDVQPADRGDGWLTDPYVLTEVDGK+304.207	Q96KN2	CNDP1	Beta-Ala-His dipeptidase	0.835018	88	Q96KN2	CNDP1	OID20347	CNDP1
LAMB1_10	+304.207QC+57.021NEVEPGYYFATLDHYLYEAEEANLGPGVSIVER	P07942	LAMB1	Laminin subunit beta-1	0.248601	65	P07942	LAMB1	OID30280	LAMB1
GP1BA_1	+304.207LQVDGTLPVLGTLDLSHNQLQSLPLLGQTLPALTVLDVSFNR	P07359	GP1BA	Platelet glycoprotein Ib alpha chain	0.0894053	76	P07359	GP1BA	OID20381	GP1BA
TF_19	+304.207C+57.021DEWSVNSVGK+304.207IEC+57.021VSAETTEDC+57.021IAK+304.207	P02787	TF	Serotransferrin	0.403687	78	P02787	TF	OID30783	TF
MASP1_12	+304.207VSNYVDWVWEQMGLPQSVVEPQVER	P48740-2	MASP1	Isoform 2 of Mannan-binding lectin serine protease 1	0.235714	64	P48740	MASP1	OID20954	MASP1
SERPINC1_18	+304.207IEDGFSLK+304.207EQLQDMGLVDLFSPEK+304.207	P01008	SERPINC1	Antithrombin-III	0.0986408	88	P01008	SERPINC1	OID30789	SERPINC1
SERPINC1_19	+304.207ELTPEVLQEWLDELEEM+15.995M+15.995LVVHMPR	P01008	SERPINC1	Antithrombin-III	0.49958	88	P01008	SERPINC1	OID30789	SERPINC1
GC_19	+304.207LAQK+304.207VPTADLEDVLPLAEDITNILSK+304.207	P02774	GC	Vitamin D-binding protein	0.138381	88	P02774	GC	OID30780	GC
APOB_57	+304.207TLADLTLLDSPIK+304.207VPLLLSEPINIIDALEM+15.995R	P04114	APOB	Apolipoprotein B-100	-0.183086	88	P04114	APOB	OID30673	APOB
FN1_42	+304.207TEIDK+304.207PSQMQVTDVQDNSISVK+304.207	P02751-3;P02751-1;P02751-5;P02751-10	FN1	Isoform 3 of Fibronectin;Isoform 1 of Fibronectin;Isoform 5 of Fibronectin;Isoform 10 of Fibronectin	0.584686	88	P02751	FN1	OID30787	FN1
CDH5_5	+304.207ESIVQVHIEVLDENDNAPEFAK+304.207	P33151	CDH5	Cadherin-5	0.573304	78	P33151	CDH5	OID20243	CDH5
C5_26	+304.207QLQFALPDSLTTWEIQGVGISNTGIC+57.021VADTVK+304.207	P01031	C5	Complement C5	0.159522	88	P01031	C5	OID30744	C5
TTR_6	+304.207TSESGELHGLTTEEEFVEGIYK+304.207	P02766	TTR	Transthyretin	0.593568	88	P02766	TTR	OID30782	TTR
CNTN1_6	+304.207GFGPIFEEQPINTIYPEESLEGK+304.207	Q12860	CNTN1	Contactin-1	0.706154	25	Q12860	CNTN1	OID20307	CNTN1
GAPDH_2	+304.207VDIVAINDPFIDLNYMVYMFQYDSTHGK+304.207	P04406	GAPDH	Glyceraldehyde-3-phosphate dehydrogenase	0.382216	88	P04406	GAPDH	OID30600	GAPDH
C1S_15	+304.207GFQVVVTLRREDFDVEAADSAGNC+57.021LDSLVFVAGDR	P09871	C1S	Complement C1s subcomponent	0.00653452	76	P09871	C1S	OID30731	C1S
SERPINC1_20	+304.207ELTPEVLQEWLDELEEMM+15.995LVVHM+15.995PR	P01008	SERPINC1	Antithrombin-III	0.42614	88	P01008	SERPINC1	OID30789	SERPINC1
DSG2_3	+304.207VLDINDNEPVFTQDVFVGSVEELSAAHTLVMK+304.207	Q14126	DSG2	Desmoglein-2	0.598418	76	Q14126	DSG2	OID21113	DSG2
CRTAC1_8	+304.207DRQGNAIGVTAC+57.021DIDGDGREEIYFLNTNNAFSGVATYTDK+304.207	Q9NQ79	CRTAC1	Cartilage acidic protein 1	0.430478	30	Q9NQ79	CRTAC1	OID20279	CRTAC1
C3_65	+304.207EVVADSVWVDVK+304.207DSC+57.021VGSLVVK+304.207	P01024	C3	Complement C3	0.260857	88	P01024	C3	OID30776	C3
PCSK9_5	+304.207YRADEYQPPDGGSLVEVYLLDTSIQSDHR	Q8NBP7	PCSK9	Proprotein convertase subtilisin/kexin type 9	0.160193	88	Q8NBP7	PCSK9	OID20235	PCSK9
SERPINC1_21	+304.207ELTPEVLQEWLDELEEM+15.995MLVVHMPR	P01008	SERPINC1	Antithrombin-III	0.472106	88	P01008	SERPINC1	OID30789	SERPINC1
CFB_22	+304.207NPREDYLDVYVFGVGPLVNQVNINALASK+304.207	P00751	CFB	Complement factor B	0.766053	88	P00751	CFB	OID30755	CFB
NOTCH3_2	+304.207LEQLC+57.021QAGGQC+57.021VDEDSSHYC+57.021VC+57.021PEGR	Q9UM47	NOTCH3	Neurogenic locus notch homolog protein 3	0.531769	53	Q9UM47	NOTCH3	OID20253	NOTCH3
SAA4_4	+304.207VYLQGLIDC+57.021YLFGNSSTVLEDSK+304.207	P35542	SAA4	Serum amyloid A-4 protein	0.303941	29	P35542	SAA4	OID30726	SAA4
SERPINC1_22	+304.207ELTPEVLQEWLDELEEM+15.995MLVVHM+15.995PR	P01008	SERPINC1	Antithrombin-III	0.572393	88	P01008	SERPINC1	OID30789	SERPINC1
SERPINC1_23	+304.207ELTPEVLQEWLDELEEMMLVVHM+15.995PR	P01008	SERPINC1	Antithrombin-III	0.242552	88	P01008	SERPINC1	OID30789	SERPINC1
SERPINA11_2	+304.207QTYGQVVDC+57.021LPEFSQDTFMVLANYIFFK+304.207	Q86U17	SERPINA11	Serpin A11	0.462016	44	Q86U17	SERPINA11	OID20281	SERPINA11
APOB_58	+304.207ADYVETVLDSTC+57.021SSTVQFLEYELNVLGTHK+304.207	P04114	APOB	Apolipoprotein B-100	-0.198972	88	P04114	APOB	OID30673	APOB
SLC4A1_1	+304.207GELLHSLEGFLDC+57.021SLVLPPTDAPSEQALLSLVPVQR	P02730	SLC4A1	Band 3 anion transport protein	-0.107905	45	P02730	SLC4A1	OID30369	SLC4A1
CHGA_6	+304.207SEALAVDGAGK+304.207PGAEEAQDPEGK+304.207	P10645	CHGA	Chromogranin-A	0.873534	88	P10645	CHGA	OID30403	CHGA
AHCY_1	+304.207DGPLNMILDDGGDLTNLIHTK+304.207	P23526	AHCY	Adenosylhomocysteinase	0.44165	79	P23526	AHCY	OID20199	AHCY
CSF1R_1	+304.207C+57.021DEAQVLQVWDDPYPEVLSQEPFHK+304.207	P07333	CSF1R	Macrophage colony-stimulating factor 1 receptor	0.79019	76	P07333	CSF1R	OID30681	CSF1R
SERPING1_6	+304.207VETNM+15.995AFSPFSIASLLTQVLLGAGENTK+304.207	P05155	SERPING1	Plasma protease C1 inhibitor	0.366877	88	P05155	SERPING1	OID30777	SERPING1
ATRN_8	+304.207LADDLYRYDVDTQMWTILK+304.207	O75882	ATRN	Attractin	0.165027	88	O75882-2	ATRN	OID30735	ATRN
CHL1_3	+304.207GEILLLEC+57.021FAEGLPTPQVDWNK+304.207	O00533-2	CHL1	Isoform 2 of Neural cell adhesion molecule L1-like protein	0.664718	88	O00533	CHL1	OID20366	CHL1
FN1_43	+304.207TNTNVNC+57.021PIEC+57.021FM+15.995PLDVQADR	P02751-3;P02751-1;P02751-5;P02751-10	FN1	Isoform 3 of Fibronectin;Isoform 1 of Fibronectin;Isoform 5 of Fibronectin;Isoform 10 of Fibronectin	0.316396	88	P02751	FN1	OID30787	FN1
MCAM_3	+304.207VLSTLNVLVTPELLETGVEC+57.021TASNDLGK+304.207	P43121	MCAM	Cell surface glycoprotein MUC18	0.517878	88	P43121	MCAM	OID20343	MCAM
AMBP_13	+304.207ETLLQDFRVVAQGVGIPEDSIFTMADR	P02760	AMBP	Protein AMBP	0.434169	88	P02760	AMBP	OID21413	AMBP
SERPINB1_2	+304.207TYGADLASVDFQHASEDAR	P30740	SERPINB1	Leukocyte elastase inhibitor	0.594945	88	P30740	SERPINB1	OID21088	SERPINB1
C3_66	+304.207VQLSNDFDEYIM+15.995AIEQTIK+304.207SGSDEVQVGQQR	P01024	C3	Complement C3	0.270667	88	P01024	C3	OID30776	C3
APOE_8	+304.207WVQTLSEQVQEELLSSQVTQELR	P02649	APOE	Apolipoprotein E	0.212049	88	P02649	APOE	OID30727	APOE
C1S_16	+304.207EDFDVEAADSAGNC+57.021LDSLVFVAGDRQFGPYC+57.021GHGFPGPLNIETK+304.207	P09871	C1S	Complement C1s subcomponent	0.258431	32	P09871	C1S	OID30731	C1S
TNC_3	+304.207TVSGNTVEYALTDLEPATEYTLR	P24821	TNC	Tenascin	0.607933	88	P24821	TNC	OID20359	TNC
B2M_1	+304.207DWSFYLLYYTEFTPTEK+304.207	P61769	B2M	Beta-2-microglobulin	0.792575	88	P61769	B2M	OID30725	B2M
TGFBI_5	+304.207VISTITNNIQQIIEIEDTFETLR	Q15582	TGFBI	Transforming growth factor-beta-induced protein ig-h3	0.507837	88	Q15582	TGFBI	OID20417	TGFBI
MST1_7	+304.207NPDGDSHGPWC+57.021YTM+15.995DPR	P26927	MST1	Hepatocyte growth factor-like protein	0.668627	88	P26927	MST1	OID30713	MST1
GPNMB_3	+304.207DVYVVTDQIPVFVTMFQK+304.207	Q14956	GPNMB	Transmembrane glycoprotein NMB	0.56576	88	Q14956	GPNMB	OID20173	GPNMB
ATRN_9	+304.207ISNSSDTVEC+57.021EC+57.021SENWK+304.207	O75882	ATRN	Attractin	0.376133	88	O75882-2	ATRN	OID30735	ATRN
B4GAT1_1	+304.207EMLDQSNQWGGTALVVPAFEIR	O43505	B4GAT1	Beta-1,4-glucuronyltransferase 1	0.365327	66	O43505	B4GAT1	OID21127	B4GAT1
FAM3C_2	+304.207YFDMWGGDVAPFIEFLK+304.207	Q92520	FAM3C	Protein FAM3C	0.794195	88	Q92520	FAM3C	OID20233	FAM3C
PZP_9	+304.207DLTNFPDNVDQQEEEQGHC+57.021PRPFFIHNGAIYVPLSSNEADIYSFLK+304.207	P20742	PZP	Pregnancy zone protein	0.936142	88	P20742	PZP	OID30730	PZP
C3_67	+304.207VFSLAVNLIAIDSQVLC+57.021GAVK+304.207	P01024	C3	Complement C3	0.335318	88	P01024	C3	OID30776	C3
TYMP_1	+304.207DVTATVDSLPLITASILSK+304.207	P19971	TYMP	Thymidine phosphorylase	0.812018	88	P19971	TYMP	OID20234	TYMP
ALCAM_1	+304.207EMDPVTQLYTMTSTLEYK+304.207	Q13740	ALCAM	CD166 antigen	0.55817	88	Q13740	ALCAM	OID20273	ALCAM
PROS1_7	+304.207ITTGGDVINNGLWNM+15.995VSVEELEHSISIK+304.207	P07225	PROS1	Vitamin K-dependent protein S	0.553144	88	P07225	PROS1	OID30737	PROS1
FGA_7	+304.207PNNPDWGTFEEVSGNVSPGTR	P02671	FGA	Fibrinogen alpha chain	0.687471	88	P02671	FGA	OID30788	FGA
EHD3_2	+304.207DGMLDDDEFALANHLIK+304.207	Q9NZN3	EHD3	EH domain-containing protein 3	0.754284	74	Q9NZN3	EHD3	OID30229	EHD3
SERPINC1_24	+304.207ELTPEVLQEWLDELEEMMLVVHMPR	P01008	SERPINC1	Antithrombin-III	0.38803	88	P01008	SERPINC1	OID30789	SERPINC1
APOB_59	+304.207TLADLTLLDSPIK+304.207VPLLLSEPINIIDALEMR	P04114	APOB	Apolipoprotein B-100	-0.173946	88	P04114	APOB	OID30673	APOB
DBH_1	+304.207DYLIEDGTVHLVYGILEEPFR	P09172	DBH	Dopamine beta-hydroxylase	0.897291	88	P09172	DBH	OID30703	DBH
HYOU1_4	+304.207VPGPVQQALQSAEM+15.995SLDEIEQVILVGGATR	Q9Y4L1	HYOU1	Hypoxia up-regulated protein 1	0.293586	68	Q9Y4L1	HYOU1	OID20300	HYOU1
C1S_17	+304.207VEK+304.207PTADAEAYVFTPNMIC+57.021AGGEK+304.207	P09871	C1S	Complement C1s subcomponent	0.459794	88	P09871	C1S	OID30731	C1S
PDIA4_6	+304.207GESDPAYQQYQDAANNLREDYK+304.207	P13667	PDIA4	Protein disulfide-isomerase A4	0.6911	76	P13667	PDIA4	OID30375	PDIA4
C8B_8	+304.207C+57.021DC+57.021IC+57.021PVGSQGLAC+57.021EVSYR	P07358	C8B	Complement component C8 beta chain	0.619107	88	P07358	C8B	OID30719	C8B
GSN_10	+304.207VPVDPATYGQFYGGDSYIILYNYR	P06396;P06396-2	GSN	Gelsolin;Isoform 2 of Gelsolin	0.449792	88	P06396	GSN	OID30714	GSN
SELP_2	+304.207ALTNEAENWADNEPNNK+304.207	P16109	SELP	P-selectin	0.799804	62	P16109	SELP	OID20379	SELP
SHBG_6	+304.207SC+57.021DVESNPGIFLPPGTQAEFNLR	P04278	SHBG	Sex hormone-binding globulin	0.819027	88	P04278	SHBG	OID30685	SHBG
PDIA3_6	+304.207VVVAENFDEIVNNENK+304.207	P30101	PDIA3	Protein disulfide-isomerase A3	0.397421	80	P30101	PDIA3	OID30573	PDIA3
DSG2_4	+304.207LEDRDNWISVDSVTSEIK+304.207	Q14126	DSG2	Desmoglein-2	0.605776	88	Q14126	DSG2	OID21113	DSG2
CTBS_5	+304.207EIEGSQVTFDVAWSPK+304.207	Q01459	CTBS	Di-N-acetylchitobiase	0.547004	88	Q01459	CTBS	OID30710	CTBS
SPP1_3	+304.207YPDAVATWLNPDPSQK+304.207	P10451	SPP1	Osteopontin	0.805185	88	P10451	SPP1	OID20322	SPP1
PTPRS_5	+304.207ETELPAAAEPGAENALTLQGLK+304.207PDTAYDLQVR	Q13332-6	PTPRS	Isoform 2 of Receptor-type tyrosine-protein phosphatase S	0.607182	88	Q13332	PTPRS	OID20306	PTPRS
C1S_18	+304.207VEK+304.207PTADAEAYVFTPNM+15.995IC+57.021AGGEK+304.207	P09871	C1S	Complement C1s subcomponent	0.446339	88	P09871	C1S	OID30731	C1S
F2_19	+304.207QEC+57.021SIPVC+57.021GQDQVTVAMTPR	P00734	F2	Prothrombin	0.484892	88	P00734	F2	OID30723	F2
APOB_60	+304.207DDK+304.207HEQDM+15.995VNGIMLSVEK+304.207	P04114	APOB	Apolipoprotein B-100	-0.147917	88	P04114	APOB	OID30673	APOB
PROS1_8	+304.207ITTGGDVINNGLWNMVSVEELEHSISIK+304.207	P07225	PROS1	Vitamin K-dependent protein S	0.590674	88	P07225	PROS1	OID30737	PROS1
C5_27	+304.207ETVLTFIDPEGSEVDM+15.995VEEIDHIGIISFPDFK+304.207IPSNPR	P01031	C5	Complement C5	0.464663	43	P01031	C5	OID30744	C5
CLSTN1_2	+304.207AASEFESSEGVFLFPELR	O94985	CLSTN1	Calsyntenin-1	0.298994	70	O94985	CLSTN1	OID20874	CLSTN1
ITIH1_18	+304.207GMADQDGLK+304.207PTIDK+304.207PSEDSPPLEMLGPR	P19827;P19827-2	ITIH1	Inter-alpha-trypsin inhibitor heavy chain H1;Isoform 2 of Inter-alpha-trypsin inhibitor heavy chain H1	0.402101	88	P19827	ITIH1	OID30722	ITIH1
SELL_3	+304.207SLTEEAENWGDGEPNNK+304.207K+304.207	P14151	SELL	L-selectin	0.613716	88	P14151	SELL	OID30752	SELL
GC_20	+304.207HQPQEFPTYVEPTNDEIC+57.021EAFR	P02774	GC	Vitamin D-binding protein	0.0696703	88	P02774	GC	OID30780	GC
PAM_3	+304.207REEEEVLDQGDFYSLLSK+304.207	P19021	PAM	Peptidyl-glycine alpha-amidating monooxygenase	0.248459	88	P19021	PAM	OID20291	PAM
APOM_3	+304.207EELATFDPVDNIVFNMAAGSAPMQLHLR	O95445	APOM	Apolipoprotein M	0.688475	88	O95445	APOM	OID20374	APOM
PGD_2	+304.207DAFDRNPELQNLLLDDFFK+304.207	P52209	PGD	6-phosphogluconate dehydrogenase, decarboxylating	0.671093	88	P52209	PGD	OID30344	PGD
SERPINF2_6	+304.207WFLLEQPEIQVAHFPFK+304.207	P08697	SERPINF2	Alpha-2-antiplasmin	0.545419	88	P08697	SERPINF2	OID30779	SERPINF2
VWF_17	+304.207DETLQDGC+57.021DTHFC+57.021K+304.207	P04275	VWF	von Willebrand factor	0.61833	88	P04275	VWF	OID20256	VWF
ADAMTSL4_1	+304.207VQDGTLC+57.021QPGAPDIC+57.021VAGR	Q6UY14	ADAMTSL4	ADAMTS-like protein 4	0.122203	65	Q6UY14	ADAMTSL4	OID30275	ADAMTSL4
MST1_8	+304.207RC+57.021ADDQPPSILDPPDQVQFEK+304.207	P26927	MST1	Hepatocyte growth factor-like protein	0.232631	48	P26927	MST1	OID30713	MST1
PTPN6_3	+304.207IQNSGDFYDLYGGEK+304.207	P29350	PTPN6	Tyrosine-protein phosphatase non-receptor type 6	0.859677	31	P29350	PTPN6	OID20717	PTPN6
CHI3L1_2	+304.207GNQWVGYDDQESVK+304.207	P36222	CHI3L1	Chitinase-3-like protein 1	0.889067	88	P36222	CHI3L1	OID20399	CHI3L1
PTPRZ1_2	+304.207FAVLYQQLDGEDQTK+304.207	P23471	PTPRZ1	Receptor-type tyrosine-protein phosphatase zeta	0.817442	88	P23471	PTPRZ1	OID30343	PTPRZ1
CFB_23	+304.207DLEIEVVLFHPNYNINGK+304.207	P00751	CFB	Complement factor B	0.837149	88	P00751	CFB	OID30755	CFB
FGL1_3	+304.207QYADC+57.021SEIFNDGYK+304.207	Q08830	FGL1	Fibrinogen-like protein 1	0.909725	88	Q08830	FGL1	OID30702	FGL1
SPARCL1_6	+304.207DQGNQEQDPNISNGEEEEEK+304.207EPGEVGTHNDNQERK+304.207	Q14515	SPARCL1	SPARC-like protein 1	0.670374	88	Q14515	SPARCL1	OID20361	SPARCL1
FN1_44	+304.207QGENGQMMSC+57.021TC+57.021LGNGK+304.207	P02751-3;P02751-1;P02751-5;P02751-10	FN1	Isoform 3 of Fibronectin;Isoform 1 of Fibronectin;Isoform 5 of Fibronectin;Isoform 10 of Fibronectin	0.558613	88	P02751	FN1	OID30787	FN1
C5_28	+304.207C+57.021VEADC+57.021GQMQEELDLTISAETRK+304.207	P01031	C5	Complement C5	0.411011	88	P01031	C5	OID30744	C5
ALCAM_2	+304.207EM+15.995DPVTQLYTMTSTLEYK+304.207	Q13740	ALCAM	CD166 antigen	0.347634	70	Q13740	ALCAM	OID20273	ALCAM
PTPRF_5	+304.207SGALQIESSEESDQGK+304.207	P10586	PTPRF	Receptor-type tyrosine-protein phosphatase F	0.536713	65	P10586	PTPRF	OID20310	PTPRF
B4GALT1_2	+304.207QQLDYGIYVINQAGDTIFNR	P15291	B4GALT1	Beta-1,4-galactosyltransferase 1	0.50391	88	P15291	B4GALT1	OID20780	B4GALT1
CD163_4	+304.207HYC+57.021NHNEDAGVTC+57.021SDGSDLELR	Q86VB7	CD163	Scavenger receptor cysteine-rich type 1 protein M130	0.670952	88	Q86VB7	CD163	OID20360	CD163
PEPD_2	+304.207TVEEIEAC+57.021MAGC+57.021DK+304.207	P12955	PEPD	Xaa-Pro dipeptidase	0.510285	88	P12955	PEPD	OID30688	PEPD
ENPP2_3	+304.207GESHWVDDDC+57.021EEIK+304.207	Q13822-3	ENPP2	Isoform 3 of Ectonucleotide pyrophosphatase/phosphodiesterase family member 2	0.61752	88	Q13822	ENPP2	OID20288	ENPP2
CDH5_6	+304.207DTGENLETPSSFTIK+304.207	P33151	CDH5	Cadherin-5	0.724858	88	P33151	CDH5	OID20243	CDH5
DPEP2_2	+304.207DGLVGAQFWSAYVPC+57.021QTQDR	Q9H4A9	DPEP2	Dipeptidase 2	0.363828	76	Q9H4A9	DPEP2	OID21305	DPEP2
CD84_1	+304.207ADINTQADPYTTTK+304.207	Q9UIB8	CD84	SLAM family member 5	0.463915	88	Q9UIB8	CD84	OID20607	CD84
ATRN_10	+304.207LADDLYRYDVDTQM+15.995WTILK+304.207	O75882	ATRN	Attractin	0.169412	88	O75882-2	ATRN	OID30735	ATRN
ENTPD5_3	+304.207DGFGFADSTVLQLTK+304.207	O75356	ENTPD5	Nucleoside diphosphate phosphatase ENTPD5	0.396122	49	O75356	ENTPD5	OID20104	ENTPD5
DSG2_5	+304.207VLEGMVEENQVNVEVTR	Q14126	DSG2	Desmoglein-2	0.501094	88	Q14126	DSG2	OID21113	DSG2
NENF_1	+304.207YGGEEEDQPIYLAVK+304.207	Q9UMX5	NENF	Neudesin	-0.297297	37	Q9UMX5	NENF	OID31354	NENF
APOH_7	+304.207FIC+57.021PLTGLWPINTLK+304.207	P02749	APOH	Beta-2-glycoprotein 1	0.456553	88	P02749	APOH	OID21072	APOH
FGA_8	+304.207EVTK+304.207EVVTSEDGSDC+57.021PEAMDLGTLSGIGTLDGFR	P02671	FGA	Fibrinogen alpha chain	0.571774	31	P02671	FGA	OID30788	FGA
PROS1_9	+304.207SC+57.021VNAIPDQC+57.021SPLPC+57.021NEDGYM+15.995SC+57.021K+304.207	P07225	PROS1	Vitamin K-dependent protein S	0.403617	57	P07225	PROS1	OID30737	PROS1
ACE_6	+304.207TATC+57.021WSLDPDLTNILASSR	P12821	ACE	Angiotensin-converting enzyme	0.701807	88	P12821	ACE	OID30696	ACE
GC_21	+304.207GQELC+57.021ADYSENTFTEYK+304.207K+304.207	P02774	GC	Vitamin D-binding protein	-0.140168	88	P02774	GC	OID30780	GC
LRP1_14	+304.207LC+57.021NGVQDC+57.021MDGSDEGPHC+57.021R	Q07954	LRP1	Prolow-density lipoprotein receptor-related protein 1	0.265788	88	Q07954	LRP1	OID21293	LRP1
LCN2_1	+304.207SLGLPENHIVFPVPIDQC+57.021IDG	P80188	LCN2	Neutrophil gelatinase-associated lipocalin	0.61503	88	P80188	LCN2	OID20392	LCN2
PGM2_1	+304.207DLTTGYDDSQPDK+304.207K+304.207	Q96G03	PGM2	Phosphopentomutase	0.184783	23	Q96G03	PGM2	OID30904	PGM2
QSOX1_5	+304.207SALYSPSDPLTLLQADTVR	O00391	QSOX1	Sulfhydryl oxidase 1	0.314977	88	O00391	QSOX1	OID30729	QSOX1
DSG2_6	+304.207ILDVNDNIPVVENK+304.207	Q14126	DSG2	Desmoglein-2	0.687844	88	Q14126	DSG2	OID21113	DSG2
SERPINF2_7	+304.207DSFHLDEQFTVPVEM+15.995MQAR	P08697	SERPINF2	Alpha-2-antiplasmin	0.436705	88	P08697	SERPINF2	OID30779	SERPINF2
DKK3_4	+304.207SAVEEM+15.995EAEEAAAK+304.207	Q9UBP4	DKK3	Dickkopf-related protein 3	0.592757	80	Q9UBP4	DKK3	OID20264	DKK3
FN1_45	+304.207DDK+304.207ESVPISDTIIPAVPPPTDLRFTNIGPDTM+15.995R	P02751-3;P02751-1;P02751-5;P02751-10	FN1	Isoform 3 of Fibronectin;Isoform 1 of Fibronectin;Isoform 5 of Fibronectin;Isoform 10 of Fibronectin	0.184507	42	P02751	FN1	OID30787	FN1
CRTAC1_9	+304.207DRQGNAIGVTAC+57.021DIDGDGR	Q9NQ79	CRTAC1	Cartilage acidic protein 1	0.698913	88	Q9NQ79	CRTAC1	OID20279	CRTAC1
DKK3_5	+304.207SAVEEMEAEEAAAK+304.207	Q9UBP4	DKK3	Dickkopf-related protein 3	0.73916	88	Q9UBP4	DKK3	OID20264	DKK3
PROCR_1	+304.207EFLEDTC+57.021VQYVQK+304.207	Q9UNN8	PROCR	Endothelial protein C receptor	0.435279	88	Q9UNN8	PROCR	OID30149	PROCR
PROS1_10	+304.207DVDEC+57.021SLK+304.207PSIC+57.021GTAVC+57.021K+304.207	P07225	PROS1	Vitamin K-dependent protein S	0.616915	88	P07225	PROS1	OID30737	PROS1
TFRC_2	+304.207LFGNMEGDC+57.021PSDWK+304.207	P02786	TFRC	Transferrin receptor protein 1	0.474992	88	P02786	TFRC	OID20369	TFRC
PROS1_11	+304.207SC+57.021VNAIPDQC+57.021SPLPC+57.021NEDGYMSC+57.021K+304.207	P07225	PROS1	Vitamin K-dependent protein S	0.148689	65	P07225	PROS1	OID30737	PROS1
CHGA_7	+304.207RPEDQELESLSAIEAELEK+304.207	P10645	CHGA	Chromogranin-A	0.85553	76	P10645	CHGA	OID30403	CHGA
LCP1_16	+304.207VREITENLMATGDLDQDGR	P13796	LCP1	Plastin-2	0.447783	88	P13796	LCP1	OID30367	LCP1
SERPINA3_17	+304.207MEEVEAM+15.995LLPETLK+304.207	P01011	SERPINA3	Alpha-1-antichymotrypsin	0.849618	88	P01011	SERPINA3	OID30786	SERPINA3
CD55_1	+304.207EIYC+57.021PAPPQIDNGIIQGER	P08174	CD55	Complement decay-accelerating factor	0.546476	88	P08174	CD55	OID20377	CD55
SERPING1_7	+304.207LEDM+15.995EQALSPSVFK+304.207	P05155	SERPING1	Plasma protease C1 inhibitor	0.504544	88	P05155	SERPING1	OID30777	SERPING1
ITIH1_19	+304.207GMADQDGLK+304.207PTIDK+304.207PSEDSPPLEM+15.995LGPR	P19827;P19827-2	ITIH1	Inter-alpha-trypsin inhibitor heavy chain H1;Isoform 2 of Inter-alpha-trypsin inhibitor heavy chain H1	0.329225	88	P19827	ITIH1	OID30722	ITIH1
ICOSLG_2	+304.207AMVGSDVELSC+57.021AC+57.021PEGSR	O75144	ICOSLG	ICOS ligand	0.462682	88	O75144	ICOSLG	OID21351	ICOSLG
PCOLCE_4	+304.207TEESPSAPDAPTC+57.021PK+304.207	Q15113	PCOLCE	Procollagen C-endopeptidase enhancer 1	0.702228	76	Q15113	PCOLCE	OID20384	PCOLCE
PSAP_1	+304.207EIVDSYLPVILDIIK+304.207	P07602-3;P07602	PSAP	Isoform Sap-mu-9 of Prosaposin;Prosaposin	0.477246	88	P07602	PSAP	OID30419	PSAP
PTPRS_6	+304.207HNVDDSLLTTVGSLLEDETYTVR	Q13332-6	PTPRS	Isoform 2 of Receptor-type tyrosine-protein phosphatase S	0.256384	88	Q13332	PTPRS	OID20306	PTPRS
AHSG_11	+304.207VC+57.021QDC+57.021PLLAPLNDTR	P02765	AHSG	Alpha-2-HS-glycoprotein	0.161266	88	P02765	AHSG	OID30706	AHSG
VWF_18	+304.207LPGDIQVVPIGVGPNANVQELER	P04275	VWF	von Willebrand factor	0.625797	88	P04275	VWF	OID20256	VWF
LAMB1_11	+304.207FGYYGDALQQDC+57.021R	P07942	LAMB1	Laminin subunit beta-1	0.00236668	68	P07942	LAMB1	OID30280	LAMB1
F2_20	+304.207RGDAC+57.021EGDSGGPFVMK+304.207	P00734	F2	Prothrombin	0.485614	88	P00734	F2	OID30723	F2
ATRN_11	+304.207LTGSSGFVTDGPGNYK+304.207	O75882	ATRN	Attractin	0.443206	88	O75882-2	ATRN	OID30735	ATRN
PPBP_3	+304.207GK+304.207EESLDSDLYAELR	P02775	PPBP	Platelet basic protein	0.899651	88	P02775	PPBP	OID30761	PPBP
B4GAT1_2	+304.207TALASGGVLDASGDYR	O43505	B4GAT1	Beta-1,4-glucuronyltransferase 1	0.320313	88	O43505	B4GAT1	OID21127	B4GAT1
TNC_4	+304.207EATEYEIELYGISK+304.207	P24821	TNC	Tenascin	0.586518	69	P24821	TNC	OID20359	TNC
TNC_5	+304.207DVTDTTALITWFK+304.207	P24821	TNC	Tenascin	0.597349	88	P24821	TNC	OID20359	TNC
SERPINA3_18	+304.207M+15.995EEVEAMLLPETLK+304.207	P01011	SERPINA3	Alpha-1-antichymotrypsin	0.83685	88	P01011	SERPINA3	OID30786	SERPINA3
FUCA1_2	+304.207DNYPPGFSYADFGPQFTAR	P04066	FUCA1	Tissue alpha-L-fucosidase	0.882387	88	P04066	FUCA1	OID20261	FUCA1
GALNT7_1	+304.207YLAEIVLIDDFSNK+304.207	Q86SF2	GALNT7	N-acetylgalactosaminyltransferase 7	0.687799	48	Q86SF2	GALNT7	OID21377	GALNT7
ADAMTS13_2	+304.207AHGEDDGEEILLDTQC+57.021QGLPRPEPQEAC+57.021SLEPC+57.021PPR	Q76LX8	ADAMTS13	A disintegrin and metalloproteinase with thrombospondin motifs 13	0.185163	62	Q76LX8	ADAMTS13	OID20249	ADAMTS13
APOB_61	+304.207HEQDMVNGIMLSVEK+304.207	P04114	APOB	Apolipoprotein B-100	-0.167835	88	P04114	APOB	OID30673	APOB
KIT_1	+304.207WTFEILDETNENK+304.207	P10721	KIT	Mast/stem cell growth factor receptor Kit	0.800359	88	P10721	KIT	OID20370	KIT
ENG_1	+304.207C+57.021TITGLTFWDPSC+57.021EAEDRGDK+304.207	P17813	ENG	Endoglin	0.166129	31	P17813	ENG	OID20287	ENG
SH3BGRL2_1	+304.207YC+57.021GDYDSFFESK+304.207	Q9UJC5	SH3BGRL2	SH3 domain-binding glutamic acid-rich-like protein 2	0.310285	88	Q9UJC5	SH3BGRL2	OID30863	SH3BGRL2
FN1_46	+304.207DDK+304.207ESVPISDTIIPAVPPPTDLRFTNIGPDTMR	P02751-3;P02751-1;P02751-5;P02751-10	FN1	Isoform 3 of Fibronectin;Isoform 1 of Fibronectin;Isoform 5 of Fibronectin;Isoform 10 of Fibronectin	0.312306	66	P02751	FN1	OID30787	FN1
CLSTN1_3	+304.207DYSFTIQAYDC+57.021GK+304.207	O94985	CLSTN1	Calsyntenin-1	0.0983586	88	O94985	CLSTN1	OID20874	CLSTN1
HGFAC_6	+304.207C+57.021FDETRYEYLEGGDR	Q04756	HGFAC	Hepatocyte growth factor activator	0.491635	88	Q04756	HGFAC	OID30718	HGFAC
PTPRF_6	+304.207AAGTEGPFQEVDGVATTR	P10586	PTPRF	Receptor-type tyrosine-protein phosphatase F	0.528477	88	P10586	PTPRF	OID20310	PTPRF
C1RL_2	+304.207QDGEEVLQC+57.021MPVC+57.021GR	Q9NZP8	C1RL	Complement C1r subcomponent-like protein	0.384664	88	Q9NZP8	C1RL	OID30721	C1RL
TXN_1	+304.207TAFQEALDAAGDK+304.207	P10599	TXN	Thioredoxin	0.481315	88	P10599	TXN	OID30670	TXN
PGLYRP2_13	+304.207GSQTQSHPDLGTEGC+57.021WDQLSAPR	Q96PD5	PGLYRP2	N-acetylmuramoyl-L-alanine amidase	0.714962	88	Q96PD5	PGLYRP2	OID30742	PGLYRP2
IGF2R_10	+304.207GC+57.021PEDAAVC+57.021AVDK+304.207	P11717	IGF2R	Cation-independent mannose-6-phosphate receptor	0.215547	45	P11717	IGF2R	OID21146	IGF2R
HYOU1_5	+304.207LYQPEYQEVSTEEQR	Q9Y4L1	HYOU1	Hypoxia up-regulated protein 1	0.611667	88	Q9Y4L1	HYOU1	OID20300	HYOU1
CPA1_1	+304.207ELEDLEHLQLDFWR	P15085	CPA1	Carboxypeptidase A1	0.918235	88	P15085	CPA1	OID20280	CPA1
MYH9_3	+304.207IAEFTTNLTEEEEK+304.207	P35579	MYH9	Myosin-9	0.0636468	66	P35579	MYH9	OID30382	MYH9
EHD3_3	+304.207DPEVFQTVSEGLK+304.207	Q9NZN3	EHD3	EH domain-containing protein 3	0.87	25	Q9NZN3	EHD3	OID30229	EHD3
SERPINF2_8	+304.207DSFHLDEQFTVPVEMM+15.995QAR	P08697	SERPINF2	Alpha-2-antiplasmin	0.450248	88	P08697	SERPINF2	OID30779	SERPINF2
C3_68	+304.207PDGVFQEDAPVIHQEMIGGLR	P01024	C3	Complement C3	0.379803	88	P01024	C3	OID30776	C3
COMP_14	+304.207ELQETNAALQDVR	P49747	COMP	Cartilage oligomeric matrix protein	0.596281	88	P49747	COMP	OID20405	COMP
LCP1_17	+304.207VREITENLM+15.995ATGDLDQDGR	P13796	LCP1	Plastin-2	0.394879	88	P13796	LCP1	OID30367	LCP1
ITIH1_20	+304.207QYYEGSEIVVAGR	P19827;P19827-2	ITIH1	Inter-alpha-trypsin inhibitor heavy chain H1;Isoform 2 of Inter-alpha-trypsin inhibitor heavy chain H1	0.329736	88	P19827	ITIH1	OID30722	ITIH1
KRT5_1	+304.207VDALM+15.995DEINFMK+304.207	P13647	KRT5	Keratin, type II cytoskeletal 5	-0.0911748	59	P13647	KRT5	OID20860	KRT5
KRT5_2	+304.207VDALMDEINFMK+304.207	P13647	KRT5	Keratin, type II cytoskeletal 5	-0.0797258	55	P13647	KRT5	OID20860	KRT5
ANXA5_1	+304.207GLGTDEESILTLLTSR	P08758	ANXA5	Annexin A5	0.178012	78	P08758	ANXA5	OID20810	ANXA5
APOB_62	+304.207FDHTNSLNIAGLSLDFSSK+304.207	P04114	APOB	Apolipoprotein B-100	-0.208165	88	P04114	APOB	OID30673	APOB
TNXB_6	+304.207LGVLTVTDTTPDSM+15.995R	P22105	TNXB	Tenascin-X	0.593903	88	P22105	TNXB	OID21107	TNXB
SHBG_7	+304.207TWDPEGVIFYGDTNPK+304.207DDWFMLGLR	P04278	SHBG	Sex hormone-binding globulin	0.441256	43	P04278	SHBG	OID30685	SHBG
FN1_47	+304.207ESVPISDTIIPAVPPPTDLRFTNIGPDTM+15.995R	P02751-3;P02751-1;P02751-5;P02751-10	FN1	Isoform 3 of Fibronectin;Isoform 1 of Fibronectin;Isoform 5 of Fibronectin;Isoform 10 of Fibronectin	0.271663	88	P02751	FN1	OID30787	FN1
NCAM2_3	+304.207AVDGFTFTEGDK+304.207	O15394	NCAM2	Neural cell adhesion molecule 2	0.712025	80	O15394	NCAM2	OID21095	NCAM2
SERPINF2_9	+304.207DSFHLDEQFTVPVEM+15.995M+15.995QAR	P08697	SERPINF2	Alpha-2-antiplasmin	0.353351	88	P08697	SERPINF2	OID30779	SERPINF2
PEPD_3	+304.207TVEEIEAC+57.021M+15.995AGC+57.021DK+304.207	P12955	PEPD	Xaa-Pro dipeptidase	0.563095	74	P12955	PEPD	OID30688	PEPD
SUSD2_1	+304.207GEYVLLEAALTDLR	Q9UGT4	SUSD2	Sushi domain-containing protein 2	0.88761	59	Q9UGT4	SUSD2	OID21098	SUSD2
DPP4_2	+304.207WEYYDSVYTER	P27487	DPP4	Dipeptidyl peptidase 4	0.788613	88	P27487	DPP4	OID20406	DPP4
KRT5_3	+304.207VDALMDEINFM+15.995K+304.207	P13647	KRT5	Keratin, type II cytoskeletal 5	-0.098119	46	P13647	KRT5	OID20860	KRT5
C5_29	+304.207C+57.021VEADC+57.021GQM+15.995QEELDLTISAETRK+304.207	P01031	C5	Complement C5	0.049646	88	P01031	C5	OID30744	C5
FBP1_1	+304.207APVILGSPDDVLEFLK+304.207	P09467	FBP1	Fructose-1,6-bisphosphatase 1	0.523529	88	P09467	FBP1	OID20227	FBP1
C9_14	+304.207AVNITSENLIDDVVSLIR	P02748	C9	Complement component C9	0.647081	76	P02748	C9	OID30698	C9
SPINT1_2	+304.207NNFEEEQQC+57.021LESC+57.021R	O43278	SPINT1	Kunitz-type protease inhibitor 1	0.534972	54	O43278	SPINT1	OID21109	SPINT1
ENPEP_1	+304.207TSDFWAALEEASR	Q07075	ENPEP	Glutamyl aminopeptidase	0.206748	88	Q07075	ENPEP	OID30135	ENPEP
CFH_22	+304.207EEYGHSEVVEYYC+57.021NPR	P08603	CFH	Complement factor H	0.392325	88	P08603	CFH	OID30790	CFH
APOL1_6	+304.207VTEPISAESGEQVER	O14791	APOL1	Apolipoprotein L1	0.148304	88	O14791	APOL1	OID30708	APOL1
AGT_5	+304.207SLDFTELDVAAEK+304.207IDR	P01019	AGT	Angiotensinogen	-0.148832	76	P01019	AGT	OID30709	AGT
TNC_6	+304.207EEFWLGLDNLNK+304.207	P24821	TNC	Tenascin	0.48173	88	P24821	TNC	OID20359	TNC
ENPP2_4	+304.207C+57.021FELQEAGPPDC+57.021R	Q13822-3	ENPP2	Isoform 3 of Ectonucleotide pyrophosphatase/phosphodiesterase family member 2	0.666701	74	Q13822	ENPP2	OID20288	ENPP2
TFRC_3	+304.207LFGNM+15.995EGDC+57.021PSDWK+304.207	P02786	TFRC	Transferrin receptor protein 1	0.471047	88	P02786	TFRC	OID20369	TFRC
ICOSLG_3	+304.207AM+15.995VGSDVELSC+57.021AC+57.021PEGSR	O75144	ICOSLG	ICOS ligand	0.445009	64	O75144	ICOSLG	OID21351	ICOSLG
C3_69	+304.207VSHSEDDC+57.021LAFK+304.207	P01024	C3	Complement C3	0.332095	88	P01024	C3	OID30776	C3
CFH_23	+304.207GDAVC+57.021TESGWRPLPSC+57.021EEK+304.207	P08603	CFH	Complement factor H	0.555511	88	P08603	CFH	OID30790	CFH
CHI3L1_3	+304.207EAGTLAYYEIC+57.021DFLR	P36222	CHI3L1	Chitinase-3-like protein 1	0.912948	88	P36222	CHI3L1	OID20399	CHI3L1
C3_70	+304.207DYAGVFSDAGLTFTSSSGQQTAQRAELQC+57.021PQPAAR	P01024	C3	Complement C3	0.330769	25	P01024	C3	OID30776	C3
CFI_13	+304.207VTYTSQEDLVEK+304.207	P05156	CFI	Complement factor I	0.589764	88	P05156	CFI	OID30772	CFI
CLEC3B_7	+304.207TENC+57.021AVLSGAANGK+304.207	P05452	CLEC3B	Tetranectin	0.675901	88	P05452	CLEC3B	OID30756	CLEC3B
SPP1_4	+304.207ISHELDSASSEVN	P10451	SPP1	Osteopontin	0.450213	88	P10451	SPP1	OID20322	SPP1
C1RL_3	+304.207QDGEEVLQC+57.021M+15.995PVC+57.021GR	Q9NZP8	C1RL	Complement C1r subcomponent-like protein	0.329249	45	Q9NZP8	C1RL	OID30721	C1RL
CPB2_4	+304.207DTGTYGFLLPER	Q96IY4	CPB2	Carboxypeptidase B2	0.50428	88	Q96IY4	CPB2	OID30734	CPB2
PRAP1_1	+304.207DDQLVVLFPVQK+304.207	Q96NZ9-3;Q96NZ9	PRAP1	Isoform 3 of Proline-rich acidic protein 1;Proline-rich acidic protein 1	0.871561	88	Q96NZ9	PRAP1	OID30391	PRAP1
TNXB_7	+304.207DAQGQPQAVPVSGDLR	P22105	TNXB	Tenascin-X	0.566887	88	P22105	TNXB	OID21107	TNXB
ANXA1_5	+304.207GVDEATIIDILTK+304.207	P04083	ANXA1	Annexin A1	0.622416	88	P04083	ANXA1	OID30617	ANXA1
AMBP_14	+304.207EC+57.021REYC+57.021GVPGDGDEELLR	P02760	AMBP	Protein AMBP	-0.0805067	62	P02760	AMBP	OID21413	AMBP
SERPINA5_3	+304.207GTQEQDFYVTSETVVR	P05154	SERPINA5	Plasma serine protease inhibitor	0.486246	88	P05154	SERPINA5	OID30763	SERPINA5
FABP4_1	+304.207NTEISFILGQEFDEVTADDRK+304.207	P15090	FABP4	Fatty acid-binding protein, adipocyte	0.873868	88	P15090	FABP4	OID20245	FABP4
APOA1_17	+304.207LREQLGPVTQEFWDNLEK+304.207	P02647	APOA1	Apolipoprotein A-I	0.802793	88	P02647	APOA1	OID30769	APOA1
ANPEP_4	+304.207DNEETGFGSGTR	P15144	ANPEP	Aminopeptidase N	0.816836	47	P15144	ANPEP	OID20350	ANPEP
TYMP_2	+304.207VAAALDDGSALGR	P19971	TYMP	Thymidine phosphorylase	0.730813	88	P19971	TYMP	OID20234	TYMP
VASN_3	+304.207NLHDLDVSDNQLER	Q6EMK4	VASN	Vasorin	0.287609	88	Q6EMK4	VASN	OID20345	VASN
PLXDC2_3	+304.207DLWVNIDQM+15.995EK+304.207	Q6UX71	PLXDC2	Plexin domain-containing protein 2	0.218882	78	Q6UX71	PLXDC2	OID31101	PLXDC2
XPNPEP2_2	+304.207DSIQAYSLGDVR	O43895	XPNPEP2	Xaa-Pro aminopeptidase 2	0.828414	88	O43895	XPNPEP2	OID21508	XPNPEP2
C3_71	+304.207SGSDEVQVGQQR	P01024	C3	Complement C3	0.379539	88	P01024	C3	OID30776	C3
VASN_4	+304.207LLLLDLSHNSLLALEPGILDTANVEALR	Q6EMK4	VASN	Vasorin	0.436564	88	Q6EMK4	VASN	OID20345	VASN
ALCAM_3	+304.207SVQYDDVPEYK+304.207	Q13740	ALCAM	CD166 antigen	0.570392	88	Q13740	ALCAM	OID20273	ALCAM
C5_30	+304.207ETVLTFIDPEGSEVDMVEEIDHIGIISFPDFK+304.207IPSNPR	P01031	C5	Complement C5	0.393847	78	P01031	C5	OID30744	C5
CDHR2_5	+304.207EEDPGVLVGVVK+304.207	Q9BYE9	CDHR2	Cadherin-related family member 2	0.921774	78	Q9BYE9	CDHR2	OID21282	CDHR2
ACE_7	+304.207SMYETPSLEQDLER	P12821	ACE	Angiotensin-converting enzyme	0.483964	76	P12821	ACE	OID30696	ACE
VWF_19	+304.207IDGSGNFQVLLSDR	P04275	VWF	von Willebrand factor	0.607252	88	P04275	VWF	OID20256	VWF
C1RL_4	+304.207DRQDGEEVLQC+57.021M+15.995PVC+57.021GR	Q9NZP8	C1RL	Complement C1r subcomponent-like protein	0.251752	88	Q9NZP8	C1RL	OID30721	C1RL
PTPRZ1_3	+304.207DIEEGAIVNPGR	P23471	PTPRZ1	Receptor-type tyrosine-protein phosphatase zeta	0.798946	68	P23471	PTPRZ1	OID30343	PTPRZ1
GSTP1_3	+304.207FQDGDLTLYQSNTILR	P09211	GSTP1	Glutathione S-transferase P	0.224208	88	P09211	GSTP1	OID20876	GSTP1
FETUB_5	+304.207GSVQYLPDLDDK+304.207NSQEK+304.207	Q9UGM5	FETUB	Fetuin-B	0.63742	88	Q9UGM5	FETUB	OID20404	FETUB
IGF2R_11	+304.207ETSDC+57.021SYLFEWR	P11717	IGF2R	Cation-independent mannose-6-phosphate receptor	0.625339	88	P11717	IGF2R	OID21146	IGF2R
C1R_10	+304.207QRPPDLDTSSNAVDLLFFTDESGDSRGWK+304.207	P00736	C1R	Complement C1r subcomponent	0.220361	88	P00736	C1R	OID30753	C1R
F13B_10	+304.207GDTYPAELYITGSILR	P05160	F13B	Coagulation factor XIII B chain	0.596089	88	P05160	F13B	OID30781	F13B
PTPRF_7	+304.207LSVLEEEQLPPGFPSIDMGPQLK+304.207	P10586	PTPRF	Receptor-type tyrosine-protein phosphatase F	0.453365	65	P10586	PTPRF	OID20310	PTPRF
THOP1_1	+304.207VDQALHTQTDADPAEEYAR	P52888	THOP1	Thimet oligopeptidase	0.554348	23	P52888	THOP1	OID20194	THOP1
ADAMTSL2_3	+304.207YDGVEVDDSYC+57.021DALTRPEPVHEFC+57.021AGR	Q86TH1	ADAMTSL2	ADAMTS-like protein 2	0.723205	88	Q86TH1	ADAMTSL2	OID30370	ADAMTSL2
HRG_7	+304.207VIDFNC+57.021TTSSVSSALANTK+304.207	P04196	HRG	Histidine-rich glycoprotein	0.354443	88	P04196	HRG	OID30770	HRG
AGT_6	+304.207VEGLTFQQNSLNWM+15.995K+304.207	P01019	AGT	Angiotensinogen	0.0498488	88	P01019	AGT	OID30709	AGT
FGA_9	+304.207GDFSSANNRDNTYNR	P02671	FGA	Fibrinogen alpha chain	0.698934	78	P02671	FGA	OID30788	FGA
NEO1_3	+304.207EQDVDVSSHSYTINGLK+304.207	Q92859	NEO1	Neogenin	0.278762	88	Q92859	NEO1	OID31066	NEO1
PLG_20	+304.207TPENYPNAGLTMNYC+57.021RNPDADK+304.207	P00747	PLG	Plasminogen	0.270138	88	P00747	PLG	OID30785	PLG
APOB_63	+304.207NFVASHIANILNSEELDIQDLK+304.207	P04114	APOB	Apolipoprotein B-100	-0.172608	88	P04114	APOB	OID30673	APOB
C3_72	+304.207SEETK+304.207ENEGFTVTAEGK+304.207	P01024	C3	Complement C3	0.197122	88	P01024	C3	OID30776	C3
SERPINA4_8	+304.207EIEEVLTPEMLM+15.995R	P29622	SERPINA4	Kallistatin	0.806541	88	P29622	SERPINA4	OID30774	SERPINA4
VWF_20	+304.207YDVC+57.021SC+57.021SDGR	P04275	VWF	von Willebrand factor	0.53242	33	P04275	VWF	OID20256	VWF
CFHR2_1	+304.207C+57.021LDPC+57.021VISQEIMEK+304.207	P36980	CFHR2	Complement factor H-related protein 2	0.859674	88	P36980	CFHR2	OID30720	CFHR2
ADAMTS13_3	+304.207IWGPLQEDADIQVYR	Q76LX8	ADAMTS13	A disintegrin and metalloproteinase with thrombospondin motifs 13	0.575053	88	Q76LX8	ADAMTS13	OID20249	ADAMTS13
LPL_1	+304.207ITGLDPAGPNFEYAEAPSR	P06858	LPL	Lipoprotein lipase	0.808037	66	P06858	LPL	OID20188	LPL
CA1_1	+304.207LYPIANGNNQSPVDIK+304.207	P00915	CA1	Carbonic anhydrase 1	0.943345	88	P00915	CA1	OID20409	CA1
VCAM1_5	+304.207SLEM+15.995TFIPTIEDTGK+304.207	P19320	VCAM1	Vascular cell adhesion protein 1	0.803424	88	P19320	VCAM1	OID20396	VCAM1
VASP_1	+304.207EEIIEAFVQELR	P50552	VASP	Vasodilator-stimulated phosphoprotein	0.827216	88	P50552	VASP	OID30692	VASP
SERPING1_8	+304.207TLLVFEVQQPFLFVLWDQQHK+304.207FPVFMGR	P05155	SERPING1	Plasma protease C1 inhibitor	0.0291317	35	P05155	SERPING1	OID30777	SERPING1
CPQ_2	+304.207EEIASC+57.021GDVAK+304.207	Q9Y646	CPQ	Carboxypeptidase Q	0.813242	64	Q9Y646	CPQ	OID30406	CPQ
DSG2_7	+304.207VLEGM+15.995VEENQVNVEVTR	Q14126	DSG2	Desmoglein-2	0.40529	74	Q14126	DSG2	OID21113	DSG2
TFRC_4	+304.207LDSTDFTGTIK+304.207	P02786	TFRC	Transferrin receptor protein 1	0.523247	88	P02786	TFRC	OID20369	TFRC
EFEMP1_3	+304.207TC+57.021QDINEC+57.021ETTNEC+57.021REDEMC+57.021WNYHGGFR	Q12805-5;Q12805	EFEMP1	Isoform 5 of EGF-containing fibulin-like extracellular matrix protein 1;EGF-containing fibulin-like extracellular matrix protein 1	0.456447	88	Q12805	EFEMP1	OID20414	EFEMP1
CFH_24	+304.207SSNLIILEEHLK+304.207	P08603	CFH	Complement factor H	0.573826	88	P08603	CFH	OID30790	CFH
COMP_15	+304.207WGDAC+57.021DNC+57.021R	P49747	COMP	Cartilage oligomeric matrix protein	0.754956	56	P49747	COMP	OID20405	COMP
CD109_5	+304.207ADGNQLTLEER	Q6YHK3	CD109	CD109 antigen	0.492507	78	Q6YHK3	CD109	OID21108	CD109
VWF_21	+304.207DC+57.021QDHSFSIVIETVQC+57.021ADDRDAVC+57.021TR	P04275	VWF	von Willebrand factor	0.542522	80	P04275	VWF	OID20256	VWF
SERPINA5_4	+304.207AVVEVDESGTR	P05154	SERPINA5	Plasma serine protease inhibitor	0.487602	88	P05154	SERPINA5	OID30763	SERPINA5
CSF1_1	+304.207AFLLVQDIMEDTMR	P09603	CSF1	Macrophage colony-stimulating factor 1	0.794178	88	P09603	CSF1	OID20719	CSF1
NENF_2	+304.207ELEALDEVFTK+304.207	Q9UMX5	NENF	Neudesin	0.0685957	88	Q9UMX5	NENF	OID31354	NENF
ANPEP_5	+304.207DLMVLNDVYR	P15144	ANPEP	Aminopeptidase N	0.659569	88	P15144	ANPEP	OID20350	ANPEP
HRG_8	+304.207DSPVLIDFFEDTERYR	P04196	HRG	Histidine-rich glycoprotein	0.47456	44	P04196	HRG	OID30770	HRG
CFHR5_2	+304.207WNPEVDC+57.021TEK+304.207	Q9BXR6	CFHR5	Complement factor H-related protein 5	0.714596	88	Q9BXR6	CFHR5	OID30716	CFHR5
F10_7	+304.207VGDRNTEQEEGGEAVHEVEVVIK+304.207	P00742	F10	Coagulation factor X	0.482585	88	P00742	F10	OID30684	F10
ANXA5_2	+304.207GTVTDFPGFDER	P08758	ANXA5	Annexin A5	0.203392	88	P08758	ANXA5	OID20810	ANXA5
CDH5_7	+304.207EYFAIDNSGR	P33151	CDH5	Cadherin-5	0.733857	88	P33151	CDH5	OID20243	CDH5
TNXB_8	+304.207LGVLTVTDTTPDSMR	P22105	TNXB	Tenascin-X	0.678419	88	P22105	TNXB	OID21107	TNXB
SEPTIN7_1	+304.207FEDYLNAESR	Q16181	SEPTIN7	Septin-7	0.26121	88	Q16181	SEPTIN7	OID31288	SEPTIN7
SEMA7A_1	+304.207LQDVFLLPDPSGQWR	O75326	SEMA7A	Semaphorin-7A	0.771026	88	O75326	SEMA7A	OID20283	SEMA7A
ERP44_3	+304.207TPADC+57.021PVIAIDSFR	Q9BS26	ERP44	Endoplasmic reticulum resident protein 44	0.361472	88	Q9BS26	ERP44	OID21338	ERP44
VWF_22	+304.207ILDELLQTC+57.021VDPEDC+57.021PVC+57.021EVAGRR	P04275	VWF	von Willebrand factor	0.666173	66	P04275	VWF	OID20256	VWF
MASP1_13	+304.207VEC+57.021SDNLFTQR	P48740;P48740-3;P48740-2	MASP1	Mannan-binding lectin serine protease 1;Isoform 3 of Mannan-binding lectin serine protease 1;Isoform 2 of Mannan-binding lectin serine protease 1	0.409718	88	P48740	MASP1	OID20954	MASP1
FN1_48	+304.207NTFAEVTGLSPGVTYYFK+304.207	P02751-3;P02751-1;P02751-5;P02751-10	FN1	Isoform 3 of Fibronectin;Isoform 1 of Fibronectin;Isoform 5 of Fibronectin;Isoform 10 of Fibronectin	0.558956	88	P02751	FN1	OID30787	FN1
ATRN_12	+304.207DLDMFINASK+304.207	O75882	ATRN	Attractin	0.535973	88	O75882-2	ATRN	OID30735	ATRN
CFH_25	+304.207TGDEITYQC+57.021R	P08603	CFH	Complement factor H	0.513208	88	P08603	CFH	OID30790	CFH
PGD_3	+304.207VDDFLANEAK+304.207	P52209	PGD	6-phosphogluconate dehydrogenase, decarboxylating	0.659117	88	P52209	PGD	OID30344	PGD
AGRN_2	+304.207DFLALALLDGR	O00468-6	AGRN	Isoform 6 of Agrin	0.565214	88	O00468	AGRN	OID20786	AGRN
HSPG2_3	+304.207SIEYSPQLEDAGSR	P98160	HSPG2	Basement membrane-specific heparan sulfate proteoglycan core protein	0.313187	27	P98160	HSPG2	OID20383	HSPG2
C5_31	+304.207DGHVILQLNSIPSSDFLC+57.021VR	P01031	C5	Complement C5	0.21373	88	P01031	C5	OID30744	C5
VWF_23	+304.207SFSIIGDFQNGK+304.207	P04275	VWF	von Willebrand factor	0.527843	88	P04275	VWF	OID20256	VWF
TNXB_9	+304.207MDGQTDFWR	P22105	TNXB	Tenascin-X	0.729157	88	P22105	TNXB	OID21107	TNXB
KLKB1_7	+304.207LC+57.021NTGDNSVC+57.021TTK+304.207	P03952	KLKB1	Plasma kallikrein	0.640714	88	P03952	KLKB1	OID30760	KLKB1
PITHD1_1	+304.207NIPQMSFDDTEREPDQTFSLNR	Q9GZP4	PITHD1	PITH domain-containing protein 1	-0.0778612	40	Q9GZP4	PITHD1	OID31215	PITHD1
CES1_1	+304.207TEEELLETTLK+304.207	P23141	CES1	Liver carboxylesterase 1	0.944384	88	P23141	CES1	OID20244	CES1
FCN1_2	+304.207MDGSVDFYR	O00602	FCN1	Ficolin-1	0.694396	88	O00602	FCN1	OID30690	FCN1
NAPRT_2	+304.207DAAEFELFFR	Q6XQN6	NAPRT	Nicotinate phosphoribosyltransferase	0.810141	35	Q6XQN6	NAPRT	OID31114	NAPRT
CSPG4_3	+304.207ASEAVEDTFR	Q6UVK1	CSPG4	Chondroitin sulfate proteoglycan 4	0.820129	78	Q6UVK1	CSPG4	OID30397	CSPG4
ECM1_7	+304.207AC+57.021PSHQPDISSGLELPFPPGVPTLDNIK+304.207	Q16610	ECM1	Extracellular matrix protein 1	0.54337	88	Q16610	ECM1	OID30736	ECM1
CHGA_8	+304.207EDSLEAGLPLQVR	P10645	CHGA	Chromogranin-A	0.828627	78	P10645	CHGA	OID30403	CHGA
PCSK9_6	+304.207C+57.021APDEELLSC+57.021SSFSR	Q8NBP7	PCSK9	Proprotein convertase subtilisin/kexin type 9	0.610855	66	Q8NBP7	PCSK9	OID20235	PCSK9
GSN_11	+304.207NWRDPDQTDGLGLSYLSSHIANVER	P06396;P06396-2	GSN	Gelsolin;Isoform 2 of Gelsolin	0.694017	88	P06396	GSN	OID30714	GSN
SHBG_8	+304.207DDWFM+15.995LGLR	P04278	SHBG	Sex hormone-binding globulin	0.902152	88	P04278	SHBG	OID30685	SHBG
TWF2_3	+304.207DDLSFAGYQK+304.207	Q6IBS0	TWF2	Twinfilin-2	0.827141	45	Q6IBS0	TWF2	OID30386	TWF2
FN1_49	+304.207EYLGAIC+57.021SC+57.021TC+57.021FGGQR	P02751-3;P02751-1;P02751-5;P02751-10	FN1	Isoform 3 of Fibronectin;Isoform 1 of Fibronectin;Isoform 5 of Fibronectin;Isoform 10 of Fibronectin	0.521171	88	P02751	FN1	OID30787	FN1
ATRN_13	+304.207DLDM+15.995FINASK+304.207	O75882	ATRN	Attractin	0.538773	88	O75882-2	ATRN	OID30735	ATRN
CFH_26	+304.207TGESVEFVC+57.021K+304.207	P08603	CFH	Complement factor H	0.469321	88	P08603	CFH	OID30790	CFH
APOB_64	+304.207YNALDLTNNGK+304.207	P04114	APOB	Apolipoprotein B-100	-0.169209	88	P04114	APOB	OID30673	APOB
VWF_24	+304.207EQDLEVILHNGAC+57.021SPGAR	P04275	VWF	von Willebrand factor	0.656264	88	P04275	VWF	OID20256	VWF
F12_2	+304.207PAPEDLTVVLGQER	P00748	F12	Coagulation factor XII	0.60063	88	P00748	F12	OID30739	F12
CES2_2	+304.207FTEEEEQLSR	O00748	CES2	Cocaine esterase	0.40747	44	O00748	CES2	OID21366	CES2
SERPINC1_25	+304.207LGAC+57.021NDTLQQLMEVFK+304.207	P01008	SERPINC1	Antithrombin-III	0.0641932	88	P01008	SERPINC1	OID30789	SERPINC1
DPP4_3	+304.207VLEDNSALDK+304.207	P27487	DPP4	Dipeptidyl peptidase 4	0.837167	88	P27487	DPP4	OID20406	DPP4
ITIH3_17	+304.207STSIVIMLTDGDANVGESRPEK+304.207	Q06033	ITIH3	Inter-alpha-trypsin inhibitor heavy chain H3	0.837713	88	Q06033	ITIH3	OID20352	ITIH3
SEMA3G_1	+304.207LDQAWPDPR	Q9NS98	SEMA3G	Semaphorin-3G	-0.100643	76	Q9NS98	SEMA3G	OID30599	SEMA3G
APOB_65	+304.207LDFSSQADLRNEIK+304.207	P04114	APOB	Apolipoprotein B-100	-0.149202	88	P04114	APOB	OID30673	APOB
NAGA_1	+304.207LDGC+57.021FSTPEER	P17050	NAGA	Alpha-N-acetylgalactosaminidase	0.106154	25	P17050	NAGA	OID30509	NAGA
C9_15	+304.207SIEVFGQFNGK+304.207	P02748	C9	Complement component C9	0.863531	88	P02748	C9	OID30698	C9
C5_32	+304.207DVFLEMNIPYSVVR	P01031	C5	Complement C5	0.497024	88	P01031	C5	OID30744	C5
SERPINA11_3	+304.207QESFFVDER	Q86U17	SERPINA11	Serpin A11	0.751641	88	Q86U17	SERPINA11	OID20281	SERPINA11
ITIH1_21	+304.207GM+15.995ADQDGLK+304.207PTIDK+304.207PSEDSPPLEMLGPR	P19827;P19827-2	ITIH1	Inter-alpha-trypsin inhibitor heavy chain H1;Isoform 2 of Inter-alpha-trypsin inhibitor heavy chain H1	0.323713	88	P19827	ITIH1	OID30722	ITIH1
SELENOP_4	+304.207LPTDSELAPR	P49908	SELENOP	Selenoprotein P	0.560981	88	P49908	SELENOP	OID30745	SELENOP
GSN_12	+304.207AGALNSNDAFVLK+304.207	P06396;P06396-2	GSN	Gelsolin;Isoform 2 of Gelsolin	0.726598	88	P06396	GSN	OID30714	GSN
ACTN4_2	+304.207AC+57.021LISLGYDVENDR	O43707	ACTN4	Alpha-actinin-4	-0.0277862	43	O43707	ACTN4	OID20435	ACTN4
C3_73	+304.207TVMVNIENPEGIPVK+304.207	P01024	C3	Complement C3	0.478268	88	P01024	C3	OID30776	C3
ITIH1_22	+304.207PSEDSPPLEM+15.995LGPR	P19827;P19827-2	ITIH1	Inter-alpha-trypsin inhibitor heavy chain H1;Isoform 2 of Inter-alpha-trypsin inhibitor heavy chain H1	0.285928	88	P19827	ITIH1	OID30722	ITIH1
CHL1_4	+304.207VNGSPVDNHPFAGDVVFPR	O00533-2	CHL1	Isoform 2 of Neural cell adhesion molecule L1-like protein	0.713571	88	O00533	CHL1	OID20366	CHL1
TF_20	+304.207SVIPSDGPSVAC+57.021VK+304.207	P02787	TF	Serotransferrin	0.368772	88	P02787	TF	OID30783	TF
MDH1_1	+304.207DLDVAILVGSMPR	P40925	MDH1	Malate dehydrogenase, cytoplasmic	0.876215	88	P40925	MDH1	OID30669	MDH1
HLA-A_1	+304.207FDSDAASQR	P04439-2;P04439	HLA-A	Isoform 2 of HLA class I histocompatibility antigen, A alpha chain;HLA class I histocompatibility antigen, A alpha chain	0.290381	57	P04439	HLA-A	OID31048	HLA-A
C1S_19	+304.207IIGGSDADIK+304.207	P09871	C1S	Complement C1s subcomponent	0.356081	88	P09871	C1S	OID30731	C1S
SERPINA3_19	+304.207TIVRFNRPFLMIIVPTDTQNIFFMSK+304.207VTNPK+304.207QA	P01011	SERPINA3	Alpha-1-antichymotrypsin	0.439267	42	P01011	SERPINA3	OID30786	SERPINA3
MASP1_14	+304.207NEIDLESELK+304.207	P48740-3	MASP1	Isoform 3 of Mannan-binding lectin serine protease 1	0.211732	88	P48740	MASP1	OID20954	MASP1
TNC_7	+304.207FTTDLDSPR	P24821	TNC	Tenascin	0.558868	88	P24821	TNC	OID20359	TNC
IGF2R_12	+304.207HQDEAVVLSYVNGDR	P11717	IGF2R	Cation-independent mannose-6-phosphate receptor	0.0457011	88	P11717	IGF2R	OID21146	IGF2R
APOB_66	+304.207NQDVHSINLPFFETLQEYFER	P04114	APOB	Apolipoprotein B-100	-0.135184	88	P04114	APOB	OID30673	APOB
PZP_10	+304.207LEAGINQLSFPLSSEPIQGSYR	P20742	PZP	Pregnancy zone protein	0.924166	88	P20742	PZP	OID30730	PZP
PPIB_3	+304.207DVIIADC+57.021GK+304.207	P23284	PPIB	Peptidyl-prolyl cis-trans isomerase B	0.755935	42	P23284	PPIB	OID20331	PPIB
OGN_3	+304.207DFADIPNLR	P20774	OGN	Mimecan	0.712391	88	P20774	OGN	OID21123	OGN
GGCT_1	+304.207VSEEIEDIIK+304.207	O75223	GGCT	Gamma-glutamylcyclotransferase	0.538828	76	O75223	GGCT	OID30304	GGCT
PEPD_4	+304.207TDMELEVLR	P12955	PEPD	Xaa-Pro dipeptidase	0.665633	88	P12955	PEPD	OID30688	PEPD
SHBG_9	+304.207LDVDQALNR	P04278	SHBG	Sex hormone-binding globulin	0.792346	88	P04278	SHBG	OID30685	SHBG
TNXB_10	+304.207M+15.995DGQTDFWR	P22105	TNXB	Tenascin-X	0.51945	71	P22105	TNXB	OID21107	TNXB
APOA4_10	+304.207LEPYADQLR	P06727	APOA4	Apolipoprotein A-IV	0.780529	88	P06727	APOA4	OID30733	APOA4
F13B_11	+304.207LSFFC+57.021LAGYTTESGR	P05160	F13B	Coagulation factor XIII B chain	0.535304	88	P05160	F13B	OID30781	F13B
SERPINB1_3	+304.207LEESYTLNSDLAR	P30740	SERPINB1	Leukocyte elastase inhibitor	0.876188	88	P30740	SERPINB1	OID21088	SERPINB1
ANXA1_6	+304.207TPAQFDADELR	P04083	ANXA1	Annexin A1	0.436719	69	P04083	ANXA1	OID30617	ANXA1
PTPRZ1_4	+304.207FPLEMQIYC+57.021FDADR	P23471	PTPRZ1	Receptor-type tyrosine-protein phosphatase zeta	0.740252	88	P23471	PTPRZ1	OID30343	PTPRZ1
ANGPTL4_1	+304.207DC+57.021QELFQVGER	Q9BY76	ANGPTL4	Angiopoietin-related protein 4	0.811497	33	Q9BY76	ANGPTL4	OID20703	ANGPTL4
C5_33	+304.207DVFLEM+15.995NIPYSVVR	P01031	C5	Complement C5	0.401589	88	P01031	C5	OID30744	C5
LRP1_15	+304.207ILQDDLTC+57.021R	Q07954	LRP1	Prolow-density lipoprotein receptor-related protein 1	0.506569	88	Q07954	LRP1	OID21293	LRP1
APOE_9	+304.207GEVQAMLGQSTEELR	P02649	APOE	Apolipoprotein E	0.45372	88	P02649	APOE	OID30727	APOE
DSG2_8	+304.207EVDYEEM+15.995K+304.207	Q14126	DSG2	Desmoglein-2	0.573907	66	Q14126	DSG2	OID21113	DSG2
DSG2_9	+304.207EVDYEEMK+304.207	Q14126	DSG2	Desmoglein-2	0.629903	88	Q14126	DSG2	OID21113	DSG2
CFB_24	+304.207ALFVSEEEK+304.207	P00751	CFB	Complement factor B	0.877602	88	P00751	CFB	OID30755	CFB
ANXA1_7	+304.207SEIDMNDIK+304.207	P04083	ANXA1	Annexin A1	0.332468	21	P04083	ANXA1	OID30617	ANXA1
APOA1_18	+304.207LSPLGEEMR	P02647	APOA1	Apolipoprotein A-I	0.778005	88	P02647	APOA1	OID30769	APOA1
C5_34	+304.207LSM+15.995DIDVSYK+304.207	P01031	C5	Complement C5	0.488236	88	P01031	C5	OID30744	C5
PLG_21	+304.207NLDENYC+57.021RNPDGK+304.207	P00747	PLG	Plasminogen	0.231957	88	P00747	PLG	OID30785	PLG
TF_21	+304.207FDEFFSEGC+57.021APGSK+304.207K+304.207DSSLC+57.021K+304.207	P02787	TF	Serotransferrin	0.277406	33	P02787	TF	OID30783	TF
APOB_67	+304.207LDNIYSSDK+304.207	P04114	APOB	Apolipoprotein B-100	-0.142316	88	P04114	APOB	OID30673	APOB
CFB_25	+304.207PHDFENGEYWPR	P00751	CFB	Complement factor B	0.562062	88	P00751	CFB	OID30755	CFB
TF_22	+304.207DDTVC+57.021LAK+304.207	P02787	TF	Serotransferrin	0.263262	88	P02787	TF	OID30783	TF
HGFAC_7	+304.207DSALSWEYC+57.021R	Q04756	HGFAC	Hepatocyte growth factor activator	0.634497	88	Q04756	HGFAC	OID30718	HGFAC
LPA_3	+304.207TTEYYPNGGLTR	P08519	LPA	Apolipoprotein(a)	0.455944	47	P08519	LPA	OID30747	LPA
F2_21	+304.207SEGSSVNLSPPLEQC+57.021VPDRGQQYQGR	P00734	F2	Prothrombin	0.405526	88	P00734	F2	OID30723	F2
C3_74	+304.207C+57.021C+57.021EDGMR	P01024	C3	Complement C3	0.388028	88	P01024	C3	OID30776	C3
PEPD_5	+304.207TDM+15.995ELEVLR	P12955	PEPD	Xaa-Pro dipeptidase	0.562311	78	P12955	PEPD	OID30688	PEPD
CA6_1	+304.207IEEILDYLR	P23280	CA6	Carbonic anhydrase 6	0.910516	79	P23280	CA6	OID21096	CA6
APOA1_19	+304.207LSPLGEEM+15.995R	P02647	APOA1	Apolipoprotein A-I	0.767245	88	P02647	APOA1	OID30769	APOA1
APOA4_11	+304.207VEPYGENFNK+304.207	P06727	APOA4	Apolipoprotein A-IV	0.750537	88	P06727	APOA4	OID30733	APOA4
IL1RAP_4	+304.207DLEEPINFR	Q9NPH3	IL1RAP	Interleukin-1 receptor accessory protein	0.8239	88	Q9NPH3	IL1RAP	OID21126	IL1RAP
C9_16	+304.207NRDVVLTTTFVDDIK+304.207	P02748	C9	Complement component C9	0.805854	88	P02748	C9	OID30698	C9
TEK_2	+304.207EEDAVIYK+304.207	Q02763	TEK	Angiopoietin-1 receptor	0.426111	76	Q02763	TEK	OID21496	TEK
FGFBP2_1	+304.207DSMEELGK+304.207	Q9BYJ0	FGFBP2	Fibroblast growth factor-binding protein 2	0.836932	65	Q9BYJ0	FGFBP2	OID30395	FGFBP2
APCS_1	+304.207DNELLVYK+304.207	P02743	APCS	Serum amyloid P-component	0.586542	88	P02743	APCS	OID30778	APCS
FN1_50	+304.207C+57.021NDQDTR	P02751-3;P02751-1;P02751-5;P02751-10	FN1	Isoform 3 of Fibronectin;Isoform 1 of Fibronectin;Isoform 5 of Fibronectin;Isoform 10 of Fibronectin	0.524747	55	P02751	FN1	OID30787	FN1
CLU_7	+304.207EDALNETR	P10909	CLU	Clusterin	-0.0165284	57	P10909	CLU	OID30732	CLU
HSPG2_4	+304.207SLPEVPETIELEVR	P98160	HSPG2	Basement membrane-specific heparan sulfate proteoglycan core protein	0.716618	88	P98160	HSPG2	OID20383	HSPG2
CFB_26	+304.207QLNEINYEDHK+304.207	P00751	CFB	Complement factor B	0.85159	88	P00751	CFB	OID30755	CFB
F2_22	+304.207ETWTANVGK+304.207	P00734	F2	Prothrombin	0.431424	88	P00734	F2	OID30723	F2
CCT5_1	+304.207DVDFELIK+304.207	P48643	CCT5	T-complex protein 1 subunit epsilon	0.822925	50	P48643	CCT5	OID21200	CCT5
PSAP_2	+304.207EILDAFDK+304.207	P07602-3;P07602	PSAP	Isoform Sap-mu-9 of Prosaposin;Prosaposin	0.675707	88	P07602	PSAP	OID30419	PSAP
FGL1_4	+304.207IDLADFEK+304.207	Q08830	FGL1	Fibrinogen-like protein 1	0.950019	88	Q08830	FGL1	OID30702	FGL1
FUCA1_3	+304.207YTPDWPSLDSR	P04066	FUCA1	Tissue alpha-L-fucosidase	0.85433	58	P04066	FUCA1	OID20261	FUCA1
CFH_27	+304.207PC+57.021DYPDIK+304.207	P08603	CFH	Complement factor H	0.537036	88	P08603	CFH	OID30790	CFH
C7_14	+304.207NVVYTC+57.021NEGYSLIGNPVAR	P10643	C7	Complement component C7	0.58503	88	P10643	C7	OID30766	C7
FN1_51	+304.207IGDQWDK+304.207	P02751-3;P02751-1;P02751-5;P02751-10	FN1	Isoform 3 of Fibronectin;Isoform 1 of Fibronectin;Isoform 5 of Fibronectin;Isoform 10 of Fibronectin	0.548284	88	P02751	FN1	OID30787	FN1
AKR1B1_1	+304.207DYPFHEEF	P15121	AKR1B1	Aldo-keto reductase family 1 member B1	0.470201	78	P15121	AKR1B1	OID21244	AKR1B1
C5_35	+304.207TDAPDLPEENQAREGYR	P01031	C5	Complement C5	0.127523	88	P01031	C5	OID30744	C5
QPCT_1	+304.207LQADWVLEIDTFLSQTPYGYR	Q16769	QPCT	Glutaminyl-peptide cyclotransferase	0.0401481	74	Q16769	QPCT	OID20320	QPCT
F2_23	+304.207RGDAC+57.021EGDSGGPFVM+15.995K+304.207	P00734	F2	Prothrombin	0.479054	88	P00734	F2	OID30723	F2
APOL1_7	+304.207SELEDNIR	O14791	APOL1	Apolipoprotein L1	0.000336022	63	O14791	APOL1	OID30708	APOL1
IGF2R_13	+304.207VPIDGPPIDIGR	P11717	IGF2R	Cation-independent mannose-6-phosphate receptor	0.643461	88	P11717	IGF2R	OID21146	IGF2R
ARHGAP1_2	+304.207NWPSDEMPDFPK+304.207	Q07960	ARHGAP1	Rho GTPase-activating protein 1	0.148313	54	Q07960	ARHGAP1	OID21202	ARHGAP1
AHSG_12	+304.207FSVVYAK+304.207	P02765	AHSG	Alpha-2-HS-glycoprotein	0.647406	88	P02765	AHSG	OID30706	AHSG
C1S_20	+304.207LLEVPEGR	P09871	C1S	Complement C1s subcomponent	0.369254	88	P09871	C1S	OID30731	C1S
CD14_2	+304.207VDADADPRQYADTVK+304.207	P08571	CD14	Monocyte differentiation antigen CD14	0.0529951	44	P08571	CD14	OID20378	CD14
TF_23	+304.207DYELLC+57.021LDGTRK+304.207	P02787	TF	Serotransferrin	0.178332	88	P02787	TF	OID30783	TF
TPM3_5	+304.207EMDEQIR	P06753-2;P06753-6	TPM3	Isoform 2 of Tropomyosin alpha-3 chain;Isoform 6 of Tropomyosin alpha-3 chain	0.0891331	27	P06753	TPM3	OID30058	TPM3
PPIB_4	+304.207DFM+15.995IQGGDFTR	P23284	PPIB	Peptidyl-prolyl cis-trans isomerase B	0.593748	78	P23284	PPIB	OID20331	PPIB
CD14_3	+304.207ELTLEDLK+304.207	P08571	CD14	Monocyte differentiation antigen CD14	0.75656	88	P08571	CD14	OID20378	CD14
SERPINA1_6	+304.207FLENEDR	P01009	SERPINA1	Alpha-1-antitrypsin	0.351521	88	P01009	SERPINA1	OID30750	SERPINA1
CDH17_1	+304.207FPFSIDQEGDIYVTQPLDREEK+304.207	Q12864	CDH17	Cadherin-17	0.879032	31	Q12864	CDH17	OID20134	CDH17
APOB_68	+304.207ALVEQGFTVPEIK+304.207	P04114	APOB	Apolipoprotein B-100	-0.151175	88	P04114	APOB	OID30673	APOB
PZP_11	+304.207IREEGTDLEVTANR	P20742	PZP	Pregnancy zone protein	0.949896	88	P20742	PZP	OID30730	PZP
C3_75	+304.207LMNIFLK+304.207	P01024	C3	Complement C3	0.495157	88	P01024	C3	OID30776	C3
SERPINC1_26	+304.207EVPLNTIIFMGR	P01008	SERPINC1	Antithrombin-III	0.537109	88	P01008	SERPINC1	OID30789	SERPINC1
ANPEP_6	+304.207DLM+15.995VLNDVYR	P15144	ANPEP	Aminopeptidase N	0.618183	88	P15144	ANPEP	OID20350	ANPEP
SERPINA5_5	+304.207M+15.995QQVENGLSEK+304.207	P05154	SERPINA5	Plasma serine protease inhibitor	0.523181	66	P05154	SERPINA5	OID30763	SERPINA5
APOA4_12	+304.207SLAELGGHLDQQVEEFR	P06727	APOA4	Apolipoprotein A-IV	0.770262	88	P06727	APOA4	OID30733	APOA4
APOB_69	+304.207ETLEDTR	P04114	APOB	Apolipoprotein B-100	-0.136505	57	P04114	APOB	OID30673	APOB
APOB_70	+304.207DLGQC+57.021DR	P04114	APOB	Apolipoprotein B-100	-0.156176	88	P04114	APOB	OID30673	APOB
DSG2_10	+304.207DGNGEVTDK+304.207PVK+304.207	Q14126	DSG2	Desmoglein-2	0.594946	76	Q14126	DSG2	OID21113	DSG2
ITIH4_21	+304.207ITFELVYEELLK+304.207	Q14624;Q14624-2	ITIH4	Inter-alpha-trypsin inhibitor heavy chain H4;Isoform 2 of Inter-alpha-trypsin inhibitor heavy chain H4	0.372037	88	Q14624	ITIH4	OID30762	ITIH4
DSG2_11	+304.207EGEDLSK+304.207	Q14126	DSG2	Desmoglein-2	0.592891	56	Q14126	DSG2	OID21113	DSG2
ITIH4_22	+304.207PMEGESR	Q14624;Q14624-2	ITIH4	Inter-alpha-trypsin inhibitor heavy chain H4;Isoform 2 of Inter-alpha-trypsin inhibitor heavy chain H4	0.637227	88	Q14624	ITIH4	OID30762	ITIH4
C8B_9	+304.207IPGIFELGISSQSDR	P07358	C8B	Complement component C8 beta chain	0.612133	88	P07358	C8B	OID30719	C8B
VCAM1_6	+304.207SLEMTFIPTIEDTGK+304.207	P19320	VCAM1	Vascular cell adhesion protein 1	0.808055	88	P19320	VCAM1	OID20396	VCAM1
C3_76	+304.207LM+15.995NIFLK+304.207	P01024	C3	Complement C3	0.524497	88	P01024	C3	OID30776	C3
APOB_71	+304.207NLQNNAEWVYQGAIR	P04114	APOB	Apolipoprotein B-100	-0.122733	88	P04114	APOB	OID30673	APOB
HRG_9	+304.207EENDDFASFRVDR	P04196	HRG	Histidine-rich glycoprotein	0.259589	88	P04196	HRG	OID30770	HRG
CHL1_5	+304.207VQVAFPFDEYFQIEC+57.021EAK+304.207	O00533-2	CHL1	Isoform 2 of Neural cell adhesion molecule L1-like protein	0.745483	88	O00533	CHL1	OID20366	CHL1
PF4_1	+304.207IC+57.021LDLQAPLYK+304.207	P02776	PF4	Platelet factor 4	0.797718	88	P02776	PF4	OID30764	PF4
APOB_72	+304.207TEVIPPLIENR	P04114	APOB	Apolipoprotein B-100	-0.163186	88	P04114	APOB	OID30673	APOB
CFI_14	+304.207HGNTDSEGIVEVK+304.207	P05156	CFI	Complement factor I	0.606213	88	P05156	CFI	OID30772	CFI
L1CAM_3	+304.207YFIEDGR	P32004	L1CAM	Neural cell adhesion molecule L1	0.124582	88	P32004	L1CAM	OID21484	L1CAM
BCHE_5	+304.207WNNYM+15.995MDWK+304.207	P06276	BCHE	Cholinesterase	0.78863	88	P06276	BCHE	OID30717	BCHE
CHGB_2	+304.207GYPGVQAPEDLEWER	P05060	CHGB	Secretogranin-1	0.196371	31	P05060	CHGB	OID21038	CHGB
GPI_1	+304.207SPEDLER	P06744	GPI	Glucose-6-phosphate isomerase	0.858927	47	P06744	GPI	OID30680	GPI
CLU_8	+304.207TLLSNLEEAK+304.207	P10909	CLU	Clusterin	0.468529	88	P10909	CLU	OID30732	CLU
CFB_27	+304.207PQGSC+57.021SLEGVEIK+304.207	P00751	CFB	Complement factor B	0.364024	88	P00751	CFB	OID30755	CFB
CRTAC1_10	+304.207GTGGVVTDFDGDGM+15.995LDLILSHGESMAQPLSVFR	Q9NQ79	CRTAC1	Cartilage acidic protein 1	0.320578	30	Q9NQ79	CRTAC1	OID20279	CRTAC1
CLU_9	+304.207EIQNAVNGVK+304.207	P10909	CLU	Clusterin	0.433887	88	P10909	CLU	OID30732	CLU
LCAT_3	+304.207PMLVLASGDNQGIPIMSSIK+304.207	P04180	LCAT	Phosphatidylcholine-sterol acyltransferase	0.580222	88	P04180	LCAT	OID30677	LCAT
F2_24	+304.207ITDNM+15.995FC+57.021AGYK+304.207PDEGK+304.207	P00734	F2	Prothrombin	0.494287	88	P00734	F2	OID30723	F2
CFB_28	+304.207VK+304.207DMENLEDVFYQMIDESQSLSLC+57.021GMVWEHR	P00751	CFB	Complement factor B	0.467857	64	P00751	CFB	OID30755	CFB
C3_77	+304.207PNLSYIIGK+304.207DTWVEHWPEEDEC+57.021QDEENQK+304.207	P01024	C3	Complement C3	0.279041	71	P01024	C3	OID30776	C3
C5_36	+304.207EMMQTAMQNTMLINGIAQVTFDSETAVK+304.207	P01031	C5	Complement C5	0.531771	88	P01031	C5	OID30744	C5
AGT_7	+304.207VGEVLNSIFFELEADEREPTESTQQLNK+304.207PEVLEVTLNR	P01019	AGT	Angiotensinogen	0.0832046	88	P01019	AGT	OID30709	AGT
QPCT_2	+304.207GVPVLHLIPSPFPEVWHTMDDNEENLDESTIDNLNK+304.207	Q16769	QPCT	Glutaminyl-peptide cyclotransferase	0.530266	64	Q16769	QPCT	OID20320	QPCT
PON1_10	+304.207FDVSSFNPHGISTFTDEDNAMYLLVVNHPDAK+304.207	P27169	PON1	Serum paraoxonase/arylesterase 1	0.808143	88	P27169	PON1	OID30704	PON1
CD163_5	+304.207VEIYHEGSWGTIC+57.021DDSWDLSDAHVVC+57.021R	Q86VB7	CD163	Scavenger receptor cysteine-rich type 1 protein M130	0.779349	88	Q86VB7	CD163	OID20360	CD163
ADAMTSL2_4	+304.207LFGHPGLDMELGPSQGQETNEVC+57.021EQAGGGAC+57.021EGPPR	Q86TH1	ADAMTSL2	ADAMTS-like protein 2	0.604829	70	Q86TH1	ADAMTSL2	OID30370	ADAMTSL2
C7_15	+304.207SYQLLVVENTVEVAQFINNNPEFLQLAEPFWK+304.207	P10643	C7	Complement component C7	0.782611	88	P10643	C7	OID30766	C7
ITIH4_23	+304.207DTDRFSSHVGGTLGQFYQEVLWGSPAASDDGR	Q14624;Q14624-2	ITIH4	Inter-alpha-trypsin inhibitor heavy chain H4;Isoform 2 of Inter-alpha-trypsin inhibitor heavy chain H4	0.438995	88	Q14624	ITIH4	OID30762	ITIH4
SERPINC1_27	+304.207ELTPEVLQEWLDELEEMM+15.995LVVHMPR	P01008	SERPINC1	Antithrombin-III	0.382746	88	P01008	SERPINC1	OID30789	SERPINC1
AHSG_13	+304.207QPNC+57.021DDPETEEAALVAIDYINQNLPWGYK+304.207HTLNQIDEVK+304.207	P02765	AHSG	Alpha-2-HS-glycoprotein	0.393928	88	P02765	AHSG	OID30706	AHSG
NRP1_5	+304.207TGPIQDHTGDGNFIYSQADENQK+304.207	O14786	NRP1	Neuropilin-1	0.683444	88	O14786	NRP1	OID20390	NRP1
SERPINA6_10	+304.207AVLQLNEEGVDTAGSTGVTLNLTSK+304.207	P08185	SERPINA6	Corticosteroid-binding globulin	0.267445	88	P08185	SERPINA6	OID30743	SERPINA6
C5_37	+304.207EMM+15.995QTAMQNTMLINGIAQVTFDSETAVK+304.207	P01031	C5	Complement C5	0.219101	88	P01031	C5	OID30744	C5
FETUB_6	+304.207FVSVTC+57.021DFFESQAPATGSENSAVNQK+304.207	Q9UGM5	FETUB	Fetuin-B	0.690201	88	Q9UGM5	FETUB	OID20404	FETUB
ANPEP_7	+304.207QDATSTIISITNNVIGQGLVWDFVQSNWK+304.207	P15144	ANPEP	Aminopeptidase N	0.473726	88	P15144	ANPEP	OID20350	ANPEP
SERPINA3_20	+304.207YTGNASALFILPDQDK+304.207MEEVEAMLLPETLK+304.207	P01011	SERPINA3	Alpha-1-antichymotrypsin	0.209301	54	P01011	SERPINA3	OID30786	SERPINA3
HYOU1_6	+304.207TVLSANADHMAQIEGLMDDVDFK+304.207	Q9Y4L1	HYOU1	Hypoxia up-regulated protein 1	0.0397487	88	Q9Y4L1	HYOU1	OID20300	HYOU1
SERPINC1_28	+304.207ITDVIPSEAINELTVLVLVNTIYFK+304.207	P01008	SERPINC1	Antithrombin-III	0.450409	88	P01008	SERPINC1	OID30789	SERPINC1
HRG_10	+304.207IADAHLDRVENTTVYYLVLDVQESDC+57.021SVLSR	P04196	HRG	Histidine-rich glycoprotein	0.052159	67	P04196	HRG	OID30770	HRG
C5_38	+304.207VGASENIVIQVYGYTEAFDATISIK+304.207	P01031	C5	Complement C5	0.501884	88	P01031	C5	OID30744	C5
CD163_6	+304.207HGDTWGSIC+57.021DSDFSLEAASVLC+57.021R	Q86VB7	CD163	Scavenger receptor cysteine-rich type 1 protein M130	0.697369	88	Q86VB7	CD163	OID20360	CD163
F2_25	+304.207HQDFNSAVQLVENFC+57.021RNPDGDEEGVWC+57.021YVAGK+304.207	P00734	F2	Prothrombin	0.396184	88	P00734	F2	OID30723	F2
TTR_7	+304.207TSESGELHGLTTEEEFVEGIYK+304.207VEIDTK+304.207	P02766	TTR	Transthyretin	0.353774	88	P02766	TTR	OID30782	TTR
PI16_2	+304.207LQGVEETNIELLVC+57.021NYEPPGNVK+304.207	Q6UXB8	PI16	Peptidase inhibitor 16	0.62754	88	Q6UXB8	PI16	OID30676	PI16
CHGA_9	+304.207HSGFEDELSEVLENQSSQAELK+304.207	P10645	CHGA	Chromogranin-A	0.770418	55	P10645	CHGA	OID30403	CHGA
TF_24	+304.207AIAANEADAVTLDAGLVYDAYLAPNNLK+304.207PVVAEFYGSK+304.207	P02787	TF	Serotransferrin	0.39319	88	P02787	TF	OID30783	TF
C5_39	+304.207EMMQTAM+15.995QNTM+15.995LINGIAQVTFDSETAVK+304.207	P01031	C5	Complement C5	0.328717	67	P01031	C5	OID30744	C5
CHL1_6	+304.207EK+304.207IDPLEVEEGDPIVLPC+57.021NPPK+304.207	O00533-2	CHL1	Isoform 2 of Neural cell adhesion molecule L1-like protein	0.716072	88	O00533	CHL1	OID20366	CHL1
STC2_1	+304.207DLLLHEPYVDLVNLLLTC+57.021GEEVK+304.207	O76061	STC2	Stanniocalcin-2	0.573122	88	O76061	STC2	OID21157	STC2
C5_40	+304.207EMM+15.995QTAMQNTM+15.995LINGIAQVTFDSETAVK+304.207	P01031	C5	Complement C5	0.242789	76	P01031	C5	OID30744	C5
VWF_25	+304.207EQAPNLVYMVTGNPASDEIK+304.207	P04275	VWF	von Willebrand factor	0.678049	88	P04275	VWF	OID20256	VWF
AFM_10	+304.207NPFVFAPTLLTVAVHFEEVAK+304.207	P43652	AFM	Afamin	0.627805	88	P43652	AFM	OID30741	AFM
ARHGAP1_3	+304.207ELPEPLLTFDLYPHVVGFLNIDESQR	Q07960	ARHGAP1	Rho GTPase-activating protein 1	0.716227	68	Q07960	ARHGAP1	OID21202	ARHGAP1
LRP1_16	+304.207DGIHNVEGVAVDWM+15.995GDNLYWTDDGPK+304.207K+304.207	Q07954	LRP1	Prolow-density lipoprotein receptor-related protein 1	0.250558	66	Q07954	LRP1	OID21293	LRP1
C1S_21	+304.207SSNNPHSPIVEEFQVPYNK+304.207	P09871	C1S	Complement C1s subcomponent	0.36029	88	P09871	C1S	OID30731	C1S
PEBP1_1	+304.207APVAGTC+57.021YQAEWDDYVPK+304.207	P30086	PEBP1	Phosphatidylethanolamine-binding protein 1	0.799391	88	P30086	PEBP1	OID21087	PEBP1
ENPP2_5	+304.207C+57.021VNVIFVGDHGMEDVTC+57.021DR	Q13822-3	ENPP2	Isoform 3 of Ectonucleotide pyrophosphatase/phosphodiesterase family member 2	0.486721	88	Q13822	ENPP2	OID20288	ENPP2
PEBP1_2	+304.207GNDISSGTVLSDYVGSGPPK+304.207	P30086	PEBP1	Phosphatidylethanolamine-binding protein 1	0.743915	88	P30086	PEBP1	OID21087	PEBP1
LRP1_17	+304.207DGIHNVEGVAVDWMGDNLYWTDDGPK+304.207K+304.207	Q07954	LRP1	Prolow-density lipoprotein receptor-related protein 1	0.483196	64	Q07954	LRP1	OID21293	LRP1
VWF_26	+304.207EQAPNLVYM+15.995VTGNPASDEIK+304.207	P04275	VWF	von Willebrand factor	0.670285	74	P04275	VWF	OID20256	VWF
ECM1_8	+304.207NIWRDPALC+57.021C+57.021YLSPGDEQVNC+57.021FNINYLR	Q16610	ECM1	Extracellular matrix protein 1	0.609016	88	Q16610	ECM1	OID30736	ECM1
SERPINA7_7	+304.207TLYETEVFSTDFSNISAAK+304.207	P05543	SERPINA7	Thyroxine-binding globulin	0.190295	48	P05543	SERPINA7	OID30724	SERPINA7
FCN2_4	+304.207LGEFWLGNDNIHALTAQGTSELRVDLVDFEDNYQFAK+304.207	Q15485	FCN2	Ficolin-2	0.425208	76	Q15485	FCN2	OID20382	FCN2
C5_41	+304.207EMM+15.995QTAM+15.995QNTMLINGIAQVTFDSETAVK+304.207	P01031	C5	Complement C5	0.394478	57	P01031	C5	OID30744	C5
F13B_12	+304.207TTGGK+304.207DEEVVQC+57.021LSDGWSSQPTC+57.021R	P05160	F13B	Coagulation factor XIII B chain	0.614933	88	P05160	F13B	OID30781	F13B
SERPINC1_29	+304.207DDLYVSDAFHK+304.207AFLEVNEEGSEAAASTAVVIAGR	P01008	SERPINC1	Antithrombin-III	0.0560962	78	P01008	SERPINC1	OID30789	SERPINC1
CD93_1	+304.207APDVFDWGSSGPLC+57.021VSPK+304.207	Q9NPY3	CD93	Complement component C1q receptor	0.656669	88	Q9NPY3	CD93	OID20397	CD93
SERPIND1_17	+304.207DQVNTFDNIFIAPVGISTAM+15.995GMISLGLK+304.207	P05546	SERPIND1	Heparin cofactor 2	0.762519	88	P05546	SERPIND1	OID30767	SERPIND1
APOB_73	+304.207LNTDIAGLASAIDMSTNYNSDSLHFSNVFR	P04114	APOB	Apolipoprotein B-100	-0.181677	88	P04114	APOB	OID30673	APOB
CDHR5_2	+304.207VFVSVLDVNDNAPEFPFK+304.207	Q9HBB8	CDHR5	Cadherin-related family member 5	0.686086	78	Q9HBB8	CDHR5	OID20193	CDHR5
C5_42	+304.207EM+15.995MQTAM+15.995QNTMLINGIAQVTFDSETAVK+304.207	P01031	C5	Complement C5	0.343846	25	P01031	C5	OID30744	C5
ITIH1_23	+304.207ADVQAHGEGQEFSITC+57.021LVDEEEM+15.995K+304.207K+304.207	P19827;P19827-2	ITIH1	Inter-alpha-trypsin inhibitor heavy chain H1;Isoform 2 of Inter-alpha-trypsin inhibitor heavy chain H1	0.2938	88	P19827	ITIH1	OID30722	ITIH1
C5_43	+304.207EM+15.995MQTAMQNTMLINGIAQVTFDSETAVK+304.207	P01031	C5	Complement C5	0.170956	70	P01031	C5	OID30744	C5
F11_4	+304.207EDTSFFGVQEIIIHDQYK+304.207	P03951	F11	Coagulation factor XI	0.588296	88	P03951	F11	OID30773	F11
C3_78	+304.207DIC+57.021EEQVNSLPGSITK+304.207AGDFLEANYMNLQR	P01024	C3	Complement C3	0.299996	68	P01024	C3	OID30776	C3
TFPI_2	+304.207TTLQQEK+304.207PDFC+57.021FLEEDPGIC+57.021R	P10646;P10646-2	TFPI	Tissue factor pathway inhibitor;Isoform Beta of Tissue factor pathway inhibitor	0.467771	88	P10646	TFPI	OID20388	TFPI
FAM3C_3	+304.207YEGWPEVVEMEGC+57.021IPQK+304.207	Q92520	FAM3C	Protein FAM3C	0.692468	76	Q92520	FAM3C	OID20233	FAM3C
GPNMB_4	+304.207DVYVVTDQIPVFVTM+15.995FQK+304.207	Q14956	GPNMB	Transmembrane glycoprotein NMB	0.370174	78	Q14956	GPNMB	OID20173	GPNMB
APOB_74	+304.207EFNLQNMGLPDFHIPENLFLK+304.207	P04114	APOB	Apolipoprotein B-100	-0.207266	88	P04114	APOB	OID30673	APOB
CDH2_3	+304.207FAIQTDPNSNDGLVTVVK+304.207	P19022	CDH2	Cadherin-2	0.66706	88	P19022	CDH2	OID20170	CDH2
CFHR5_3	+304.207IQC+57.021VDGEWTTLPTC+57.021VEQVK+304.207	Q9BXR6	CFHR5	Complement factor H-related protein 5	0.741004	88	Q9BXR6	CFHR5	OID30716	CFHR5
APOF_12	+304.207NALEEAGC+57.021QADVWALQLQLYR	Q13790	APOF	Apolipoprotein F	0.206821	53	Q13790	APOF	OID30701	APOF
ROBO1_1	+304.207AANAYGISDPSQISDPVK+304.207	Q9Y6N7	ROBO1	Roundabout homolog 1	0.468826	39	Q9Y6N7	ROBO1	OID20734	ROBO1
FN1_52	+304.207PSQM+15.995QVTDVQDNSISVK+304.207	P02751-3;P02751-1;P02751-5;P02751-10	FN1	Isoform 3 of Fibronectin;Isoform 1 of Fibronectin;Isoform 5 of Fibronectin;Isoform 10 of Fibronectin	0.391314	88	P02751	FN1	OID30787	FN1
C5_44	+304.207EM+15.995M+15.995QTAMQNTMLINGIAQVTFDSETAVK+304.207	P01031	C5	Complement C5	0.429164	59	P01031	C5	OID30744	C5
C7_16	+304.207WALEEYLDEFDPC+57.021HC+57.021R	P10643	C7	Complement component C7	0.641729	88	P10643	C7	OID30766	C7
FAP_3	+304.207IFNGIPDWVYEEEMLATK+304.207	Q12884	FAP	Prolyl endopeptidase FAP	0.727218	74	Q12884	FAP	OID20330	FAP
ITIH1_24	+304.207ADVQAHGEGQEFSITC+57.021LVDEEEMK+304.207K+304.207	P19827;P19827-2	ITIH1	Inter-alpha-trypsin inhibitor heavy chain H1;Isoform 2 of Inter-alpha-trypsin inhibitor heavy chain H1	0.244365	88	P19827	ITIH1	OID30722	ITIH1
TXNL1_2	+304.207QHLENDPGSNEDTDIPK+304.207	O43396	TXNL1	Thioredoxin-like protein 1	0.143514	88	O43396	TXNL1	OID30872	TXNL1
CNTN1_7	+304.207STEATLSFGYLDPFPPEERPEVR	Q12860	CNTN1	Contactin-1	0.842868	88	Q12860	CNTN1	OID20307	CNTN1
ITIH1_25	+304.207TAFISDFAVTADGNAFIGDIK+304.207DK+304.207	P19827	ITIH1	Inter-alpha-trypsin inhibitor heavy chain H1	0.0919453	48	P19827	ITIH1	OID30722	ITIH1
APOM_4	+304.207EELATFDPVDNIVFNMAAGSAPM+15.995QLHLR	O95445	APOM	Apolipoprotein M	0.47235	88	O95445	APOM	OID20374	APOM
DSG2_12	+304.207SEIQFLISDNQGFSC+57.021PEK+304.207	Q14126	DSG2	Desmoglein-2	0.726783	88	Q14126	DSG2	OID21113	DSG2
COMP_16	+304.207QVC+57.021TDINEC+57.021ETGQHNC+57.021VPNSVC+57.021INTR	P49747	COMP	Cartilage oligomeric matrix protein	0.702106	88	P49747	COMP	OID20405	COMP
KIT_2	+304.207LVNGMLQC+57.021VAAGFPEPTIDWYFC+57.021PGTEQR	P10721	KIT	Mast/stem cell growth factor receptor Kit	0.032992	57	P10721	KIT	OID20370	KIT
REG1A_1	+304.207ESGTDDFNVWIGLHDPK+304.207	P05451	REG1A	Lithostathine-1-alpha	0.862984	88	P05451	REG1A	OID20415	REG1A
C5_45	+304.207SYFPESWLWEVHLVPR	P01031	C5	Complement C5	0.449174	88	P01031	C5	OID30744	C5
SERPINA1_7	+304.207ADTHDEILEGLNFNLTEIPEAQIHEGFQELLR	P01009	SERPINA1	Alpha-1-antitrypsin	-0.0487743	78	P01009	SERPINA1	OID30750	SERPINA1
APOB_75	+304.207LQDFSDQLSDYYEK+304.207FIAESK+304.207	P04114	APOB	Apolipoprotein B-100	-0.14406	88	P04114	APOB	OID30673	APOB
ITGB1_5	+304.207RAEDYPIDLYYLMDLSYSMK+304.207	P05556	ITGB1	Integrin beta-1	0.120138	76	P05556	ITGB1	OID20376	ITGB1
CDH2_4	+304.207FLEAGIYEVPIIITDSGNPPK+304.207	P19022	CDH2	Cadherin-2	0.667729	88	P19022	CDH2	OID20170	CDH2
APOB_76	+304.207FFSLLSGSLNSHGLELNADILGTDK+304.207	P04114	APOB	Apolipoprotein B-100	-0.145486	88	P04114	APOB	OID30673	APOB
C1QA_1	+304.207GHIYQGSEADSVFSGFLIFPSA	P02745	C1QA	Complement C1q subcomponent subunit A	0.167729	88	P02745	C1QA	OID20654	C1QA
CA2_4	+304.207GLLPESLDYWTYPGSLTTPPLLEC+57.021VTWIVLK+304.207	P00918	CA2	Carbonic anhydrase 2	0.804771	79	P00918	CA2	OID21149	CA2
C1RL_5	+304.207QRPEVFSDNMFC+57.021VGDETQR	Q9NZP8	C1RL	Complement C1r subcomponent-like protein	0.489962	88	Q9NZP8	C1RL	OID30721	C1RL
PON1_11	+304.207GIETGSEDLEILPNGLAFISSGLK+304.207YPGIK+304.207	P27169	PON1	Serum paraoxonase/arylesterase 1	0.523176	88	P27169	PON1	OID30704	PON1
APOB_77	+304.207DK+304.207DQEVLLQTFLDDASPGDK+304.207R	P04114	APOB	Apolipoprotein B-100	-0.113857	88	P04114	APOB	OID30673	APOB
SELP_3	+304.207STC+57.021QFIC+57.021DEGYSLSGPER	P16109	SELP	P-selectin	0.773523	88	P16109	SELP	OID20379	SELP
ITGB1_6	+304.207RAEDYPIDLYYLMDLSYSM+15.995K+304.207	P05556	ITGB1	Integrin beta-1	0.383131	43	P05556	ITGB1	OID20376	ITGB1
MRC1_6	+304.207NDAQSAYFIGLLISLDK+304.207	P22897	MRC1	Macrophage mannose receptor 1	0.793878	88	P22897	MRC1	OID30694	MRC1
PSMA1_1	+304.207NQYDNDVTVWSPQGR	P25786	PSMA1	Proteasome subunit alpha type-1	-0.208978	80	P25786	PSMA1	OID21221	PSMA1
TNXB_11	+304.207ERPLNVFC+57.021DMETDGGGWLVFQR	P22105	TNXB	Tenascin-X	0.200275	88	P22105	TNXB	OID21107	TNXB
APOL1_8	+304.207VQQNVPSGTDTGDPQSK+304.207	O14791	APOL1	Apolipoprotein L1	0.082033	88	O14791	APOL1	OID30708	APOL1
C3_79	+304.207NNNEK+304.207DMALTAFVLISLQEAK+304.207DIC+57.021EEQVNSLPGSITK+304.207	P01024	C3	Complement C3	0.288859	88	P01024	C3	OID30776	C3
C1S_22	+304.207PTADAEAYVFTPNM+15.995IC+57.021AGGEK+304.207	P09871	C1S	Complement C1s subcomponent	0.285689	88	P09871	C1S	OID30731	C1S
PARK7_4	+304.207EGPYDVVVLPGGNLGAQNLSESAAVK+304.207	Q99497	PARK7	Parkinson disease protein 7	0.722545	62	Q99497	PARK7	OID21160	PARK7
ITIH3_18	+304.207AVPSTFSWLDTVTVTQDGLSMMINR	Q06033	ITIH3	Inter-alpha-trypsin inhibitor heavy chain H3	0.238578	76	Q06033	ITIH3	OID20352	ITIH3
PCDH12_2	+304.207QLSIQISDINDNAPVFEK+304.207	Q9NPG4	PCDH12	Protocadherin-12	0.60808	88	Q9NPG4	PCDH12	OID31045	PCDH12
IL6ST_3	+304.207GYWSDWSEEASGITYEDRPSK+304.207	P40189	IL6ST	Interleukin-6 receptor subunit beta	0.367875	88	P40189	IL6ST	OID20147	IL6ST
SERPING1_9	+304.207VETNMAFSPFSIASLLTQVLLGAGENTK+304.207	P05155	SERPING1	Plasma protease C1 inhibitor	0.359797	88	P05155	SERPING1	OID30777	SERPING1
MST1_9	+304.207NPDGSERPWC+57.021YTTDPQIER	P26927	MST1	Hepatocyte growth factor-like protein	0.762354	88	P26927	MST1	OID30713	MST1
PLG_22	+304.207QLGAGSIEEC+57.021AAK+304.207C+57.021EEDEEFTC+57.021R	P00747	PLG	Plasminogen	0.374538	88	P00747	PLG	OID30785	PLG
C5_46	+304.207EM+15.995MQTAMQNTM+15.995LINGIAQVTFDSETAVK+304.207	P01031	C5	Complement C5	0.132555	64	P01031	C5	OID30744	C5
FN1_53	+304.207RPGGEPSPEGTTGQSYNQYSQR	P02751-3;P02751-1;P02751-5;P02751-10	FN1	Isoform 3 of Fibronectin;Isoform 1 of Fibronectin;Isoform 5 of Fibronectin;Isoform 10 of Fibronectin	0.546373	88	P02751	FN1	OID30787	FN1
C3_80	+304.207DM+15.995ALTAFVLISLQEAK+304.207	P01024	C3	Complement C3	0.468599	88	P01024	C3	OID30776	C3
FSTL1_2	+304.207IIQWLEAEIIPDGWFSK+304.207	Q12841	FSTL1	Follistatin-related protein 1	0.442981	66	Q12841	FSTL1	OID30254	FSTL1
DPEP2_3	+304.207DFPLVDGHNDLPLVLR	Q9H4A9	DPEP2	Dipeptidase 2	0.475751	88	Q9H4A9	DPEP2	OID21305	DPEP2
ACE_8	+304.207PLYEDFTALSNEAYK+304.207	P12821	ACE	Angiotensin-converting enzyme	0.549529	68	P12821	ACE	OID30696	ACE
C3_81	+304.207DMALTAFVLISLQEAK+304.207	P01024	C3	Complement C3	0.476612	88	P01024	C3	OID30776	C3
APOB_78	+304.207DDK+304.207HEQDMVNGIMLSVEK+304.207	P04114	APOB	Apolipoprotein B-100	-0.148198	88	P04114	APOB	OID30673	APOB
LILRB1_1	+304.207SESSDPLELVVTGAYIK+304.207	Q8NHL6	LILRB1	Leukocyte immunoglobulin-like receptor subfamily B member 1	0.326939	49	Q8NHL6	LILRB1	OID20323	LILRB1
CFB_29	+304.207RDLEIEVVLFHPNYNINGK+304.207	P00751	CFB	Complement factor B	0.837396	88	P00751	CFB	OID30755	CFB
CFHR5_4	+304.207C+57.021LDPC+57.021VVSEENMNK+304.207	Q9BXR6	CFHR5	Complement factor H-related protein 5	0.785922	88	Q9BXR6	CFHR5	OID30716	CFHR5
CAT_5	+304.207ADVLTTGAGNPVGDK+304.207	P04040	CAT	Catalase	0.837233	60	P04040	CAT	OID30712	CAT
AFM_11	+304.207TYVPPPFSQDLFTFHADMC+57.021QSQNEELQR	P43652	AFM	Afamin	0.751471	88	P43652	AFM	OID30741	AFM
CD109_6	+304.207SIQNQEAFDLDVAVK+304.207	Q6YHK3	CD109	CD109 antigen	0.69134	53	Q6YHK3	CD109	OID21108	CD109
PIGR_3	+304.207NADLQVLK+304.207PEPELVYEDLR	P01833	PIGR	Polymeric immunoglobulin receptor	0.652425	74	P01833	PIGR	OID21102	PIGR
ACTN4_3	+304.207VEQIAAIAQELNELDYYDSHNVNTR	O43707	ACTN4	Alpha-actinin-4	0.1489	76	O43707	ACTN4	OID20435	ACTN4
MMP9_2	+304.207DGLLAHAFPPGPGIQGDAHFDDDELWSLGK+304.207	P14780	MMP9	Matrix metalloproteinase-9	0.826935	88	P14780	MMP9	OID21103	MMP9
APOB_79	+304.207ADYVETVLDSTC+57.021SSTVQFLEYELNVLGTHK+304.207IEDGTLASK+304.207	P04114	APOB	Apolipoprotein B-100	-0.112817	88	P04114	APOB	OID30673	APOB
CFHR5_5	+304.207C+57.021LDPC+57.021VVSEENM+15.995NK+304.207	Q9BXR6	CFHR5	Complement factor H-related protein 5	0.682314	37	Q9BXR6	CFHR5	OID30716	CFHR5
VCAM1_7	+304.207EGDTVIISC+57.021TC+57.021GNVPETWIILK+304.207	P19320	VCAM1	Vascular cell adhesion protein 1	0.35518	43	P19320	VCAM1	OID20396	VCAM1
CFB_30	+304.207HVIILM+15.995TDGLHNM+15.995GGDPITVIDEIR	P00751	CFB	Complement factor B	0.314131	88	P00751	CFB	OID30755	CFB
SERPING1_10	+304.207TLLVFEVQQPFLFVLWDQQHK+304.207	P05155	SERPING1	Plasma protease C1 inhibitor	0.383766	88	P05155	SERPING1	OID30777	SERPING1
B2M_2	+304.207SNFLNC+57.021YVSGFHPSDIEVDLLK+304.207	P61769	B2M	Beta-2-microglobulin	0.822497	88	P61769	B2M	OID30725	B2M
CNDP1_9	+304.207FFSGVDYIVISDNLWISQR	Q96KN2	CNDP1	Beta-Ala-His dipeptidase	0.780952	88	Q96KN2	CNDP1	OID20347	CNDP1
CFB_31	+304.207DMENLEDVFYQMIDESQSLSLC+57.021GM+15.995VWEHRK+304.207	P00751	CFB	Complement factor B	0.494347	88	P00751	CFB	OID30755	CFB
COL6A3_14	+304.207EVYTFASEPNDVFFK+304.207	P12111-4;P12111	COL6A3	Isoform 4 of Collagen alpha-3(VI) chain;Collagen alpha-3(VI) chain	0.562978	88	P12111	COL6A3	OID20292	COL6A3
CFB_32	+304.207EELLPAQDIK+304.207ALFVSEEEK+304.207	P00751	CFB	Complement factor B	0.37998	88	P00751	CFB	OID30755	CFB
CTSD_4	+304.207TMSEVGGSVEDLIAK+304.207	P07339	CTSD	Cathepsin D	0.745782	88	P07339	CTSD	OID20358	CTSD
CTSD_5	+304.207TM+15.995SEVGGSVEDLIAK+304.207	P07339	CTSD	Cathepsin D	0.783712	61	P07339	CTSD	OID20358	CTSD
PGD_4	+304.207TELDSFLIEITANILK+304.207	P52209	PGD	6-phosphogluconate dehydrogenase, decarboxylating	0.672026	88	P52209	PGD	OID30344	PGD
CD109_7	+304.207MPYGC+57.021GEQNMINFAPNIYILDYLTK+304.207	Q6YHK3	CD109	CD109 antigen	0.725579	22	Q6YHK3	CD109	OID21108	CD109
CD163_7	+304.207LASPSEETWITC+57.021DNK+304.207	Q86VB7	CD163	Scavenger receptor cysteine-rich type 1 protein M130	0.82151	88	Q86VB7	CD163	OID20360	CD163
APOA1_20	+304.207DLATVYVDVLK+304.207DSGR	P02647	APOA1	Apolipoprotein A-I	0.555786	88	P02647	APOA1	OID30769	APOA1
CFB_33	+304.207DMENLEDVFYQMIDESQSLSLC+57.021GMVWEHRK+304.207	P00751	CFB	Complement factor B	0.371456	88	P00751	CFB	OID30755	CFB
TPT1_2	+304.207DLISHDEMFSDIYK+304.207	P13693	TPT1	Translationally-controlled tumor protein	0.142739	88	P13693	TPT1	OID20476	TPT1
SERPINA1_8	+304.207LYHSEAFTVNFGDTEEAK+304.207	P01009	SERPINA1	Alpha-1-antitrypsin	0.247157	88	P01009	SERPINA1	OID30750	SERPINA1
ESAM_2	+304.207DSGPYSC+57.021SVNVQDK+304.207	Q96AP7	ESAM	Endothelial cell-selective adhesion molecule	0.34821	88	Q96AP7	ESAM	OID20270	ESAM
KRT14_2	+304.207ILTATVDNANVLLQIDNAR	P02533	KRT14	Keratin, type I cytoskeletal 14	0.089594	78	P02533	KRT14	OID20800	KRT14
CFHR2_2	+304.207C+57.021LDPC+57.021VISQEIM+15.995EK+304.207	P36980	CFHR2	Complement factor H-related protein 2	0.810468	88	P36980	CFHR2	OID30720	CFHR2
PECAM1_2	+304.207SDSGTYIC+57.021TAGIDK+304.207	P16284	PECAM1	Platelet endothelial cell adhesion molecule	0.421436	88	P16284	PECAM1	OID21131	PECAM1
FBP1_2	+304.207LDVLSNDLVMNMLK+304.207	P09467	FBP1	Fructose-1,6-bisphosphatase 1	0.471212	78	P09467	FBP1	OID20227	FBP1
VCAM1_8	+304.207SLEVTFTPVIEDIGK+304.207	P19320	VCAM1	Vascular cell adhesion protein 1	0.780441	88	P19320	VCAM1	OID20396	VCAM1
EGFR_2	+304.207AC+57.021GADSYEMEEDGVRK+304.207	P00533	EGFR	Epidermal growth factor receptor	0.50015	76	P00533	EGFR	OID20319	EGFR
MST1_10	+304.207C+57.021TDDVRPQDC+57.021YHGAGEQYR	P26927	MST1	Hepatocyte growth factor-like protein	0.749428	88	P26927	MST1	OID30713	MST1
ADAMTS13_4	+304.207LLVPLLDGTEC+57.021GVEK+304.207	Q76LX8	ADAMTS13	A disintegrin and metalloproteinase with thrombospondin motifs 13	0.632765	88	Q76LX8	ADAMTS13	OID20249	ADAMTS13
CFD_3	+304.207DVAPGTLC+57.021DVAGWGIVNHAGR	P00746	CFD	Complement factor D	0.301891	88	P00746	CFD	OID30738	CFD
ITIH4_24	+304.207NMEQFQVSVSVAPNAK+304.207	Q14624;Q14624-2	ITIH4	Inter-alpha-trypsin inhibitor heavy chain H4;Isoform 2 of Inter-alpha-trypsin inhibitor heavy chain H4	0.437991	88	Q14624	ITIH4	OID30762	ITIH4
IGF2R_14	+304.207PASGC+57.021EAETQTEELK+304.207	P11717	IGF2R	Cation-independent mannose-6-phosphate receptor	0.36086	66	P11717	IGF2R	OID21146	IGF2R
MYH9_4	+304.207IRELESQISELQEDLESER	P35579	MYH9	Myosin-9	-0.0425824	64	P35579	MYH9	OID30382	MYH9
FCGR2A_1	+304.207LEPPWINVLQEDSVTLTC+57.021QGAR	P12318	FCGR2A	Low affinity immunoglobulin gamma Fc region receptor II-a	0.686291	88	P12318	FCGR2A	OID20391	FCGR2A
SERPINA3_21	+304.207AK+304.207WEMPFDPQDTHQSR	P01011	SERPINA3	Alpha-1-antichymotrypsin	0.529816	88	P01011	SERPINA3	OID30786	SERPINA3
C5_47	+304.207SVTRVDDGVASFVLNLPSGVTVLEFNVK+304.207TDAPDLPEENQAR	P01031	C5	Complement C5	0.18964	67	P01031	C5	OID30744	C5
TF_25	+304.207EDLIWELLNQAQEHFGK+304.207	P02787	TF	Serotransferrin	0.375376	88	P02787	TF	OID30783	TF
FN1_54	+304.207QGENGQMM+15.995SC+57.021TC+57.021LGNGK+304.207	P02751-3;P02751-1;P02751-5;P02751-10	FN1	Isoform 3 of Fibronectin;Isoform 1 of Fibronectin;Isoform 5 of Fibronectin;Isoform 10 of Fibronectin	0.555962	88	P02751	FN1	OID30787	FN1
SERPINA6_11	+304.207HYYESEVLAMNFQDWATASR	P08185	SERPINA6	Corticosteroid-binding globulin	0.331128	88	P08185	SERPINA6	OID30743	SERPINA6
LBP_3	+304.207GLQYAAQEGLLALQSELLR	P18428	LBP	Lipopolysaccharide-binding protein	0.7834	88	P18428	LBP	OID20355	LBP
PLA2G15_2	+304.207IC+57.021FGDGDGTVNLK+304.207	Q8NCC3	PLA2G15	Phospholipase A2 group XV	0.633394	57	Q8NCC3	PLA2G15	OID21473	PLA2G15
[truncated: 11,857 more rows]
