# Supplementary material for: Comparative evaluation of Olink Explore 3072 and mass spectrometry with peptide fractionation for plasma proteomics
Source: Commun Chem. 2025 Nov 4;8:327. doi: 10.1038/s42004-025-01753-2 (PMC12586489; doi:10.1038/s42004-025-01753-2)
Supplement: Supplementary file 22 — Supplementary Data 19 [file 42004_2025_1753_MOESM22_ESM.xlsx]

## Sheet: 2A
UniProt	MS	Olink
A0A075B6H7	TRUE	FALSE
A0A075B6H9	TRUE	FALSE
A0A075B6I0	TRUE	FALSE
A0A075B6I1	TRUE	FALSE
A0A075B6I7	TRUE	FALSE
A0A075B6I9	TRUE	FALSE
A0A075B6K4	TRUE	FALSE
A0A075B6Q5	TRUE	FALSE
A0A075B6R2	TRUE	FALSE
A0A075B6R9	TRUE	FALSE
A0A075B6S2	TRUE	FALSE
A0A075B6S5	TRUE	FALSE
A0A075B6S6	TRUE	FALSE
A0A087WSY4	TRUE	FALSE
A0A087WSY6	TRUE	FALSE
A0A087WSZ0	TRUE	FALSE
A0A0A0MS14	TRUE	FALSE
A0A0A0MS15	TRUE	FALSE
A0A0A0MT36	TRUE	FALSE
A0A0A0MT89	TRUE	FALSE
A0A0B4J1U3	TRUE	FALSE
A0A0B4J1U7	TRUE	FALSE
A0A0B4J1V0	TRUE	FALSE
A0A0B4J1V2	TRUE	FALSE
A0A0B4J1V6	TRUE	FALSE
A0A0B4J1X5	TRUE	FALSE
A0A0B4J1X8	TRUE	FALSE
A0A0B4J1Y8	TRUE	FALSE
A0A0B4J1Y9	TRUE	FALSE
A0A0B4J2D9	TRUE	FALSE
A0A0C4DH25	TRUE	FALSE
A0A0C4DH29	TRUE	FALSE
A0A0C4DH31	TRUE	FALSE
A0A0C4DH32	TRUE	FALSE
A0A0C4DH33	TRUE	FALSE
A0A0C4DH34	TRUE	FALSE
A0A0C4DH35	TRUE	FALSE
A0A0C4DH36	TRUE	FALSE
A0A0C4DH38	TRUE	FALSE
A0A0C4DH42	TRUE	FALSE
A0A0C4DH43	TRUE	FALSE
A0A0C4DH67	TRUE	FALSE
A0A0J9YX35	TRUE	FALSE
A0A0J9YXX1	TRUE	FALSE
A0A1B0GTC6	TRUE	FALSE
A0AVT1	TRUE	FALSE
A0FGR8	FALSE	TRUE
A0M8Q6	TRUE	FALSE
A1E959	FALSE	TRUE
A1KZ92	FALSE	TRUE
A1L4H1	TRUE	TRUE
A2NJV5	TRUE	FALSE
A2RU67	TRUE	FALSE
A2VDF0	TRUE	TRUE
A4D1B5	FALSE	TRUE
A5A3E0	TRUE	FALSE
A5D6W6	TRUE	FALSE
A6BM72	FALSE	TRUE
A6NC86	FALSE	TRUE
A6NCE7	FALSE	TRUE
A6NCN2	TRUE	FALSE
A6NDB9	FALSE	TRUE
A6NDG6	TRUE	FALSE
A6NFN3	FALSE	TRUE
A6NGG8	FALSE	TRUE
A6NGN9	FALSE	TRUE
A6NHS7	FALSE	TRUE
A6NI73	TRUE	TRUE
A6NLU5	FALSE	TRUE
A6NM11	FALSE	TRUE
A6NMZ7	TRUE	FALSE
A7E2Y1	FALSE	TRUE
A8K7I4	TRUE	FALSE
A8MTB9	FALSE	TRUE
A8MVW0	FALSE	TRUE
A8MVW5	TRUE	TRUE
A8MVZ5	FALSE	TRUE
A8MYV0	FALSE	TRUE
B0FP48	FALSE	TRUE
B1AKI9	FALSE	TRUE
B2RUY7	FALSE	TRUE
B2RXH8	TRUE	FALSE
B6A8C7	FALSE	TRUE
B6SEH8	FALSE	TRUE
B9A064	TRUE	FALSE
E2RYF7	FALSE	TRUE
G2XKQ0	TRUE	FALSE
I3L3R5	FALSE	TRUE
NTproBNP	FALSE	TRUE
O00139	TRUE	FALSE
O00148	FALSE	TRUE
O00151	TRUE	FALSE
O00154	TRUE	FALSE
O00161	TRUE	TRUE
O00175	FALSE	TRUE
O00182	FALSE	TRUE
O00186	FALSE	TRUE
O00187	TRUE	FALSE
O00194	TRUE	TRUE
O00203	FALSE	TRUE
O00206	FALSE	TRUE
O00214	FALSE	TRUE
O00220	FALSE	TRUE
O00221	FALSE	TRUE
O00231	TRUE	FALSE
O00232	TRUE	FALSE
O00233	TRUE	TRUE
O00241	TRUE	TRUE
O00244	TRUE	TRUE
O00253	FALSE	TRUE
O00264	TRUE	FALSE
O00273	FALSE	TRUE
O00291	FALSE	TRUE
O00292	FALSE	TRUE
O00299	TRUE	FALSE
O00300	FALSE	TRUE
O00308	FALSE	TRUE
O00327	FALSE	TRUE
O00337	FALSE	TRUE
O00339	TRUE	TRUE
O00391	TRUE	TRUE
O00399	FALSE	TRUE
O00401	FALSE	TRUE
O00410	TRUE	FALSE
O00422	FALSE	TRUE
O00425	FALSE	TRUE
O00429	TRUE	FALSE
O00442	TRUE	FALSE
O00451	TRUE	TRUE
O00461	TRUE	FALSE
O00462	TRUE	FALSE
O00468	FALSE	TRUE
O00468-6	TRUE	FALSE
O00533	FALSE	TRUE
O00533-2	TRUE	FALSE
O00534	FALSE	TRUE
O00548	FALSE	TRUE
O00559	FALSE	TRUE
O00567	FALSE	TRUE
O00584	TRUE	TRUE
O00585	TRUE	TRUE
O00587	TRUE	FALSE
O00592	TRUE	TRUE
O00602	TRUE	TRUE
O00622	FALSE	TRUE
O00626	FALSE	TRUE
O00629	TRUE	FALSE
O00743	TRUE	FALSE
O00748	TRUE	TRUE
O00754	TRUE	FALSE
O00764	TRUE	FALSE
O14498	TRUE	FALSE
O14503	FALSE	TRUE
O14523	FALSE	TRUE
O14530	FALSE	TRUE
O14558	FALSE	TRUE
O14578	FALSE	TRUE
O14579	TRUE	TRUE
O14594	TRUE	TRUE
O14618	TRUE	TRUE
O14625	FALSE	TRUE
O14638	TRUE	FALSE
O14656	TRUE	FALSE
O14657	TRUE	FALSE
O14662	FALSE	TRUE
O14672	TRUE	FALSE
O14713	FALSE	TRUE
O14717	FALSE	TRUE
O14737	TRUE	TRUE
O14745	TRUE	TRUE
O14763	FALSE	TRUE
O14773	TRUE	TRUE
O14786	TRUE	TRUE
O14788	FALSE	TRUE
O14791	TRUE	TRUE
O14793	TRUE	TRUE
O14798	TRUE	TRUE
O14818	TRUE	FALSE
O14828	FALSE	TRUE
O14836	FALSE	TRUE
O14841	FALSE	TRUE
O14867	FALSE	TRUE
O14879	FALSE	TRUE
O14904	FALSE	TRUE
O14917	TRUE	TRUE
O14933	FALSE	TRUE
O14939	TRUE	FALSE
O14944	FALSE	TRUE
O14958	FALSE	TRUE
O14960	TRUE	TRUE
O14964	TRUE	TRUE
O14967	FALSE	TRUE
O14974	FALSE	TRUE
O14980	TRUE	FALSE
O15013	FALSE	TRUE
O15018	FALSE	TRUE
O15020	FALSE	TRUE
O15031	TRUE	TRUE
O15067	TRUE	FALSE
O15078	FALSE	TRUE
O15083	FALSE	TRUE
O15116	TRUE	TRUE
O15117	FALSE	TRUE
O15123	FALSE	TRUE
O15143	TRUE	FALSE
O15144	TRUE	FALSE
O15145	TRUE	FALSE
O15164	FALSE	TRUE
O15169	FALSE	TRUE
O15182	FALSE	TRUE
O15197	FALSE	TRUE
O15204	TRUE	FALSE
O15211	FALSE	TRUE
O15212	FALSE	TRUE
O15213	FALSE	TRUE
O15230	TRUE	FALSE
O15231	TRUE	FALSE
O15232	FALSE	TRUE
O15234	FALSE	TRUE
O15240	TRUE	TRUE
O15247	TRUE	FALSE
O15263	FALSE	TRUE
O15264	FALSE	TRUE
O15269	FALSE	TRUE
O15294	FALSE	TRUE
O15305	FALSE	TRUE
O15335	TRUE	TRUE
O15350	FALSE	TRUE
O15354	FALSE	TRUE
O15357	FALSE	TRUE
O15382	FALSE	TRUE
O15389	FALSE	TRUE
O15394	TRUE	TRUE
O15400	TRUE	TRUE
O15444	FALSE	TRUE
O15455	FALSE	TRUE
O15467	TRUE	TRUE
O15496	FALSE	TRUE
O15511	TRUE	FALSE
O43150	TRUE	FALSE
O43155	FALSE	TRUE
O43157	TRUE	FALSE
O43184	FALSE	TRUE
O43186	FALSE	TRUE
O43240	FALSE	TRUE
O43242	TRUE	FALSE
O43247	FALSE	TRUE
O43278	TRUE	TRUE
O43280	TRUE	TRUE
O43290	FALSE	TRUE
O43291	TRUE	TRUE
O43294	TRUE	FALSE
O43312	FALSE	TRUE
O43320	FALSE	TRUE
O43396	TRUE	TRUE
O43399	TRUE	TRUE
O43405	FALSE	TRUE
O43422	FALSE	TRUE
O43423	FALSE	TRUE
O43432	FALSE	TRUE
O43451	TRUE	FALSE
O43464	FALSE	TRUE
O43474	FALSE	TRUE
O43488	TRUE	FALSE
O43493	TRUE	TRUE
O43504	TRUE	TRUE
O43505	TRUE	TRUE
O43508	TRUE	TRUE
O43521-2	FALSE	TRUE
O43524	FALSE	TRUE
O43529	TRUE	FALSE
O43557	FALSE	TRUE
O43561	FALSE	TRUE
O43570	FALSE	TRUE
O43583	TRUE	TRUE
O43597	FALSE	TRUE
O43598	TRUE	TRUE
O43633	TRUE	FALSE
O43639	TRUE	TRUE
O43653	FALSE	TRUE
O43663	FALSE	TRUE
O43665	TRUE	TRUE
O43681	TRUE	TRUE
O43699	FALSE	TRUE
O43707	TRUE	TRUE
O43708	TRUE	FALSE
O43715	FALSE	TRUE
O43734	FALSE	TRUE
O43736	FALSE	TRUE
O43739	FALSE	TRUE
O43752	FALSE	TRUE
O43768	TRUE	TRUE
O43776	FALSE	TRUE
O43790	TRUE	FALSE
O43805	FALSE	TRUE
O43813	TRUE	FALSE
O43824	TRUE	FALSE
O43827	TRUE	TRUE
O43852	TRUE	FALSE
O43854	FALSE	TRUE
O43865	TRUE	FALSE
O43866	TRUE	TRUE
O43889	FALSE	TRUE
O43895	TRUE	TRUE
O43896	FALSE	TRUE
O43903	FALSE	TRUE
O43915	TRUE	TRUE
O43927	FALSE	TRUE
O60218	FALSE	TRUE
O60220	FALSE	TRUE
O60232	FALSE	TRUE
O60234	TRUE	TRUE
O60235	FALSE	TRUE
O60237	FALSE	TRUE
O60238	FALSE	TRUE
O60240	FALSE	TRUE
O60242	TRUE	TRUE
O60243	TRUE	TRUE
O60245	TRUE	TRUE
O60256	TRUE	FALSE
O60259	FALSE	TRUE
O60268	TRUE	FALSE
O60279	TRUE	TRUE
O60437	FALSE	TRUE
O60447	FALSE	TRUE
O60449	FALSE	TRUE
O60449-3	TRUE	FALSE
O60462	TRUE	TRUE
O60469	FALSE	TRUE
O60476	TRUE	TRUE
O60493	TRUE	FALSE
O60496	FALSE	TRUE
O60500	FALSE	TRUE
O60502	FALSE	TRUE
O60506	TRUE	FALSE
O60542	FALSE	TRUE
O60547	TRUE	FALSE
O60568	TRUE	FALSE
O60575	FALSE	TRUE
O60603	FALSE	TRUE
O60609	FALSE	TRUE
O60610	TRUE	FALSE
O60613	TRUE	FALSE
O60635	FALSE	TRUE
O60662	FALSE	TRUE
O60664	TRUE	TRUE
O60667	TRUE	FALSE
O60684	TRUE	FALSE
O60701	FALSE	TRUE
O60704	TRUE	FALSE
O60749	TRUE	TRUE
O60760	TRUE	TRUE
O60763	FALSE	TRUE
O60814	TRUE	FALSE
O60825	FALSE	TRUE
O60828	FALSE	TRUE
O60844	TRUE	FALSE
O60869	FALSE	TRUE
O60880	FALSE	TRUE
O60884	FALSE	TRUE
O60888	TRUE	FALSE
O60890	FALSE	TRUE
O60896	TRUE	FALSE
O60907	FALSE	TRUE
O60911	FALSE	TRUE
O60925	TRUE	FALSE
O60934	FALSE	TRUE
O60939	FALSE	TRUE
O60941	FALSE	TRUE
O75015	TRUE	TRUE
O75019	TRUE	FALSE
O75023	TRUE	TRUE
O75051	TRUE	FALSE
O75054	FALSE	TRUE
O75061	FALSE	TRUE
O75063	TRUE	FALSE
O75071	TRUE	TRUE
O75077	FALSE	TRUE
O75083	TRUE	FALSE
O75116	TRUE	FALSE
O75121	FALSE	TRUE
O75131	TRUE	FALSE
O75144	TRUE	TRUE
O75146	FALSE	TRUE
O75154	FALSE	TRUE
O75167	FALSE	TRUE
O75173	FALSE	TRUE
O75190	FALSE	TRUE
O75223	TRUE	TRUE
O75293	FALSE	TRUE
O75309	TRUE	FALSE
O75312	FALSE	TRUE
O75326	TRUE	TRUE
O75330	FALSE	TRUE
O75339	TRUE	TRUE
O75340	TRUE	TRUE
O75347	TRUE	TRUE
O75348	TRUE	TRUE
O75351	TRUE	TRUE
O75354	FALSE	TRUE
O75356	TRUE	TRUE
O75365	FALSE	TRUE
O75367	TRUE	FALSE
O75368	TRUE	FALSE
O75369	TRUE	FALSE
O75380	FALSE	TRUE
O75400	TRUE	FALSE
O75409	FALSE	TRUE
O75420	TRUE	FALSE
O75427	FALSE	TRUE
O75436	TRUE	FALSE
O75460	FALSE	TRUE
O75462	FALSE	TRUE
O75475	FALSE	TRUE
O75478	TRUE	FALSE
O75493	FALSE	TRUE
O75503	TRUE	FALSE
O75506	FALSE	TRUE
O75509	TRUE	TRUE
O75521	FALSE	TRUE
O75528	FALSE	TRUE
O75534	FALSE	TRUE
O75556	TRUE	FALSE
O75558	TRUE	FALSE
O75563	TRUE	TRUE
O75569	FALSE	TRUE
O75581	TRUE	FALSE
O75592	FALSE	TRUE
O75594	TRUE	TRUE
O75608	TRUE	FALSE
O75629	TRUE	TRUE
O75631	FALSE	TRUE
O75636	TRUE	FALSE
O75643	TRUE	FALSE
O75665	FALSE	TRUE
O75676	TRUE	FALSE
O75688	FALSE	TRUE
O75695	TRUE	TRUE
O75711	TRUE	TRUE
O75715	TRUE	FALSE
O75718	FALSE	TRUE
O75752	TRUE	FALSE
O75781	FALSE	TRUE
O75787	TRUE	TRUE
O75791	TRUE	TRUE
O75792	FALSE	TRUE
O75794	FALSE	TRUE
O75820	TRUE	FALSE
O75821	TRUE	FALSE
O75830	FALSE	TRUE
O75832	TRUE	FALSE
O75843	FALSE	TRUE
O75874	TRUE	FALSE
O75882	TRUE	FALSE
O75882-2	FALSE	TRUE
O75888	TRUE	TRUE
O75940	FALSE	TRUE
O75954	TRUE	FALSE
O75976	TRUE	FALSE
O76003	TRUE	FALSE
O76031	TRUE	FALSE
O76036	FALSE	TRUE
O76038	FALSE	TRUE
O76039	FALSE	TRUE
O76054	TRUE	FALSE
O76061	TRUE	TRUE
O76070	TRUE	TRUE
O76074	TRUE	TRUE
O76076	TRUE	TRUE
O76096	FALSE	TRUE
O77932	FALSE	TRUE
O94760	TRUE	TRUE
O94766	FALSE	TRUE
O94769	TRUE	FALSE
O94779	FALSE	TRUE
O94813	FALSE	TRUE
O94830	FALSE	TRUE
O94856	TRUE	TRUE
O94874	TRUE	FALSE
O94898	TRUE	FALSE
O94903	TRUE	TRUE
O94907	FALSE	TRUE
O94916	FALSE	TRUE
O94919	TRUE	FALSE
O94923	TRUE	FALSE
O94933	TRUE	FALSE
O94973	TRUE	FALSE
O94979	TRUE	TRUE
O94985	TRUE	TRUE
O94986	FALSE	TRUE
O94988	FALSE	TRUE
O94992	FALSE	TRUE
O95049	FALSE	TRUE
O95084	TRUE	FALSE
O95125	TRUE	FALSE
O95157	FALSE	TRUE
O95166	TRUE	TRUE
O95180	FALSE	TRUE
O95183	FALSE	TRUE
O95185	TRUE	FALSE
O95196	FALSE	TRUE
O95202	FALSE	TRUE
O95256	FALSE	TRUE
O95260	TRUE	FALSE
O95274	TRUE	TRUE
O95292	TRUE	FALSE
O95295	FALSE	TRUE
O95336	TRUE	FALSE
O95372	TRUE	TRUE
O95373	TRUE	FALSE
O95379	TRUE	TRUE
O95388	FALSE	TRUE
O95390	TRUE	FALSE
O95393	TRUE	TRUE
O95394-4	TRUE	FALSE
O95399	TRUE	FALSE
O95407	FALSE	TRUE
O95428	TRUE	FALSE
O95429	FALSE	TRUE
O95433	FALSE	TRUE
O95445	TRUE	TRUE
O95450	TRUE	FALSE
O95466	FALSE	TRUE
O95467	TRUE	TRUE
O95477	TRUE	FALSE
O95479	TRUE	FALSE
O95490	TRUE	FALSE
O95497	TRUE	TRUE
O95498	FALSE	TRUE
O95502	FALSE	TRUE
O95544	FALSE	TRUE
O95630	FALSE	TRUE
O95633	TRUE	TRUE
O95644	FALSE	TRUE
O95670	FALSE	TRUE
O95684	FALSE	TRUE
O95696	FALSE	TRUE
O95715	FALSE	TRUE
O95721	FALSE	TRUE
O95727	TRUE	TRUE
O95747	TRUE	FALSE
O95750	FALSE	TRUE
O95760	FALSE	TRUE
O95777	FALSE	TRUE
O95786	FALSE	TRUE
O95793	FALSE	TRUE
O95810	TRUE	FALSE
O95817	TRUE	TRUE
O95825	FALSE	TRUE
O95831	FALSE	TRUE
O95834	TRUE	FALSE
O95835	FALSE	TRUE
O95841	FALSE	TRUE
O95858	FALSE	TRUE
O95866	TRUE	TRUE
O95881	TRUE	FALSE
O95897	TRUE	FALSE
O95954	FALSE	TRUE
O95965	FALSE	TRUE
O95967	TRUE	FALSE
O95969	TRUE	FALSE
O95971	FALSE	TRUE
O95980	TRUE	TRUE
O95988	FALSE	TRUE
O95989	TRUE	FALSE
O95994	TRUE	TRUE
O95997	FALSE	TRUE
O95998	TRUE	TRUE
O96007	FALSE	TRUE
O96009	TRUE	FALSE
O96013	FALSE	TRUE
O96017	FALSE	TRUE
P00167	TRUE	TRUE
P00325	TRUE	TRUE
P00326	TRUE	FALSE
P00338	TRUE	FALSE
P00352	TRUE	TRUE
P00367	TRUE	FALSE
P00387	TRUE	FALSE
P00390	TRUE	TRUE
P00441	TRUE	TRUE
P00450	TRUE	FALSE
P00451	TRUE	FALSE
P00480	TRUE	FALSE
P00488	TRUE	FALSE
P00491	TRUE	FALSE
P00492	TRUE	FALSE
P00519	FALSE	TRUE
P00533	TRUE	TRUE
P00558	TRUE	FALSE
P00568	TRUE	TRUE
P00734	TRUE	TRUE
P00736	TRUE	TRUE
P00738	TRUE	FALSE
P00739	TRUE	FALSE
P00740	TRUE	TRUE
P00742	TRUE	TRUE
P00746	TRUE	TRUE
P00747	TRUE	TRUE
P00748	TRUE	TRUE
P00749	FALSE	TRUE
P00750	FALSE	TRUE
P00751	TRUE	TRUE
P00797	FALSE	TRUE
P00813	TRUE	TRUE
P00915	TRUE	TRUE
P00918	TRUE	TRUE
P00966	TRUE	TRUE
P00995	TRUE	TRUE
P01008	TRUE	TRUE
P01009	TRUE	TRUE
P01011	TRUE	TRUE
P01011-3	TRUE	FALSE
P01019	TRUE	TRUE
P01023	TRUE	FALSE
P01024	TRUE	TRUE
P01031	TRUE	TRUE
P01033	TRUE	TRUE
P01034	TRUE	TRUE
P01036	TRUE	FALSE
P01037	FALSE	TRUE
P01040	TRUE	FALSE
P01042	TRUE	FALSE
P01042-2	TRUE	FALSE
P01100	FALSE	TRUE
P01112	FALSE	TRUE
P01127	TRUE	TRUE
P01130	TRUE	TRUE
P01133	TRUE	TRUE
P01135	FALSE	TRUE
P01137	TRUE	TRUE
P01138	FALSE	FALSE
P01160	TRUE	FALSE
P01178	FALSE	TRUE
P01189	FALSE	TRUE
P01210	FALSE	TRUE
P01215	FALSE	TRUE
P01222	FALSE	TRUE
P01225	TRUE	TRUE
P01229	FALSE	TRUE
P01236	TRUE	TRUE
P01241	FALSE	TRUE
P01242	FALSE	TRUE
P01258	FALSE	TRUE
P01266	TRUE	TRUE
P01270	FALSE	TRUE
P01275	TRUE	TRUE
P01298	FALSE	TRUE
P01303	FALSE	TRUE
P01344	TRUE	FALSE
P01350	FALSE	TRUE
P01374	FALSE	TRUE
P01375	FALSE	TRUE
P01579	FALSE	TRUE
P01583	FALSE	TRUE
P01584	FALSE	TRUE
P01588	FALSE	TRUE
P01589	FALSE	TRUE
P01591	TRUE	TRUE
P01593	TRUE	FALSE
P01597	TRUE	FALSE
P01599	TRUE	FALSE
P01602	TRUE	FALSE
P01611	TRUE	FALSE
P01614	TRUE	FALSE
P01615	TRUE	FALSE
P01619	TRUE	FALSE
P01699	TRUE	FALSE
P01701	TRUE	FALSE
P01703	TRUE	FALSE
P01706	TRUE	FALSE
P01709	TRUE	FALSE
P01714	TRUE	FALSE
P01715	TRUE	FALSE
P01717	TRUE	FALSE
P01721	TRUE	FALSE
P01730	FALSE	TRUE
P01732	TRUE	TRUE
P01742	TRUE	FALSE
P01743	TRUE	FALSE
P01762	TRUE	FALSE
P01766	TRUE	FALSE
P01768	TRUE	FALSE
P01772	TRUE	FALSE
P01780	TRUE	FALSE
P01782	TRUE	FALSE
P01814	TRUE	FALSE
P01817	TRUE	FALSE
P01833	TRUE	TRUE
P01834	TRUE	FALSE
P01854	TRUE	FALSE
P01857	TRUE	FALSE
P01859	TRUE	FALSE
P01860	TRUE	FALSE
P01861	TRUE	FALSE
P01871	TRUE	FALSE
P01876	TRUE	FALSE
P01877	TRUE	FALSE
P01880	TRUE	FALSE
P01889	TRUE	FALSE
P01893	TRUE	FALSE
P01903	TRUE	TRUE
P01911	TRUE	FALSE
P02008	FALSE	TRUE
P02042	TRUE	FALSE
P02144	TRUE	TRUE
P02452	TRUE	TRUE
P02458	FALSE	TRUE
P02461	TRUE	TRUE
P02462	TRUE	TRUE
P02533	TRUE	TRUE
P02538	TRUE	FALSE
P02545	TRUE	FALSE
P02549	TRUE	FALSE
P02647	TRUE	TRUE
P02649	TRUE	TRUE
P02652	TRUE	TRUE
P02654	TRUE	TRUE
P02655	TRUE	FALSE
P02656	TRUE	FALSE
P02671	TRUE	TRUE
P02675	TRUE	FALSE
P02679	TRUE	FALSE
P02730	TRUE	TRUE
P02741	TRUE	FALSE
P02743	TRUE	TRUE
P02745	TRUE	TRUE
P02746	TRUE	FALSE
P02747	TRUE	FALSE
P02748	TRUE	TRUE
P02749	TRUE	TRUE
P02750	TRUE	TRUE
P02751	FALSE	TRUE
P02751-1	TRUE	FALSE
P02751-3	TRUE	FALSE
P02753	TRUE	FALSE
P02760	TRUE	TRUE
P02763	TRUE	TRUE
P02765	TRUE	TRUE
P02766	TRUE	TRUE
P02768	TRUE	FALSE
P02771	TRUE	TRUE
P02774	TRUE	TRUE
P02775	TRUE	TRUE
P02776	TRUE	TRUE
P02778	FALSE	TRUE
P02786	TRUE	TRUE
P02787	TRUE	TRUE
P02788	TRUE	FALSE
P02790	TRUE	FALSE
P02792	TRUE	FALSE
P02794	TRUE	FALSE
P02818	FALSE	TRUE
P03372	FALSE	TRUE
P03950	TRUE	TRUE
P03951	TRUE	TRUE
P03952	TRUE	TRUE
P03956	FALSE	TRUE
P03973	TRUE	FALSE
P04003	TRUE	FALSE
P04004	TRUE	FALSE
P04040	TRUE	TRUE
P04054	TRUE	TRUE
P04062	TRUE	TRUE
P04066	TRUE	TRUE
P04070	TRUE	TRUE
P04075	TRUE	FALSE
P04080	TRUE	TRUE
P04083	TRUE	TRUE
P04085	TRUE	TRUE
P04090	FALSE	TRUE
P04114	TRUE	TRUE
P04118	TRUE	TRUE
P04141	FALSE	TRUE
P04155	TRUE	TRUE
P04156	TRUE	FALSE
P04179	TRUE	TRUE
P04180	TRUE	TRUE
P04183	FALSE	TRUE
P04196	TRUE	TRUE
P04216	TRUE	TRUE
P04217	TRUE	TRUE
P04217-2	TRUE	FALSE
P04233	TRUE	TRUE
P04234	FALSE	TRUE
P04264	TRUE	FALSE
P04271	TRUE	FALSE
P04275	TRUE	TRUE
P04278	TRUE	TRUE
P04280	TRUE	FALSE
P04406	TRUE	TRUE
P04424	TRUE	FALSE
P04430	TRUE	FALSE
P04433	TRUE	FALSE
P04439	TRUE	TRUE
P04439-2	TRUE	FALSE
P04440	TRUE	FALSE
P04626	TRUE	TRUE
P04632	TRUE	FALSE
P04637	FALSE	TRUE
P04746	TRUE	TRUE
P04792	TRUE	TRUE
P04808	FALSE	TRUE
P04844	TRUE	FALSE
P04899	TRUE	FALSE
P05000	FALSE	TRUE
P05019	TRUE	FALSE
P05026	TRUE	TRUE
P05060	TRUE	TRUE
P05062	TRUE	FALSE
P05067	TRUE	TRUE
P05089	TRUE	TRUE
P05090	TRUE	TRUE
P05091	FALSE	TRUE
P05106	TRUE	FALSE
P05107	TRUE	TRUE
P05109	TRUE	FALSE
P05112	FALSE	TRUE
P05113	FALSE	TRUE
P05120	TRUE	FALSE
P05121	TRUE	TRUE
P05154	TRUE	TRUE
P05155	TRUE	TRUE
P05156	TRUE	TRUE
P05160	TRUE	TRUE
P05161	TRUE	FALSE
P05164	TRUE	TRUE
P05186	TRUE	FALSE
P05187	FALSE	TRUE
P05198	TRUE	FALSE
P05231	FALSE	TRUE
P05305	FALSE	TRUE
P05362	TRUE	TRUE
P05386	TRUE	FALSE
P05387	TRUE	FALSE
P05388	TRUE	FALSE
P05408	TRUE	FALSE
P05412	FALSE	TRUE
P05413	TRUE	TRUE
P05451	TRUE	TRUE
P05452	TRUE	TRUE
P05455	FALSE	TRUE
P05543	TRUE	TRUE
P05546	TRUE	TRUE
P05549	FALSE	TRUE
P05556	TRUE	TRUE
P05783	TRUE	TRUE
P05787	TRUE	TRUE
P05937	FALSE	TRUE
P05976	TRUE	TRUE
P05981	TRUE	FALSE
P05997	TRUE	FALSE
P06126	TRUE	FALSE
P06127	FALSE	TRUE
P06132	TRUE	TRUE
P06133	TRUE	FALSE
P06213	TRUE	TRUE
P06276	TRUE	TRUE
P06280	TRUE	TRUE
P06310	TRUE	FALSE
P06312	TRUE	FALSE
P06315	TRUE	FALSE
P06331	TRUE	FALSE
P06396	TRUE	TRUE
P06396-2	TRUE	FALSE
P06401	FALSE	TRUE
P06454	TRUE	FALSE
P06493	FALSE	TRUE
P06576	TRUE	FALSE
P06681	TRUE	TRUE
P06702	TRUE	FALSE
P06703	TRUE	FALSE
P06727	TRUE	TRUE
P06729	FALSE	TRUE
P06730	TRUE	TRUE
P06731	TRUE	TRUE
P06732	TRUE	FALSE
P06733	TRUE	TRUE
P06734	FALSE	TRUE
P06737	TRUE	FALSE
P06744	TRUE	TRUE
P06748	TRUE	TRUE
P06753	FALSE	TRUE
P06753-2	TRUE	FALSE
P06753-6	TRUE	FALSE
P06756	TRUE	TRUE
P06850	FALSE	TRUE
P06858	TRUE	TRUE
P06865	TRUE	FALSE
P06870	TRUE	TRUE
P07093	TRUE	TRUE
P07098	FALSE	TRUE
P07108	TRUE	TRUE
P07148	TRUE	TRUE
P07195	TRUE	FALSE
P07196	FALSE	TRUE
P07203	TRUE	FALSE
P07204	TRUE	TRUE
P07205	TRUE	FALSE
P07225	TRUE	TRUE
P07237	TRUE	TRUE
P07288	FALSE	TRUE
P07306	FALSE	TRUE
P07307	TRUE	TRUE
P07311	FALSE	TRUE
P07320	FALSE	TRUE
P07332	FALSE	FALSE
P07333	TRUE	TRUE
P07339	TRUE	TRUE
P07355	TRUE	TRUE
P07357	TRUE	FALSE
P07358	TRUE	TRUE
P07359	TRUE	TRUE
P07360	TRUE	FALSE
P07384	TRUE	FALSE
P07437	TRUE	FALSE
P07451	TRUE	TRUE
P07476	TRUE	FALSE
P07477	TRUE	FALSE
P07478	TRUE	TRUE
P07492	FALSE	TRUE
P07585	TRUE	TRUE
P07602	TRUE	TRUE
P07602-3	TRUE	FALSE
P07686	TRUE	FALSE
P07711	TRUE	TRUE
P07737	TRUE	FALSE
P07738	TRUE	FALSE
P07741	TRUE	TRUE
P07766	FALSE	TRUE
P07858	TRUE	TRUE
P07900	TRUE	FALSE
P07902	TRUE	FALSE
P07911	TRUE	TRUE
P07942	TRUE	TRUE
P07947	FALSE	TRUE
P07948	FALSE	TRUE
P07949	TRUE	TRUE
P07951-2	TRUE	FALSE
P07954	TRUE	TRUE
P07988	TRUE	FALSE
P07992	FALSE	TRUE
P07996	TRUE	FALSE
P07998	TRUE	TRUE
P08069	FALSE	TRUE
P08118	FALSE	TRUE
P08123	TRUE	FALSE
P08133	TRUE	FALSE
P08134	FALSE	TRUE
P08138	TRUE	TRUE
P08174	TRUE	TRUE
P08185	TRUE	TRUE
P08195	TRUE	FALSE
P08217	TRUE	TRUE
P08236	TRUE	TRUE
P08238	TRUE	FALSE
P08253	TRUE	FALSE
P08254	TRUE	TRUE
P08263	FALSE	TRUE
P08294	TRUE	TRUE
P08311	TRUE	FALSE
P08319	TRUE	TRUE
P08397	TRUE	TRUE
P08473	TRUE	TRUE
P08493	TRUE	FALSE
P08514	TRUE	FALSE
P08519	TRUE	TRUE
P08567	TRUE	FALSE
P08571	TRUE	TRUE
P08572	TRUE	FALSE
P08575	TRUE	TRUE
P08579	FALSE	TRUE
P08581	TRUE	TRUE
P08582	TRUE	TRUE
P08590	TRUE	TRUE
P08603	TRUE	TRUE
P08637	TRUE	FALSE
P08648	TRUE	TRUE
P08651	FALSE	TRUE
P08670	TRUE	TRUE
P08697	TRUE	TRUE
P08700	FALSE	TRUE
P08709	TRUE	TRUE
P08727	TRUE	TRUE
P08729	TRUE	FALSE
P08758	TRUE	TRUE
P08779	TRUE	FALSE
P08833	TRUE	TRUE
P08861	TRUE	FALSE
P08865	TRUE	FALSE
P08887	TRUE	TRUE
P08908	FALSE	TRUE
P08913	FALSE	TRUE
P08962	FALSE	TRUE
P09038	FALSE	TRUE
P09093	TRUE	TRUE
P09104	TRUE	TRUE
P09105	FALSE	TRUE
P09110	TRUE	TRUE
P09172	TRUE	TRUE
P09211	TRUE	TRUE
P09237	TRUE	TRUE
P09238	FALSE	TRUE
P09326	TRUE	TRUE
P09327	TRUE	FALSE
P09341	TRUE	TRUE
P09382	TRUE	TRUE
P09417	TRUE	TRUE
P09455	FALSE	TRUE
P09466	TRUE	TRUE
P09467	TRUE	TRUE
P09486	TRUE	TRUE
P09493-2	TRUE	FALSE
P09493-3	TRUE	FALSE
P09493-8	TRUE	FALSE
P09496	FALSE	TRUE
P09496-2	TRUE	FALSE
P09497	TRUE	FALSE
P09525	TRUE	TRUE
P09529	TRUE	TRUE
P09543	FALSE	TRUE
P09564	FALSE	TRUE
P09601	TRUE	TRUE
P09603	TRUE	TRUE
P09619	TRUE	TRUE
P09622	TRUE	FALSE
P09651	TRUE	FALSE
P09668	TRUE	TRUE
P09681	TRUE	TRUE
P09683	FALSE	TRUE
P09693	FALSE	TRUE
P09758	FALSE	TRUE
P09769	FALSE	TRUE
P09871	TRUE	TRUE
P09874	FALSE	TRUE
P09914	FALSE	TRUE
P09919	FALSE	TRUE
P09923	FALSE	TRUE
P09958	TRUE	TRUE
P09960	TRUE	TRUE
P09972	TRUE	FALSE
P0C0L4	TRUE	FALSE
P0C0L5	TRUE	FALSE
P0C0S5	TRUE	FALSE
P0C7L1	FALSE	TRUE
P0C7M8	FALSE	TRUE
P0C862	FALSE	TRUE
P0CG30	FALSE	TRUE
P0CG37	FALSE	TRUE
P0CG38	TRUE	FALSE
P0CG39	TRUE	FALSE
P0DJD7	TRUE	TRUE
P0DJI8	TRUE	FALSE
P0DJI9	TRUE	FALSE
P0DKB5	FALSE	TRUE
P0DML2	FALSE	TRUE
P0DMM9	TRUE	FALSE
P0DMQ5	TRUE	FALSE
P0DMV8	TRUE	TRUE
P0DN86	FALSE	TRUE
P0DOY2	TRUE	TRUE
P0DP01	TRUE	FALSE
P0DP08	TRUE	FALSE
P0DP23	TRUE	FALSE
P0DP57	TRUE	FALSE
P0DPI2	FALSE	TRUE
P0DTE7	TRUE	FALSE
P0DUB6_P0DTE7_P0DTE8	FALSE	TRUE
P10070	FALSE	TRUE
P10082	FALSE	TRUE
P10092	FALSE	TRUE
P10109	FALSE	TRUE
P10124	TRUE	FALSE
P10144	FALSE	TRUE
P10145	FALSE	TRUE
P10147	FALSE	TRUE
P10153	TRUE	FALSE
P10163	TRUE	FALSE
P10253	TRUE	FALSE
P10301	FALSE	TRUE
P10321	TRUE	FALSE
P10398	FALSE	TRUE
P10415	FALSE	TRUE
P10451	TRUE	TRUE
P10523	FALSE	TRUE
P10586	TRUE	TRUE
P10599	TRUE	TRUE
P10606	FALSE	TRUE
P10619	TRUE	FALSE
P10636	FALSE	TRUE
P10643	TRUE	TRUE
P10644	TRUE	TRUE
P10645	TRUE	TRUE
P10646	TRUE	TRUE
P10646-2	TRUE	FALSE
P10720	TRUE	FALSE
P10721	TRUE	TRUE
P10746	TRUE	TRUE
P10747	FALSE	TRUE
P10767	FALSE	TRUE
P10768	TRUE	FALSE
P10809	TRUE	FALSE
P10909	TRUE	TRUE
P10912	TRUE	TRUE
P11021	TRUE	FALSE
P11047	TRUE	FALSE
P11055	TRUE	FALSE
P11137	FALSE	TRUE
P11142	TRUE	FALSE
P11150	TRUE	FALSE
P11171	TRUE	FALSE
P11215	TRUE	TRUE
P11216	TRUE	FALSE
P11226	TRUE	TRUE
P11229	FALSE	TRUE
P11233	TRUE	FALSE
P11234	FALSE	TRUE
P11274	FALSE	TRUE
P11277	TRUE	FALSE
P11279	TRUE	TRUE
P11310	FALSE	TRUE
P11362	TRUE	FALSE
P11362-7	TRUE	FALSE
P11387	FALSE	TRUE
P11413	TRUE	FALSE
P11464	FALSE	TRUE
P11487	FALSE	TRUE
P11532	FALSE	TRUE
P11586	TRUE	FALSE
P11597	TRUE	FALSE
P11684	TRUE	TRUE
P11717	TRUE	TRUE
P11766	TRUE	FALSE
P11940	TRUE	FALSE
P12004	FALSE	TRUE
P12034	FALSE	TRUE
P12081	TRUE	TRUE
P12104	TRUE	TRUE
P12107	TRUE	FALSE
P12109	TRUE	FALSE
P12110	TRUE	FALSE
P12110-2	TRUE	FALSE
P12111	TRUE	TRUE
P12111-4	TRUE	FALSE
P12236	TRUE	FALSE
P12259	TRUE	FALSE
P12270	FALSE	TRUE
P12273	TRUE	FALSE
P12277	FALSE	TRUE
P12318	TRUE	TRUE
P12319	FALSE	TRUE
P12429	TRUE	TRUE
P12532	FALSE	TRUE
P12544	FALSE	TRUE
P12644	TRUE	TRUE
P12724	FALSE	TRUE
P12814	TRUE	FALSE
P12814-3	TRUE	FALSE
P12821	TRUE	TRUE
P12829	FALSE	TRUE
P12830	TRUE	TRUE
P12872	FALSE	TRUE
P12882	TRUE	FALSE
P12883	TRUE	FALSE
P12931	TRUE	TRUE
P12955	TRUE	TRUE
P12956	TRUE	FALSE
P13010	TRUE	FALSE
P13051	FALSE	TRUE
P13224	TRUE	TRUE
P13232	FALSE	TRUE
P13236	FALSE	TRUE
P13284	TRUE	TRUE
P13385	FALSE	TRUE
P13473	TRUE	TRUE
P13489	TRUE	FALSE
P13497	TRUE	FALSE
P13500	FALSE	TRUE
P13501	TRUE	TRUE
P13521	TRUE	TRUE
P13591	TRUE	TRUE
P13591-4	TRUE	FALSE
P13598	TRUE	TRUE
P13611	TRUE	TRUE
P13612	TRUE	FALSE
P13639	TRUE	FALSE
P13645	TRUE	FALSE
P13647	TRUE	TRUE
P13667	TRUE	TRUE
P13671	TRUE	FALSE
P13686	TRUE	TRUE
P13688	TRUE	TRUE
P13688-4	TRUE	FALSE
P13693	TRUE	TRUE
P13716	TRUE	FALSE
P13725	FALSE	TRUE
P13726	FALSE	TRUE
P13727	TRUE	TRUE
P13747	TRUE	TRUE
P13796	TRUE	TRUE
P13797	TRUE	FALSE
P13798	TRUE	FALSE
P13804	TRUE	FALSE
P13807	FALSE	TRUE
P13861	FALSE	TRUE
P13929	TRUE	TRUE
P13942	TRUE	FALSE
P13987	TRUE	TRUE
P13995	FALSE	TRUE
P14091	FALSE	TRUE
P14136	FALSE	TRUE
P14151	TRUE	TRUE
P14174	TRUE	TRUE
P14207	TRUE	TRUE
P14209	TRUE	TRUE
P14210	TRUE	TRUE
P14222	TRUE	FALSE
P14314	TRUE	FALSE
P14317	TRUE	TRUE
P14324	TRUE	FALSE
P14384	TRUE	TRUE
P14415	TRUE	TRUE
P14543	TRUE	TRUE
P14550	TRUE	FALSE
P14555	TRUE	TRUE
P14618	TRUE	FALSE
P14618-2	TRUE	FALSE
P14621	TRUE	FALSE
P14625	TRUE	TRUE
P14649	FALSE	TRUE
P14735	TRUE	FALSE
P14778	TRUE	TRUE
P14780	TRUE	TRUE
P14784	FALSE	TRUE
P14854	FALSE	TRUE
P14868	TRUE	TRUE
P14902	FALSE	TRUE
P14923	TRUE	FALSE
P15018	FALSE	TRUE
P15085	TRUE	TRUE
P15086	TRUE	TRUE
P15088	TRUE	FALSE
P15090	TRUE	TRUE
P15104	TRUE	FALSE
P15121	TRUE	TRUE
P15144	TRUE	TRUE
P15151	FALSE	TRUE
P15151-2	TRUE	FALSE
P15151-3	TRUE	FALSE
P15153	TRUE	FALSE
P15169	TRUE	FALSE
P15170-2	TRUE	FALSE
P15248	FALSE	TRUE
P15260	FALSE	TRUE
P15289	TRUE	TRUE
P15291	TRUE	TRUE
P15311	TRUE	TRUE
P15328	FALSE	TRUE
P15336	FALSE	TRUE
P15374	TRUE	FALSE
P15502	FALSE	TRUE
P15509	TRUE	TRUE
P15514	FALSE	TRUE
P15529	TRUE	TRUE
P15531	TRUE	TRUE
P15586	TRUE	FALSE
P15692	FALSE	TRUE
P15813	TRUE	FALSE
P15814	TRUE	FALSE
P15848	FALSE	TRUE
P15880	TRUE	FALSE
P15907	TRUE	TRUE
P15924	TRUE	FALSE
P15927	FALSE	TRUE
P15941	TRUE	FALSE
P16035	TRUE	TRUE
P16050	TRUE	FALSE
P16066	FALSE	TRUE
P16070	TRUE	FALSE
P16083	TRUE	FALSE
P16109	TRUE	TRUE
P16112	TRUE	TRUE
P16144	TRUE	FALSE
P16150	TRUE	FALSE
P16152	TRUE	FALSE
P16157	TRUE	FALSE
P16233	TRUE	TRUE
P16234	TRUE	TRUE
P16278	TRUE	TRUE
P16284	TRUE	TRUE
P16403	TRUE	FALSE
P16410	FALSE	TRUE
P16422	FALSE	TRUE
P16442	FALSE	TRUE
P16444	TRUE	TRUE
P16455	FALSE	TRUE
P16562	TRUE	TRUE
P16581	TRUE	TRUE
P16615	TRUE	FALSE
P16662	TRUE	FALSE
P16671	TRUE	TRUE
P16860	FALSE	TRUE
P16870	TRUE	TRUE
P16871	TRUE	TRUE
P16930	TRUE	FALSE
P16949	TRUE	FALSE
P17050	TRUE	TRUE
P17066	TRUE	FALSE
P17174	TRUE	TRUE
P17181	TRUE	TRUE
P17252	TRUE	FALSE
P17301	TRUE	TRUE
P17405	TRUE	TRUE
P17516	FALSE	TRUE
P17538	TRUE	TRUE
P17568	FALSE	TRUE
P17612	TRUE	FALSE
P17643	FALSE	TRUE
P17655	TRUE	FALSE
P17676	FALSE	TRUE
P17693	TRUE	FALSE
P17813	TRUE	TRUE
P17858	TRUE	FALSE
P17900	TRUE	TRUE
P17927	TRUE	TRUE
P17931	TRUE	TRUE
P17936	TRUE	TRUE
P17948	FALSE	TRUE
P17980	TRUE	TRUE
P17987	TRUE	FALSE
P18031	FALSE	TRUE
P18054	TRUE	FALSE
P18065	TRUE	TRUE
P18084	TRUE	TRUE
P18085	TRUE	FALSE
P18206	TRUE	FALSE
P18428	TRUE	TRUE
P18440	TRUE	FALSE
P18510	TRUE	TRUE
P18564	TRUE	TRUE
P18621	TRUE	FALSE
P18627	FALSE	TRUE
P18669	TRUE	FALSE
P18754	FALSE	TRUE
P18827	TRUE	TRUE
P18848	FALSE	TRUE
P18850	TRUE	FALSE
P19013	TRUE	FALSE
P19021	TRUE	TRUE
P19021-2	TRUE	FALSE
P19022	TRUE	TRUE
P19075	FALSE	TRUE
P19105	TRUE	FALSE
P19256	TRUE	TRUE
P19320	TRUE	TRUE
P19367	TRUE	FALSE
P19397	TRUE	FALSE
P19429	FALSE	TRUE
P19438	TRUE	TRUE
P19440	TRUE	TRUE
P19474	FALSE	TRUE
P19525	FALSE	TRUE
P19526	FALSE	TRUE
P19652	TRUE	FALSE
P19801	FALSE	TRUE
P19823	TRUE	FALSE
P19827	TRUE	TRUE
P19827-2	TRUE	FALSE
P19838	FALSE	TRUE
P19876	FALSE	TRUE
P19878	FALSE	TRUE
P19883	FALSE	TRUE
P19957	FALSE	TRUE
P19961	TRUE	TRUE
P19971	TRUE	TRUE
P20023	TRUE	TRUE
P20036	TRUE	FALSE
P20042	FALSE	TRUE
P20061	TRUE	TRUE
P20062	TRUE	TRUE
P20073	TRUE	FALSE
P20138	TRUE	TRUE
P20142	TRUE	FALSE
P20155	FALSE	TRUE
P20160	FALSE	TRUE
P20231	TRUE	FALSE
P20273	FALSE	TRUE
P20333	TRUE	TRUE
P20340	TRUE	TRUE
P20382	FALSE	TRUE
P20472	TRUE	TRUE
P20618	TRUE	FALSE
P20645	FALSE	TRUE
P20700	TRUE	TRUE
P20701	TRUE	TRUE
P20702	FALSE	TRUE
P20711	FALSE	TRUE
P20718	FALSE	TRUE
P20742	TRUE	TRUE
P20774	TRUE	TRUE
P20783	FALSE	TRUE
P20807	FALSE	TRUE
P20809	FALSE	TRUE
P20810	TRUE	FALSE
P20823	FALSE	TRUE
P20827	TRUE	TRUE
P20849	FALSE	TRUE
P20851	TRUE	TRUE
P20908	TRUE	TRUE
P20916	FALSE	TRUE
P20929	FALSE	TRUE
P20930	TRUE	FALSE
P20933	TRUE	FALSE
P20936	TRUE	TRUE
P21128	FALSE	TRUE
P21217_Q11128	FALSE	TRUE
P21246	FALSE	TRUE
P21266	TRUE	FALSE
P21291	TRUE	FALSE
P21333	TRUE	FALSE
P21399	TRUE	FALSE
P21549	FALSE	TRUE
P21579	FALSE	TRUE
P21583	TRUE	TRUE
P21589	TRUE	TRUE
P21673	FALSE	TRUE
P21695	TRUE	TRUE
P21709	TRUE	TRUE
P21741	FALSE	TRUE
P21754	FALSE	TRUE
P21757	TRUE	TRUE
P21781	FALSE	TRUE
P21802	TRUE	TRUE
P21810	FALSE	TRUE
P21817	FALSE	TRUE
P21854	FALSE	TRUE
P21860	TRUE	TRUE
P21912	FALSE	TRUE
P21926	TRUE	FALSE
P21964	FALSE	TRUE
P21980	TRUE	TRUE
P22004	FALSE	TRUE
P22033	FALSE	TRUE
P22059	TRUE	FALSE
P22061	TRUE	FALSE
P22079	FALSE	TRUE
P22102	FALSE	TRUE
P22105	TRUE	TRUE
P22223	TRUE	TRUE
P22234	TRUE	FALSE
P22301	FALSE	TRUE
P22303	TRUE	TRUE
P22304	TRUE	TRUE
P22307	FALSE	TRUE
P22314	TRUE	FALSE
P22352	TRUE	FALSE
P22392-2	TRUE	FALSE
P22413	TRUE	FALSE
P22455	TRUE	TRUE
P22466	FALSE	TRUE
P22528	TRUE	TRUE
P22607-2	TRUE	FALSE
P22626	TRUE	FALSE
P22676	FALSE	TRUE
P22692	TRUE	TRUE
P22695	TRUE	FALSE
P22735	TRUE	FALSE
P22748	TRUE	TRUE
P22749	FALSE	TRUE
P22792	TRUE	FALSE
P22891	TRUE	FALSE
P22894	TRUE	TRUE
P22897	TRUE	TRUE
P23083	TRUE	FALSE
P23141	TRUE	TRUE
P23142	TRUE	FALSE
P23142-4	TRUE	FALSE
P23229	TRUE	TRUE
P23276	FALSE	TRUE
P23280	TRUE	TRUE
P23284	TRUE	TRUE
P23327	FALSE	TRUE
P23381	TRUE	TRUE
P23435	TRUE	TRUE
P23467	FALSE	TRUE
P23467-3	TRUE	FALSE
P23468	TRUE	FALSE
P23470	TRUE	FALSE
P23471	TRUE	TRUE
P23511	FALSE	TRUE
P23515	FALSE	TRUE
P23526	TRUE	TRUE
P23528	TRUE	FALSE
P23560	FALSE	TRUE
P23582	FALSE	TRUE
P23588	TRUE	TRUE
P23634	FALSE	TRUE
P23743	FALSE	TRUE
P23771	FALSE	TRUE
P23919	TRUE	TRUE
P24001	FALSE	TRUE
P24043	TRUE	FALSE
P24071	FALSE	TRUE
P24158	TRUE	TRUE
P24298	TRUE	FALSE
P24347	TRUE	FALSE
P24386	FALSE	TRUE
P24387	TRUE	TRUE
P24394	FALSE	TRUE
P24530	FALSE	TRUE
P24534	TRUE	FALSE
P24539	TRUE	FALSE
P24592	TRUE	TRUE
P24593	TRUE	FALSE
P24666	TRUE	TRUE
P24821	TRUE	TRUE
P24844	TRUE	FALSE
P24855	TRUE	FALSE
P24864	FALSE	TRUE
P24928	FALSE	TRUE
P25092	FALSE	TRUE
P25116	TRUE	TRUE
P25311	TRUE	FALSE
P25325	TRUE	FALSE
P25391	TRUE	TRUE
P25398	TRUE	FALSE
P25440	FALSE	TRUE
P25445	TRUE	TRUE
P25490	FALSE	TRUE
P25685	FALSE	TRUE
P25686	FALSE	TRUE
P25705	TRUE	FALSE
P25774	TRUE	TRUE
P25786	TRUE	TRUE
P25787	TRUE	FALSE
P25788	TRUE	FALSE
P25789	TRUE	FALSE
P25815	TRUE	TRUE
P25942	FALSE	TRUE
P26010	FALSE	TRUE
P26022	TRUE	TRUE
P26038	TRUE	FALSE
P26378	FALSE	TRUE
P26436	FALSE	TRUE
P26440	FALSE	TRUE
P26441	FALSE	TRUE
P26447	TRUE	TRUE
P26572	TRUE	FALSE
P26599	TRUE	FALSE
P26639	TRUE	TRUE
P26641	TRUE	FALSE
P26715	FALSE	TRUE
P26718	FALSE	TRUE
P26842	TRUE	TRUE
P26885	TRUE	FALSE
P26927	TRUE	TRUE
P26951	FALSE	TRUE
P26992	TRUE	FALSE
P27105	TRUE	FALSE
P27169	TRUE	TRUE
P27348	TRUE	TRUE
P27352	FALSE	TRUE
P27482	TRUE	FALSE
P27487	TRUE	TRUE
P27540	FALSE	TRUE
P27695	FALSE	TRUE
P27701	FALSE	TRUE
P27797	TRUE	FALSE
P27824	TRUE	FALSE
P27918	TRUE	TRUE
P27930	TRUE	TRUE
P28062	TRUE	FALSE
P28065	TRUE	FALSE
P28066	TRUE	FALSE
P28070	TRUE	FALSE
P28072	TRUE	FALSE
P28074	TRUE	FALSE
P28161	TRUE	FALSE
P28222	FALSE	TRUE
P28325	FALSE	TRUE
P28370	TRUE	FALSE
P28482	TRUE	FALSE
P28676	TRUE	FALSE
P28799	TRUE	TRUE
P28827	TRUE	TRUE
P28838	TRUE	TRUE
P28845	TRUE	TRUE
P28906	TRUE	TRUE
P28907	FALSE	TRUE
P28908	FALSE	TRUE
P29017	TRUE	TRUE
P29122	TRUE	FALSE
P29144	TRUE	FALSE
P29218	FALSE	TRUE
P29279	TRUE	TRUE
P29317	FALSE	TRUE
P29350	TRUE	TRUE
P29353	FALSE	TRUE
P29373	TRUE	FALSE
P29377	FALSE	TRUE
P29401	TRUE	FALSE
P29459_P29460	FALSE	TRUE
P29460	FALSE	TRUE
P29466	FALSE	TRUE
P29474	FALSE	TRUE
P29475	FALSE	TRUE
P29508	TRUE	FALSE
P29536	FALSE	TRUE
P29622	TRUE	TRUE
P29692	TRUE	TRUE
P29965	FALSE	TRUE
P29966	TRUE	FALSE
P30039	FALSE	TRUE
P30040	TRUE	TRUE
P30041	TRUE	TRUE
P30043	TRUE	TRUE
P30044	TRUE	TRUE
P30046	TRUE	TRUE
P30047	FALSE	TRUE
P30048	TRUE	TRUE
P30049	FALSE	TRUE
P30084	FALSE	TRUE
P30085	TRUE	FALSE
P30086	TRUE	TRUE
P30101	TRUE	TRUE
P30153	TRUE	FALSE
P30203	FALSE	TRUE
P30260	FALSE	TRUE
P30279	FALSE	TRUE
P30304	FALSE	TRUE
P30405	TRUE	TRUE
P30419	FALSE	TRUE
P30519	FALSE	TRUE
P30520	TRUE	FALSE
P30530	TRUE	TRUE
P30533	FALSE	TRUE
P30566	TRUE	FALSE
P30613	TRUE	TRUE
P30626	TRUE	FALSE
P30711	TRUE	FALSE
P30740	TRUE	TRUE
P30838	FALSE	TRUE
P30990	TRUE	FALSE
P31025	TRUE	FALSE
P31146	TRUE	TRUE
P31150	TRUE	FALSE
P31151	TRUE	FALSE
P31153	TRUE	FALSE
P31323	TRUE	FALSE
P31327	TRUE	FALSE
P31350	FALSE	TRUE
P31371	FALSE	TRUE
P31415	TRUE	FALSE
P31431	TRUE	TRUE
P31483	FALSE	TRUE
P31689	FALSE	TRUE
P31749	TRUE	FALSE
P31751	FALSE	TRUE
P31785	FALSE	TRUE
P31939	TRUE	FALSE
P31944	TRUE	FALSE
P31946	TRUE	FALSE
P31947	TRUE	FALSE
P31948	TRUE	TRUE
P31949	TRUE	TRUE
P31994	FALSE	TRUE
P31997	FALSE	TRUE
P32004	TRUE	TRUE
P32019	TRUE	FALSE
P32119	TRUE	TRUE
P32189	TRUE	FALSE
P32241	FALSE	TRUE
P32320	TRUE	TRUE
P32321	TRUE	TRUE
P32455	FALSE	TRUE
P32456	FALSE	TRUE
P32754	TRUE	FALSE
P32926	FALSE	TRUE
P32927	FALSE	TRUE
P32942	TRUE	TRUE
P32970	FALSE	TRUE
P32971	FALSE	TRUE
P33121	FALSE	TRUE
P33151	TRUE	TRUE
P33241	TRUE	TRUE
P33316	FALSE	TRUE
P33681	FALSE	TRUE
P33764	FALSE	TRUE
P33908	TRUE	FALSE
P34059	TRUE	FALSE
P34096	TRUE	TRUE
P34130	FALSE	TRUE
P34896	TRUE	TRUE
P34910	FALSE	TRUE
P34913	TRUE	TRUE
P34932	TRUE	FALSE
P34947	FALSE	TRUE
P34949	TRUE	TRUE
P34998	FALSE	TRUE
P35052	TRUE	TRUE
P35070	FALSE	TRUE
P35218	FALSE	TRUE
P35219	FALSE	TRUE
P35221	FALSE	TRUE
P35225	FALSE	TRUE
P35228	FALSE	TRUE
P35237	TRUE	TRUE
P35241	TRUE	FALSE
P35247	TRUE	TRUE
P35249	FALSE	TRUE
P35318	FALSE	TRUE
P35442	TRUE	TRUE
P35443	TRUE	TRUE
P35475	TRUE	TRUE
P35520	TRUE	TRUE
P35527	TRUE	FALSE
P35542	TRUE	TRUE
P35555	TRUE	FALSE
P35556	TRUE	TRUE
P35579	TRUE	TRUE
P35590	TRUE	TRUE
P35606	TRUE	TRUE
P35609	TRUE	TRUE
P35611	TRUE	TRUE
P35613	TRUE	TRUE
P35625	FALSE	TRUE
P35637	FALSE	TRUE
P35754	TRUE	TRUE
P35813	TRUE	TRUE
P35858	TRUE	FALSE
P35908	TRUE	FALSE
P35914	FALSE	TRUE
P35916	TRUE	TRUE
P35968	TRUE	TRUE
P35998	TRUE	FALSE
P36222	TRUE	TRUE
P36269	TRUE	TRUE
P36551	FALSE	TRUE
P36575	TRUE	FALSE
P36776	FALSE	TRUE
P36871	TRUE	FALSE
P36873	FALSE	TRUE
P36888	TRUE	TRUE
P36897	FALSE	TRUE
P36941	FALSE	TRUE
P36952	TRUE	TRUE
P36955	TRUE	TRUE
P36959	TRUE	TRUE
P36969	TRUE	FALSE
P36980	TRUE	TRUE
P37023	FALSE	TRUE
P37058	FALSE	TRUE
P37108	FALSE	TRUE
P37173	TRUE	TRUE
P37235	TRUE	TRUE
P37802	TRUE	FALSE
P37837	TRUE	TRUE
P37840	TRUE	TRUE
P38484	FALSE	TRUE
P38571	TRUE	FALSE
P38606	TRUE	FALSE
P38646	TRUE	FALSE
P38935	FALSE	TRUE
P38936	FALSE	TRUE
P39023	TRUE	FALSE
P39059	TRUE	TRUE
P39060	TRUE	TRUE
P39748	FALSE	TRUE
P39900	FALSE	TRUE
P39905	FALSE	TRUE
P40121	TRUE	TRUE
P40189	TRUE	TRUE
P40197	TRUE	TRUE
P40198	FALSE	TRUE
P40199	TRUE	TRUE
P40200	TRUE	FALSE
P40222	FALSE	TRUE
P40225	FALSE	TRUE
P40227	TRUE	FALSE
P40259	FALSE	TRUE
P40306	TRUE	FALSE
P40313	FALSE	TRUE
P40763	TRUE	FALSE
P40818	FALSE	TRUE
P40925	TRUE	TRUE
P40926	TRUE	FALSE
P40933	FALSE	TRUE
P40967	TRUE	FALSE
P41091	TRUE	FALSE
P41159	TRUE	TRUE
P41208	FALSE	TRUE
P41217	FALSE	TRUE
P41218	FALSE	TRUE
P41222	TRUE	TRUE
P41226	TRUE	FALSE
P41227	FALSE	TRUE
P41236	TRUE	TRUE
P41240	TRUE	FALSE
P41250	TRUE	FALSE
P41271	TRUE	TRUE
P41439	TRUE	TRUE
P41586	FALSE	TRUE
P41732	FALSE	TRUE
P42081	FALSE	TRUE
P42081-4	TRUE	FALSE
P42126	TRUE	FALSE
P42330	TRUE	FALSE
P42331	FALSE	TRUE
P42357	TRUE	FALSE
P42574	TRUE	TRUE
P42575	FALSE	TRUE
P42658	FALSE	TRUE
P42681	FALSE	TRUE
P42701	FALSE	TRUE
P42702	TRUE	TRUE
P42768	TRUE	TRUE
P42785	TRUE	TRUE
P42830	FALSE	TRUE
P42892	TRUE	TRUE
P43007	FALSE	TRUE
P43034	TRUE	FALSE
P43121	TRUE	TRUE
P43146	FALSE	FALSE
P43166	FALSE	TRUE
P43220	FALSE	TRUE
P43234	TRUE	TRUE
P43251	TRUE	TRUE
P43320	FALSE	TRUE
P43357	FALSE	TRUE
P43378	FALSE	TRUE
P43405	TRUE	FALSE
P43487	TRUE	TRUE
P43489	FALSE	TRUE
P43490	TRUE	TRUE
P43627	FALSE	TRUE
P43628	FALSE	TRUE
P43629	FALSE	TRUE
P43630	FALSE	TRUE
P43632	FALSE	TRUE
P43652	TRUE	TRUE
P43686	TRUE	FALSE
P45378	TRUE	FALSE
P45452	FALSE	TRUE
P45877	TRUE	FALSE
P45954	FALSE	TRUE
P45974	TRUE	FALSE
P45984	FALSE	TRUE
P46013	FALSE	TRUE
P46060	FALSE	TRUE
P46108	TRUE	FALSE
P46109	TRUE	TRUE
P46379	FALSE	TRUE
P46531	TRUE	TRUE
P46783	TRUE	TRUE
P46926	TRUE	TRUE
P46937	FALSE	TRUE
P46940	TRUE	FALSE
P47712	FALSE	TRUE
P47755	TRUE	FALSE
P47756	TRUE	FALSE
P47813	FALSE	TRUE
P47874	FALSE	TRUE
P47928	FALSE	TRUE
P47929	TRUE	TRUE
P47972	TRUE	TRUE
P47992	FALSE	TRUE
P48023	FALSE	TRUE
P48047	FALSE	TRUE
P48052	TRUE	TRUE
P48059	TRUE	FALSE
P48060	TRUE	TRUE
P48061	FALSE	TRUE
P48147	TRUE	FALSE
P48163	TRUE	FALSE
P48165	FALSE	TRUE
P48169	FALSE	TRUE
P48304	TRUE	TRUE
P48307	FALSE	TRUE
P48357	TRUE	TRUE
P48426	TRUE	FALSE
P48431	FALSE	TRUE
P48436	FALSE	TRUE
P48444	TRUE	FALSE
P48506	TRUE	FALSE
P48507	TRUE	TRUE
P48509	TRUE	FALSE
P48546	FALSE	TRUE
P48551	TRUE	FALSE
P48556	TRUE	FALSE
P48594	TRUE	FALSE
P48637	TRUE	FALSE
P48643	TRUE	TRUE
P48668	TRUE	TRUE
P48723	TRUE	FALSE
P48730	FALSE	TRUE
P48735	TRUE	FALSE
P48739	TRUE	FALSE
P48740	TRUE	TRUE
P48740-2	TRUE	FALSE
P48740-3	TRUE	FALSE
P48745	TRUE	TRUE
P48775	FALSE	TRUE
P48960	TRUE	TRUE
P49023	FALSE	TRUE
P49069	FALSE	TRUE
P49137	TRUE	TRUE
P49184	TRUE	FALSE
P49189	TRUE	FALSE
P49223	FALSE	TRUE
P49247	TRUE	FALSE
P49257	TRUE	FALSE
P49327	TRUE	FALSE
P49354	TRUE	TRUE
P49366	FALSE	TRUE
P49368	TRUE	FALSE
P49407-2	TRUE	FALSE
P49411	TRUE	FALSE
P49441	FALSE	TRUE
P49454	FALSE	TRUE
P49588	TRUE	FALSE
P49589	TRUE	FALSE
P49591	TRUE	FALSE
P49593	TRUE	TRUE
P49641	TRUE	FALSE
P49662	FALSE	TRUE
P49715	FALSE	TRUE
P49720	TRUE	FALSE
P49721	TRUE	FALSE
P49746	TRUE	FALSE
P49747	TRUE	TRUE
P49755	FALSE	TRUE
P49756	FALSE	TRUE
P49757	FALSE	TRUE
P49763	FALSE	TRUE
P49765	FALSE	TRUE
P49767	TRUE	TRUE
P49771	FALSE	TRUE
P49773	TRUE	FALSE
P49788	FALSE	TRUE
P49789	FALSE	TRUE
P49792	FALSE	TRUE
P49862	FALSE	TRUE
P49863	TRUE	FALSE
P49908	TRUE	TRUE
P49913	TRUE	FALSE
P50053	TRUE	TRUE
P50120	TRUE	TRUE
P50135	FALSE	TRUE
P50225	TRUE	TRUE
P50238	TRUE	FALSE
P50281	TRUE	FALSE
P50395	TRUE	FALSE
P50452	FALSE	TRUE
P50453	TRUE	TRUE
P50454	FALSE	TRUE
P50461	FALSE	TRUE
P50502	TRUE	TRUE
P50552	TRUE	TRUE
P50579	FALSE	TRUE
P50583	TRUE	TRUE
P50591	FALSE	TRUE
P50749	FALSE	TRUE
P50851	TRUE	FALSE
P50895	TRUE	TRUE
P50897	FALSE	TRUE
P50914	FALSE	TRUE
P50990	TRUE	FALSE
P50991	TRUE	FALSE
P50995	TRUE	TRUE
P51149	TRUE	FALSE
P51161	TRUE	TRUE
P51397	TRUE	FALSE
P51452	TRUE	TRUE
P51460	FALSE	TRUE
P51511	FALSE	TRUE
P51531	FALSE	TRUE
P51580	TRUE	TRUE
P51606	TRUE	FALSE
P51617	FALSE	TRUE
P51649	FALSE	TRUE
P51659	TRUE	FALSE
P51665	TRUE	FALSE
P51671	FALSE	TRUE
P51687	FALSE	TRUE
P51688	FALSE	TRUE
P51692	TRUE	TRUE
P51693	TRUE	TRUE
P51808	FALSE	TRUE
P51815	FALSE	TRUE
P51858	TRUE	TRUE
P51884	TRUE	FALSE
P51888	TRUE	TRUE
P51948	FALSE	TRUE
P51991	TRUE	FALSE
P52179	FALSE	TRUE
P52209	TRUE	TRUE
P52272	TRUE	FALSE
P52306-6	TRUE	FALSE
P52564	TRUE	TRUE
[truncated: 2,373 more rows]

## Sheet: 2B
Panel	N	total.proteins	Perc
Cardiometabolic	264	369	71.5447
Cardiometabolic II	140	367	38.1471
Inflammation	130	368	35.3261
Inflammation II	195	368	52.9891
Neurology	177	367	48.2289
Neurology II	39	366	10.6557
Oncology	133	368	36.1413
Oncology II	51	368	13.8587

## Sheet: 2C
Platform	Perc.missing.interval	N	Cumulative	Perc	Cumulative.perc
MS	0	1212	1212	47.0132	47.0132
MS	(0-25]	273	1485	10.5896	57.6028
MS	(25-50]	256	1741	9.93018	67.533
MS	(50-75]	335	2076	12.9946	80.5275
MS	(75-100]	502	2578	19.4725	100
Olink	0	1910	1910	65.3438	65.3438
Olink	(0-25]	404	2314	13.8214	79.1652
Olink	(25-50]	146	2460	4.99487	84.1601
Olink	(50-75]	195	2655	6.67123	90.8313
Olink	(75-100]	268	2923	9.16866	100

## Sheet: 2D
UniProt	MS	Olink	Plasma proteome
Q9Y6Z7	TRUE	FALSE	TRUE
Q9Y6Y9	TRUE	TRUE	TRUE
Q9Y6W5	TRUE	FALSE	TRUE
Q9Y6V0	FALSE	FALSE	TRUE
Q9Y6U3	FALSE	TRUE	TRUE
Q9Y6R7	TRUE	FALSE	TRUE
Q9Y6R1	FALSE	FALSE	TRUE
Q9Y6Q6	FALSE	TRUE	TRUE
Q9Y6N7	TRUE	TRUE	TRUE
Q9Y6N6	FALSE	FALSE	TRUE
Q9Y6K5	FALSE	FALSE	TRUE
Q9Y6I3	FALSE	TRUE	TRUE
Q9Y6G9	FALSE	FALSE	TRUE
Q9Y6F6	FALSE	FALSE	TRUE
Q9Y6E0	TRUE	TRUE	TRUE
Q9Y6C9	FALSE	FALSE	TRUE
Q9Y6C2	TRUE	FALSE	TRUE
Q9Y6B6	FALSE	FALSE	TRUE
Q9Y6A5	FALSE	TRUE	TRUE
Q9Y696	TRUE	FALSE	TRUE
Q9Y678	FALSE	FALSE	TRUE
Q9Y653	FALSE	TRUE	TRUE
Q9Y646	TRUE	TRUE	TRUE
Q9Y644	TRUE	FALSE	TRUE
Q9Y639	TRUE	TRUE	TRUE
Q9Y625	TRUE	FALSE	TRUE
Q9Y624	FALSE	TRUE	TRUE
Q9Y623	FALSE	TRUE	TRUE
Q9Y617	TRUE	FALSE	TRUE
Q9Y613	TRUE	FALSE	TRUE
Q9Y608	FALSE	FALSE	TRUE
Q9Y600	FALSE	FALSE	TRUE
Q9Y5Z4	TRUE	FALSE	TRUE
Q9Y5Y7	TRUE	TRUE	TRUE
Q9Y5Y6	TRUE	FALSE	TRUE
Q9Y5X9	TRUE	FALSE	TRUE
Q9Y5X3	FALSE	TRUE	TRUE
Q9Y5X1	FALSE	TRUE	TRUE
Q9Y5S9	FALSE	FALSE	TRUE
Q9Y5S2	FALSE	TRUE	TRUE
Q9Y5P6	FALSE	FALSE	TRUE
Q9Y5M8	FALSE	FALSE	TRUE
Q9Y5L4	FALSE	FALSE	TRUE
Q9Y5L0	TRUE	FALSE	TRUE
Q9Y5K8	FALSE	TRUE	TRUE
Q9Y5K6	FALSE	TRUE	TRUE
Q9Y5K5	FALSE	FALSE	TRUE
Q9Y5J9	FALSE	FALSE	TRUE
Q9Y5J7	FALSE	FALSE	TRUE
Q9Y5I4	FALSE	FALSE	TRUE
Q9Y5E9	FALSE	FALSE	TRUE
Q9Y5E8	FALSE	TRUE	TRUE
Q9Y5C1	TRUE	TRUE	TRUE
Q9Y5B9	FALSE	FALSE	TRUE
Q9Y570	FALSE	TRUE	TRUE
Q9Y547	FALSE	FALSE	TRUE
Q9Y4X3	FALSE	TRUE	TRUE
Q9Y4R8	FALSE	FALSE	TRUE
Q9Y4P8	FALSE	FALSE	TRUE
Q9Y4P1	FALSE	FALSE	TRUE
Q9Y4L1	TRUE	TRUE	TRUE
Q9Y4H4	FALSE	FALSE	TRUE
Q9Y4G6	FALSE	FALSE	TRUE
Q9Y4E8	TRUE	FALSE	TRUE
Q9Y4D7	TRUE	FALSE	TRUE
Q9Y4D1	FALSE	TRUE	TRUE
Q9Y4C0	TRUE	TRUE	TRUE
Q9Y490	TRUE	FALSE	TRUE
Q9Y450	FALSE	FALSE	TRUE
Q9Y446	FALSE	FALSE	TRUE
Q9Y3Z3	TRUE	FALSE	TRUE
Q9Y3U8	FALSE	FALSE	TRUE
Q9Y3T9	FALSE	FALSE	TRUE
Q9Y3R4	FALSE	FALSE	TRUE
Q9Y3Q8	FALSE	FALSE	TRUE
Q9Y3I1	TRUE	FALSE	TRUE
Q9Y3I0	FALSE	FALSE	TRUE
Q9Y3F4	TRUE	FALSE	TRUE
Q9Y3D6	FALSE	TRUE	TRUE
Q9Y3C8	TRUE	FALSE	TRUE
Q9Y3C6	TRUE	FALSE	TRUE
Q9Y3B8	TRUE	TRUE	TRUE
Q9Y3B4	FALSE	FALSE	TRUE
Q9Y3B3	FALSE	FALSE	TRUE
Q9Y3A5	FALSE	FALSE	TRUE
Q9Y3A3	FALSE	FALSE	TRUE
Q9Y385	FALSE	FALSE	TRUE
Q9Y383	FALSE	FALSE	TRUE
Q9Y376	TRUE	FALSE	TRUE
Q9Y371	FALSE	FALSE	TRUE
Q9Y365	FALSE	FALSE	TRUE
Q9Y337	FALSE	FALSE	TRUE
Q9Y336	FALSE	TRUE	TRUE
Q9Y334	FALSE	FALSE	TRUE
Q9Y333	FALSE	FALSE	TRUE
Q9Y316	FALSE	FALSE	TRUE
Q9Y315	TRUE	FALSE	TRUE
Q9Y314	FALSE	FALSE	TRUE
Q9Y305	FALSE	FALSE	TRUE
Q9Y303	FALSE	TRUE	TRUE
Q9Y2Z4	FALSE	FALSE	TRUE
Q9Y2Z0	TRUE	TRUE	TRUE
Q9Y2Y8	TRUE	TRUE	TRUE
Q9Y2X7	FALSE	TRUE	TRUE
Q9Y2X3	FALSE	FALSE	TRUE
Q9Y2W3	FALSE	FALSE	TRUE
Q9Y2W2	FALSE	FALSE	TRUE
Q9Y2W1	FALSE	TRUE	TRUE
Q9Y2V2	TRUE	TRUE	TRUE
Q9Y2T3	TRUE	FALSE	TRUE
Q9Y2S2	TRUE	FALSE	TRUE
Q9Y2Q5	FALSE	FALSE	TRUE
Q9Y2Q3	FALSE	FALSE	TRUE
Q9Y2L6	FALSE	TRUE	TRUE
Q9Y2J2	FALSE	FALSE	TRUE
Q9Y2H0	FALSE	FALSE	TRUE
Q9Y2G1	TRUE	FALSE	TRUE
Q9Y2E5	TRUE	TRUE	TRUE
Q9Y2D5	FALSE	FALSE	TRUE
Q9Y2B0	TRUE	TRUE	TRUE
Q9Y2A9	FALSE	FALSE	TRUE
Q9Y2A7	FALSE	FALSE	TRUE
Q9Y295	FALSE	FALSE	TRUE
Q9Y287	TRUE	FALSE	TRUE
Q9Y286	TRUE	TRUE	TRUE
Q9Y285	FALSE	TRUE	TRUE
Q9Y281	FALSE	FALSE	TRUE
Q9Y279	TRUE	TRUE	TRUE
Q9Y277	FALSE	FALSE	TRUE
Q9Y275	TRUE	TRUE	TRUE
Q9Y274	TRUE	FALSE	TRUE
Q9Y266	TRUE	TRUE	TRUE
Q9Y265	FALSE	TRUE	TRUE
Q9Y264	FALSE	FALSE	TRUE
Q9Y263	TRUE	FALSE	TRUE
Q9Y262	FALSE	FALSE	TRUE
Q9Y251	TRUE	TRUE	TRUE
Q9Y240	TRUE	TRUE	TRUE
Q9Y235	FALSE	FALSE	TRUE
Q9Y230	FALSE	FALSE	TRUE
Q9Y227	FALSE	FALSE	TRUE
Q9Y224	FALSE	FALSE	TRUE
Q9Y219	TRUE	FALSE	TRUE
Q9UQV4	FALSE	TRUE	TRUE
Q9UQP3	TRUE	TRUE	TRUE
Q9UQM7	FALSE	FALSE	TRUE
Q9UQF0	FALSE	FALSE	TRUE
Q9UQE7	FALSE	TRUE	TRUE
Q9UQC9	TRUE	FALSE	TRUE
Q9UQB8	FALSE	TRUE	TRUE
Q9UQ80	TRUE	FALSE	TRUE
Q9UQ74	FALSE	FALSE	TRUE
Q9UQ72	FALSE	FALSE	TRUE
Q9UQ53	TRUE	FALSE	TRUE
Q9UQ52	TRUE	FALSE	TRUE
Q9UQ35	FALSE	FALSE	TRUE
Q9UQ16	FALSE	TRUE	TRUE
Q9UPZ6	TRUE	FALSE	TRUE
Q9UPY6	FALSE	TRUE	TRUE
Q9UPQ0	FALSE	FALSE	TRUE
Q9UPN7	FALSE	FALSE	TRUE
Q9UPN3	FALSE	FALSE	TRUE
Q9UP79	TRUE	TRUE	TRUE
Q9UP52	FALSE	FALSE	TRUE
Q9UNZ2	TRUE	TRUE	TRUE
Q9UNW1	TRUE	FALSE	TRUE
Q9UNS2	TRUE	FALSE	TRUE
Q9UNP9	FALSE	TRUE	TRUE
Q9UNN8	TRUE	TRUE	TRUE
Q9UNN5	TRUE	FALSE	TRUE
Q9UNM6	TRUE	FALSE	TRUE
Q9UNH7	TRUE	FALSE	TRUE
Q9UNF1	FALSE	FALSE	TRUE
Q9UNF0	TRUE	FALSE	TRUE
Q9UNA0	FALSE	FALSE	TRUE
Q9UN86	FALSE	FALSE	TRUE
Q9UN70	TRUE	FALSE	TRUE
Q9UN42	FALSE	TRUE	TRUE
Q9UN36	FALSE	FALSE	TRUE
Q9UN19	TRUE	TRUE	TRUE
Q9UMY4	TRUE	FALSE	TRUE
Q9UMX5	TRUE	TRUE	TRUE
Q9UMX0	TRUE	FALSE	TRUE
Q9UMS6	FALSE	FALSE	TRUE
Q9UMS4	FALSE	FALSE	TRUE
Q9UMF0	TRUE	TRUE	TRUE
Q9UMD9	FALSE	FALSE	TRUE
Q9UM47	TRUE	TRUE	TRUE
Q9UM07	FALSE	TRUE	TRUE
Q9ULZ3	TRUE	FALSE	TRUE
Q9ULV4	TRUE	FALSE	TRUE
Q9ULL4	FALSE	TRUE	TRUE
Q9ULI3	TRUE	TRUE	TRUE
Q9ULH1	FALSE	FALSE	TRUE
Q9ULF5	TRUE	FALSE	TRUE
Q9ULC4	TRUE	TRUE	TRUE
Q9ULC0	TRUE	FALSE	TRUE
Q9ULB1	TRUE	FALSE	TRUE
Q9ULA0	TRUE	TRUE	TRUE
Q9UL46	TRUE	TRUE	TRUE
Q9UL25	FALSE	FALSE	TRUE
Q9UL12	FALSE	FALSE	TRUE
Q9UKZ9	TRUE	FALSE	TRUE
Q9UKY7	TRUE	FALSE	TRUE
Q9UKX5	TRUE	TRUE	TRUE
Q9UKX3	FALSE	FALSE	TRUE
Q9UKX2	FALSE	FALSE	TRUE
Q9UKV8	FALSE	FALSE	TRUE
Q9UKV3	FALSE	FALSE	TRUE
Q9UKU9	TRUE	TRUE	TRUE
Q9UKU6	TRUE	FALSE	TRUE
Q9UKS6	FALSE	FALSE	TRUE
Q9UKR3	FALSE	TRUE	TRUE
Q9UKM9	FALSE	TRUE	TRUE
Q9UKM7	TRUE	FALSE	TRUE
Q9UKK9	TRUE	TRUE	TRUE
Q9UKJ1	TRUE	TRUE	TRUE
Q9UKG1	TRUE	FALSE	TRUE
Q9UKE5	FALSE	FALSE	TRUE
Q9UKD2	FALSE	FALSE	TRUE
Q9UK76	FALSE	FALSE	TRUE
Q9UK55	TRUE	FALSE	TRUE
Q9UK41	FALSE	TRUE	TRUE
Q9UK23	TRUE	TRUE	TRUE
Q9UK05	TRUE	TRUE	TRUE
Q9UJZ1	FALSE	TRUE	TRUE
Q9UJY5	FALSE	TRUE	TRUE
Q9UJX3	FALSE	FALSE	TRUE
Q9UJW2	TRUE	FALSE	TRUE
Q9UJW0	FALSE	FALSE	TRUE
Q9UJU6	TRUE	TRUE	TRUE
Q9UJS0	FALSE	FALSE	TRUE
Q9UJM8	FALSE	TRUE	TRUE
Q9UJJ9	TRUE	FALSE	TRUE
Q9UJC5	TRUE	TRUE	TRUE
Q9UJA9	TRUE	TRUE	TRUE
Q9UJ72	FALSE	TRUE	TRUE
Q9UJ70	TRUE	TRUE	TRUE
Q9UJ68	FALSE	TRUE	TRUE
Q9UJ14	TRUE	FALSE	TRUE
Q9UIW2	TRUE	FALSE	TRUE
Q9UIV8	FALSE	FALSE	TRUE
Q9UIQ6	TRUE	FALSE	TRUE
Q9UIL1	FALSE	FALSE	TRUE
Q9UIJ7	FALSE	FALSE	TRUE
Q9UII2	FALSE	TRUE	TRUE
Q9UIB8	TRUE	TRUE	TRUE
Q9UIA9	TRUE	FALSE	TRUE
Q9UI42	TRUE	TRUE	TRUE
Q9UI30	FALSE	FALSE	TRUE
Q9UI17	FALSE	FALSE	TRUE
Q9UI12	FALSE	FALSE	TRUE
Q9UI08	FALSE	FALSE	TRUE
Q9UHY7	TRUE	TRUE	TRUE
Q9UHY1	TRUE	FALSE	TRUE
Q9UHX1	FALSE	FALSE	TRUE
Q9UHV9	TRUE	TRUE	TRUE
Q9UHP9	FALSE	FALSE	TRUE
Q9UHN6	TRUE	TRUE	TRUE
Q9UHL4	TRUE	TRUE	TRUE
Q9UHK6	FALSE	FALSE	TRUE
Q9UHJ6	FALSE	TRUE	TRUE
Q9UHI8	TRUE	TRUE	TRUE
Q9UHI6	FALSE	FALSE	TRUE
Q9UHG3	TRUE	FALSE	TRUE
Q9UHG2	TRUE	FALSE	TRUE
Q9UHF0	FALSE	FALSE	TRUE
Q9UHD9	FALSE	FALSE	TRUE
Q9UHD8	FALSE	TRUE	TRUE
Q9UHD1	FALSE	FALSE	TRUE
Q9UHB9	FALSE	FALSE	TRUE
Q9UHB6	TRUE	FALSE	TRUE
Q9UHA4	FALSE	FALSE	TRUE
Q9UH99	FALSE	FALSE	TRUE
Q9UH65	FALSE	TRUE	TRUE
Q9UGV2	FALSE	FALSE	TRUE
Q9UGT4	TRUE	TRUE	TRUE
Q9UGP4	FALSE	FALSE	TRUE
Q9UGM5	TRUE	TRUE	TRUE
Q9UGM3	TRUE	FALSE	TRUE
Q9UGI8	TRUE	FALSE	TRUE
Q9UG63	FALSE	FALSE	TRUE
Q9UFP1	TRUE	TRUE	TRUE
Q9UFN0	FALSE	FALSE	TRUE
Q9UEY8	TRUE	FALSE	TRUE
Q9UEW8	FALSE	FALSE	TRUE
Q9UEW3	TRUE	TRUE	TRUE
Q9UDY4	FALSE	FALSE	TRUE
Q9UDY2	TRUE	FALSE	TRUE
Q9UDX3	TRUE	FALSE	TRUE
Q9UDT6	FALSE	TRUE	TRUE
Q9UDR5	FALSE	FALSE	TRUE
Q9UBY9	FALSE	FALSE	TRUE
Q9UBX7	FALSE	TRUE	TRUE
Q9UBX5	TRUE	FALSE	TRUE
Q9UBX3	FALSE	FALSE	TRUE
Q9UBX1	TRUE	TRUE	TRUE
Q9UBW8	TRUE	FALSE	TRUE
Q9UBW5	TRUE	TRUE	TRUE
Q9UBV8	FALSE	FALSE	TRUE
Q9UBV2	FALSE	TRUE	TRUE
Q9UBU3	FALSE	TRUE	TRUE
Q9UBT2	FALSE	FALSE	TRUE
Q9UBS9	FALSE	FALSE	TRUE
Q9UBS4	FALSE	FALSE	TRUE
Q9UBR2	TRUE	TRUE	TRUE
Q9UBR1	TRUE	TRUE	TRUE
Q9UBQ7	TRUE	TRUE	TRUE
Q9UBQ6	TRUE	FALSE	TRUE
Q9UBQ5	FALSE	FALSE	TRUE
Q9UBQ0	TRUE	FALSE	TRUE
Q9UBP4	TRUE	TRUE	TRUE
Q9UBI6	FALSE	FALSE	TRUE
Q9UBH0	FALSE	FALSE	TRUE
Q9UBG3	TRUE	TRUE	TRUE
Q9UBG0	TRUE	FALSE	TRUE
Q9UBF9	FALSE	FALSE	TRUE
Q9UBE0	TRUE	FALSE	TRUE
Q9UBC9	FALSE	TRUE	TRUE
Q9UBC2	TRUE	FALSE	TRUE
Q9UBB4	FALSE	TRUE	TRUE
Q9P2T1	TRUE	TRUE	TRUE
Q9P2S2	FALSE	FALSE	TRUE
Q9P2R3	FALSE	FALSE	TRUE
Q9P2J5	FALSE	FALSE	TRUE
Q9P2E9	TRUE	FALSE	TRUE
Q9P2E7	FALSE	FALSE	TRUE
Q9P2D3	FALSE	FALSE	TRUE
Q9P2B2	TRUE	FALSE	TRUE
Q9P289	TRUE	FALSE	TRUE
Q9P287	FALSE	FALSE	TRUE
Q9P270	FALSE	FALSE	TRUE
Q9P260	FALSE	FALSE	TRUE
Q9P258	FALSE	FALSE	TRUE
Q9P253	FALSE	FALSE	TRUE
Q9P232	TRUE	TRUE	TRUE
Q9P1F3	TRUE	FALSE	TRUE
Q9P126	FALSE	TRUE	TRUE
Q9P121	TRUE	FALSE	TRUE
Q9P0Z9	FALSE	FALSE	TRUE
Q9P0T7	FALSE	FALSE	TRUE
Q9P0S9	FALSE	FALSE	TRUE
Q9P0M6	FALSE	FALSE	TRUE
Q9P0L0	TRUE	FALSE	TRUE
Q9P0K1	TRUE	TRUE	TRUE
Q9P035	FALSE	FALSE	TRUE
Q9NZZ3	FALSE	FALSE	TRUE
Q9NZW4	FALSE	FALSE	TRUE
Q9NZV1	FALSE	TRUE	TRUE
Q9NZU5	FALSE	FALSE	TRUE
Q9NZU0	FALSE	FALSE	TRUE
Q9NZT2	FALSE	TRUE	TRUE
Q9NZT1	TRUE	FALSE	TRUE
Q9NZR2	FALSE	FALSE	TRUE
Q9NZQ3	FALSE	FALSE	TRUE
Q9NZP8	TRUE	TRUE	TRUE
Q9NZN5	FALSE	TRUE	TRUE
Q9NZN4	FALSE	FALSE	TRUE
Q9NZN3	TRUE	TRUE	TRUE
Q9NZM1	FALSE	FALSE	TRUE
Q9NZL9	FALSE	FALSE	TRUE
Q9NZL4	FALSE	FALSE	TRUE
Q9NZK5	TRUE	TRUE	TRUE
Q9NZI8	FALSE	FALSE	TRUE
Q9NZH8	FALSE	TRUE	TRUE
Q9NZH0	FALSE	FALSE	TRUE
Q9NZD4	TRUE	TRUE	TRUE
Q9NZD2	TRUE	FALSE	TRUE
Q9NZC2	TRUE	TRUE	TRUE
Q9NZB2	FALSE	FALSE	TRUE
Q9NZ53	TRUE	TRUE	TRUE
Q9NZ45	FALSE	FALSE	TRUE
Q9NZ08	TRUE	FALSE	TRUE
Q9NYU2	TRUE	FALSE	TRUE
Q9NYQ8	FALSE	FALSE	TRUE
Q9NYQ6	TRUE	FALSE	TRUE
Q9NYP7	FALSE	FALSE	TRUE
Q9NYL9	TRUE	FALSE	TRUE
Q9NYL4	FALSE	FALSE	TRUE
Q9NYJ1	FALSE	FALSE	TRUE
Q9NYF8	FALSE	FALSE	TRUE
Q9NY97	TRUE	FALSE	TRUE
Q9NY72	FALSE	TRUE	TRUE
Q9NY65	TRUE	FALSE	TRUE
Q9NY47	TRUE	FALSE	TRUE
Q9NY33	TRUE	FALSE	TRUE
Q9NY15	TRUE	FALSE	TRUE
Q9NXH8	FALSE	FALSE	TRUE
Q9NXG2	FALSE	FALSE	TRUE
Q9NX76	FALSE	FALSE	TRUE
Q9NX63	FALSE	FALSE	TRUE
Q9NX62	TRUE	FALSE	TRUE
Q9NX58	FALSE	TRUE	TRUE
Q9NX55	FALSE	FALSE	TRUE
Q9NX46	FALSE	FALSE	TRUE
Q9NWV4	TRUE	FALSE	TRUE
Q9NWD8	FALSE	FALSE	TRUE
Q9NWB6	FALSE	FALSE	TRUE
Q9NW68	FALSE	FALSE	TRUE
Q9NVZ3	FALSE	TRUE	TRUE
Q9NVS9	FALSE	FALSE	TRUE
Q9NVP1	FALSE	FALSE	TRUE
Q9NVI7	FALSE	FALSE	TRUE
Q9NVI1	FALSE	FALSE	TRUE
Q9NVG8	TRUE	FALSE	TRUE
Q9NVD7	FALSE	FALSE	TRUE
Q9NVA2	FALSE	FALSE	TRUE
Q9NUY8	FALSE	TRUE	TRUE
Q9NUV9	FALSE	FALSE	TRUE
Q9NUQ9	TRUE	FALSE	TRUE
Q9NUJ1	FALSE	FALSE	TRUE
Q9NU53	TRUE	FALSE	TRUE
Q9NTX5	FALSE	FALSE	TRUE
Q9NTU7	TRUE	TRUE	TRUE
Q9NTN9	TRUE	FALSE	TRUE
Q9NTK5	TRUE	FALSE	TRUE
Q9NTJ5	FALSE	FALSE	TRUE
Q9NTJ4	FALSE	FALSE	TRUE
Q9NTJ3	FALSE	FALSE	TRUE
Q9NT99	TRUE	FALSE	TRUE
Q9NT68	FALSE	FALSE	TRUE
Q9NT62	FALSE	FALSE	TRUE
Q9NT22	TRUE	FALSE	TRUE
Q9NSE4	FALSE	FALSE	TRUE
Q9NSD9	FALSE	FALSE	TRUE
Q9NSC7	TRUE	FALSE	TRUE
Q9NSB4	FALSE	FALSE	TRUE
Q9NSB2	TRUE	FALSE	TRUE
Q9NSA3	FALSE	FALSE	TRUE
Q9NSA1	FALSE	TRUE	TRUE
Q9NS98	TRUE	TRUE	TRUE
Q9NS86	FALSE	FALSE	TRUE
Q9NS71	TRUE	TRUE	TRUE
Q9NS69	FALSE	FALSE	TRUE
Q9NS62	TRUE	TRUE	TRUE
Q9NS28	TRUE	FALSE	TRUE
Q9NS15	TRUE	TRUE	TRUE
Q9NS00	FALSE	FALSE	TRUE
Q9NRY5	FALSE	FALSE	TRUE
Q9NRX4	TRUE	FALSE	TRUE
Q9NRW7	FALSE	FALSE	TRUE
Q9NRW1	FALSE	TRUE	TRUE
Q9NRV9	TRUE	TRUE	TRUE
Q9NRS4	FALSE	FALSE	TRUE
Q9NRR1	TRUE	TRUE	TRUE
Q9NRN5	TRUE	FALSE	TRUE
Q9NRM1	FALSE	FALSE	TRUE
Q9NRL3	FALSE	FALSE	TRUE
Q9NRJ3	FALSE	TRUE	TRUE
Q9NRG1	FALSE	TRUE	TRUE
Q9NRG0	FALSE	FALSE	TRUE
Q9NRF9	FALSE	FALSE	TRUE
Q9NRF8	FALSE	FALSE	TRUE
Q9NRB3	TRUE	FALSE	TRUE
Q9NRA1	TRUE	TRUE	TRUE
Q9NR99	TRUE	FALSE	TRUE
Q9NR71	TRUE	TRUE	TRUE
Q9NR45	TRUE	FALSE	TRUE
Q9NR34	TRUE	FALSE	TRUE
Q9NR31	TRUE	FALSE	TRUE
Q9NR30	FALSE	FALSE	TRUE
Q9NR19	FALSE	FALSE	TRUE
Q9NR16	FALSE	FALSE	TRUE
Q9NR12	TRUE	TRUE	TRUE
Q9NQZ7	TRUE	FALSE	TRUE
Q9NQX5	TRUE	TRUE	TRUE
Q9NQX3	FALSE	FALSE	TRUE
Q9NQW7	TRUE	FALSE	TRUE
Q9NQT8	FALSE	FALSE	TRUE
Q9NQS3	TRUE	FALSE	TRUE
Q9NQR4	TRUE	TRUE	TRUE
Q9NQP4	TRUE	TRUE	TRUE
Q9NQG7	FALSE	FALSE	TRUE
Q9NQG5	FALSE	FALSE	TRUE
Q9NQC3	FALSE	FALSE	TRUE
Q9NQ84	FALSE	TRUE	TRUE
Q9NQ79	TRUE	TRUE	TRUE
Q9NQ76	TRUE	TRUE	TRUE
Q9NQ75	FALSE	FALSE	TRUE
Q9NQ66	FALSE	TRUE	TRUE
Q9NQ38	FALSE	TRUE	TRUE
Q9NQ36	FALSE	FALSE	TRUE
Q9NQ30	FALSE	TRUE	TRUE
Q9NQ25	TRUE	TRUE	TRUE
Q9NPY3	TRUE	TRUE	TRUE
Q9NPR2	TRUE	FALSE	TRUE
Q9NPQ8	FALSE	FALSE	TRUE
Q9NPJ3	FALSE	TRUE	TRUE
Q9NPH3	TRUE	TRUE	TRUE
Q9NPH2	FALSE	FALSE	TRUE
Q9NPH0	FALSE	TRUE	TRUE
Q9NPG4	TRUE	TRUE	TRUE
Q9NPF2	TRUE	FALSE	TRUE
Q9NPF0	FALSE	FALSE	TRUE
Q9NPD8	FALSE	FALSE	TRUE
Q9NPD7	FALSE	TRUE	TRUE
Q9NPC4	TRUE	FALSE	TRUE
Q9NPA2	FALSE	FALSE	TRUE
Q9NP98	FALSE	FALSE	TRUE
Q9NP84	TRUE	TRUE	TRUE
Q9NP79	TRUE	TRUE	TRUE
Q9NP73	FALSE	FALSE	TRUE
Q9NP72	FALSE	FALSE	TRUE
Q9NP70	FALSE	TRUE	TRUE
Q9NP55	TRUE	FALSE	TRUE
Q9NNX6	TRUE	TRUE	TRUE
Q9NNW7	TRUE	FALSE	TRUE
Q9HDC9	TRUE	FALSE	TRUE
Q9HD89	FALSE	TRUE	TRUE
Q9HD45	FALSE	FALSE	TRUE
Q9HCY8	FALSE	TRUE	TRUE
Q9HCU4	TRUE	TRUE	TRUE
Q9HCU0	TRUE	TRUE	TRUE
Q9HCN6	TRUE	TRUE	TRUE
Q9HCN3	FALSE	FALSE	TRUE
Q9HCM3	FALSE	TRUE	TRUE
Q9HCL0	TRUE	FALSE	TRUE
Q9HCK4	TRUE	TRUE	TRUE
Q9HCB6	TRUE	TRUE	TRUE
Q9HC84	TRUE	FALSE	TRUE
Q9HC57	FALSE	TRUE	TRUE
Q9HC56	TRUE	TRUE	TRUE
Q9HC38	FALSE	TRUE	TRUE
Q9HC35	FALSE	FALSE	TRUE
Q9HBW9	TRUE	FALSE	TRUE
Q9HBW1	TRUE	FALSE	TRUE
Q9HBR0	TRUE	FALSE	TRUE
Q9HBL0	FALSE	FALSE	TRUE
Q9HBI1	TRUE	FALSE	TRUE
Q9HBG7	FALSE	TRUE	TRUE
Q9HBB8	TRUE	TRUE	TRUE
Q9HB71	TRUE	TRUE	TRUE
Q9HB40	FALSE	TRUE	TRUE
Q9HB07	FALSE	FALSE	TRUE
Q9HAV7	FALSE	TRUE	TRUE
Q9HAV4	FALSE	FALSE	TRUE
Q9HAV0	FALSE	FALSE	TRUE
Q9HAT2	TRUE	TRUE	TRUE
Q9HAB8	TRUE	FALSE	TRUE
Q9HA77	FALSE	FALSE	TRUE
Q9HA64	TRUE	FALSE	TRUE
Q9H9Q2	FALSE	FALSE	TRUE
Q9H9K5	TRUE	FALSE	TRUE
Q9H9B4	FALSE	FALSE	TRUE
Q9H993	FALSE	FALSE	TRUE
Q9H939	TRUE	TRUE	TRUE
Q9H910	FALSE	TRUE	TRUE
Q9H8Y8	FALSE	TRUE	TRUE
Q9H8M7	FALSE	FALSE	TRUE
Q9H8L6	TRUE	FALSE	TRUE
Q9H8J5	TRUE	TRUE	TRUE
Q9H8H3	FALSE	FALSE	TRUE
Q9H845	FALSE	FALSE	TRUE
Q9H832	FALSE	TRUE	TRUE
Q9H7Y0	FALSE	TRUE	TRUE
Q9H7M9	FALSE	TRUE	TRUE
Q9H7E9	FALSE	FALSE	TRUE
Q9H773	FALSE	TRUE	TRUE
Q9H772	FALSE	FALSE	TRUE
Q9H756	FALSE	FALSE	TRUE
Q9H741	TRUE	TRUE	TRUE
Q9H6Z4	FALSE	FALSE	TRUE
Q9H6X2	TRUE	FALSE	TRUE
Q9H6S3	FALSE	TRUE	TRUE
Q9H6B4	FALSE	TRUE	TRUE
Q9H5Y7	FALSE	TRUE	TRUE
Q9H5V8	FALSE	TRUE	TRUE
Q9H583	FALSE	FALSE	TRUE
Q9H4X1	TRUE	TRUE	TRUE
Q9H4M9	TRUE	FALSE	TRUE
Q9H4G4	TRUE	FALSE	TRUE
Q9H4F8	TRUE	TRUE	TRUE
Q9H4D0	FALSE	TRUE	TRUE
Q9H4B8	FALSE	FALSE	TRUE
Q9H4B7	TRUE	FALSE	TRUE
Q9H4B6	FALSE	FALSE	TRUE
Q9H4A9	TRUE	TRUE	TRUE
Q9H4A6	FALSE	FALSE	TRUE
Q9H4A4	TRUE	FALSE	TRUE
Q9H4A3	FALSE	FALSE	TRUE
Q9H497	TRUE	FALSE	TRUE
Q9H488	TRUE	FALSE	TRUE
Q9H479	TRUE	FALSE	TRUE
Q9H477	FALSE	TRUE	TRUE
Q9H444	TRUE	FALSE	TRUE
Q9H425	FALSE	FALSE	TRUE
Q9H3Z4	FALSE	FALSE	TRUE
Q9H3U7	FALSE	TRUE	TRUE
Q9H3U1	FALSE	FALSE	TRUE
Q9H3T3	FALSE	FALSE	TRUE
Q9H3T2	TRUE	TRUE	TRUE
Q9H3S7	FALSE	FALSE	TRUE
Q9H3S4	FALSE	TRUE	TRUE
Q9H3S1	TRUE	FALSE	TRUE
Q9H3P7	FALSE	FALSE	TRUE
Q9H3N1	FALSE	FALSE	TRUE
Q9H3K6	TRUE	TRUE	TRUE
Q9H3G5	TRUE	TRUE	TRUE
Q9H336	FALSE	FALSE	TRUE
Q9H307	FALSE	FALSE	TRUE
Q9H2X3	TRUE	TRUE	TRUE
Q9H2X0	TRUE	FALSE	TRUE
Q9H2W6	FALSE	TRUE	TRUE
Q9H2U2	FALSE	FALSE	TRUE
Q9H2M3	FALSE	TRUE	TRUE
Q9H2K8	FALSE	FALSE	TRUE
Q9H2H8	TRUE	FALSE	TRUE
Q9H2G2	FALSE	TRUE	TRUE
Q9H2E6	TRUE	FALSE	TRUE
Q9H2A7	TRUE	TRUE	TRUE
Q9H2A2	FALSE	FALSE	TRUE
Q9H299	TRUE	FALSE	TRUE
Q9H251	TRUE	TRUE	TRUE
Q9H223	FALSE	FALSE	TRUE
Q9H1Z8	TRUE	FALSE	TRUE
Q9H1U4	TRUE	TRUE	TRUE
Q9H1E3	FALSE	FALSE	TRUE
Q9H1E1	FALSE	FALSE	TRUE
Q9H1B5	TRUE	FALSE	TRUE
Q9H173	TRUE	TRUE	TRUE
Q9H159	TRUE	FALSE	TRUE
Q9H156	FALSE	TRUE	TRUE
Q9H0X4	TRUE	FALSE	TRUE
Q9H0W9	FALSE	FALSE	TRUE
Q9H0U4	TRUE	FALSE	TRUE
Q9H0R4	TRUE	FALSE	TRUE
Q9H0P0	TRUE	TRUE	TRUE
Q9H0J9	FALSE	FALSE	TRUE
Q9H0E2	TRUE	FALSE	TRUE
Q9H0D6	FALSE	FALSE	TRUE
Q9H0B8	FALSE	FALSE	TRUE
Q9H0A0	FALSE	FALSE	TRUE
Q9H098	FALSE	FALSE	TRUE
Q9H074	TRUE	FALSE	TRUE
Q9H013	FALSE	FALSE	TRUE
Q9H008	TRUE	TRUE	TRUE
Q9GZZ9	FALSE	FALSE	TRUE
Q9GZZ8	TRUE	TRUE	TRUE
Q9GZY8	FALSE	FALSE	TRUE
Q9GZX9	TRUE	FALSE	TRUE
Q9GZV9	FALSE	TRUE	TRUE
Q9GZV1	FALSE	FALSE	TRUE
Q9GZT8	TRUE	FALSE	TRUE
Q9GZT3	FALSE	TRUE	TRUE
Q9GZS3	FALSE	FALSE	TRUE
Q9GZP8	TRUE	FALSE	TRUE
Q9GZP4	TRUE	TRUE	TRUE
Q9GZP0	TRUE	FALSE	TRUE
Q9GZN8	TRUE	FALSE	TRUE
Q9GZM7	TRUE	TRUE	TRUE
Q9GZL7	FALSE	FALSE	TRUE
Q9C0H2	TRUE	FALSE	TRUE
Q9C0E8	FALSE	FALSE	TRUE
Q9C0C9	TRUE	FALSE	TRUE
Q9C0C4	TRUE	TRUE	TRUE
Q9C0C2	FALSE	FALSE	TRUE
Q9C0B1	FALSE	FALSE	TRUE
Q9C0A0	FALSE	TRUE	TRUE
Q9C075	TRUE	FALSE	TRUE
Q9C005	FALSE	TRUE	TRUE
Q9BZZ5	FALSE	FALSE	TRUE
Q9BZZ2	TRUE	TRUE	TRUE
Q9BZW8	FALSE	TRUE	TRUE
Q9BZR6	TRUE	TRUE	TRUE
Q9BZQ8	TRUE	FALSE	TRUE
Q9BZL4	FALSE	FALSE	TRUE
Q9BZG1	FALSE	FALSE	TRUE
Q9BZE4	FALSE	FALSE	TRUE
Q9BZ72	FALSE	FALSE	TRUE
Q9BYZ8	FALSE	TRUE	TRUE
Q9BYX7	FALSE	FALSE	TRUE
Q9BYV1	FALSE	FALSE	TRUE
Q9BYT8	FALSE	FALSE	TRUE
Q9BYR4	FALSE	FALSE	TRUE
Q9BYR3	FALSE	FALSE	TRUE
Q9BYQ9	FALSE	FALSE	TRUE
Q9BYQ5	FALSE	FALSE	TRUE
Q9BYJ1	FALSE	FALSE	TRUE
Q9BYJ0	TRUE	TRUE	TRUE
Q9BYH1	TRUE	TRUE	TRUE
Q9BYG0	TRUE	FALSE	TRUE
Q9BYF1	FALSE	TRUE	TRUE
Q9BYE9	TRUE	TRUE	TRUE
Q9BYD5	FALSE	FALSE	TRUE
Q9BYC5	FALSE	TRUE	TRUE
Q9BY77	FALSE	FALSE	TRUE
Q9BY76	TRUE	TRUE	TRUE
Q9BY67	TRUE	FALSE	TRUE
Q9BY44	FALSE	FALSE	TRUE
Q9BY43	FALSE	FALSE	TRUE
Q9BY32	TRUE	TRUE	TRUE
Q9BY11	FALSE	FALSE	TRUE
Q9BXX0	TRUE	FALSE	TRUE
Q9BXV9	FALSE	FALSE	TRUE
Q9BXS5	FALSE	FALSE	TRUE
Q9BXS4	FALSE	FALSE	TRUE
Q9BXR6	TRUE	TRUE	TRUE
Q9BXP8	FALSE	FALSE	TRUE
Q9BXP5	FALSE	FALSE	TRUE
Q9BXN1	TRUE	TRUE	TRUE
Q9BXK5	TRUE	FALSE	TRUE
Q9BXJ9	TRUE	FALSE	TRUE
Q9BXJ4	TRUE	FALSE	TRUE
Q9BXJ3	FALSE	FALSE	TRUE
Q9BXJ1	TRUE	TRUE	TRUE
Q9BXJ0	TRUE	TRUE	TRUE
Q9BXD5	TRUE	TRUE	TRUE
Q9BX97	FALSE	FALSE	TRUE
Q9BX93	TRUE	FALSE	TRUE
Q9BX68	FALSE	FALSE	TRUE
Q9BX67	FALSE	TRUE	TRUE
Q9BX66	FALSE	TRUE	TRUE
Q9BX10	FALSE	TRUE	TRUE
Q9BWV1	TRUE	TRUE	TRUE
Q9BWS9	TRUE	FALSE	TRUE
Q9BWP8	TRUE	FALSE	TRUE
Q9BWM7	FALSE	FALSE	TRUE
Q9BWJ5	FALSE	FALSE	TRUE
Q9BWD1	TRUE	FALSE	TRUE
Q9BW91	FALSE	FALSE	TRUE
Q9BW30	FALSE	TRUE	TRUE
Q9BW27	FALSE	FALSE	TRUE
Q9BW04	FALSE	TRUE	TRUE
Q9BVP2	FALSE	FALSE	TRUE
Q9BVM4	FALSE	TRUE	TRUE
Q9BVK6	FALSE	FALSE	TRUE
Q9BVJ7	FALSE	FALSE	TRUE
Q9BVH7	FALSE	FALSE	TRUE
Q9BVG4	TRUE	FALSE	TRUE
Q9BV57	FALSE	FALSE	TRUE
Q9BV40	FALSE	TRUE	TRUE
Q9BV20	TRUE	TRUE	TRUE
Q9BUT1	FALSE	FALSE	TRUE
Q9BUQ8	FALSE	FALSE	TRUE
Q9BUP3	FALSE	FALSE	TRUE
Q9BUP0	FALSE	TRUE	TRUE
Q9BUN1	TRUE	TRUE	TRUE
Q9BUL8	FALSE	FALSE	TRUE
Q9BUJ2	FALSE	TRUE	TRUE
Q9BUJ0	FALSE	FALSE	TRUE
Q9BUH6	TRUE	TRUE	TRUE
Q9BUF5	FALSE	FALSE	TRUE
Q9BUD6	TRUE	TRUE	TRUE
Q9BU76	FALSE	FALSE	TRUE
Q9BU40	TRUE	TRUE	TRUE
Q9BTY2	TRUE	FALSE	TRUE
Q9BTW9	FALSE	FALSE	TRUE
Q9BTV4	FALSE	FALSE	TRUE
Q9BTT0	FALSE	FALSE	TRUE
Q9BTM9	FALSE	FALSE	TRUE
Q9BT78	TRUE	FALSE	TRUE
Q9BT73	FALSE	TRUE	TRUE
Q9BT56	FALSE	FALSE	TRUE
Q9BT22	FALSE	FALSE	TRUE
Q9BT09	FALSE	FALSE	TRUE
Q9BSL1	TRUE	TRUE	TRUE
Q9BSJ8	TRUE	FALSE	TRUE
Q9BSH5	FALSE	FALSE	TRUE
Q9BSF0	TRUE	FALSE	TRUE
Q9BSE5	FALSE	FALSE	TRUE
Q9BS40	TRUE	TRUE	TRUE
Q9BS26	TRUE	TRUE	TRUE
Q9BRT3	TRUE	FALSE	TRUE
Q9BRR6	FALSE	FALSE	TRUE
Q9BRP8	FALSE	FALSE	TRUE
Q9BRK5	TRUE	FALSE	TRUE
Q9BRK3	TRUE	TRUE	TRUE
Q9BRG1	TRUE	FALSE	TRUE
Q9BRF8	TRUE	TRUE	TRUE
Q9BRA2	TRUE	FALSE	TRUE
Q9BR76	TRUE	FALSE	TRUE
Q9BQT9	TRUE	TRUE	TRUE
Q9BQS7	TRUE	TRUE	TRUE
Q9BQR3	FALSE	TRUE	TRUE
Q9BQG0	FALSE	FALSE	TRUE
Q9BQE5	TRUE	FALSE	TRUE
Q9BQE3	TRUE	FALSE	TRUE
Q9BQB4	FALSE	TRUE	TRUE
Q9BQA1	TRUE	FALSE	TRUE
Q9BQ69	FALSE	FALSE	TRUE
Q9BQ67	FALSE	FALSE	TRUE
Q9BQ52	FALSE	FALSE	TRUE
Q9BQ51	TRUE	TRUE	TRUE
Q9BQ50	FALSE	FALSE	TRUE
Q9BPZ3	FALSE	FALSE	TRUE
Q9BPX5	FALSE	FALSE	TRUE
Q9BPX3	FALSE	FALSE	TRUE
Q9BPW8	FALSE	FALSE	TRUE
Q99999	FALSE	FALSE	TRUE
Q99988	FALSE	TRUE	TRUE
Q99985	FALSE	FALSE	TRUE
Q99983	TRUE	TRUE	TRUE
Q99972	TRUE	TRUE	TRUE
Q99969	TRUE	TRUE	TRUE
Q99961	TRUE	FALSE	TRUE
Q99952	FALSE	FALSE	TRUE
Q99941	TRUE	FALSE	TRUE
Q99935	FALSE	FALSE	TRUE
Q99933	FALSE	FALSE	TRUE
Q99873	FALSE	FALSE	TRUE
Q99848	FALSE	FALSE	TRUE
Q99832	TRUE	FALSE	TRUE
Q99829	TRUE	FALSE	TRUE
Q99816	FALSE	FALSE	TRUE
Q99798	TRUE	FALSE	TRUE
Q99784	TRUE	FALSE	TRUE
Q99757	FALSE	FALSE	TRUE
Q99733	TRUE	TRUE	TRUE
Q99729	TRUE	FALSE	TRUE
Q99719	TRUE	FALSE	TRUE
Q99715	TRUE	FALSE	TRUE
Q99714	TRUE	FALSE	TRUE
Q99704	FALSE	TRUE	TRUE
Q99698	FALSE	FALSE	TRUE
Q99685	TRUE	TRUE	TRUE
Q99674	TRUE	TRUE	TRUE
Q99650	TRUE	TRUE	TRUE
Q99627	FALSE	FALSE	TRUE
Q99623	FALSE	FALSE	TRUE
Q99622	FALSE	FALSE	TRUE
Q99615	FALSE	FALSE	TRUE
Q99614	TRUE	FALSE	TRUE
Q99611	FALSE	FALSE	TRUE
Q99598	TRUE	TRUE	TRUE
Q99590	FALSE	FALSE	TRUE
Q99584	FALSE	TRUE	TRUE
Q99575	FALSE	FALSE	TRUE
Q99574	TRUE	TRUE	TRUE
Q99567	FALSE	FALSE	TRUE
Q99542	TRUE	FALSE	TRUE
Q99538	TRUE	TRUE	TRUE
Q99536	TRUE	TRUE	TRUE
Q99523	TRUE	TRUE	TRUE
Q99519	TRUE	FALSE	TRUE
Q99497	TRUE	TRUE	TRUE
Q99471	FALSE	FALSE	TRUE
Q99466	FALSE	FALSE	TRUE
Q99460	TRUE	TRUE	TRUE
Q99459	FALSE	FALSE	TRUE
Q99456	FALSE	FALSE	TRUE
Q99447	FALSE	TRUE	TRUE
Q99439	TRUE	FALSE	TRUE
Q99436	TRUE	FALSE	TRUE
Q99435	TRUE	TRUE	TRUE
Q99426	TRUE	TRUE	TRUE
Q99424	FALSE	FALSE	TRUE
Q99417	FALSE	FALSE	TRUE
Q99062	FALSE	TRUE	TRUE
Q96TC7	FALSE	FALSE	TRUE
Q96TA1	TRUE	FALSE	TRUE
Q96T51	FALSE	FALSE	TRUE
Q96T25	FALSE	FALSE	TRUE
Q96SZ5	FALSE	FALSE	TRUE
Q96SM3	FALSE	TRUE	TRUE
Q96SB4	FALSE	FALSE	TRUE
Q96SB3	TRUE	TRUE	TRUE
Q96S97	FALSE	FALSE	TRUE
Q96S96	TRUE	FALSE	TRUE
Q96S86	FALSE	FALSE	TRUE
Q96S16	FALSE	FALSE	TRUE
Q96RW7	TRUE	FALSE	TRUE
Q96RT1	FALSE	TRUE	TRUE
Q96RS6	FALSE	FALSE	TRUE
Q96RP9	FALSE	FALSE	TRUE
Q96RP7	TRUE	FALSE	TRUE
Q96RL7	FALSE	FALSE	TRUE
Q96RF0	FALSE	TRUE	TRUE
Q96RD9	TRUE	TRUE	TRUE
Q96RD7	FALSE	FALSE	TRUE
Q96QV1	FALSE	FALSE	TRUE
Q96QU1	FALSE	FALSE	TRUE
Q96QR8	FALSE	FALSE	TRUE
Q96QR1	TRUE	TRUE	TRUE
Q96QK1	TRUE	FALSE	TRUE
Q96QH2	FALSE	FALSE	TRUE
Q96QA5	TRUE	FALSE	TRUE
Q96Q06	FALSE	FALSE	TRUE
Q96PX8	FALSE	TRUE	TRUE
Q96PL1	TRUE	TRUE	TRUE
Q96PK6	FALSE	FALSE	TRUE
Q96PE7	FALSE	TRUE	TRUE
Q96PE1	FALSE	FALSE	TRUE
Q96PD5	TRUE	TRUE	TRUE
Q96PD2	TRUE	TRUE	TRUE
Q96P70	TRUE	FALSE	TRUE
Q96P63	TRUE	FALSE	TRUE
Q96P48	FALSE	FALSE	TRUE
Q96P44	FALSE	FALSE	TRUE
Q96NZ9	TRUE	TRUE	TRUE
Q96NY8	FALSE	TRUE	TRUE
Q96NY7	FALSE	FALSE	TRUE
Q96NU7	FALSE	FALSE	TRUE
Q96NA2	TRUE	TRUE	TRUE
Q96N76	TRUE	FALSE	TRUE
Q96MU8	TRUE	FALSE	TRUE
Q96MK3	TRUE	TRUE	TRUE
Q96MG2	FALSE	FALSE	TRUE
Q96M27	FALSE	FALSE	TRUE
Q96LA6	FALSE	TRUE	TRUE
Q96L58	FALSE	FALSE	TRUE
Q96L46	FALSE	FALSE	TRUE
Q96L08	FALSE	FALSE	TRUE
Q96KR1	FALSE	FALSE	TRUE
Q96KP4	TRUE	FALSE	TRUE
Q96KN2	TRUE	TRUE	TRUE
Q96KG9	FALSE	FALSE	TRUE
Q96KG7	TRUE	TRUE	TRUE
Q96K76	FALSE	TRUE	TRUE
Q96K17	FALSE	FALSE	TRUE
Q96JQ0	TRUE	FALSE	TRUE
Q96JP9	FALSE	TRUE	TRUE
Q96JK4	TRUE	FALSE	TRUE
Q96JF0	TRUE	FALSE	TRUE
Q96JA1	FALSE	TRUE	TRUE
Q96J84	TRUE	TRUE	TRUE
Q96J42	TRUE	TRUE	TRUE
Q96IY4	TRUE	TRUE	TRUE
Q96IX5	FALSE	FALSE	TRUE
Q96IU4	TRUE	TRUE	TRUE
Q96IJ6	FALSE	FALSE	TRUE
Q96ID5	FALSE	TRUE	TRUE
Q96I99	FALSE	FALSE	TRUE
Q96I82	TRUE	TRUE	TRUE
Q96I24	FALSE	FALSE	TRUE
Q96I15	FALSE	TRUE	TRUE
Q96HY6	FALSE	FALSE	TRUE
Q96HN2	FALSE	FALSE	TRUE
Q96HF1	FALSE	FALSE	TRUE
Q96HE7	TRUE	FALSE	TRUE
Q96HD9	FALSE	TRUE	TRUE
Q96HD1	FALSE	TRUE	TRUE
Q96HC4	TRUE	TRUE	TRUE
Q96H20	FALSE	FALSE	TRUE
Q96H15	TRUE	TRUE	TRUE
Q96GX9	FALSE	FALSE	TRUE
Q96GW7	FALSE	TRUE	TRUE
Q96GS4	FALSE	FALSE	TRUE
Q96GP6	TRUE	TRUE	TRUE
Q96GG9	TRUE	TRUE	TRUE
Q96GD0	FALSE	FALSE	TRUE
Q96GA7	FALSE	FALSE	TRUE
Q96G23	FALSE	FALSE	TRUE
Q96G03	TRUE	TRUE	TRUE
Q96FZ7	FALSE	TRUE	TRUE
Q96FW1	TRUE	FALSE	TRUE
Q96FV2	TRUE	FALSE	TRUE
Q96FQ6	TRUE	TRUE	TRUE
Q96FL9	FALSE	FALSE	TRUE
Q96FL8	FALSE	FALSE	TRUE
Q96FJ2	FALSE	FALSE	TRUE
Q96FE7	FALSE	TRUE	TRUE
Q96FE5	FALSE	FALSE	TRUE
Q96F85	FALSE	FALSE	TRUE
Q96F46	TRUE	TRUE	TRUE
Q96F10	FALSE	TRUE	TRUE
Q96F07	FALSE	FALSE	TRUE
Q96EY1	FALSE	FALSE	TRUE
Q96EP5	FALSE	FALSE	TRUE
Q96EM0	FALSE	TRUE	TRUE
Q96EK6	FALSE	FALSE	TRUE
Q96EG1	TRUE	FALSE	TRUE
Q96EE4	TRUE	FALSE	TRUE
Q96DZ9	FALSE	FALSE	TRUE
Q96DR5	FALSE	TRUE	TRUE
Q96DN2	TRUE	FALSE	TRUE
Q96DI7	FALSE	FALSE	TRUE
Q96DG6	TRUE	FALSE	TRUE
Q96DE0	FALSE	TRUE	TRUE
Q96DC8	FALSE	TRUE	TRUE
Q96DB2	FALSE	FALSE	TRUE
Q96DA0	TRUE	FALSE	TRUE
Q96D71	FALSE	TRUE	TRUE
Q96D15	FALSE	FALSE	TRUE
Q96CX2	TRUE	FALSE	TRUE
Q96CW1	FALSE	FALSE	TRUE
Q96CV9	FALSE	FALSE	TRUE
Q96CT7	FALSE	FALSE	TRUE
Q96CS3	FALSE	FALSE	TRUE
Q96CN7	TRUE	FALSE	TRUE
Q96CG8	FALSE	TRUE	TRUE
Q96CD2	FALSE	TRUE	TRUE
Q96C90	FALSE	FALSE	TRUE
Q96C86	TRUE	FALSE	TRUE
Q96C24	TRUE	TRUE	TRUE
Q96C23	FALSE	FALSE	TRUE
Q96C19	FALSE	FALSE	TRUE
Q96C11	FALSE	FALSE	TRUE
Q96BZ4	TRUE	FALSE	TRUE
Q96BY9	TRUE	FALSE	TRUE
Q96BW5	FALSE	FALSE	TRUE
Q96BQ1	TRUE	TRUE	TRUE
Q96BN8	FALSE	FALSE	TRUE
Q96BJ3	FALSE	TRUE	TRUE
Q96B97	FALSE	FALSE	TRUE
Q96B86	TRUE	TRUE	TRUE
Q96AY3	FALSE	FALSE	TRUE
Q96AT9	TRUE	TRUE	TRUE
Q96AQ6	FALSE	TRUE	TRUE
Q96AP7	TRUE	TRUE	TRUE
Q96AG4	FALSE	TRUE	TRUE
Q96AE4	FALSE	FALSE	TRUE
Q96AC1	FALSE	FALSE	TRUE
Q96AB3	FALSE	FALSE	TRUE
Q96A65	FALSE	FALSE	TRUE
Q96A49	FALSE	TRUE	TRUE
Q96A33	FALSE	FALSE	TRUE
Q96A32	FALSE	TRUE	TRUE
Q96A26	FALSE	FALSE	TRUE
Q96A00	TRUE	TRUE	TRUE
Q969Z4	FALSE	TRUE	TRUE
Q969Z0	FALSE	FALSE	TRUE
Q969Y0	FALSE	FALSE	TRUE
Q969X1	FALSE	FALSE	TRUE
Q969V3	FALSE	TRUE	TRUE
Q969T9	TRUE	FALSE	TRUE
Q969R2	FALSE	FALSE	TRUE
Q969P0	TRUE	TRUE	TRUE
Q969M7	FALSE	FALSE	TRUE
Q969H8	TRUE	TRUE	TRUE
Q969G5	FALSE	FALSE	TRUE
Q969G3	FALSE	FALSE	TRUE
Q969E1	FALSE	FALSE	TRUE
Q93099	FALSE	FALSE	TRUE
Q93091	TRUE	TRUE	TRUE
Q93088	TRUE	FALSE	TRUE
Q93084	FALSE	FALSE	TRUE
Q93070	TRUE	FALSE	TRUE
Q93063	TRUE	FALSE	TRUE
Q93052	TRUE	TRUE	TRUE
Q93034	FALSE	FALSE	TRUE
Q93033	TRUE	TRUE	TRUE
Q93009	TRUE	FALSE	TRUE
Q93008	FALSE	FALSE	TRUE
Q92990	FALSE	FALSE	TRUE
Q92973	TRUE	TRUE	TRUE
Q92956	FALSE	TRUE	TRUE
Q92954	TRUE	FALSE	TRUE
Q92945	FALSE	FALSE	TRUE
Q92935	FALSE	TRUE	TRUE
Q92932	FALSE	TRUE	TRUE
Q92930	FALSE	FALSE	TRUE
Q92925	FALSE	FALSE	TRUE
Q92922	FALSE	FALSE	TRUE
Q92905	TRUE	FALSE	TRUE
Q92900	FALSE	FALSE	TRUE
Q92896	TRUE	FALSE	TRUE
Q92890	FALSE	TRUE	TRUE
Q92888	FALSE	TRUE	TRUE
Q92882	TRUE	FALSE	TRUE
Q92878	FALSE	FALSE	TRUE
Q92876	TRUE	TRUE	TRUE
Q92859	TRUE	TRUE	TRUE
Q92854	TRUE	TRUE	TRUE
Q92841	FALSE	FALSE	TRUE
Q92838	FALSE	FALSE	TRUE
Q92835	FALSE	TRUE	TRUE
Q92832	TRUE	TRUE	TRUE
Q92824	FALSE	FALSE	TRUE
Q92823	TRUE	TRUE	TRUE
Q92820	TRUE	TRUE	TRUE
Q92817	FALSE	TRUE	TRUE
Q92804	FALSE	FALSE	TRUE
Q92797	FALSE	FALSE	TRUE
Q92783	TRUE	TRUE	TRUE
Q92777	FALSE	FALSE	TRUE
Q92769	FALSE	FALSE	TRUE
Q92765	FALSE	TRUE	TRUE
Q92764	TRUE	FALSE	TRUE
Q92752	FALSE	TRUE	TRUE
Q92747	FALSE	FALSE	TRUE
Q92743	TRUE	FALSE	TRUE
Q92734	TRUE	FALSE	TRUE
Q92692	TRUE	TRUE	TRUE
Q92688	FALSE	FALSE	TRUE
Q92686	FALSE	TRUE	TRUE
Q92673	TRUE	FALSE	TRUE
Q92626	TRUE	FALSE	TRUE
Q92625	FALSE	FALSE	TRUE
Q92621	FALSE	FALSE	TRUE
Q92619	TRUE	TRUE	TRUE
Q92616	FALSE	FALSE	TRUE
Q92614	FALSE	FALSE	TRUE
Q92609	FALSE	TRUE	TRUE
Q92608	FALSE	FALSE	TRUE
Q92598	TRUE	FALSE	TRUE
Q92597	FALSE	TRUE	TRUE
Q92563	FALSE	FALSE	TRUE
Q92542	TRUE	FALSE	TRUE
Q92538	FALSE	FALSE	TRUE
Q92530	TRUE	FALSE	TRUE
Q92522	FALSE	FALSE	TRUE
Q92520	TRUE	TRUE	TRUE
Q92506	FALSE	FALSE	TRUE
Q92499	FALSE	TRUE	TRUE
Q92496	TRUE	TRUE	TRUE
Q92485	TRUE	TRUE	TRUE
Q92484	TRUE	TRUE	TRUE
Q92187	TRUE	FALSE	TRUE
Q8WZA9	FALSE	FALSE	TRUE
Q8WZA1	TRUE	FALSE	TRUE
Q8WZA0	TRUE	FALSE	TRUE
Q8WZ75	TRUE	TRUE	TRUE
Q8WZ42	TRUE	TRUE	TRUE
Q8WYN0	FALSE	TRUE	TRUE
Q8WXX5	FALSE	TRUE	TRUE
Q8WXI7	TRUE	TRUE	TRUE
Q8WXF7	FALSE	FALSE	TRUE
Q8WXD2	TRUE	TRUE	TRUE
Q8WX93	FALSE	TRUE	TRUE
Q8WWZ8	TRUE	FALSE	TRUE
Q8WWY7	FALSE	TRUE	TRUE
Q8WWY3	FALSE	FALSE	TRUE
Q8WWX9	TRUE	FALSE	TRUE
Q8WWV6	TRUE	TRUE	TRUE
Q8WWQ8	TRUE	TRUE	TRUE
Q8WWM7	FALSE	TRUE	TRUE
Q8WWI5	FALSE	FALSE	TRUE
Q8WWI1	FALSE	FALSE	TRUE
Q8WWA1	TRUE	FALSE	TRUE
Q8WWA0	TRUE	FALSE	TRUE
Q8WW59	FALSE	FALSE	TRUE
Q8WW52	TRUE	FALSE	TRUE
Q8WW12	FALSE	FALSE	TRUE
Q8WVV4	TRUE	TRUE	TRUE
Q8WVQ1	TRUE	TRUE	TRUE
Q8WVN6	TRUE	FALSE	TRUE
Q8WVM8	FALSE	FALSE	TRUE
Q8WVJ2	FALSE	FALSE	TRUE
Q8WVF2	FALSE	FALSE	TRUE
Q8WUW1	TRUE	TRUE	TRUE
Q8WUT4	TRUE	FALSE	TRUE
Q8WUM4	TRUE	FALSE	TRUE
Q8WUM0	FALSE	FALSE	TRUE
Q8WUJ3	TRUE	FALSE	TRUE
Q8WUA8	TRUE	FALSE	TRUE
Q8WU90	FALSE	FALSE	TRUE
Q8WU39	FALSE	TRUE	TRUE
Q8WTU2	TRUE	TRUE	TRUE
Q8TF66	FALSE	FALSE	TRUE
Q8TF42	TRUE	FALSE	TRUE
Q8TEX9	FALSE	FALSE	TRUE
Q8TEW0	FALSE	TRUE	TRUE
Q8TEU8	TRUE	TRUE	TRUE
Q8TER0	TRUE	TRUE	TRUE
Q8TEQ6	FALSE	FALSE	TRUE
Q8TEM1	FALSE	FALSE	TRUE
Q8TEA8	TRUE	TRUE	TRUE
Q8TE77	FALSE	TRUE	TRUE
Q8TE68	FALSE	FALSE	TRUE
Q8TDY8	TRUE	TRUE	TRUE
Q8TDX5	FALSE	FALSE	TRUE
Q8TDQ7	FALSE	TRUE	TRUE
Q8TDQ1	FALSE	TRUE	TRUE
Q8TDQ0	TRUE	TRUE	TRUE
Q8TDN6	FALSE	FALSE	TRUE
Q8TDL5	TRUE	TRUE	TRUE
Q8TD55	FALSE	FALSE	TRUE
Q8TD46	FALSE	TRUE	TRUE
Q8TD06	FALSE	TRUE	TRUE
Q8TCZ2	TRUE	TRUE	TRUE
Q8TCS8	FALSE	TRUE	TRUE
Q8TCJ2	FALSE	FALSE	TRUE
Q8TCF1	FALSE	FALSE	TRUE
Q8TCD5	TRUE	TRUE	TRUE
Q8TC12	FALSE	FALSE	TRUE
Q8TBF2	FALSE	FALSE	TRUE
Q8TBC4	TRUE	FALSE	TRUE
Q8TB96	TRUE	FALSE	TRUE
Q8TB73	FALSE	FALSE	TRUE
Q8TB24	FALSE	FALSE	TRUE
Q8TAX7	FALSE	FALSE	TRUE
Q8TAT6	FALSE	FALSE	TRUE
Q8TAQ2	FALSE	FALSE	TRUE
Q8TAG5	TRUE	FALSE	TRUE
Q8TAC1	FALSE	FALSE	TRUE
Q8TAB3	TRUE	FALSE	TRUE
Q8NI99	TRUE	FALSE	TRUE
Q8NI27	FALSE	FALSE	TRUE
Q8NI22	TRUE	TRUE	TRUE
Q8NHP8	TRUE	FALSE	TRUE
Q8NHM4	FALSE	FALSE	TRUE
Q8NHL6	TRUE	TRUE	TRUE
Q8NHJ6	TRUE	TRUE	TRUE
Q8NHG8	FALSE	FALSE	TRUE
Q8NFZ8	TRUE	FALSE	TRUE
Q8NFZ4	FALSE	TRUE	TRUE
Q8NFY4	TRUE	FALSE	TRUE
Q8NFW8	FALSE	FALSE	TRUE
Q8NFV4	FALSE	FALSE	TRUE
Q8NFU3	FALSE	FALSE	TRUE
Q8NFT8	TRUE	TRUE	TRUE
Q8NFQ8	FALSE	FALSE	TRUE
Q8NFP4	TRUE	TRUE	TRUE
Q8NFL0	TRUE	TRUE	TRUE
Q8NFH8	FALSE	FALSE	TRUE
Q8NFD5	FALSE	FALSE	TRUE
Q8NF91	FALSE	FALSE	TRUE
Q8NF37	FALSE	FALSE	TRUE
Q8NEZ2	FALSE	TRUE	TRUE
Q8NEU8	TRUE	TRUE	TRUE
Q8NES3	TRUE	FALSE	TRUE
Q8NEN9	FALSE	FALSE	TRUE
Q8NE86	FALSE	FALSE	TRUE
Q8NE71	FALSE	FALSE	TRUE
Q8NDH3	FALSE	FALSE	TRUE
Q8NDA2	TRUE	TRUE	TRUE
Q8ND56	FALSE	FALSE	TRUE
Q8ND24	FALSE	FALSE	TRUE
Q8NCW5	TRUE	FALSE	TRUE
Q8NCL4	TRUE	FALSE	TRUE
Q8NCH0	TRUE	FALSE	TRUE
Q8NCC3	TRUE	TRUE	TRUE
Q8NCA5	FALSE	FALSE	TRUE
Q8NC51	FALSE	FALSE	TRUE
Q8NBZ7	FALSE	TRUE	TRUE
Q8NBX0	FALSE	FALSE	TRUE
Q8NBU5	FALSE	FALSE	TRUE
Q8NBS9	TRUE	TRUE	TRUE
Q8NBR6	FALSE	FALSE	TRUE
Q8NBP7	TRUE	TRUE	TRUE
Q8NBK3	FALSE	TRUE	TRUE
Q8NBJ7	TRUE	TRUE	TRUE
Q8NBJ5	FALSE	FALSE	TRUE
Q8NBJ4	TRUE	FALSE	TRUE
Q8NBI6	FALSE	FALSE	TRUE
Q8NBF2	TRUE	FALSE	TRUE
Q8NAC3	FALSE	FALSE	TRUE
Q8N9N7	FALSE	FALSE	TRUE
Q8N8Z6	TRUE	FALSE	TRUE
Q8N8U9	FALSE	TRUE	TRUE
Q8N8S7	FALSE	TRUE	TRUE
Q8N8N7	FALSE	FALSE	TRUE
Q8N8F7	FALSE	FALSE	TRUE
Q8N7H5	FALSE	FALSE	TRUE
Q8N766	FALSE	FALSE	TRUE
Q8N6Q3	TRUE	TRUE	TRUE
Q8N6G6	FALSE	FALSE	TRUE
Q8N6C8	TRUE	TRUE	TRUE
Q8N6C5	FALSE	FALSE	TRUE
Q8N699	FALSE	FALSE	TRUE
Q8N684	FALSE	FALSE	TRUE
Q8N5J2	TRUE	TRUE	TRUE
Q8N573	FALSE	FALSE	TRUE
Q8N4T8	FALSE	FALSE	TRUE
Q8N4P3	FALSE	FALSE	TRUE
Q8N4L2	FALSE	FALSE	TRUE
Q8N4F0	TRUE	TRUE	TRUE
Q8N4C8	FALSE	TRUE	TRUE
Q8N4A0	TRUE	FALSE	TRUE
Q8N474	FALSE	TRUE	TRUE
Q8N436	FALSE	TRUE	TRUE
Q8N428	FALSE	FALSE	TRUE
Q8N423	TRUE	TRUE	TRUE
Q8N3T6	TRUE	FALSE	TRUE
Q8N3T1	FALSE	FALSE	TRUE
Q8N3J6	FALSE	FALSE	TRUE
Q8N3G9	FALSE	FALSE	TRUE
Q8N3F0	TRUE	FALSE	TRUE
Q8N3D4	FALSE	FALSE	TRUE
Q8N3C0	FALSE	FALSE	TRUE
Q8N392	TRUE	FALSE	TRUE
Q8N386	TRUE	TRUE	TRUE
Q8N335	FALSE	FALSE	TRUE
Q8N307	TRUE	FALSE	TRUE
Q8N2S1	TRUE	FALSE	TRUE
Q8N2Q7	FALSE	TRUE	TRUE
Q8N1Q1	TRUE	TRUE	TRUE
Q8N1N4	TRUE	FALSE	TRUE
Q8N1G4	FALSE	FALSE	TRUE
Q8N1F7	FALSE	FALSE	TRUE
Q8N183	FALSE	FALSE	TRUE
Q8N163	FALSE	TRUE	TRUE
Q8N149	TRUE	TRUE	TRUE
Q8N142	FALSE	FALSE	TRUE
Q8N128	TRUE	FALSE	TRUE
Q8N126	TRUE	FALSE	TRUE
Q8N111	FALSE	TRUE	TRUE
Q8N0X7	FALSE	TRUE	TRUE
Q8N0X4	FALSE	FALSE	TRUE
Q8N0V5	TRUE	FALSE	TRUE
Q8IZS8	FALSE	FALSE	TRUE
Q8IZP9	TRUE	TRUE	TRUE
Q8IZP7	FALSE	FALSE	TRUE
Q8IZP0	TRUE	FALSE	TRUE
Q8IZJ3	FALSE	FALSE	TRUE
Q8IZF2	TRUE	TRUE	TRUE
Q8IZD0	FALSE	FALSE	TRUE
Q8IZA0	TRUE	FALSE	TRUE
Q8IZ83	TRUE	FALSE	TRUE
Q8IZ52	FALSE	FALSE	TRUE
Q8IYS5	TRUE	TRUE	TRUE
Q8IYB3	FALSE	FALSE	TRUE
Q8IY81	FALSE	FALSE	TRUE
Q8IY67	FALSE	FALSE	TRUE
Q8IY63	FALSE	FALSE	TRUE
Q8IY22	TRUE	TRUE	TRUE
Q8IXQ3	FALSE	TRUE	TRUE
Q8IXL6	TRUE	FALSE	TRUE
Q8IXK2	FALSE	FALSE	TRUE
Q8IX30	TRUE	FALSE	TRUE
Q8IX05	FALSE	TRUE	TRUE
Q8IWY4	FALSE	FALSE	TRUE
Q8IWX8	FALSE	FALSE	TRUE
Q8IWW8	FALSE	FALSE	TRUE
Q8IWV2	TRUE	TRUE	TRUE
Q8IWU6	FALSE	FALSE	TRUE
Q8IWU5	TRUE	FALSE	TRUE
Q8IWT0	FALSE	FALSE	TRUE
Q8IWS0	FALSE	FALSE	TRUE
Q8IWK6	TRUE	FALSE	TRUE
Q8IWE2	FALSE	FALSE	TRUE
Q8IWA5	FALSE	FALSE	TRUE
Q8IW75	FALSE	TRUE	TRUE
Q8IW52	TRUE	FALSE	TRUE
Q8IW45	FALSE	FALSE	TRUE
Q8IVN8	FALSE	FALSE	TRUE
Q8IVN3	FALSE	FALSE	TRUE
Q8IVF2	FALSE	TRUE	TRUE
Q8IVB4	FALSE	FALSE	TRUE
Q8IV08	FALSE	FALSE	TRUE
Q8IUZ5	FALSE	TRUE	TRUE
Q8IUX7	TRUE	FALSE	TRUE
Q8IUL8	TRUE	FALSE	TRUE
Q8IUK8	TRUE	FALSE	TRUE
Q8IUK5	TRUE	TRUE	TRUE
Q8IUI8	TRUE	FALSE	TRUE
Q8IUC1	FALSE	FALSE	TRUE
Q8IUC0	FALSE	FALSE	TRUE
Q86Z14	FALSE	TRUE	TRUE
Q86YZ3	TRUE	FALSE	TRUE
Q86YW5	TRUE	TRUE	TRUE
Q86YT9	TRUE	FALSE	TRUE
Q86YL5	FALSE	FALSE	TRUE
Q86YD3	TRUE	TRUE	TRUE
Q86YB7	FALSE	FALSE	TRUE
Q86Y82	FALSE	FALSE	TRUE
Q86Y46	FALSE	FALSE	TRUE
Q86Y38	FALSE	FALSE	TRUE
Q86Y34	TRUE	FALSE	TRUE
Q86XP3	FALSE	FALSE	TRUE
Q86XE5	FALSE	FALSE	TRUE
Q86X76	TRUE	TRUE	TRUE
Q86X55	FALSE	FALSE	TRUE
Q86X29	TRUE	FALSE	TRUE
Q86WR7	FALSE	FALSE	TRUE
Q86WI1	TRUE	FALSE	TRUE
Q86WC4	TRUE	FALSE	TRUE
Q86WA6	FALSE	FALSE	TRUE
Q86VZ4	TRUE	TRUE	TRUE
Q86VY4	FALSE	FALSE	TRUE
Q86VP6	TRUE	FALSE	TRUE
Q86VB7	TRUE	TRUE	TRUE
Q86V88	FALSE	FALSE	TRUE
Q86V85	FALSE	FALSE	TRUE
Q86V81	FALSE	FALSE	TRUE
Q86V40	FALSE	FALSE	TRUE
Q86UX7	TRUE	FALSE	TRUE
Q86UX2	TRUE	TRUE	TRUE
Q86UQ4	FALSE	FALSE	TRUE
Q86UP3	FALSE	FALSE	TRUE
Q86UP2	FALSE	FALSE	TRUE
Q86UN3	TRUE	FALSE	TRUE
Q86UN2	FALSE	FALSE	TRUE
Q86UF1	FALSE	FALSE	TRUE
Q86UE4	FALSE	TRUE	TRUE
Q86UD1	TRUE	FALSE	TRUE
Q86U42	FALSE	FALSE	TRUE
Q86U17	TRUE	TRUE	TRUE
Q86TY3	TRUE	FALSE	TRUE
Q86TP1	TRUE	FALSE	TRUE
Q86TI2	FALSE	FALSE	TRUE
Q86TH1	TRUE	TRUE	TRUE
Q86TD4	FALSE	FALSE	TRUE
Q86T13	TRUE	TRUE	TRUE
Q86SX6	FALSE	TRUE	TRUE
Q86SR1	TRUE	TRUE	TRUE
Q86SQ4	TRUE	FALSE	TRUE
Q86SJ6	FALSE	TRUE	TRUE
Q86SJ2	TRUE	TRUE	TRUE
Q86SF2	TRUE	TRUE	TRUE
Q7Z7M9	TRUE	TRUE	TRUE
Q7Z7M8	TRUE	FALSE	TRUE
Q7Z7M0	TRUE	FALSE	TRUE
Q7Z7H5	FALSE	TRUE	TRUE
Q7Z7G0	TRUE	FALSE	TRUE
Q7Z794	TRUE	FALSE	TRUE
Q7Z6Z7	FALSE	FALSE	TRUE
Q7Z6M3	TRUE	TRUE	TRUE
Q7Z6A9	FALSE	TRUE	TRUE
Q7Z5N4	TRUE	FALSE	TRUE
Q7Z5L9	FALSE	FALSE	TRUE
Q7Z5L7	TRUE	FALSE	TRUE
Q7Z5L0	TRUE	TRUE	TRUE
Q7Z4W1	TRUE	TRUE	TRUE
Q7Z4R8	TRUE	FALSE	TRUE
Q7Z4H3	FALSE	TRUE	TRUE
Q7Z434	FALSE	TRUE	TRUE
Q7Z422	FALSE	FALSE	TRUE
Q7Z406	FALSE	FALSE	TRUE
Q7Z3Y8	TRUE	FALSE	TRUE
Q7Z3C6	FALSE	FALSE	TRUE
Q7Z3B1	TRUE	FALSE	TRUE
Q7Z2W4	FALSE	FALSE	TRUE
Q7Z2Q7	FALSE	FALSE	TRUE
Q7Z2K6	FALSE	FALSE	TRUE
Q7RTW8	FALSE	TRUE	TRUE
Q7RTS7	FALSE	FALSE	TRUE
Q7LGC8	TRUE	FALSE	TRUE
Q7LFX5	TRUE	FALSE	TRUE
Q7LDG7	TRUE	FALSE	TRUE
Q7L7X3	FALSE	FALSE	TRUE
Q7L5Y1	FALSE	FALSE	TRUE
Q7L5N1	TRUE	FALSE	TRUE
Q7L591	FALSE	FALSE	TRUE
Q7L576	TRUE	FALSE	TRUE
Q7L2J0	FALSE	FALSE	TRUE
Q7L2H7	FALSE	FALSE	TRUE
Q7L2E3	FALSE	FALSE	TRUE
Q7L266	FALSE	TRUE	TRUE
Q7L1Q6	TRUE	FALSE	TRUE
Q7L014	FALSE	FALSE	TRUE
Q7KZF4	TRUE	FALSE	TRUE
Q7KZ85	FALSE	FALSE	TRUE
Q76M96	FALSE	TRUE	TRUE
Q76LX8	TRUE	TRUE	TRUE
Q75N90	FALSE	FALSE	TRUE
Q70J99	TRUE	FALSE	TRUE
Q70E73	FALSE	FALSE	TRUE
Q709C8	FALSE	FALSE	TRUE
Q6ZVX7	TRUE	FALSE	TRUE
Q6ZVN8	FALSE	TRUE	TRUE
Q6ZVM7	TRUE	FALSE	TRUE
Q6ZVL6	FALSE	TRUE	TRUE
Q6ZU35	FALSE	FALSE	TRUE
Q6ZRP7	TRUE	FALSE	TRUE
Q6ZNJ1	FALSE	FALSE	TRUE
Q6ZMU5	FALSE	FALSE	TRUE
Q6ZMP0	FALSE	FALSE	TRUE
Q6ZMM2	FALSE	TRUE	TRUE
Q6ZMJ2	TRUE	TRUE	TRUE
Q6ZMI3	TRUE	FALSE	TRUE
Q6YHK3	TRUE	TRUE	TRUE
Q6XQN6	TRUE	TRUE	TRUE
Q6XPR3	TRUE	FALSE	TRUE
Q6WRI0	TRUE	FALSE	TRUE
Q6WN34	FALSE	TRUE	TRUE
Q6WCQ1	FALSE	TRUE	TRUE
Q6W4X9	TRUE	FALSE	TRUE
Q6VY07	FALSE	FALSE	TRUE
Q6V0I7	TRUE	FALSE	TRUE
Q6UY14	TRUE	TRUE	TRUE
Q6UY11	FALSE	FALSE	TRUE
Q6UXK5	TRUE	TRUE	TRUE
Q6UXK2	FALSE	TRUE	TRUE
Q6UXI9	FALSE	FALSE	TRUE
Q6UXI7	TRUE	TRUE	TRUE
Q6UXH9	TRUE	TRUE	TRUE
Q6UXH1	TRUE	TRUE	TRUE
Q6UXH0	TRUE	FALSE	TRUE
Q6UXG3	TRUE	TRUE	TRUE
Q6UXF1	FALSE	FALSE	TRUE
Q6UXD5	TRUE	TRUE	TRUE
Q6UXB8	TRUE	TRUE	TRUE
Q6UXB2	TRUE	TRUE	TRUE
Q6UX73	TRUE	FALSE	TRUE
Q6UX71	TRUE	TRUE	TRUE
Q6UX15	FALSE	TRUE	TRUE
Q6UX06	TRUE	TRUE	TRUE
Q6UWY5	FALSE	FALSE	TRUE
Q6UWY2	FALSE	FALSE	TRUE
Q6UWW8	TRUE	TRUE	TRUE
Q6UWW0	FALSE	TRUE	TRUE
Q6UWV6	TRUE	TRUE	TRUE
Q6UWT4	TRUE	FALSE	TRUE
Q6UWR7	FALSE	TRUE	TRUE
Q6UWP8	TRUE	TRUE	TRUE
Q6UWP2	FALSE	FALSE	TRUE
Q6UWL2	TRUE	TRUE	TRUE
Q6UWH4	TRUE	FALSE	TRUE
Q6UWB1	TRUE	FALSE	TRUE
Q6UW63	FALSE	FALSE	TRUE
Q6UW49	TRUE	TRUE	TRUE
Q6UVK1	TRUE	TRUE	TRUE
Q6UN15	FALSE	FALSE	TRUE
Q6ULP2	FALSE	FALSE	TRUE
Q6UB35	FALSE	FALSE	TRUE
Q6QNK2	TRUE	TRUE	TRUE
Q6Q788	TRUE	FALSE	TRUE
Q6Q4G3	FALSE	FALSE	TRUE
Q6PL24	TRUE	TRUE	TRUE
Q6PKG0	FALSE	TRUE	TRUE
Q6PK18	FALSE	FALSE	TRUE
Q6PJW8	TRUE	TRUE	TRUE
Q6PIU2	FALSE	FALSE	TRUE
Q6PI73	TRUE	TRUE	TRUE
Q6PCE3	TRUE	FALSE	TRUE
Q6PCB0	TRUE	TRUE	TRUE
Q6P9B6	FALSE	FALSE	TRUE
Q6P9A2	FALSE	FALSE	TRUE
Q6P996	FALSE	TRUE	TRUE
Q6P988	TRUE	FALSE	TRUE
Q6P5S2	TRUE	TRUE	TRUE
Q6P531	FALSE	FALSE	TRUE
Q6P4E1	TRUE	TRUE	TRUE
Q6P4A8	FALSE	FALSE	TRUE
Q6P3W7	FALSE	FALSE	TRUE
Q6P2Q9	FALSE	FALSE	TRUE
Q6P2E9	FALSE	FALSE	TRUE
Q6P1N9	TRUE	FALSE	TRUE
Q6P179	TRUE	FALSE	TRUE
Q6NZI2	FALSE	FALSE	TRUE
Q6NW40	FALSE	TRUE	TRUE
Q6NVY1	FALSE	FALSE	TRUE
Q6NUS6	TRUE	TRUE	TRUE
Q6NUK1	FALSE	FALSE	TRUE
Q6NUJ1	FALSE	TRUE	TRUE
Q6MZM0	FALSE	FALSE	TRUE
Q6L8Q7	FALSE	FALSE	TRUE
Q6KC79	FALSE	FALSE	TRUE
Q6KB66	TRUE	FALSE	TRUE
Q6JBY9	TRUE	FALSE	TRUE
Q6IEE7	FALSE	FALSE	TRUE
Q6ICL3	TRUE	FALSE	TRUE
Q6IBS0	TRUE	TRUE	TRUE
Q6IB77	FALSE	FALSE	TRUE
Q6IAA8	FALSE	FALSE	TRUE
Q6IA69	TRUE	FALSE	TRUE
Q6H9L7	TRUE	TRUE	TRUE
Q6GTX8	FALSE	TRUE	TRUE
Q6GTS8	TRUE	TRUE	TRUE
Q6GMV3	TRUE	TRUE	TRUE
Q6FI81	FALSE	TRUE	TRUE
Q6FHJ7	TRUE	TRUE	TRUE
Q6EMK4	TRUE	TRUE	TRUE
Q6EEV4	FALSE	FALSE	TRUE
Q6E0U4	TRUE	FALSE	TRUE
Q6DKJ4	FALSE	FALSE	TRUE
Q6DD88	FALSE	FALSE	TRUE
Q6B0K9	TRUE	FALSE	TRUE
Q6AZY7	FALSE	FALSE	TRUE
Q6A163	FALSE	FALSE	TRUE
Q68EM7	FALSE	FALSE	TRUE
Q68D85	FALSE	TRUE	TRUE
Q68CZ2	FALSE	FALSE	TRUE
Q68CJ9	FALSE	FALSE	TRUE
Q68BL8	FALSE	FALSE	TRUE
Q68BL7	TRUE	FALSE	TRUE
Q684P5	TRUE	FALSE	TRUE
Q641Q3	TRUE	FALSE	TRUE
Q63HN8	FALSE	FALSE	TRUE
Q63HM1	FALSE	FALSE	TRUE
Q5ZPR3	TRUE	TRUE	TRUE
Q5XPI4	FALSE	FALSE	TRUE
Q5XKP0	FALSE	FALSE	TRUE
Q5XKE5	TRUE	FALSE	TRUE
Q5VZ89	FALSE	FALSE	TRUE
Q5VYK3	FALSE	FALSE	TRUE
Q5VYJ5	FALSE	FALSE	TRUE
Q5VY43	TRUE	TRUE	TRUE
Q5VWZ2	FALSE	FALSE	TRUE
Q5VWG9	FALSE	FALSE	TRUE
Q5VW32	TRUE	FALSE	TRUE
Q5VVQ6	TRUE	TRUE	TRUE
Q5VV63	FALSE	FALSE	TRUE
Q5VUB5	FALSE	FALSE	TRUE
Q5VU97	TRUE	FALSE	TRUE
Q5VTT5	TRUE	TRUE	TRUE
Q5VT52	FALSE	FALSE	TRUE
Q5VSG8	TRUE	TRUE	TRUE
Q5UIP0	FALSE	FALSE	TRUE
Q5TFE4	FALSE	FALSE	TRUE
Q5TDH0	TRUE	TRUE	TRUE
Q5TCZ1	FALSE	FALSE	TRUE
Q5T750	TRUE	FALSE	TRUE
Q5T749	TRUE	FALSE	TRUE
Q5T6V5	FALSE	FALSE	TRUE
Q5T5U3	FALSE	FALSE	TRUE
Q5T4S7	FALSE	FALSE	TRUE
Q5T4F7	FALSE	FALSE	TRUE
Q5T2W1	FALSE	TRUE	TRUE
Q5T2D2	TRUE	TRUE	TRUE
Q5T1M5	FALSE	FALSE	TRUE
Q5T0N5	FALSE	FALSE	TRUE
Q5SZK8	FALSE	FALSE	TRUE
Q5SW96	FALSE	TRUE	TRUE
Q5SW79	FALSE	TRUE	TRUE
Q5SSJ5	FALSE	FALSE	TRUE
Q5SRI9	FALSE	FALSE	TRUE
Q5SRE7	FALSE	FALSE	TRUE
Q5SQ64	TRUE	FALSE	TRUE
Q5SGD2	TRUE	FALSE	TRUE
Q5R3I4	TRUE	FALSE	TRUE
Q5QJ74	FALSE	FALSE	TRUE
Q5M775	FALSE	FALSE	TRUE
Q5KU26	TRUE	TRUE	TRUE
Q5JXA9	TRUE	FALSE	TRUE
Q5JTV8	FALSE	TRUE	TRUE
Q5JSP0	FALSE	TRUE	TRUE
Q5JSH3	TRUE	FALSE	TRUE
Q5JS37	TRUE	TRUE	TRUE
Q5JRX3	FALSE	FALSE	TRUE
Q5JRA6	TRUE	FALSE	TRUE
Q5IJ48	FALSE	FALSE	TRUE
Q5H9R7	FALSE	FALSE	TRUE
Q5H8C1	FALSE	FALSE	TRUE
Q5FWE3	FALSE	TRUE	TRUE
Q5EBM0	FALSE	FALSE	TRUE
Q5D862	TRUE	FALSE	TRUE
Q5BLP8	TRUE	FALSE	TRUE
Q5BKZ1	FALSE	FALSE	TRUE
Q5BKU9	FALSE	FALSE	TRUE
Q58EX2	FALSE	TRUE	TRUE
Q562R1	TRUE	FALSE	TRUE
Q53T59	FALSE	TRUE	TRUE
Q53RT3	TRUE	FALSE	TRUE
Q53RD9	TRUE	FALSE	TRUE
Q53QZ3	FALSE	FALSE	TRUE
Q53H82	TRUE	TRUE	TRUE
Q53H76	TRUE	FALSE	TRUE
Q53GG5	FALSE	FALSE	TRUE
Q53FA7	FALSE	TRUE	TRUE
Q53ET0	FALSE	FALSE	TRUE
Q53EL9	FALSE	TRUE	TRUE
Q53EL6	FALSE	FALSE	TRUE
Q52LJ0	FALSE	FALSE	TRUE
Q52LG2	FALSE	FALSE	TRUE
Q504Y2	TRUE	FALSE	TRUE
Q4ZHG4	FALSE	TRUE	TRUE
Q4VC31	FALSE	FALSE	TRUE
Q4LDE5	TRUE	FALSE	TRUE
Q4KMQ2	FALSE	FALSE	TRUE
Q4KMP7	FALSE	FALSE	TRUE
Q4KMG0	TRUE	TRUE	TRUE
Q4G148	TRUE	FALSE	TRUE
Q4G0N4	FALSE	FALSE	TRUE
Q4G0F5	TRUE	FALSE	TRUE
Q49A26	FALSE	TRUE	TRUE
Q495W5	TRUE	FALSE	TRUE
Q3ZCW2	TRUE	FALSE	TRUE
Q3ZCQ8	FALSE	FALSE	TRUE
Q3T906	TRUE	FALSE	TRUE
Q3SY84	TRUE	FALSE	TRUE
Q3LXA3	TRUE	FALSE	TRUE
Q3LI77	FALSE	FALSE	TRUE
Q3LI72	FALSE	FALSE	TRUE
Q3LI61	FALSE	FALSE	TRUE
Q3KQU3	FALSE	FALSE	TRUE
Q32P28	FALSE	FALSE	TRUE
Q32MZ4	TRUE	TRUE	TRUE
Q2TV78	FALSE	FALSE	TRUE
Q2TAY7	FALSE	FALSE	TRUE
Q2TAL6	FALSE	TRUE	TRUE
Q2TAA2	TRUE	FALSE	TRUE
Q2NL82	FALSE	FALSE	TRUE
Q2MKA7	FALSE	TRUE	TRUE
Q29RF7	FALSE	FALSE	TRUE
Q27J81	TRUE	FALSE	TRUE
Q24JP5	TRUE	TRUE	TRUE
Q1L6U9	FALSE	FALSE	TRUE
Q1KMD3	FALSE	FALSE	TRUE
Q17RW2	FALSE	TRUE	TRUE
Q16891	FALSE	TRUE	TRUE
Q16881	TRUE	TRUE	TRUE
Q16864	FALSE	TRUE	TRUE
Q16853	TRUE	TRUE	TRUE
Q16851	TRUE	FALSE	TRUE
Q16849	FALSE	FALSE	TRUE
Q16836	FALSE	TRUE	TRUE
Q16832	TRUE	FALSE	TRUE
Q16822	TRUE	FALSE	TRUE
Q16820	TRUE	TRUE	TRUE
Q16819	TRUE	TRUE	TRUE
Q16799	FALSE	FALSE	TRUE
Q16787	TRUE	FALSE	TRUE
Q16775	TRUE	TRUE	TRUE
Q16774	TRUE	TRUE	TRUE
Q16773	FALSE	TRUE	TRUE
Q16769	TRUE	TRUE	TRUE
Q16762	TRUE	TRUE	TRUE
Q16719	TRUE	TRUE	TRUE
Q16718	FALSE	TRUE	TRUE
Q16706	TRUE	FALSE	TRUE
Q16698	FALSE	TRUE	TRUE
Q16674	TRUE	TRUE	TRUE
Q16663	TRUE	TRUE	TRUE
Q16661	TRUE	FALSE	TRUE
Q16658	TRUE	FALSE	TRUE
Q16651	TRUE	TRUE	TRUE
Q16643	TRUE	TRUE	TRUE
Q16630	FALSE	FALSE	TRUE
Q16629	FALSE	FALSE	TRUE
Q16627	TRUE	TRUE	TRUE
Q16620	TRUE	TRUE	TRUE
Q16610	TRUE	TRUE	TRUE
Q16576	FALSE	FALSE	TRUE
Q16557	FALSE	FALSE	TRUE
Q16555	TRUE	FALSE	TRUE
Q16553	FALSE	FALSE	TRUE
Q16549	FALSE	TRUE	TRUE
Q16543	TRUE	TRUE	TRUE
Q16539	TRUE	FALSE	TRUE
Q16531	TRUE	FALSE	TRUE
Q16527	FALSE	FALSE	TRUE
Q16513	FALSE	FALSE	TRUE
Q16401	TRUE	TRUE	TRUE
Q16394	TRUE	FALSE	TRUE
Q16378	TRUE	TRUE	TRUE
Q16363	TRUE	TRUE	TRUE
Q16352	FALSE	FALSE	TRUE
Q16288	TRUE	TRUE	TRUE
Q16270	TRUE	TRUE	TRUE
Q16222	FALSE	FALSE	TRUE
Q16204	FALSE	FALSE	TRUE
Q16186	FALSE	FALSE	TRUE
Q16181	TRUE	TRUE	TRUE
Q16143	FALSE	FALSE	TRUE
Q16134	FALSE	FALSE	TRUE
Q15942	TRUE	FALSE	TRUE
Q15904	TRUE	FALSE	TRUE
Q15848	TRUE	TRUE	TRUE
Q15847	FALSE	FALSE	TRUE
Q15843	TRUE	FALSE	TRUE
Q15836	FALSE	FALSE	TRUE
Q15833	TRUE	FALSE	TRUE
Q15828	TRUE	TRUE	TRUE
Q15819	TRUE	FALSE	TRUE
Q15818	TRUE	TRUE	TRUE
Q15785	FALSE	FALSE	TRUE
Q15782	TRUE	FALSE	TRUE
Q15768	TRUE	FALSE	TRUE
Q15762	TRUE	TRUE	TRUE
Q15758	FALSE	FALSE	TRUE
Q15750	FALSE	FALSE	TRUE
Q15746	TRUE	FALSE	TRUE
Q15726	FALSE	FALSE	TRUE
Q15717	FALSE	FALSE	TRUE
Q15714	FALSE	TRUE	TRUE
Q15691	TRUE	FALSE	TRUE
Q15654	FALSE	FALSE	TRUE
Q15645	FALSE	FALSE	TRUE
Q15642	FALSE	FALSE	TRUE
Q15637	FALSE	FALSE	TRUE
Q15631	TRUE	FALSE	TRUE
Q15599	FALSE	TRUE	TRUE
Q15582	TRUE	TRUE	TRUE
Q15555	TRUE	FALSE	TRUE
Q15517	TRUE	TRUE	TRUE
Q15493	FALSE	FALSE	TRUE
Q15485	TRUE	TRUE	TRUE
Q15477	FALSE	TRUE	TRUE
Q15465	TRUE	TRUE	TRUE
Q15459	FALSE	FALSE	TRUE
Q15437	FALSE	FALSE	TRUE
Q15436	FALSE	FALSE	TRUE
Q15435	TRUE	FALSE	TRUE
Q15428	FALSE	FALSE	TRUE
Q15427	FALSE	TRUE	TRUE
Q15424	FALSE	FALSE	TRUE
Q15417	FALSE	FALSE	TRUE
Q15404	TRUE	FALSE	TRUE
Q15393	FALSE	FALSE	TRUE
Q15389	TRUE	TRUE	TRUE
Q15382	TRUE	FALSE	TRUE
Q15375	TRUE	FALSE	TRUE
Q15370	TRUE	TRUE	TRUE
Q15369	TRUE	FALSE	TRUE
Q15366	FALSE	TRUE	TRUE
Q15365	TRUE	FALSE	TRUE
Q15363	FALSE	FALSE	TRUE
Q15323	TRUE	FALSE	TRUE
Q15303	TRUE	TRUE	TRUE
Q15293	TRUE	FALSE	TRUE
Q15286	TRUE	FALSE	TRUE
Q15274	FALSE	FALSE	TRUE
Q15262	TRUE	TRUE	TRUE
Q15257	FALSE	FALSE	TRUE
Q15238	FALSE	FALSE	TRUE
Q15233	TRUE	FALSE	TRUE
Q15223	TRUE	TRUE	TRUE
Q15208	FALSE	FALSE	TRUE
Q15195	FALSE	FALSE	TRUE
Q15185	TRUE	FALSE	TRUE
Q15181	TRUE	FALSE	TRUE
Q15166	TRUE	TRUE	TRUE
Q15165	TRUE	TRUE	TRUE
Q15149	TRUE	FALSE	TRUE
Q15147	FALSE	FALSE	TRUE
Q15126	TRUE	TRUE	TRUE
Q15124	FALSE	FALSE	TRUE
Q15121	TRUE	FALSE	TRUE
Q15113	TRUE	TRUE	TRUE
Q15109	FALSE	TRUE	TRUE
Q15102	TRUE	TRUE	TRUE
Q15084	TRUE	FALSE	TRUE
Q15080	FALSE	FALSE	TRUE
Q15075	FALSE	FALSE	TRUE
Q15067	TRUE	TRUE	TRUE
Q15063	FALSE	TRUE	TRUE
Q15061	FALSE	FALSE	TRUE
Q15056	TRUE	FALSE	TRUE
Q15046	TRUE	FALSE	TRUE
Q15043	TRUE	TRUE	TRUE
Q15042	FALSE	TRUE	TRUE
Q15041	FALSE	FALSE	TRUE
Q15036	FALSE	FALSE	TRUE
Q15029	FALSE	FALSE	TRUE
Q15024	FALSE	FALSE	TRUE
Q15021	FALSE	FALSE	TRUE
Q15019	TRUE	FALSE	TRUE
Q15008	TRUE	FALSE	TRUE
Q15006	FALSE	FALSE	TRUE
Q15005	FALSE	FALSE	TRUE
Q14CN4	FALSE	FALSE	TRUE
Q14CN2	TRUE	FALSE	TRUE
Q14C87	FALSE	FALSE	TRUE
Q14C86	FALSE	FALSE	TRUE
Q14BN4	FALSE	TRUE	TRUE
Q14982	TRUE	FALSE	TRUE
Q14980	FALSE	FALSE	TRUE
Q14978	FALSE	FALSE	TRUE
Q14974	TRUE	FALSE	TRUE
Q14956	TRUE	TRUE	TRUE
Q14914	TRUE	TRUE	TRUE
Q14896	FALSE	FALSE	TRUE
Q14894	FALSE	TRUE	TRUE
Q14847	TRUE	FALSE	TRUE
Q14767	TRUE	TRUE	TRUE
Q14766	TRUE	FALSE	TRUE
Q14764	TRUE	FALSE	TRUE
Q14749	FALSE	FALSE	TRUE
Q14738	FALSE	FALSE	TRUE
Q14703	FALSE	FALSE	TRUE
Q14697	TRUE	FALSE	TRUE
Q14696	TRUE	TRUE	TRUE
Q14694	FALSE	FALSE	TRUE
Q14683	FALSE	FALSE	TRUE
Q14677	FALSE	TRUE	TRUE
Q14651	TRUE	FALSE	TRUE
Q14644	TRUE	FALSE	TRUE
Q14643	FALSE	TRUE	TRUE
Q14624	TRUE	TRUE	TRUE
Q14623	TRUE	FALSE	TRUE
Q14574	TRUE	FALSE	TRUE
Q14566	FALSE	FALSE	TRUE
Q14563	TRUE	FALSE	TRUE
Q14558	FALSE	FALSE	TRUE
Q14554	TRUE	TRUE	TRUE
Q14533	FALSE	FALSE	TRUE
Q14532	FALSE	FALSE	TRUE
Q14525	TRUE	FALSE	TRUE
Q14520	TRUE	FALSE	TRUE
Q14517	TRUE	FALSE	TRUE
Q14515	TRUE	TRUE	TRUE
Q14512	FALSE	TRUE	TRUE
Q14508	TRUE	TRUE	TRUE
Q14498	FALSE	FALSE	TRUE
Q14444	FALSE	FALSE	TRUE
Q14435	FALSE	TRUE	TRUE
Q14432	FALSE	FALSE	TRUE
Q14393	TRUE	TRUE	TRUE
Q14392	FALSE	FALSE	TRUE
Q14376	FALSE	FALSE	TRUE
Q14353	FALSE	TRUE	TRUE
Q14344	FALSE	FALSE	TRUE
Q14324	FALSE	TRUE	TRUE
Q14318	FALSE	FALSE	TRUE
Q14315	TRUE	FALSE	TRUE
Q14314	TRUE	FALSE	TRUE
Q14258	FALSE	TRUE	TRUE
Q14257	FALSE	FALSE	TRUE
Q14254	FALSE	FALSE	TRUE
Q14247	TRUE	FALSE	TRUE
Q14246	FALSE	TRUE	TRUE
Q14242	TRUE	TRUE	TRUE
Q14240	TRUE	FALSE	TRUE
Q14232	FALSE	FALSE	TRUE
Q14213	TRUE	FALSE	TRUE
Q14210	FALSE	TRUE	TRUE
Q14204	FALSE	TRUE	TRUE
Q14203	FALSE	TRUE	TRUE
Q14195	TRUE	FALSE	TRUE
Q14194	FALSE	FALSE	TRUE
Q14192	FALSE	FALSE	TRUE
Q14166	TRUE	FALSE	TRUE
Q14165	TRUE	FALSE	TRUE
Q14162	FALSE	TRUE	TRUE
Q14160	FALSE	TRUE	TRUE
Q14157	FALSE	FALSE	TRUE
Q14152	TRUE	FALSE	TRUE
Q14141	TRUE	FALSE	TRUE
Q14137	FALSE	FALSE	TRUE
Q14134	FALSE	FALSE	TRUE
Q14126	TRUE	TRUE	TRUE
Q14118	TRUE	TRUE	TRUE
Q14117	FALSE	FALSE	TRUE
Q14116	TRUE	TRUE	TRUE
Q14114	TRUE	FALSE	TRUE
Q14112	TRUE	TRUE	TRUE
Q14108	FALSE	TRUE	TRUE
Q14103	TRUE	FALSE	TRUE
Q14061	FALSE	FALSE	TRUE
Q14055	FALSE	TRUE	TRUE
Q14032	FALSE	FALSE	TRUE
Q14019	TRUE	FALSE	TRUE
Q14012	TRUE	FALSE	TRUE
Q14011	FALSE	TRUE	TRUE
Q14008	FALSE	FALSE	TRUE
Q14005	FALSE	TRUE	TRUE
Q13976	TRUE	TRUE	TRUE
Q13951	TRUE	FALSE	TRUE
Q13938	FALSE	TRUE	TRUE
Q13907	FALSE	FALSE	TRUE
Q13884	FALSE	FALSE	TRUE
Q13867	TRUE	TRUE	TRUE
Q13838	FALSE	FALSE	TRUE
Q13835	TRUE	FALSE	TRUE
Q13822	FALSE	TRUE	TRUE
Q13813	TRUE	FALSE	TRUE
Q13797	TRUE	FALSE	TRUE
Q13790	TRUE	TRUE	TRUE
Q13753	FALSE	FALSE	TRUE
Q13751	FALSE	FALSE	TRUE
Q13740	TRUE	TRUE	TRUE
Q13724	TRUE	FALSE	TRUE
Q13683	FALSE	FALSE	TRUE
Q13642	FALSE	FALSE	TRUE
Q13641	FALSE	FALSE	TRUE
Q13637	FALSE	FALSE	TRUE
Q13630	FALSE	FALSE	TRUE
Q13620	FALSE	FALSE	TRUE
Q13619	TRUE	FALSE	TRUE
Q13618	FALSE	FALSE	TRUE
Q13617	TRUE	FALSE	TRUE
Q13616	FALSE	FALSE	TRUE
Q13609	FALSE	FALSE	TRUE
Q13596	FALSE	FALSE	TRUE
Q13591	FALSE	FALSE	TRUE
Q13588	FALSE	FALSE	TRUE
Q13586	FALSE	FALSE	TRUE
Q13576	TRUE	TRUE	TRUE
Q13564	TRUE	FALSE	TRUE
Q13561	TRUE	TRUE	TRUE
Q13557	TRUE	FALSE	TRUE
Q13555	TRUE	FALSE	TRUE
Q13554	TRUE	FALSE	TRUE
Q13547	FALSE	FALSE	TRUE
Q13542	FALSE	FALSE	TRUE
Q13541	FALSE	TRUE	TRUE
Q13526	TRUE	FALSE	TRUE
Q13523	FALSE	FALSE	TRUE
Q13510	TRUE	TRUE	TRUE
Q13509	FALSE	TRUE	TRUE
Q13508	TRUE	TRUE	TRUE
Q13501	FALSE	FALSE	TRUE
Q13496	FALSE	FALSE	TRUE
Q13492	FALSE	FALSE	TRUE
Q13477	TRUE	FALSE	TRUE
Q13464	FALSE	FALSE	TRUE
Q13459	FALSE	TRUE	TRUE
Q13451	FALSE	TRUE	TRUE
Q13449	TRUE	FALSE	TRUE
Q13444	TRUE	TRUE	TRUE
Q13443	TRUE	TRUE	TRUE
Q13442	FALSE	TRUE	TRUE
Q13438	FALSE	FALSE	TRUE
Q13435	FALSE	FALSE	TRUE
Q13428	FALSE	TRUE	TRUE
Q13423	FALSE	FALSE	TRUE
Q13421	FALSE	TRUE	TRUE
Q13418	TRUE	FALSE	TRUE
Q13409	FALSE	FALSE	TRUE
Q13404	FALSE	FALSE	TRUE
Q13361	FALSE	TRUE	TRUE
Q13347	FALSE	FALSE	TRUE
Q13332	FALSE	TRUE	TRUE
Q13316	TRUE	TRUE	TRUE
Q13310	FALSE	FALSE	TRUE
Q13308	TRUE	TRUE	TRUE
Q13291	FALSE	TRUE	TRUE
Q13287	TRUE	TRUE	TRUE
Q13283	FALSE	FALSE	TRUE
Q13275	FALSE	TRUE	TRUE
Q13268	FALSE	FALSE	TRUE
Q13263	FALSE	FALSE	TRUE
Q13243	FALSE	FALSE	TRUE
Q13242	FALSE	FALSE	TRUE
Q13232	TRUE	TRUE	TRUE
Q13231	TRUE	TRUE	TRUE
Q13228	TRUE	FALSE	TRUE
Q13219	FALSE	TRUE	TRUE
Q13217	TRUE	FALSE	TRUE
Q13214	FALSE	FALSE	TRUE
Q13203	FALSE	FALSE	TRUE
Q13201	TRUE	FALSE	TRUE
Q13200	TRUE	FALSE	TRUE
Q13185	TRUE	FALSE	TRUE
Q13177	TRUE	FALSE	TRUE
Q13162	TRUE	FALSE	TRUE
Q13158	FALSE	TRUE	TRUE
[truncated: 4,186 more rows]

## Sheet: 2E
Uniprot	Blood.conc.ngmL	Platform	All.detected.proteins	Detected.one.method.only
P04217	72000	MS	TRUE	FALSE
P04217	72000	Olink	TRUE	FALSE
P01023	270000	MS	TRUE	TRUE
Q9NPC4	0.01	MS	TRUE	TRUE
P49588	0.97	MS	TRUE	TRUE
P61221	0.15	MS	TRUE	TRUE
Q96IU4	2.7	MS	TRUE	FALSE
Q96IU4	2.7	Olink	TRUE	FALSE
Q8IZP0	0.41	MS	TRUE	TRUE
Q7Z7G0	330	MS	TRUE	TRUE
Q9P1F3	5.3	MS	TRUE	TRUE
P09110	3.2	MS	TRUE	FALSE
P09110	3.2	Olink	TRUE	FALSE
P11310	0.56	Olink	TRUE	TRUE
P45954	0.02	Olink	TRUE	TRUE
P16112	67	MS	TRUE	FALSE
P16112	67	Olink	TRUE	FALSE
Q9BWD1	8.6	MS	TRUE	TRUE
P12821	130	MS	TRUE	FALSE
P12821	130	Olink	TRUE	FALSE
Q9BYF1	0.21	Olink	TRUE	TRUE
P22303	1.2	MS	TRUE	FALSE
P22303	1.2	Olink	TRUE	FALSE
P53396	3.6	MS	TRUE	TRUE
P21399	9.3	MS	TRUE	TRUE
Q99798	1.8	MS	TRUE	TRUE
Q9NPJ3	0.014	Olink	TRUE	TRUE
O00154	0.044	MS	TRUE	TRUE
Q15067	0.13	MS	TRUE	FALSE
Q15067	0.13	Olink	TRUE	FALSE
P24666	2	MS	TRUE	FALSE
P24666	2	Olink	TRUE	FALSE
P13686	3.1	MS	TRUE	FALSE
P13686	3.1	Olink	TRUE	FALSE
Q9NPH0	0.05	Olink	TRUE	TRUE
P33121	0.02	Olink	TRUE	TRUE
P62736	2800	Olink	TRUE	TRUE
Q562R1	1600	MS	TRUE	TRUE
P68032	3200	MS	TRUE	TRUE
P12814	260	MS	TRUE	TRUE
P35609	27	MS	TRUE	FALSE
P35609	27	Olink	TRUE	FALSE
O43707	84	MS	TRUE	FALSE
O43707	84	Olink	TRUE	FALSE
P61163	0.85	MS	TRUE	TRUE
P61160	120	MS	TRUE	TRUE
P61158	26	MS	TRUE	TRUE
Q03154	23	MS	TRUE	FALSE
Q03154	23	Olink	TRUE	FALSE
Q96HD9	0.013	Olink	TRUE	TRUE
P07311	0.05	Olink	TRUE	TRUE
P00813	0.59	MS	TRUE	FALSE
P00813	0.59	Olink	TRUE	FALSE
Q9NZK5	53	MS	TRUE	FALSE
Q9NZK5	53	Olink	TRUE	FALSE
O14672	0.67	MS	TRUE	TRUE
O43184	12	Olink	TRUE	TRUE
Q13444	0.42	MS	TRUE	FALSE
Q13444	0.42	Olink	TRUE	FALSE
P78536	0.53	MS	TRUE	TRUE
Q9P0K1	0.11	MS	TRUE	FALSE
Q9P0K1	0.11	Olink	TRUE	FALSE
O75077	7	Olink	TRUE	TRUE
P78325	0.004	Olink	TRUE	TRUE
Q13443	0.47	MS	TRUE	FALSE
Q13443	0.47	Olink	TRUE	FALSE
O15204	21	MS	TRUE	TRUE
Q9UHI8	2.8	MS	TRUE	FALSE
Q9UHI8	2.8	Olink	TRUE	FALSE
Q76LX8	160	MS	TRUE	FALSE
Q76LX8	160	Olink	TRUE	FALSE
O95450	13	MS	TRUE	TRUE
O75173	0.016	Olink	TRUE	TRUE
Q9UP79	48	MS	TRUE	FALSE
Q9UP79	48	Olink	TRUE	FALSE
Q86TH1	120	MS	TRUE	FALSE
Q86TH1	120	Olink	TRUE	FALSE
Q6UY14	70	MS	TRUE	FALSE
Q6UY14	70	Olink	TRUE	FALSE
P35611	0.83	MS	TRUE	FALSE
P35611	0.83	Olink	TRUE	FALSE
Q9UEY8	0.12	MS	TRUE	TRUE
Q8IWK6	0.42	MS	TRUE	TRUE
Q6QNK2	0.89	MS	TRUE	FALSE
Q6QNK2	0.89	Olink	TRUE	FALSE
P48960	3.8	MS	TRUE	FALSE
P48960	3.8	Olink	TRUE	FALSE
Q8IZF2	53	MS	TRUE	FALSE
Q8IZF2	53	Olink	TRUE	FALSE
Q9Y653	0.019	Olink	TRUE	TRUE
Q8IZP9	12	MS	TRUE	FALSE
Q8IZP9	12	Olink	TRUE	FALSE
Q86Y34	11	MS	TRUE	TRUE
Q86SQ4	60	MS	TRUE	TRUE
O95490	0.64	MS	TRUE	TRUE
Q9HBW9	4.7	MS	TRUE	TRUE
P00325	30	MS	TRUE	FALSE
P00325	30	Olink	TRUE	FALSE
P00326	22	MS	TRUE	TRUE
P08319	11	MS	TRUE	FALSE
P08319	11	Olink	TRUE	FALSE
P11766	4.4	MS	TRUE	TRUE
Q15848	810	MS	TRUE	FALSE
Q15848	810	Olink	TRUE	FALSE
P55263	0.48	MS	TRUE	TRUE
P35318	0.29	Olink	TRUE	TRUE
P30566	0.28	MS	TRUE	TRUE
P30520	0.61	MS	TRUE	TRUE
Q8IUX7	78	MS	TRUE	TRUE
P43652	15000	MS	TRUE	FALSE
P43652	15000	Olink	TRUE	FALSE
P02771	68	MS	TRUE	FALSE
P02771	68	Olink	TRUE	FALSE
P20933	24	MS	TRUE	TRUE
Q15109	0.091	Olink	TRUE	TRUE
O95994	0.031	MS	TRUE	FALSE
O95994	0.031	Olink	TRUE	FALSE
Q8TD06	0.094	Olink	TRUE	TRUE
O00468	25	Olink	TRUE	TRUE
P01019	48000	MS	TRUE	FALSE
P01019	48000	Olink	TRUE	FALSE
P21549	2.8	Olink	TRUE	TRUE
P23526	6.3	MS	TRUE	FALSE
P23526	6.3	Olink	TRUE	FALSE
O43865	0.11	MS	TRUE	TRUE
Q09666	64	MS	TRUE	FALSE
Q09666	64	Olink	TRUE	FALSE
Q8IVF2	0.41	Olink	TRUE	TRUE
O95433	0.081	Olink	TRUE	TRUE
P02765	110000	MS	TRUE	FALSE
P02765	110000	Olink	TRUE	FALSE
Q9NZD4	3.7	MS	TRUE	FALSE
Q9NZD4	3.7	Olink	TRUE	FALSE
Q96BJ3	0.005	Olink	TRUE	TRUE
P55008	0.018	Olink	TRUE	TRUE
O95831	0.17	Olink	TRUE	TRUE
P00568	20	MS	TRUE	FALSE
P00568	20	Olink	TRUE	FALSE
P54819	1.2	MS	TRUE	FALSE
P54819	1.2	Olink	TRUE	FALSE
Q02952	5.8	MS	TRUE	FALSE
Q02952	5.8	Olink	TRUE	FALSE
P14550	6.2	MS	TRUE	TRUE
P15121	1.5	MS	TRUE	FALSE
P15121	1.5	Olink	TRUE	FALSE
O60218	84	Olink	TRUE	TRUE
P42330	15	MS	TRUE	TRUE
P17516	1.7	Olink	TRUE	TRUE
O43488	1.4	MS	TRUE	TRUE
P31749	0.036	MS	TRUE	TRUE
P13716	36	MS	TRUE	TRUE
P02768	40000000	MS	TRUE	TRUE
Q13740	840	MS	TRUE	FALSE
Q13740	840	Olink	TRUE	FALSE
Q8IZ83	1.1	MS	TRUE	TRUE
P00352	58	MS	TRUE	FALSE
P00352	58	Olink	TRUE	FALSE
P05091	1.7	Olink	TRUE	TRUE
P30838	0.0084	Olink	TRUE	TRUE
P51649	0.035	Olink	TRUE	TRUE
P49189	1.9	MS	TRUE	TRUE
P04075	500	MS	TRUE	TRUE
P05062	410	MS	TRUE	TRUE
P09972	110	MS	TRUE	TRUE
P18054	0.37	MS	TRUE	TRUE
P09923	0.16	Olink	TRUE	TRUE
P05186	14	MS	TRUE	TRUE
P02760	40000	MS	TRUE	FALSE
P02760	40000	Olink	TRUE	FALSE
Q9Y303	0.12	Olink	TRUE	TRUE
Q86SJ2	0.29	MS	TRUE	FALSE
Q86SJ2	0.29	Olink	TRUE	FALSE
Q01433	0.12	MS	TRUE	TRUE
Q01432	0.02	Olink	TRUE	TRUE
P0DTE7	70	MS	TRUE	TRUE
P03950	260	MS	TRUE	FALSE
P03950	260	Olink	TRUE	FALSE
Q15389	0.15	MS	TRUE	FALSE
Q15389	0.15	Olink	TRUE	FALSE
O15123	0.13	Olink	TRUE	TRUE
O95841	0.22	Olink	TRUE	TRUE
Q9UKU9	1.9	MS	TRUE	FALSE
Q9UKU9	1.9	Olink	TRUE	FALSE
Q9Y5C1	88	MS	TRUE	FALSE
Q9Y5C1	88	Olink	TRUE	FALSE
Q9BY76	1.8	MS	TRUE	FALSE
Q9BY76	1.8	Olink	TRUE	FALSE
Q8NI99	44	MS	TRUE	TRUE
O43827	0.59	MS	TRUE	FALSE
O43827	0.59	Olink	TRUE	FALSE
Q6UXH0	0.77	MS	TRUE	TRUE
P16157	25	MS	TRUE	TRUE
Q01484	1.6	Olink	TRUE	TRUE
P15144	840	MS	TRUE	FALSE
P15144	840	Olink	TRUE	FALSE
Q9H6X2	21	MS	TRUE	TRUE
P04083	1200	MS	TRUE	FALSE
P04083	1200	Olink	TRUE	FALSE
Q9UJ72	0.011	Olink	TRUE	TRUE
P50995	0.21	MS	TRUE	FALSE
P50995	0.21	Olink	TRUE	FALSE
P07355	23	MS	TRUE	FALSE
P07355	23	Olink	TRUE	FALSE
P12429	6.7	MS	TRUE	FALSE
P12429	6.7	Olink	TRUE	FALSE
P09525	1.3	MS	TRUE	FALSE
P09525	1.3	Olink	TRUE	FALSE
P08758	5.9	MS	TRUE	FALSE
P08758	5.9	Olink	TRUE	FALSE
P08133	2.3	MS	TRUE	TRUE
P20073	0.68	MS	TRUE	TRUE
P19801	33	Olink	TRUE	TRUE
Q16853	180	MS	TRUE	FALSE
Q16853	180	Olink	TRUE	FALSE
Q10567	0.59	MS	TRUE	TRUE
O94973	0.22	MS	TRUE	TRUE
P63010	0.36	MS	TRUE	FALSE
P63010	0.36	Olink	TRUE	FALSE
O00203	0.036	Olink	TRUE	TRUE
P02743	23000	MS	TRUE	FALSE
P02743	23000	Olink	TRUE	FALSE
P13798	8.5	MS	TRUE	TRUE
P27695	0.23	Olink	TRUE	TRUE
P51693	22	MS	TRUE	FALSE
P51693	22	Olink	TRUE	FALSE
Q06481	4.3	MS	TRUE	TRUE
Q9HDC9	86	MS	TRUE	TRUE
P02647	130000	MS	TRUE	FALSE
P02647	130000	Olink	TRUE	FALSE
P02652	60000	MS	TRUE	FALSE
P02652	60000	Olink	TRUE	FALSE
P06727	66000	MS	TRUE	FALSE
P06727	66000	Olink	TRUE	FALSE
Q6Q788	15	MS	TRUE	TRUE
P04114	210000	MS	TRUE	FALSE
P04114	210000	Olink	TRUE	FALSE
Q0VD83	0.36	MS	TRUE	FALSE
Q0VD83	0.36	Olink	TRUE	FALSE
P02654	11000	MS	TRUE	FALSE
P02654	11000	Olink	TRUE	FALSE
P02655	27000	MS	TRUE	TRUE
P02656	27000	MS	TRUE	TRUE
P55056	810	MS	TRUE	TRUE
P05090	46000	MS	TRUE	FALSE
P05090	46000	Olink	TRUE	FALSE
P02649	23000	MS	TRUE	FALSE
P02649	23000	Olink	TRUE	FALSE
Q13790	1300	MS	TRUE	FALSE
Q13790	1300	Olink	TRUE	FALSE
P02749	54000	MS	TRUE	FALSE
P02749	54000	Olink	TRUE	FALSE
O14791	6100	MS	TRUE	FALSE
O14791	6100	Olink	TRUE	FALSE
Q9BQE5	31	MS	TRUE	TRUE
O95445	5000	MS	TRUE	FALSE
O95445	5000	Olink	TRUE	FALSE
P05067	96	MS	TRUE	FALSE
P05067	96	Olink	TRUE	FALSE
Q9UKG1	0.032	MS	TRUE	TRUE
Q8NEU8	0.092	MS	TRUE	FALSE
Q8NEU8	0.092	Olink	TRUE	FALSE
P07741	0.89	MS	TRUE	FALSE
P07741	0.89	Olink	TRUE	FALSE
P48444	0.13	MS	TRUE	TRUE
P18085	2.2	MS	TRUE	TRUE
P62330	0.11	Olink	TRUE	TRUE
P05089	10	MS	TRUE	FALSE
P05089	10	Olink	TRUE	FALSE
Q07960	7.4	MS	TRUE	FALSE
Q07960	7.4	Olink	TRUE	FALSE
Q8N392	2.1	MS	TRUE	TRUE
Q92619	0.59	MS	TRUE	FALSE
Q92619	0.59	Olink	TRUE	FALSE
P52565	25	MS	TRUE	TRUE
P52566	60	MS	TRUE	TRUE
Q92888	0.0055	Olink	TRUE	TRUE
Q86TY3	1.4	MS	TRUE	TRUE
O15143	14	MS	TRUE	TRUE
O15144	7.8	MS	TRUE	TRUE
O15145	4.2	MS	TRUE	TRUE
P59998	6.4	MS	TRUE	TRUE
O15511	2.5	MS	TRUE	TRUE
P15289	4.5	MS	TRUE	FALSE
P15289	4.5	Olink	TRUE	FALSE
Q96EG1	1.7	MS	TRUE	TRUE
Q13508	33	MS	TRUE	FALSE
Q13508	33	Olink	TRUE	FALSE
Q93070	8.8	MS	TRUE	TRUE
Q13510	0.79	MS	TRUE	FALSE
Q13510	0.79	Olink	TRUE	FALSE
Q9NR71	1.6	MS	TRUE	FALSE
Q9NR71	1.6	Olink	TRUE	FALSE
O43150	0.13	MS	TRUE	TRUE
P07306	0.11	Olink	TRUE	TRUE
P07307	14	MS	TRUE	FALSE
P07307	14	Olink	TRUE	FALSE
P04424	13	MS	TRUE	TRUE
Q12797	0.94	MS	TRUE	TRUE
Q9BXN1	1.2	MS	TRUE	FALSE
Q9BXN1	1.2	Olink	TRUE	FALSE
Q53RT3	0.15	MS	TRUE	TRUE
P00966	4.1	MS	TRUE	FALSE
P00966	4.1	Olink	TRUE	FALSE
O95260	3.7	MS	TRUE	TRUE
P18850	26	MS	TRUE	TRUE
Q99941	29	MS	TRUE	TRUE
P31939	5.9	MS	TRUE	TRUE
O00244	0.34	MS	TRUE	FALSE
O00244	0.34	Olink	TRUE	FALSE
P05026	1.3	MS	TRUE	FALSE
P05026	1.3	Olink	TRUE	FALSE
P14415	0.085	MS	TRUE	FALSE
P14415	0.085	Olink	TRUE	FALSE
P54709	0.015	Olink	TRUE	TRUE
P16615	3.1	MS	TRUE	TRUE
P23634	0.011	Olink	TRUE	TRUE
P25705	9.3	MS	TRUE	TRUE
P06576	23	MS	TRUE	TRUE
P30049	0.11	Olink	TRUE	TRUE
Q9UII2	0.037	Olink	TRUE	TRUE
P24539	0.11	MS	TRUE	TRUE
P48047	0.12	Olink	TRUE	TRUE
Q15904	0.41	MS	TRUE	TRUE
O75787	0.11	MS	TRUE	FALSE
O75787	0.11	Olink	TRUE	FALSE
P38606	1.2	MS	TRUE	TRUE
Q9Y5K8	0.0066	Olink	TRUE	TRUE
Q16864	0.016	Olink	TRUE	TRUE
O75348	0.07	MS	TRUE	FALSE
O75348	0.07	Olink	TRUE	FALSE
O75882	17000	MS	TRUE	TRUE
Q9UBB4	0.025	Olink	TRUE	TRUE
Q8WWM7	0.069	Olink	TRUE	TRUE
P30530	38	MS	TRUE	FALSE
P30530	38	Olink	TRUE	FALSE
P25311	46000	MS	TRUE	TRUE
P20160	6.6	Olink	TRUE	TRUE
P61769	1300	MS	TRUE	FALSE
P61769	1300	Olink	TRUE	FALSE
O75752	0.37	MS	TRUE	TRUE
O94766	0.43	Olink	TRUE	TRUE
Q9NY97	63	MS	TRUE	TRUE
Q9BYG0	0.0072	MS	TRUE	TRUE
Q8NFL0	1.9	MS	TRUE	FALSE
Q8NFL0	1.9	Olink	TRUE	FALSE
Q7Z7M8	34	MS	TRUE	TRUE
P15291	52	MS	TRUE	FALSE
P15291	52	Olink	TRUE	FALSE
O43505	46	MS	TRUE	FALSE
O43505	46	Olink	TRUE	FALSE
O95817	0.27	MS	TRUE	FALSE
O95817	0.27	Olink	TRUE	FALSE
P46379	0.28	Olink	TRUE	TRUE
Q9UQB8	0.011	Olink	TRUE	TRUE
P80723	51	MS	TRUE	TRUE
Q07812	0.58	MS	TRUE	FALSE
Q07812	0.58	Olink	TRUE	FALSE
P50895	13	MS	TRUE	FALSE
P50895	13	Olink	TRUE	FALSE
Q96GW7	0.17	Olink	TRUE	TRUE
P54687	0.041	MS	TRUE	FALSE
P54687	0.041	Olink	TRUE	FALSE
O15382	0.019	Olink	TRUE	TRUE
P06276	5500	MS	TRUE	FALSE
P06276	5500	Olink	TRUE	FALSE
Q9BXK5	0.044	MS	TRUE	TRUE
P23560	0.011	Olink	TRUE	TRUE
P02818	2.1	Olink	TRUE	TRUE
P21810	35	Olink	TRUE	TRUE
Q93088	9.5	MS	TRUE	TRUE
Q9H2M3	2.2	Olink	TRUE	TRUE
P55957	1.3	MS	TRUE	FALSE
P55957	1.3	Olink	TRUE	FALSE
Q9UBW5	21	MS	TRUE	FALSE
Q9UBW5	21	Olink	TRUE	FALSE
Q13867	33	MS	TRUE	FALSE
Q13867	33	Olink	TRUE	FALSE
P53004	1.9	MS	TRUE	TRUE
P30043	310	MS	TRUE	FALSE
P30043	310	Olink	TRUE	FALSE
P13497	9.4	MS	TRUE	TRUE
O95393	0.27	MS	TRUE	FALSE
O95393	0.27	Olink	TRUE	FALSE
P12644	162	MS	TRUE	FALSE
P12644	162	Olink	TRUE	FALSE
P22004	0.023	Olink	TRUE	TRUE
Q8N8U9	0.0099	Olink	TRUE	TRUE
Q9BWV1	4.9	MS	TRUE	FALSE
Q9BWV1	4.9	Olink	TRUE	FALSE
Q9H3K6	0.52	MS	TRUE	FALSE
Q9H3K6	0.52	Olink	TRUE	FALSE
P07738	64	MS	TRUE	TRUE
Q9NP55	0.73	MS	TRUE	TRUE
Q96DR5	0.0037	Olink	TRUE	TRUE
Q8TDL5	2.3	MS	TRUE	FALSE
Q8TDL5	2.3	Olink	TRUE	FALSE
Q8N4F0	0.026	MS	TRUE	FALSE
Q8N4F0	0.026	Olink	TRUE	FALSE
Q9NX62	0.33	MS	TRUE	TRUE
Q8WUW1	0.076	MS	TRUE	FALSE
Q8WUW1	0.076	Olink	TRUE	FALSE
Q5VW32	0.3	MS	TRUE	TRUE
P35613	0.33	MS	TRUE	FALSE
P35613	0.33	Olink	TRUE	FALSE
Q10588	130	MS	TRUE	FALSE
Q10588	130	Olink	TRUE	FALSE
Q10589	3.6	MS	TRUE	FALSE
Q10589	3.6	Olink	TRUE	FALSE
P35070	0.314	Olink	TRUE	TRUE
P43251	2300	MS	TRUE	FALSE
P43251	2300	Olink	TRUE	FALSE
Q06187	2	MS	TRUE	TRUE
Q7Z6A9	0.004	Olink	TRUE	TRUE
Q7L1Q6	0.05	MS	TRUE	TRUE
Q6UX73	4.3	MS	TRUE	TRUE
Q9GZP8	0.22	MS	TRUE	TRUE
Q9BW04	0.063	Olink	TRUE	TRUE
Q9BUN1	44	MS	TRUE	FALSE
Q9BUN1	44	Olink	TRUE	FALSE
Q5T750	0.32	MS	TRUE	TRUE
P02745	2700	MS	TRUE	FALSE
P02745	2700	Olink	TRUE	FALSE
Q07021	1.3	Olink	TRUE	TRUE
P02747	3000	MS	TRUE	TRUE
Q9BXJ1	0.054	MS	TRUE	FALSE
Q9BXJ1	0.054	Olink	TRUE	FALSE
Q9BXJ4	22	MS	TRUE	TRUE
Q9BXJ0	1.1	MS	TRUE	FALSE
Q9BXJ0	1.1	Olink	TRUE	FALSE
Q9BXI9	354	Olink	TRUE	TRUE
P0C862	210	Olink	TRUE	TRUE
Q9NZP8	8800	MS	TRUE	FALSE
Q9NZP8	8800	Olink	TRUE	FALSE
P09871	20000	MS	TRUE	FALSE
P09871	20000	Olink	TRUE	FALSE
P06681	24000	MS	TRUE	FALSE
P06681	24000	Olink	TRUE	FALSE
Q9GZN8	0.067	MS	TRUE	TRUE
Q9BSF0	0.063	MS	TRUE	TRUE
P01024	220000	MS	TRUE	FALSE
P01024	220000	Olink	TRUE	FALSE
A0A1B0GTC6	1.7	MS	TRUE	TRUE
P0C0L4	200000	MS	TRUE	TRUE
P0C0L5	200000	MS	TRUE	TRUE
P04003	33000	MS	TRUE	TRUE
P20851	1400	MS	TRUE	FALSE
P20851	1400	Olink	TRUE	FALSE
Q5BLP8	4.6	MS	TRUE	TRUE
P01031	41000	MS	TRUE	FALSE
P01031	41000	Olink	TRUE	FALSE
Q6UWT4	0.062	MS	TRUE	TRUE
P13671	13000	MS	TRUE	TRUE
Q7Z4R8	0.6	MS	TRUE	TRUE
Q6P5S2	0.038	MS	TRUE	FALSE
Q6P5S2	0.038	Olink	TRUE	FALSE
P10643	35000	MS	TRUE	FALSE
P10643	35000	Olink	TRUE	FALSE
P07357	10000	MS	TRUE	TRUE
P07358	10000	MS	TRUE	FALSE
P07358	10000	Olink	TRUE	FALSE
P07360	3600	MS	TRUE	TRUE
P02748	48000	MS	TRUE	FALSE
P02748	48000	Olink	TRUE	FALSE
Q8IXQ3	0.098	Olink	TRUE	TRUE
P00915	3400	MS	TRUE	FALSE
P00915	3400	Olink	TRUE	FALSE
O75493	0.12	Olink	TRUE	TRUE
O43570	0.029	Olink	TRUE	TRUE
Q8N1Q1	0.092	MS	TRUE	FALSE
Q8N1Q1	0.092	Olink	TRUE	FALSE
P00918	450	MS	TRUE	FALSE
P00918	450	Olink	TRUE	FALSE
P07451	40	MS	TRUE	FALSE
P07451	40	Olink	TRUE	FALSE
P22748	0.15	MS	TRUE	FALSE
P22748	0.15	Olink	TRUE	FALSE
P23280	11	MS	TRUE	FALSE
P23280	11	Olink	TRUE	FALSE
Q9Y376	0.082	MS	TRUE	TRUE
Q5VU97	0.37	MS	TRUE	TRUE
Q9NY47	6.5	MS	TRUE	TRUE
Q9HB71	0.25	MS	TRUE	FALSE
Q9HB71	0.25	Olink	TRUE	FALSE
Q9BY67	130	MS	TRUE	TRUE
Q8N126	9.9	MS	TRUE	TRUE
Q8NFZ8	4	MS	TRUE	TRUE
P05937	0.03	Olink	TRUE	TRUE
P22676	0.0056	Olink	TRUE	TRUE
P10092	0.0045	Olink	TRUE	TRUE
Q05682	45	MS	TRUE	TRUE
P0DP23	65	MS	TRUE	TRUE
P27482	1.6	MS	TRUE	TRUE
Q9NZT1	29	MS	TRUE	TRUE
P27797	170	MS	TRUE	TRUE
O43852	19	MS	TRUE	TRUE
Q14012	0.33	MS	TRUE	TRUE
Q13554	0.25	MS	TRUE	TRUE
Q13557	0.28	MS	TRUE	TRUE
Q13555	0.28	MS	TRUE	TRUE
P49913	22	MS	TRUE	TRUE
Q86VP6	5.4	MS	TRUE	TRUE
Q8WVQ1	2.1	MS	TRUE	FALSE
Q8WVQ1	2.1	Olink	TRUE	FALSE
P27824	12	MS	TRUE	TRUE
Q01518	77	MS	TRUE	TRUE
P40121	4.9	MS	TRUE	FALSE
P40121	4.9	Olink	TRUE	FALSE
P07384	15	MS	TRUE	TRUE
P17655	3.9	MS	TRUE	TRUE
P04632	9.3	MS	TRUE	TRUE
Q13938	0.017	Olink	TRUE	TRUE
P52907	15	MS	TRUE	TRUE
P47755	5	MS	TRUE	TRUE
P47756	9	MS	TRUE	TRUE
Q9Y2V2	0.17	MS	TRUE	FALSE
Q9Y2V2	0.17	Olink	TRUE	FALSE
P49589	0.14	MS	TRUE	TRUE
P31944	5.8	MS	TRUE	TRUE
P42574	0.19	MS	TRUE	FALSE
P42574	0.19	Olink	TRUE	FALSE
P31415	4.8	MS	TRUE	TRUE
P20810	13	MS	TRUE	TRUE
P04040	570	MS	TRUE	FALSE
P04040	570	Olink	TRUE	FALSE
O95810	110	MS	TRUE	TRUE
Q13951	0.015	MS	TRUE	TRUE
P23435	4.4	MS	TRUE	FALSE
P23435	4.4	Olink	TRUE	FALSE
Q8IUK8	1.9	MS	TRUE	TRUE
Q9NTU7	12	MS	TRUE	FALSE
Q9NTU7	12	Olink	TRUE	FALSE
P16152	8.7	MS	TRUE	TRUE
P35520	0.47	MS	TRUE	FALSE
P35520	0.47	Olink	TRUE	FALSE
Q13185	0.18	MS	TRUE	TRUE
Q8N163	0.0029	Olink	TRUE	TRUE
Q96EE4	22	MS	TRUE	TRUE
Q76M96	0.67	Olink	TRUE	TRUE
I3L3R5	0.0054	Olink	TRUE	TRUE
P51671	0.0885	Olink	TRUE	TRUE
Q99616	0.336	Olink	TRUE	TRUE
Q16627	26	MS	TRUE	FALSE
Q16627	26	Olink	TRUE	FALSE
Q16663	5.6	MS	TRUE	FALSE
Q16663	5.6	Olink	TRUE	FALSE
O15467	29	MS	TRUE	FALSE
O15467	29	Olink	TRUE	FALSE
Q92583	0.248	Olink	TRUE	TRUE
P55774	1.9	MS	TRUE	FALSE
P55774	1.9	Olink	TRUE	FALSE
Q99731	0.195	Olink	TRUE	TRUE
P13500	0.323	Olink	TRUE	TRUE
P78556	0.028	Olink	TRUE	TRUE
O00585	13	MS	TRUE	FALSE
O00585	13	Olink	TRUE	FALSE
O00626	0.617	Olink	TRUE	TRUE
P55773	0.027	Olink	TRUE	TRUE
O00175	0.276	Olink	TRUE	TRUE
O15444	183	Olink	TRUE	TRUE
Q9Y258	0.117	Olink	TRUE	TRUE
Q9Y4X3	16	Olink	TRUE	TRUE
Q9NRJ3	15	Olink	TRUE	TRUE
P10147	0.138	Olink	TRUE	TRUE
P13236	0.144	Olink	TRUE	TRUE
P13501	17	MS	TRUE	FALSE
P13501	17	Olink	TRUE	FALSE
P80098	0.0297	Olink	TRUE	TRUE
P80075	0.032	Olink	TRUE	TRUE
O00622	0.69	Olink	TRUE	TRUE
P29279	9.9	MS	TRUE	FALSE
P29279	9.9	Olink	TRUE	FALSE
P48745	3.6	MS	TRUE	FALSE
P48745	3.6	Olink	TRUE	FALSE
O76076	0.89	MS	TRUE	FALSE
O76076	0.89	Olink	TRUE	FALSE
O14618	0.61	MS	TRUE	FALSE
O14618	0.61	Olink	TRUE	FALSE
P78371	3.4	MS	TRUE	TRUE
P49368	2.7	MS	TRUE	TRUE
P50991	2	MS	TRUE	TRUE
P48643	1.5	MS	TRUE	FALSE
P48643	1.5	Olink	TRUE	FALSE
P40227	4	MS	TRUE	TRUE
Q99832	3.9	MS	TRUE	TRUE
P50990	3.5	MS	TRUE	TRUE
Q93033	5.6	MS	TRUE	FALSE
Q93033	5.6	Olink	TRUE	FALSE
Q6YHK3	170	MS	TRUE	FALSE
Q6YHK3	170	Olink	TRUE	FALSE
P08571	5800	MS	TRUE	FALSE
P08571	5800	Olink	TRUE	FALSE
O95971	3.13	Olink	TRUE	TRUE
Q86VB7	970	MS	TRUE	FALSE
Q86VB7	970	Olink	TRUE	FALSE
P06126	0.01	MS	TRUE	TRUE
P29017	0.25	MS	TRUE	FALSE
P29017	0.25	Olink	TRUE	FALSE
P15813	0.6	MS	TRUE	TRUE
P41217	0.012	Olink	TRUE	TRUE
Q8TD46	0.99	Olink	TRUE	TRUE
Q9NNX6	16	MS	TRUE	FALSE
Q9NNX6	16	Olink	TRUE	FALSE
P20273	0.0044	Olink	TRUE	TRUE
Q15762	9.5	MS	TRUE	FALSE
Q15762	9.5	Olink	TRUE	FALSE
Q9BZW8	3.5	Olink	TRUE	TRUE
Q9HCU0	30	MS	TRUE	FALSE
Q9HCU0	30	Olink	TRUE	FALSE
P26842	0.11	MS	TRUE	FALSE
P26842	0.11	Olink	TRUE	FALSE
Q5ZPR3	18	MS	TRUE	FALSE
Q5ZPR3	18	Olink	TRUE	FALSE
Q9Y5K6	0.016	Olink	TRUE	TRUE
Q6UXG3	1.7	MS	TRUE	FALSE
Q6UXG3	1.7	Olink	TRUE	FALSE
Q8IX05	0.094	Olink	TRUE	TRUE
P20138	12	MS	TRUE	FALSE
P20138	12	Olink	TRUE	FALSE
P28906	43	MS	TRUE	FALSE
P28906	43	Olink	TRUE	FALSE
P16671	6.7	MS	TRUE	FALSE
P16671	6.7	Olink	TRUE	FALSE
P25942	0.705	Olink	TRUE	TRUE
P29965	0.018	Olink	TRUE	TRUE
P16070	660	MS	TRUE	TRUE
P15529	1.1	MS	TRUE	FALSE
P15529	1.1	Olink	TRUE	FALSE
P09326	1.6	MS	TRUE	FALSE
P09326	1.6	Olink	TRUE	FALSE
P08174	180	MS	TRUE	FALSE
P08174	180	Olink	TRUE	FALSE
P19256	5.8	MS	TRUE	FALSE
P19256	5.8	Olink	TRUE	FALSE
P13987	38	MS	TRUE	FALSE
P13987	38	Olink	TRUE	FALSE
O43866	3800	MS	TRUE	FALSE
O43866	3800	Olink	TRUE	FALSE
P30203	0.1	Olink	TRUE	TRUE
P04233	0.14	MS	TRUE	FALSE
P04233	0.14	Olink	TRUE	FALSE
P60033	1.4	MS	TRUE	TRUE
P27701	0.011	Olink	TRUE	TRUE
Q9UIB8	19	MS	TRUE	FALSE
Q9UIB8	19	Olink	TRUE	FALSE
P42081	0.094	Olink	TRUE	TRUE
P01732	0.22	MS	TRUE	FALSE
P01732	0.22	Olink	TRUE	FALSE
P21926	2.8	MS	TRUE	TRUE
Q9NPY3	330	MS	TRUE	FALSE
Q9NPY3	330	Olink	TRUE	FALSE
P40200	0.047	MS	TRUE	TRUE
P14209	64	MS	TRUE	FALSE
P14209	64	Olink	TRUE	FALSE
Q8TCZ2	0.84	MS	TRUE	FALSE
Q8TCZ2	0.84	Olink	TRUE	FALSE
P32320	2.9	MS	TRUE	FALSE
P32320	2.9	Olink	TRUE	FALSE
Q16543	1	MS	TRUE	FALSE
Q16543	1	Olink	TRUE	FALSE
P60953	2.8	MS	TRUE	TRUE
Q9Y5S2	0.018	Olink	TRUE	TRUE
P12830	140	MS	TRUE	FALSE
P12830	140	Olink	TRUE	FALSE
P55287	8.1	MS	TRUE	TRUE
P55290	200	MS	TRUE	TRUE
P55291	0.56	MS	TRUE	FALSE
P55291	0.56	Olink	TRUE	FALSE
O75309	0.12	MS	TRUE	TRUE
Q12864	7	MS	TRUE	FALSE
Q12864	7	Olink	TRUE	FALSE
Q9H159	0.58	MS	TRUE	TRUE
P19022	160	MS	TRUE	FALSE
P19022	160	Olink	TRUE	FALSE
Q9H251	3.6	MS	TRUE	FALSE
Q9H251	3.6	Olink	TRUE	FALSE
P22223	0.98	MS	TRUE	FALSE
P22223	0.98	Olink	TRUE	FALSE
P55283	0.011	Olink	TRUE	TRUE
P33151	1100	MS	TRUE	FALSE
P33151	1100	Olink	TRUE	FALSE
P55285	17	MS	TRUE	FALSE
P55285	17	Olink	TRUE	FALSE
Q96JP9	0.072	Olink	TRUE	TRUE
Q9BYE9	15	MS	TRUE	FALSE
Q9BYE9	15	Olink	TRUE	FALSE
Q9HBB8	98	MS	TRUE	FALSE
Q9HBB8	98	Olink	TRUE	FALSE
P06493	0.044	Olink	TRUE	TRUE
Q4KMG0	10	MS	TRUE	FALSE
Q4KMG0	10	Olink	TRUE	FALSE
Q9UKY7	0.78	MS	TRUE	TRUE
P13688	61	MS	TRUE	FALSE
P13688	61	Olink	TRUE	FALSE
P06731	11	MS	TRUE	FALSE
P06731	11	Olink	TRUE	FALSE
P40199	41	MS	TRUE	FALSE
P40199	41	Olink	TRUE	FALSE
P31997	4.7	Olink	TRUE	TRUE
P08217	4.2	MS	TRUE	FALSE
P08217	4.2	Olink	TRUE	FALSE
P09093	0.34	MS	TRUE	FALSE
P09093	0.34	Olink	TRUE	FALSE
Q9NYQ6	0.23	MS	TRUE	TRUE
Q9HCU4	22	MS	TRUE	FALSE
Q9HCU4	22	Olink	TRUE	FALSE
Q8WUJ3	2.4	MS	TRUE	TRUE
Q9UHN6	0.15	MS	TRUE	FALSE
Q9UHN6	0.15	Olink	TRUE	FALSE
Q8N111	20	Olink	TRUE	TRUE
Q5SW79	0.0071	Olink	TRUE	TRUE
P23141	35	MS	TRUE	FALSE
P23141	35	Olink	TRUE	FALSE
O00748	5.6	MS	TRUE	FALSE
O00748	5.6	Olink	TRUE	FALSE
Q6UWW8	0.63	MS	TRUE	FALSE
Q6UWW8	0.63	Olink	TRUE	FALSE
P11597	200	MS	TRUE	TRUE
P00751	110000	MS	TRUE	FALSE
P00751	110000	Olink	TRUE	FALSE
P00746	2700	MS	TRUE	FALSE
P00746	2700	Olink	TRUE	FALSE
P08603	130000	MS	TRUE	FALSE
P08603	130000	Olink	TRUE	FALSE
Q03591	16000	MS	TRUE	TRUE
P36980	4900	MS	TRUE	FALSE
P36980	4900	Olink	TRUE	FALSE
Q02985	3700	MS	TRUE	TRUE
Q92496	270	MS	TRUE	FALSE
Q92496	270	Olink	TRUE	FALSE
Q9BXR6	1900	MS	TRUE	FALSE
Q9BXR6	1900	Olink	TRUE	FALSE
P05156	14000	MS	TRUE	FALSE
P05156	14000	Olink	TRUE	FALSE
P23528	250	MS	TRUE	TRUE
P27918	4000	MS	TRUE	FALSE
P27918	4000	Olink	TRUE	FALSE
Q99674	5.1	MS	TRUE	FALSE
Q99674	5.1	Olink	TRUE	FALSE
O15335	16	MS	TRUE	FALSE
O15335	16	Olink	TRUE	FALSE
P10645	74	MS	TRUE	FALSE
P10645	74	Olink	TRUE	FALSE
P05060	6.8	MS	TRUE	FALSE
P05060	6.8	Olink	TRUE	FALSE
P36222	110	MS	TRUE	FALSE
P36222	110	Olink	TRUE	FALSE
Q15782	0.4	MS	TRUE	TRUE
Q9BWS9	0.83	MS	TRUE	TRUE
Q13231	30	MS	TRUE	FALSE
Q13231	30	Olink	TRUE	FALSE
O00533	3100	Olink	TRUE	TRUE
O43633	0.12	MS	TRUE	TRUE
Q9H444	0.083	MS	TRUE	TRUE
Q96FZ7	0.0057	Olink	TRUE	TRUE
Q9H2X0	0.39	MS	TRUE	TRUE
Q9BU40	0.29	MS	TRUE	FALSE
Q9BU40	0.29	Olink	TRUE	FALSE
Q6WN34	5.3	Olink	TRUE	TRUE
O43529	0.77	MS	TRUE	TRUE
Q9NPF2	0.021	MS	TRUE	TRUE
Q9NRB3	0.86	MS	TRUE	TRUE
Q8NCH0	0.011	MS	TRUE	TRUE
Q7LFX5	0.61	MS	TRUE	TRUE
Q7LGC8	1.3	MS	TRUE	TRUE
Q6FI81	0.013	Olink	TRUE	TRUE
O75339	9.7	MS	TRUE	FALSE
O75339	9.7	Olink	TRUE	FALSE
Q8IUL8	22	MS	TRUE	TRUE
Q14011	0.098	Olink	TRUE	TRUE
Q07065	0.16	Olink	TRUE	TRUE
P12277	23	Olink	TRUE	TRUE
P06732	110	MS	TRUE	TRUE
P12532	1.4	Olink	TRUE	TRUE
Q05315	0.62	MS	TRUE	FALSE
Q05315	0.62	Olink	TRUE	FALSE
A8K7I4	0.017	MS	TRUE	TRUE
Q9UQC9	0.046	MS	TRUE	TRUE
Q14CN2	0.15	MS	TRUE	TRUE
Q9Y240	0.98	MS	TRUE	FALSE
Q9Y240	0.98	Olink	TRUE	FALSE
Q86T13	2.3	MS	TRUE	FALSE
Q86T13	2.3	Olink	TRUE	FALSE
Q9P126	0.018	Olink	TRUE	TRUE
P05452	16000	MS	TRUE	FALSE
P05452	16000	Olink	TRUE	FALSE
Q9H2X3	19	MS	TRUE	FALSE
Q9H2X3	19	Olink	TRUE	FALSE
O00299	39	MS	TRUE	TRUE
O15247	0.061	MS	TRUE	TRUE
Q9Y696	7.4	MS	TRUE	TRUE
Q14677	0.43	Olink	TRUE	TRUE
Q9UDT6	1.9	Olink	TRUE	TRUE
Q9H6B4	3.1	Olink	TRUE	TRUE
O75503	0.49	MS	TRUE	TRUE
P54105	0.016	Olink	TRUE	TRUE
P04118	4.6	MS	TRUE	FALSE
P04118	4.6	Olink	TRUE	FALSE
O76031	0.026	MS	TRUE	TRUE
O94985	66	MS	TRUE	FALSE
O94985	66	Olink	TRUE	FALSE
Q9H4D0	0.12	Olink	TRUE	TRUE
Q9BQT9	9.1	MS	TRUE	FALSE
Q9BQT9	9.1	Olink	TRUE	FALSE
P09496	0.51	Olink	TRUE	TRUE
Q00610	15	MS	TRUE	TRUE
P10909	37000	MS	TRUE	FALSE
P10909	37000	Olink	TRUE	FALSE
Q96DG6	0.31	MS	TRUE	TRUE
Q8IY22	0.04	MS	TRUE	FALSE
Q8IY22	0.04	Olink	TRUE	FALSE
P30085	2.2	MS	TRUE	TRUE
Q96KN2	2200	MS	TRUE	FALSE
Q96KN2	2200	Olink	TRUE	FALSE
Q96KP4	2.5	MS	TRUE	TRUE
Q99439	8	MS	TRUE	TRUE
P09543	0.037	Olink	TRUE	TRUE
Q9Y2B0	0.28	MS	TRUE	FALSE
Q9Y2B0	0.28	Olink	TRUE	FALSE
Q6PJW8	0.14	MS	TRUE	FALSE
Q6PJW8	0.14	Olink	TRUE	FALSE
P26992	32	MS	TRUE	TRUE
Q12860	320	MS	TRUE	FALSE
Q12860	320	Olink	TRUE	FALSE
Q02246	0.021	Olink	TRUE	TRUE
Q9P232	75	MS	TRUE	FALSE
Q9P232	75	Olink	TRUE	FALSE
Q8IWV2	110	MS	TRUE	FALSE
Q8IWV2	110	Olink	TRUE	FALSE
O94779	0.52	Olink	TRUE	TRUE
Q9UQ52	3.7	MS	TRUE	TRUE
Q9C0A0	2.5	Olink	TRUE	TRUE
Q13057	0.023	MS	TRUE	TRUE
O43405	0.38	Olink	TRUE	TRUE
P12107	2	MS	TRUE	TRUE
P13942	4	MS	TRUE	TRUE
Q99715	14	MS	TRUE	TRUE
Q05707	9.4	MS	TRUE	TRUE
P39059	17	MS	TRUE	FALSE
P39059	17	Olink	TRUE	FALSE
Q07092	0.66	MS	TRUE	TRUE
P39060	240	MS	TRUE	FALSE
P39060	240	Olink	TRUE	FALSE
P02452	89	MS	TRUE	FALSE
P02452	89	Olink	TRUE	FALSE
P08123	26	MS	TRUE	TRUE
Q17RW2	0.02	Olink	TRUE	TRUE
P02458	3.2	Olink	TRUE	TRUE
P02461	28	MS	TRUE	FALSE
P02461	28	Olink	TRUE	FALSE
P02462	0.2	MS	TRUE	FALSE
P02462	0.2	Olink	TRUE	FALSE
P08572	2.4	MS	TRUE	TRUE
P20908	13	MS	TRUE	FALSE
P20908	13	Olink	TRUE	FALSE
P05997	1.7	MS	TRUE	TRUE
P12109	170	MS	TRUE	TRUE
P12110	10	MS	TRUE	TRUE
P12111	730	MS	TRUE	FALSE
P12111	730	Olink	TRUE	FALSE
A6NMZ7	0.63	MS	TRUE	TRUE
P20849	0.84	Olink	TRUE	TRUE
Q14055	0.25	Olink	TRUE	TRUE
Q9Y6Z7	66	MS	TRUE	TRUE
Q9BWP8	260	MS	TRUE	TRUE
Q5KU26	1.3	MS	TRUE	FALSE
Q5KU26	1.3	Olink	TRUE	FALSE
P49747	1700	MS	TRUE	FALSE
P49747	1700	Olink	TRUE	FALSE
P21964	0.017	Olink	TRUE	TRUE
P53621	0.19	MS	TRUE	TRUE
P53618	0.28	MS	TRUE	TRUE
P35606	0.1	MS	TRUE	FALSE
P35606	0.1	Olink	TRUE	FALSE
O14579	0.097	MS	TRUE	FALSE
O14579	0.097	Olink	TRUE	FALSE
Q9UNS2	0.057	MS	TRUE	TRUE
Q9BT78	0.26	MS	TRUE	TRUE
Q92905	0.032	MS	TRUE	TRUE
Q7L5N1	0.089	MS	TRUE	TRUE
Q9UBW8	0.1	MS	TRUE	TRUE
P31146	52	MS	TRUE	FALSE
P31146	52	Olink	TRUE	FALSE
Q9BR76	1.4	MS	TRUE	TRUE
Q9ULV4	19	MS	TRUE	TRUE
Q14019	14	MS	TRUE	TRUE
P10606	0.12	Olink	TRUE	TRUE
P14854	0.062	Olink	TRUE	TRUE
P00450	370000	MS	TRUE	TRUE
P15085	92	MS	TRUE	FALSE
P15085	92	Olink	TRUE	FALSE
P48052	1	MS	TRUE	FALSE
P48052	1	Olink	TRUE	FALSE
P15088	1.3	MS	TRUE	TRUE
Q9UI42	0.37	MS	TRUE	FALSE
Q9UI42	0.37	Olink	TRUE	FALSE
P15086	78	MS	TRUE	FALSE
P15086	78	Olink	TRUE	FALSE
Q96IY4	6100	MS	TRUE	FALSE
Q96IY4	6100	Olink	TRUE	FALSE
O75976	2.5	MS	TRUE	TRUE
P16870	1.6	MS	TRUE	FALSE
P16870	1.6	Olink	TRUE	FALSE
P14384	5	MS	TRUE	FALSE
P14384	5	Olink	TRUE	FALSE
P15169	9500	MS	TRUE	TRUE
P22792	17000	MS	TRUE	TRUE
Q99829	0.27	MS	TRUE	TRUE
O75131	0.17	MS	TRUE	TRUE
P36551	0.1	Olink	TRUE	TRUE
Q9BRF8	0.34	MS	TRUE	FALSE
Q9BRF8	0.34	Olink	TRUE	FALSE
Q9Y646	36	MS	TRUE	FALSE
Q9Y646	36	Olink	TRUE	FALSE
P31327	8.2	MS	TRUE	TRUE
Q9H3G5	0.77	MS	TRUE	FALSE
Q9H3G5	0.77	Olink	TRUE	FALSE
Q96SM3	0.96	Olink	TRUE	TRUE
Q8N436	1.1	Olink	TRUE	TRUE
P17927	69	MS	TRUE	FALSE
P17927	69	Olink	TRUE	FALSE
P20023	150	MS	TRUE	FALSE
P20023	150	Olink	TRUE	FALSE
P29373	0.11	MS	TRUE	TRUE
O75629	0.5	MS	TRUE	FALSE
O75629	0.5	Olink	TRUE	FALSE
Q96HD1	14	Olink	TRUE	TRUE
Q6UXH1	0.52	MS	TRUE	FALSE
Q6UXH1	0.52	Olink	TRUE	FALSE
P06850	0.01	Olink	TRUE	TRUE
P24387	47	MS	TRUE	FALSE
P24387	47	Olink	TRUE	FALSE
Q9NZV1	0.086	Olink	TRUE	TRUE
P50238	0.053	MS	TRUE	TRUE
P52943	0.54	Olink	TRUE	TRUE
P16562	2.9	MS	TRUE	FALSE
P16562	2.9	Olink	TRUE	FALSE
P54108	490	MS	TRUE	FALSE
P54108	490	Olink	TRUE	FALSE
P46108	0.26	MS	TRUE	TRUE
P46109	1.8	MS	TRUE	FALSE
P46109	1.8	Olink	TRUE	FALSE
Q8IUI8	0.59	MS	TRUE	TRUE
Q9UBG3	0.54	MS	TRUE	FALSE
Q9UBG3	0.54	Olink	TRUE	FALSE
P02741	3900	MS	TRUE	TRUE
Q9NQ79	570	MS	TRUE	FALSE
Q9NQ79	570	Olink	TRUE	FALSE
O95727	3	MS	TRUE	FALSE
O95727	3	Olink	TRUE	FALSE
Q9Y2S2	0.4	MS	TRUE	TRUE
Q14894	0.088	Olink	TRUE	TRUE
Q08257	3.9	MS	TRUE	TRUE
O95825	0.0052	Olink	TRUE	TRUE
O75534	0.036	Olink	TRUE	TRUE
P55060	2.5	MS	TRUE	TRUE
P09603	17	MS	TRUE	FALSE
P09603	17	Olink	TRUE	FALSE
P07333	960	MS	TRUE	FALSE
P07333	960	Olink	TRUE	FALSE
P04141	0.0239	Olink	TRUE	TRUE
P15509	6.3	MS	TRUE	FALSE
P15509	6.3	Olink	TRUE	FALSE
P09919	0.00617	Olink	TRUE	TRUE
Q99062	4.1	Olink	TRUE	TRUE
P0DML2	30	Olink	TRUE	TRUE
P41240	0.78	MS	TRUE	TRUE
Q6UVK1	51	MS	TRUE	FALSE
Q6UVK1	51	Olink	TRUE	FALSE
P21291	10	MS	TRUE	TRUE
P50461	0.14	Olink	TRUE	TRUE
P01037	5	Olink	TRUE	TRUE
P01034	1800	MS	TRUE	FALSE
P01034	1800	Olink	TRUE	FALSE
P01036	2.8	MS	TRUE	TRUE
Q15828	45	MS	TRUE	FALSE
Q15828	45	Olink	TRUE	FALSE
O76096	0.027	Olink	TRUE	TRUE
P01040	15	MS	TRUE	TRUE
P04080	5.3	MS	TRUE	FALSE
P04080	5.3	Olink	TRUE	FALSE
Q01459	260	MS	TRUE	FALSE
Q01459	260	Olink	TRUE	FALSE
Q16619	0.0119	Olink	TRUE	TRUE
Q96CG8	4.5	Olink	TRUE	TRUE
P35221	0.061	Olink	TRUE	TRUE
P17538	12	MS	TRUE	FALSE
P17538	12	Olink	TRUE	FALSE
P10619	50	MS	TRUE	TRUE
P07858	77	MS	TRUE	FALSE
P07858	77	Olink	TRUE	FALSE
P53634	18	MS	TRUE	FALSE
P53634	18	Olink	TRUE	FALSE
P07339	280	MS	TRUE	FALSE
P07339	280	Olink	TRUE	FALSE
Q9UBX1	8.8	MS	TRUE	FALSE
Q9UBX1	8.8	Olink	TRUE	FALSE
P08311	3.2	MS	TRUE	TRUE
P09668	10	MS	TRUE	FALSE
P09668	10	Olink	TRUE	FALSE
P07711	17	MS	TRUE	FALSE
P07711	17	Olink	TRUE	FALSE
P43234	0.049	MS	TRUE	FALSE
P43234	0.049	Olink	TRUE	FALSE
P25774	19	MS	TRUE	FALSE
P25774	19	Olink	TRUE	FALSE
O60911	0.41	Olink	TRUE	TRUE
P56202	0.32	MS	TRUE	TRUE
Q9UBR2	58	MS	TRUE	FALSE
Q9UBR2	58	Olink	TRUE	FALSE
Q14247	29	MS	TRUE	TRUE
Q13617	0.0061	MS	TRUE	TRUE
Q13619	0.015	MS	TRUE	TRUE
O60888	18	MS	TRUE	TRUE
P78423	0.16	MS	TRUE	FALSE
P78423	0.16	Olink	TRUE	FALSE
P78310	0.0094	Olink	TRUE	TRUE
P09341	0.384	MS	TRUE	FALSE
P09341	0.384	Olink	TRUE	FALSE
P02778	0.253	Olink	TRUE	TRUE
O14625	0.187	Olink	TRUE	TRUE
P48061	1.8	Olink	TRUE	TRUE
O43927	0.0937	Olink	TRUE	TRUE
O95715	0.8	Olink	TRUE	TRUE
Q9H2A7	29	MS	TRUE	FALSE
Q9H2A7	29	Olink	TRUE	FALSE
Q6UXB2	0.08	MS	TRUE	FALSE
Q6UXB2	0.08	Olink	TRUE	FALSE
P19876	0.0287	Olink	TRUE	TRUE
P42830	11	Olink	TRUE	TRUE
P80162	0.108	Olink	TRUE	TRUE
P10145	0.00726	Olink	TRUE	TRUE
Q07325	0.902	Olink	TRUE	TRUE
P00167	1	MS	TRUE	FALSE
P00167	1	Olink	TRUE	FALSE
P00387	1.9	MS	TRUE	TRUE
P99999	100	MS	TRUE	TRUE
Q7L576	0.95	MS	TRUE	TRUE
Q9NUQ9	1.1	MS	TRUE	TRUE
Q9NRR1	0.24	MS	TRUE	FALSE
Q9NRR1	0.24	Olink	TRUE	FALSE
Q9NWV4	0.71	MS	TRUE	TRUE
Q9Y4D1	0.0034	Olink	TRUE	TRUE
P98082	0.057	Olink	TRUE	TRUE
Q14118	63	MS	TRUE	FALSE
Q14118	63	Olink	TRUE	FALSE
P51397	0.087	MS	TRUE	TRUE
Q9UN19	0.12	MS	TRUE	FALSE
Q9UN19	0.12	Olink	TRUE	FALSE
P14868	0.23	MS	TRUE	FALSE
P14868	0.23	Olink	TRUE	FALSE
P09172	1000	MS	TRUE	FALSE
P09172	1000	Olink	TRUE	FALSE
P07108	8.7	MS	TRUE	FALSE
P07108	8.7	Olink	TRUE	FALSE
Q16643	1	MS	TRUE	FALSE
Q16643	1	Olink	TRUE	FALSE
Q9UJU6	5.6	MS	TRUE	FALSE
Q9UJU6	5.6	Olink	TRUE	FALSE
Q8N8Z6	12	MS	TRUE	TRUE
Q96PD2	5.1	MS	TRUE	FALSE
Q96PD2	5.1	Olink	TRUE	FALSE
P81605	280	MS	TRUE	TRUE
Q96JQ0	45	MS	TRUE	TRUE
P07585	48	MS	TRUE	FALSE
P07585	48	Olink	TRUE	FALSE
Q96C86	0.83	MS	TRUE	TRUE
P32321	0.0076	MS	TRUE	FALSE
P32321	0.0076	Olink	TRUE	FALSE
Q14203	0.2	Olink	TRUE	TRUE
Q13561	0.87	MS	TRUE	FALSE
Q13561	0.87	Olink	TRUE	FALSE
Q9H773	0.021	Olink	TRUE	TRUE
Q96GG9	0.27	MS	TRUE	FALSE
Q96GG9	0.27	Olink	TRUE	FALSE
Q7Z4W1	3	MS	TRUE	FALSE
Q7Z4W1	3	Olink	TRUE	FALSE
O94760	0.33	MS	TRUE	FALSE
O94760	0.33	Olink	TRUE	FALSE
Q16531	0.74	MS	TRUE	TRUE
P20711	0.1	Olink	TRUE	TRUE
Q5TDH0	0.73	MS	TRUE	FALSE
Q5TDH0	0.73	Olink	TRUE	FALSE
Q08345	24	MS	TRUE	FALSE
Q08345	24	Olink	TRUE	FALSE
Q16832	0.53	MS	TRUE	TRUE
Q92499	0.037	Olink	TRUE	TRUE
O00148	0.2	Olink	TRUE	TRUE
Q16698	0.13	Olink	TRUE	TRUE
P59665	113	Olink	TRUE	TRUE
Q01523	0.17	MS	TRUE	TRUE
O43583	0.11	MS	TRUE	FALSE
O43583	0.11	Olink	TRUE	FALSE
Q9Y315	0.3	MS	TRUE	TRUE
O00273	0.0039	Olink	TRUE	TRUE
Q08211	0.5	MS	TRUE	TRUE
O60610	2.8	MS	TRUE	TRUE
Q9H7Y0	0.63	Olink	TRUE	TRUE
Q9UBP4	20	MS	TRUE	FALSE
Q9UBP4	20	Olink	TRUE	FALSE
P09622	11	MS	TRUE	TRUE
P80370	1.1	MS	TRUE	FALSE
P80370	1.1	Olink	TRUE	FALSE
O00548	0.46	Olink	TRUE	TRUE
Q9UGM3	82	MS	TRUE	TRUE
Q6E0U4	29	MS	TRUE	TRUE
Q13316	0.044	MS	TRUE	FALSE
Q13316	0.044	Olink	TRUE	FALSE
Q08495	3.4	MS	TRUE	TRUE
P31689	0.095	Olink	TRUE	TRUE
O60884	0.051	Olink	TRUE	TRUE
P25685	0.019	Olink	TRUE	TRUE
P25686	0.0045	Olink	TRUE	TRUE
Q13217	3.1	MS	TRUE	TRUE
Q8WXX5	0.013	Olink	TRUE	TRUE
P24855	0.75	MS	TRUE	TRUE
P49184	0.043	MS	TRUE	TRUE
Q8NFT8	19	MS	TRUE	FALSE
Q8NFT8	19	Olink	TRUE	FALSE
Q05193	0.091	MS	TRUE	FALSE
Q05193	0.091	Olink	TRUE	FALSE
O00429	3.4	MS	TRUE	TRUE
Q9UQ16	0.058	Olink	TRUE	TRUE
Q9ULA0	5.4	MS	TRUE	FALSE
Q9ULA0	5.4	Olink	TRUE	FALSE
O43598	0.43	MS	TRUE	FALSE
O43598	0.43	Olink	TRUE	FALSE
Q99704	0.052	Olink	TRUE	TRUE
O60496	0.12	Olink	TRUE	TRUE
P16444	0.24	MS	TRUE	FALSE
P16444	0.24	Olink	TRUE	FALSE
Q9H4A9	200	MS	TRUE	FALSE
Q9H4A9	200	Olink	TRUE	FALSE
Q9NY33	4.7	MS	TRUE	TRUE
P27487	160	MS	TRUE	FALSE
P27487	160	Olink	TRUE	FALSE
Q9UHL4	2.2	MS	TRUE	FALSE
Q9UHL4	2.2	Olink	TRUE	FALSE
Q07507	4	MS	TRUE	FALSE
Q07507	4	Olink	TRUE	FALSE
Q9C005	0.02	Olink	TRUE	TRUE
Q12882	1.4	MS	TRUE	TRUE
Q16555	3.1	MS	TRUE	TRUE
Q14195	0.56	MS	TRUE	TRUE
Q08554	23	MS	TRUE	TRUE
Q02487	24	MS	TRUE	FALSE
Q02487	24	Olink	TRUE	FALSE
Q14574	6.5	MS	TRUE	TRUE
Q02413	100	MS	TRUE	TRUE
Q14126	130	MS	TRUE	FALSE
Q14126	130	Olink	TRUE	FALSE
P32926	0.1	Olink	TRUE	TRUE
Q86SJ6	0.26	Olink	TRUE	TRUE
P15924	110	MS	TRUE	TRUE
P60981	4.9	MS	TRUE	TRUE
Q8TEA8	0.24	MS	TRUE	FALSE
Q8TEA8	0.24	Olink	TRUE	FALSE
P51452	1.4	MS	TRUE	FALSE
P51452	1.4	Olink	TRUE	FALSE
P33316	0.014	Olink	TRUE	TRUE
Q14204	0.49	Olink	TRUE	TRUE
Q14213	0.6	MS	TRUE	TRUE
P42892	0.77	MS	TRUE	FALSE
P42892	0.77	Olink	TRUE	FALSE
Q13011	0.85	MS	TRUE	TRUE
Q96DC8	0.075	Olink	TRUE	TRUE
P30084	0.66	Olink	TRUE	TRUE
P42126	5.3	MS	TRUE	TRUE
Q16610	6400	MS	TRUE	FALSE
Q16610	6400	Olink	TRUE	FALSE
O94769	8.8	MS	TRUE	TRUE
Q9H1Z8	0.21	MS	TRUE	TRUE
O60869	0.072	Olink	TRUE	TRUE
P05305	0.00974	Olink	TRUE	TRUE
P68104	96	MS	TRUE	TRUE
Q05639	57	MS	TRUE	TRUE
P24534	0.75	MS	TRUE	TRUE
P29692	1.5	MS	TRUE	FALSE
P29692	1.5	Olink	TRUE	FALSE
P26641	4.1	MS	TRUE	TRUE
P13639	19	MS	TRUE	TRUE
O75071	0.063	MS	TRUE	FALSE
O75071	0.063	Olink	TRUE	FALSE
Q12805	1500	MS	TRUE	FALSE
Q12805	1500	Olink	TRUE	FALSE
O95967	4.8	MS	TRUE	TRUE
Q9BUP0	0.023	Olink	TRUE	TRUE
P20827	2.1	MS	TRUE	FALSE
P20827	2.1	Olink	TRUE	FALSE
P98172	4.5	MS	TRUE	TRUE
P52799	0.99	MS	TRUE	FALSE
P52799	0.99	Olink	TRUE	FALSE
Q15768	0.0051	MS	TRUE	TRUE
P01133	7.9	MS	TRUE	FALSE
P01133	7.9	Olink	TRUE	FALSE
P00533	60	MS	TRUE	FALSE
P00533	60	Olink	TRUE	FALSE
Q9H4M9	8.2	MS	TRUE	TRUE
Q9NZN3	12	MS	TRUE	FALSE
Q9NZN3	12	Olink	TRUE	FALSE
P19525	0.0087	Olink	TRUE	TRUE
P05198	0.14	MS	TRUE	TRUE
P20042	0.24	Olink	TRUE	TRUE
Q14152	0.1	MS	TRUE	TRUE
P55884	0.16	MS	TRUE	TRUE
O75821	0.019	MS	TRUE	TRUE
P60842	5.3	MS	TRUE	TRUE
Q14240	2.5	MS	TRUE	TRUE
P23588	0.56	MS	TRUE	FALSE
P23588	0.56	Olink	TRUE	FALSE
P06730	0.12	MS	TRUE	FALSE
P06730	0.12	Olink	TRUE	FALSE
Q13541	0.024	Olink	TRUE	TRUE
Q04637	0.24	Olink	TRUE	TRUE
O43432	0.06	Olink	TRUE	TRUE
Q15056	0.73	MS	TRUE	TRUE
P55010	0.06	MS	TRUE	FALSE
P55010	0.06	Olink	TRUE	FALSE
P56537	0.75	MS	TRUE	TRUE
P15502	1.3	Olink	TRUE	TRUE
Q15370	0.1	MS	TRUE	FALSE
Q15370	0.1	Olink	TRUE	FALSE
Q15369	0.14	MS	TRUE	TRUE
Q9ULC0	0.29	MS	TRUE	TRUE
Q9Y6C2	6.6	MS	TRUE	TRUE
Q9BXX0	1.1	MS	TRUE	TRUE
Q9NT22	1.3	MS	TRUE	TRUE
O95834	0.67	MS	TRUE	TRUE
Q8N8S7	0.0069	Olink	TRUE	TRUE
O94919	6.5	MS	TRUE	TRUE
P21128	0.0061	Olink	TRUE	TRUE
P17813	160	MS	TRUE	FALSE
P17813	160	Olink	TRUE	FALSE
P06733	340	MS	TRUE	FALSE
P06733	340	Olink	TRUE	FALSE
P09104	61	MS	TRUE	FALSE
P09104	61	Olink	TRUE	FALSE
P13929	84	MS	TRUE	FALSE
P13929	84	Olink	TRUE	FALSE
Q9UHY7	0.26	MS	TRUE	FALSE
Q9UHY7	0.26	Olink	TRUE	FALSE
Q07075	49	MS	TRUE	FALSE
Q07075	49	Olink	TRUE	FALSE
P22413	2.8	MS	TRUE	TRUE
Q13822	700	Olink	TRUE	TRUE
O14638	0.6	MS	TRUE	TRUE
Q9UJA9	0.42	MS	TRUE	FALSE
Q9UJA9	0.42	Olink	TRUE	FALSE
Q6UWR7	2.9	Olink	TRUE	TRUE
Q6UWV6	0.26	MS	TRUE	FALSE
Q6UWV6	0.26	Olink	TRUE	FALSE
O43768	0.86	MS	TRUE	FALSE
O43768	0.86	Olink	TRUE	FALSE
O75356	5.8	MS	TRUE	FALSE
O75356	5.8	Olink	TRUE	FALSE
O75354	0.034	Olink	TRUE	TRUE
Q9NQZ7	0.056	MS	TRUE	TRUE
P11171	9	MS	TRUE	TRUE
P16422	0.01	Olink	TRUE	TRUE
P21709	19	MS	TRUE	FALSE
P21709	19	Olink	TRUE	FALSE
P29317	0.031	Olink	TRUE	TRUE
P54764	14	MS	TRUE	FALSE
P54764	14	Olink	TRUE	FALSE
Q15375	0.87	MS	TRUE	TRUE
P54760	1.5	MS	TRUE	FALSE
P54760	1.5	Olink	TRUE	FALSE
P34913	0.84	MS	TRUE	FALSE
P34913	0.84	Olink	TRUE	FALSE
P01588	0.0123	Olink	TRUE	TRUE
P58107	10	MS	TRUE	FALSE
P58107	10	Olink	TRUE	FALSE
Q9UBC2	0.047	MS	TRUE	TRUE
Q9H6S3	0.0058	Olink	TRUE	TRUE
Q9NZ08	31	MS	TRUE	TRUE
Q6P179	12	MS	TRUE	TRUE
P04626	0.64	MS	TRUE	FALSE
P04626	0.64	Olink	TRUE	FALSE
P21860	0.33	MS	TRUE	FALSE
P21860	0.33	Olink	TRUE	FALSE
Q15303	0.18	MS	TRUE	FALSE
Q15303	0.18	Olink	TRUE	FALSE
Q96RT1	0.015	Olink	TRUE	TRUE
O14944	0.046	Olink	TRUE	TRUE
Q96HE7	0.058	MS	TRUE	TRUE
P30040	1.6	MS	TRUE	FALSE
P30040	1.6	Olink	TRUE	FALSE
Q9BS26	6.2	MS	TRUE	FALSE
Q9BS26	6.2	Olink	TRUE	FALSE
Q9H9K5	2.9	MS	TRUE	TRUE
Q96AP7	42	MS	TRUE	FALSE
Q96AP7	42	Olink	TRUE	FALSE
P10768	12	MS	TRUE	TRUE
Q9NQ30	0.44	Olink	TRUE	TRUE
Q9BSJ8	0.71	MS	TRUE	TRUE
A0FGR8	0.008	Olink	TRUE	TRUE
P13804	0.45	MS	TRUE	TRUE
Q92817	0.052	Olink	TRUE	TRUE
Q16394	15	MS	TRUE	TRUE
Q93063	35	MS	TRUE	TRUE
Q92935	0.077	Olink	TRUE	TRUE
Q9UBQ6	53	MS	TRUE	TRUE
P15311	42	MS	TRUE	FALSE
P15311	42	Olink	TRUE	FALSE
P00742	7900	MS	TRUE	FALSE
P00742	7900	Olink	TRUE	FALSE
P03951	2800	MS	TRUE	FALSE
P03951	2800	Olink	TRUE	FALSE
Q9Y624	1.8	Olink	TRUE	TRUE
P00748	7400	MS	TRUE	FALSE
P00748	7400	Olink	TRUE	FALSE
P00488	2200	MS	TRUE	TRUE
P05160	4900	MS	TRUE	FALSE
P05160	4900	Olink	TRUE	FALSE
P00734	54000	MS	TRUE	FALSE
P00734	54000	Olink	TRUE	FALSE
P13726	0.603	Olink	TRUE	TRUE
P12259	9400	MS	TRUE	TRUE
P08709	720	MS	TRUE	FALSE
P08709	720	Olink	TRUE	FALSE
P00451	27	MS	TRUE	TRUE
P00740	5400	MS	TRUE	FALSE
P00740	5400	Olink	TRUE	FALSE
P07148	35	MS	TRUE	FALSE
P07148	35	Olink	TRUE	FALSE
P12104	0.39	MS	TRUE	FALSE
P12104	0.39	Olink	TRUE	FALSE
P05413	4.1	MS	TRUE	FALSE
P05413	4.1	Olink	TRUE	FALSE
P15090	18	MS	TRUE	FALSE
P15090	18	Olink	TRUE	FALSE
Q01469	11	MS	TRUE	FALSE
Q01469	11	Olink	TRUE	FALSE
P51161	1.7	MS	TRUE	FALSE
P51161	1.7	Olink	TRUE	FALSE
Q13158	0.024	Olink	TRUE	TRUE
Q9UNN5	0.023	MS	TRUE	TRUE
P16930	140	MS	TRUE	TRUE
Q8WW52	0.0079	MS	TRUE	TRUE
Q8N128	0.1	MS	TRUE	TRUE
Q96MK3	14	MS	TRUE	FALSE
Q96MK3	14	Olink	TRUE	FALSE
O75063	7.9	MS	TRUE	TRUE
Q8IXL6	150	MS	TRUE	TRUE
Q9H0X4	3.2	MS	TRUE	TRUE
P58499	0.14	Olink	TRUE	TRUE
Q92520	32	MS	TRUE	FALSE
Q92520	32	Olink	TRUE	FALSE
Q96BQ1	0.012	MS	TRUE	FALSE
Q96BQ1	0.012	Olink	TRUE	FALSE
Q12884	70	MS	TRUE	FALSE
Q12884	70	Olink	TRUE	FALSE
Q9Y285	0.032	Olink	TRUE	TRUE
P25445	0.35	MS	TRUE	FALSE
P25445	0.35	Olink	TRUE	FALSE
P48023	0.0736	Olink	TRUE	TRUE
P49327	2.5	MS	TRUE	TRUE
Q14517	14	MS	TRUE	TRUE
Q6V0I7	3.1	MS	TRUE	TRUE
P23142	12000	MS	TRUE	TRUE
P98095	22	MS	TRUE	FALSE
P98095	22	Olink	TRUE	FALSE
Q9UBX5	12	MS	TRUE	TRUE
Q53RD9	0.38	MS	TRUE	TRUE
P35555	320	MS	TRUE	TRUE
P35556	7.2	MS	TRUE	FALSE
P35556	7.2	Olink	TRUE	FALSE
P09467	17	MS	TRUE	FALSE
P09467	17	Olink	TRUE	FALSE
Q9Y3I1	0.32	MS	TRUE	TRUE
Q8WWV6	3.8	MS	TRUE	FALSE
Q8WWV6	3.8	Olink	TRUE	FALSE
P06734	3.3	Olink	TRUE	TRUE
P12318	40	MS	TRUE	FALSE
P12318	40	Olink	TRUE	FALSE
P55899	12	MS	TRUE	TRUE
O60667	4	MS	TRUE	TRUE
O00602	27	MS	TRUE	FALSE
O00602	27	Olink	TRUE	FALSE
Q15485	910	MS	TRUE	FALSE
Q15485	910	Olink	TRUE	FALSE
O75636	8700	MS	TRUE	TRUE
Q96LA6	0.27	Olink	TRUE	TRUE
Q96RD9	59	MS	TRUE	FALSE
Q96RD9	59	Olink	TRUE	FALSE
P14324	2.5	MS	TRUE	TRUE
P10109	0.0057	Olink	TRUE	TRUE
P39748	0.075	Olink	TRUE	TRUE
Q86UX7	170	MS	TRUE	TRUE
Q9UGM5	3000	MS	TRUE	FALSE
Q9UGM5	3000	Olink	TRUE	FALSE
P02671	160000	MS	TRUE	FALSE
P02671	160000	Olink	TRUE	FALSE
P02675	130000	MS	TRUE	TRUE
Q5JSP0	0.0038	Olink	TRUE	TRUE
O95750	0.133	Olink	TRUE	TRUE
Q9NSA1	0.14	Olink	TRUE	TRUE
Q9GZV9	0.011	Olink	TRUE	TRUE
Q14512	0.0076	Olink	TRUE	TRUE
Q9BYJ0	17	MS	TRUE	FALSE
Q9BYJ0	17	Olink	TRUE	FALSE
P11362	46	MS	TRUE	TRUE
P21802	0.86	MS	TRUE	FALSE
P21802	0.86	Olink	TRUE	FALSE
P22455	4.6	MS	TRUE	FALSE
P22455	4.6	Olink	TRUE	FALSE
P02679	81000	MS	TRUE	TRUE
Q08830	81	MS	TRUE	FALSE
Q08830	81	Olink	TRUE	FALSE
Q14314	19	MS	TRUE	TRUE
P07954	2	MS	TRUE	FALSE
P07954	2	Olink	TRUE	FALSE
P49789	0.0042	Olink	TRUE	TRUE
Q9Y613	1.4	MS	TRUE	TRUE
Q9Y3D6	0.057	Olink	TRUE	TRUE
P62942	15	MS	TRUE	TRUE
P26885	0.36	MS	TRUE	TRUE
Q02790	0.37	MS	TRUE	FALSE
Q02790	0.37	Olink	TRUE	FALSE
Q13451	0.014	Olink	TRUE	TRUE
P20930	26	MS	TRUE	TRUE
Q5D862	47	MS	TRUE	TRUE
P21333	930	MS	TRUE	TRUE
O75369	24	MS	TRUE	TRUE
Q14315	36	MS	TRUE	TRUE
O43155	0.016	Olink	TRUE	TRUE
P17948	0.12	Olink	TRUE	TRUE
P36888	0.2	MS	TRUE	FALSE
P36888	0.2	Olink	TRUE	FALSE
P49771	0.08	Olink	TRUE	TRUE
P35916	170	MS	TRUE	FALSE
P35916	170	Olink	TRUE	FALSE
O95466	0.036	Olink	TRUE	TRUE
Q06828	2.8	MS	TRUE	TRUE
P02751	80000	Olink	TRUE	TRUE
Q9H479	0.32	MS	TRUE	TRUE
Q9HA64	0.038	MS	TRUE	TRUE
Q4ZHG4	0.0085	Olink	TRUE	TRUE
P49354	0.19	MS	TRUE	FALSE
P49354	0.19	Olink	TRUE	FALSE
P15328	0.058	Olink	TRUE	TRUE
P14207	8	MS	TRUE	FALSE
P14207	8	Olink	TRUE	FALSE
P41439	5.9	MS	TRUE	FALSE
P41439	5.9	Olink	TRUE	FALSE
Q9Y2L6	0.0062	Olink	TRUE	TRUE
Q92765	28	Olink	TRUE	TRUE
Q16658	4	MS	TRUE	TRUE
P01225	0.062	MS	TRUE	FALSE
P01225	0.062	Olink	TRUE	FALSE
P19883	11	Olink	TRUE	TRUE
Q12841	34	MS	TRUE	FALSE
Q12841	34	Olink	TRUE	FALSE
O95633	7.6	MS	TRUE	FALSE
O95633	7.6	Olink	TRUE	FALSE
O95954	0.74	Olink	TRUE	TRUE
P02794	4	MS	TRUE	TRUE
P02792	100	MS	TRUE	TRUE
P04066	51	MS	TRUE	FALSE
P04066	51	Olink	TRUE	FALSE
Q9BTY2	86	MS	TRUE	TRUE
A2VDF0	0.99	MS	TRUE	FALSE
A2VDF0	0.99	Olink	TRUE	FALSE
P09958	0.074	MS	TRUE	FALSE
P09958	0.074	Olink	TRUE	FALSE
P35637	0.29	Olink	TRUE	TRUE
P19526	0.0068	Olink	TRUE	TRUE
Q495W5	0.91	MS	TRUE	TRUE
Q9BYC5	0.028	Olink	TRUE	TRUE
O15117	4.6	Olink	TRUE	TRUE
P11413	4.2	MS	TRUE	TRUE
P10253	6.4	MS	TRUE	TRUE
P60520	0.0045	MS	TRUE	TRUE
P22466	0.081	Olink	TRUE	TRUE
Q96RP7	0.019	MS	TRUE	TRUE
P34059	2.2	MS	TRUE	TRUE
Q10472	2.2	MS	TRUE	TRUE
Q86SR1	1	MS	TRUE	FALSE
Q86SR1	1	Olink	TRUE	FALSE
Q10471	13	MS	TRUE	FALSE
Q10471	13	Olink	TRUE	FALSE
Q14435	0.27	Olink	TRUE	TRUE
Q8N4A0	0.62	MS	TRUE	TRUE
Q7Z7M9	1.7	MS	TRUE	FALSE
Q7Z7M9	1.7	Olink	TRUE	FALSE
Q8NCL4	3.8	MS	TRUE	TRUE
Q86SF2	6.5	MS	TRUE	FALSE
Q86SF2	6.5	Olink	TRUE	FALSE
P07902	0.19	MS	TRUE	TRUE
Q14353	0.25	Olink	TRUE	TRUE
Q14697	24	MS	TRUE	TRUE
P04406	1100	MS	TRUE	FALSE
P04406	1100	Olink	TRUE	FALSE
P41250	0.81	MS	TRUE	TRUE
P22102	0.28	Olink	TRUE	TRUE
Q14393	4.5	MS	TRUE	FALSE
Q14393	4.5	Olink	TRUE	FALSE
Q9UFP1	0.35	MS	TRUE	FALSE
Q9UFP1	0.35	Olink	TRUE	FALSE
Q6UWH4	0.023	MS	TRUE	TRUE
P01350	0.081	Olink	TRUE	TRUE
P04062	0.38	MS	TRUE	FALSE
P04062	0.38	Olink	TRUE	FALSE
Q04446	7.5	MS	TRUE	TRUE
P32455	0.096	Olink	TRUE	TRUE
P02774	110000	MS	TRUE	FALSE
P02774	110000	Olink	TRUE	FALSE
P28676	0.63	MS	TRUE	TRUE
P01275	0.15	MS	TRUE	FALSE
P01275	0.15	Olink	TRUE	FALSE
P30047	0.19	Olink	TRUE	TRUE
P48506	6	MS	TRUE	TRUE
P48507	1.2	MS	TRUE	FALSE
P48507	1.2	Olink	TRUE	FALSE
Q02742	0.056	MS	TRUE	FALSE
Q02742	0.056	Olink	TRUE	FALSE
Q8N0V5	0.58	MS	TRUE	TRUE
Q9Y2T3	2.3	MS	TRUE	TRUE
O95390	0.32	MS	TRUE	TRUE
Q99988	0.28	Olink	TRUE	TRUE
Q9UK05	1.1	MS	TRUE	FALSE
Q9UK05	1.1	Olink	TRUE	FALSE
P31150	34	MS	TRUE	TRUE
P50395	56	MS	TRUE	TRUE
O43681	0.021	MS	TRUE	FALSE
O43681	0.021	Olink	TRUE	FALSE
P14136	130	Olink	TRUE	TRUE
P56159	0.12	MS	TRUE	FALSE
P56159	0.12	Olink	TRUE	FALSE
O00451	6.1	MS	TRUE	FALSE
O00451	6.1	Olink	TRUE	FALSE
O60609	3.7	Olink	TRUE	TRUE
Q9BVM4	0.077	Olink	TRUE	TRUE
O75223	2.4	MS	TRUE	FALSE
O75223	2.4	Olink	TRUE	FALSE
Q92820	780	MS	TRUE	FALSE
Q92820	780	Olink	TRUE	FALSE
P19440	4.1	MS	TRUE	FALSE
P19440	4.1	Olink	TRUE	FALSE
P36269	11	MS	TRUE	FALSE
P36269	11	Olink	TRUE	FALSE
Q9UJ14	1.5	MS	TRUE	TRUE
P01241	3	Olink	TRUE	TRUE
P01242	1.9	Olink	TRUE	TRUE
P10912	14	MS	TRUE	FALSE
P10912	14	Olink	TRUE	FALSE
Q9UBU3	0.34	Olink	TRUE	TRUE
Q9NU53	0.049	MS	TRUE	TRUE
P09681	0.38	MS	TRUE	FALSE
P09681	0.38	Olink	TRUE	FALSE
Q9Y2X7	0.021	Olink	TRUE	TRUE
Q9NS71	17	MS	TRUE	FALSE
Q9NS71	17	Olink	TRUE	FALSE
P06280	0.97	MS	TRUE	FALSE
P06280	0.97	Olink	TRUE	FALSE
P16278	12	MS	TRUE	FALSE
P16278	12	Olink	TRUE	FALSE
O94923	0.15	MS	TRUE	TRUE
Q6ZMI3	0.36	MS	TRUE	TRUE
Q92896	1.8	MS	TRUE	TRUE
P48060	0.041	MS	TRUE	FALSE
P48060	0.041	Olink	TRUE	FALSE
Q9H4G4	17	MS	TRUE	TRUE
Q04760	1.7	MS	TRUE	FALSE
Q04760	1.7	Olink	TRUE	FALSE
Q9HC38	3.6	Olink	TRUE	TRUE
P35754	4.1	MS	TRUE	FALSE
P35754	4.1	Olink	TRUE	FALSE
O76003	0.3	MS	TRUE	TRUE
Q9NZD2	0.015	MS	TRUE	TRUE
P00367	15	MS	TRUE	TRUE
P15104	0.11	MS	TRUE	TRUE
P17900	14	MS	TRUE	FALSE
P17900	14	Olink	TRUE	FALSE
O60547	0.031	MS	TRUE	TRUE
O60234	2.5	MS	TRUE	FALSE
O60234	2.5	Olink	TRUE	FALSE
P36959	1.1	MS	TRUE	FALSE
P36959	1.1	Olink	TRUE	FALSE
Q9P2T1	0.13	MS	TRUE	FALSE
Q9P2T1	0.13	Olink	TRUE	FALSE
P04899	8.3	MS	TRUE	TRUE
P62873	3.9	MS	TRUE	TRUE
P22749	0.039	Olink	TRUE	TRUE
P46926	0.83	MS	TRUE	FALSE
P46926	0.83	Olink	TRUE	FALSE
Q8TDQ7	0.94	Olink	TRUE	TRUE
Q3T906	0.11	MS	TRUE	TRUE
Q9UJJ9	310	MS	TRUE	TRUE
P15586	1.4	MS	TRUE	TRUE
O00461	1.4	MS	TRUE	TRUE
Q8NBJ4	72	MS	TRUE	TRUE
Q6P4E1	1.1	MS	TRUE	FALSE
Q6P4E1	1.1	Olink	TRUE	FALSE
Q9H8Y8	0.58	Olink	TRUE	TRUE
P17174	76	MS	TRUE	FALSE
P17174	76	Olink	TRUE	FALSE
P07359	1100	MS	TRUE	FALSE
P07359	1100	Olink	TRUE	FALSE
P13224	7	MS	TRUE	FALSE
P13224	7	Olink	TRUE	FALSE
P55259	0.06	Olink	TRUE	TRUE
P40197	280	MS	TRUE	FALSE
P40197	280	Olink	TRUE	FALSE
Q9HCN6	30	MS	TRUE	FALSE
Q9HCN6	30	Olink	TRUE	FALSE
P35052	11	MS	TRUE	FALSE
P35052	11	Olink	TRUE	FALSE
Q9Y625	0.89	MS	TRUE	TRUE
P21695	3.8	MS	TRUE	FALSE
P21695	3.8	Olink	TRUE	FALSE
P06744	67	MS	TRUE	FALSE
P06744	67	Olink	TRUE	FALSE
P80108	2800	MS	TRUE	TRUE
Q14956	32	MS	TRUE	FALSE
Q14956	32	Olink	TRUE	FALSE
O15354	8.2	Olink	TRUE	TRUE
Q9NQ84	0.07	Olink	TRUE	TRUE
Q13098	0.064	MS	TRUE	TRUE
P24298	17	MS	TRUE	TRUE
P07203	3.8	MS	TRUE	TRUE
P22352	4200	MS	TRUE	TRUE
P36969	0.23	MS	TRUE	TRUE
O75791	0.22	MS	TRUE	FALSE
O75791	0.22	Olink	TRUE	FALSE
P62993	2	MS	TRUE	TRUE
Q9UBQ7	2.2	MS	TRUE	FALSE
Q9UBQ7	2.2	Olink	TRUE	FALSE
P28799	66	MS	TRUE	FALSE
P28799	66	Olink	TRUE	FALSE
Q9HAV7	0.012	Olink	TRUE	TRUE
Q96QA5	0.21	MS	TRUE	TRUE
P06396	150000	MS	TRUE	FALSE
P06396	150000	Olink	TRUE	FALSE
P00390	64	MS	TRUE	FALSE
P00390	64	Olink	TRUE	FALSE
P48637	31	MS	TRUE	TRUE
P28161	1	MS	TRUE	TRUE
P21266	0.76	MS	TRUE	TRUE
P78417	78	MS	TRUE	TRUE
P09211	57	MS	TRUE	FALSE
P09211	57	Olink	TRUE	FALSE
O43708	0.16	MS	TRUE	TRUE
Q9BX10	0.01	Olink	TRUE	TRUE
Q02747	11	MS	TRUE	FALSE
Q02747	11	Olink	TRUE	FALSE
Q16661	0.78	MS	TRUE	TRUE
Q02108	0.014	MS	TRUE	TRUE
Q16774	0.097	MS	TRUE	FALSE
Q16774	0.097	Olink	TRUE	FALSE
P08236	0.32	MS	TRUE	FALSE
P08236	0.32	Olink	TRUE	FALSE
Q4G148	1.9	MS	TRUE	TRUE
P13807	0.027	Olink	TRUE	TRUE
P10144	0.00217	Olink	TRUE	TRUE
P16403	19	MS	TRUE	TRUE
P62805	120	MS	TRUE	TRUE
O95479	120	MS	TRUE	TRUE
Q14520	5100	MS	TRUE	TRUE
Q16836	0.83	Olink	TRUE	TRUE
Q16775	2.1	MS	TRUE	FALSE
Q16775	2.1	Olink	TRUE	FALSE
P42357	0.22	MS	TRUE	TRUE
Q9UJM8	0.18	Olink	TRUE	TRUE
P12081	0.24	MS	TRUE	FALSE
P12081	0.24	Olink	TRUE	FALSE
Q8TDQ0	17	MS	TRUE	FALSE
Q8TDQ0	17	Olink	TRUE	FALSE
P69905	18000	MS	TRUE	TRUE
P68871	14000	MS	TRUE	TRUE
P02042	10000	MS	TRUE	TRUE
Q99075	0.118	Olink	TRUE	TRUE
Q6B0K9	0.4	MS	TRUE	TRUE
P09105	0.12	Olink	TRUE	TRUE
P02008	170	Olink	TRUE	TRUE
P14317	0.74	MS	TRUE	FALSE
P14317	0.74	Olink	TRUE	FALSE
Q7Z4H3	0.017	Olink	TRUE	TRUE
P51858	0.93	MS	TRUE	FALSE
P51858	0.93	Olink	TRUE	FALSE
Q9H0R4	0.12	MS	TRUE	TRUE
Q9NRV9	0.42	MS	TRUE	FALSE
Q9NRV9	0.42	Olink	TRUE	FALSE
Q9Y5Z4	0.8	MS	TRUE	TRUE
Q9ULI3	360	MS	TRUE	FALSE
Q9ULI3	360	Olink	TRUE	FALSE
A8MVW5	0.13	MS	TRUE	FALSE
A8MVW5	0.13	Olink	TRUE	FALSE
Q9BQS7	5.9	MS	TRUE	FALSE
Q9BQS7	5.9	Olink	TRUE	FALSE
P06865	16	MS	TRUE	TRUE
P07686	27	MS	TRUE	TRUE
P14210	7.5	MS	TRUE	FALSE
P14210	7.5	Olink	TRUE	FALSE
Q04756	5900	MS	TRUE	FALSE
Q04756	5900	Olink	TRUE	FALSE
Q96JK4	0.087	MS	TRUE	TRUE
P49773	2.1	MS	TRUE	TRUE
Q6ZVN8	0.061	Olink	TRUE	TRUE
P19367	1.7	MS	TRUE	TRUE
P52789	0.094	Olink	TRUE	TRUE
P52790	2.5	MS	TRUE	TRUE
P04439	130	MS	TRUE	FALSE
P04439	130	Olink	TRUE	FALSE
P01889	150	MS	TRUE	TRUE
P10321	180	MS	TRUE	TRUE
P20036	0.27	MS	TRUE	TRUE
P04440	0.61	MS	TRUE	TRUE
P01903	1.6	MS	TRUE	FALSE
P01903	1.6	Olink	TRUE	FALSE
P01911	1.4	MS	TRUE	TRUE
P13747	68	MS	TRUE	FALSE
P13747	68	Olink	TRUE	FALSE
P17693	46	MS	TRUE	TRUE
P08397	6.4	MS	TRUE	FALSE
P08397	6.4	Olink	TRUE	FALSE
Q96RW7	9.8	MS	TRUE	TRUE
Q8NDA2	22	MS	TRUE	FALSE
Q8NDA2	22	Olink	TRUE	FALSE
P35914	0.013	Olink	TRUE	TRUE
Q01581	0.42	Olink	TRUE	TRUE
P09601	0.065	MS	TRUE	FALSE
P09601	0.065	Olink	TRUE	FALSE
P30519	0.004	Olink	TRUE	TRUE
P50135	0.066	Olink	TRUE	TRUE
P22626	7.2	MS	TRUE	TRUE
P51991	0.69	MS	TRUE	TRUE
Q99729	0.27	MS	TRUE	TRUE
Q14103	0.62	MS	TRUE	TRUE
P52597	1.2	MS	TRUE	TRUE
P61978	5.9	MS	TRUE	FALSE
P61978	5.9	Olink	TRUE	FALSE
P52272	0.4	MS	TRUE	TRUE
Q00839	1.4	MS	TRUE	TRUE
Q9BUJ2	0.024	Olink	TRUE	TRUE
P00738	130000	MS	TRUE	TRUE
P37235	0.22	MS	TRUE	FALSE
P37235	0.22	Olink	TRUE	FALSE
P32754	19	MS	TRUE	TRUE
O60760	0.12	MS	TRUE	FALSE
O60760	0.12	Olink	TRUE	FALSE
P05981	25	MS	TRUE	TRUE
P00739	67000	MS	TRUE	TRUE
P00492	8.7	MS	TRUE	TRUE
Q9Y251	11	MS	TRUE	FALSE
Q9Y251	11	Olink	TRUE	FALSE
P02790	230000	MS	TRUE	TRUE
P23327	0.09	Olink	TRUE	TRUE
P04196	34000	MS	TRUE	FALSE
P04196	34000	Olink	TRUE	FALSE
Q86YZ3	1300	MS	TRUE	TRUE
Q53T59	0.011	Olink	TRUE	TRUE
O60243	0.3	MS	TRUE	FALSE
O60243	0.3	Olink	TRUE	FALSE
P28845	0.14	MS	TRUE	FALSE
P28845	0.14	Olink	TRUE	FALSE
Q99714	0.32	MS	TRUE	TRUE
P51659	0.61	MS	TRUE	TRUE
P07900	85	MS	TRUE	TRUE
P08238	70	MS	TRUE	TRUE
P14625	280	MS	TRUE	FALSE
P14625	280	Olink	TRUE	FALSE
P48723	2.8	MS	TRUE	TRUE
P0DMV8	68	MS	TRUE	FALSE
P0DMV8	68	Olink	TRUE	FALSE
P54652	88	Olink	TRUE	TRUE
P34932	14	MS	TRUE	TRUE
P11021	720	MS	TRUE	TRUE
P17066	39	MS	TRUE	TRUE
P11142	190	MS	TRUE	TRUE
P38646	4.9	MS	TRUE	TRUE
P04792	19	MS	TRUE	FALSE
P04792	19	Olink	TRUE	FALSE
O14558	0.26	Olink	TRUE	TRUE
P10809	83	MS	TRUE	TRUE
P98160	1100	MS	TRUE	FALSE
P98160	1100	Olink	TRUE	FALSE
Q92598	1.1	MS	TRUE	TRUE
Q92743	27	MS	TRUE	TRUE
O43464	0.13	Olink	TRUE	TRUE
Q12794	1.3	MS	TRUE	FALSE
Q12794	1.3	Olink	TRUE	FALSE
Q9Y4L1	110	MS	TRUE	FALSE
Q9Y4L1	110	Olink	TRUE	FALSE
Q2TAA2	0.17	MS	TRUE	TRUE
P05362	1200	MS	TRUE	FALSE
P05362	1200	Olink	TRUE	FALSE
P13598	390	MS	TRUE	FALSE
P13598	390	Olink	TRUE	FALSE
P32942	190	MS	TRUE	FALSE
P32942	190	Olink	TRUE	FALSE
Q9UMF0	1.5	MS	TRUE	FALSE
Q9UMF0	1.5	Olink	TRUE	FALSE
O75144	79	MS	TRUE	FALSE
O75144	79	Olink	TRUE	FALSE
P14735	0.23	MS	TRUE	TRUE
O75874	17	MS	TRUE	TRUE
P48735	6	MS	TRUE	TRUE
P22304	12	MS	TRUE	FALSE
P22304	12	Olink	TRUE	FALSE
P35475	0.15	MS	TRUE	FALSE
P35475	0.15	Olink	TRUE	FALSE
P13284	0.14	MS	TRUE	FALSE
P13284	0.14	Olink	TRUE	FALSE
P80217	0.097	MS	TRUE	TRUE
P17181	0.15	MS	TRUE	FALSE
P17181	0.15	Olink	TRUE	FALSE
P48551	1.2	MS	TRUE	TRUE
Q8IU54	0.097	Olink	TRUE	TRUE
P78318	0.022	Olink	TRUE	TRUE
Q8TDY8	37	MS	TRUE	FALSE
Q8TDY8	37	Olink	TRUE	FALSE
P05019	210	MS	TRUE	TRUE
P08069	0.021	Olink	TRUE	TRUE
P01344	820	MS	TRUE	TRUE
O00425	0.019	Olink	TRUE	TRUE
P11717	190	MS	TRUE	FALSE
P11717	190	Olink	TRUE	FALSE
P35858	18000	MS	TRUE	TRUE
P08833	28	MS	TRUE	FALSE
P08833	28	Olink	TRUE	FALSE
P18065	480	MS	TRUE	FALSE
P18065	480	Olink	TRUE	FALSE
P17936	2200	MS	TRUE	FALSE
P17936	2200	Olink	TRUE	FALSE
P22692	280	MS	TRUE	FALSE
P22692	280	Olink	TRUE	FALSE
P24593	240	MS	TRUE	TRUE
P24592	210	MS	TRUE	FALSE
P24592	210	Olink	TRUE	FALSE
Q16270	110	MS	TRUE	FALSE
Q16270	110	Olink	TRUE	FALSE
P01876	96000	MS	TRUE	TRUE
P01877	55000	MS	TRUE	TRUE
P01854	38	MS	TRUE	TRUE
P01857	220000	MS	TRUE	TRUE
P01859	260000	MS	TRUE	TRUE
P01861	170000	MS	TRUE	TRUE
P01871	78000	MS	TRUE	TRUE
A0A0C4DH31	7200	MS	TRUE	TRUE
P23083	6600	MS	TRUE	TRUE
A0A0C4DH33	4400	MS	TRUE	TRUE
A0A0C4DH29	4800	MS	TRUE	TRUE
A0A0A0MS14	1100	MS	TRUE	TRUE
P01743	5700	MS	TRUE	TRUE
P01742	5200	MS	TRUE	TRUE
A0A0B4J1V2	350	MS	TRUE	TRUE
P01817	960	MS	TRUE	TRUE
P01814	620	MS	TRUE	TRUE
A0A0C4DH43	380	MS	TRUE	TRUE
P01762	18000	MS	TRUE	TRUE
P01766	34000	MS	TRUE	TRUE
A0A0B4J1V0	19000	MS	TRUE	TRUE
A0A0C4DH32	2700	MS	TRUE	TRUE
P01772	13000	MS	TRUE	TRUE
A0A0C4DH35	15000	MS	TRUE	TRUE
A0A0C4DH36	3800	MS	TRUE	TRUE
A0A0B4J1X8	6100	MS	TRUE	TRUE
A0A0A0MS15	5500	MS	TRUE	TRUE
A0A075B6Q5	5100	MS	TRUE	TRUE
A0A0J9YX35	2800	MS	TRUE	TRUE
A0A0C4DH42	9400	MS	TRUE	TRUE
P01780	45000	MS	TRUE	TRUE
A0A0B4J1Y9	13000	MS	TRUE	TRUE
A0A0B4J1V6	4100	MS	TRUE	TRUE
A0A0B4J1X5	28000	MS	TRUE	TRUE
A0A0C4DH34	3300	MS	TRUE	TRUE
A0A087WSY4	900	MS	TRUE	TRUE
P06331	7300	MS	TRUE	TRUE
A0A075B6R2	5400	MS	TRUE	TRUE
A0A0J9YXX1	1300	MS	TRUE	TRUE
A0A0C4DH38	5400	MS	TRUE	TRUE
A0A0B4J1U7	1500	MS	TRUE	TRUE
P04430	16000	MS	TRUE	TRUE
P01599	14000	MS	TRUE	TRUE
A0A075B6S5	17000	MS	TRUE	TRUE
P01597	10000	MS	TRUE	TRUE
P01602	14000	MS	TRUE	TRUE
A0A0C4DH67	11000	MS	TRUE	TRUE
P01611	17000	MS	TRUE	TRUE
P01593	7300	MS	TRUE	TRUE
A0A087WSZ0	5000	MS	TRUE	TRUE
P06310	9600	MS	TRUE	TRUE
A0A075B6R9	960	MS	TRUE	TRUE
P01615	4200	MS	TRUE	TRUE
A0A075B6S2	2500	MS	TRUE	TRUE
A0A075B6S6	3000	MS	TRUE	TRUE
P01614	1700	MS	TRUE	TRUE
P04433	31000	MS	TRUE	TRUE
P01619	36000	MS	TRUE	TRUE
A0A075B6H7	1900	MS	TRUE	TRUE
A0A087WSY6	7200	MS	TRUE	TRUE
A0A0C4DH25	16000	MS	TRUE	TRUE
P06312	18000	MS	TRUE	TRUE
P06315	6.6	MS	TRUE	TRUE
A0A0A0MT36	410	MS	TRUE	TRUE
P15814	35000	MS	TRUE	TRUE
B9A064	42000	MS	TRUE	TRUE
A6NGN9	0.0087	Olink	TRUE	TRUE
A0A0B4J1U3	1500	MS	TRUE	TRUE
P01703	4000	MS	TRUE	TRUE
P01699	7000	MS	TRUE	TRUE
P01701	3000	MS	TRUE	TRUE
P01706	2400	MS	TRUE	TRUE
P01709	2900	MS	TRUE	TRUE
P01715	5100	MS	TRUE	TRUE
A0A075B6K4	3200	MS	TRUE	TRUE
P01714	1700	MS	TRUE	TRUE
P80748	9500	MS	TRUE	TRUE
P01717	6100	MS	TRUE	TRUE
A0A075B6I1	130	MS	TRUE	TRUE
A0A075B6H9	640	MS	TRUE	TRUE
P01721	2800	MS	TRUE	TRUE
A0A075B6I9	760	MS	TRUE	TRUE
A0A075B6I0	1100	MS	TRUE	TRUE
A0A0B4J1Y8	150	MS	TRUE	TRUE
Q6WRI0	0.25	MS	TRUE	TRUE
Q96ID5	0.014	Olink	TRUE	TRUE
Q969P0	3.5	MS	TRUE	FALSE
Q969P0	3.5	Olink	TRUE	FALSE
Q14623	11	MS	TRUE	TRUE
P22301	0.00567	Olink	TRUE	TRUE
Q08334	0.76	MS	TRUE	FALSE
Q08334	0.76	Olink	TRUE	FALSE
P20809	0.0348	Olink	TRUE	TRUE
P29460	0.14	Olink	TRUE	TRUE
P35225	0.04	Olink	TRUE	TRUE
P78552	11	MS	TRUE	FALSE
P78552	11	Olink	TRUE	FALSE
P40933	0.182	Olink	TRUE	TRUE
Q14005	0.0042	Olink	TRUE	TRUE
Q16552	0.00992	Olink	TRUE	TRUE
Q9P0M4	0.0305	Olink	TRUE	TRUE
Q8TAD2	0.025	Olink	TRUE	TRUE
Q96PD4	0.03	Olink	TRUE	TRUE
Q96F46	0.059	MS	TRUE	FALSE
Q96F46	0.059	Olink	TRUE	FALSE
Q14116	0.013	MS	TRUE	FALSE
Q14116	0.013	Olink	TRUE	FALSE
O95998	7.9	MS	TRUE	FALSE
O95998	7.9	Olink	TRUE	FALSE
Q9UHD0	0.172	Olink	TRUE	TRUE
P01583	0.0108	Olink	TRUE	TRUE
P01584	0.00233	Olink	TRUE	TRUE
P14778	0.87	MS	TRUE	FALSE
P14778	0.87	Olink	TRUE	FALSE
P27930	21	MS	TRUE	FALSE
P27930	21	Olink	TRUE	FALSE
Q9NPH3	240	MS	TRUE	FALSE
Q9NPH3	240	Olink	TRUE	FALSE
Q01638	4.5	MS	TRUE	FALSE
Q01638	4.5	Olink	TRUE	FALSE
P18510	0.83	MS	TRUE	FALSE
P18510	0.83	Olink	TRUE	FALSE
Q9NYY1	0.109	Olink	TRUE	TRUE
Q9GZX6	0.0869	Olink	TRUE	TRUE
Q13007	0.14	Olink	TRUE	TRUE
Q9H293	0.035	Olink	TRUE	TRUE
Q6UWB1	2.4	MS	TRUE	TRUE
P01589	0.27	Olink	TRUE	TRUE
P31785	0.049	Olink	TRUE	TRUE
P08700	0.0178	Olink	TRUE	TRUE
Q6EBC2	0.0378	Olink	TRUE	TRUE
P24001	0.0461	Olink	TRUE	TRUE
Q6ZMJ4	0.0571	Olink	TRUE	TRUE
Q9UHA7	0.249	Olink	TRUE	TRUE
Q9NZH8	0.028	Olink	TRUE	TRUE
P05112	0.0136	Olink	TRUE	TRUE
P24394	0.059	Olink	TRUE	TRUE
P05113	0.00413	Olink	TRUE	TRUE
Q01344	7.7	MS	TRUE	FALSE
Q01344	7.7	Olink	TRUE	FALSE
P05231	0.091	Olink	TRUE	TRUE
P08887	19	MS	TRUE	FALSE
P08887	19	Olink	TRUE	FALSE
P40189	110	MS	TRUE	FALSE
P40189	110	Olink	TRUE	FALSE
P13232	0.0607	Olink	TRUE	TRUE
P16871	0.36	MS	TRUE	FALSE
P16871	0.36	Olink	TRUE	FALSE
P15248	0.011	Olink	TRUE	TRUE
Q12905	2.4	MS	TRUE	TRUE
Q12906	1.9	MS	TRUE	TRUE
Q13418	29	MS	TRUE	TRUE
Q16891	0.1	Olink	TRUE	TRUE
P29218	0.42	Olink	TRUE	TRUE
P0DMQ5	0.06	MS	TRUE	TRUE
Q27J81	1.5	MS	TRUE	TRUE
P09529	0.057	MS	TRUE	FALSE
P09529	0.057	Olink	TRUE	FALSE
P55103	23	MS	TRUE	FALSE
P55103	23	Olink	TRUE	FALSE
P58166	3.2	MS	TRUE	TRUE
P49441	0.065	Olink	TRUE	TRUE
P32019	0.02	MS	TRUE	TRUE
Q92835	1.8	Olink	TRUE	TRUE
P51460	0.566	Olink	TRUE	TRUE
Q9Y5Q6	38.5	Olink	TRUE	TRUE
P06213	0.14	MS	TRUE	FALSE
P06213	0.14	Olink	TRUE	FALSE
[truncated: 2,012 more rows]

## Sheet: 2F
Platform	UniProt	N.Missing	Perc.Missing	OlinkID	Blood.conc.ngmL	Interval
MS	P05156	0	0		14000	0
MS	P01024	0	0		220000	0
MS	P02647	0	0		130000	0
MS	P04114	0	0		210000	0
MS	P00451	0	0		27	0
MS	P02790	0	0		230000	0
MS	P07225	0	0		8100	0
MS	P00352	0	0		58	0
MS	P08603	0	0		130000	0
MS	P20742	0	0		26000	0
MS	P02787	0	0		130000	0
MS	P02760	0	0		40000	0
MS	P00450	0	0		370000	0
MS	P35527	0	0		15000	0
MS	P19823	0	0		52000	0
MS	P54802	0	0		160	0
MS	P13647	0	0		2900	0
MS	P00734	0	0		54000	0
MS	P12259	0	0		9400	0
MS	P02768	0	0		40000000	0
MS	P02765	0	0		110000	0
MS	P01011	0	0		130000	0
MS	P01008	0	0		110000	0
MS	P04275	0	0		5000	0
MS	P19652	0	0		29000	0
MS	P00747	0	0		54000	0
MS	P00751	0	0		110000	0
MS	P01023	0	0		270000	0
MS	P05546	0	0		40000	0
MS	P06727	0	0		66000	0
MS	P02766	0	0		80000	0
MS	P02652	0	0		60000	0
MS	P06396	0	0		150000	0
MS	P07358	0	0		10000	0
MS	P02748	0	0		48000	0
MS	P00746	0	0		2700	0
MS	P02786	0	0		73	0
MS	P02749	0	0		54000	0
MS	P08185	0	0		22000	0
MS	P07357	0	0		10000	0
MS	P36955	0	0		25000	0
MS	P19827	0	0		95000	0
MS	P10643	0	0		35000	0
MS	P07451	0	0		40	0
MS	P04003	0	0		33000	0
MS	P29622	0	0		11000	0
MS	O75636	0	0		8700	0
MS	P35542	0	0		19000	0
MS	Q04756	0	0		5900	0
MS	P25311	0	0		46000	0
MS	P0C0L5	0	0		200000	0
MS	P01019	0	0		48000	0
MS	P00491	0	0		57	0
MS	P43652	0	0		15000	0
MS	P22792	0	0		17000	0
MS	Q12905	0	0		2.4	0
MS	P01031	0	0		41000	0
MS	P02675	0	0		130000	0
MS	P18669	0	0		78	0
MS	P02753	0	0		120000	0
MS	P13671	0	0		13000	0
MS	P01009	0	0		180000	0
MS	Q07075	0	0		49	0
MS	P61769	0	0		1300	0
MS	P05451	0	0		48	0
MS	Q9UK55	0	0		3200	0
MS	P27169	0	0		13000	0
MS	Q9Y490	0	0		1400	0
MS	Q9UKZ9	12	13.6364		1.3	(0-25]
MS	P02649	0	0		23000	0
MS	Q15848	0	0		810	0
MS	Q16706	0	0		98	0
MS	P62805	55	62.5		120	(50-75]
MS	P04217	0	0		72000	0
MS	Q96QR1	0	0		5.5	0
MS	Q08380	0	0		4600	0
MS	Q9P232	0	0		75	0
MS	P09871	0	0		20000	0
MS	P00488	0	0		2200	0
MS	P07988	0	0		36	0
MS	P15121	0	0		1.5	0
MS	O43866	0	0		3800	0
MS	P05362	0	0		1200	0
MS	P33908	0	0		370	0
MS	Q04446	0	0		7.5	0
MS	P05543	0	0		18000	0
MS	P09211	0	0		57	0
MS	P01034	0	0		1800	0
MS	P07360	0	0		3600	0
MS	Q9HCU0	0	0		30	0
MS	P02741	0	0		3900	0
MS	Q04695	0	0		570	0
MS	P23142	0	0		12000	0
MS	P03952	0	0		7400	0
MS	P05060	0	0		6.8	0
MS	P00742	0	0		7900	0
MS	P05160	0	0		4900	0
MS	P18065	0	0		480	0
MS	Q9UM47	0	0		40	0
MS	Q96S96	0	0		110	0
MS	P98160	0	0		1100	0
MS	P35555	0	0		320	0
MS	P04196	0	0		34000	0
MS	P69905	0	0		18000	0
MS	P02750	0	0		26000	0
MS	P50552	0	0		32	0
MS	P07942	0	0		190	0
MS	P05062	0	0		410	0
MS	P04264	0	0		23000	0
MS	P02763	0	0		45000	0
MS	P05107	0	0		5	0
MS	P51884	0	0		21000	0
MS	P04066	0	0		51	0
MS	P26038	0	0		160	0
MS	P15169	0	0		9500	0
MS	P35908	0	0		6900	0
MS	P80108	0	0		2800	0
MS	P01859	0	0		260000	0
MS	Q96IY4	0	0		6100	0
MS	P08519	0	0		15000	0
MS	P00748	0	0		7400	0
MS	P02452	0	0		89	0
MS	P05452	0	0		16000	0
MS	P13645	0	0		13000	0
MS	O95445	0	0		5000	0
MS	P06703	0	0		4.8	0
MS	P07998	0	0		640	0
MS	Q07954	0	0		230	0
MS	P02775	0	0		4600	0
MS	Q8WWQ8	0	0		0.67	0
MS	P04180	0	0		3500	0
MS	P12429	0	0		6.7	0
MS	P02144	0	0		87	0
MS	P04004	0	0		37000	0
MS	P23528	0	0		250	0
MS	P02743	0	0		23000	0
MS	P13796	0	0		1300	0
MS	P35443	0	0		890	0
MS	P01857	0	0		220000	0
MS	P11717	0	0		190	0
MS	Q9NZP8	0	0		8800	0
MS	P09172	0	0		1000	0
MS	P01042	0	0		49000	0
MS	Q15582	0	0		1300	0
MS	Q6UXB8	0	0		1900	0
MS	P30041	0	0		91	0
MS	Q13093	0	0		180	0
MS	P48740	0	0		1900	0
MS	P24592	0	0		210	0
MS	P02654	0	0		11000	0
MS	P06681	0	0		24000	0
MS	P01033	0	0		270	0
MS	P13489	0	0		26	0
MS	P05090	0	0		46000	0
MS	P01876	0	0		96000	0
MS	Q9H4A4	0	0		7.2	0
MS	O00462	0	0		16	0
MS	P34932	0	0		14	0
MS	P08648	0	0		23	0
MS	Q14517	0	0		14	0
MS	P02655	0	0		27000	0
MS	P06702	0	0		950	0
MS	P0DJI8	0	0		6300	0
MS	Q15404	0	0		38	0
MS	Q96KN2	0	0		2200	0
MS	P07686	0	0		27	0
MS	P16930	0	0		140	0
MS	O94919	0	0		6.5	0
MS	P09619	0	0		24	0
MS	P14550	0	0		6.2	0
MS	P21399	0	0		9.3	0
MS	Q92820	0	0		780	0
MS	P61981	0	0		81	0
MS	P07858	0	0		77	0
MS	P06276	0	0		5500	0
MS	Q9Y5C1	0	0		88	0
MS	P41222	0	0		1500	0
MS	P04040	0	0		570	0
MS	P07737	0	0		620	0
MS	P43121	0	0		1000	0
MS	P11226	0	0		1400	0
MS	P15144	0	0		840	0
MS	Q12866	0	0		36	0
MS	P00492	0	0		8.7	0
MS	Q86SF2	0	0		6.5	0
MS	O75339	0	0		9.7	0
MS	P04156	0	0		5.2	0
MS	P28066	0	0		16	0
MS	Q9HC84	0	0		7.3	0
MS	Q8IUL8	0	0		22	0
MS	Q9BXR6	0	0		1900	0
MS	O75356	0	0		5.8	0
MS	Q9UJJ9	0	0		310	0
MS	P32119	0	0		670	0
MS	P30043	0	0		310	0
MS	O95497	0	0		550	0
MS	P00915	0	0		3400	0
MS	P04632	0	0		9.3	0
MS	P01854	54	61.3636		38	(50-75]
MS	Q86TH1	0	0		120	0
MS	Q13790	0	0		1300	0
MS	P23284	0	0		31	0
MS	P62826	0	0		3.7	0
MS	P05109	0	0		270	0
MS	Q12907	0	0		72	0
MS	P55056	0	0		810	0
MS	Q9Y646	0	0		36	0
MS	Q5JS37	12	13.6364		0.44	(0-25]
MS	P07359	0	0		1100	0
MS	P80511	12	13.6364		5.8	(0-25]
MS	Q13867	0	0		33	0
MS	P01877	0	0		55000	0
MS	O00187	0	0		690	0
MS	P24043	0	0		56	0
MS	P16109	0	0		300	0
MS	P61158	0	0		26	0
MS	P02792	0	0		100	0
MS	Q6EMK4	0	0		1300	0
MS	P22352	0	0		4200	0
MS	Q9Y696	0	0		7.4	0
MS	P52565	0	0		25	0
MS	Q86UD1	0	0		78	0
MS	P14923	0	0		59	0
MS	P45877	0	0		3.1	0
MS	P08571	0	0		5800	0
MS	Q9UGM5	0	0		3000	0
MS	P56199	0	0		17	0
MS	P09486	0	0		250	0
MS	P27487	0	0		160	0
MS	Q15942	0	0		140	0
MS	P20827	0	0		2.1	0
MS	Q9Y2V2	14	15.9091		0.17	(0-25]
MS	P00918	0	0		450	0
MS	Q01469	0	0		11	0
MS	O15230	10	11.3636		2.9	(0-25]
MS	O00299	0	0		39	0
MS	Q06830	0	0		110	0
MS	Q8NFL0	0	0		1.9	0
MS	O75131	46	52.2727		0.17	(50-75]
MS	Q96CX2	0	0		14	0
MS	Q9BYE9	0	0		15	0
MS	P01160	0	0		1	0
MS	P05154	0	0		1900	0
MS	P08567	0	0		330	0
MS	P17050	8	9.09091		2	(0-25]
MS	P30101	0	0		160	0
MS	Q9Y287	0	0		2.8	0
MS	P52888	22	25		2.3	(0-25]
MS	A0A0J9YXX1	0	0		1300	0
MS	P07996	0	0		5400	0
MS	O75051	26	29.5455		6	(25-50]
MS	P02656	0	0		27000	0
MS	Q00796	40	45.4545		2.6	(25-50]
MS	P53634	0	0		18	0
MS	P01861	0	0		170000	0
MS	O95747	12	13.6364		0.23	(0-25]
MS	O60279	0	0		11	0
MS	P17987	12	13.6364		3.4	(0-25]
MS	P02794	23	26.1364		4	(25-50]
MS	P41240	36	40.9091		0.78	(25-50]
MS	O15145	0	0		4.2	0
MS	P01762	12	13.6364		18000	(0-25]
MS	P49773	0	0		2.1	0
MS	P07237	0	0		98	0
MS	P18428	0	0		1900	0
MS	P36980	0	0		4900	0
MS	P04083	0	0		1200	0
MS	P07195	0	0		430	0
MS	P13598	0	0		390	0
MS	P68871	0	0		14000	0
MS	P61970	0	0		2.7	0
MS	O75874	0	0		17	0
MS	Q9UFP1	22	25		0.35	(0-25]
MS	Q15113	0	0		740	0
MS	Q86U17	0	0		160	0
MS	Q04917	0	0		64	0
MS	Q86YZ3	67	76.1364		1300	(75-100]
MS	Q9Y5Y7	0	0		1700	0
MS	Q9H4M9	0	0		8.2	0
MS	P10768	0	0		12	0
MS	P28906	0	0		43	0
MS	P49908	0	0		1500	0
MS	Q6UWV6	26	29.5455		0.26	(25-50]
MS	Q6P988	36	40.9091		1	(25-50]
MS	P21266	12	13.6364		0.76	(0-25]
MS	P33151	0	0		1100	0
MS	P21291	0	0		10	0
MS	P07339	0	0		280	0
MS	P01833	0	0		730	0
MS	Q9UBG0	0	0		34	0
MS	Q06323	0	0		7.7	0
MS	P15907	0	0		3.1	0
MS	O14798	66	75		1.2	(50-75]
MS	Q4LDE5	0	0		150	0
MS	P24593	0	0		240	0
MS	P11021	0	0		720	0
MS	Q10471	0	0		13	0
MS	O00244	22	25		0.34	(0-25]
MS	P24298	0	0		17	0
MS	P11150	0	0		16	0
MS	P35237	0	0		3.9	0
MS	P08779	0	0		1300	0
MS	Q96EE4	0	0		22	0
MS	P08670	0	0		42	0
MS	Q9BS26	0	0		6.2	0
MS	Q9UKU6	0	0		5	0
MS	Q16394	0	0		15	0
MS	P31150	0	0		34	0
MS	P14778	0	0		0.87	0
MS	Q99983	0	0		23	0
MS	Q15166	0	0		450	0
MS	Q9HDC9	0	0		86	0
MS	Q09666	24	27.2727		64	(25-50]
MS	P55145	0	0		8.6	0
MS	Q8TDL5	0	0		2.3	0
MS	Q9H8L6	0	0		51	0
MS	O15144	0	0		7.8	0
MS	Q92187	12	13.6364		1.1	(0-25]
MS	P52566	0	0		60	0
MS	O95336	12	13.6364		7.5	(0-25]
MS	P08697	0	0		47000	0
MS	P02533	0	0		1400	0
MS	P42574	0	0		0.19	0
MS	P27797	0	0		170	0
MS	P20774	0	0		96	0
MS	P07738	0	0		64	0
MS	A0A0B4J1U7	0	0		1500	0
MS	Q13103	0	0		290	0
MS	P11597	0	0		200	0
MS	O15394	0	0		81	0
MS	Q6UVK1	0	0		51	0
MS	O43895	0	0		10	0
MS	O15143	0	0		14	0
MS	P13667	0	0		20	0
MS	O00391	0	0		1800	0
MS	Q99497	0	0		36	0
MS	Q96BZ4	0	0		4.8	0
MS	Q9NPG4	0	0		20	0
MS	P08238	0	0		70	0
MS	Q8NBP7	0	0		320	0
MS	Q86WI1	0	0		17	0
MS	Q9UGT4	0	0		4.5	0
MS	P12109	0	0		170	0
MS	P32942	0	0		190	0
MS	P27918	0	0		4000	0
MS	P06132	0	0		3.1	0
MS	P07437	0	0		160	0
MS	P07476	0	0		6.6	0
MS	P26447	0	0		9.3	0
MS	P50395	0	0		56	0
MS	P06744	0	0		67	0
MS	P48643	0	0		1.5	0
MS	Q14126	0	0		130	0
MS	Q99574	46	52.2727		0.38	(50-75]
MS	Q93070	0	0		8.8	0
MS	P03950	0	0		260	0
MS	O43505	0	0		46	0
MS	P08833	10	11.3636		28	(0-25]
MS	O75503	0	0		0.49	0
MS	Q08830	0	0		81	0
MS	P10645	0	0		74	0
MS	Q09328	0	0		0.6	0
MS	P07203	0	0		3.8	0
MS	Q9HBR0	0	0		56	0
MS	P49720	0	0		14	0
MS	P12104	52	59.0909		0.39	(50-75]
MS	P34096	0	0		59	0
MS	P02745	0	0		2700	0
MS	P17900	0	0		14	0
MS	P13639	12	13.6364		19	(0-25]
MS	P14780	0	0		61	0
MS	Q6UX71	0	0		380	0
MS	Q6WRI0	63	71.5909		0.25	(50-75]
MS	P36222	0	0		110	0
MS	P00966	43	48.8636		4.1	(25-50]
MS	P01591	0	0		2400	0
MS	Q9BYJ0	0	0		17	0
MS	P55774	0	0		1.9	0
MS	Q13201	0	0		210	0
MS	P22413	0	0		2.8	0
MS	P08758	0	0		5.9	0
MS	P11684	0	0		8.9	0
MS	Q14118	0	0		63	0
MS	Q7LGC8	0	0		1.3	0
MS	Q9UJC5	0	0		2.6	0
MS	P00738	0	0		130000	0
MS	P01780	0	0		45000	0
MS	Q99972	0	0		21	0
MS	P61106	0	0		3.7	0
MS	Q02413	0	0		100	0
MS	Q9UBX5	0	0		12	0
MS	O60234	0	0		2.5	0
MS	P22897	0	0		140	0
MS	P48506	0	0		6	0
MS	Q8WWZ8	0	0		70	0
MS	P14625	0	0		280	0
MS	Q3ZCW2	0	0		5.2	0
MS	P40197	0	0		280	0
MS	Q9UNN8	0	0		530	0
MS	Q9H4B7	0	0		90	0
MS	Q9UBP4	0	0		20	0
MS	P99999	0	0		100	0
MS	Q99969	0	0		260	0
MS	P63104	0	0		360	0
MS	O43396	0	0		2.2	0
MS	P07602	0	0		62	0
MS	O14980	12	13.6364		0.3	(0-25]
MS	P04075	0	0		500	0
MS	Q8NCC3	0	0		55	0
MS	Q9H299	0	0		50	0
MS	Q92626	0	0		7.3	0
MS	Q03591	0	0		16000	0
MS	O95810	0	0		110	0
MS	O00151	0	0		83	0
MS	P35590	0	0		59	0
MS	Q13449	0	0		84	0
MS	Q96J42	0	0		23	0
MS	Q7Z7M8	0	0		34	0
MS	A0A0C4DH67	0	0		11000	0
MS	Q9BXX0	48	54.5455		1.1	(50-75]
MS	P08294	0	0		390	0
MS	Q9UKK9	10	11.3636		1.7	(0-25]
MS	P61626	0	0		990	0
MS	O15031	0	0		55	0
MS	Q9NP84	48	54.5455		0.59	(50-75]
MS	Q8TDY8	0	0		37	0
MS	O75976	0	0		2.5	0
MS	Q07960	0	0		7.4	0
MS	Q01995	0	0		3.9	0
MS	P12814	30	34.0909		260	(25-50]
MS	Q14019	0	0		14	0
MS	Q9NSC7	0	0		2.8	0
MS	Q8NCL4	0	0		3.8	0
MS	P17980	13	14.7727		0.24	(0-25]
MS	P16035	0	0		82	0
MS	Q9NZT1	0	0		29	0
MS	P16581	0	0		120	0
MS	Q6Q788	0	0		15	0
MS	Q92673	0	0		1.5	0
MS	Q14165	24	27.2727		3.7	(25-50]
MS	P27930	0	0		21	0
MS	O95897	0	0		4.1	0
MS	Q92484	0	0		16	0
MS	P11047	0	0		85	0
MS	Q9Y4L1	0	0		110	0
MS	Q96MK3	0	0		14	0
MS	Q13200	0	0		0.29	0
MS	A0A1B0GTC6	71	80.6818		1.7	(75-100]
MS	Q92743	0	0		27	0
MS	P11142	0	0		190	0
MS	O75629	0	0		0.5	0
MS	Q8NBF2	12	13.6364		0.25	(0-25]
MS	P16444	10	11.3636		0.24	(0-25]
MS	O14960	0	0		4	0
MS	Q96EG1	0	0		1.7	0
MS	Q96FW1	0	0		0.86	0
MS	P01721	12	13.6364		2800	(0-25]
MS	P35247	0	0		5.3	0
MS	Q04721	0	0		95	0
MS	P62258	0	0		100	0
MS	Q15465	0	0		2.4	0
MS	P55268	0	0		21	0
MS	P24387	0	0		47	0
MS	P18850	0	0		26	0
MS	P17301	0	0		29	0
MS	P30086	0	0		39	0
MS	Q9NRB3	0	0		0.86	0
MS	Q99674	12	13.6364		5.1	(0-25]
MS	Q96DG6	51	57.9545		0.31	(50-75]
MS	O75083	0	0		75	0
MS	P23435	14	15.9091		4.4	(0-25]
MS	Q9Y617	12	13.6364		2.4	(0-25]
MS	Q9NZN3	0	0		12	0
MS	Q13162	12	13.6364		3	(0-25]
MS	P55072	0	0		82	0
MS	P17174	0	0		76	0
MS	P01743	12	13.6364		5700	(0-25]
MS	Q14314	0	0		19	0
MS	P07477	0	0		57000	0
MS	P31944	0	0		5.8	0
MS	P55103	0	0		23	0
MS	P12273	0	0		93	0
MS	Q8NBS9	0	0		6.3	0
MS	Q16819	34	38.6364		1.1	(25-50]
MS	Q9HBW9	0	0		4.7	0
MS	P61916	0	0		31	0
MS	P47755	0	0		5	0
MS	Q06141	24	27.2727		14	(25-50]
MS	P62937	0	0		210	0
MS	Q9NY65	0	0		100	0
MS	Q96AP7	0	0		42	0
MS	O95274	0	0		9.9	0
MS	P06858	22	25		45	(0-25]
MS	P01701	8	9.09091		3000	(0-25]
MS	O75368	0	0		12	0
MS	Q8IWV2	0	0		110	0
MS	Q12864	12	13.6364		7	(0-25]
MS	Q53H82	75	85.2273		0.033	(75-100]
MS	Q9BUN1	0	0		44	0
MS	A0A0C4DH35	0	0		15000	0
MS	Q9NSB2	63	71.5909		50	(50-75]
MS	Q9BR76	0	0		1.4	0
MS	Q6GTS8	0	0		2.8	0
MS	Q9NPY3	0	0		330	0
MS	P30153	0	0		1.5	0
MS	Q02818	0	0		35	0
MS	P01714	10	11.3636		1700	(0-25]
MS	Q9UHL4	0	0		2.2	0
MS	Q8WWA0	0	0		4.7	0
MS	P08254	0	0		0.31	0
MS	P28482	37	42.0455		0.17	(25-50]
MS	P58546	0	0		16	0
MS	P01040	0	0		15	0
MS	O95967	0	0		4.8	0
MS	P60900	0	0		18	0
MS	P00740	0	0		5400	0
MS	O00584	0	0		10	0
MS	Q8N3T6	0	0		89	0
MS	Q96G03	0	0		2.1	0
MS	P24158	12	13.6364		0.66	(0-25]
MS	Q14515	0	0		430	0
MS	Q9Y6Z7	0	0		66	0
MS	A0A0C4DH43	0	0		380	0
MS	Q8WVN6	0	0		24	0
MS	P06312	0	0		18000	0
MS	P09972	0	0		110	0
MS	P00568	0	0		20	0
MS	Q02747	0	0		11	0
MS	Q969H8	0	0		2.7	0
MS	Q8WUA8	0	0		3.4	0
MS	P07384	0	0		15	0
MS	Q9UBQ6	0	0		53	0
MS	Q9NS98	0	0		4.6	0
MS	P26992	0	0		32	0
MS	Q13797	12	13.6364		0.37	(0-25]
MS	Q14623	0	0		11	0
MS	Q9NS71	0	0		17	0
MS	P49327	12	13.6364		2.5	(0-25]
MS	P00441	0	0		52	0
MS	A0A0A0MS14	10	11.3636		1100	(0-25]
MS	Q9UBR2	0	0		58	0
MS	P01137	0	0		1.29	0
MS	P42702	66	75		0.16	(50-75]
MS	P58166	26	29.5455		3.2	(25-50]
MS	O75347	0	0		3.2	0
MS	P01236	31	35.2273		3.6	(25-50]
MS	P06865	0	0		16	0
MS	Q01459	0	0		260	0
MS	Q10469	0	0		3.4	0
MS	Q92530	38	43.1818		0.36	(25-50]
MS	P48147	0	0		1.8	0
MS	P04216	0	0		6.8	0
MS	P31415	71	80.6818		4.8	(75-100]
MS	P62333	26	29.5455		0.39	(25-50]
MS	P46940	45	51.1364		1.8	(50-75]
MS	Q9UQP3	0	0		29	0
MS	P49257	0	0		14	0
MS	P15085	0	0		92	0
MS	P02538	8	9.09091		3400	(0-25]
MS	P0DJI9	0	0		5200	0
MS	P41226	0	0		1	0
MS	Q7Z3B1	0	0		190	0
MS	Q96KG7	0	0		42	0
MS	P06733	0	0		340	0
MS	Q8NI99	0	0		44	0
MS	Q6ZRP7	0	0		7	0
MS	O60925	67	76.1364		0.0063	(75-100]
MS	P29144	12	13.6364		0.48	(0-25]
MS	P14174	0	0		3.4	0
MS	Q8WXD2	0	0		4.2	0
MS	P15814	8	9.09091		35000	(0-25]
MS	P51580	80	90.9091		0.02	(75-100]
MS	P49591	0	0		0.51	0
MS	Q12884	0	0		70	0
MS	O14672	0	0		0.67	0
MS	A0A0A0MS15	0	0		5500	0
MS	Q9Y274	0	0		3.9	0
MS	P31146	0	0		52	0
MS	A0A0B4J1V2	0	0		350	0
MS	P52907	0	0		15	0
MS	P50895	0	0		13	0
MS	P20036	0	0		0.27	0
MS	P01709	0	0		2900	0
MS	P68371	12	13.6364		120	(0-25]
MS	Q9Y5X9	0	0		1.2	0
MS	P05198	46	52.2727		0.14	(50-75]
MS	P06732	0	0		110	0
MS	P48163	0	0		3.2	0
MS	Q5XKE5	75	85.2273		1300	(75-100]
MS	O14498	0	0		74	0
MS	P09093	58	65.9091		0.34	(50-75]
MS	P03951	0	0		2800	0
MS	Q9H3S1	0	0		3.3	0
MS	P52790	57	64.7727		2.5	(50-75]
MS	P09529	18	20.4545		0.057	(0-25]
MS	P13693	0	0		2.8	0
MS	Q15691	0	0		10	0
MS	Q15485	0	0		910	0
MS	P98066	20	22.7273		0.35	(0-25]
MS	Q8WUM4	0	0		4.5	0
MS	Q9UHG3	0	0		410	0
MS	P55000	12	13.6364		3.7	(0-25]
MS	A0A075B6I9	0	0		760	0
MS	Q86UN3	0	0		22	0
MS	A0A0B4J1Y9	0	0		13000	0
MS	O14786	0	0		560	0
MS	Q6PCE3	22	25		0.088	(0-25]
MS	P07333	0	0		960	0
MS	P14384	0	0		5	0
MS	P15924	0	0		110	0
MS	Q15904	0	0		0.41	0
MS	P04406	0	0		1100	0
MS	Q86T13	53	60.2273		2.3	(50-75]
MS	P02747	0	0		3000	0
MS	P17927	0	0		69	0
MS	P04792	0	0		19	0
MS	Q9UBX1	0	0		8.8	0
MS	Q9Y5Z4	12	13.6364		0.8	(0-25]
MS	O00602	0	0		27	0
MS	P02776	0	0		3100	0
MS	P46109	0	0		1.8	0
MS	Q9UBQ7	26	29.5455		2.2	(25-50]
MS	A1L4H1	0	0		88	0
MS	Q03403	36	40.9091		0.62	(25-50]
MS	P30740	0	0		35	0
MS	P06310	0	0		9600	0
MS	P53004	0	0		1.9	0
MS	P49913	0	0		22	0
MS	Q7Z5L0	9	10.2273		14	(0-25]
MS	Q9H3G5	0	0		0.77	0
MS	P37235	0	0		0.22	0
MS	P61026	0	0		4.6	0
MS	P56202	45	51.1364		0.32	(50-75]
MS	Q96PL1	0	0		0.23	0
MS	P16152	0	0		8.7	0
MS	P21926	0	0		2.8	0
MS	Q6UWW8	12	13.6364		0.63	(0-25]
MS	Q9NX62	0	0		0.33	0
MS	P43034	12	13.6364		1.6	(0-25]
MS	Q16627	0	0		26	0
MS	Q9BUD6	0	0		2	0
MS	P42785	0	0		32	0
MS	P09467	0	0		17	0
MS	P36959	0	0		1.1	0
MS	P67936	0	0		500	0
MS	Q5D862	0	0		47	0
MS	Q9NZK5	0	0		53	0
MS	Q9BTY2	0	0		86	0
MS	Q9P1F3	0	0		5.3	0
MS	Q9UHI8	0	0		2.8	0
MS	P08253	0	0		190	0
MS	Q9NZ53	33	37.5		0.044	(25-50]
MS	Q6IBS0	0	0		4	0
MS	Q7Z7M9	0	0		1.7	0
MS	P54764	0	0		14	0
MS	Q9NY15	0	0		52	0
MS	Q9HCB6	0	0		73	0
MS	P47756	0	0		9	0
MS	Q7Z7G0	0	0		330	0
MS	P25787	0	0		36	0
MS	P48637	0	0		31	0
MS	O95373	36	40.9091		0.26	(25-50]
MS	Q15365	12	13.6364		2.3	(0-25]
MS	Q7L5N1	26	29.5455		0.089	(25-50]
MS	Q13508	0	0		33	0
MS	P16083	38	43.1818		7.2	(25-50]
MS	Q12841	0	0		34	0
MS	A0A087WSZ0	14	15.9091		5000	(0-25]
MS	O14656	0	0		0.011	0
MS	A0A0C4DH29	0	0		4800	0
MS	Q92905	48	54.5455		0.032	(50-75]
MS	P54577	0	0		1	0
MS	Q9H4G4	0	0		17	0
MS	Q13576	14	15.9091		2	(0-25]
MS	Q6UX06	63	71.5909		0.47	(50-75]
MS	P09668	0	0		10	0
MS	P01602	0	0		14000	0
MS	P08123	0	0		26	0
MS	P01817	0	0		960	0
MS	Q9UBG3	58	65.9091		0.54	(50-75]
MS	Q07654	0	0		4.8	0
MS	Q9UK05	0	0		1.1	0
MS	P35579	0	0		660	0
MS	P11216	0	0		15	0
MS	P24534	0	0		0.75	0
MS	O00461	34	38.6364		1.4	(25-50]
MS	Q9ULI3	0	0		360	0
MS	Q7Z4R8	0	0		0.6	0
MS	O75326	0	0		24	0
MS	Q9UL46	0	0		4.5	0
MS	Q92520	0	0		32	0
MS	P26842	56	63.6364		0.11	(50-75]
MS	P31949	0	0		5	0
MS	Q99439	0	0		8	0
MS	P31323	26	29.5455		0.26	(25-50]
MS	P61586	0	0		1.6	0
MS	P22894	20	22.7273		1.3	(0-25]
MS	Q9Y4D7	0	0		77	0
MS	Q13418	0	0		29	0
MS	P22692	0	0		280	0
MS	O43639	38	43.1818		0.23	(25-50]
MS	Q6UWP8	0	0		310	0
MS	Q86VP6	0	0		5.4	0
MS	P01871	0	0		78000	0
MS	Q96CN7	14	15.9091		1.6	(0-25]
MS	O95980	0	0		47	0
MS	P01715	12	13.6364		5100	(0-25]
MS	P48052	58	65.9091		1	(50-75]
MS	O75509	53	60.2273		1.3	(50-75]
MS	Q9BQ51	52	59.0909		16	(50-75]
MS	Q7L576	26	29.5455		0.95	(25-50]
MS	Q9H1U4	0	0		52	0
MS	P35754	0	0		4.1	0
MS	Q92876	0	0		11	0
MS	Q14624	0	0		83000	0
MS	P62993	0	0		2	0
MS	A6NDG6	44	50		0.17	(25-50]
MS	P01903	0	0		1.6	0
MS	P19022	0	0		160	0
MS	P13501	0	0		17	0
MS	Q5T2D2	14	15.9091		2.4	(0-25]
MS	A0A0C4DH38	0	0		5400	0
MS	Q14012	12	13.6364		0.33	(0-25]
MS	P09382	0	0		15	0
MS	P25789	38	43.1818		11	(25-50]
MS	P17931	0	0		1.6	0
MS	Q9Y644	20	22.7273		0.49	(0-25]
MS	P10599	0	0		24	0
MS	Q15762	0	0		9.5	0
MS	Q14767	0	0		16	0
MS	O14793	0	0		5.5	0
MS	P11279	0	0		270	0
MS	P11766	0	0		4.4	0
MS	P06315	66	75		6.6	(50-75]
MS	O96009	58	65.9091		12	(50-75]
MS	P20700	58	65.9091		1.4	(50-75]
MS	P15090	0	0		18	0
MS	P43490	63	71.5909		0.98	(50-75]
MS	P20930	0	0		26	0
MS	P12111	0	0		730	0
MS	Q8IXL6	0	0		150	0
MS	Q8WUT4	36	40.9091		0.035	(25-50]
MS	Q8IUK5	0	0		9.3	0
MS	Q9UMX5	0	0		4.7	0
MS	Q8NFT8	22	25		19	(0-25]
MS	P08727	41	46.5909		280	(25-50]
MS	Q8NHP8	0	0		0.67	0
MS	P15374	0	0		0.73	0
MS	Q9H1Z8	60	68.1818		0.21	(50-75]
MS	P05186	0	0		14	0
MS	Q15102	65	73.8636		0.41	(50-75]
MS	P01766	12	13.6364		34000	(0-25]
MS	P53041	75	85.2273		0.16	(75-100]
MS	Q15828	0	0		45	0
MS	P48723	0	0		2.8	0
MS	Q15293	12	13.6364		6.4	(0-25]
MS	Q504Y2	24	27.2727		0.15	(25-50]
MS	P00480	46	52.2727		5.5	(50-75]
MS	P04080	0	0		5.3	0
MS	O94933	12	13.6364		1.3	(0-25]
MS	Q9NR99	29	32.9545		2.7	(25-50]
MS	Q9C0C9	12	13.6364		0.63	(0-25]
MS	P01703	24	27.2727		4000	(25-50]
MS	P39059	0	0		17	0
MS	Q9NUQ9	0	0		1.1	0
MS	O94923	10	11.3636		0.15	(0-25]
MS	Q9NZD4	0	0		3.7	0
MS	P49247	22	25		1.9	(0-25]
MS	Q93091	22	25		6.1	(0-25]
MS	Q99685	14	15.9091		0.15	(0-25]
MS	P40189	0	0		110	0
MS	P26572	0	0		9.4	0
MS	P23083	0	0		6600	0
MS	P51149	0	0		9.5	0
MS	P61160	0	0		120	0
MS	Q9UHY1	75	85.2273		0.026	(75-100]
MS	Q9UIW2	0	0		39	0
MS	P55899	0	0		12	0
MS	P18054	0	0		0.37	0
MS	Q6P1N9	79	89.7727		0.86	(75-100]
MS	P25815	12	13.6364		1.8	(0-25]
MS	Q6UXK5	0	0		2.3	0
MS	Q7Z7M0	0	0		310	0
MS	P62942	0	0		15	0
MS	Q96KP4	0	0		2.5	0
MS	Q96FQ6	75	85.2273		0.18	(75-100]
MS	O94898	34	38.6364		0.97	(25-50]
MS	P09601	67	76.1364		0.065	(75-100]
MS	Q7LFX5	12	13.6364		0.61	(0-25]
MS	P29017	14	15.9091		0.25	(0-25]
MS	P12830	0	0		140	0
MS	Q9H173	14	15.9091		0.76	(0-25]
MS	Q9NTU7	0	0		12	0
MS	P36871	0	0		20	0
MS	Q14563	0	0		1.6	0
MS	Q96C24	49	55.6818		2.3	(50-75]
MS	P15086	0	0		78	0
MS	P16233	12	13.6364		8	(0-25]
MS	O76003	0	0		0.3	0
MS	Q9Y376	0	0		0.082	0
MS	Q86VB7	0	0		970	0
MS	P02042	0	0		10000	0
MS	A0A0B4J1V0	0	0		19000	0
MS	A0A0C4DH25	0	0		16000	0
MS	P41159	0	0		9.2	0
MS	Q9H741	14	15.9091		0.26	(0-25]
MS	P12110	0	0		10	0
MS	O00194	0	0		6.3	0
MS	P08572	0	0		2.4	0
MS	Q8TEU8	12	13.6364		14	(0-25]
MS	Q92882	12	13.6364		0.55	(0-25]
MS	P51888	36	40.9091		2.9	(25-50]
MS	Q96IU4	0	0		2.7	0
MS	Q14213	75	85.2273		0.6	(75-100]
MS	P54727	0	0		5.3	0
MS	P98172	25	28.4091		4.5	(25-50]
MS	P28072	0	0		2.9	0
MS	Q99536	0	0		3.2	0
MS	Q7Z794	31	35.2273		900	(25-50]
MS	P10646	0	0		170	0
MS	Q11201	44	50		0.5	(25-50]
MS	P30990	0	0		0.76	0
MS	Q9UKM7	44	50		0.5	(25-50]
MS	Q6PI73	24	27.2727		13	(25-50]
MS	A0A0C4DH32	34	38.6364		2700	(25-50]
MS	A0A075B6S2	12	13.6364		2500	(0-25]
MS	P49747	0	0		1700	0
MS	A0A075B6H9	32	36.3636		640	(25-50]
MS	Q9H8J5	0	0		22	0
MS	P15311	0	0		42	0
MS	Q8TEA8	10	11.3636		0.24	(0-25]
MS	O75563	56	63.6364		1.1	(50-75]
MS	O15335	0	0		16	0
MS	P50453	12	13.6364		5.7	(0-25]
MS	Q10588	0	0		130	0
MS	P10124	0	0		340	0
MS	P61088	0	0		2	0
MS	P23381	0	0		34	0
MS	O14773	12	13.6364		7.1	(0-25]
MS	Q9BQE5	80	90.9091		31	(75-100]
MS	P05387	21	23.8636		2.3	(0-25]
MS	P63208	0	0		1.3	0
MS	P10153	0	0		120	0
MS	P81605	0	0		280	0
MS	P20062	0	0		11	0
MS	P20618	0	0		12	0
MS	Q12882	0	0		1.4	0
MS	Q00169	75	85.2273		0.12	(75-100]
MS	Q9BXN1	48	54.5455		1.2	(50-75]
MS	A0A075B6R2	34	38.6364		5400	(25-50]
MS	Q08188	14	15.9091		13	(0-25]
MS	P52799	10	11.3636		0.99	(0-25]
MS	Q93088	38	43.1818		9.5	(25-50]
MS	O76061	0	0		10	0
MS	O15467	0	0		29	0
MS	P28845	0	0		0.14	0
MS	A0A075B6K4	9	10.2273		3200	(0-25]
MS	Q96QA5	75	85.2273		0.21	(75-100]
MS	P60520	22	25		0.0045	(0-25]
MS	Q99436	0	0		5.4	0
MS	Q96SB3	0	0		320	0
MS	P63279	22	25		0.11	(0-25]
MS	Q06828	22	25		2.8	(0-25]
MS	P23526	0	0		6.3	0
MS	Q16674	61	69.3182		0.029	(50-75]
MS	Q09327	0	0		0.21	0
MS	P01742	31	35.2273		5200	(25-50]
MS	P08311	0	0		3.2	0
MS	P08217	48	54.5455		4.2	(50-75]
MS	Q9Y2Y8	34	38.6364		0.52	(25-50]
MS	O43157	0	0		62	0
MS	A0A0C4DH31	0	0		7200	0
MS	O43451	0	0		1.5	0
MS	A0A0C4DH33	12	13.6364		4400	(0-25]
MS	P13612	66	75		0.14	(50-75]
MS	P25774	0	0		19	0
MS	P27348	0	0		78	0
MS	O43291	63	71.5909		0.017	(50-75]
MS	P60903	57	64.7727		0.17	(50-75]
MS	P05997	38	43.1818		1.7	(25-50]
MS	Q9NRR1	45	51.1364		0.24	(50-75]
MS	P78504	0	0		14	0
MS	Q96P70	56	63.6364		0.1	(50-75]
MS	P18085	58	65.9091		2.2	(50-75]
MS	Q6GMV3	58	65.9091		0.035	(50-75]
MS	Q9GZP8	39	44.3182		0.22	(25-50]
MS	O60568	12	13.6364		6.7	(0-25]
MS	A0A0B4J1X8	0	0		6100	0
MS	P35442	22	25		80	(0-25]
MS	Q9H479	26	29.5455		0.32	(25-50]
MS	Q9UHV9	46	52.2727		0.052	(50-75]
MS	Q8N4F0	75	85.2273		0.026	(75-100]
MS	O15204	0	0		21	0
MS	P09104	0	0		61	0
MS	Q99829	10	11.3636		0.27	(0-25]
MS	P14207	0	0		8	0
MS	Q13177	0	0		1.2	0
MS	O60760	54	61.3636		0.12	(50-75]
MS	Q8WUJ3	0	0		2.4	0
MS	Q99538	20	22.7273		1.2	(0-25]
MS	O75791	42	47.7273		0.22	(25-50]
MS	Q9BRF8	26	29.5455		0.34	(25-50]
MS	Q15126	44	50		0.082	(25-50]
MS	Q9UJ14	0	0		1.5	0
MS	O43529	20	22.7273		0.77	(0-25]
MS	O43915	12	13.6364		0.3	(0-25]
MS	Q14651	12	13.6364		35	(0-25]
MS	Q562R1	30	34.0909		1600	(25-50]
MS	P43487	0	0		1.9	0
MS	P01814	12	13.6364		620	(0-25]
MS	O95393	20	22.7273		0.27	(0-25]
MS	P05981	54	61.3636		25	(50-75]
MS	P42768	42	47.7273		0.86	(25-50]
MS	P46531	0	0		22	0
MS	O00585	32	36.3636		13	(25-50]
MS	P20933	0	0		24	0
MS	Q6UXH0	0	0		0.77	0
MS	O75752	32	36.3636		0.37	(25-50]
MS	O14618	8	9.09091		0.61	(0-25]
MS	P02671	0	0		160000	0
MS	P49721	26	29.5455		7.9	(25-50]
MS	Q9Y3C8	12	13.6364		0.035	(0-25]
MS	P34059	10	11.3636		2.2	(0-25]
MS	P35052	0	0		11	0
MS	P03973	0	0		12	0
MS	A0A0C4DH36	0	0		3800	0
MS	Q15818	41	46.5909		1.1	(25-50]
MS	Q06418	12	13.6364		8.4	(0-25]
MS	P21695	0	0		3.8	0
MS	Q9GZX9	0	0		2.8	0
MS	Q96GG9	49	55.6818		0.27	(50-75]
MS	P48507	0	0		1.2	0
MS	P32320	24	27.2727		2.9	(25-50]
MS	Q5T749	22	25		34	(0-25]
MS	Q9Y263	65	73.8636		27	(50-75]
MS	Q9NU53	20	22.7273		0.049	(0-25]
MS	Q9H3K6	0	0		0.52	0
MS	P80748	0	0		9500	0
MS	Q9Y5Y6	0	0		1.9	0
MS	Q5VY43	0	0		38	0
MS	Q9UKG1	61	69.3182		0.032	(50-75]
MS	P24347	33	37.5		0.92	(25-50]
MS	P12883	0	0		28	0
MS	Q01518	0	0		77	0
MS	Q8N1N4	19	21.5909		73	(0-25]
MS	Q86VZ4	34	38.6364		0.94	(25-50]
MS	O76031	12	13.6364		0.026	(0-25]
MS	P09603	0	0		17	0
MS	P13497	0	0		9.4	0
MS	Q9HAT2	0	0		2	0
MS	P29966	0	0		13	0
MS	P02462	61	69.3182		0.2	(50-75]
MS	Q16663	0	0		5.6	0
MS	Q9H008	39	44.3182		0.55	(25-50]
MS	Q9BS40	0	0		2.5	0
MS	P10253	22	25		6.4	(0-25]
MS	O43583	44	50		0.11	(25-50]
MS	P08865	48	54.5455		1.2	(50-75]
MS	P47929	53	60.2273		5.2	(50-75]
MS	P78371	0	0		3.4	0
MS	P22304	0	0		12	0
MS	Q9Y2E5	0	0		8.9	0
MS	O00629	22	25		0.1	(0-25]
MS	Q8TF42	75	85.2273		0.16	(75-100]
MS	P01889	0	0		150	0
MS	P01911	26	29.5455		1.4	(25-50]
MS	O14657	0	0		0.11	0
MS	O00232	22	25		0.07	(0-25]
MS	O75695	75	85.2273		0.0077	(75-100]
MS	Q9UBW8	75	85.2273		0.1	(75-100]
MS	P01706	12	13.6364		2400	(0-25]
MS	Q10472	0	0		2.2	0
MS	A0A0C4DH42	75	85.2273		9400	(75-100]
MS	Q99719	22	25		1.1	(0-25]
MS	Q9NWV4	38	43.1818		0.71	(25-50]
MS	P13284	29	32.9545		0.14	(25-50]
MS	Q9NS28	41	46.5909		0.28	(25-50]
MS	Q9BZQ8	67	76.1364		0.15	(75-100]
MS	O94769	0	0		8.8	0
MS	Q9UIA9	26	29.5455		0.23	(25-50]
MS	P14555	52	59.0909		0.65	(50-75]
MS	Q15631	22	25		0.53	(0-25]
MS	P13521	66	75		0.29	(50-75]
MS	P13798	0	0		8.5	0
MS	A0A0C4DH34	0	0		3300	0
MS	P06280	24	27.2727		0.97	(25-50]
MS	P20061	0	0		3.4	0
MS	O14638	32	36.3636		0.6	(25-50]
MS	P18827	0	0		4.2	0
MS	P80188	0	0		340	0
MS	Q9BVG4	75	85.2273		0.02	(75-100]
MS	P28070	0	0		9.9	0
MS	Q8N1Q1	12	13.6364		0.092	(0-25]
MS	P05556	0	0		180	0
MS	P07741	0	0		0.89	0
MS	P07478	0	0		1600	0
MS	Q86SJ2	0	0		0.29	0
MS	Q08ET2	0	0		18	0
MS	O94985	0	0		66	0
MS	Q8NFZ8	12	13.6364		4	(0-25]
MS	O75116	22	25		0.57	(0-25]
MS	P49593	36	40.9091		0.37	(25-50]
MS	P00326	43	48.8636		22	(25-50]
MS	P49368	0	0		2.7	0
MS	P06331	63	71.5909		7300	(50-75]
MS	Q02763	0	0		8	0
MS	Q9BQE3	22	25		220	(0-25]
MS	P01275	44	50		0.15	(25-50]
MS	Q96JQ0	31	35.2273		45	(25-50]
MS	Q99542	0	0		4.4	0
MS	Q13232	0	0		6.5	0
MS	P08473	14	15.9091		0.38	(0-25]
MS	A0A075B6S6	12	13.6364		3000	(0-25]
MS	P54920	12	13.6364		1.8	(0-25]
MS	P31025	45	51.1364		4.4	(50-75]
MS	P60033	36	40.9091		1.4	(25-50]
MS	P16949	55	62.5		0.92	(50-75]
MS	P01772	64	72.7273		13000	(50-75]
MS	Q96DN2	32	36.3636		0.93	(25-50]
MS	Q9BRA2	0	0		0.58	0
MS	Q9Y613	55	62.5		1.4	(50-75]
MS	Q9NYQ6	53	60.2273		0.23	(50-75]
MS	P19971	0	0		12	0
MS	P08582	53	60.2273		140	(50-75]
MS	Q16651	35	39.7727		2.5	(25-50]
MS	P07711	0	0		17	0
MS	Q5KU26	13	14.7727		1.3	(0-25]
MS	P24855	44	50		0.75	(25-50]
MS	Q9NQP4	66	75		0.21	(50-75]
MS	P48745	25	28.4091		3.6	(25-50]
MS	Q9UJW2	22	25		0.028	(0-25]
MS	O15247	57	64.7727		0.061	(50-75]
MS	P01599	55	62.5		14000	(50-75]
MS	P16150	55	62.5		0.13	(50-75]
MS	P05120	35	39.7727		1	(25-50]
MS	Q6B0K9	67	76.1364		0.4	(75-100]
MS	O15240	25	28.4091		2.2	(25-50]
MS	Q9Y6C2	13	14.7727		6.6	(0-25]
MS	P21980	12	13.6364		1.8	(0-25]
MS	O43707	0	0		84	0
MS	Q6UWB1	31	35.2273		2.4	(25-50]
MS	Q13217	47	53.4091		3.1	(50-75]
MS	P26885	37	42.0455		0.36	(25-50]
MS	P55291	57	64.7727		0.56	(50-75]
MS	Q9NRX4	0	0		1.3	0
MS	Q8N4A0	56	63.6364		0.62	(50-75]
MS	Q99598	33	37.5		0.024	(25-50]
MS	A0A075B6S5	12	13.6364		17000	(0-25]
MS	B9A064	0	0		42000	0
MS	O75556	74	84.0909		0.044	(75-100]
MS	Q96PD5	0	0		52000	0
MS	Q14166	52	59.0909		10	(50-75]
MS	Q9UHY7	31	35.2273		0.26	(25-50]
MS	Q9P2B2	43	48.8636		0.41	(25-50]
MS	P04433	0	0		31000	0
MS	P22748	30	34.0909		0.15	(25-50]
MS	Q9BYG0	53	60.2273		0.0072	(50-75]
MS	Q9GZZ8	74	84.0909		0.22	(75-100]
MS	P49411	41	46.5909		0.89	(25-50]
MS	Q9Y2B0	33	37.5		0.28	(25-50]
MS	O14594	20	22.7273		2.1	(0-25]
MS	P13797	0	0		93	0
MS	O75594	0	0		23	0
MS	Q16378	74	84.0909		7.6	(75-100]
MS	P49641	0	0		31	0
MS	Q5T750	65	73.8636		0.32	(50-75]
MS	Q9H2A7	39	44.3182		29	(25-50]
MS	P01619	12	13.6364		36000	(0-25]
MS	Q9BRT3	30	34.0909		0.022	(25-50]
MS	P01225	63	71.5909		0.062	(50-75]
MS	P61163	36	40.9091		0.85	(25-50]
MS	P30040	12	13.6364		1.6	(0-25]
MS	O75581	43	48.8636		0.32	(25-50]
MS	P50120	35	39.7727		0.39	(25-50]
MS	Q9BSF0	57	64.7727		0.063	(50-75]
MS	Q9NR34	25	28.4091		1.4	(25-50]
MS	P04054	35	39.7727		2.1	(25-50]
MS	Q9BSL1	35	39.7727		0.065	(25-50]
MS	P50238	74	84.0909		0.053	(75-100]
MS	Q7KZF4	25	28.4091		2.6	(25-50]
MS	P53396	0	0		3.6	0
MS	P98088	35	39.7727		1.7	(25-50]
MS	Q01523	65	73.8636		0.17	(50-75]
MS	A0A0J9YX35	0	0		2800	0
MS	P26022	23	26.1364		2.5	(25-50]
MS	Q6PL24	56	63.6364		0.017	(50-75]
MS	O43813	55	62.5		0.0064	(50-75]
MS	P49767	75	85.2273		0.2	(75-100]
MS	P50583	43	48.8636		0.049	(25-50]
MS	Q96DA0	13	14.7727		1.5	(0-25]
MS	P01036	22	25		2.8	(0-25]
MS	Q7Z4W1	21	23.8636		3	(0-25]
MS	Q14696	0	0		11	0
MS	O60462	0	0		31	0
MS	O60613	25	28.4091		0.55	(25-50]
MS	Q86TP1	35	39.7727		0.096	(25-50]
MS	Q05315	20	22.7273		0.62	(0-25]
MS	Q9Y275	0	0		0.64	0
MS	P53618	44	50		0.28	(25-50]
MS	Q9H1B5	47	53.4091		1.1	(50-75]
MS	P09958	55	62.5		0.074	(50-75]
MS	P13686	53	60.2273		3.1	(50-75]
MS	P14317	24	27.2727		0.74	(25-50]
MS	Q9BZR6	12	13.6364		1.1	(0-25]
MS	P43234	23	26.1364		0.049	(25-50]
MS	Q16531	12	13.6364		0.74	(0-25]
MS	P04271	53	60.2273		0.18	(50-75]
MS	P62140	64	72.7273		2.6	(50-75]
MS	A0A087WSY6	12	13.6364		7200	(0-25]
MS	A0A075B6Q5	62	70.4545		5100	(50-75]
MS	Q9UBR1	75	85.2273		1.1	(75-100]
MS	P47972	37	42.0455		0.26	(25-50]
MS	A0A075B6I0	0	0		1100	0
MS	P09237	66	75		0.029	(50-75]
MS	Q8IW52	54	61.3636		0.26	(50-75]
MS	Q6UW49	74	84.0909		0.024	(75-100]
MS	Q16661	31	35.2273		0.78	(25-50]
MS	P48304	23	26.1364		26	(25-50]
MS	P51665	67	76.1364		0.099	(75-100]
MS	P56537	22	25		0.75	(0-25]
MS	O00233	0	0		0.82	0
MS	P14222	13	14.7727		8.9	(0-25]
MS	P04155	62	70.4545		1.4	(50-75]
MS	Q02742	74	84.0909		0.056	(75-100]
MS	Q99519	74	84.0909		0.16	(75-100]
MS	P04430	36	40.9091		16000	(25-50]
MS	Q9Y240	0	0		0.98	0
MS	P78423	55	62.5		0.16	(50-75]
MS	Q9UNM6	22	25		0.052	(0-25]
MS	Q9ULF5	74	84.0909		0.14	(75-100]
MS	P41439	66	75		5.9	(50-75]
MS	Q16820	66	75		0.22	(50-75]
MS	P21589	12	13.6364		2	(0-25]
MS	O60844	13	14.7727		1.3	(0-25]
MS	P15088	50	56.8182		1.3	(50-75]
MS	Q16658	35	39.7727		4	(25-50]
MS	Q15181	49	55.6818		0.67	(50-75]
MS	Q9UHG2	55	62.5		1.9	(50-75]
MS	O75558	62	70.4545		0.6	(50-75]
MS	Q04760	0	0		1.7	0
MS	Q3T906	78	88.6364		0.11	(75-100]
MS	P14543	0	0		180	0
MS	O76076	25	28.4091		0.89	(25-50]
MS	P02771	74	84.0909		68	(75-100]
MS	Q8N0V5	25	28.4091		0.58	(25-50]
MS	Q15768	80	90.9091		0.0051	(75-100]
MS	P00995	35	39.7727		18	(25-50]
MS	Q9NPC4	65	73.8636		0.01	(50-75]
MS	P00325	0	0		30	0
MS	O60476	55	62.5		1.7	(50-75]
MS	Q99523	26	29.5455		0.04	(25-50]
MS	Q14914	38	43.1818		2	(25-50]
MS	Q3SY84	78	88.6364		98	(75-100]
MS	Q92854	0	0		6	0
MS	P05413	70	79.5455		4.1	(75-100]
MS	O43488	12	13.6364		1.4	(0-25]
MS	O00161	57	64.7727		2.2	(50-75]
MS	Q8WZA1	0	0		12	0
MS	Q3LXA3	0	0		7.1	0
MS	P29373	78	88.6364		0.11	(75-100]
MS	Q9UP79	60	68.1818		48	(50-75]
MS	Q9H0X4	0	0		3.2	0
MS	Q99798	74	84.0909		1.8	(75-100]
MS	O95989	27	30.6818		0.077	(25-50]
MS	O95084	43	48.8636		0.46	(25-50]
MS	Q9H9K5	22	25		2.9	(0-25]
MS	P78552	0	0		11	0
MS	Q5VVQ6	52	59.0909		0.2	(50-75]
MS	A0A0B4J1Y8	65	73.8636		150	(50-75]
MS	Q6UXB2	74	84.0909		0.08	(75-100]
MS	Q15382	66	75		0.0052	(50-75]
MS	O95817	80	90.9091		0.27	(75-100]
MS	Q9Y3C6	78	88.6364		0.093	(75-100]
MS	Q99614	78	88.6364		0.0044	(75-100]
MS	Q9Y266	66	75		0.17	(50-75]
MS	Q9BXJ0	25	28.4091		1.1	(25-50]
MS	Q13526	57	64.7727		0.095	(50-75]
MS	Q13094	57	64.7727		1.5	(50-75]
MS	P06126	45	51.1364		0.01	(50-75]
MS	P09326	13	14.7727		1.6	(0-25]
MS	Q15843	80	90.9091		1.1	(75-100]
MS	P38606	0	0		1.2	0
MS	P50281	78	88.6364		1.2	(75-100]
MS	Q92764	80	90.9091		140	(75-100]
MS	Q96QK1	49	55.6818		0.43	(50-75]
MS	Q08334	66	75		0.76	(50-75]
MS	P07148	27	30.6818		35	(25-50]
MS	O43508	27	30.6818		0.11	(25-50]
MS	Q96C86	66	75		0.83	(50-75]
MS	P80370	23	26.1364		1.1	(25-50]
MS	P31153	59	67.0455		1.3	(50-75]
MS	Q9UMF0	57	64.7727		1.5	(50-75]
MS	P04439	49	55.6818		130	(50-75]
MS	Q02790	49	55.6818		0.37	(50-75]
MS	P18084	54	61.3636		0.11	(50-75]
MS	P52848	0	0		1	0
MS	P27105	69	78.4091		20	(75-100]
MS	Q5JXA9	26	29.5455		0.18	(25-50]
MS	O76070	57	64.7727		0.029	(50-75]
MS	O95881	61	69.3182		0.094	(50-75]
MS	P0DMQ5	70	79.5455		0.06	(75-100]
MS	Q16543	39	44.3182		1	(25-50]
MS	P10746	60	68.1818		0.069	(50-75]
MS	P28676	49	55.6818		0.63	(50-75]
MS	Q86WC4	78	88.6364		0.13	(75-100]
MS	Q99650	0	0		31	0
MS	Q9NQR4	58	65.9091		1.3	(50-75]
MS	O43681	58	65.9091		0.021	(50-75]
MS	P42126	26	29.5455		5.3	(25-50]
MS	P40306	71	80.6818		1.3	(75-100]
MS	O95372	70	79.5455		0.054	(75-100]
MS	O43504	70	79.5455		0.069	(75-100]
MS	P11586	61	69.3182		1.1	(50-75]
MS	P00813	51	57.9545		0.59	(50-75]
MS	O75711	66	75		0.097	(50-75]
MS	P63098	66	75		0.03	(50-75]
MS	Q9HBW1	49	55.6818		1.3	(50-75]
MS	Q9NT99	39	44.3182		1.9	(25-50]
MS	P05106	0	0		54	0
MS	P61221	80	90.9091		0.15	(75-100]
MS	P00739	0	0		67000	0
MS	P13716	0	0		36	0
MS	O15067	39	44.3182		0.67	(25-50]
MS	P09110	66	75		3.2	(50-75]
MS	Q9UJA9	49	55.6818		0.42	(50-75]
MS	P14415	66	75		0.085	(50-75]
MS	P08590	80	90.9091		5.3	(75-100]
MS	O75351	57	64.7727		0.054	(50-75]
MS	Q4G0F5	49	55.6818		0.004	(50-75]
MS	Q76LX8	0	0		160	0
MS	P30520	70	79.5455		0.61	(75-100]
MS	Q6FHJ7	79	89.7727		2.2	(75-100]
MS	Q9NQX5	68	77.2727		0.17	(75-100]
MS	P58215	57	64.7727		0.74	(50-75]
MS	P63316	80	90.9091		0.45	(75-100]
MS	Q8WXI7	78	88.6364		0.43	(75-100]
MS	Q9UPZ6	79	89.7727		22	(75-100]
MS	P15104	80	90.9091		0.11	(75-100]
MS	Q13185	71	80.6818		0.18	(75-100]
MS	P27482	68	77.2727		1.6	(75-100]
MS	Q14764	80	90.9091		0.28	(75-100]
MS	P31947	13	14.7727		42	(0-25]
MS	P48594	80	90.9091		13	(75-100]
MS	O95390	80	90.9091		0.32	(75-100]
MS	P05386	58	65.9091		3.6	(50-75]
MS	P05161	71	80.6818		0.47	(75-100]
MS	P78386	80	90.9091		77	(75-100]
MS	P55010	59	67.0455		0.06	(50-75]
MS	Q8IZ83	26	29.5455		1.1	(25-50]
MS	Q14525	68	77.2727		210	(75-100]
MS	O75063	61	69.3182		7.9	(50-75]
MS	P46926	12	13.6364		0.83	(0-25]
MS	Q6PCB0	71	80.6818		0.16	(75-100]
MS	Q9C0C4	61	69.3182		1.9	(50-75]
MS	Q93033	80	90.9091		5.6	(75-100]
MS	O75821	80	90.9091		0.019	(75-100]
MS	P58107	68	77.2727		10	(75-100]
MS	A5A3E0	80	90.9091		2200	(75-100]
MS	Q16832	70	79.5455		0.53	(75-100]
MS	P34949	46	52.2727		0.2	(50-75]
MS	Q6ZVX7	80	90.9091		0.81	(75-100]
MS	P61758	67	76.1364		0.013	(75-100]
MS	O43827	80	90.9091		0.59	(75-100]
MS	Q07507	80	90.9091		4	(75-100]
MS	P04440	68	77.2727		0.61	(75-100]
MS	P25398	80	90.9091		0.69	(75-100]
MS	P06576	68	77.2727		23	(75-100]
MS	Q9Y6W5	80	90.9091		0.23	(75-100]
MS	Q15323	80	90.9091		260	(75-100]
MS	Q495W5	12	13.6364		0.91	(0-25]
MS	P55157	68	77.2727		0.54	(75-100]
MS	Q14554	80	90.9091		2.1	(75-100]
MS	P60953	58	65.9091		2.8	(50-75]
MS	Q01970	44	50		0.24	(25-50]
MS	P29508	10	11.3636		15	(0-25]
MS	P46783	76	86.3636		0.077	(75-100]
MS	Q14974	0	0		2.6	0
MS	Q8N386	71	80.6818		5.5	(75-100]
MS	Q9NZD2	80	90.9091		0.015	(75-100]
MS	A0A0B4J1V6	80	90.9091		4100	(75-100]
MS	Q9BUH6	80	90.9091		0.048	(75-100]
MS	Q8TCD5	71	80.6818		0.51	(75-100]
MS	Q6W4X9	58	65.9091		0.038	(50-75]
MS	Q9NQZ7	68	77.2727		0.056	(75-100]
MS	Q96HE7	80	90.9091		0.058	(75-100]
MS	O75954	80	90.9091		4.7	(75-100]
MS	Q9NYL9	67	76.1364		1.7	(75-100]
MS	Q9UI42	58	65.9091		0.37	(50-75]
MS	A8K7I4	71	80.6818		0.017	(75-100]
MS	P61313	76	86.3636		0.19	(75-100]
MS	O15511	12	13.6364		2.5	(0-25]
MS	Q96NA2	66	75		0.0064	(50-75]
MS	A0A0B4J1U3	45	51.1364		1500	(50-75]
MS	P01717	0	0		6100	0
MS	P04118	80	90.9091		4.6	(75-100]
MS	Q96BQ1	78	88.6364		0.012	(75-100]
MS	A0A0B4J1X5	66	75		28000	(50-75]
MS	Q8NCH0	78	88.6364		0.011	(75-100]
MS	P09681	66	75		0.38	(50-75]
MS	O95727	59	67.0455		3	(50-75]
MS	P01266	49	55.6818		0.93	(50-75]
MS	P34913	69	78.4091		0.84	(75-100]
MS	A0A087WSY4	79	89.7727		900	(75-100]
MS	P61081	78	88.6364		0.072	(75-100]
MS	P10809	76	86.3636		83	(75-100]
MS	Q86Y34	76	86.3636		11	(75-100]
MS	Q9HA64	67	76.1364		0.038	(75-100]
MS	O95994	47	53.4091		0.031	(50-75]
MS	P22695	76	86.3636		0.16	(75-100]
MS	P61457	76	86.3636		0.36	(75-100]
MS	P05783	76	86.3636		99	(75-100]
MS	P08729	76	86.3636		880	(75-100]
MS	Q08211	76	86.3636		0.5	(75-100]
MS	Q9Y315	76	86.3636		0.3	(75-100]
MS	Q16762	76	86.3636		0.47	(75-100]
MS	P13010	76	86.3636		1.9	(75-100]
MS	Q8WW52	66	75		0.0079	(50-75]
MS	O75348	76	86.3636		0.07	(75-100]
MS	Q14CN2	76	86.3636		0.15	(75-100]
MS	Q9Y625	54	61.3636		0.89	(50-75]
MS	Q8IUK8	64	72.7273		1.9	(50-75]
MS	P24539	76	86.3636		0.11	(75-100]
MS	P62750	76	86.3636		0.31	(75-100]
MS	P08138	57	64.7727		4.5	(50-75]
MS	O75071	67	76.1364		0.063	(75-100]
MS	Q16719	76	86.3636		0.4	(75-100]
MS	Q93052	76	86.3636		5.9	(75-100]
MS	O43280	0	0		7.3	0
MS	P52788	49	55.6818		0.12	(50-75]
MS	P62081	76	86.3636		0.7	(75-100]
MS	Q96BY9	78	88.6364		0.025	(75-100]
MS	Q9NRV9	76	86.3636		0.42	(75-100]
MS	Q9UQ52	76	86.3636		3.7	(75-100]
MS	P38646	76	86.3636		4.9	(75-100]
MS	O75643	76	86.3636		0.2	(75-100]
MS	P39023	76	86.3636		1.9	(75-100]
MS	P14735	59	67.0455		0.23	(50-75]
MS	Q8WWX9	76	86.3636		0.15	(75-100]
MS	O43633	76	86.3636		0.12	(75-100]
MS	P15880	76	86.3636		0.59	(75-100]
MS	P49184	78	88.6364		0.043	(75-100]
MS	Q6JBY9	68	77.2727		0.15	(75-100]
MS	P40926	68	77.2727		10	(75-100]
MS	P12956	76	86.3636		1.6	(75-100]
MS	P22059	78	88.6364		0.026	(75-100]
MS	P62191	58	65.9091		0.16	(50-75]
MS	Q13287	76	86.3636		0.016	(75-100]
MS	P07204	67	76.1364		1.1	(75-100]
MS	Q9HCU4	76	86.3636		22	(75-100]
MS	Q15223	0	0		92	0
MS	Q6P5S2	76	86.3636		0.038	(75-100]
MS	Q5VU97	42	47.7273		0.37	(25-50]
MS	P20851	0	0		1400	0
MS	Q05639	76	86.3636		57	(75-100]
MS	Q9UQC9	79	89.7727		0.046	(75-100]
MS	Q13011	76	86.3636		0.85	(75-100]
MS	P12644	79	89.7727		162	(75-100]
MS	O00451	0	0		6.1	0
MS	O75832	40	45.4545		0.15	(25-50]
MS	Q99961	79	89.7727		0.32	(75-100]
MS	P51397	67	76.1364		0.087	(75-100]
MS	Q9NT22	0	0		1.3	0
MS	A0A075B6I1	79	89.7727		130	(75-100]
MS	Q6IA69	79	89.7727		0.011	(75-100]
MS	P17252	14	15.9091		0.17	(0-25]
MS	P40199	76	86.3636		41	(75-100]
MS	P19013	76	86.3636		480	(75-100]
MS	A0A075B6H7	0	0		1900	0
MS	P48060	79	89.7727		0.041	(75-100]
MS	P15813	79	89.7727		0.6	(75-100]
MS	O15116	79	89.7727		0.01	(75-100]
MS	Q8WTU2	79	89.7727		0.7	(75-100]
MS	O94903	79	89.7727		0.084	(75-100]
MS	Q9NR45	79	89.7727		0.21	(75-100]
MS	Q5R3I4	79	89.7727		0.11	(75-100]
MS	Q8TB96	79	89.7727		0.013	(75-100]
MS	O60704	79	89.7727		0.046	(75-100]
MS	Q9BT78	0	0		0.26	0
MS	P48556	79	89.7727		0.054	(75-100]
MS	P07585	31	35.2273		48	(25-50]
MS	P13747	76	86.3636		68	(75-100]
MS	P68032	0	0		3200	0
MS	Q6YHK3	0	0		170	0
MS	P09960	0	0		78	0
MS	P02774	0	0		110000	0
MS	P22891	0	0		600	0
MS	P21333	0	0		930	0
MS	Q14315	0	0		36	0
MS	O75369	59	67.0455		24	(50-75]
MS	P55786	0	0		3.5	0
MS	P09466	27	30.6818		0.11	(25-50]
MS	P05155	0	0		37000	0
MS	Q9NQ79	0	0		570	0
MS	Q9BWP8	0	0		260	0
MS	Q16610	0	0		6400	0
MS	Q06033	0	0		18000	0
MS	P55058	0	0		270	0
MS	P14314	0	0		64	0
MS	Q9BY67	0	0		130	0
MS	P10909	0	0		37000	0
MS	P18206	0	0		680	0
MS	Q14520	0	0		5100	0
MS	P13727	0	0		74	0
MS	P04070	0	0		3100	0
MS	P04278	0	0		6100	0
MS	P01615	0	0		4200	0
MS	P01614	0	0		1700	0
MS	A0A075B6R9	0	0		960	0
MS	Q9NYU2	0	0		4	0
MS	P02788	0	0		560	0
MS	P08195	0	0		120	0
MS	P00558	0	0		150	0
MS	P20138	10	11.3636		12	(0-25]
MS	P11413	0	0		4.2	0
MS	P08709	0	0		720	0
MS	P02679	0	0		81000	0
MS	P43251	0	0		2300	0
MS	Q9NY47	45	51.1364		6.5	(50-75]
MS	P17936	0	0		2200	0
MS	P17066	12	13.6364		39	(0-25]
MS	P0DMV8	0	0		68	0
MS	P02461	0	0		28	0
MS	P20231	26	29.5455		22	(25-50]
MS	Q00610	0	0		15	0
MS	Q86UX7	0	0		170	0
MS	P15291	0	0		52	0
MS	P22105	0	0		1600	0
MS	P78509	0	0		48	0
MS	Q15185	0	0		1.1	0
MS	O75882	0	0		17000	0
MS	Q05682	0	0		45	0
MS	A8MVW5	10	11.3636		0.13	(0-25]
MS	Q9HCN6	0	0		30	0
MS	P55290	0	0		200	0
MS	P20810	0	0		13	0
MS	Q9HBI1	0	0		20	0
MS	Q8IZF2	0	0		53	0
MS	Q14508	0	0		2.2	0
MS	P48426	0	0		5	0
MS	P30566	46	52.2727		0.28	(50-75]
MS	P19320	0	0		890	0
MS	P0C0L4	0	0		200000	0
MS	P07900	0	0		85	0
MS	P40925	0	0		42	0
MS	O14791	0	0		6100	0
MS	Q8N423	25	28.4091		140	(25-50]
MS	O75019	79	89.7727		56	(75-100]
MS	Q9GZT8	0	0		9.5	0
MS	Q9NY97	0	0		63	0
MS	Q12860	0	0		320	0
MS	Q6P179	0	0		12	0
MS	Q02985	0	0		3700	0
MS	Q92496	0	0		270	0
MS	P10586	0	0		120	0
MS	P23468	0	0		33	0
MS	Q86YW5	0	0		53	0
MS	P35858	0	0		18000	0
MS	Q8NBJ4	0	0		72	0
MS	Q99715	0	0		14	0
MS	Q14697	0	0		24	0
MS	O76074	0	0		1.1	0
MS	O75023	0	0		55	0
MS	Q9NZ08	0	0		31	0
MS	P22314	0	0		17	0
MS	P22061	0	0		3.8	0
MS	P10912	0	0		14	0
MS	Q92859	0	0		230	0
MS	Q13308	0	0		10	0
MS	O43278	0	0		9.8	0
MS	P16871	14	15.9091		0.36	(0-25]
MS	Q99832	22	25		3.9	(0-25]
MS	Q9H4X1	12	13.6364		0.48	(0-25]
MS	P07108	0	0		8.7	0
MS	P14151	0	0		2800	0
MS	Q16181	0	0		5.3	0
MS	P31946	0	0		120	0
MS	P31327	75	85.2273		8.2	(75-100]
MS	O75144	0	0		79	0
MS	Q08554	0	0		23	0
MS	P54108	0	0		490	0
MS	Q92692	22	25		8	(0-25]
MS	Q6P4E1	0	0		1.1	0
MS	P48357	0	0		7.7	0
MS	Q02487	0	0		24	0
MS	P0DTE7	0	0		70	0
MS	Q9UNW1	0	0		250	0
MS	P35916	0	0		170	0
MS	Q16288	0	0		8.9	0
MS	P24821	0	0		560	0
MS	P13473	0	0		270	0
MS	Q6UY14	0	0		70	0
MS	O95479	0	0		120	0
MS	P98095	0	0		22	0
MS	P17813	0	0		160	0
MS	Q13740	0	0		840	0
MS	P10721	0	0		46	0
MS	P42892	12	13.6364		0.77	(0-25]
MS	P48059	0	0		16	0
MS	P28838	0	0		5	0
MS	Q93063	0	0		35	0
MS	P37802	0	0		260	0
MS	P21802	20	22.7273		0.86	(0-25]
MS	P10619	0	0		50	0
MS	Q02952	0	0		5.8	0
MS	P29401	0	0		160	0
MS	Q99435	0	0		8.4	0
MS	Q7Z3Y8	78	88.6364		610	(75-100]
MS	Q9C075	75	85.2273		0.73	(75-100]
MS	P19021	0	0		62	0
MS	Q0ZGT2	12	13.6364		3.2	(0-25]
MS	P49589	36	40.9091		0.14	(25-50]
MS	Q14766	0	0		220	0
MS	Q8N149	0	0		85	0
MS	P31939	0	0		5.9	0
MS	Q8TER0	0	0		27	0
MS	P30044	0	0		7.5	0
MS	P32004	0	0		86	0
MS	O43493	0	0		23	0
MS	P37840	0	0		34	0
MS	Q99784	0	0		170	0
MS	Q16401	12	13.6364		0.23	(0-25]
MS	P05164	0	0		84	0
MS	Q96HC4	34	38.6364		1.4	(25-50]
MS	P11362	71	80.6818		46	(75-100]
MS	P13591	0	0		1300	0
MS	Q07812	12	13.6364		0.58	(0-25]
MS	Q15435	0	0		1.7	0
MS	Q96RW7	0	0		9.8	0
MS	P28827	0	0		77	0
MS	P00533	0	0		60	0
MS	Q9NY33	0	0		4.7	0
MS	P30613	36	40.9091		7.6	(25-50]
MS	P14618	0	0		310	0
MS	Q9H4A9	0	0		200	0
MS	Q16539	0	0		1.3	0
MS	P08581	0	0		72	0
MS	P12931	0	0		2	0
MS	P12821	0	0		130	0
MS	O14818	0	0		20	0
MS	Q9NPH3	0	0		240	0
MS	P07307	0	0		14	0
MS	P05121	0	0		20	0
MS	Q16851	0	0		19	0
MS	P11215	14	15.9091		0.86	(0-25]
MS	Q16853	0	0		180	0
MS	P10321	0	0		180	0
MS	P17693	29	32.9545		46	(25-50]
MS	P08174	0	0		180	0
MS	Q9H251	12	13.6364		3.6	(0-25]
MS	Q9Y6N7	0	0		14	0
MS	Q9HCK4	47	53.4091		1.8	(50-75]
MS	P08514	0	0		120	0
MS	Q96MU8	0	0		0.64	0
MS	P09525	0	0		1.3	0
MS	Q13228	0	0		59	0
MS	A2VDF0	12	13.6364		0.99	(0-25]
MS	P08236	0	0		0.32	0
MS	Q9HC56	0	0		3.1	0
MS	P54725	0	0		3.2	0
MS	P01344	0	0		820	0
MS	P21583	0	0		0.17	0
MS	P01699	24	27.2727		7000	(25-50]
MS	Q8WVV4	75	85.2273		0.67	(75-100]
MS	Q6ZMI3	0	0		0.36	0
MS	Q9UKJ1	12	13.6364		2.2	(0-25]
MS	P55209	0	0		15	0
MS	Q99733	12	13.6364		5.8	(0-25]
MS	P12955	0	0		560	0
MS	Q86YT9	10	11.3636		0.93	(0-25]
MS	P16070	0	0		660	0
MS	P78417	0	0		78	0
MS	Q16881	0	0		6.1	0
MS	Q9H0U4	80	90.9091		7.3	(75-100]
MS	P62820	67	76.1364		6.1	(75-100]
MS	P61006	39	44.3182		4.9	(25-50]
MS	Q15286	19	21.5909		3.8	(0-25]
MS	Q92973	12	13.6364		0.14	(0-25]
MS	P21709	0	0		19	0
MS	Q6E0U4	0	0		29	0
MS	Q14847	0	0		14	0
MS	P00167	0	0		1	0
MS	P08575	0	0		17	0
MS	P04179	0	0		37	0
MS	Q15375	12	13.6364		0.87	(0-25]
MS	P06756	0	0		1.4	0
MS	Q9H497	48	54.5455		0.011	(50-75]
MS	P25788	0	0		12	0
MS	P00390	0	0		64	0
MS	P78536	20	22.7273		0.53	(0-25]
MS	Q96RD9	0	0		59	0
MS	P28065	12	13.6364		0.48	(0-25]
MS	Q16270	0	0		110	0
MS	P19256	0	0		5.8	0
MS	P00338	0	0		150	0
MS	P40227	0	0		4	0
MS	Q99941	0	0		29	0
MS	Q86SQ4	0	0		60	0
MS	P28161	0	0		1	0
MS	Q5TDH0	0	0		0.73	0
MS	P60985	22	25		15	(0-25]
MS	P35968	0	0		10	0
MS	P52209	0	0		43	0
MS	Q9Y251	0	0		11	0
MS	O60888	0	0		18	0
MS	Q13231	0	0		30	0
MS	P62873	55	62.5		3.9	(50-75]
MS	Q53RT3	67	76.1364		0.15	(75-100]
MS	P28799	0	0		66	0
MS	P48960	0	0		3.8	0
MS	Q9UNZ2	0	0		3.6	0
MS	P04424	12	13.6364		13	(0-25]
MS	P37173	14	15.9091		0.52	(0-25]
MS	Q9BU40	12	13.6364		0.29	(0-25]
MS	Q96H15	0	0		19	0
MS	Q5VTT5	0	0		1.9	0
MS	Q01973	44	50		4	(25-50]
MS	Q9Y2S2	12	13.6364		0.4	(0-25]
MS	P39060	0	0		240	0
MS	P26641	0	0		4.1	0
MS	Q9H2X3	66	75		19	(50-75]
MS	Q9NNX6	0	0		16	0
MS	O95428	0	0		45	0
MS	Q96NZ9	0	0		120	0
MS	P23470	0	0		270	0
MS	Q9NP55	36	40.9091		0.73	(25-50]
MS	Q9BXJ4	0	0		22	0
MS	Q9HCL0	0	0		11	0
MS	P60174	0	0		140	0
MS	P23471	0	0		6.8	0
MS	P12318	0	0		40	0
MS	P80303	0	0		0.65	0
MS	P54578	0	0		4.1	0
MS	Q8TDQ0	24	27.2727		17	(25-50]
MS	P37837	0	0		37	0
MS	P36269	0	0		11	0
MS	O95292	70	79.5455		0.094	(75-100]
MS	Q9P0L0	59	67.0455		0.42	(50-75]
MS	Q9BYH1	35	39.7727		5	(25-50]
MS	Q6UXD5	0	0		5.7	0
MS	Q8WZ75	0	0		240	0
MS	P0DMM9	53	60.2273		0.32	(50-75]
MS	P20023	0	0		150	0
MS	P68036	0	0		6.2	0
MS	P59998	0	0		6.4	0
MS	P61978	0	0		5.9	0
MS	P41271	12	13.6364		4	(0-25]
MS	P51161	22	25		1.7	(0-25]
MS	P98155	30	34.0909		2.6	(25-50]
MS	Q6UXH9	22	25		5.6	(0-25]
MS	Q9H159	12	13.6364		0.58	(0-25]
MS	P23280	0	0		11	0
MS	O60506	0	0		0.88	0
MS	Q70J99	0	0		2.1	0
MS	Q12906	0	0		1.9	0
MS	O75340	26	29.5455		2.2	(25-50]
MS	Q9UIB8	0	0		19	0
MS	Q8NDA2	0	0		22	0
MS	Q14956	0	0		32	0
MS	Q9H6X2	0	0		21	0
MS	Q12913	0	0		400	0
MS	Q8IWK6	36	40.9091		0.42	(25-50]
MS	Q16822	75	85.2273		1.9	(75-100]
MS	Q12805	0	0		1500	0
MS	P16284	0	0		66	0
MS	P15509	14	15.9091		6.3	(0-25]
MS	Q14240	48	54.5455		2.5	(50-75]
MS	P60842	0	0		5.3	0
MS	P20073	56	63.6364		0.68	(50-75]
MS	P32754	0	0		19	0
MS	Q5JSH3	0	0		1.9	0
MS	Q9GZP4	14	15.9091		0.58	(0-25]
MS	P16562	66	75		2.9	(50-75]
MS	Q00013	12	13.6364		0.45	(0-25]
MS	Q8NI22	24	27.2727		0.39	(25-50]
MS	P24844	65	73.8636		31	(50-75]
MS	P61086	22	25		0.39	(0-25]
MS	P07911	0	0		80	0
MS	Q6ICL3	0	0		0.33	0
MS	P0DP23	0	0		65	0
MS	P40967	0	0		7.5	0
MS	P13688	0	0		61	0
MS	P06731	66	75		11	(50-75]
MS	Q9NPR2	0	0		120	0
MS	P16157	0	0		25	0
MS	P08397	0	0		6.4	0
MS	A6NMZ7	48	54.5455		0.63	(50-75]
MS	P08133	22	25		2.3	(0-25]
MS	Q92823	0	0		86	0
MS	Q4KMG0	0	0		10	0
MS	Q14982	12	13.6364		4.2	(0-25]
MS	Q9P121	0	0		31	0
MS	Q8WVQ1	0	0		2.1	0
MS	P10451	0	0		60	0
MS	Q9Y279	0	0		36	0
MS	Q8IWU5	0	0		2.1	0
MS	Q8NFY4	0	0		1.2	0
MS	Q9H2E6	35	39.7727		0.47	(25-50]
MS	Q15746	0	0		2.3	0
MS	P15531	0	0		19	0
MS	P01597	12	13.6364		10000	(0-25]
MS	P01611	48	54.5455		17000	(50-75]
MS	P27824	0	0		12	0
MS	P16112	0	0		67	0
MS	Q9UN70	0	0		1.6	0
MS	P23141	0	0		35	0
MS	P20701	14	15.9091		4.6	(0-25]
MS	P29350	0	0		5.7	0
MS	Q96B86	0	0		2.2	0
MS	Q9HBB8	0	0		98	0
MS	P02545	0	0		6.8	0
MS	Q15262	0	0		10	0
MS	Q14242	0	0		17	0
MS	P11940	12	13.6364		4.1	(0-25]
MS	P01593	0	0		7300	0
MS	Q9UEW3	0	0		20	0
MS	Q92542	34	38.6364		0.1	(25-50]
MS	P14209	0	0		64	0
MS	Q93009	56	63.6364		0.0073	(50-75]
MS	P29279	12	13.6364		9.9	(0-25]
MS	P28062	12	13.6364		2.3	(0-25]
MS	Q7Z5N4	0	0		8.6	0
MS	Q08174	0	0		2.7	0
MS	Q8WWV6	36	40.9091		3.8	(25-50]
MS	Q9NQW7	12	13.6364		0.85	(0-25]
MS	P55083	0	0		68	0
MS	Q9NTK5	0	0		3.1	0
MS	Q13510	0	0		0.79	0
MS	O00264	34	38.6364		0.6	(25-50]
MS	Q8NCW5	57	64.7727		2.1	(50-75]
MS	P13987	0	0		38	0
MS	P49588	0	0		0.97	0
MS	O00429	0	0		3.4	0
MS	Q15084	0	0		18	0
MS	O00748	0	0		5.6	0
MS	P22455	0	0		4.6	0
MS	Q8IUI8	0	0		0.59	0
MS	Q96PD2	0	0		5.1	0
MS	Q9GZN8	26	29.5455		0.067	(25-50]
MS	P13611	0	0		42	0
MS	P55285	0	0		17	0
MS	Q9ULV4	0	0		19	0
MS	P09417	12	13.6364		2.3	(0-25]
MS	Q16787	12	13.6364		1.6	(0-25]
MS	Q03405	12	13.6364		13	(0-25]
MS	Q12931	32	36.3636		2.5	(25-50]
MS	O43852	0	0		19	0
MS	P14868	12	13.6364		0.23	(0-25]
MS	O00754	0	0		2.6	0
MS	P68402	22	25		0.18	(0-25]
MS	Q14393	0	0		4.5	0
MS	P17858	48	54.5455		0.82	(50-75]
MS	Q9Y2G1	10	11.3636		0.79	(0-25]
MS	P42357	67	76.1364		0.22	(75-100]
MS	Q14112	0	0		12	0
MS	P07093	24	27.2727		11	(25-50]
MS	P30085	0	0		2.2	0
MS	O43665	0	0		1.5	0
MS	P61019	44	50		0.33	(25-50]
MS	P17405	0	0		1.4	0
MS	P78324	24	27.2727		70	(25-50]
MS	Q9GZM7	65	73.8636		3.2	(50-75]
MS	Q16769	0	0		1.2	0
MS	Q9Y4E8	0	0		0.29	0
MS	P06730	26	29.5455		0.12	(25-50]
MS	Q9UHB6	75	85.2273		0.053	(75-100]
MS	P07355	0	0		23	0
MS	P05019	0	0		210	0
MS	Q8WZA0	0	0		0.24	0
MS	P60660	0	0		73	0
MS	P30530	0	0		38	0
MS	P50053	56	63.6364		0.38	(50-75]
MS	P15153	0	0		4.2	0
MS	P31948	0	0		4.3	0
MS	Q8N307	24	27.2727		0.36	(25-50]
MS	O43768	24	27.2727		0.86	(25-50]
MS	Q8TCZ2	0	0		0.84	0
MS	P63010	70	79.5455		0.36	(75-100]
MS	Q10567	67	76.1364		0.59	(75-100]
MS	P55957	0	0		1.3	0
MS	P25786	0	0		20	0
MS	Q6KB66	51	57.9545		170	(50-75]
MS	P05787	46	52.2727		1200	(50-75]
MS	O43790	76	86.3636		100	(75-100]
MS	P14324	0	0		2.5	0
MS	P41250	12	13.6364		0.81	(0-25]
MS	Q6ZMJ2	0	0		1.1	0
MS	Q6UX73	0	0		4.3	0
MS	O60610	0	0		2.8	0
MS	P08887	0	0		19	0
MS	Q9Y6E0	12	13.6364		1.2	(0-25]
MS	Q9P289	78	88.6364		0.35	(75-100]
MS	Q7Z5L7	45	51.1364		22	(50-75]
MS	Q8N8Z6	0	0		12	0
MS	Q4G148	12	13.6364		1.9	(0-25]
MS	Q6V0I7	0	0		3.1	0
MS	Q6UWL2	32	36.3636		1.2	(25-50]
MS	Q9H2X0	32	36.3636		0.39	(25-50]
MS	Q12765	75	85.2273		0.19	(75-100]
MS	Q641Q3	54	61.3636		12	(50-75]
MS	P06737	0	0		16	0
MS	P43686	26	29.5455		0.2	(25-50]
MS	Q06187	36	40.9091		2	(25-50]
MS	Q14247	0	0		29	0
MS	P54687	67	76.1364		0.041	(75-100]
MS	P29122	20	22.7273		1.7	(0-25]
MS	Q86SR1	0	0		1	0
MS	Q9H488	75	85.2273		0.062	(75-100]
MS	Q15819	0	0		1.3	0
MS	P30626	51	57.9545		1.4	(50-75]
MS	P17181	31	35.2273		0.15	(25-50]
MS	Q08257	12	13.6364		3.9	(0-25]
MS	P35241	26	29.5455		39	(25-50]
MS	Q14114	78	88.6364		43	(75-100]
MS	P01130	0	0		17	0
MS	Q9UMX0	66	75		1.2	(50-75]
MS	Q15019	39	44.3182		1.9	(25-50]
MS	Q8IYS5	0	0		49	0
MS	Q9UBC2	22	25		0.047	(0-25]
MS	Q9Y3B8	0	0		0.35	0
MS	Q5SGD2	75	85.2273		0.016	(75-100]
MS	Q9UBW5	0	0		21	0
MS	Q14574	14	15.9091		6.5	(0-25]
MS	P60981	0	0		4.9	0
MS	P04899	65	73.8636		8.3	(50-75]
MS	O00587	66	75		0.043	(50-75]
MS	Q13564	49	55.6818		0.11	(50-75]
MS	Q13477	0	0		37	0
MS	P21860	12	13.6364		0.33	(0-25]
MS	Q9NR71	0	0		1.6	0
MS	Q9Y3I1	0	0		0.32	0
MS	Q03167	0	0		31	0
MS	Q8NEU8	36	40.9091		0.092	(25-50]
MS	P51693	0	0		22	0
MS	Q9H0R4	55	62.5		0.12	(50-75]
MS	Q12794	0	0		1.3	0
MS	Q9BXD5	0	0		0.16	0
MS	P19438	22	25		0.65	(0-25]
MS	Q13126	0	0		2.6	0
MS	Q15555	0	0		13	0
MS	P17612	9	10.2273		0.26	(0-25]
MS	Q9BWD1	19	21.5909		8.6	(0-25]
MS	P04062	0	0		0.38	0
MS	Q13557	12	13.6364		0.28	(0-25]
MS	Q5VSG8	76	86.3636		0.016	(75-100]
MS	P22626	76	86.3636		7.2	(75-100]
MS	Q16775	36	40.9091		2.1	(25-50]
MS	Q8N392	26	29.5455		2.1	(25-50]
MS	A6NI73	12	13.6364		0.7	(0-25]
MS	Q6XQN6	12	13.6364		3.2	(0-25]
MS	Q92954	74	84.0909		2600	(75-100]
MS	Q27J81	36	40.9091		1.5	(25-50]
MS	Q9UKY7	12	13.6364		0.78	(0-25]
MS	P38571	12	13.6364		0.23	(0-25]
MS	P80217	75	85.2273		0.097	(75-100]
MS	P36888	12	13.6364		0.2	(0-25]
MS	Q15369	12	13.6364		0.14	(0-25]
MS	O75223	0	0		2.4	0
MS	O14745	0	0		2.3	0
MS	Q14141	0	0		2.7	0
MS	P35606	65	73.8636		0.1	(50-75]
MS	Q15833	48	54.5455		1.4	(50-75]
MS	P54760	0	0		1.5	0
MS	Q13724	0	0		1.1	0
MS	P16671	0	0		6.7	0
MS	P30048	41	46.5909		1.7	(25-50]
MS	Q16620	0	0		11	0
MS	P51452	14	15.9091		1.4	(0-25]
MS	Q9UK23	0	0		6	0
MS	Q86X29	0	0		3.3	0
MS	Q96GP6	34	38.6364		3.1	(25-50]
MS	Q5VW32	36	40.9091		0.3	(25-50]
MS	Q9ULC4	53	60.2273		0.23	(50-75]
MS	Q96P63	12	13.6364		6.3	(0-25]
MS	P19440	0	0		4.1	0
MS	Q01813	12	13.6364		1.4	(0-25]
MS	P35813	14	15.9091		0.9	(0-25]
MS	O60256	48	54.5455		0.091	(50-75]
MS	O60245	36	40.9091		2.7	(25-50]
MS	O00231	0	0		0.12	0
MS	O60667	25	28.4091		4	(25-50]
MS	Q9UQ80	0	0		3.4	0
MS	Q8IZP9	0	0		12	0
MS	Q7L1Q6	79	89.7727		0.05	(75-100]
MS	Q14644	22	25		1.4	(0-25]
MS	P05026	75	85.2273		1.3	(75-100]
MS	P17655	0	0		3.9	0
MS	O60664	0	0		7.7	0
MS	P54819	0	0		1.2	0
MS	P68366	0	0		200	0
MS	Q2TAA2	44	50		0.17	(25-50]
MS	P50990	0	0		3.5	0
MS	Q02809	0	0		2.3	0
MS	Q9NNW7	75	85.2273		2.3	(75-100]
MS	P25445	8	9.09091		0.35	(0-25]
MS	Q15165	32	36.3636		0.35	(25-50]
MS	P80723	0	0		51	0
MS	Q0VD83	0	0		0.36	0
MS	P55287	0	0		8.1	0
MS	Q9BXJ1	13	14.7727		0.054	(0-25]
MS	P02730	0	0		43	0
MS	P05067	0	0		96	0
MS	Q06481	79	89.7727		4.3	(75-100]
MS	Q9Y6Y9	65	73.8636		0.08	(50-75]
MS	Q15067	75	85.2273		0.13	(75-100]
MS	P40121	12	13.6364		4.9	(0-25]
MS	O43598	67	76.1364		0.43	(75-100]
MS	Q01638	14	15.9091		4.5	(0-25]
MS	P15941	0	0		4.3	0
MS	P22735	75	85.2273		0.75	(75-100]
MS	P62136	0	0		2.7	0
MS	Q15149	36	40.9091		7	(25-50]
MS	P33241	22	25		1.1	(0-25]
MS	Q5ZPR3	0	0		18	0
MS	Q03154	0	0		23	0
MS	P24666	0	0		2	0
MS	O60268	80	90.9091		0.059	(75-100]
MS	Q6UWT4	35	39.7727		0.062	(25-50]
MS	O00592	0	0		22	0
MS	A0AVT1	56	63.6364		0.0056	(50-75]
MS	Q9NZC2	0	0		0.019	0
MS	Q9UJU6	0	0		5.6	0
MS	Q13813	31	35.2273		1.4	(25-50]
MS	Q8N2S1	12	13.6364		13	(0-25]
MS	Q8NES3	47	53.4091		0.59	(50-75]
MS	O75608	42	47.7273		0.27	(25-50]
MS	Q9BY32	67	76.1364		0.061	(75-100]
MS	Q08345	10	11.3636		24	(0-25]
MS	Q9NQS3	0	0		21	0
MS	Q13443	58	65.9091		0.47	(50-75]
MS	Q08495	10	11.3636		3.4	(0-25]
MS	Q9UKX5	0	0		0.13	0
MS	P23229	0	0		3.6	0
MS	Q9ULZ3	63	71.5909		0.4	(50-75]
MS	P0DP57	10	11.3636		1.5	(0-25]
MS	Q53H76	20	22.7273		0.2	(0-25]
MS	P00367	57	64.7727		15	(50-75]
MS	Q9UGM3	0	0		82	0
MS	P25325	0	0		3.6	0
MS	Q02108	31	35.2273		0.014	(25-50]
MS	O95998	12	13.6364		7.9	(0-25]
MS	Q15056	30	34.0909		0.73	(25-50]
MS	Q05209	53	60.2273		0.39	(50-75]
MS	Q9Y3F4	40	45.4545		0.39	(25-50]
MS	P20936	55	62.5		0.027	(50-75]
MS	P98161	0	0		2.4	0
MS	O00339	12	13.6364		2	(0-25]
MS	Q96A00	22	25		0.63	(0-25]
MS	Q8IX30	79	89.7727		0.94	(75-100]
MS	Q7Z6M3	52	59.0909		0.043	(50-75]
MS	Q92896	10	11.3636		1.8	(0-25]
MS	P19367	22	25		1.7	(0-25]
MS	Q15008	24	27.2727		0.096	(25-50]
MS	P20908	0	0		13	0
MS	Q86YD3	36	40.9091		3.6	(25-50]
MS	P16403	80	90.9091		19	(75-100]
MS	Q8IZA0	0	0		0.53	0
MS	Q9BWS9	54	61.3636		0.83	(50-75]
MS	O43242	61	69.3182		8.9	(50-75]
MS	O43294	66	75		0.33	(50-75]
MS	Q9ULC0	75	85.2273		0.29	(75-100]
MS	Q96FV2	54	61.3636		0.17	(50-75]
MS	P06454	12	13.6364		1.8	(0-25]
MS	Q9NRN5	0	0		3.8	0
MS	Q9H0P0	45	51.1364		0.025	(50-75]
MS	Q9NRA1	0	0		0.071	0
MS	O95399	74	84.0909		2.59	(75-100]
MS	Q15121	12	13.6364		0.22	(0-25]
MS	P43405	54	61.3636		0.24	(50-75]
MS	P12882	65	73.8636		46	(50-75]
MS	P11055	66	75		15	(50-75]
MS	P08319	10	11.3636		11	(0-25]
MS	Q24JP5	48	54.5455		2.9	(50-75]
MS	Q5JRA6	0	0		3.7	0
MS	Q13018	55	62.5		7.1	(50-75]
MS	Q92598	36	40.9091		1.1	(25-50]
MS	Q9BY76	55	62.5		1.8	(50-75]
MS	P17538	12	13.6364		12	(0-25]
MS	P11277	14	15.9091		47	(0-25]
MS	P15529	0	0		1.1	0
MS	Q13554	75	85.2273		0.25	(75-100]
MS	Q6NUS6	12	13.6364		2.1	(0-25]
MS	Q96TA1	39	44.3182		1.2	(25-50]
MS	Q13561	26	29.5455		0.87	(25-50]
MS	P49189	0	0		1.9	0
MS	Q9NR31	46	52.2727		0.28	(50-75]
MS	P05089	0	0		10	0
MS	P48739	47	53.4091		0.21	(50-75]
MS	O94856	55	62.5		1.1	(50-75]
MS	Q9UMY4	74	84.0909		0.21	(75-100]
MS	O60493	57	64.7727		0.5	(50-75]
MS	P29692	57	64.7727		1.5	(50-75]
MS	Q9NQ76	62	70.4545		1.5	(50-75]
MS	Q6QNK2	33	37.5		0.89	(25-50]
MS	O14917	43	48.8636		0.88	(25-50]
MS	P45378	74	84.0909		0.76	(75-100]
MS	P14210	74	84.0909		7.5	(75-100]
MS	P22303	25	28.4091		1.2	(25-50]
MS	P10644	13	14.7727		1.7	(0-25]
MS	P26639	25	28.4091		0.88	(25-50]
[truncated: 2,014 more rows]

## Sheet: 2G
Uniprot	Blood.conc.ngmL	Platform
P04217	72000	Both
P01023	270000	MS
A8K2U0	15	Not detected
Q9NPC4	0.01	MS
P49588	0.97	MS
Q9UDR5	0.02	Not detected
P80404	1.6	Not detected
P28288	0.011	Not detected
P61221	0.15	MS
Q8NE71	0.16	Not detected
Q9UG63	0.013	Not detected
Q9NUJ1	0.032	Not detected
Q8NFV4	0.012	Not detected
Q9BUJ0	0.17	Not detected
Q96IU4	2.7	Both
O95870	0.01	Not detected
Q8IZP0	0.41	MS
Q7Z7G0	330	MS
O94929	0.0083	Not detected
Q9P1F3	5.3	MS
P09110	3.2	Both
P42765	2.7	Not detected
Q13085	0.069	Not detected
P11310	0.56	Olink
P16219	0.0091	Not detected
P45954	0.02	Olink
P49748	0.083	Not detected
P16112	67	Both
P24752	0.66	Not detected
Q9BWD1	8.6	MS
Q9H3P7	0.013	Not detected
P12821	130	Both
Q9BYF1	0.21	Olink
P22303	1.2	Both
Q9UKV3	0.012	Not detected
P53396	3.6	MS
P21399	9.3	MS
Q99798	1.8	MS
Q9NPJ3	0.014	Olink
O00154	0.044	MS
Q9Y305	0.0046	Not detected
Q15067	0.13	Both
Q99424	0.019	Not detected
P24666	2	Both
P11117	0.022	Not detected
P15309	0.47	Not detected
P13686	3.1	Both
Q9NPH0	0.05	Olink
P33121	0.02	Olink
O95573	0.018	Not detected
O60488	0.0088	Not detected
Q9NR19	0.01	Not detected
P68133	3200	Not detected
P62736	2800	Olink
Q562R1	1600	MS
P68032	3200	MS
P63261	6400	Not detected
O96019	0.0048	Not detected
P12814	260	MS
P35609	27	Both
Q08043	14	Not detected
O43707	84	Both
P61163	0.85	MS
P42025	0.22	Not detected
P61160	120	MS
P61158	26	MS
Q03154	23	Both
Q96HD9	0.013	Olink
P07311	0.05	Olink
P00813	0.59	Both
Q9NZK5	53	Both
O14672	0.67	MS
O75078	0.012	Not detected
O43184	12	Olink
Q13444	0.42	Both
P78536	0.53	MS
Q9H013	0.0049	Not detected
Q9P0K1	0.11	Both
O75077	7	Olink
Q9UKQ2	3.72	Not detected
P78325	0.004	Olink
Q13443	0.47	Both
O15204	21	MS
Q9UHI8	2.8	Both
Q76LX8	160	Both
O95450	13	MS
O75173	0.016	Olink
Q9UNA0	0.011	Not detected
Q9UP79	48	Both
Q8N6G6	30	Not detected
Q86TH1	120	Both
P82987	0.28	Not detected
Q6UY14	70	Both
P35611	0.83	Both
P35612	0.056	Not detected
Q9UEY8	0.12	MS
Q96PE1	0.18	Not detected
Q8IWK6	0.42	MS
O60241	0.021	Not detected
Q6QNK2	0.89	Both
P48960	3.8	Both
Q8IZF2	53	Both
Q9Y653	0.019	Olink
Q8IZP9	12	Both
Q86Y34	11	MS
Q86SQ4	60	MS
O94910	0.17	Not detected
O95490	0.64	MS
Q9HBW9	4.7	MS
P07327	28	Not detected
P00325	30	Both
P00326	22	MS
P08319	11	Both
P11766	4.4	MS
P28332	1.8	Not detected
Q9BV57	0.07	Not detected
Q15848	810	Both
Q15847	0.39	Not detected
P55263	0.48	MS
P35318	0.29	Olink
Q7Z4H4	0.0613	Not detected
Q9BRR6	0.065	Not detected
P54922	0.019	Not detected
Q9NX46	0.027	Not detected
Q16186	0.043	Not detected
P30566	0.28	MS
Q8N142	0.17	Not detected
P30520	0.61	MS
Q8IUX7	78	MS
P43652	15000	Both
P02771	68	Both
Q6ULP2	0.0037	Not detected
P20933	24	MS
Q15109	0.091	Olink
P52594	0.04	Not detected
Q8N302	0.27	Not detected
P35573	0.3	Not detected
Q9BSE5	0.12	Not detected
Q9UKV8	0.037	Not detected
O00116	0.038	Not detected
O95994	0.031	Both
Q8TD06	0.094	Olink
O00468	25	Olink
P01019	48000	Both
P21549	2.8	Olink
Q9BYV1	0.0071	Not detected
P23526	6.3	Both
O43865	0.11	MS
Q96HN2	0.63	Not detected
Q09666	64	Both
Q8IVF2	0.41	Olink
O95433	0.081	Olink
P02765	110000	Both
Q9NZD4	3.7	Both
Q96BJ3	0.005	Olink
P55008	0.018	Olink
O95831	0.17	Olink
Q12904	23	Not detected
Q13155	0.014	Not detected
O00170	0.0097	Not detected
P00568	20	Both
P54819	1.2	Both
Q9UIJ7	0.063	Not detected
P27144	0.061	Not detected
Q02952	5.8	Both
Q12802	0.0024	Not detected
O43823	0.0063	Not detected
P14550	6.2	MS
P15121	1.5	Both
O60218	84	Olink
P42330	15	MS
P17516	1.7	Olink
P51857	0.054	Not detected
O43488	1.4	MS
O95154	1.7	Not detected
P31749	0.036	MS
P13716	36	MS
P02768	40000000	MS
Q13740	840	Both
Q8IZ83	1.1	MS
P54886	0.049	Not detected
P00352	58	Both
P30837	0.42	Not detected
O75891	2.1	Not detected
P05091	1.7	Olink
P30838	0.0084	Olink
P51648	0.019	Not detected
P30038	0.03	Not detected
P51649	0.035	Olink
Q02252	0.026	Not detected
P49419	0.25	Not detected
Q9H2A2	0.045	Not detected
P49189	1.9	MS
P04075	500	MS
P05062	410	MS
P09972	110	MS
Q9BT22	9	Not detected
Q9NP73	54	Not detected
P18054	0.37	MS
O75342	0.052	Not detected
Q9BYJ1	0.042	Not detected
P09923	0.16	Olink
P05186	14	MS
Q9UHK6	0.04	Not detected
P02760	40000	Both
Q96NU7	1.2	Not detected
Q9Y303	0.12	Olink
P03971	1.8	Not detected
Q86SJ2	0.29	Both
Q8IY63	0.021	Not detected
P23109	0.011	Not detected
Q01433	0.12	MS
Q01432	0.02	Olink
P0DTE7	70	MS
P03950	260	Both
Q15389	0.15	Both
O15123	0.13	Olink
O95841	0.22	Olink
Q9UKU9	1.9	Both
Q9Y5C1	88	Both
Q9BY76	1.8	Both
Q8NI99	44	MS
O43827	0.59	Both
Q6UXH0	0.77	MS
P16157	25	MS
Q01484	1.6	Olink
Q9P2R3	0.0042	Not detected
Q9GZV1	5.2	Not detected
O15084	0.011	Not detected
Q92625	0.0064	Not detected
Q4KMQ2	0.031	Not detected
P39687	2.6	Not detected
Q92688	1.6	Not detected
Q9BTT0	0.21	Not detected
P15144	840	Both
Q9H6X2	21	MS
P58335	7.8	Not detected
P04083	1200	Both
Q9UJ72	0.011	Olink
P50995	0.21	Both
P07355	23	Both
P12429	6.7	Both
P09525	1.3	Both
P08758	5.9	Both
P08133	2.3	MS
P20073	0.68	MS
P19801	33	Olink
Q16853	180	Both
Q06278	2.1	Not detected
Q10567	0.59	MS
O43747	0.089	Not detected
Q9BXS5	0.014	Not detected
O95782	0.19	Not detected
O94973	0.22	MS
P63010	0.36	Both
Q96CW1	0.022	Not detected
O00203	0.036	Olink
O14617	0.011	Not detected
P02743	23000	Both
P13798	8.5	MS
P27695	0.23	Olink
Q9BZZ5	0.046	Not detected
Q96GX9	0.044	Not detected
P51693	22	Both
Q06481	4.3	MS
Q9HDC9	86	MS
P02647	130000	Both
P02652	60000	Both
P06727	66000	Both
Q6Q788	15	MS
P04114	210000	Both
Q0VD83	0.36	Both
P02654	11000	Both
P02655	27000	MS
P02656	27000	MS
P55056	810	MS
P05090	46000	Both
P02649	23000	Both
Q13790	1300	Both
P02749	54000	Both
O14791	6100	Both
Q9BQE5	31	MS
O95445	5000	Both
Q9BUR5	2210	Not detected
P05067	96	Both
Q9UKG1	0.032	MS
Q8NEU8	0.092	Both
P07741	0.89	Both
P29972	1.7	Not detected
Q96P48	0.041	Not detected
P48444	0.13	MS
P18085	2.2	MS
P84085	2.5	Not detected
P62330	0.11	Olink
P05089	10	Both
Q07960	7.4	Both
Q53QZ3	0.0047	Not detected
Q68EM7	0.013	Not detected
Q8N392	2.1	MS
Q92619	0.59	Both
O43182	0.21	Not detected
P52565	25	MS
P52566	60	MS
Q92888	0.0055	Olink
Q8NFD5	0.0033	Not detected
O95376	0.0038	Not detected
P40616	0.008	Not detected
P36405	0.012	Not detected
O75915	0.73	Not detected
Q86TY3	1.4	MS
Q9H993	0.26	Not detected
Q92747	0.55	Not detected
O15143	14	MS
O15144	7.8	MS
O15145	4.2	MS
P59998	6.4	MS
O15511	2.5	MS
Q9BPX5	0.044	Not detected
P56211	0.33	Not detected
P49407	3.1	Not detected
P15289	4.5	Both
Q96EG1	1.7	MS
Q13508	33	Both
Q93070	8.8	MS
Q13510	0.79	Both
Q9NR71	1.6	Both
Q9ULH1	0.026	Not detected
O43150	0.13	MS
Q8N3C0	0.2	Not detected
P07306	0.11	Olink
P07307	14	Both
P04424	13	MS
O95671	0.0047	Not detected
P08243	0.037	Not detected
A6ND91	0.11	Not detected
Q12797	0.94	MS
Q9BXN1	1.2	Both
Q53RT3	0.15	MS
P00966	4.1	Both
Q8NBU5	0.0058	Not detected
Q9NVI7	0.0065	Not detected
O95260	3.7	MS
P18850	26	MS
Q99941	29	MS
Q9NT62	0.082	Not detected
O95352	0.013	Not detected
P31939	5.9	MS
Q8WXF7	0.0062	Not detected
Q6DD88	0.069	Not detected
O00244	0.34	Both
P05023	0.56	Not detected
P50993	0.28	Not detected
P13637	0.37	Not detected
P05026	1.3	Both
P14415	0.085	Both
P54709	0.015	Olink
O14983	2.8	Not detected
P16615	3.1	MS
Q93084	6.7	Not detected
P20020	0.0073	Not detected
P23634	0.011	Olink
P25705	9.3	MS
P06576	23	MS
P36542	0.26	Not detected
P30049	0.11	Olink
Q9UII2	0.037	Olink
P56385	0.088	Not detected
P56134	0.05	Not detected
O75964	0.02	Not detected
Q96IX5	0.018	Not detected
P24539	0.11	MS
O75947	0.063	Not detected
P18859	0.31	Not detected
P48047	0.12	Olink
Q15904	0.41	MS
O75787	0.11	Both
P27449	0.0087	Not detected
P38606	1.2	MS
P21281	0.22	Not detected
P21283	0.019	Not detected
Q9Y5K8	0.0066	Olink
P36543	0.02	Not detected
Q16864	0.016	Olink
O75348	0.07	Both
Q9UI12	0.017	Not detected
O75882	17000	MS
Q5VV63	140	Not detected
Q9UBB4	0.025	Olink
Q8WWM7	0.069	Olink
P01185	0.0193	Not detected
P30530	38	Both
P25311	46000	MS
P20160	6.6	Olink
P61769	1300	Both
O75752	0.37	MS
Q96L58	0.0061	Not detected
O94766	0.43	Olink
Q9NY97	63	MS
Q9BYG0	0.0072	MS
Q8NFL0	1.9	Both
Q7Z7M8	34	MS
Q00973	0.047	Not detected
P15291	52	Both
O60909	1.4	Not detected
O60512	0.06	Not detected
O43505	46	Both
Q14032	0.25	Not detected
Q99933	0.0052	Not detected
O95817	0.27	Both
P46379	0.28	Olink
Q9UQB8	0.011	Olink
O75531	0.76	Not detected
P80723	51	MS
Q07812	0.58	Both
O75936	0.012	Not detected
P50895	13	Both
Q96GW7	0.17	Olink
P51572	0.075	Not detected
P54687	0.041	Both
O15382	0.019	Olink
Q9P287	0.0037	Not detected
P06276	5500	Both
P12694	0.01	Not detected
Q9BXK5	0.044	MS
Q9NYF8	0.0044	Not detected
Q9BUT1	0.0076	Not detected
P23560	0.011	Olink
P02818	2.1	Olink
P21810	35	Olink
Q93088	9.5	MS
Q9H2M3	2.2	Olink
P55957	1.3	Both
O00499	0.74	Not detected
Q9UBW5	21	Both
Q13867	33	Both
P53004	1.9	MS
P30043	310	Both
P13497	9.4	MS
O95393	0.27	Both
P12643	0.0094	Not detected
P12644	162	Both
P22004	0.023	Olink
P18075	0.248	Not detected
Q8N8U9	0.0099	Olink
Q9BWV1	4.9	Both
Q9H3K6	0.52	Both
Q14137	0.0036	Not detected
Q96GS4	0.0049	Not detected
P07738	64	MS
Q86WA6	0.0064	Not detected
P17213	0.054	Not detected
Q9NP55	0.73	MS
Q96DR5	0.0037	Olink
Q8TDL5	2.3	Both
Q8N4F0	0.026	Both
O95861	0.25	Not detected
Q9NX62	0.33	MS
Q8TDN6	0.0042	Not detected
Q8WUW1	0.076	Both
Q5VW32	0.3	MS
Q9NW68	0.0048	Not detected
P35613	0.33	Both
Q10588	130	Both
Q10589	3.6	Both
P35070	0.314	Olink
P43251	2300	Both
P20290	0.12	Not detected
Q96K17	0.027	Not detected
Q06187	2	MS
Q7Z6A9	0.004	Olink
O43684	0.025	Not detected
Q7L1Q6	0.05	MS
Q9H0W9	0.64	Not detected
O00193	0.04	Not detected
Q6UX73	4.3	MS
Q6UX52	2.19	Not detected
Q9GZP8	0.22	MS
Q9NS00	0.02	Not detected
Q9BW04	0.063	Olink
Q9H425	0.041	Not detected
Q9BUN1	44	Both
Q5T750	0.32	MS
P02745	2700	Both
Q07021	1.3	Olink
P02747	3000	MS
Q9BXJ1	0.054	Both
Q5T7M4	38.2	Not detected
Q9BXJ5	1.08	Not detected
Q9BXJ4	22	MS
Q9BXJ0	1.1	Both
Q9BXI9	354	Olink
Q9BXJ2	238	Not detected
P0C862	210	Olink
Q9NZP8	8800	Both
P09871	20000	Both
P06681	24000	Both
Q9GZN8	0.067	MS
Q9BSF0	0.063	MS
P01024	220000	Both
A0A1B0GTC6	1.7	MS
P0C0L4	200000	MS
P0C0L5	200000	MS
P04003	33000	MS
P20851	1400	Both
Q5BLP8	4.6	MS
P01031	41000	Both
Q6UWT4	0.062	MS
P13671	13000	MS
Q7Z4R8	0.6	MS
Q6P5S2	0.038	Both
P10643	35000	Both
P07357	10000	MS
P07358	10000	Both
P07360	3600	MS
Q9H7E9	0.0077	Not detected
P02748	48000	Both
Q8IXQ3	0.098	Olink
Q5T6V5	0.011	Not detected
P00915	3400	Both
O75493	0.12	Olink
O43570	0.029	Olink
Q8N1Q1	0.092	Both
P00918	450	Both
P07451	40	Both
P22748	0.15	Both
P23280	11	Both
Q9Y376	0.082	MS
Q5VU97	0.37	MS
P54289	250	Not detected
Q9NY47	6.5	MS
Q8IZS8	0.031	Not detected
Q9HB71	0.25	Both
P27708	0.15	Not detected
Q9BY67	130	MS
Q8N3J6	0.099	Not detected
Q8N126	9.9	MS
Q8NFZ8	4	MS
P05937	0.03	Olink
P22676	0.0056	Olink
P01258, P06881	0.15	Not detected
P10092	0.0045	Olink
Q05682	45	MS
P0DP23	65	MS
P27482	1.6	MS
Q9NZT1	29	MS
P27797	170	MS
O43852	19	MS
Q14012	0.33	MS
Q9UQM7	0.1	Not detected
Q13554	0.25	MS
Q13557	0.28	MS
Q13555	0.28	MS
P49913	22	MS
Q86VP6	5.4	MS
Q8WVQ1	2.1	Both
P27824	12	MS
Q01518	77	MS
P40121	4.9	Both
P07384	15	MS
P17655	3.9	MS
P04632	9.3	MS
Q96L46	0.081	Not detected
Q14444	0.17	Not detected
Q13938	0.017	Olink
P52907	15	MS
P47755	5	MS
P47756	9	MS
Q9Y2V2	0.17	Both
Q86X55	0.0067	Not detected
P49589	0.14	MS
P31944	5.8	MS
P42574	0.19	Both
P31415	4.8	MS
Q9NQ75	0.32	Not detected
P20810	13	MS
P04040	570	Both
Q03135	0.0044	Not detected
Q6NZI2	0.34	Not detected
O95810	110	MS
Q13951	0.015	MS
P22681	0.38	Not detected
P23435	4.4	Both
Q8IUK8	1.9	MS
Q9NTU7	12	Both
P16152	8.7	MS
O75828	2.1	Not detected
Q8N4T8	0.085	Not detected
P35520	0.47	Both
P83916	0.055	Not detected
Q13185	0.18	MS
P45973	0.019	Not detected
Q8N163	0.0029	Olink
Q96EE4	22	MS
Q16204	0.0041	Not detected
Q76M96	0.67	Olink
I3L3R5	0.0054	Olink
P06307	0.021	Not detected
P22362	0.0844	Not detected
P51671	0.0885	Olink
Q99616	0.336	Olink
Q16627	26	Both
Q16663	5.6	Both
O15467	29	Both
Q92583	0.248	Olink
P55774	1.9	Both
Q99731	0.195	Olink
P13500	0.323	Olink
P78556	0.028	Olink
O00585	13	Both
O00626	0.617	Olink
P55773	0.027	Olink
O00175	0.276	Olink
O15444	183	Olink
Q9Y258	0.117	Olink
Q9Y4X3	16	Olink
Q9NRJ3	15	Olink
P10147	0.138	Olink
P13236	0.144	Olink
P13501	17	Both
P80098	0.0297	Olink
P80075	0.032	Olink
O00622	0.69	Olink
P29279	9.9	Both
P48745	3.6	Both
O76076	0.89	Both
O14618	0.61	Both
P78371	3.4	MS
P49368	2.7	MS
P50991	2	MS
P48643	1.5	Both
P40227	4	MS
Q99832	3.9	MS
P50990	3.5	MS
Q93033	5.6	Both
Q6YHK3	170	Both
P08571	5800	Both
O95971	3.13	Olink
Q86VB7	970	Both
Q9NR16	0.43	Not detected
P06126	0.01	MS
P29016	0.02	Not detected
P29017	0.25	Both
P15813	0.6	MS
P41217	0.012	Olink
Q8TD46	0.99	Olink
Q9NNX6	16	Both
P20273	0.0044	Olink
Q15762	9.5	Both
Q9BZW8	3.5	Olink
Q9HCU0	30	Both
P26842	0.11	Both
Q5ZPR3	18	Both
Q9Y5K6	0.016	Olink
Q6UXG3	1.7	Both
Q8IX05	0.094	Olink
Q9NPF0	0.14	Not detected
P20138	12	Both
P28906	43	Both
P16671	6.7	Both
P25942	0.705	Olink
P29965	0.018	Olink
P16070	660	MS
P15529	1.1	Both
P09326	1.6	Both
P08174	180	Both
P19256	5.8	Both
P13987	38	Both
O43866	3800	Both
P30203	0.1	Olink
P34810	11	Not detected
P04233	0.14	Both
P60033	1.4	MS
P27701	0.011	Olink
Q9UIB8	19	Both
P42081	0.094	Olink
P01732	0.22	Both
P21926	2.8	MS
Q9NPY3	330	Both
P40200	0.047	MS
P14209	64	Both
Q8TCZ2	0.84	Both
P32320	2.9	Both
Q16543	1	Both
P60953	2.8	MS
Q9Y5S2	0.018	Olink
Q99459	0.0039	Not detected
P12830	140	Both
P55287	8.1	MS
P55290	200	MS
P55291	0.56	Both
O75309	0.12	MS
Q12864	7	Both
Q9H159	0.58	MS
P19022	160	Both
Q9H251	3.6	Both
P22223	0.98	Both
P55283	0.011	Olink
P33151	1100	Both
P55285	17	Both
P55286	4.8	Not detected
Q96JP9	0.072	Olink
Q9BYE9	15	Both
Q9HBB8	98	Both
P06493	0.044	Olink
P24941	0.019	Not detected
Q00534	0.017	Not detected
Q4KMG0	10	Both
Q9UKY7	0.78	MS
P13688	61	Both
P06731	11	Both
P40199	41	Both
P31997	4.7	Olink
P19835	0.25	Not detected
P08217	4.2	Both
P08218	25	Not detected
P09093	0.34	Both
Q9NYQ6	0.23	MS
Q9HCU4	22	Both
Q8WUJ3	2.4	MS
Q9UHN6	0.15	Both
Q8N111	20	Olink
Q5SW79	0.0071	Olink
Q96G23	0.026	Not detected
P23141	35	Both
O00748	5.6	Both
Q6UWW8	0.63	Both
P11597	200	MS
P00751	110000	Both
P00746	2700	Both
P08603	130000	Both
Q03591	16000	MS
P36980	4900	Both
Q02985	3700	MS
Q92496	270	Both
Q9BXR6	1900	Both
P05156	14000	Both
P23528	250	MS
Q9Y281	35	Not detected
P27918	4000	Both
Q99674	5.1	Both
O15335	16	Both
Q9NX63	0.013	Not detected
P10645	74	Both
P05060	6.8	Both
P36222	110	Both
Q15782	0.4	MS
Q9BWS9	0.83	MS
Q13231	30	Both
O00533	3100	Olink
O43633	0.12	MS
Q9BY43	0.52	Not detected
Q9H444	0.083	MS
Q9NZZ3	0.014	Not detected
Q96FZ7	0.0057	Olink
Q9UHD1	0.079	Not detected
Q8IZ52	1.1	Not detected
Q9H2X0	0.39	MS
Q9BU40	0.29	Both
Q6WN34	5.3	Olink
O43916	0.032	Not detected
O43529	0.77	MS
Q9NPF2	0.021	MS
Q9NRB3	0.86	MS
Q8NCH0	0.011	MS
Q7LFX5	0.61	MS
Q7LGC8	1.3	MS
Q6FI81	0.013	Olink
O75339	9.7	Both
Q8IUL8	22	MS
Q14011	0.098	Olink
Q9NZ45	0.0061	Not detected
Q07065	0.16	Olink
Q14008	0.19	Not detected
P12277	23	Olink
Q9UBR5	0.0317	Not detected
P06732	110	MS
P12532	1.4	Olink
P17540	1.6	Not detected
Q05315	0.62	Both
A8K7I4	0.017	MS
Q9UQC9	0.046	MS
Q14CN2	0.15	MS
O00501	0.21	Not detected
Q9Y240	0.98	Both
Q86T13	2.3	Both
A5D8T8	3.11	Not detected
Q9P126	0.018	Olink
P05452	16000	Both
Q9H2X3	19	Both
O00299	39	MS
O15247	0.061	MS
Q9Y696	7.4	MS
Q96NY7	0.61	Not detected
Q14677	0.43	Olink
P30622	0.0042	Not detected
Q9UDT6	1.9	Olink
Q9H6B4	3.1	Olink
O75503	0.49	MS
P54105	0.016	Olink
P04118	4.6	Both
O76031	0.026	MS
O94985	66	Both
Q9H4D0	0.12	Olink
Q9BQT9	9.1	Both
P09496	0.51	Olink
Q00610	15	MS
P10909	37000	Both
P23946	0.56	Not detected
Q96DG6	0.31	MS
Q8IY22	0.04	Both
P30085	2.2	MS
Q96DZ9	0.39	Not detected
Q9NX76	0.011	Not detected
P62633	0.073	Not detected
Q96KN2	2200	Both
Q96KP4	2.5	MS
O75829	0.0043	Not detected
P51911	0.043	Not detected
Q99439	8	MS
Q15417	0.51	Not detected
P09543	0.037	Olink
Q9Y2B0	0.28	Both
Q9BT09	110	Not detected
Q96F85	0.055	Not detected
Q6PJW8	0.14	Both
P26992	32	MS
Q12860	320	Both
Q02246	0.021	Olink
Q9P232	75	Both
Q8IWV2	110	Both
O94779	0.52	Olink
Q9UQ52	3.7	MS
Q9C0A0	2.5	Olink
Q13057	0.023	MS
O43405	0.38	Olink
Q03692	0.054	Not detected
P12107	2	MS
P13942	4	MS
Q99715	14	MS
Q05707	9.4	MS
P39059	17	Both
Q07092	0.66	MS
Q9UMD9	0.029	Not detected
P39060	240	Both
P02452	89	Both
P08123	26	MS
Q96P44	0.23	Not detected
Q17RW2	0.02	Olink
P02458	3.2	Olink
P02461	28	Both
P02462	0.2	Both
P08572	2.4	MS
P20908	13	Both
P05997	1.7	MS
P25940	0.34	Not detected
P12109	170	MS
P12110	10	MS
P12111	730	Both
A6NMZ7	0.63	MS
Q02388	0.014	Not detected
P20849	0.84	Olink
Q14055	0.25	Olink
Q9Y6Z7	66	MS
Q9BWP8	260	MS
Q5KU26	1.3	Both
Q8NBJ5	0.0056	Not detected
P49747	1700	Both
P21964	0.017	Olink
P53621	0.19	MS
P53618	0.28	MS
P35606	0.1	Both
O14579	0.097	Both
Q9Y678	0.067	Not detected
P61201	0.17	Not detected
Q9UNS2	0.057	MS
Q9BT78	0.26	MS
Q92905	0.032	MS
Q7L5N1	0.089	MS
Q9UBW8	0.1	MS
Q9H9Q2	0.02	Not detected
Q99627	0.15	Not detected
P61923	0.12	Not detected
P31146	52	Both
Q9BR76	1.4	MS
Q9ULV4	19	MS
P57737	0.032	Not detected
Q14019	14	MS
Q14061	0.14	Not detected
P13073	0.047	Not detected
P20674	0.32	Not detected
P10606	0.12	Olink
P12074	0.16	Not detected
P14854	0.062	Olink
P09669	0.064	Not detected
P14406	0.17	Not detected
P15954	0.014	Not detected
P00450	370000	MS
P15085	92	Both
P48052	1	Both
P15088	1.3	MS
Q9UI42	0.37	Both
Q8IZJ3	25	Not detected
P15086	78	Both
Q96IY4	6100	Both
O75976	2.5	MS
P16870	1.6	Both
P14384	5	Both
P15169	9500	MS
P22792	17000	MS
Q99829	0.27	MS
O75131	0.17	MS
P36551	0.1	Olink
Q9BRF8	0.34	Both
Q9Y646	36	Both
P31327	8.2	MS
Q16630	0.0077	Not detected
Q8N684	0.017	Not detected
P50416	0.017	Not detected
Q9H3G5	0.77	Both
Q96SM3	0.96	Olink
Q8N436	1.1	Olink
P17927	69	Both
P20023	150	Both
P29373	0.11	MS
Q6ZU35	0.02	Not detected
P43155	0.0037	Not detected
Q5IJ48	0.3	Not detected
Q68CJ9	0.021	Not detected
O75629	0.5	Both
Q96HD1	14	Olink
Q6UXH1	0.52	Both
P06850	0.01	Olink
P24387	47	Both
Q9NZV1	0.086	Olink
P50238	0.053	MS
P52943	0.54	Olink
P54107	0.016	Not detected
P16562	2.9	Both
P54108	490	Both
Q9H336	0.013	Not detected
Q9H0B8	1.7	Not detected
P46108	0.26	MS
P46109	1.8	Both
Q8IUI8	0.59	MS
Q14194	0.36	Not detected
Q9UBG3	0.54	Both
P02741	3900	MS
Q9NQ79	570	Both
O95727	3	Both
Q53ET0	0.006	Not detected
P02511	0.45	Not detected
Q9Y2S2	0.4	MS
Q14894	0.088	Olink
Q08257	3.9	MS
O95825	0.0052	Olink
O75390	0.9	Not detected
Q9Y600	0.0038	Not detected
O75534	0.036	Olink
P55060	2.5	MS
P09603	17	Both
P07333	960	Both
P04141	0.0239	Olink
P15509	6.3	Both
P09919	0.00617	Olink
Q99062	4.1	Olink
P0DML2	30	Olink
P41240	0.78	MS
P05814	0.086	Not detected
P19784	0.12	Not detected
P67870	0.057	Not detected
Q6UVK1	51	Both
P21291	10	MS
Q16527	0.0065	Not detected
P50461	0.14	Olink
P01037	5	Olink
P01034	1800	Both
P01036	2.8	MS
Q15828	45	Both
O76096	0.027	Olink
P01040	15	MS
P04080	5.3	Both
Q01459	260	Both
Q16619	0.0119	Olink
P32929	0.11	Not detected
Q96CG8	4.5	Olink
P35221	0.061	Olink
P35222	2	Not detected
Q9NSA3	0.02	Not detected
O60716	0.68	Not detected
P17812	0.091	Not detected
Q9NRF8	0.018	Not detected
P17538	12	Both
P10619	50	MS
P07858	77	Both
P53634	18	Both
P07339	280	Both
Q9UBX1	8.8	Both
P08311	3.2	MS
P09668	10	Both
P43235	0.3	Not detected
P07711	17	Both
P43234	0.049	Both
P25774	19	Both
O60911	0.41	Olink
P56202	0.32	MS
Q9UBR2	58	Both
Q14247	29	MS
O60494	0.31	Not detected
Q13616	0.18	Not detected
Q13617	0.0061	MS
Q13618	0.043	Not detected
Q13619	0.015	MS
Q13620	0.0061	Not detected
Q93034	0.0028	Not detected
O60888	18	MS
P78423	0.16	Both
P78310	0.0094	Olink
P09341	0.384	Both
P02778	0.253	Olink
O14625	0.187	Olink
P48061	1.8	Olink
O43927	0.0937	Olink
O95715	0.8	Olink
Q9H2A7	29	Both
Q6UXB2	0.08	Both
P19875	0.5	Not detected
P19876	0.0287	Olink
P42830	11	Olink
P80162	0.108	Olink
P10145	0.00726	Olink
Q07325	0.902	Olink
P00167	1	Both
O43169	0.077	Not detected
P00387	1.9	MS
P04839	0.0074	Not detected
P08574	0.09	Not detected
P99999	100	MS
Q7L576	0.95	MS
Q96F07	0.46	Not detected
P08684	0.078	Not detected
Q9NUQ9	1.1	MS
Q9NRR1	0.24	Both
Q9NWV4	0.71	MS
Q9Y4D1	0.0034	Olink
P98082	0.057	Olink
Q14118	63	Both
P51397	0.087	MS
Q9UN19	0.12	Both
P14868	0.23	Both
Q96EP5	0.64	Not detected
P09172	1000	Both
P07108	8.7	Both
Q16643	1	Both
Q9UJU6	5.6	Both
Q8N8Z6	12	MS
Q96PD2	5.1	Both
P43146	0.13	Not detected
P81605	280	MS
Q96JQ0	45	MS
P07585	48	Both
Q96C86	0.83	MS
P32321	0.0076	Both
Q14203	0.2	Olink
Q13561	0.87	Both
Q9H773	0.021	Olink
Q96GG9	0.27	Both
Q7Z4W1	3	Both
O94760	0.33	Both
O95865	2.2	Not detected
Q16531	0.74	MS
P20711	0.1	Olink
Q5TDH0	0.73	Both
P39656	0.16	Not detected
Q08345	24	Both
Q16832	0.53	MS
Q96HY6	0.013	Not detected
Q92499	0.037	Olink
Q92841	0.15	Not detected
Q9NVP1	0.0049	Not detected
Q9NR30	0.045	Not detected
Q9BUQ8	0.013	Not detected
O00148	0.2	Olink
Q13838	0.26	Not detected
O00571	0.26	Not detected
Q7L014	0.0098	Not detected
P17844	0.19	Not detected
P26196	0.01	Not detected
Q16698	0.13	Olink
P59665	113	Olink
P12838	0.031	Not detected
Q01523	0.17	MS
Q01524	0.13	Not detected
P60022	1.1	Not detected
Q5VZ89	0.0026	Not detected
O43583	0.11	Both
Q9Y315	0.3	MS
P17661	2.2	Not detected
O00273	0.0039	Olink
P98153	0.096	Not detected
Q6UWP2	0.041	Not detected
Q13268	0.0042	Not detected
O43143	0.065	Not detected
Q7L2E3	0.0023	Not detected
Q08211	0.5	MS
O60610	2.8	MS
Q9H7Y0	0.63	Olink
O60832	0.015	Not detected
Q9UBP4	20	Both
P10515	0.018	Not detected
P09622	11	MS
P80370	1.1	Both
Q6UY11	0.02	Not detected
O00548	0.46	Olink
P36957	0.084	Not detected
Q9UGM3	82	MS
Q9UI17	0.79	Not detected
Q6E0U4	29	MS
Q13316	0.044	Both
Q08495	3.4	MS
P31689	0.095	Olink
O60884	0.051	Olink
Q96EY1	0.02	Not detected
P25685	0.019	Olink
Q9UBS4	0.22	Not detected
P25686	0.0045	Olink
Q9UDY4	0.0043	Not detected
Q13217	3.1	MS
Q99615	0.013	Not detected
Q8WXX5	0.013	Olink
P24855	0.75	MS
P49184	0.043	MS
Q13609	13	Not detected
O00115	0.36	Not detected
Q8NFT8	19	Both
Q05193	0.091	Both
O00429	3.4	MS
P50570	0.19	Not detected
Q9UQ16	0.058	Olink
Q9ULA0	5.4	Both
O43598	0.43	Both
Q92608	0.0087	Not detected
Q99704	0.052	Olink
O60496	0.12	Olink
Q7L591	0.14	Not detected
P16444	0.24	Both
Q9H4A9	200	Both
Q9H4B8	53	Not detected
Q9NY33	4.7	MS
P27487	160	Both
Q9UHL4	2.2	Both
Q07507	4	Both
Q9C005	0.02	Olink
Q12882	1.4	MS
Q14117	0.42	Not detected
Q16555	3.1	MS
Q14195	0.56	MS
Q08554	23	MS
Q02487	24	Both
Q14574	6.5	MS
Q02413	100	MS
Q14126	130	Both
P32926	0.1	Olink
Q86SJ6	0.26	Olink
P15924	110	MS
Q9NZW4	0.11	Not detected
Q03001	0.011	Not detected
P60981	4.9	MS
Q8TEA8	0.24	Both
O95147	0.031	Not detected
Q9BVJ7	0.0033	Not detected
P51452	1.4	Both
P33316	0.014	Olink
Q14204	0.49	Olink
Q13409	0.055	Not detected
Q9Y6G9	0.0061	Not detected
O43237	0.022	Not detected
P63167	0.52	Not detected
Q96FJ2	1.1	Not detected
O75923	0.0024	Not detected
Q14213	0.6	MS
Q99848	0.013	Not detected
P42892	0.77	Both
Q13011	0.85	MS
Q9NTX5	0.021	Not detected
Q86YB7	0.16	Not detected
Q96DC8	0.075	Olink
P30084	0.66	Olink
P42126	5.3	MS
Q16610	6400	Both
O94769	8.8	MS
Q5VYK3	0.0095	Not detected
Q9H1Z8	0.21	MS
Q6P2E9	0.0044	Not detected
O60869	0.072	Olink
P05305	0.00974	Olink
P14138	0.0309	Not detected
Q15075	0.045	Not detected
P68104	96	MS
Q05639	57	MS
P24534	0.75	MS
P29692	1.5	Both
O43324	0.015	Not detected
P26641	4.1	MS
P13639	19	MS
O75071	0.063	Both
Q12805	1500	Both
O95967	4.8	MS
Q9BUP0	0.023	Olink
Q96C19	0.18	Not detected
P20827	2.1	Both
P52803	0.0078	Not detected
P98172	4.5	MS
P52799	0.99	Both
Q15768	0.0051	MS
Q15029	0.13	Not detected
P01133	7.9	Both
P00533	60	Both
Q8N3D4	0.062	Not detected
Q9H4M9	8.2	MS
Q9NZN4	1.1	Not detected
Q9NZN3	12	Both
Q9H223	0.54	Not detected
P41567	0.11	Not detected
Q9BY44	0.018	Not detected
P19525	0.0087	Olink
Q14232	0.0042	Not detected
P49770	0.0039	Not detected
P05198	0.14	MS
P20042	0.24	Olink
Q14152	0.1	MS
P55884	0.16	MS
O15371	0.036	Not detected
P60228	0.024	Not detected
O00303	0.12	Not detected
O75821	0.019	MS
O15372	0.032	Not detected
Q13347	0.025	Not detected
O75822	0.12	Not detected
Q9UBQ5	0.014	Not detected
Q9Y262	0.028	Not detected
Q7L2H7	0.089	Not detected
P60842	5.3	MS
Q14240	2.5	MS
P38919	0.43	Not detected
P23588	0.56	Both
P06730	0.12	Both
Q13541	0.024	Olink
Q04637	0.24	Olink
P78344	0.018	Not detected
O43432	0.06	Olink
Q15056	0.73	MS
P55010	0.06	Both
O60841	0.088	Not detected
P56537	0.75	MS
P08246	0.46	Not detected
Q15717	0.043	Not detected
P0C7U0	0.025	Not detected
P15502	1.3	Olink
Q15370	0.1	Both
Q15369	0.14	MS
Q8N766	0.01	Not detected
Q5UCC4	1	Not detected
Q15006	0.01	Not detected
Q9ULC0	0.29	MS
P50402	0.096	Not detected
Q9Y6C2	6.6	MS
Q9BXX0	1.1	MS
Q9NT22	1.3	MS
O95834	0.67	MS
Q9HC35	0.014	Not detected
Q8N8S7	0.0069	Olink
Q9NRM1	0.0093	Not detected
O94919	6.5	MS
P21128	0.0061	Olink
P17813	160	Both
P06733	340	Both
P09104	61	Both
P13929	84	Both
Q9UHY7	0.26	Both
Q7L5Y1	0.0033	Not detected
Q07075	49	Both
P22413	2.8	MS
Q13822	700	Olink
O14638	0.6	MS
Q9UJA9	0.42	Both
Q6UWR7	2.9	Olink
Q6UWV6	0.26	Both
O43768	0.86	Both
P49961	0.33	Not detected
Q9Y227	0.06	Not detected
O75356	5.8	Both
O75354	0.034	Olink
Q9NQZ7	0.056	MS
P11171	9	MS
O43491	0.18	Not detected
Q9Y2J2	0.34	Not detected
P16452	2	Not detected
P16422	0.01	Olink
P21709	19	Both
P29317	0.031	Olink
P54764	14	Both
P54756	0.072	Not detected
Q15375	0.87	MS
P29323	0.59	Not detected
P54753	0.14	Not detected
P54760	1.5	Both
P07099	0.2	Not detected
P34913	0.84	Both
P01588	0.0123	Olink
P58107	10	Both
P07814	0.52	Not detected
P42566	0.043	Not detected
Q9UBC2	0.047	MS
Q12929	0.018	Not detected
Q8TE68	0.0031	Not detected
Q9H6S3	0.0058	Olink
P11678	9.1	Not detected
Q9NZ08	31	MS
Q6P179	12	MS
P04626	0.64	Both
P21860	0.33	Both
Q15303	0.18	Both
Q96RT1	0.015	Olink
O14944	0.046	Olink
Q4G0M1	0.277	Not detected
P84090	0.13	Not detected
Q96HE7	0.058	MS
P30040	1.6	Both
Q9BS26	6.2	Both
M5A8F1	0.024	Not detected
Q9H9K5	2.9	MS
Q9UQF0	0.14	Not detected
Q96AP7	42	Both
P10768	12	MS
Q9NQ30	0.44	Olink
Q9BSJ8	0.71	MS
A0FGR8	0.008	Olink
P62495	0.35	Not detected
P13804	0.45	MS
P38117	0.093	Not detected
Q92817	0.052	Olink
Q01844	0.02	Not detected
Q96A65	0.0035	Not detected
Q15024	0.022	Not detected
Q16394	15	MS
Q93063	35	MS
Q92935	0.077	Olink
Q9UBQ6	53	MS
P15311	42	Both
P00742	7900	Both
P03951	2800	Both
Q9Y624	1.8	Olink
P00748	7400	Both
P00488	2200	MS
P05160	4900	Both
P00734	54000	Both
P13726	0.603	Olink
P12259	9400	MS
P08709	720	Both
P00451	27	MS
P00740	5400	Both
P07148	35	Both
P12104	0.39	Both
P05413	4.1	Both
P15090	18	Both
Q01469	11	Both
P51161	1.7	Both
Q13158	0.024	Olink
Q9UNN5	0.023	MS
P16930	140	MS
Q9H098	0.03	Not detected
Q8IWE2	0.033	Not detected
Q9NZB2	0.049	Not detected
Q8WW52	0.0079	MS
Q96A26	0.02	Not detected
Q5VUB5	0.067	Not detected
Q8N128	0.1	MS
Q96MK3	14	Both
O75063	7.9	MS
Q8IXL6	150	MS
Q9H0X4	3.2	MS
P58499	0.14	Olink
Q92520	32	Both
Q96BQ1	0.012	Both
Q8NCA5	0.29	Not detected
Q52LJ0	0.0073	Not detected
Q9NVI1	0.018	Not detected
Q12884	70	Both
Q9Y285	0.032	Olink
Q9NSD9	0.0095	Not detected
P25445	0.35	Both
P48023	0.0736	Olink
P49327	2.5	MS
Q14517	14	MS
Q9NYQ8	0.1	Not detected
Q6V0I7	3.1	MS
P22087	0.047	Not detected
P23142	12000	MS
P98095	22	Both
Q9UBX5	12	MS
Q53RD9	0.38	MS
P35555	320	MS
P35556	7.2	Both
Q75N90	2.6	Not detected
P09467	17	Both
O00757	1.1	Not detected
Q9Y3I1	0.32	MS
Q8WWV6	3.8	Both
P30273	0.059	Not detected
P06734	3.3	Olink
P12318	40	Both
P55899	12	MS
O60667	4	MS
O00602	27	Both
Q15485	910	Both
O75636	8700	MS
Q96LA6	0.27	Olink
Q96RD9	59	Both
P14324	2.5	MS
P10109	0.0057	Olink
P39748	0.075	Olink
Q96AC1	0.092	Not detected
Q86UX7	170	MS
Q9UGM5	3000	Both
P02671	160000	Both
P02675	130000	MS
Q5JSP0	0.0038	Olink
O95750	0.133	Olink
Q9NSA1	0.14	Olink
Q9GZV9	0.011	Olink
Q14512	0.0076	Olink
Q9BYJ0	17	Both
P11362	46	MS
P21802	0.86	Both
P22607	1.5	Not detected
P22455	4.6	Both
P02679	81000	MS
Q96C11	12	Not detected
Q08830	81	Both
Q14314	19	MS
P07954	2	Both
P49789	0.0042	Olink
Q13642	11	Not detected
Q14192	0.0048	Not detected
Q9Y613	1.4	MS
Q9Y3D6	0.057	Olink
Q96AY3	0.086	Not detected
Q9NYL4	4.3	Not detected
Q5T1M5	0.007	Not detected
P62942	15	MS
P26885	0.36	MS
Q00688	0.56	Not detected
Q02790	0.37	Both
Q13451	0.014	Olink
Q14318	0.0062	Not detected
O95302	0.18	Not detected
P20930	26	MS
Q5D862	47	MS
Q13045	0.15	Not detected
P21333	930	MS
O75369	24	MS
Q14315	36	MS
O75955	0.079	Not detected
Q14254	0.12	Not detected
O43155	0.016	Olink
Q9NZU0	0.52	Not detected
P17948	0.12	Olink
P36888	0.2	Both
P49771	0.08	Olink
P35916	170	Both
O95466	0.036	Olink
Q06828	2.8	MS
P02751	80000	Olink
Q9H479	0.32	MS
Q9HA64	0.038	MS
Q4ZHG4	0.0085	Olink
P49354	0.19	Both
P15328	0.058	Olink
P14207	8	Both
P41439	5.9	Both
Q5H8C1	1.5	Not detected
Q5SZK8	15	Not detected
Q9Y2L6	0.0062	Olink
Q92765	28	Olink
Q16658	4	MS
P01225	0.062	Both
P19883	11	Olink
Q12841	34	Both
O95633	7.6	Both
O95954	0.74	Olink
P02794	4	MS
P02792	100	MS
Q9C0B1	5.9	Not detected
Q8IY81	0.009	Not detected
Q96AE4	0.048	Not detected
Q96I24	11	Not detected
P04066	51	Both
Q9BTY2	86	MS
A2VDF0	0.99	Both
P09958	0.074	Both
P35637	0.29	Olink
P19526	0.0068	Olink
Q495W5	0.91	MS
P51993	0.0058	Not detected
Q9BYC5	0.028	Olink
P51114	0.0097	Not detected
O15117	4.6	Olink
P06241	0.49	Not detected
Q13283	0.24	Not detected
Q9UN86	0.026	Not detected
P11413	4.2	MS
P10253	6.4	MS
P60520	0.0045	MS
P22466	0.081	Olink
Q96RP7	0.019	MS
P54803	0.035	Not detected
Q14376	0.14	Not detected
P51570	0.028	Not detected
Q01415	0.011	Not detected
Q96C23	0.42	Not detected
P34059	2.2	MS
Q10472	2.2	MS
Q86SR1	1	Both
Q8IXK2	0.026	Not detected
Q96FL9	0.012	Not detected
Q8N3T1	0.024	Not detected
Q8N428	0.29	Not detected
Q6P9A2	0.21	Not detected
Q10471	13	Both
Q14435	0.27	Olink
Q8N4A0	0.62	MS
Q7Z7M9	1.7	Both
Q8NCL4	3.8	MS
Q86SF2	6.5	Both
P07902	0.19	MS
Q14353	0.25	Olink
Q14697	24	MS
P17677	0.018	Not detected
P04406	1100	Both
Q14C86	0.031	Not detected
P41250	0.81	MS
P22102	0.28	Olink
P54826	0.012	Not detected
Q14393	4.5	Both
Q9UFP1	0.35	Both
Q6UWH4	0.023	MS
P01350	0.081	Olink
P50440	0.45	Not detected
P04062	0.38	Both
Q04446	7.5	MS
Q92538	0.0076	Not detected
P32455	0.096	Olink
P02774	110000	Both
P28676	0.63	MS
P01275	0.15	Both
P30047	0.19	Olink
P48506	6	MS
P48507	1.2	Both
Q92616	0.24	Not detected
Q02742	0.056	Both
Q8N0V5	0.58	MS
P23434	0.046	Not detected
Q9Y2T3	2.3	MS
O95390	0.32	MS
Q99988	0.28	Olink
Q9UK05	1.1	Both
P31150	34	MS
P50395	56	MS
Q8TEQ6	0.0024	Not detected
O43681	0.021	Both
P14136	130	Olink
Q96RP9	4	Not detected
Q06210	0.049	Not detected
P56159	0.12	Both
O00451	6.1	Both
O60609	3.7	Olink
Q13630	1	Not detected
Q9BVM4	0.077	Olink
O75223	2.4	Both
Q92820	780	Both
P19440	4.1	Both
P36269	11	Both
Q6P531	0.092	Not detected
Q9UJ14	1.5	MS
P01241	3	Olink
P01242	1.9	Olink
P10912	14	Both
Q9UBU3	0.34	Olink
Q9NU53	0.049	MS
P09681	0.38	Both
O14908	0.011	Not detected
Q9Y2X7	0.021	Olink
Q9NS71	17	Both
P06280	0.97	Both
P16278	12	Both
O94923	0.15	MS
P23378	0.36	Not detected
Q6ZMI3	0.36	MS
Q92896	1.8	MS
P48060	0.041	Both
Q9H4G4	17	MS
Q92990	0.26	Not detected
Q04760	1.7	Both
Q9HC38	3.6	Olink
P35754	4.1	Both
O76003	0.3	MS
O94925	0.023	Not detected
Q9NZD2	0.015	MS
A6NH11	0.039	Not detected
P00367	15	MS
P15104	0.11	MS
Q6IB77	0.011	Not detected
P17900	14	Both
O60547	0.031	MS
P60983	0.81	Not detected
O60234	2.5	Both
Q96IJ6	0.018	Not detected
Q9Y5P6	0.024	Not detected
P36959	1.1	Both
Q9P2T1	0.13	Both
P49915	0.032	Not detected
Q14344	0.54	Not detected
P63096	1.7	Not detected
P04899	8.3	MS
P08754	1.7	Not detected
P09471	0.87	Not detected
P50148	0.5	Not detected
P19086	0.21	Not detected
P62873	3.9	MS
P62879	2.8	Not detected
Q9HAV0	0.61	Not detected
P61952	1.8	Not detected
Q9UBI6	0.16	Not detected
P59768	0.069	Not detected
O60262	0.02	Not detected
P36915	0.0036	Not detected
Q9BVP2	0.0091	Not detected
P22749	0.039	Olink
Q14749	0.17	Not detected
P46926	0.83	Both
Q8TDQ7	0.94	Olink
Q96EK6	0.026	Not detected
Q3T906	0.11	MS
Q9UJJ9	310	MS
P15586	1.4	MS
O00461	1.4	MS
Q8NBJ4	72	MS
Q6P4E1	1.1	Both
Q9H4A6	0.0071	Not detected
Q9BXV9	0.012	Not detected
Q9H8Y8	0.58	Olink
P17174	76	Both
P00505	2.1	Not detected
P07359	1100	Both
P13224	7	Both
P55259	0.06	Olink
P40197	280	Both
Q9HCN6	30	Both
P14770	4.3	Not detected
P35052	11	Both
P51654	0.031	Not detected
O75487	0.16	Not detected
Q9Y625	0.89	MS
P21695	3.8	Both
Q8N335	0.1	Not detected
P43304	0.6	Not detected
Q9NQX3	0.0042	Not detected
P06744	67	Both
P80108	2800	MS
Q14956	32	Both
Q86V85	0.0076	Not detected
O15354	8.2	Olink
Q9NZH0	0.026	Not detected
Q9NQ84	0.07	Olink
Q13098	0.064	MS
Q9Y4H4	0.016	Not detected
P24298	17	MS
P07203	3.8	MS
P18283	0.018	Not detected
P22352	4200	MS
P36969	0.23	MS
Q13588	0.78	Not detected
O75791	0.22	Both
P62993	2	MS
O60565	0.029	Not detected
Q9H772	1.6	Not detected
Q9UBQ7	2.2	Both
P25098	0.0035	Not detected
P43250	0.046	Not detected
P28799	66	Both
Q9HAV7	0.012	Olink
Q96QA5	0.21	MS
P57764	0.015	Not detected
P06396	150000	Both
P15170	0.2	Not detected
P00390	64	Both
P48637	31	MS
Q9Y2Q3	0.18	Not detected
P28161	1	MS
P21266	0.76	MS
P78417	78	MS
P09211	57	Both
O43708	0.16	MS
P78347	0.057	Not detected
O00178	0.02	Not detected
Q9BX10	0.01	Olink
Q9BZE4	0.16	Not detected
Q02747	11	Both
Q16661	0.78	MS
Q02108	0.014	MS
Q16774	0.097	Both
P08236	0.32	Both
Q4G148	1.9	MS
P46976	0.12	Not detected
P02724	9.1	Not detected
P04921	1.4	Not detected
P13807	0.027	Olink
P10144	0.00217	Olink
P51124	3.6	Not detected
P07305	0.35	Not detected
Q92522	0.0073	Not detected
P16403	19	MS
P16402	15	Not detected
P10412	32	Not detected
P16401	13	Not detected
P16104	88	Not detected
P84243	60	Not detected
P62805	120	MS
O95479	120	MS
P46952	0.37	Not detected
Q14520	5100	MS
Q9P035	0.044	Not detected
Q16836	0.83	Olink
P40939	0.53	Not detected
P55084	0.055	Not detected
Q16775	2.1	Both
P42357	0.22	MS
P81172	15	Not detected
Q9UJM8	0.18	Olink
P10915	0.34	Not detected
Q96S86	0.11	Not detected
P12081	0.24	Both
O14929	0.01	Not detected
Q8TDQ0	17	Both
P69905	18000	MS
P68871	14000	MS
P02042	10000	MS
P02100	760	Not detected
Q99075	0.118	Olink
Q6B0K9	0.4	MS
P09105	0.12	Olink
Q9Y450	0.0078	Not detected
P02008	170	Olink
P08631	0.39	Not detected
P14317	0.74	Both
Q13547	0.0053	Not detected
Q96DB2	0.23	Not detected
Q92769	0.011	Not detected
Q7Z4H3	0.017	Olink
Q8N4P3	0.0058	Not detected
P51858	0.93	Both
Q9H0R4	0.12	MS
Q00341	0.062	Not detected
Q9H583	0.1	Not detected
Q9NRV9	0.42	Both
Q9Y5Z4	0.8	MS
Q9ULI3	360	Both
A8MVW5	0.13	Both
Q9BQS7	5.9	Both
Q6MZM0	170	Not detected
P06865	16	MS
P07686	27	MS
Q93099	0.39	Not detected
P14210	7.5	Both
Q04756	5900	Both
Q96QV1	0.32	Not detected
Q96JK4	0.087	MS
P31937	0.65	Not detected
Q6NVY1	0.061	Not detected
P49773	2.1	MS
Q9BX68	0.1	Not detected
Q6ZVN8	0.061	Olink
P19367	1.7	MS
P52789	0.094	Olink
P52790	2.5	MS
P04439	130	Both
P01889	150	MS
P10321	180	MS
P20036	0.27	MS
P04440	0.61	MS
P01909	0.35	Not detected
P01903	1.6	Both
P01911	1.4	MS
P13747	68	Both
P30511	16	Not detected
P17693	46	MS
P08397	6.4	Both
Q96RW7	9.8	MS
Q8NDA2	22	Both
P17096	0.095	Not detected
P09429	2.1	Not detected
P26583	0.99	Not detected
O15347	0.011	Not detected
P35914	0.013	Olink
Q01581	0.42	Olink
P54868	0.63	Not detected
P05114	0.051	Not detected
P05204	1.2	Not detected
P82970	0.016	Not detected
P09601	0.065	Both
P30519	0.004	Olink
P50135	0.066	Olink
Q13151	0.051	Not detected
P22626	7.2	MS
P51991	0.69	MS
Q99729	0.27	MS
P07910	1.1	Not detected
Q14103	0.62	MS
O14979	0.24	Not detected
P52597	1.2	MS
P31943	1.4	Not detected
P55795	0.42	Not detected
P31942	0.2	Not detected
P61978	5.9	Both
P14866	1.1	Not detected
P52272	0.4	MS
O43390	0.28	Not detected
Q00839	1.4	MS
Q9BUJ2	0.024	Olink
Q1KMD3	0.057	Not detected
Q86XE5	0.011	Not detected
P00738	130000	MS
Q5SSJ5	0.025	Not detected
P37235	0.22	Both
P32754	19	MS
P15428	0.0075	Not detected
O60760	0.12	Both
P05981	25	MS
P00739	67000	MS
P00492	8.7	MS
Q9Y251	11	Both
P02790	230000	MS
P23327	0.09	Olink
P04196	34000	Both
Q86YZ3	1300	MS
Q53T59	0.011	Olink
O60243	0.3	Both
Q8IZP7	0.093	Not detected
P28845	0.14	Both
P14061	0.0085	Not detected
Q99714	0.32	MS
P51659	0.61	MS
Q92506	0.065	Not detected
P07900	85	MS
P08238	70	MS
P14625	280	Both
P48723	2.8	MS
P0DMV8	68	Both
P34931	71	Not detected
P54652	88	Olink
P34932	14	MS
O95757	0.69	Not detected
P11021	720	MS
P17066	39	MS
P11142	190	MS
P38646	4.9	MS
P04792	19	Both
Q9Y547	0.096	Not detected
O14558	0.26	Olink
Q9UBY9	0.069	Not detected
Q9NZL4	0.0085	Not detected
P10809	83	MS
P61604	1.9	Not detected
P98160	1100	Both
Q92598	1.1	MS
O43719	0.003	Not detected
Q92743	27	MS
O43464	0.13	Olink
P83105	0.011	Not detected
P42858	0.12	Not detected
Q7Z6Z7	0.03	Not detected
Q12794	1.3	Both
Q9Y4L1	110	Both
Q9NX55	0.0092	Not detected
Q2TAA2	0.17	MS
P10997	0.606	Not detected
P41252	0.097	Not detected
Q9NSE4	0.058	Not detected
P05362	1200	Both
P13598	390	Both
P32942	190	Both
Q9UMF0	1.5	Both
O75144	79	Both
P14735	0.23	MS
O75874	17	MS
P48735	6	MS
P50213	0.025	Not detected
P51553	0.0087	Not detected
Q13907	0.013	Not detected
P22304	12	Both
P35475	0.15	Both
P13284	0.14	Both
P80217	0.097	MS
Q01629	6.5	Not detected
P01562	0.01	Not detected
P01563	0.253	Not detected
P17181	0.15	Both
P48551	1.2	MS
P01574	0.00375	Not detected
Q8IU54	0.097	Olink
Q8IZI9	0.0017	Not detected
P78318	0.022	Olink
Q8TDY8	37	Both
P05019	210	MS
P08069	0.021	Olink
P01344	820	MS
Q9NZI8	0.0059	Not detected
O00425	0.019	Olink
P11717	190	Both
P35858	18000	MS
P08833	28	Both
P18065	480	Both
P17936	2200	Both
P22692	280	Both
P24593	240	MS
P24592	210	Both
Q16270	110	Both
P01876	96000	MS
P01877	55000	MS
P01854	38	MS
P01857	220000	MS
P01859	260000	MS
P01861	170000	MS
P01871	78000	MS
A0A0C4DH31	7200	MS
P23083	6600	MS
A0A0C4DH33	4400	MS
A0A0C4DH29	4800	MS
A0A0A0MS14	1100	MS
P01743	5700	MS
A0A0C4DH39	210	Not detected
P01742	5200	MS
A0A0G2JMI3	910	Not detected
A0A0B4J2H0	2500	Not detected
A0A0B4J1V2	350	MS
P01817	960	MS
P01814	620	MS
A0A0C4DH43	380	MS
P01762	18000	MS
P01766	34000	MS
A0A0B4J1V0	19000	MS
A0A0C4DH30	4000	Not detected
A0A0C4DH32	2700	MS
A0A0B4J1V1	38000	Not detected
P01764	49000	Not detected
P01768, P0DP03	13000	Not detected
P01772	13000	MS
A0A0C4DH35	15000	MS
A0A0C4DH36	3800	MS
A0A0B4J1X8	6100	MS
P01763	52000	Not detected
A0A0A0MS15	5500	MS
P01767	6900	Not detected
A0A075B6Q5	5100	MS
A0A0J9YX35	2800	MS
A0A0C4DH42	9400	MS
P01780	45000	MS
A0A0B4J1Y9	13000	MS
A0A0B4J1V6	4100	MS
A0A0B4J1X5	28000	MS
A0A0C4DH34	3300	MS
A0A087WSY4	900	MS
P06331	7300	MS
P01824	9200	Not detected
A0A075B6R2	5400	MS
P01825	8600	Not detected
A0A0C4DH41	6700	Not detected
A0A0J9YXX1	1300	MS
A0A0C4DH38	5400	MS
A0A0B4J1U7	1500	MS
A0A0J9YVY3	710	Not detected
A0A0B4J1V7	520	Not detected
A0A0C4DH73	18000	Not detected
P04430	16000	MS
P01599	14000	MS
A0A075B6S5	17000	MS
P01597	10000	MS
P01602	14000	MS
A0A0C4DH72	18000	Not detected
A0A0C4DH67	11000	MS
A0A0C4DH69	9100	Not detected
P01611	17000	MS
A0A0B4J2D9, P0DP09	750	Not detected
P01601	13000	Not detected
A0A075B6S4	1800	Not detected
P01593	7300	MS
P0DSN7	8400	Not detected
A0A075B6H8	1800	Not detected
A0A0B4J1Z2	1700	Not detected
[truncated: 2,416 more rows]

## Sheet: 3A
Source data are provided as Supplementary Data 2

## Sheet: 3B
Source data are provided as Supplementary Data 3

## Sheet: 4A
Source data are provided as Supplementary Data 5

[truncated: 49 more sheets: 4B, 4C, 4D, 4E, 4F, 5A, 5B, 5C, 5D, 6A, 6B, 6C, 6D, 6E, 6F, 7A-7B, 7C, 7D, 7E, S1 …]
